# Supplementary material for: Two FAM134B isoforms differentially regulate ER dynamics during myogenesis
Source: EMBO J. 2025 Jan 6;44(4):1039–73. doi: 10.1038/s44318-024-00356-2 (PMC11832904; doi:10.1038/s44318-024-00356-2)
Supplement: Supplementary file 3 — Data Set EV1 [file 44318_2024_356_MOESM3_ESM.xlsx]

## Sheet: Dataset EV1
Dataset EV1
Proteomic landscape of C2C12 cells and differentiated myotubes.

## Sheet: Wild-Type_Proteome_Analysis
Myotubes DM1	Myotubes DM2	Myotubes DM3	Myotubes DM4	Myoblasts GM1	Myoblasts GM2	Myoblasts GM3	Myoblasts GM4	C: Student's T-test Significant DM_GM	C: Student's T-test significant	C: GOBP name	C: GOMF name	C: GOCC name	C: KEGG name	N: Peptides	N: Razor + unique peptides	N: Unique peptides	N: Sequence coverage [%]	N: Unique + razor sequence coverage [%]	N: Unique sequence coverage [%]	N: Mol. weight [kDa]	N: Q-value	N: Score	N: Intensity	N: MS/MS count	N: -Log Student's T-test p-value DM_GM	N: Student's T-test q-value DM_GM	N: Student's T-test Difference DM_GM	Differentily regulated Difference DM_GM	N: Student's T-test Test statistic DM_GM	T: Protein IDs	T: Majority protein IDs	T: Protein names	T: Gene names
35.1954	35.0375	34.8709	34.8384	23.4631	24.122	23.4524	22.8396	+	DM_GM	biological regulation;cardiac muscle contraction;multicellular organismal process;muscle contraction;muscle system process;positive regulation of ATPase activity;positive regulation of catalytic activity;positive regulation of hydrolase activity;positive regulation of molecular function;regulation of ATPase activity;regulation of biological process;regulation of biological quality;regulation of c…	actin binding;actin filament binding;actin monomer binding;binding;calcium ion binding;cation binding;cytoskeletal protein binding;ion binding;metal ion binding;protein binding	A band;cell part;contractile fiber part;cytoplasmic part;cytoskeletal part;intracellular organelle part;intracellular part;macromolecular complex;myosin complex;organelle part;protein complex		16	16	14	88.6	88.6	78.2	21.159	0	153.42	146020000000	174	7.91084	0	11.5163	+	30.748	P09541;A2A6Q8;Q9CZ19;D6RFU4	P09541;A2A6Q8;Q9CZ19	Myosin light chain 4	Myl4
33.7664	33.9181	33.8964	34.0519	23.8966	23.083	23.2815	24.3779	+	DM_GM	biological adhesion;cell adhesion;cellular process		cell part;cytoskeletal part;intracellular organelle part;intracellular part;macromolecular complex;myosin complex;myosin filament;organelle part;protein complex		25	25	25	76.2	76.2	76.2	52.641	0	323.31	67595000000	191	7.36756	0	10.2485	+	25.5456	P70402	P70402	Myosin-binding protein H	Mybph
35.7764	35.4587	35.4799	35.3581	25.6037	25.6808	26.1714	25.5472	+	DM_GM	anatomical structure development;developmental process;immune response;immune system process;muscle tissue development;response to stimulus;skeletal muscle tissue development;striated muscle tissue development;tissue development	binding;calcium ion binding;cation binding;ion binding;metal ion binding;structural constituent of muscle;structural molecule activity	cell part;cytoplasmic part;cytoskeletal part;intracellular organelle part;intracellular part;lysosomal membrane;macromolecular complex;membrane;myosin complex;organelle membrane;organelle part;protein complex;vacuolar membrane;vacuolar part	Focal adhesion;Leukocyte transendothelial migration;Regulation of actin cytoskeleton;Tight junction	19	19	19	89.9	89.9	89.9	18.955	0	323.31	214950000000	283	8.7461	0	9.76752	+	36.3277	P97457;A0A0U1RP93;A0A0U1RQ36;F6ULR7	P97457;A0A0U1RP93;A0A0U1RQ36	Myosin regulatory light chain 2, skeletal muscle isoform	Mylpf
34.2067	34.6079	34.8923	34.7124	25.8875	23.5784	23.5492	26.4239	+	DM_GM	apoptosis;apoptosis in response to endoplasmic reticulum stress;apoptotic mitochondrial changes;biological regulation;calcium ion homeostasis;calcium ion import;calcium ion transmembrane transport;calcium ion transport;cation homeostasis;cation transport;cell death;cellular calcium ion homeostasis;cellular cation homeostasis;cellular chemical homeostasis;cellular component organization;cellular c…	active transmembrane transporter activity;adenyl nucleotide binding;adenyl ribonucleotide binding;ATP binding;ATPase activity;ATPase activity, coupled;ATPase activity, coupled to movement of substances;ATPase activity, coupled to transmembrane movement of ions;ATPase activity, coupled to transmembrane movement of ions, phosphorylative mechanism;ATPase activity, coupled to transmembrane movement o…	cell part;contractile fiber part;cytoplasmic part;endoplasmic reticulum;endoplasmic reticulum membrane;endoplasmic reticulum part;endoplasmic reticulum-Golgi intermediate compartment;H zone;I band;integral to membrane;intracellular membrane-bounded organelle;intracellular organelle;intracellular organelle part;intracellular part;intrinsic to membrane;membrane;membrane part;membrane-bounded organe…	Alzheimer's disease;Calcium signaling pathway;Pancreatic secretion	46	32	25	50.2	35.5	29	109.42	0	323.31	113930000000	285	4.8264	0	9.74508	+	11.2012	Q8R429	Q8R429	Sarcoplasmic/endoplasmic reticulum calcium ATPase 1	Atp2a1
34.8568	34.8458	34.9817	35.1114	26.1692	26.2585	23.3051	25.598	+	DM_GM	amine biosynthetic process;amine metabolic process;biosynthetic process;carboxylic acid biosynthetic process;carboxylic acid metabolic process;cellular amine metabolic process;cellular amino acid biosynthetic process;cellular amino acid metabolic process;cellular biosynthetic process;cellular ketone metabolic process;cellular metabolic process;cellular modified amino acid biosynthetic process;cel…	adenyl nucleotide binding;adenyl ribonucleotide binding;ATP binding;binding;catalytic activity;creatine kinase activity;kinase activity;nucleotide binding;phosphotransferase activity, nitrogenous group as acceptor;purine nucleotide binding;purine ribonucleoside triphosphate binding;purine ribonucleotide binding;ribonucleotide binding;transferase activity;transferase activity, transferring phospho…	cell part;cytoplasm;intracellular part	Arginine and proline metabolism	25	25	5	76.6	76.6	18.9	43.044	0	323.31	147850000000	286	5.05448	0	9.61623	+	12.1062	P07310	P07310	Creatine kinase M-type	Ckm
33.3364	33.8454	33.6944	33.3464	24.6009	24.61	23.6763	23.9558	+	DM_GM		binding;GTP binding;guanyl nucleotide binding;guanyl ribonucleotide binding;nucleotide binding;purine nucleotide binding;purine ribonucleoside triphosphate binding;purine ribonucleotide binding;ribonucleotide binding	cell part;cytoplasmic part;endoplasmic reticulum lumen;endoplasmic reticulum part;intracellular organelle lumen;intracellular organelle part;intracellular part;membrane-enclosed lumen;organelle lumen;organelle part;sarcoplasmic reticulum lumen		33	33	33	47.3	47.3	47.3	99.183	0	269.21	55513000000	255	7.43776	0	9.34489	+	25.4423	Q7TQ48-1;Q7TQ48	Q7TQ48-1;Q7TQ48	Sarcalumenin	Srl
33.2371	32.3522	32.6072	30.9125	23.6396	23.6593	23.9223	22.8947	+	DM_GM	multicellular organismal process;muscle contraction;muscle system process;response to activity;response to stimulus;system process	adenyl nucleotide binding;adenyl ribonucleotide binding;ATP binding;binding;catalytic activity;double-stranded RNA binding;hydrolase activity;hydrolase activity, acting on acid anhydrides;hydrolase activity, acting on acid anhydrides, in phosphorus-containing anhydrides;motor activity;nucleic acid binding;nucleoside-triphosphatase activity;nucleotide binding;purine nucleotide binding;purine ribon…	cell part;contractile fiber;cytoplasmic part;cytoskeletal part;cytosol;intracellular non-membrane-bounded organelle;intracellular organelle;intracellular organelle part;intracellular part;macromolecular complex;myofibril;myosin complex;myosin filament;non-membrane-bounded organelle;organelle;organelle part;protein complex	Tight junction;Viral myocarditis	111	27	17	53.6	13.7	7.8	222.86	0	89.526	26365000000	115	5.45902	0	8.74827	+	13.6935	Q5SX39	Q5SX39	Myosin-4	Myh4
33.5794	33.6575	33.5784	33.7512	24.0637	26.0191	25.2652	24.6238	+	DM_GM	anatomical structure development;brown fat cell differentiation;cell differentiation;cellular developmental process;cellular process;developmental process;enucleate erythrocyte differentiation;erythrocyte differentiation;fat cell differentiation;heart development;multicellular organismal process;muscle contraction;muscle system process;myeloid cell differentiation;organ development;response to ch…	binding;cation binding;heme binding;ion binding;iron ion binding;metal ion binding;oxygen binding;oxygen transporter activity;substrate-specific transporter activity;tetrapyrrole binding;transition metal ion binding;transporter activity	extracellular membrane-bounded organelle;extracellular organelle;extracellular region part;extracellular vesicular exosome;membrane-bounded organelle;membrane-bounded vesicle;organelle;vesicle		11	11	11	77.3	77.3	77.3	17.069	0	272.35	58279000000	163	6.05055	0	8.64865	+	16.5364	P04247;A0A2R8W6F8;A0A2R8VK58	P04247;A0A2R8W6F8	Myoglobin	Mb
33.3727	32.767	33.465	32.91	24.0575	24.3281	25.3782	25.4281	+	DM_GM	actin cytoskeleton organization;actin filament-based process;actomyosin structure organization;anatomical structure development;anatomical structure formation involved in morphogenesis;biological regulation;cell development;cell differentiation;cellular component assembly;cellular component assembly at cellular level;cellular component assembly involved in morphogenesis;cellular component organiz…		cell part;cell projection;contractile fiber part;Cul3-RING ubiquitin ligase complex;cullin-RING ubiquitin ligase complex;cytoplasm;cytoplasmic part;cytoskeleton;endoplasmic reticulum membrane;endoplasmic reticulum part;intracellular membrane-bounded organelle;intracellular non-membrane-bounded organelle;intracellular organelle;intracellular organelle part;intracellular part;M band;macromolecular …		23	23	23	49.2	49.2	49.2	68.189	0	323.31	39921000000	164	6.14301	0	8.33072	+	16.8951	A2AUC9;REV__Q80VM7	A2AUC9	Kelch-like protein 41	Klhl41
37.9997	37.9607	38.1311	38.0354	30.3508	29.3638	30.021	29.2284	+	DM_GM	metabolic process;multicellular organismal process;muscle contraction;muscle system process;skeletal muscle contraction;striated muscle contraction;system process	actin binding;actin filament binding;adenyl nucleotide binding;adenyl ribonucleotide binding;ATP binding;binding;catalytic activity;cytoskeletal protein binding;hydrolase activity;hydrolase activity, acting on acid anhydrides;hydrolase activity, acting on acid anhydrides, in phosphorus-containing anhydrides;microfilament motor activity;motor activity;nucleoside-triphosphatase activity;nucleotide …	cell part;contractile fiber;cytoplasmic part;cytoskeletal part;extracellular membrane-bounded organelle;extracellular organelle;extracellular region part;extracellular vesicular exosome;intracellular non-membrane-bounded organelle;intracellular organelle;intracellular organelle part;intracellular part;macromolecular complex;membrane-bounded organelle;membrane-bounded vesicle;myofibril;myosin comp…	Tight junction;Viral myocarditis	159	158	95	67.4	67	45.1	223.79	0	323.31	1238700000000	2055	7.10658	0	8.29074	+	22.4407	P13541	P13541	Myosin-3	Myh3
33.3989	31.584	33.2117	32.9117	24.6398	25.4804	25.4544	24.0757	+	DM_GM	anatomical structure morphogenesis;biological regulation;cardiac muscle tissue morphogenesis;developmental process;muscle tissue morphogenesis;regulation of biological process;regulation of multicellular organismal process;regulation of muscle adaptation;regulation of muscle system process;regulation of skeletal muscle adaptation;regulation of system process;tissue morphogenesis;transition betwee…	binding;cation binding;ion binding;metal ion binding	cell part;contractile fiber part;cytoplasmic part;cytoskeletal part;intracellular organelle part;intracellular part;macromolecular complex;organelle part;protein complex;troponin complex		9	9	9	43.9	43.9	43.9	19.843	0	64.409	37846000000	63	5.21558	0	7.86399	+	12.425	D3YUN3;F6QC77;Q9WUZ5;D3YTL4	D3YUN3;F6QC77;Q9WUZ5	Troponin I, slow skeletal muscle	Tnni1
33.0954	33.5131	33.4785	33.4983	25.0432	24.9989	26.3206	25.9749	+	DM_GM	actin cytoskeleton organization;actin filament-based movement;actin filament-based process;actin-mediated cell contraction;actin-myosin filament sliding;actomyosin structure organization;anatomical structure development;anatomical structure morphogenesis;atrial cardiac muscle tissue morphogenesis;biological regulation;cardiac muscle tissue morphogenesis;cellular component movement;cellular compon…	actin binding;ATPase activity;binding;catalytic activity;cytoskeletal protein binding;hydrolase activity;hydrolase activity, acting on acid anhydrides;hydrolase activity, acting on acid anhydrides, in phosphorus-containing anhydrides;nucleoside-triphosphatase activity;protein binding;pyrophosphatase activity;structural constituent of cytoskeleton;structural molecule activity;tropomyosin binding;t…	cell part;contractile fiber;contractile fiber part;cytoplasm;cytoplasmic part;cytoskeletal part;intracellular non-membrane-bounded organelle;intracellular organelle;intracellular organelle part;intracellular part;macromolecular complex;myofibril;non-membrane-bounded organelle;organelle;organelle part;protein complex;sarcomere;striated muscle thin filament;troponin complex	Cardiac muscle contraction;Dilated cardiomyopathy;Hypertrophic cardiomyopathy (HCM)	14	14	12	39.7	39.7	39.7	35	0	172.63	47549000000	123	6.29288	0	7.81191	+	17.4458	K3W4R6;K3W4R7;Q6P3Z7;J3QQ13;P50752-2;P50752-3;P50752-4;P50752;A0A087WRX3;A0A087WQP1	K3W4R6;K3W4R7;Q6P3Z7;J3QQ13;P50752-2;P50752-3;P50752-4;P50752;A0A087WRX3;A0A087WQP1	Troponin T, cardiac muscle	Tnnt2
33.2216	32.8439	32.6498	32.8628	26.2497	25.5619	24.8532	24.717	+	DM_GM	actin cytoskeleton organization;actin filament organization;actin filament-based process;actomyosin structure organization;anatomical structure development;cell development;cell growth;cellular component organization;cellular component organization at cellular level;cellular component organization or biogenesis;cellular component organization or biogenesis at cellular level;cellular developmental…	adenyl nucleotide binding;adenyl ribonucleotide binding;ATP binding;binding;cytoskeletal protein binding;nucleotide binding;protein binding;purine nucleotide binding;purine ribonucleoside triphosphate binding;purine ribonucleotide binding;ribonucleotide binding;vinculin binding	actin cytoskeleton;actin filament;actin filament bundle;actomyosin;blood microparticle;cell part;contractile fiber part;cytoplasmic part;cytoskeletal part;cytoskeleton;extracellular membrane-bounded organelle;extracellular organelle;extracellular region part;extracellular space;extracellular vesicular exosome;intracellular non-membrane-bounded organelle;intracellular organelle;intracellular organ…		39	4	4	94.7	17	17	42.051	0	84.034	49984000000	102	6.02236	0	7.54907	+	15.9501	P68134;A0A1D5RM20	P68134	Actin, alpha skeletal muscle	Acta1
32.3938	32.0874	32.206	32.4606	25.6058	24.5915	24.1903	25.2162	+	DM_GM	biological regulation;multicellular organismal process;muscle contraction;muscle system process;positive regulation of biological process;positive regulation of biosynthetic process;positive regulation of cellular biosynthetic process;positive regulation of cellular metabolic process;positive regulation of cellular process;positive regulation of gene expression;positive regulation of macromolecul…	binding;cation binding;cytoskeletal protein binding;ion binding;metal ion binding;protein binding;troponin T binding	cell part;contractile fiber part;cytoplasmic part;cytoskeletal part;intracellular membrane-bounded organelle;intracellular organelle;intracellular organelle part;intracellular part;macromolecular complex;membrane-bounded organelle;nucleus;organelle;organelle part;protein complex;troponin complex		4	4	4	40	40	40	15.735	0	30.664	24180000000	53	6.30531	0	7.38599	+	17.2877	A2A6K0;P13412;A0A1B0GRY8;A2A6J8	A2A6K0;P13412;A0A1B0GRY8;A2A6J8	Troponin I, fast skeletal muscle	Tnni2
33.6618	33.5031	33.7179	33.2567	26.7641	25.9082	26.4849	26.3339	+	DM_GM	multicellular organismal process;muscle contraction;muscle system process;system process	adenyl nucleotide binding;adenyl ribonucleotide binding;ATP binding;binding;catalytic activity;hydrolase activity;hydrolase activity, acting on acid anhydrides;hydrolase activity, acting on acid anhydrides, in phosphorus-containing anhydrides;motor activity;nucleoside-triphosphatase activity;nucleotide binding;purine nucleotide binding;purine ribonucleoside triphosphate binding;purine ribonucleot…	A band;cell junction;cell part;cell-cell contact zone;cell-cell junction;contractile fiber part;cytoplasmic part;cytoskeletal part;intercalated disc;intracellular organelle part;intracellular part;macromolecular complex;muscle myosin complex;myosin complex;myosin filament;myosin II complex;organelle part;protein complex	Tight junction;Viral myocarditis	121	69	13	57.5	37.2	8.5	223.34	0	323.31	57256000000	357	7.41885	0	7.16214	+	23.3781	Q5SX40;Q1WNQ6	Q5SX40	Myosin-1	Myh1
31.1358	31.5746	31.0328	31.652	25.0919	24.6164	23.9429	23.4109	+	DM_GM	anatomical structure development;biological regulation;cell development;cellular developmental process;cellular process;developmental process;muscle cell development;muscle fiber development;negative regulation of biological process;negative regulation of catabolic process;negative regulation of cellular catabolic process;negative regulation of cellular metabolic process;negative regulation of ce…		A band;cell part;contractile fiber part;cytoplasmic part;I band;intracellular part;organelle part		19	19	19	40.7	40.7	40.7	69.603	0	269.02	11522000000	83	5.6757	0	7.08328	+	14.1416	A0A0R4J166;Q9D783;Q9D783-2	A0A0R4J166;Q9D783;Q9D783-2	Kelch-like protein 40	Klhl40
31.4694	31.5857	31.3003	31.4926	25.2819	24.0951	24.7122	24.4571	+	DM_GM	alcohol biosynthetic process;alcohol catabolic process;alcohol metabolic process;biosynthetic process;carbohydrate biosynthetic process;carbohydrate catabolic process;carbohydrate metabolic process;catabolic process;cellular biosynthetic process;cellular carbohydrate biosynthetic process;cellular carbohydrate catabolic process;cellular carbohydrate metabolic process;cellular metabolic process;cel…	2,3-bisphosphoglycerate-dependent phosphoglycerate mutase activity;binding;bisphosphoglycerate 2-phosphatase activity;bisphosphoglycerate mutase activity;bisphosphoglycerate phosphatase activity;catalytic activity;cofactor binding;hydrolase activity;hydrolase activity, acting on ester bonds;intramolecular transferase activity;intramolecular transferase activity, phosphotransferases;isomerase acti…	cell part;cytoplasmic part;cytosol;extracellular membrane-bounded organelle;extracellular organelle;extracellular region part;extracellular vesicular exosome;intracellular membrane-bounded organelle;intracellular organelle;intracellular part;membrane-bounded organelle;membrane-bounded vesicle;nucleus;organelle;vesicle	Glycolysis / Gluconeogenesis;Methane metabolism	15	11	11	57.3	42.7	42.7	28.827	0	308.98	12818000000	62	6.72967	0	6.8254	+	19.1408	O70250	O70250	Phosphoglycerate mutase 2	Pgam2
32.5995	33.2076	32.2489	32.4842	26.6659	25.8871	26.2161	24.8188	+	DM_GM	anatomical structure morphogenesis;biological regulation;cardiac muscle contraction;cardiac muscle tissue morphogenesis;developmental process;diaphragm contraction;involuntary skeletal muscle contraction;multicellular organismal process;muscle contraction;muscle system process;muscle tissue morphogenesis;regulation of actin filament-based process;regulation of ATPase activity;regulation of biolog…	actin binding;actin filament binding;binding;calcium ion binding;calcium-dependent protein binding;cation binding;cytoskeletal protein binding;identical protein binding;ion binding;metal ion binding;protein binding;protein dimerization activity;protein homodimerization activity;troponin I binding;troponin T binding	actin cytoskeleton;cell part;contractile fiber part;cytoplasmic part;cytoskeletal part;cytoskeleton;intracellular membrane-bounded organelle;intracellular non-membrane-bounded organelle;intracellular organelle;intracellular organelle part;intracellular part;macromolecular complex;membrane-bounded organelle;mitochondrion;non-membrane-bounded organelle;nuclear part;nucleoplasm;organelle;organelle p…	Calcium signaling pathway;Cardiac muscle contraction;Dilated cardiomyopathy;Hypertrophic cardiomyopathy (HCM)	9	9	9	57.8	57.8	57.8	18.42	0	113.73	30780000000	82	5.29187	0	6.73808	+	12.4057	P19123;E9Q8P0	P19123;E9Q8P0	Troponin C, slow skeletal and cardiac muscles	Tnnc1
32.9509	35.0584	32.994	34.9168	26.9307	25.6279	25.3817	31.0868	+	DM_GM	cardiac muscle contraction;multicellular organismal process;muscle contraction;muscle system process;striated muscle contraction;system process	binding;calcium ion binding;cation binding;ion binding;metal ion binding	cell part;contractile fiber;cytoplasmic part;cytoskeletal part;intracellular non-membrane-bounded organelle;intracellular organelle;intracellular organelle part;intracellular part;macromolecular complex;myofibril;myosin complex;non-membrane-bounded organelle;organelle;organelle part;protein complex		15	14	4	80.3	75.5	14.4	20.594	0	143.14	97414000000	135	2.45839	0.000104918	6.72325	+	4.35484	P05977;E0CZ30;A0A087WRZ7	P05977;E0CZ30	Myosin light chain 1/3, skeletal muscle isoform	Myl1
32.627	32.3436	32.5582	33.426	27.4943	24.9785	25.1315	27.0269	+	DM_GM	biological regulation;metabolic process;multicellular organismal process;muscle contraction;muscle system process;regulation of ATPase activity;regulation of biological process;regulation of catabolic process;regulation of catalytic activity;regulation of cellular catabolic process;regulation of cellular metabolic process;regulation of cellular process;regulation of hydrolase activity;regulation …	ATPase activity;ATPase activity, coupled;binding;calcium-dependent ATPase activity;calcium-dependent protein binding;catalytic activity;cytoskeletal protein binding;hydrolase activity;hydrolase activity, acting on acid anhydrides;hydrolase activity, acting on acid anhydrides, in phosphorus-containing anhydrides;nucleoside-triphosphatase activity;protein binding;pyrophosphatase activity;tropomyosi…	cell part;contractile fiber part;cytoplasmic part;cytoskeletal part;intracellular organelle part;intracellular part;macromolecular complex;organelle part;protein complex;troponin complex		16	16	13	41	41	36.8	28.337	0	226.1	35473000000	149	4.13187	0	6.58093	+	8.36479	A2A6I8;A2A6J0;A0A0R4J1B1;A2A6J1;A2A6H6;Z4YKH8;Z4YKF8;Z4YKG3;Z4YKE7;Z4YKG8;Z4YJU0;Z4YNB2;J3QP61;Q9QZ47-12;Q9QZ47-10;Q9QZ47-8;Q9QZ47-6;Q9QZ47-5;Q9QZ47-4;Q9QZ47-3;Q9QZ47-2;Q9QZ47;F6RL36;A2A6I5;A2A6I3;A2A6I0;A0A0R4J1A8;Z4YKD9;A0A0R4J1B0;Q9QZ47-13;Q9QZ47-11;Q9QZ47-9;Q9QZ47-7;Q9QZ47-14;A2A6J2	A2A6I8;A2A6J0;A0A0R4J1B1;A2A6J1;A2A6H6;Z4YKH8;Z4YKF8;Z4YKG3;Z4YKE7;Z4YKG8;Z4YJU0;Z4YNB2;J3QP61;Q9QZ47-12;Q9QZ47-10;Q9QZ47-8;Q9QZ47-6;Q9QZ47-5;Q9QZ47-4;Q9QZ47-3;Q9QZ47-2;Q9QZ47;F6RL36;A2A6I5;A2A6I3;A2A6I0;A0A0R4J1A8;Z4YKD9;A0A0R4J1B0;Q9QZ47-13;Q9QZ47-11;Q9QZ47-9;Q9QZ47-7;Q9QZ47-14;A2A6J2	Troponin T, fast skeletal muscle	Tnnt3
32.1612	31.2125	30.5754	31.9819	24.9783	24.2959	25.2026	25.1356	+	DM_GM	actin cytoskeleton organization;actin filament-based process;actomyosin structure organization;biological regulation;calcium-mediated signaling;cardiac muscle contraction;cellular chemical homeostasis;cellular component assembly;cellular component assembly at cellular level;cellular component organization;cellular component organization at cellular level;cellular component organization or biogene…	binding;calcium ion binding;calcium-dependent protein binding;cation binding;ion binding;metal ion binding;protein binding	cell part;contractile fiber part;cytoplasm;cytoplasmic part;endoplasmic reticulum;endoplasmic reticulum lumen;endoplasmic reticulum part;intracellular;intracellular membrane-bounded organelle;intracellular organelle;intracellular organelle lumen;intracellular organelle part;intracellular part;junctional membrane complex;macromolecular complex;membrane-bounded organelle;membrane-enclosed lumen;org…		13	13	13	33.3	33.3	33.3	48.176	0	120.22	14029000000	76	5.36374	0	6.57965	+	12.6363	O09161;F6QYE1;E9PZ67	O09161;F6QYE1;E9PZ67	Calsequestrin-2;Calsequestrin	Casq2
31.6746	31.498	31.7242	31.712	25.1089	26.2911	24.4791	24.9418	+	DM_GM	anatomical structure development;biological adhesion;biological regulation;cell adhesion;cell differentiation;cell migration;cell motility;cellular component movement;cellular developmental process;cellular process;central nervous system development;developmental process;glial cell migration;heart development;locomotion;organ development;osteoblast differentiation;regulation of biological process…	binding;calcium ion binding;carbohydrate binding;cation binding;enzyme binding;extracellular matrix structural constituent;glycosaminoglycan binding;hyaluronic acid binding;ion binding;metal ion binding;pattern binding;phosphatase binding;polysaccharide binding;protein binding;protein phosphatase binding;structural molecule activity	cell part;extracellular matrix;extracellular region;extracellular region part;extracellular space;intracellular membrane-bounded organelle;intracellular organelle;intracellular part;membrane;membrane-bounded organelle;organelle;proteinaceous extracellular matrix	Cell adhesion molecules (CAMs)	30	30	30	11	11	11	366.89	0	193.76	14722000000	98	5.51025	0	6.44698	+	13.1777	E9PYH0;G3XA35;Q62059;Q62059-2;E9QMK2;Q62059-3;E9QMK3;Q62059-4;Q8BS97;F7B603;E0CZC0;F7B6F7	E9PYH0;G3XA35;Q62059;Q62059-2;E9QMK2;Q62059-3;E9QMK3;Q62059-4	Versican core protein	Vcan
33.0976	33.676	32.9895	33.0719	28.6434	25.668	26.2387	27.0816	+	DM_GM	anatomical structure development;cell differentiation;cellular developmental process;cellular macromolecule metabolic process;cellular metabolic process;cellular process;cellular protein metabolic process;chaperone-mediated protein folding;developmental process;macromolecule metabolic process;metabolic process;muscle organ development;muscle structure development;organ development;primary metabol…	binding;heat shock protein binding;Hsp90 protein binding;protein binding	cell part;cytoplasm;cytoplasmic part;cytosol;intracellular part		51	51	51	64.3	64.3	64.3	103.41	0	323.31	44225000000	250	4.09979	0	6.30083	+	8.22424	Q8CGY6-2;Q8CGY6	Q8CGY6-2;Q8CGY6	Protein unc-45 homolog B	Unc45b
30.3921	30.353	30.6936	30.7955	24.7535	24.3115	25.077	23.4007	+	DM_GM	actin cytoskeleton organization;actin filament-based process;actomyosin structure organization;anatomical structure development;biological regulation;calcium-mediated signaling;cellular component assembly;cellular component assembly at cellular level;cellular component organization;cellular component organization at cellular level;cellular component organization or biogenesis;cellular component o…	binding;calcium ion binding;cation binding;ion binding;metal ion binding	cell part;contractile fiber part;cytoplasmic part;endoplasmic reticulum;endoplasmic reticulum lumen;endoplasmic reticulum membrane;endoplasmic reticulum part;Golgi apparatus;I band;intracellular membrane-bounded organelle;intracellular organelle;intracellular organelle lumen;intracellular organelle part;intracellular part;membrane;membrane part;membrane-bounded organelle;membrane-enclosed lumen;m…		7	7	7	26.2	26.2	26.2	46.377	0	98.724	6388000000	33	5.46023	0	6.17288	+	12.8588	O09165;E9Q489	O09165;E9Q489	Calsequestrin-1;Calsequestrin	Casq1
32.8014	32.9734	32.8542	33.1395	26.9325	26.6613	26.8216	26.7883	+	DM_GM	anatomical structure development;anatomical structure morphogenesis;biological regulation;calcium ion homeostasis;calcium ion transport;calcium ion transport into cytosol;cation homeostasis;cation transport;cell development;cellular calcium ion homeostasis;cellular cation homeostasis;cellular chemical homeostasis;cellular developmental process;cellular divalent inorganic cation homeostasis;cellul…	binding;calcium channel activity;calcium-release channel activity;cation channel activity;cation transmembrane transporter activity;channel activity;enzyme binding;gated channel activity;intracellular ligand-gated calcium channel activity;intracellular ligand-gated ion channel activity;ion channel activity;ion transmembrane transporter activity;ligand-gated channel activity;ligand-gated ion chann…	cell cortex;cell part;contractile fiber part;cytoplasm;cytoplasmic part;endoplasmic reticulum;endoplasmic reticulum membrane;endoplasmic reticulum part;extracellular membrane-bounded organelle;extracellular organelle;extracellular region part;extracellular vesicular exosome;I band;integral to membrane;intracellular membrane-bounded organelle;intracellular organelle;intracellular organelle part;in…	Calcium signaling pathway;Long-term depression	126	126	119	37	37	35.3	564.89	0	323.31	34969000000	376	9.07721	0	6.1412	+	31.7391	K3W4M2;E9PZQ0;A0A1L1SQG7;A0A1Y7VJP1	K3W4M2;E9PZQ0;A0A1L1SQG7	Ryanodine receptor 1	Ryr1
32.601	32.0085	31.4673	32.537	26.9651	27.0767	25.4568	24.6249	+	DM_GM	actin filament-based movement;actin filament-based process;actin-mediated cell contraction;actin-myosin filament sliding;adult heart development;anatomical structure development;anatomical structure morphogenesis;biological regulation;cardiac muscle tissue morphogenesis;cellular component movement;cellular process;developmental process;heart development;metabolic process;multicellular organismal …	actin-dependent ATPase activity;adenyl nucleotide binding;adenyl ribonucleotide binding;ATP binding;ATPase activity;ATPase activity, coupled;binding;catalytic activity;hydrolase activity;hydrolase activity, acting on acid anhydrides;hydrolase activity, acting on acid anhydrides, in phosphorus-containing anhydrides;microfilament motor activity;motor activity;nucleoside-triphosphatase activity;nucl…	actin filament bundle;actomyosin;adherens junction;anchoring junction;cell junction;cell part;cell-substrate adherens junction;cell-substrate junction;contractile fiber;contractile fiber part;cytoplasm;cytoplasmic part;cytoskeletal part;focal adhesion;intracellular non-membrane-bounded organelle;intracellular organelle;intracellular organelle part;intracellular part;macromolecular complex;myofibr…	Tight junction;Viral myocarditis	89	52	19	48.6	34	12.8	222.88	0	246.92	21781000000	185	4.07927	0	6.12258	+	8.13412	Q91Z83;B8JJH1;A0A2I3BQV3;Q1WJL6;A0A2I3BRL9	Q91Z83	Myosin-7	Myh7
32.8631	32.6768	32.482	32.8436	26.1433	26.9024	28.4955	24.8942	+	DM_GM	actin cytoskeleton organization;actin filament-based process;actomyosin structure organization;biological regulation;cellular component organization;cellular component organization at cellular level;cellular component organization or biogenesis;cellular component organization or biogenesis at cellular level;cellular process;cytoskeleton organization;organelle organization;regulation of actin cyto…		cell part;contractile fiber;contractile fiber part;cytoplasmic part;cytoskeletal part;extracellular membrane-bounded organelle;extracellular organelle;extracellular region part;extracellular vesicular exosome;intracellular non-membrane-bounded organelle;intracellular organelle;intracellular organelle part;intracellular part;macromolecular complex;membrane-bounded organelle;membrane-bounded vesicl…		150	150	150	30	30	30	867.08	0	275.28	30512000000	356	3.70842	0	6.10752	+	7.11746	A0A571BF46;A0A571BF58;E9Q1W3;A2AQA9;A2AQB2;F6RDH3;F6X9B6;A0A1B0GSF5;A0A1B0GSI0;G3UWS1	A0A571BF46;A0A571BF58;E9Q1W3;A2AQA9		Neb
31.2576	31.9094	30.6397	31.8392	26.8275	24.9448	24.9326	25.0601	+	DM_GM	actin cytoskeleton organization;actin filament-based process;actomyosin structure organization;anatomical structure morphogenesis;biological regulation;cardiac muscle contraction;cardiac muscle tissue morphogenesis;cellular component organization;cellular component organization at cellular level;cellular component organization or biogenesis;cellular component organization or biogenesis at cellula…	structural constituent of cytoskeleton;structural molecule activity	actin filament bundle;actomyosin;bleb;cell part;cell projection;cell projection membrane;cell projection part;contractile fiber;contractile fiber part;cytoplasm;cytoplasmic part;cytoskeletal part;intracellular non-membrane-bounded organelle;intracellular organelle;intracellular organelle part;intracellular part;leading edge membrane;membrane part;muscle thin filament tropomyosin;myofibril;non-mem…	Cardiac muscle contraction;Dilated cardiomyopathy;Hypertrophic cardiomyopathy (HCM)	37	2	0	79.6	10.2	0	32.68	0	22.037	13536000000	33	4.44379	0	5.97022	+	9.19329	P58771;Q8BSH3;E9Q452;E9Q454	P58771;Q8BSH3;E9Q452;E9Q454	Tropomyosin alpha-1 chain	Tpm1
30.9554	30.8019	30.931	30.7254	24.1258	25.9838	25.4356	24.1318	+	DM_GM	biological regulation;calcium ion homeostasis;cation homeostasis;cellular calcium ion homeostasis;cellular cation homeostasis;cellular chemical homeostasis;cellular divalent inorganic cation homeostasis;cellular homeostasis;cellular ion homeostasis;cellular metal ion homeostasis;cellular process;chemical homeostasis;cytosolic calcium ion homeostasis;divalent inorganic cation homeostasis;homeostat…	binding;calcium ion binding;cation binding;ion binding;metal ion binding	cell part;contractile fiber part;cytoplasmic part;endoplasmic reticulum membrane;endoplasmic reticulum part;intracellular organelle part;intracellular part;membrane;membrane part;organelle membrane;organelle part;sarcoplasmic reticulum membrane;Z disc		13	13	13	24.5	24.5	24.5	85.171	0	54.155	8053600000	59	4.80434	0	5.93418	+	10.3562	G5E8J6	G5E8J6		Hrc
31.7699	31.7054	28.9108	30.1713	26.0292	24.6105	23.8653	24.7396	+	DM_GM			cell part;contractile fiber part;cytoplasmic part;cytoskeleton;intracellular membrane-bounded organelle;intracellular non-membrane-bounded organelle;intracellular organelle;intracellular part;membrane-bounded organelle;non-membrane-bounded organelle;nucleus;organelle;organelle part;Z disc		20	20	20	44.5	44.5	44.5	79.127	0	279.45	9640200000	82	3.4126	0	5.82819	+	6.34326	D3YU08;B2RQK7;Q8BWB1	D3YU08;B2RQK7;Q8BWB1	Synaptopodin 2-like protein	Synpo2l
31.922	31.5793	31.2495	30.2086	25.9261	25.7212	24.7216	25.7225	+	DM_GM	multicellular organismal process;muscle contraction;muscle system process;skeletal muscle contraction;striated muscle contraction;system process	binding;calcium ion binding;cation binding;ion binding;metal ion binding	cell part;contractile fiber part;cytoplasmic part;cytoskeletal part;intracellular organelle part;intracellular part;macromolecular complex;organelle part;protein complex;troponin complex	Calcium signaling pathway	13	12	12	71.2	66.9	66.9	18.11	0	127.12	13186000000	81	4.78631	0	5.71701	+	10.2279	P20801	P20801	Troponin C, skeletal muscle	Tnnc2
30.768	30.9484	32.2598	31.1648	27.0329	23.5927	26.202	25.6063	+	DM_GM	biological adhesion;carbohydrate metabolic process;cell adhesion;cellular process;metabolic process;primary metabolic process	binding;cation binding;ion binding;magnesium ion binding;metal ion binding	actin filament bundle;actomyosin;adherens junction;anchoring junction;cell junction;cell part;cell-cell adherens junction;cell-cell contact zone;cell-cell junction;cell-substrate adherens junction;cell-substrate junction;contractile fiber part;costamere;cytoplasmic part;cytoskeletal part;dystrophin-associated glycoprotein complex;focal adhesion;intercalated disc;internal side of plasma membrane;i…		21	21	21	55	55	55	62.219	0	128.55	12361000000	77	3.38857	0	5.6768	+	6.26792	Q8BZF8	Q8BZF8	Phosphoglucomutase-like protein 5	Pgm5
29.4623	30.5741	30.4396	30.6078	24.5751	25.8859	24.0456	24.0457	+	DM_GM	biological regulation;cellular macromolecule metabolic process;cellular metabolic process;cellular nitrogen compound metabolic process;cellular process;demethylation;DNA dealkylation;DNA demethylation;DNA metabolic process;DNA modification;macromolecule metabolic process;macromolecule modification;metabolic process;mRNA metabolic process;mRNA modification;mRNA processing;nitrogen compound metabol…	binding;catalytic activity;cation binding;hydrolase activity;hydrolase activity, acting on carbon-nitrogen (but not peptide) bonds;hydrolase activity, acting on carbon-nitrogen (but not peptide) bonds, in cyclic amidines;ion binding;metal ion binding;transition metal ion binding;zinc ion binding		Atrazine degradation	11	11	11	71	71	71	25.66	0	91.057	5741800000	48	4.47272	0	5.63285	+	9.19809	Q9WV35	Q9WV35	Probable C->U-editing enzyme APOBEC-2	Apobec2
35.6424	35.5745	35.6955	35.4295	29.8635	29.5434	30.6927	29.93	+	DM_GM	actin cytoskeleton organization;actin filament organization;actin filament-based process;actomyosin structure organization;adult heart development;anatomical structure development;anatomical structure formation involved in morphogenesis;anatomical structure morphogenesis;anterior/posterior pattern specification;biological regulation;cardiac muscle contraction;cardiac muscle fiber development;card…	actin binding;actin filament binding;actinin binding;adenyl nucleotide binding;adenyl ribonucleotide binding;alpha-actinin binding;ankyrin binding;ATP binding;binding;calcium ion binding;calmodulin binding;catalytic activity;cation binding;cytoskeletal protein binding;enzyme binding;identical protein binding;ion binding;kinase activity;kinase binding;metal ion binding;muscle alpha-actinin binding…	A band;cell part;chromosome;condensed chromosome;condensed nuclear chromosome;contractile fiber part;cytoplasm;cytoplasmic part;cytoskeletal part;extracellular membrane-bounded organelle;extracellular organelle;extracellular region part;extracellular vesicular exosome;I band;intracellular membrane-bounded organelle;intracellular non-membrane-bounded organelle;intracellular organelle;intracellular…	Dilated cardiomyopathy;Hypertrophic cardiomyopathy (HCM)	801	801	702	32.4	32.4	28.7	3716	0	323.31	222020000000	2354	6.27315	0	5.57808	+	15.9265	E9Q8N1;E9Q8K5;A2ASS6;A0A5K1VVQ9;A0A5K1VVQ1;A2ASS6-2;F7CR78;A2AT70;A2AT68;F6RSJ3;Q8BUJ6;A2AT66;A2AT65;A2AT64;A2AT67;A2AT62;REV__F7BWD7;REV__Q8BQ48-4;REV__Q8BQ48-6;REV__Q8BQ48-5;REV__Q8BQ48-3;REV__E9QPW4;REV__Q8BQ48-2;REV__Q8BQ48;REV__A0A1N9NPH8	E9Q8N1;E9Q8K5;A2ASS6;A0A5K1VVQ9;A0A5K1VVQ1;A2ASS6-2	Titin	Ttn
31.3029	31.4143	32.2855	31.3006	25.9211	25.3525	28.7752	24.8632	+	DM_GM					20	20	1	70.8	70.8	3.9	37.125	0	143.83	15011000000	99	2.9737	0	5.34783	+	5.30582	A0A494B9J0	A0A494B9J0
33.8417	34.0474	33.8687	34.0654	28.5473	27.8601	28.3723	30.5811	+	DM_GM	anatomical structure development;biological regulation;catabolic process;cellular catabolic process;cellular component assembly;cellular component organization;cellular component organization at cellular level;cellular component organization or biogenesis;cellular component organization or biogenesis at cellular level;cellular macromolecule catabolic process;cellular macromolecule metabolic proce…	binding;cation binding;enzyme binding;ion binding;lipid binding;metal ion binding;phosphatidylserine binding;phospholipid binding;protein binding;transition metal ion binding;ubiquitin conjugating enzyme binding;zinc ion binding	cell part;cytoplasmic part;cytoplasmic vesicle membrane;cytoplasmic vesicle part;intracellular organelle part;intracellular part;membrane;organelle membrane;organelle part;plasma membrane;sarcolemma;vesicle membrane		28	28	28	82.2	82.2	82.2	52.816	0	323.31	72210000000	187	3.84087	0	5.11561	+	7.29564	Q1XH17	Q1XH17	Tripartite motif-containing protein 72	Trim72
29.6842	29.7584	30.501	29.5662	24.6891	24.2352	25.2098	25.233	+	DM_GM	apoptosis;apoptosis in response to endoplasmic reticulum stress;apoptotic mitochondrial changes;biological regulation;calcium ion homeostasis;calcium ion import;calcium ion transmembrane transport;calcium ion transport;cation homeostasis;cation transport;cell death;cellular calcium ion homeostasis;cellular cation homeostasis;cellular chemical homeostasis;cellular component organization;cellular c…	active transmembrane transporter activity;adenyl nucleotide binding;adenyl ribonucleotide binding;ATP binding;ATPase activity;ATPase activity, coupled;ATPase activity, coupled to movement of substances;ATPase activity, coupled to transmembrane movement of ions;ATPase activity, coupled to transmembrane movement of ions, phosphorylative mechanism;ATPase activity, coupled to transmembrane movement o…	cell part;contractile fiber part;cytoplasmic part;endoplasmic reticulum;endoplasmic reticulum membrane;endoplasmic reticulum part;H zone;I band;integral to membrane;intracellular membrane-bounded organelle;intracellular organelle;intracellular organelle part;intracellular part;intrinsic to membrane;membrane;membrane part;membrane-bounded organelle;organelle;organelle membrane;organelle part;sarco…		4	2	2	24.7	7.5	7.5	16.81	0.00034211	2.6578	4274600000	10	5.39177	0	5.0357	+	12.0339	F6RQN3	F6RQN3		Atp2a1
30.8123	30.522	30.413	30.6853	26.2301	24.4101	26.0276	25.9307	+	DM_GM	alcohol metabolic process;anatomical structure development;anatomical structure morphogenesis;behavior;biological regulation;carbohydrate metabolic process;cell differentiation;cell surface receptor linked signaling pathway;cellular carbohydrate metabolic process;cellular developmental process;cellular metabolic process;cellular process;cellular response to abiotic stimulus;cellular response to c…	binding;enzyme activator activity;enzyme regulator activity;growth factor activity;insulin receptor binding;insulin-like growth factor receptor binding;kinase activator activity;kinase regulator activity;protein binding;protein complex binding;protein kinase activator activity;protein kinase regulator activity;protein serine/threonine kinase activator activity;receptor activator activity;receptor…	extracellular membrane-bounded organelle;extracellular organelle;extracellular region part;extracellular space;extracellular vesicular exosome;membrane-bounded organelle;membrane-bounded vesicle;organelle;vesicle		7	7	7	41.1	41.1	41.1	20.03	0	56.666	7205000000	46	4.6096	0	4.95849	+	9.40805	P09535;P09535-2;D3Z4N4;J3QJZ9	P09535;P09535-2	Insulin-like growth factor II;Insulin-like growth factor II;Preptin	Igf2
30.2581	29.8981	29.853	29.8456	25.1298	24.9002	24.5699	25.5639	+	DM_GM			adherens junction;anchoring junction;cell junction;cell part;cell-substrate adherens junction;cell-substrate junction;cytoplasm;cytoskeleton;focal adhesion;intracellular non-membrane-bounded organelle;intracellular organelle;intracellular part;macromolecular complex;membrane;non-membrane-bounded organelle;organelle;plasma membrane;protein complex;sarcolemma;synapse		15	15	15	37.6	37.6	37.6	58.081	0	61.269	4304500000	54	6.15739	0	4.92273	+	14.873	Q99L88;Q99L88-2	Q99L88	Beta-1-syntrophin	Sntb1
29.534	30.1709	29.9208	29.8764	25.7866	23.9015	25.3772	25.01	+	DM_GM	alcohol catabolic process;alcohol metabolic process;carbohydrate catabolic process;carbohydrate metabolic process;catabolic process;cellular carbohydrate catabolic process;cellular carbohydrate metabolic process;cellular metabolic process;cellular process;generation of precursor metabolites and energy;glucose catabolic process;glucose metabolic process;glycolysis;hexose catabolic process;hexose m…	binding;carbon-oxygen lyase activity;catalytic activity;cation binding;hydro-lyase activity;ion binding;lyase activity;magnesium ion binding;metal ion binding;phosphopyruvate hydratase activity	cell part;cytoplasmic part;cytosolic part;intracellular part;macromolecular complex;phosphopyruvate hydratase complex;protein complex		17	1	1	80.1	6.3	6.3	23.935	0.00034698	2.8832	4618300000	15	4.56692	0	4.85673	+	9.24271	B0QZL1	B0QZL1	Enolase	Eno1
29.458	29.3161	29.4793	29.3344	25.4878	23.5579	24.6524	24.8698	+	DM_GM	anatomical structure development;biological regulation;biosynthetic process;cell differentiation;cellular biosynthetic process;cellular component organization;cellular component organization at cellular level;cellular component organization or biogenesis;cellular component organization or biogenesis at cellular level;cellular developmental process;cellular macromolecule biosynthetic process;cellu…	binding;catalytic activity;cation binding;DNA binding;histone methyltransferase activity;histone-lysine N-methyltransferase activity;ion binding;lysine N-methyltransferase activity;metal ion binding;methyltransferase activity;N-methyltransferase activity;nucleic acid binding;protein binding transcription factor activity;protein methyltransferase activity;protein-lysine N-methyltransferase activit…	cell part;cytoplasm;intracellular membrane-bounded organelle;intracellular organelle;intracellular part;membrane-bounded organelle;nucleus;organelle		11	11	11	30.8	30.8	30.8	54.925	0	34.208	3017900000	25	4.64045	0	4.75496	+	9.4248	P97443-2;P97443;G5E8R7;P97443-3;Q8BMV4;G3UZ94	P97443-2;P97443;G5E8R7;P97443-3	Histone-lysine N-methyltransferase Smyd1	Smyd1
29.8373	29.6371	29.8002	29.7971	25.3409	25.3331	25.3429	24.7268	+	DM_GM	anatomical structure development;cellular component organization;cellular component organization or biogenesis;developmental process;membrane organization;multicellular organismal process;muscle contraction;muscle organ development;muscle structure development;muscle system process;organ development;system process	binding;calcium ion binding;cation binding;ion binding;metal ion binding	cell junction;cell part;cell-cell junction;cytoplasm;cytoskeleton;dystroglycan complex;integral to membrane;integral to plasma membrane;intracellular non-membrane-bounded organelle;intracellular organelle;intracellular part;intrinsic to membrane;intrinsic to plasma membrane;macromolecular complex;membrane;membrane part;membrane raft;non-membrane-bounded organelle;organelle;plasma membrane;plasma …	Arrhythmogenic right ventricular cardiomyopathy (ARVC);Dilated cardiomyopathy;Hypertrophic cardiomyopathy (HCM);Viral myocarditis	13	13	13	44.4	44.4	44.4	43.286	0	55.869	3829000000	35	6.93011	0	4.58197	+	17.6628	P82350;Q5SWB4;Q5SWB0	P82350	Alpha-sarcoglycan	Sgca
30.538	28.9809	29.994	30.8752	24.9937	26.7124	24.8622	25.6401	+	DM_GM	cellular macromolecule metabolic process;cellular metabolic process;cellular nitrogen compound metabolic process;cellular process;cellular protein metabolic process;cellular response to stimulus;cellular response to stress;heterocycle metabolic process;macromolecule metabolic process;macromolecule modification;metabolic process;nitrogen compound metabolic process;nucleobase-containing compound me…	catalytic activity;deacetylase activity;hydrolase activity;hydrolase activity, acting on glycosyl bonds	cell part;cytoplasmic part;intracellular membrane-bounded organelle;intracellular organelle;intracellular part;membrane-bounded organelle;mitochondrion;nucleus;organelle		6	6	6	34.1	34.1	34.1	35.294	0	70.985	5533500000	22	3.59471	0	4.54494	+	6.57281	Q922B1	Q922B1	O-acetyl-ADP-ribose deacetylase MACROD1	Macrod1
29.8215	29.7794	29.795	29.8113	25.6757	25.1711	25.857	24.4043	+	DM_GM	biological adhesion;cell adhesion;cellular process;multicellular organismal process;muscle contraction;muscle system process;system process	structural constituent of cytoskeleton;structural molecule activity	cell part;cytoskeletal part;cytoskeleton;intracellular non-membrane-bounded organelle;intracellular organelle;intracellular organelle part;intracellular part;macromolecular complex;myosin complex;myosin filament;non-membrane-bounded organelle;organelle;organelle part;protein complex		26	26	26	28.2	28.2	28.2	126.2	0	60.715	3972000000	61	5.06597	0	4.5248	+	10.6408	Q6P6L5;D3YU50;A0A571BEN1;F6RQD1;F7D574;Q5XKE0	Q6P6L5;D3YU50;A0A571BEN1		Mybpc1
29.1658	29.1597	29.2042	29.1948	25.4026	23.372	23.5391	26.5134	+	DM_GM	anatomical structure morphogenesis;cell morphogenesis;cellular component morphogenesis;cellular component organization;cellular component organization at cellular level;cellular component organization or biogenesis;cellular component organization or biogenesis at cellular level;cellular developmental process;cellular process;cytoskeleton organization;developmental process;organelle organization		cell part;membrane;plasma membrane		15	14	14	43.3	41.6	41.6	52.861	0	21.586	2550500000	29	2.97861	0.000152381	4.47438	+	5.21498	Q9CYT6;A0A286YCS6;D3YTR7	Q9CYT6;A0A286YCS6;D3YTR7	Adenylyl cyclase-associated protein 2;Adenylyl cyclase-associated protein	Cap2
30.7033	30.8649	30.7225	29.723	27.9076	25.2184	26.3245	25.1148	+	DM_GM	multicellular organismal process;muscle contraction;muscle system process;system process	structural constituent of cytoskeleton;structural molecule activity	cell part;contractile fiber part;cytoplasmic part;cytoskeleton;intracellular membrane-bounded organelle;intracellular non-membrane-bounded organelle;intracellular organelle;intracellular part;M band;membrane-bounded organelle;mitochondrion;non-membrane-bounded organelle;organelle;organelle part		34	34	34	30.3	30.3	30.3	164.74	0	71.33	7344500000	78	3.10111	0	4.3621	+	5.45	Q14BI5	Q14BI5		Myom2
29.7888	29.1317	29.9393	30.1128	25.7403	24.9198	25.1504	25.7252	+	DM_GM	biological regulation;multicellular organismal process;muscle contraction;muscle system process;negative regulation of biological process;negative regulation of multicellular organismal process;negative regulation of muscle contraction;regulation of biological process;regulation of multicellular organismal process;regulation of muscle adaptation;regulation of muscle contraction;regulation of musc…	binding;cytoskeletal protein binding;protein binding;tropomyosin binding	cell part;contractile fiber part;cytoplasmic part;cytoskeletal part;intracellular organelle part;intracellular part;macromolecular complex;organelle part;protein complex;troponin complex		11	6	6	33.7	28.9	28.9	29.88	0	17.069	3639400000	21	5.19475	0	4.35924	+	10.9572	E9Q688;J3QPC8;O88346-3;O88346-2;O88346;E9QA86;E9PZB4;E9Q0G9;E9PVN9	E9Q688;J3QPC8;O88346-3;O88346-2;O88346;E9QA86;E9PZB4;E9Q0G9;E9PVN9	Troponin T, slow skeletal muscle	Tnnt1
29.436	29.2745	29.502	29.5617	24.9685	24.2957	26.0373	25.1542	+	DM_GM					17	5	5	66.8	19.8	19.8	39.288	0	9.843	3080200000	22	4.66941	0	4.32961	+	9.32888	A0A1B0GSX6	A0A1B0GSX6
34.7047	34.7221	34.75	34.7403	30.558	30.2495	30.3338	30.527	+	DM_GM	biological regulation;positive regulation of biological process;positive regulation of cell adhesion;positive regulation of cell-substrate adhesion;positive regulation of cellular process;regulation of biological process;regulation of cell adhesion;regulation of cell-substrate adhesion;regulation of cellular process	binding;calcium ion binding;cation binding;extracellular matrix binding;ion binding;metal ion binding	extracellular matrix;extracellular membrane-bounded organelle;extracellular organelle;extracellular region part;extracellular vesicular exosome;membrane-bounded organelle;membrane-bounded vesicle;organelle;proteinaceous extracellular matrix;vesicle		47	47	1	59.5	59.5	3.2	126.5	0	323.31	126640000000	464	8.71802	0	4.31216	+	24.59	P37889-2	P37889-2	Fibulin-2	Fbln2
29.0468	29.2263	29.3479	29.3605	24.3285	25.0489	24.8337	25.6589	+	DM_GM	anatomical structure formation involved in morphogenesis;angiogenesis;biological adhesion;biological regulation;calcium-dependent cell-cell adhesion;cell adhesion;cell migration;cell motility;cell projection assembly;cell projection organization;cell proliferation;cell-cell adhesion;cellular component assembly;cellular component assembly at cellular level;cellular component movement;cellular comp…	adiponectin binding;binding;cadherin binding;calcium ion binding;cation binding;cell adhesion molecule binding;hormone binding;identical protein binding;ion binding;lipoprotein particle binding;low-density lipoprotein particle binding;metal ion binding;protein binding;protein dimerization activity;protein homodimerization activity;protein-lipid complex binding	adherens junction;anchored to membrane;anchoring junction;caveola;cell junction;cell part;cell projection;cell-substrate adherens junction;cell-substrate junction;cytoplasm;external side of plasma membrane;extracellular membrane-bounded organelle;extracellular organelle;extracellular region part;extracellular space;extracellular vesicular exosome;focal adhesion;intracellular part;intrinsic to mem…		10	10	10	21.3	21.3	21.3	78.185	0	25.619	2741400000	24	5.25941	0	4.27785	+	11.1128	Q9WTR5	Q9WTR5	Cadherin-13	Cdh13
30.178	30.2675	30.3366	29.7901	25.7139	26.5717	25.8153	25.4746	+	DM_GM	biological regulation;cell differentiation;cellular developmental process;cellular process;developmental process;multicellular organismal development;multicellular organismal process;negative regulation of biological process;negative regulation of cellular component organization;negative regulation of cellular process;negative regulation of cytoskeleton organization;negative regulation of microtu…	binding;cation binding;cytoskeletal protein binding;ion binding;metal ion binding;microtubule binding;protein binding;transition metal ion binding;tubulin binding;zinc ion binding	cell part;contractile fiber part;cytoplasmic part;cytoskeletal part;intracellular organelle part;intracellular part;macromolecular complex;microtubule;microtubule associated complex;organelle part;protein complex;Z disc		13	13	9	50.8	50.8	39.8	40.986	0	53.669	5189000000	32	5.41255	0	4.2492	+	11.5927	E9QAT9;Q9ERP3	E9QAT9;Q9ERP3	Tripartite motif-containing protein 54	Trim54
31.079	31.3488	31.4062	30.9302	24.9991	28.2719	28.1114	26.5322	+	DM_GM	actin cytoskeleton organization;actin filament-based process;actomyosin structure organization;cellular component organization;cellular component organization at cellular level;cellular component organization or biogenesis;cellular component organization or biogenesis at cellular level;cellular process;cytoskeleton organization;organelle organization;sarcomere organization	actinin binding;alpha-actinin binding;binding;cation binding;cytoskeletal protein binding;enzyme binding;ion binding;kinase binding;metal ion binding;muscle alpha-actinin binding;protein binding;protein kinase binding;protein kinase C binding;transition metal ion binding;zinc ion binding	cell part;cell projection;contractile fiber part;cytoplasmic part;cytoskeleton;intracellular non-membrane-bounded organelle;intracellular organelle;intracellular part;non-membrane-bounded organelle;organelle;organelle part;perinuclear region of cytoplasm;pseudopodium;Z disc		24	24	4	55.7	55.7	7.7	70.75	0	221.41	10761000000	86	2.79063	0.000129817	4.21242	+	4.80896	Q9JKS4-3;Q9JKS4;Q9JKS4-5	Q9JKS4-3;Q9JKS4	LIM domain-binding protein 3	Ldb3
28.6498	28.6377	28.8505	28.7623	24.2813	23.9646	24.205	25.8708	+	DM_GM			cell part;cytoplasm;intracellular part		8	8	8	20.4	20.4	20.4	77.206	0	13.29	1908600000	18	4.09921	0	4.14467	+	7.69982	Q8VBT1	Q8VBT1	Beta-taxilin	Txlnb
28.6311	28.4385	28.7654	28.3753	24.8767	24.5735	24.6494	23.6389	+	DM_GM	carboxylic acid catabolic process;carboxylic acid metabolic process;catabolic process;cellular catabolic process;cellular ketone metabolic process;cellular lipid catabolic process;cellular lipid metabolic process;cellular metabolic process;cellular process;fatty acid beta-oxidation;fatty acid catabolic process;fatty acid metabolic process;fatty acid oxidation;lipid catabolic process;lipid metabol…	3alpha,7alpha,12alpha-trihydroxy-5beta-cholestanoyl-CoA 24-hydroxylase activity;acyl-CoA dehydrogenase activity;acyl-CoA oxidase activity;binding;catalytic activity;coenzyme binding;cofactor binding;flavin adenine dinucleotide binding;oxidoreductase activity;oxidoreductase activity, acting on CH or CH2 groups;oxidoreductase activity, acting on the CH-CH group of donors;oxidoreductase activity, ac…	cell part;cytoplasmic part;intracellular membrane-bounded organelle;intracellular organelle;intracellular part;membrane-bounded organelle;microbody;organelle;peroxisome	Peroxisome;PPAR signaling pathway;Primary bile acid biosynthesis	12	12	12	20.7	20.7	20.7	76.862	0	17.428	3144700000	19	5.14218	0	4.11791	+	10.6342	Q9QXD1;E9Q5T5	Q9QXD1	Peroxisomal acyl-coenzyme A oxidase 2	Acox2
31.0364	31.063	30.3165	31.1484	27.4426	27.5316	27.123	25.2756	+	DM_GM	cell migration;cell motility;cellular component movement;cellular localization;cellular process;centrosome localization;cerebral cortex cell migration;cerebral cortex radially oriented cell migration;forebrain cell migration;localization;locomotion;organelle localization;telencephalon cell migration		cell part;centrosome;cytoplasm;cytoplasmic part;cytoskeletal part;intracellular non-membrane-bounded organelle;intracellular organelle;intracellular organelle part;intracellular part;microtubule organizing center;non-membrane-bounded organelle;organelle;organelle part		36	36	36	33.2	33.2	33.2	164.9	0	144.68	9104300000	86	3.43254	0	4.04785	+	6.09701	A2AST1;E9Q8Q6;D6RJ38;A2AK24;J3QNK9	A2AST1;E9Q8Q6		Ccdc141
29.2279	28.8684	29.2989	29.0795	25.3302	23.6054	26.0493	25.3026	+	DM_GM	actin filament-based movement;actin filament-based process;actin-mediated cell contraction;actin-myosin filament sliding;cellular component movement;cellular process;metabolic process;multicellular organismal process;muscle contraction;muscle filament sliding;muscle system process;skeletal muscle contraction;striated muscle contraction;system process	adenyl nucleotide binding;adenyl ribonucleotide binding;ATP binding;ATPase activity;binding;catalytic activity;hydrolase activity;hydrolase activity, acting on acid anhydrides;hydrolase activity, acting on acid anhydrides, in phosphorus-containing anhydrides;microfilament motor activity;motor activity;nucleoside-triphosphatase activity;nucleotide binding;purine nucleotide binding;purine ribonucle…	cell part;contractile fiber;cytoplasm;cytoplasmic part;cytoskeletal part;intracellular non-membrane-bounded organelle;intracellular organelle;intracellular organelle part;intracellular part;macromolecular complex;myofibril;myosin complex;myosin filament;non-membrane-bounded organelle;organelle;organelle part;protein complex	Tight junction;Viral myocarditis	103	14	12	46.2	8.5	7	222.7	0	48.398	2534900000	36	3.59244	0	4.04677	+	6.45271	P13542;Q8BGE8	P13542	Myosin-8	Myh8
30.2179	30.0727	30.476	30.5249	26.678	26.7802	25.1661	26.4961	+	DM_GM	anatomical structure development;biological regulation;cell differentiation;cellular developmental process;cellular process;chorionic trophoblast cell differentiation;developmental process;macromolecule metabolic process;metabolic process;negative regulation of biological process;negative regulation of BMP signaling pathway;negative regulation of cell communication;negative regulation of cellular…	catalytic activity;endopeptidase activity;hydrolase activity;peptidase activity;peptidase activity, acting on L-amino acid peptides;serine hydrolase activity;serine-type endopeptidase activity;serine-type peptidase activity	cell part;cytoplasmic part;cytosol;extracellular matrix;extracellular membrane-bounded organelle;extracellular organelle;extracellular region part;extracellular vesicular exosome;intracellular part;membrane-bounded organelle;membrane-bounded vesicle;organelle;vesicle		13	13	13	43.3	43.3	43.3	51.213	0	114.07	5977100000	56	4.32038	0	4.04276	+	8.23474	Q9R118	Q9R118	Serine protease HTRA1	Htra1
29.593	29.523	29.4542	29.5931	25.3461	24.8298	25.9492	25.9492	+	DM_GM	actin cytoskeleton organization;actin filament capping;actin filament organization;actin filament-based process;actomyosin structure organization;adult behavior;adult locomotory behavior;anatomical structure development;anatomical structure formation involved in morphogenesis;behavior;biological regulation;cell development;cellular component assembly;cellular component assembly at cellular level;…	binding;cytoskeletal protein binding;protein binding;tropomyosin binding	cell cortex part;cell part;contractile fiber;contractile fiber part;cortical cytoskeleton;cytoplasmic part;cytoskeletal part;cytoskeleton;intracellular non-membrane-bounded organelle;intracellular organelle;intracellular organelle part;intracellular part;macromolecular complex;membrane;myofibril;non-membrane-bounded organelle;nuclear part;organelle;organelle part;protein complex;sarcomere;signalo…		10	10	9	38.7	38.7	35.7	40.466	0	31.145	3504500000	26	5.22023	0	4.02226	+	10.8102	P49813	P49813	Tropomodulin-1	Tmod1
30.1721	29.9417	29.5241	29.8258	24.9049	24.8922	26.4094	27.197	+	DM_GM	biological regulation;cellular component organization;cellular component organization or biogenesis;cellular localization;cellular macromolecule localization;cellular membrane organization;cellular process;cellular protein localization;localization;macromolecule localization;membrane organization;multicellular organismal process;muscle contraction;muscle system process;protein localization;protei…		cell part;cytoplasmic part;endoplasmic reticulum;endoplasmic reticulum membrane;endoplasmic reticulum part;intracellular membrane-bounded organelle;intracellular organelle;intracellular organelle part;intracellular part;membrane;membrane part;membrane-bounded organelle;organelle;organelle membrane;organelle part;sarcoplasmic reticulum;sarcoplasmic reticulum membrane		10	10	10	50.9	50.9	50.9	36.033	0	237.54	4750700000	47	3.31278	0	4.01505	+	5.83155	M0QW57;Q3MI48;Q3MI48-2;M0QW84;M0QWR3	M0QW57;Q3MI48;Q3MI48-2	Junctional sarcoplasmic reticulum protein 1	Jsrp1
30.1642	29.4217	28.9119	29.595	24.882	25.5813	26.2026	25.4117	+	DM_GM	anatomical structure development;developmental process;muscle structure development;response to abiotic stimulus;response to heat;response to stimulus;response to stress;response to temperature stimulus;somatic muscle development		cell part;cytoplasm;intracellular membrane-bounded organelle;intracellular organelle;intracellular part;membrane-bounded organelle;nucleus;organelle		5	5	5	41.2	41.2	41.2	20.374	0	20.378	3377300000	28	4.39907	0	4.00382	+	8.42696	Q99PR8;Q99PR8-2	Q99PR8	Heat shock protein beta-2	Hspb2
29.8095	29.6427	29.6029	29.8987	26.1476	25.589	25.5554	25.6986	+	DM_GM	calcium ion transmembrane transport;calcium ion transport;cation transport;cellular process;divalent inorganic cation transport;divalent metal ion transport;establishment of localization;establishment of localization in cell;intracellular transport;ion transmembrane transport;ion transport;metal ion transport;sarcoplasmic reticulum calcium ion transport;transmembrane transport;transport	calcium channel activity;cation channel activity;cation transmembrane transporter activity;channel activity;gated channel activity;ion channel activity;ion transmembrane transporter activity;passive transmembrane transporter activity;substrate-specific channel activity;substrate-specific transmembrane transporter activity;substrate-specific transporter activity;transmembrane transporter activity;…	calcium channel complex;cation channel complex;cell part;ion channel complex;macromolecular complex;membrane part;plasma membrane part;protein complex;voltage-gated calcium channel complex	Arrhythmogenic right ventricular cardiomyopathy (ARVC);Cardiac muscle contraction;Dilated cardiomyopathy;Hypertrophic cardiomyopathy (HCM);MAPK signaling pathway	2	2	2	14.8	14.8	14.8	25.12	0	13.764	3792400000	26	6.67044	0	3.99081	+	15.7427	O70578	O70578	Voltage-dependent calcium channel gamma-1 subunit	Cacng1
28.5933	28.6412	29.9725	29.3507	25.5526	25.2679	26.1886	23.7672	+	DM_GM	actin cytoskeleton organization;actin filament organization;actin filament-based movement;actin filament-based process;actin-mediated cell contraction;actin-myosin filament sliding;actomyosin structure organization;anatomical structure formation involved in morphogenesis;anatomical structure morphogenesis;biological regulation;cardiac muscle contraction;cardiac muscle tissue morphogenesis;cardiac…	adenyl nucleotide binding;adenyl ribonucleotide binding;ATP binding;ATPase activity;binding;catalytic activity;cytoskeletal protein binding;hydrolase activity;hydrolase activity, acting on acid anhydrides;hydrolase activity, acting on acid anhydrides, in phosphorus-containing anhydrides;myosin binding;nucleoside-triphosphatase activity;nucleotide binding;protein binding;purine nucleotide binding;…	actin filament;actomyosin, actin part;adherens junction;anchoring junction;blood microparticle;cell junction;cell part;cell-substrate adherens junction;cell-substrate junction;contractile fiber part;cytoplasm;cytoplasmic part;cytoskeletal part;extracellular membrane-bounded organelle;extracellular organelle;extracellular region part;extracellular space;extracellular vesicular exosome;focal adhesi…	Cardiac muscle contraction;Dilated cardiomyopathy;Hypertrophic cardiomyopathy (HCM)	39	3	1	94.7	17	5	42.019	0	12.133	3475000000	13	3.19377	0	3.94536	+	5.56812	P68033;F6WX90	P68033	Actin, alpha cardiac muscle 1	Actc1
28.6034	28.2911	28.2606	28.2787	24.5378	22.852	25.0031	25.3845	+	DM_GM	acid secretion;alcohol catabolic process;alcohol metabolic process;amine catabolic process;amine metabolic process;arachidonic acid metabolic process;arachidonic acid secretion;biosynthetic process;carboxylic acid biosynthetic process;carboxylic acid metabolic process;carboxylic acid transport;catabolic process;cell death;cellular amine metabolic process;cellular biogenic amine catabolic process;…	calcium-independent phospholipase A2 activity;carboxylic ester hydrolase activity;catalytic activity;hydrolase activity;hydrolase activity, acting on ester bonds;lipase activity;lysophospholipase activity;phospholipase A2 activity;phospholipase activity	cell part;cytoplasmic part;endoplasmic reticulum membrane;endoplasmic reticulum part;Golgi apparatus part;Golgi membrane;integral to membrane;intracellular;intracellular membrane-bounded organelle;intracellular organelle;intracellular organelle part;intracellular part;intrinsic to membrane;membrane;membrane part;membrane-bounded organelle;microbody;microbody membrane;microbody part;organelle;orga…		3	3	3	7.2	7.2	7.2	62.351	0.00035094	3.0799	2324900000	10	3.35178	0	3.91411	+	5.89244	E9PXB0;E9QAC9;Q8K1N1;F7B2N8;A0A1W2P6P7	E9PXB0;E9QAC9;Q8K1N1	Calcium-independent phospholipase A2-gamma	Pnpla8
29.3529	29.4385	29.1704	29.6615	25.4668	25.1593	25.0602	26.4071	+	DM_GM		binding;cytoskeletal protein binding;filamin binding;protein binding	actin cytoskeleton;Cajal body;cell part;cytoplasm;cytoplasmic part;cytoskeleton;intracellular membrane-bounded organelle;intracellular non-membrane-bounded organelle;intracellular organelle;intracellular organelle part;intracellular part;membrane-bounded organelle;mitochondrion;non-membrane-bounded organelle;nuclear body;nuclear part;nucleoplasm part;nucleus;organelle;organelle part		8	8	8	71	71	71	18.634	0	47.1	2932900000	21	4.69261	0	3.88245	+	9.16747	P35385	P35385	Heat shock protein beta-7	Hspb7
29.2086	29.1796	29.1124	29.1048	25.5279	25.2563	25.5199	24.7979	+	DM_GM	activation of immune response;adult behavior;adult locomotory behavior;adult walking behavior;amine transport;amino acid transport;anatomical structure development;antigen receptor-mediated signaling pathway;behavior;biological regulation;calcium ion homeostasis;calcium ion import;calcium ion transmembrane transport;calcium ion transport;cAMP metabolic process;carboxylic acid transport;cation hom…	calcium channel activity;cation channel activity;cation transmembrane transporter activity;channel activity;gated channel activity;high voltage-gated calcium channel activity;ion channel activity;ion transmembrane transporter activity;passive transmembrane transporter activity;substrate-specific channel activity;substrate-specific transmembrane transporter activity;substrate-specific transporter …	calcium channel complex;cation channel complex;cell part;cytoplasmic part;endoplasmic reticulum;intracellular membrane-bounded organelle;intracellular organelle;intracellular part;ion channel complex;macromolecular complex;membrane;membrane part;membrane-bounded organelle;organelle;plasma membrane;plasma membrane part;protein complex;sarcolemma;sarcoplasmic reticulum;synapse;T-tubule;voltage-gate…	Arrhythmogenic right ventricular cardiomyopathy (ARVC);Cardiac muscle contraction;Dilated cardiomyopathy;Hypertrophic cardiomyopathy (HCM);MAPK signaling pathway	13	13	12	34	34	32.1	57.817	0	37.119	2555500000	32	6.28443	0	3.87582	+	14.1911	A2A545;Q8R3Z5-3;A2A542;A2A543;A0A0R4J194;Q8R3Z5-4;Q8R3Z5;Q8R3Z5-2;J3QK20;Q8R0S4-2;Q8R0S4-1;Q8R0S4;A0A0A6YWX5;C7IVS7;Q8CC27-4;Q8CC27-2;Q8CC27-3;Q8CC27	A2A545;Q8R3Z5-3;A2A542;A2A543;A0A0R4J194;Q8R3Z5-4;Q8R3Z5;Q8R3Z5-2	Voltage-dependent L-type calcium channel subunit beta-1	Cacnb1
28.3875	29.1246	28.434	28.5388	25.4114	24.8113	24.7441	24.0511	+	DM_GM	anatomical structure development;biological regulation;biosynthetic process;cellular biosynthetic process;cellular macromolecule biosynthetic process;cellular macromolecule metabolic process;cellular metabolic process;cellular nitrogen compound metabolic process;cellular process;developmental process;macromolecule biosynthetic process;macromolecule metabolic process;metabolic process;muscle tissu…				7	7	7	20.7	20.7	20.7	70.194	0	95.63	1880100000	18	4.65904	0	3.86672	+	9.06563	G3X9D8;Q8BWA5	G3X9D8;Q8BWA5	Kelch-like protein 31	Klhl31
29.2098	29.1252	29.2568	29.1772	25.1773	24.5894	26.3019	25.2576	+	DM_GM	alcohol metabolic process;amine metabolic process;anatomical structure development;anatomical structure morphogenesis;benzene-containing compound metabolic process;biological regulation;carboxylic acid metabolic process;catabolic process;cellular amine metabolic process;cellular amino acid metabolic process;cellular aromatic compound metabolic process;cellular catabolic process;cellular ketone me…	binding;carboxypeptidase activity;catalytic activity;cation binding;dipeptidase activity;exopeptidase activity;hydrolase activity;identical protein binding;ion binding;metal ion binding;metallodipeptidase activity;metalloexopeptidase activity;metallopeptidase activity;peptidase activity;peptidase activity, acting on L-amino acid peptides;protein binding;protein dimerization activity;protein homod…	cell part;cytoplasm;cytoplasmic part;endoplasmic reticulum;extracellular membrane-bounded organelle;extracellular organelle;extracellular region part;extracellular space;extracellular vesicular exosome;Golgi apparatus;intracellular membrane-bounded organelle;intracellular organelle;intracellular part;lysosome;lytic vacuole;membrane-bounded organelle;membrane-bounded vesicle;organelle;vacuole;vesi…		8	8	8	23.4	23.4	23.4	51.813	0	55.073	2607800000	22	4.43052	0	3.86067	+	8.44462	Q9WVJ3;A0A2I3BS14;A0A2I3BPG0	Q9WVJ3;A0A2I3BS14;A0A2I3BPG0	Carboxypeptidase Q	Cpq
29.5732	29.3336	30.0668	28.7769	26.0392	25.7961	23.7318	26.7995	+	DM_GM	multicellular organismal process;muscle contraction;muscle system process;system process	binding;identical protein binding;protein binding;protein dimerization activity;protein homodimerization activity;structural constituent of cytoskeleton;structural molecule activity	cell part;contractile fiber part;cytoplasmic part;cytoskeletal part;cytoskeleton;intracellular non-membrane-bounded organelle;intracellular organelle;intracellular organelle part;intracellular part;M band;macromolecular complex;myosin complex;myosin filament;non-membrane-bounded organelle;organelle;organelle part;protein complex;sarcomere		32	32	32	24.7	24.7	24.7	175.48	0	45.025	3478900000	64	2.79083	0.000126482	3.84597	+	4.75759	Z4YJF5;Q62234-2;Q62234;A0A3B2W4I4	Z4YJF5;Q62234-2;Q62234	Myomesin-1	Myom1
29.1263	29.0763	29.0633	29.1905	25.1747	25.3358	25.4078	25.2859	+	DM_GM	actin cytoskeleton organization;actin filament-based process;cellular component organization;cellular component organization at cellular level;cellular component organization or biogenesis;cellular component organization or biogenesis at cellular level;cellular process;cytoskeleton organization;organelle organization	actin binding;actinin binding;alpha-actinin binding;binding;cation binding;cytoskeletal protein binding;ion binding;metal ion binding;muscle alpha-actinin binding;protein binding;transition metal ion binding;vinculin binding;zinc ion binding	adherens junction;anchoring junction;cell junction;cell part;cell-cell adherens junction;cell-cell junction;cell-substrate adherens junction;cell-substrate junction;contractile fiber;cytoplasmic part;fascia adherens;intracellular non-membrane-bounded organelle;intracellular organelle;intracellular part;muscle tendon junction;myofibril;non-membrane-bounded organelle;organelle		21	21	21	15.3	15.3	15.3	191.88	0	19.04	2464900000	47	9.13112	0	3.81306	+	24.309	E9PZF4;Q80XB4-4;Q80XB4-2;Q80XB4;E9Q641;Q80XB4-3;F7CXG1	E9PZF4;Q80XB4-4;Q80XB4-2;Q80XB4;E9Q641;Q80XB4-3	Nebulin-related-anchoring protein	Nrap
29.295	29.0067	29.5366	29.3865	25.1623	27.1076	25.4884	24.2377	+	DM_GM	actin cytoskeleton organization;actin filament-based process;biological regulation;cellular component organization;cellular component organization at cellular level;cellular component organization or biogenesis;cellular component organization or biogenesis at cellular level;cellular process;cytoskeleton organization;negative regulation of actin filament polymerization;negative regulation of biolo…	actin binding;actin monomer binding;adenyl nucleotide binding;adenyl-nucleotide exchange factor activity;ATPase regulator activity;binding;cytoskeletal protein binding;enzyme regulator activity;lipid binding;nucleoside-triphosphatase regulator activity;nucleotide binding;phosphatidylinositol binding;phosphatidylinositol-4,5-bisphosphate binding;phospholipid binding;protein binding;purine nucleoti…	axon part;cell part;cell projection part;cytoplasmic part;cytoskeleton;cytosol;extracellular membrane-bounded organelle;extracellular organelle;extracellular region part;extracellular vesicular exosome;intracellular non-membrane-bounded organelle;intracellular organelle;intracellular part;membrane-bounded organelle;membrane-bounded vesicle;non-membrane-bounded organelle;organelle;synapse part;ter…	Regulation of actin cytoskeleton;Shigellosis	5	5	5	56	56	56	9.7982	0	7.9574	3154000000	20	3.11212	0	3.80721	+	5.37459	Q9JJV2-3;Q9JJV2;D3YWS3;Q9JJV2-2	Q9JJV2-3;Q9JJV2;D3YWS3;Q9JJV2-2	Profilin-2;Profilin	Pfn2
28.6587	28.5754	28.7342	28.5698	24.835	24.6735	24.3479	25.4738	+	DM_GM	actin cytoskeleton organization;actin filament capping;actin filament organization;actin filament-based process;actomyosin structure organization;anatomical structure formation involved in morphogenesis;biological regulation;cellular component assembly;cellular component assembly at cellular level;cellular component assembly involved in morphogenesis;cellular component organization;cellular compo…	binding;cytoskeletal protein binding;protein binding;tropomyosin binding	cell part;contractile fiber part;cytoplasmic part;cytoskeletal part;intracellular organelle part;intracellular part;organelle part;striated muscle thin filament		8	8	8	21.1	21.1	21.1	62.018	0	15.698	1714200000	23	5.39933	0	3.80194	+	11.1912	Q3UHZ5	Q3UHZ5	Leiomodin-2	Lmod2
28.9629	28.7739	28.9948	28.8928	25.4143	25.149	25.1378	24.749	+	DM_GM	amine catabolic process;amine metabolic process;branched chain family amino acid catabolic process;branched chain family amino acid metabolic process;brown fat cell differentiation;carboxylic acid catabolic process;carboxylic acid metabolic process;catabolic process;cell differentiation;cellular amine metabolic process;cellular amino acid catabolic process;cellular amino acid metabolic process;ce…	aldehyde dehydrogenase (NAD) activity;catalytic activity;malonate-semialdehyde dehydrogenase (acetylating) activity;methylmalonate-semialdehyde dehydrogenase (acylating) activity;oxidoreductase activity;oxidoreductase activity, acting on the aldehyde or oxo group of donors;oxidoreductase activity, acting on the aldehyde or oxo group of donors, NAD or NADP as acceptor	cell part;cytoplasmic part;extracellular membrane-bounded organelle;extracellular organelle;extracellular region part;extracellular vesicular exosome;intracellular membrane-bounded organelle;intracellular organelle;intracellular organelle part;intracellular part;membrane-bounded organelle;membrane-bounded vesicle;mitochondrion;nuclear part;nucleoplasm;organelle;organelle part;vesicle	Inositol phosphate metabolism;Propanoate metabolism;Valine, leucine and isoleucine degradation	8	8	8	22.2	22.2	22.2	57.915	0	31.452	2146200000	16	6.67868	0	3.7936	+	15.4555	Q9EQ20;A0A1Y7VJ32	Q9EQ20	Methylmalonate-semialdehyde dehydrogenase [acylating], mitochondrial	Aldh6a1
29.0196	28.9302	29.3162	29.1489	26.1326	24.7437	25.9843	24.5292	+	DM_GM		binding;calcium ion binding;cation binding;ion binding;metal ion binding;transition metal ion binding;zinc ion binding	cell part;contractile fiber part;cytoplasmic part;intracellular part;organelle part;Z disc		7	7	7	30.6	30.6	30.6	38.767	0	43.346	2387400000	26	3.94866	0	3.75623	+	7.19115	Q9R000	Q9R000	Integrin beta-1-binding protein 2	Itgb1bp2
29.2101	29.0935	29.1033	29.3149	24.7605	25.1242	26.236	25.637	+	DM_GM	cellular macromolecule metabolic process;cellular metabolic process;cellular process;cellular protein metabolic process;dephosphorylation;macromolecule metabolic process;macromolecule modification;metabolic process;phosphate-containing compound metabolic process;phosphorus metabolic process;primary metabolic process;protein dephosphorylation;protein metabolic process;protein modification process	catalytic activity;hydrolase activity;hydrolase activity, acting on ester bonds;phosphatase activity;phosphoprotein phosphatase activity;phosphoric ester hydrolase activity;protein tyrosine/serine/threonine phosphatase activity			13	13	13	17.2	17.2	17.2	128.57	0	27.286	2623600000	23	4.5889	0	3.74099	+	8.80521	Q148W8	Q148W8	Inactive dual specificity phosphatase 27	Dusp27
28.2477	28.2943	28.6767	28.6668	24.6399	24.544	24.974	25.0531	+	DM_GM	carbohydrate metabolic process;cellular carbohydrate metabolic process;cellular glucan metabolic process;cellular macromolecule metabolic process;cellular metabolic process;cellular polysaccharide metabolic process;cellular process;cellular protein metabolic process;energy derivation by oxidation of organic compounds;energy reserve metabolic process;generation of precursor metabolites and energy;…	calmodulin-dependent protein kinase activity;catalytic activity;hydrolase activity;hydrolase activity, acting on glycosyl bonds;hydrolase activity, hydrolyzing O-glycosyl compounds;kinase activity;phosphorylase kinase activity;phosphotransferase activity, alcohol group as acceptor;protein kinase activity;protein serine/threonine kinase activity;transferase activity;transferase activity, transferr…	cell part;cytoplasmic part;intracellular part;macromolecular complex;membrane;phosphorylase kinase complex;plasma membrane;protein complex	Calcium signaling pathway;Insulin signaling pathway	11	11	11	13.1	13.1	13.1	123.89	0	44.772	1843500000	18	6.1879	0	3.66862	+	13.5818	Q7TSH2;F7DF70	Q7TSH2	Phosphorylase b kinase regulatory subunit beta	Phkb
29.3601	29.2404	29.0483	29.1522	24.9584	25.3751	25.7633	26.0798	+	DM_GM	alcohol catabolic process;alcohol metabolic process;aldehyde catabolic process;catabolic process;cellular aldehyde metabolic process;cellular catabolic process;cellular metabolic process;cellular process;cellular response to chemical stimulus;cellular response to oxidative stress;cellular response to stimulus;cellular response to stress;ethanol catabolic process;ethanol metabolic process;metaboli…	3-chloroallyl aldehyde dehydrogenase activity;aldehyde dehydrogenase (NAD) activity;aldehyde dehydrogenase [NAD(P)+] activity;catalytic activity;oxidoreductase activity;oxidoreductase activity, acting on the aldehyde or oxo group of donors;oxidoreductase activity, acting on the aldehyde or oxo group of donors, NAD or NADP as acceptor	cell part;cytoplasm;cytoplasmic part;cytosol;extracellular membrane-bounded organelle;extracellular organelle;extracellular region part;extracellular vesicular exosome;intracellular part;membrane;membrane-bounded organelle;membrane-bounded vesicle;organelle;plasma membrane;vesicle	beta-Alanine metabolism;Drug metabolism - cytochrome P450;Glycolysis / Gluconeogenesis;Histidine metabolism;Metabolism of xenobiotics by cytochrome P450;Phenylalanine metabolism;Tyrosine metabolism	14	13	13	39.3	37.6	37.6	52.292	0	25.284	2812700000	36	5.17702	0	3.65608	+	10.4	Q80VQ0;J3QMK6;E9Q3E1;F6QPV9	Q80VQ0	Aldehyde dehydrogenase family 3 member B1	Aldh3b1
28.4414	28.5313	28.1581	28.3813	24.4677	23.8355	25.8128	24.7965	+	DM_GM		active transmembrane transporter activity;adenyl nucleotide binding;adenyl ribonucleotide binding;ATP binding;ATPase activity;ATPase activity, coupled;ATPase activity, coupled to movement of substances;ATPase activity, coupled to transmembrane movement of ions;ATPase activity, coupled to transmembrane movement of ions, phosphorylative mechanism;ATPase activity, coupled to transmembrane movement o…	cell part;cytoplasmic part;endoplasmic reticulum;endoplasmic reticulum membrane;endoplasmic reticulum part;integral to membrane;intracellular membrane-bounded organelle;intracellular organelle;intracellular organelle part;intracellular part;intrinsic to membrane;membrane;membrane part;membrane-bounded organelle;nuclear membrane;nuclear part;organelle;organelle membrane;organelle part;sarcoplasmic…	Alzheimer's disease;Calcium signaling pathway;Pancreatic secretion	13	1	1	12.5	2.1	2.1	107.6	0	45.226	1383200000	7	3.88925	0	3.64987	+	7.01235	B1ATS4;B1ATS5;E9Q559;Q64518;Q64518-3;Q64518-1	B1ATS4;B1ATS5;E9Q559;Q64518;Q64518-3;Q64518-1	Calcium-transporting ATPase;Sarcoplasmic/endoplasmic reticulum calcium ATPase 3	Atp2a3
31.134	30.0392	30.1499	29.6127	27.1182	27.7355	26.2123	25.4955	+	DM_GM	cell differentiation;cellular developmental process;cellular process;developmental process;multicellular organismal development;multicellular organismal process	adenyl nucleotide binding;adenyl ribonucleotide binding;ankyrin binding;ATP binding;binding;catalytic activity;cytoskeletal protein binding;enzyme regulator activity;GTPase regulator activity;guanyl-nucleotide exchange factor activity;kinase activity;nucleoside-triphosphatase regulator activity;nucleotide binding;phosphotransferase activity, alcohol group as acceptor;protein binding;protein kinas…	cell part;contractile fiber part;cytoplasmic part;cytoskeletal part;intracellular organelle part;intracellular part;M band;macromolecular complex;muscle myosin complex;myosin complex;myosin filament;myosin II complex;organelle part;protein complex;striated muscle myosin thick filament;Z disc		49	49	49	10.7	10.7	10.7	966.58	0	104.76	6021800000	92	3.05393	0.000152745	3.59356	+	5.21578	A2AAJ9;Z4YJE4;E9QQ96;H7BX05;A0A1W2P6H1;J9JIB2;F7DCJ0;A2AAJ9-2;A2AAJ9-3	A2AAJ9;Z4YJE4;E9QQ96;H7BX05;A0A1W2P6H1	Obscurin	Obscn
30.0342	29.6626	29.7126	30.3505	25.3717	29.4675	26.3651	24.2047	+	DM_GM	biological regulation;carbohydrate metabolic process;cellular carbohydrate metabolic process;cellular macromolecule metabolic process;cellular metabolic process;cellular process;cellular protein metabolic process;chylomicron remnant clearance;ER to Golgi vesicle-mediated transport;establishment of localization;establishment of localization in cell;establishment of protein localization;glycosylati…		cell part;cytoplasmic part;endoplasmic reticulum membrane;endoplasmic reticulum part;integral to membrane;intracellular organelle part;intracellular part;intrinsic to membrane;membrane;membrane part;organelle membrane;organelle part		3	3	1	11.2	11.2	2	41.443	0	5.6328	4838600000	6	1.70205	0.00126926	3.58774	+	2.89428	Q3U3R4-3	Q3U3R4-3	Lipase maturation factor 1	Lmf1
28.8866	28.7898	28.3305	29.1557	26.0117	26.7699	23.9088	24.1227	+	DM_GM	biological regulation;calcium ion transport;cation transport;cell cycle process;cellular macromolecule metabolic process;cellular metabolic process;cellular process;cellular protein metabolic process;divalent inorganic cation transport;divalent metal ion transport;establishment of localization;G1/S transition of mitotic cell cycle;ion transport;macromolecule metabolic process;macromolecule modifi…	adenyl nucleotide binding;adenyl ribonucleotide binding;ATP binding;binding;calmodulin binding;calmodulin-dependent protein kinase activity;catalytic activity;glutamate receptor binding;identical protein binding;kinase activity;nucleotide binding;phosphotransferase activity, alcohol group as acceptor;protein binding;protein dimerization activity;protein homodimerization activity;protein kinase ac…	cell junction;cell part;cytoplasmic part;intracellular membrane-bounded organelle;intracellular organelle;intracellular part;membrane;membrane-bounded organelle;mitochondrion;nucleus;organelle;presynaptic membrane;synapse part;synaptic membrane	Calcium signaling pathway;ErbB signaling pathway;Gastric acid secretion;Glioma;GnRH signaling pathway;ko05152;Long-term potentiation;Melanogenesis;Neurotrophin signaling pathway;Olfactory transduction;Oocyte meiosis;Phototransduction - fly;Wnt signaling pathway	9	5	5	22.9	12.9	12.9	55.347	0	40.767	2254900000	22	2.5883	0.000104746	3.5874	+	4.34904	F8WIS9;P11798;F8WHB5;P11798-2	F8WIS9;P11798;F8WHB5;P11798-2	Calcium/calmodulin-dependent protein kinase type II subunit alpha	Camk2a
27.9852	28.11	27.9146	28.3316	24.7309	23.8379	24.6121	24.8263	+	DM_GM	biological regulation;biosynthetic process;cellular biosynthetic process;cellular macromolecule biosynthetic process;cellular macromolecule metabolic process;cellular metabolic process;cellular nitrogen compound metabolic process;cellular process;macromolecule biosynthetic process;macromolecule metabolic process;metabolic process;nitrogen compound metabolic process;nucleic acid metabolic process;…		cell part;cytoplasmic part;Golgi apparatus;intracellular membrane-bounded organelle;intracellular organelle;intracellular part;membrane;membrane-bounded organelle;nucleus;organelle;plasma membrane		4	4	4	14.1	14.1	14.1	61.25	0	19.462	1435900000	14	5.20943	0	3.58356	+	10.4345	Q9ER99	Q9ER99	Regulatory solute carrier protein family 1 member 1	Rsc1a1
28.4367	28.633	28.7973	28.8197	25.3567	25.5509	23.5512	25.9615	+	DM_GM	actin cytoskeleton organization;actin filament-based process;cellular component organization;cellular component organization at cellular level;cellular component organization or biogenesis;cellular component organization or biogenesis at cellular level;cellular process;cytoskeleton organization;organelle organization	actin binding;actin filament binding;binding;cytoskeletal protein binding;protein binding	actin cytoskeleton;cell part;cytoskeleton;intracellular non-membrane-bounded organelle;intracellular organelle;intracellular part;non-membrane-bounded organelle;organelle		10	8	8	22.3	20	20	52.782	0	12.025	1816000000	25	3.23529	0	3.5666	+	5.56934	Q920M5-2;Q920M5-4;B9EIZ7;Q920M5-3;Q920M5	Q920M5-2;Q920M5-4;B9EIZ7;Q920M5-3;Q920M5	Coronin-6;Coronin	Coro6
28.9359	28.8605	28.9468	28.7594	26.5565	26.0619	23.548	25.1836	+	DM_GM	actin cytoskeleton organization;actin filament-based process;actomyosin structure organization;asymmetric Golgi ribbon formation;biological regulation;cell migration;cell motility;cellular component movement;cellular component organization;cellular component organization at cellular level;cellular component organization or biogenesis;cellular component organization or biogenesis at cellular level…	actin binding;actin filament binding;adenyl nucleotide binding;adenyl ribonucleotide binding;ADP binding;ATP binding;binding;cytoskeletal protein binding;nucleotide binding;protein binding;purine nucleotide binding;purine ribonucleoside triphosphate binding;purine ribonucleotide binding;ribonucleotide binding	actomyosin;cell part;cytoplasmic part;cytoskeletal part;cytoskeleton;Golgi apparatus part;Golgi membrane;intracellular non-membrane-bounded organelle;intracellular organelle;intracellular organelle part;intracellular part;membrane;non-membrane-bounded organelle;organelle;organelle membrane;organelle part;trans-Golgi network		8	8	8	24.8	24.8	24.8	54.258	0	126.47	2029900000	18	2.75607	0.000118738	3.53814	+	4.6432	F6ZGN3	F6ZGN3		Myo18a
33.1192	33.0874	33.2418	32.6544	28.8986	28.8657	31.6332	28.6308	+	DM_GM	actin cytoskeleton organization;actin filament-based process;anatomical structure development;cellular component organization;cellular component organization at cellular level;cellular component organization or biogenesis;cellular component organization or biogenesis at cellular level;cellular process;cytoskeleton organization;developmental process;heart development;organ development;organelle or…		cell junction		76	76	22	59.9	59.9	18.4	196.66	0	323.31	42592000000	271	2.55321	0.000101587	3.5186	+	4.27702	A0A571BDS0;E9QQ93;A0A1L1SQJ8;A0A5F8MP54	A0A571BDS0;E9QQ93		Xirp1
29.9638	30.2442	25.1751	29.1916	25.2057	25.5869	25.2291	24.6069	+	DM_GM	establishment of localization;transport	binding;protein binding;protein complex binding	cell part;cytoplasmic part;extracellular membrane-bounded organelle;extracellular organelle;extracellular region part;extracellular vesicular exosome;integral to membrane;intracellular membrane-bounded organelle;intracellular organelle;intracellular organelle part;intracellular part;intrinsic to membrane;membrane;membrane part;membrane-bounded organelle;membrane-bounded vesicle;mitochondrial inne…		17	1	1	62	7.5	7.5	39.736	0	77.883	2938000000	9	1.57351	0.00208828	3.48651	+	2.69269	G5E902;E9PX16	G5E902		Slc25a3
28.5662	28.762	28.4836	28.6705	24.5009	25.2897	25.7537	25.0711	+	DM_GM	biological regulation;biosynthetic process;cellular biosynthetic process;cellular macromolecule biosynthetic process;cellular macromolecule metabolic process;cellular metabolic process;cellular nitrogen compound metabolic process;cellular process;cellular response to abiotic stimulus;cellular response to ionizing radiation;cellular response to radiation;cellular response to stimulus;macromolecule…	activating transcription factor binding;binding;DNA binding;heat shock protein binding;molecular transducer activity;nucleic acid binding;protein binding;RNA binding;signal transducer activity;transcription factor binding;translation elongation factor activity;translation factor activity, nucleic acid binding	cell part;cytoplasm;cytoplasmic part;eukaryotic translation elongation factor 1 complex;intracellular non-membrane-bounded organelle;intracellular organelle;intracellular organelle part;intracellular part;macromolecular complex;non-membrane-bounded organelle;nuclear part;nucleolus;organelle;organelle part;protein complex		23	1	0	75	13.4	0	30.634	0	68.539	2567100000	15	4.8908	0	3.46673	+	9.4455	Q91VK2	Q91VK2		Eef1d
28.2289	28.2268	28.0957	28.0974	26.2805	24.1037	23.6445	24.8111	+	DM_GM	actin cytoskeleton organization;actin filament organization;actin filament-based process;biological adhesion;cell adhesion;cell migration;cell motility;cellular component movement;cellular component organization;cellular component organization at cellular level;cellular component organization or biogenesis;cellular component organization or biogenesis at cellular level;cellular process;cytoskelet…	binding;cation binding;ion binding;metal ion binding;protein binding;protein domain specific binding	adherens junction;anchoring junction;cell junction;cell part;cell-substrate adherens junction;cell-substrate junction;contractile fiber part;cytoplasmic part;cytoskeleton;focal adhesion;intracellular non-membrane-bounded organelle;intracellular organelle;intracellular part;membrane;non-membrane-bounded organelle;organelle;organelle part;perinuclear region of cytoplasm;plasma membrane;Z disc		10	10	9	11.9	11.9	10.9	145.01	0	17.992	1484200000	14	3.00873	0.000143177	3.45225	+	5.09832	Q3UTJ2-2;A0A0R4J1T1;B9EKP8;A0A0R4J1W0;B2RXQ9;D3Z080;Z4YJR7;B7ZWM6;Q3UTJ2-4;Q3UTJ2-5;Q3UTJ2;Q3UTJ2-3;A0A0R4J1X5;A0A1B0GRC3;Q3UTJ2-6;Q3UTJ2-7;F6ZWT0;F6V513;D3Z203;F7BEU1	Q3UTJ2-2;A0A0R4J1T1;B9EKP8;A0A0R4J1W0;B2RXQ9;D3Z080;Z4YJR7;B7ZWM6;Q3UTJ2-4;Q3UTJ2-5;Q3UTJ2;Q3UTJ2-3	Sorbin and SH3 domain-containing protein 2	Sorbs2
28.0084	27.6031	28.0473	27.7467	25.8522	23.8773	23.6121	24.4159	+	DM_GM	actin cytoskeleton organization;actin filament capping;actin filament organization;actin filament-based process;anatomical structure morphogenesis;biological regulation;cell part morphogenesis;cell projection morphogenesis;cell projection organization;cellular component morphogenesis;cellular component organization;cellular component organization at cellular level;cellular component organization …	actin binding;binding;cytoskeletal protein binding;protein binding	axon;cell part;cell projection;cytoplasm;cytoskeleton;intracellular non-membrane-bounded organelle;intracellular organelle;intracellular part;neuron projection;non-membrane-bounded organelle;organelle		9	9	9	16.8	16.8	16.8	92.031	0	19.538	1014900000	13	3.26266	0	3.41199	+	5.58482	O88398	O88398	Advillin	Avil
27.4568	27.2112	27.4328	27.5872	23.9471	24.1626	23.6368	24.3264	+	DM_GM	cellular macromolecule metabolic process;cellular metabolic process;cellular process;cellular protein metabolic process;macromolecule metabolic process;macromolecule modification;metabolic process;primary metabolic process;protein metabolic process;protein modification by small protein conjugation;protein modification by small protein conjugation or removal;protein modification process;protein ub…	binding;catalytic activity;cation binding;ion binding;ligase activity;metal ion binding;transition metal ion binding;zinc ion binding	cell part;cytoplasm;intracellular part		7	7	7	8.2	8.2	8.2	140.65	0	11.095	1452300000	12	6.02437	0	3.40374	+	12.692	Q05CH9;Q5XPI3;Q5XPI3-2;F7B5Z3	Q05CH9;Q5XPI3;Q5XPI3-2	E3 ubiquitin-protein ligase RNF123	Rnf123
27.9383	27.7083	28.0795	27.4946	24.1017	24.1217	25.2084	24.2218	+	DM_GM	actin cytoskeleton organization;actin filament organization;actin filament-based process;acylglycerol metabolic process;anatomical structure development;anatomical structure formation involved in morphogenesis;anatomical structure homeostasis;biological regulation;calcium ion homeostasis;carbohydrate homeostasis;cardiac cell development;cardiac muscle cell development;cation homeostasis;caveola a…	alpha-tubulin binding;binding;calcium channel regulator activity;channel inhibitor activity;channel regulator activity;connexin binding;cytoskeletal protein binding;ion channel binding;ion channel inhibitor activity;potassium channel inhibitor activity;potassium channel regulator activity;protein binding;protein complex binding;protein complex scaffold;protein C-terminus binding;sodium channel re…	caveola;cell junction;cell part;cell surface;cell-cell contact zone;cell-cell junction;contractile fiber part;cytoplasmic part;dystrophin-associated glycoprotein complex;endoplasmic reticulum;Golgi apparatus part;Golgi membrane;intercalated disc;intracellular membrane-bounded organelle;intracellular organelle;intracellular organelle part;intracellular part;macromolecular complex;membrane;membrane…	Bacterial invasion of epithelial cells;Endocytosis;Focal adhesion	3	2	2	19.9	13.2	13.2	17.358	0	18.863	1241100000	11	4.57841	0	3.39179	+	8.57004	P51637	P51637	Caveolin-3	Cav3
31.0349	30.9953	30.9888	30.9652	27.893	27.6631	27.7789	27.0955	+	DM_GM	alcohol metabolic process;anatomical structure morphogenesis;biological regulation;carbohydrate homeostasis;carbohydrate metabolic process;cell differentiation;cell proliferation;cellular carbohydrate metabolic process;cellular developmental process;cellular metabolic process;cellular process;cellular response to cAMP;cellular response to chemical stimulus;cellular response to organic cyclic comp…	binding;fibronectin binding;growth factor binding;insulin-like growth factor binding;insulin-like growth factor I binding;insulin-like growth factor II binding;protein binding	extracellular region part;extracellular space;insulin-like growth factor binding protein complex;macromolecular complex;protein complex		10	10	10	47.6	47.6	47.6	30.372	0	93.154	9847300000	74	5.87211	0	3.38843	+	12.2044	Q07079	Q07079	Insulin-like growth factor-binding protein 5	Igfbp5
27.6011	28.5855	27.6994	28.5875	24.3997	25.5847	24.7656	24.2592	+	DM_GM	cellular component assembly;cellular component assembly at cellular level;cellular component organization;cellular component organization at cellular level;cellular component organization or biogenesis;cellular component organization or biogenesis at cellular level;cellular macromolecular complex assembly;cellular macromolecular complex subunit organization;cellular process;cellular protein compl…		cell part;COPII vesicle coat;cytoplasmic part;cytoplasmic vesicle part;endoplasmic reticulum membrane;endoplasmic reticulum part;endoplasmic reticulum-Golgi intermediate compartment membrane;integral to membrane;intracellular organelle part;intracellular part;intrinsic to membrane;macromolecular complex;membrane;membrane coat;membrane part;organelle membrane;organelle part;protein complex;vesicle…		1	1	1	19.2	19.2	19.2	13.358	0	122.02	1547100000	7	3.80011	0	3.36607	+	6.70161	F2Z446	F2Z446	Vacuolar ATPase assembly integral membrane protein Vma21	Vma21
28.9902	28.4387	27.3917	27.4762	26.0817	24.3395	24.2318	24.3928	+	DM_GM	apoptosis;apoptosis in response to endoplasmic reticulum stress;biological regulation;calcium ion homeostasis;cation homeostasis;cell death;cellular calcium ion homeostasis;cellular cation homeostasis;cellular chemical homeostasis;cellular divalent inorganic cation homeostasis;cellular homeostasis;cellular ion homeostasis;cellular metal ion homeostasis;cellular process;cellular response to stimul…	binding;endoribonuclease inhibitor activity;enzyme binding;enzyme inhibitor activity;enzyme regulator activity;protein binding;ribonuclease inhibitor activity;ubiquitin protein ligase binding	cell part;cytoplasmic part;endoplasmic reticulum;endoplasmic reticulum membrane;endoplasmic reticulum part;integral to membrane;intracellular membrane-bounded organelle;intracellular organelle;intracellular organelle part;intracellular part;intrinsic to membrane;membrane;membrane part;membrane-bounded organelle;organelle;organelle membrane;organelle part		3	3	3	16.6	16.6	16.6	26.221	0	27.16	1753400000	25	2.87774	0.000130346	3.31277	+	4.82305	E0CX98;Q9D2C7;E0CZE8;E0CXR0;A0A2R8W6Y1	E0CX98;Q9D2C7;E0CZE8;E0CXR0	Bax inhibitor 1	Tmbim6
33.2651	33.3235	33.332	33.3447	29.7595	29.991	30.0445	30.2723	+	DM_GM	5-phosphoribose 1-diphosphate biosynthetic process;5-phosphoribose 1-diphosphate metabolic process;alcohol biosynthetic process;alcohol metabolic process;biological regulation;biosynthetic process;carbohydrate biosynthetic process;carbohydrate catabolic process;carbohydrate homeostasis;carbohydrate metabolic process;catabolic process;cell death;cellular biosynthetic process;cellular carbohydrate …	adenyl nucleotide binding;adenyl ribonucleotide binding;AMP binding;ATP binding;bile acid binding;binding;carbohydrate binding;carboxylic acid binding;catalytic activity;cofactor binding;drug binding;glycogen phosphorylase activity;lipid binding;monocarboxylic acid binding;nucleobase binding;nucleotide binding;phosphorylase activity;purine base binding;purine nucleotide binding;purine ribonucleos…	cell part;contractile fiber part;cytoplasm;cytoplasmic part;extracellular membrane-bounded organelle;extracellular organelle;extracellular region part;extracellular vesicular exosome;intracellular part;membrane;membrane-bounded organelle;membrane-bounded vesicle;organelle;organelle part;plasma membrane;vesicle;Z disc	Insulin signaling pathway;Starch and sucrose metabolism	49	49	38	64	64	48.8	97.285	0	289.32	49845000000	313	7.11908	0	3.2995	+	15.9613	Q9WUB3;E9PUM3;Q9ET01;Q3UEJ6	Q9WUB3;E9PUM3	Glycogen phosphorylase, muscle form;Alpha-1,4 glucan phosphorylase	Pygm
27.8788	28.1779	28.1832	28.3026	25.0209	24.3668	25.2433	24.7248	+	DM_GM	anatomical structure development;biological regulation;cell differentiation;cellular developmental process;cellular process;developmental process;embryonic skeletal system development;negative regulation of biological process;negative regulation of cell communication;negative regulation of cellular process;negative regulation of Notch signaling pathway;negative regulation of response to stimulus;…	binding;calcium ion binding;cation binding;ion binding;metal ion binding	cell part;external side of plasma membrane;integral to membrane;intrinsic to membrane;membrane;membrane part;plasma membrane;plasma membrane part		2	2	2	7	7	7	41.316	0.0040984	1.5639	1528700000	16	5.37017	0	3.2967	+	10.6257	Q925U3;Q09163;Q9DAU5;E9PVN3;G3UWU8;B4YB46;B4YB48;Q09163-6;Q09163-5;Q09163-4;Q09163-3;Q09163-2	Q925U3;Q09163;Q9DAU5;E9PVN3;G3UWU8;B4YB46;B4YB48;Q09163-6;Q09163-5;Q09163-4;Q09163-3;Q09163-2	Protein delta homolog 1;Fetal antigen 1	Dlk1
27.9031	27.6085	27.6667	27.7844	24.2438	24.303	24.6704	24.7729	+	DM_GM	alkene biosynthetic process;arachidonic acid metabolite production involved in inflammatory response;biological regulation;biosynthetic process;carboxylic acid biosynthetic process;carboxylic acid metabolic process;cellular alkene metabolic process;cellular biosynthetic process;cellular component assembly;cellular component organization;cellular component organization or biogenesis;cellular keton…	arachidonate 5-lipoxygenase activity;arachidonic acid binding;binding;carboxylic acid binding;catalytic activity;dioxygenase activity;enzyme activator activity;enzyme regulator activity;fatty acid binding;icosanoid binding;icosatetraenoic acid binding;lipid binding;monocarboxylic acid binding;oxidoreductase activity;oxidoreductase activity, acting on single donors with incorporation of molecular …	cell part;cytoplasmic part;cytosol;endoplasmic reticulum;endoplasmic reticulum membrane;endoplasmic reticulum part;envelope;integral to membrane;intracellular membrane-bounded organelle;intracellular organelle;intracellular organelle part;intracellular part;intrinsic to membrane;membrane;membrane part;membrane-bounded organelle;nuclear envelope;nuclear membrane;nuclear part;nucleus;organelle;orga…		2	2	2	13	13	13	18.136	0.00018185	3.6779	1023600000	7	6.24742	0	3.24315	+	13.1328	P30355;A0A0J9YUC8	P30355;A0A0J9YUC8	Arachidonate 5-lipoxygenase-activating protein	Alox5ap
37.0654	37.0313	37.1089	37.0137	34.0128	33.7305	33.9375	33.6523	+	DM_GM	anatomical structure development;axon cargo transport;biological regulation;cellular component assembly;cellular component assembly at cellular level;cellular component movement;cellular component organization;cellular component organization at cellular level;cellular component organization or biogenesis;cellular component organization or biogenesis at cellular level;cellular process;cytoskeleton…	binding;cytoskeletal protein binding;identical protein binding;protein binding;structural constituent of cytoskeleton;structural molecule activity	adherens junction;anchoring junction;axon;axon part;cell junction;cell part;cell projection;cell projection part;cell-cell adherens junction;cell-cell junction;contractile fiber;contractile fiber part;cytoplasm;cytoplasmic part;cytoskeletal part;cytoskeleton;extracellular membrane-bounded organelle;extracellular organelle;extracellular region part;extracellular vesicular exosome;fascia adherens;i…	Arrhythmogenic right ventricular cardiomyopathy (ARVC);Dilated cardiomyopathy;Hypertrophic cardiomyopathy (HCM)	54	47	47	84.6	80.4	80.4	53.497	0	323.31	676760000000	937	7.57496	0	3.22149	+	17.1903	P31001;D3YZ35	P31001	Desmin	Des
28.1301	28.1466	28.3794	28.2041	25.5622	25.9251	24.7786	23.7991	+	DM_GM	anatomical structure homeostasis;biological regulation;carbohydrate metabolic process;carbohydrate phosphorylation;cellular carbohydrate metabolic process;cellular homeostasis;cellular metabolic process;cellular process;homeostatic process;metabolic process;neuron homeostasis;phosphate-containing compound metabolic process;phosphorus metabolic process;phosphorylation;primary metabolic process;reg…	catalytic activity;kinase activity;phosphotransferase activity, alcohol group as acceptor;transferase activity;transferase activity, transferring phosphorus-containing groups	cell part;cytoplasm;intracellular part		5	5	5	14.2	14.2	14.2	50.315	0	18.563	1428300000	9	3.28517	0	3.19881	+	5.56872	A2AJL4;A2AJL3;A2AJL3-2;H3BJ80;B1AY71;D6RHR3;D6RG41;F6V664;B7ZCH9	A2AJL4;A2AJL3;A2AJL3-2	FGGY carbohydrate kinase domain-containing protein	Fggy
33.0604	32.9482	32.9974	33.1337	29.7306	29.9137	29.9007	29.868	+	DM_GM	anatomical structure development;anatomical structure morphogenesis;axon extension;axonogenesis;biological regulation;brain development;cell growth;cell migration;cell motility;cell part morphogenesis;cell projection morphogenesis;cell projection organization;cellular component morphogenesis;cellular component movement;cellular component organization;cellular component organization at cellular le…	adenyl nucleotide binding;adenyl ribonucleotide binding;ATP binding;binding;catalytic activity;kinase activity;nucleotide binding;phosphotransferase activity, alcohol group as acceptor;protein kinase activity;protein serine/threonine kinase activity;purine nucleotide binding;purine ribonucleoside triphosphate binding;purine ribonucleotide binding;ribonucleotide binding;transferase activity;transf…			22	22	20	37.3	37.3	34.9	82.104	0	323.31	40494000000	214	8.60363	0	3.18169	+	20.1239	A0A0G2JGQ6;Q9JLM8;Q80VB6;Q9JLM8-2;A0A0G2JGR9;A0A0G2JE54;Q8CCN4;A0A0G2JGH1;Q1EDH1;H7BX36;A0A0G2JEN4	A0A0G2JGQ6;Q9JLM8;Q80VB6;Q9JLM8-2	Serine/threonine-protein kinase DCLK1	Dclk1
27.7777	27.3478	27.5552	27.5405	24.8008	23.2354	25.7318	23.7457	+	DM_GM	anatomical structure morphogenesis;axonogenesis;biological adhesion;cell adhesion;cell communication;cell part morphogenesis;cell projection morphogenesis;cell projection organization;cell-cell adhesion;cell-cell signaling;cellular component morphogenesis;cellular component organization;cellular component organization at cellular level;cellular component organization or biogenesis;cellular compon…	binding;calcium ion binding;cation binding;ion binding;metal ion binding	axon part;axon terminus;cell part;cell projection part;cytoplasm;extracellular matrix part;extracellular membrane-bounded organelle;extracellular organelle;extracellular region part;extracellular vesicular exosome;integral to membrane;intracellular part;intrinsic to membrane;membrane;membrane part;membrane-bounded organelle;membrane-bounded vesicle;neuron projection terminus;organelle;plasma memb…		8	8	8	12.4	12.4	12.4	88.111	0	6.9797	904530000	15	2.87509	0.000128	3.17687	+	4.7884	P55288;D6RG94;E9PYB2;Q8C449;E9Q451;Q8BM92;Q5RJH3;P97291	P55288	Cadherin-11	Cdh11
31.271	31.1896	31.1711	31.2546	28.1625	27.5947	27.9872	28.4744	+	DM_GM	biological regulation;cellular process;establishment of localization;establishment of localization in cell;establishment of protein localization;intracellular protein transmembrane transport;intracellular protein transport;intracellular transport;protein transmembrane transport;protein transport;regulation of biological process;regulation of glucose import;regulation of glucose transport;regulati…		cell part;cytoplasmic part;endoplasmic reticulum;endoplasmic reticulum membrane;endoplasmic reticulum part;integral to membrane;intracellular membrane-bounded organelle;intracellular organelle;intracellular organelle part;intracellular part;intrinsic to membrane;membrane;membrane part;membrane-bounded organelle;organelle;organelle membrane;organelle part;organelle subcompartment;plasma membrane p…		6	6	6	43.6	43.6	43.6	22.239	0	58.867	11546000000	62	5.59345	0	3.1669	+	11.1087	O70622-2;O70622	O70622-2;O70622	Reticulon-2	Rtn2
31.2055	31.4506	31.3047	31.4194	28.3143	28.1498	28.3461	27.9307	+	DM_GM	amine metabolic process;AMP biosynthetic process;AMP metabolic process;aspartate family amino acid metabolic process;aspartate metabolic process;biosynthetic process;carboxylic acid metabolic process;cellular amine metabolic process;cellular amino acid metabolic process;cellular biosynthetic process;cellular ketone metabolic process;cellular metabolic process;cellular nitrogen compound biosynthet…	adenylosuccinate synthase activity;binding;catalytic activity;cation binding;GTP binding;GTPase activity;guanyl nucleotide binding;guanyl ribonucleotide binding;hydrolase activity;hydrolase activity, acting on acid anhydrides;hydrolase activity, acting on acid anhydrides, in phosphorus-containing anhydrides;ion binding;ligase activity;ligase activity, forming carbon-nitrogen bonds;magnesium ion b…	cell part;cytoplasm;intracellular part;membrane	Alanine, aspartate and glutamate metabolism;Purine metabolism	21	19	19	62.6	58	58	50.254	0	149.4	12504000000	80	6.91809	0	3.15981	+	15.0148	P28650;J3QN31;P28650-2	P28650;J3QN31;P28650-2	Adenylosuccinate synthetase isozyme 1	Adssl1
28.4912	28.4412	28.2414	28.7308	25.7592	25.2411	24.8369	25.5993	+	DM_GM	biological regulation;cation transport;cellular chemical homeostasis;cellular homeostasis;cellular ion homeostasis;cellular process;chemical homeostasis;establishment of localization;homeostatic process;ion homeostasis;ion transport;regulation of biological quality;regulation of membrane potential;transport	cation channel activity;cation transmembrane transporter activity;channel activity;excitatory extracellular ligand-gated ion channel activity;extracellular ligand-gated ion channel activity;gated channel activity;ion channel activity;ion transmembrane transporter activity;ligand-gated channel activity;ligand-gated ion channel activity;nicotinic acetylcholine-activated cation-selective channel act…	cell junction;cell part;ion channel complex;macromolecular complex;membrane;membrane part;nicotinic acetylcholine-gated receptor-channel complex;plasma membrane;plasma membrane part;postsynaptic membrane;protein complex;receptor complex;synapse part;synaptic membrane	Neuroactive ligand-receptor interaction	8	8	7	19.5	19.5	17.7	58.708	0	12.931	1625400000	22	5.01763	0	3.11702	+	9.49288	F8VQK4;P04760-2;P04760;H8YHW6;I0B502	F8VQK4;P04760-2;P04760	Acetylcholine receptor subunit gamma	Chrng
28.4466	28.4932	29.4379	29.0693	23.2105	27.9815	27.8525	24.0205	+	DM_GM	anatomical structure development;anatomical structure morphogenesis;biological regulation;carbon dioxide transport;cation homeostasis;cellular cation homeostasis;cellular chemical homeostasis;cellular homeostasis;cellular ion homeostasis;cellular metabolic process;cellular monovalent inorganic cation homeostasis;cellular process;cellular response to fluid shear stress;cellular response to stimulu…	arylesterase activity;binding;carbonate dehydratase activity;carbon-oxygen lyase activity;carboxylic ester hydrolase activity;catalytic activity;cation binding;hydrolase activity;hydrolase activity, acting on ester bonds;hydro-lyase activity;ion binding;lyase activity;metal ion binding;transition metal ion binding;zinc ion binding	apical part of cell;axon;basolateral plasma membrane;cell part;cell projection;cytoplasm;cytoplasmic part;cytosol;extracellular membrane-bounded organelle;extracellular organelle;extracellular region part;extracellular space;extracellular vesicular exosome;intracellular part;membrane;membrane part;membrane-bounded organelle;membrane-bounded vesicle;microvillus;myelin sheath;neuron projection;orga…	Nitrogen metabolism	9	9	9	48.8	48.8	48.8	29.032	0	12.208	2661100000	28	1.28922	0.00527332	3.09546		2.25046	P00920;A0A0A6YX78	P00920	Carbonic anhydrase 2	Ca2
27.2513	28.1694	27.9313	27.7154	24.4274	25.7974	25.3681	23.1238	+	DM_GM	biosynthetic process;carboxylic acid biosynthetic process;carboxylic acid metabolic process;cellular biosynthetic process;cellular ketone metabolic process;cellular lipid metabolic process;cellular macromolecule metabolic process;cellular metabolic process;cellular process;cellular protein metabolic process;fatty acid biosynthetic process;fatty acid metabolic process;lipid biosynthetic process;li…		cell part;cytoplasmic part;intracellular membrane-bounded organelle;intracellular organelle;intracellular organelle part;intracellular part;macromolecular complex;membrane part;membrane-bounded organelle;mitochondrial membrane part;mitochondrial part;mitochondrial respiratory chain complex I;mitochondrion;NADH dehydrogenase complex;organelle;organelle part;protein complex;respiratory chain comple…	Alzheimer's disease;Huntington's disease;Oxidative phosphorylation;Parkinson's disease	2	2	2	18.9	18.9	18.9	14.309	0	5.6929	1266400000	15	2.58967	0.000101106	3.08772	+	4.26771	F6ZFT1;F8WJ64;Q9CR21	F6ZFT1;F8WJ64;Q9CR21	Acyl carrier protein;Acyl carrier protein, mitochondrial	Ndufab1
29.2108	28.7984	28.7142	28.5424	25.0054	27.5422	24.8769	25.6792	+	DM_GM	actin cytoskeleton organization;actin filament capping;actin filament organization;actin filament-based process;actomyosin structure organization;anatomical structure formation involved in morphogenesis;biological regulation;cellular component assembly;cellular component assembly at cellular level;cellular component assembly involved in morphogenesis;cellular component organization;cellular compo…	binding;cytoskeletal protein binding;protein binding;tropomyosin binding	A band;cell part;contractile fiber part;cytoplasmic part;cytoskeletal part;intracellular organelle part;intracellular part;organelle part;striated muscle thin filament		14	14	14	31.3	31.3	31.3	65.688	0	111.03	2293900000	35	2.5323	0.000178838	3.04058	+	4.16158	E9QA62	E9QA62		Lmod3
28.4156	28.2509	28.2885	28.2842	25.9797	25.6422	24.6986	24.838	+	DM_GM	anatomical structure development;cardiac muscle tissue development;cell development;cellular component organization;cellular component organization or biogenesis;cellular developmental process;cellular process;circulatory system process;developmental process;heart contraction;heart process;membrane organization;multicellular organismal process;muscle cell development;muscle organ development;musc…		cell part;cytoplasm;cytoskeleton;dystroglycan complex;integral to membrane;integral to plasma membrane;intracellular non-membrane-bounded organelle;intracellular organelle;intracellular part;intrinsic to membrane;intrinsic to plasma membrane;macromolecular complex;membrane;membrane part;non-membrane-bounded organelle;organelle;plasma membrane;plasma membrane part;protein complex;sarcoglycan compl…	Arrhythmogenic right ventricular cardiomyopathy (ARVC);Dilated cardiomyopathy;Hypertrophic cardiomyopathy (HCM);Viral myocarditis	4	4	4	16.8	16.8	16.8	32.081	0	14.705	1337000000	9	4.15525	0	3.02022	+	7.32713	P82348	P82348	Gamma-sarcoglycan	Sgcg
27.9505	27.9281	28.0964	27.9283	24.9509	27.0684	23.5337	24.3037	+	DM_GM	anatomical structure development;cardiac cell development;cardiac muscle cell development;cardiovascular system development;cell development;cellular developmental process;cellular process;chordate embryonic development;developmental process;embryo development;embryo development ending in birth or egg hatching;in utero embryonic development;muscle cell development;respiratory system development;s…	adenyl nucleotide binding;adenyl ribonucleotide binding;ATP binding;binding;catalytic activity;kinase activity;nucleotide binding;phosphotransferase activity, alcohol group as acceptor;protein kinase activity;protein serine/threonine kinase activity;purine nucleotide binding;purine ribonucleoside triphosphate binding;purine ribonucleotide binding;ribonucleotide binding;transferase activity;transf…	cell part;intracellular membrane-bounded organelle;intracellular organelle;intracellular part;membrane-bounded organelle;nucleus;organelle		17	17	17	8.4	8.4	8.4	354.31	0	20.328	1350600000	28	2.12928	0.00071016	3.01167	+	3.50223	E9QQ25;A0A087WSE3;Q62407;Q62407-4;Q62407-3;Q62407-2;A0A0R4J1J0;F6RU40	E9QQ25;A0A087WSE3;Q62407;Q62407-4;Q62407-3	Striated muscle-specific serine/threonine-protein kinase	Speg
29.9104	29.1599	29.5451	29.0101	27.026	27.0132	24.6227	27.1586	+	DM_GM	acylglycerol biosynthetic process;acylglycerol metabolic process;biosynthetic process;CDP-diacylglycerol biosynthetic process;CDP-diacylglycerol metabolic process;cellular biosynthetic process;cellular lipid metabolic process;cellular metabolic process;cellular process;diacylglycerol biosynthetic process;diacylglycerol metabolic process;glycerol ether biosynthetic process;glycerol ether metabolic…	1-acylglycerol-3-phosphate O-acyltransferase activity;acylglycerol O-acyltransferase activity;catalytic activity;lysophosphatidic acid acyltransferase activity;lysophospholipid acyltransferase activity;O-acyltransferase activity;transferase activity;transferase activity, transferring acyl groups;transferase activity, transferring acyl groups other than amino-acyl groups	cell part;cytoplasmic part;endoplasmic reticulum;endoplasmic reticulum membrane;endoplasmic reticulum part;envelope;integral to membrane;intracellular membrane-bounded organelle;intracellular organelle;intracellular organelle part;intracellular part;intrinsic to membrane;membrane;membrane part;membrane-bounded organelle;nuclear envelope;nuclear part;organelle;organelle envelope;organelle membrane…	Glycerolipid metabolism;Glycerophospholipid metabolism	11	11	11	27.1	27.1	27.1	43.295	0	19.631	3468000000	34	2.42394	0.000382234	2.95127	+	3.96529	Q9D517;D3YUW0;D3Z1M6	Q9D517	1-acyl-sn-glycerol-3-phosphate acyltransferase gamma	Agpat3
27.0769	27.8425	28.1612	27.8858	24.5505	26.3826	23.8671	24.5381	+	DM_GM	anatomical structure development;anatomical structure formation involved in morphogenesis;biosynthetic process;cellular biosynthetic process;cellular lipid metabolic process;cellular metabolic process;cellular process;developmental process;glycerolipid metabolic process;glycerophospholipid metabolic process;layer formation in cerebral cortex;lipid biosynthetic process;lipid metabolic process;meta…	catalytic activity;lysophospholipid acyltransferase activity;transferase activity;transferase activity, transferring acyl groups;transferase activity, transferring acyl groups other than amino-acyl groups	cell part;integral to membrane;intrinsic to membrane;membrane;membrane part	Glycerophospholipid metabolism	6	6	6	20.5	20.5	20.5	53.435	0	48.25	1180500000	9	2.58589	9.86133e-05	2.90703	+	4.22502	Q8CHK3;F6UP63	Q8CHK3	Lysophospholipid acyltransferase 7	Mboat7
34.8677	34.6236	34.7305	34.5609	31.9976	31.3695	31.4495	32.4922	+	DM_GM	actin filament-based movement;actin filament-based process;actin-mediated cell contraction;actin-myosin filament sliding;anatomical structure development;cellular component movement;cellular process;developmental process;metabolic process;multicellular organismal process;muscle contraction;muscle filament sliding;muscle system process;muscle tissue development;skeletal muscle tissue development;s…	binding;calcium ion binding;catalytic activity;cation binding;hydrolase activity;hydrolase activity, acting on acid anhydrides;hydrolase activity, acting on acid anhydrides, in phosphorus-containing anhydrides;ion binding;metal ion binding;motor activity;nucleoside-triphosphatase activity;pyrophosphatase activity;structural constituent of muscle;structural molecule activity	cell part;cytoskeletal part;extracellular membrane-bounded organelle;extracellular organelle;extracellular region part;extracellular vesicular exosome;intracellular organelle part;intracellular part;macromolecular complex;membrane-bounded organelle;membrane-bounded vesicle;myosin complex;organelle;organelle part;protein complex;unconventional myosin complex;vesicle	Vascular smooth muscle contraction	18	18	17	76.8	76.8	70.5	22.749	0	323.31	125280000000	182	4.38346	0	2.86847	+	7.74345	Q8CI43	Q8CI43	Myosin light chain 6B	Myl6b
27.7225	27.7356	27.8971	27.8264	25.4787	25.5534	24.1064	24.5979	+	DM_GM	anatomical structure development;biological regulation;biomineral tissue development;cation homeostasis;cation transport;cellular process;chemical homeostasis;developmental process;divalent inorganic cation homeostasis;divalent inorganic cation transport;divalent metal ion transport;enamel mineralization;establishment of localization;homeostatic process;ion homeostasis;ion transmembrane transport…	cation transmembrane transporter activity;divalent inorganic cation transmembrane transporter activity;inorganic cation transmembrane transporter activity;ion transmembrane transporter activity;magnesium ion transmembrane transporter activity;metal ion transmembrane transporter activity;monovalent inorganic cation transmembrane transporter activity;sodium ion transmembrane transporter activity;su…	basolateral plasma membrane;cell part;integral to membrane;intrinsic to membrane;membrane part;plasma membrane part		4	4	4	6	6	6	86.625	0.00018543	4.0328	1502800000	9	3.72061	0	2.86133	+	6.31114	Q69ZF7;Q3TWN3-2;Q3TWN3	Q69ZF7	Metal transporter CNNM4	Cnnm4
28.2593	28.6538	28.0002	28.1874	26.0474	25.0496	25.6082	25.1662	+	DM_GM					3	3	3	50	50	50	9.5984	0	11.778	1466400000	16	4.37185	0	2.80734	+	7.67217	Q2Q5T5;Q2Q5T5-2	Q2Q5T5;Q2Q5T5-2		Gm7325
27.3061	27.1149	27.1588	27.0153	24.5862	25.4186	23.4173	24.2032	+	DM_GM	alcohol biosynthetic process;alcohol metabolic process;amine biosynthetic process;amine metabolic process;arachidonic acid metabolic process;benzene-containing compound metabolic process;biosynthetic process;carboxylic acid metabolic process;catabolic process;catecholamine biosynthetic process;catecholamine metabolic process;catechol-containing compound biosynthetic process;catechol-containing co…	arachidonic acid epoxygenase activity;arachidonic acid monooxygenase activity;aromatase activity;binding;catalytic activity;cation binding;heme binding;ion binding;iron ion binding;metal ion binding;monooxygenase activity;oxidoreductase activity;oxidoreductase activity, acting on paired donors, with incorporation or reduction of molecular oxygen;oxidoreductase activity, acting on paired donors, w…	cell part;cytoplasm;cytoplasmic part;endoplasmic reticulum membrane;endoplasmic reticulum part;intracellular membrane-bounded organelle;intracellular organelle;intracellular organelle part;intracellular part;membrane;membrane part;membrane-bounded organelle;organelle;organelle membrane;organelle part	Drug metabolism - cytochrome P450	6	6	6	17.4	17.4	17.4	56.467	0	7.5194	680750000	19	3.20848	0	2.74245	+	5.27045	Q9JKY7;A0A2R8VKC7;B7ZP10;Q8BVD2;P24457	Q9JKY7		Cyp2d22
28.7394	28.5552	28.4475	24.4424	25.4385	24.5109	24.9404	24.3694	+	DM_GM	metabolic process;oxidation-reduction process		cell part;cytoplasmic part;integral to membrane;intracellular membrane-bounded organelle;intracellular organelle;intracellular organelle part;intracellular part;intrinsic to membrane;macromolecular complex;membrane;membrane part;membrane-bounded organelle;mitochondrial inner membrane;mitochondrial membrane;mitochondrial membrane part;mitochondrial part;mitochondrial respiratory chain complex I;mi…	Alzheimer's disease;Huntington's disease;Oxidative phosphorylation;Parkinson's disease	1	1	1	41.7	41.7	41.7	9.3308	0	12.917	2473100000	10	1.37168	0.00461486	2.73135	+	2.34666	Q9CQ91	Q9CQ91	NADH dehydrogenase [ubiquinone] 1 alpha subcomplex subunit 3	Ndufa3
29.9621	29.9461	30.3116	30.346	25.0774	28.2405	28.3475	28.0082	+	DM_GM	anatomical structure formation involved in morphogenesis;biological regulation;cell cycle arrest;cell cycle process;cell surface receptor linked signaling pathway;cellular process;cellular response to stimulus;developmental process;establishment of localization;establishment of localization in cell;establishment of protein localization;establishment of protein localization in endoplasmic reticulu…	actin binding;ATPase activity;binding;calcium ion binding;catalytic activity;cation binding;cytoskeletal protein binding;hydrolase activity;hydrolase activity, acting on acid anhydrides;hydrolase activity, acting on acid anhydrides, in phosphorus-containing anhydrides;ion binding;metal ion binding;microtubule binding;nucleoside-triphosphatase activity;protein binding;pyrophosphatase activity;tubu…	actin cytoskeleton;cell cortex;cell part;cytoplasmic part;cytoskeleton;intracellular non-membrane-bounded organelle;intracellular organelle;intracellular part;microtubule cytoskeleton;non-membrane-bounded organelle;organelle		244	7	4	56.4	1.8	1	608.23	0	28.656	6322100000	37	1.86141	0.000799325	2.72307	+	3.05613	F7ACR9	F7ACR9		Macf1
34.1986	34.3543	34.3207	34.3227	31.4645	31.7235	31.4123	31.7382	+	DM_GM	alcohol catabolic process;alcohol metabolic process;anatomical structure homeostasis;biological regulation;carbohydrate catabolic process;carbohydrate homeostasis;carbohydrate metabolic process;carbohydrate phosphorylation;catabolic process;cellular carbohydrate catabolic process;cellular carbohydrate metabolic process;cellular component assembly;cellular component organization;cellular component…	6-phosphofructokinase activity;adenyl nucleotide binding;adenyl ribonucleotide binding;ATP binding;binding;carbohydrate binding;carbohydrate kinase activity;catalytic activity;cation binding;enzyme binding;fructose binding;identical protein binding;ion binding;kinase activity;kinase binding;metal ion binding;monosaccharide binding;nucleotide binding;phosphofructokinase activity;phosphotransferase…	6-phosphofructokinase complex;apical plasma membrane;cell part;cytoplasmic part;cytosol;cytosolic part;extracellular membrane-bounded organelle;extracellular organelle;extracellular region part;extracellular vesicular exosome;intracellular part;macromolecular complex;membrane part;membrane-bounded organelle;membrane-bounded vesicle;organelle;plasma membrane part;protein complex;vesicle	Fructose and mannose metabolism;Galactose metabolism;Glycolysis / Gluconeogenesis;Methane metabolism;Pentose phosphate pathway	32	28	28	57.1	52.2	52.2	85.268	0	323.31	104730000000	379	7.00244	0	2.71447	+	14.1497	P47857;P47857-2;P47857-3;A0A2R8VHV2;A0A2R8VHA5	P47857;P47857-2;P47857-3	ATP-dependent 6-phosphofructokinase, muscle type	Pfkm
27.4627	27.7331	27.7811	27.8961	25.9639	24.5167	25.2798	24.4087	+	DM_GM	acylglycerol biosynthetic process;acylglycerol metabolic process;biological regulation;biosynthetic process;carbohydrate metabolic process;CDP-diacylglycerol biosynthetic process;CDP-diacylglycerol metabolic process;cellular biosynthetic process;cellular lipid metabolic process;cellular metabolic process;cellular process;cellular response to stimulus;detection of abiotic stimulus;detection of ext…	catalytic activity;cytidylyltransferase activity;nucleotidyltransferase activity;phosphatidate cytidylyltransferase activity;transferase activity;transferase activity, transferring phosphorus-containing groups	cell part;cytoplasmic part;endoplasmic reticulum;endoplasmic reticulum membrane;endoplasmic reticulum part;integral to membrane;intracellular membrane-bounded organelle;intracellular organelle;intracellular organelle part;intracellular part;intrinsic to membrane;membrane;membrane part;membrane-bounded organelle;mitochondrial inner membrane;mitochondrial membrane;mitochondrial part;organelle;organ…	Glycerophospholipid metabolism;Phosphatidylinositol signaling system	3	3	3	10.8	10.8	10.8	49.293	0	23.219	1135100000	17	3.42062	0	2.67598	+	5.6375	A2AMQ5;Q99L43;F6S4G2;Q6PBC0	A2AMQ5;Q99L43;F6S4G2	Phosphatidate cytidylyltransferase;Phosphatidate cytidylyltransferase 2	Cds2
29.3243	29.2926	29.3038	29.922	25.1368	25.2108	28.7167	28.091	+	DM_GM	adult behavior;adult locomotory behavior;associative learning;ATP hydrolysis coupled proton transport;behavior;biological regulation;calcium ion homeostasis;cation homeostasis;cation transport;cellular calcium ion homeostasis;cellular cation homeostasis;cellular chemical homeostasis;cellular divalent inorganic cation homeostasis;cellular homeostasis;cellular ion homeostasis;cellular metal ion hom…	active transmembrane transporter activity;adenyl nucleotide binding;adenyl ribonucleotide binding;ATP binding;ATPase activity;ATPase activity, coupled;ATPase activity, coupled to movement of substances;ATPase activity, coupled to transmembrane movement of ions;ATPase activity, coupled to transmembrane movement of ions, phosphorylative mechanism;ATPase activity, coupled to transmembrane movement o…	caveola;cell part;cell projection;cell projection part;cytoplasm;cytoplasmic part;dendritic spine;endosome;intracellular membrane-bounded organelle;intracellular organelle;intracellular part;macromolecular complex;membrane;membrane part;membrane raft;membrane-bounded organelle;myelin sheath;neuron projection;neuron spine;organelle;plasma membrane;plasma membrane part;protein complex;sarcolemma;so…	Aldosterone-regulated sodium reabsorption;Bile secretion;Carbohydrate digestion and absorption;Cardiac muscle contraction;Endocrine and other factor-regulated calcium reabsorption;Gastric acid secretion;Mineral absorption;Pancreatic secretion;Protein digestion and absorption;Proximal tubule bicarbonate reclamation;Salivary secretion	33	17	14	39.5	19	15.6	103.58	0	21.208	4087200000	49	1.50711	0.00335443	2.67182	+	2.53549	D3YYN7;Q6PIE5	D3YYN7;Q6PIE5	Sodium/potassium-transporting ATPase subunit alpha-2	Atp1a2
27.8984	27.5238	27.8096	27.7713	25.3755	25.1876	24.2804	25.5436	+	DM_GM					8	3	3	25.7	8.9	8.9	44.534	0	4.8421	997860000	9	3.99453	0	2.65399	+	6.75544	F7AGE9	F7AGE9		Obsl1
32.9416	32.7668	32.7768	32.7612	30.4176	29.9773	30.2114	30.0785	+	DM_GM	multicellular organismal process;muscle contraction;muscle system process;system process	actin binding;actin filament binding;binding;binding, bridging;calcium ion binding;cation binding;cytoskeletal protein binding;identical protein binding;ion binding;metal ion binding;protein binding;protein binding, bridging;protein dimerization activity;protein homodimerization activity	brush border;cell part;cell projection;contractile fiber part;cytoplasmic part;cytoskeletal part;intracellular organelle part;intracellular part;organelle part;sarcomere;striated muscle thin filament;Z disc	Adherens junction;Amoebiasis;Arrhythmogenic right ventricular cardiomyopathy (ARVC);Focal adhesion;Leukocyte transendothelial migration;Regulation of actin cytoskeleton;Systemic lupus erythematosus;Tight junction	55	42	39	68.9	57.1	51.3	103.04	0	248.89	37602000000	235	6.59539	0	2.64038	+	12.9082	O88990	O88990	Alpha-actinin-3	Actn3
31.2035	31.3093	31.3654	31.1697	28.8706	28.6286	28.4012	28.6371	+	DM_GM	2-oxoglutarate metabolic process;alanine catabolic process;alanine metabolic process;amine catabolic process;amine metabolic process;biosynthetic process;carboxylic acid catabolic process;carboxylic acid metabolic process;catabolic process;cellular amine metabolic process;cellular amino acid catabolic process;cellular amino acid metabolic process;cellular catabolic process;cellular ketone metabol…	alanine-oxo-acid transaminase activity;binding;catalytic activity;cofactor binding;L-alanine:2-oxoglutarate aminotransferase activity;pyridoxal phosphate binding;transaminase activity;transferase activity;transferase activity, transferring nitrogenous groups;vitamin B6 binding;vitamin binding	cell part;cytoplasmic part;intracellular membrane-bounded organelle;intracellular organelle;intracellular part;membrane-bounded organelle;mitochondrion;organelle	Alanine, aspartate and glutamate metabolism;Carbon fixation in photosynthetic organisms	22	22	21	64.6	64.6	63	57.943	0	323.31	12847000000	118	6.5451	0	2.6276	+	12.7497	Q8BGT5;D6RFQ8	Q8BGT5	Alanine aminotransferase 2	Gpt2
34.2645	34.3227	34.1631	34.3499	31.9247	31.5712	31.5231	31.6696	+	DM_GM	anatomical structure development;anion homeostasis;biological regulation;cellular anion homeostasis;cellular chemical homeostasis;cellular chloride ion homeostasis;cellular homeostasis;cellular ion homeostasis;cellular monovalent inorganic anion homeostasis;cellular process;chemical homeostasis;chloride ion homeostasis;developmental process;homeostatic process;ion homeostasis;monovalent inorganic…	adenyl nucleotide binding;adenyl ribonucleotide binding;ATP binding;binding;catalytic activity;creatine kinase activity;kinase activity;nucleotide binding;phosphotransferase activity, nitrogenous group as acceptor;purine nucleotide binding;purine ribonucleoside triphosphate binding;purine ribonucleotide binding;ribonucleotide binding;transferase activity;transferase activity, transferring phospho…	cell part;cytoplasmic part;extracellular membrane-bounded organelle;extracellular organelle;extracellular region part;extracellular vesicular exosome;intracellular membrane-bounded organelle;intracellular organelle;intracellular part;membrane-bounded organelle;membrane-bounded vesicle;mitochondrion;myelin sheath;organelle;vesicle	Arginine and proline metabolism	22	20	20	80.3	78.2	78.2	42.713	0	323.31	106290000000	356	6.70952	0	2.60291	+	13.1052	Q04447	Q04447	Creatine kinase B-type	Ckb
31.1466	31.1589	31.1679	31.0998	29.0019	28.8838	28.3751	27.9139	+	DM_GM	actin cytoskeleton organization;actin filament organization;actin filament-based process;actin polymerization or depolymerization;anatomical structure formation involved in morphogenesis;axon guidance;cellular component organization;cellular component organization at cellular level;cellular component organization or biogenesis;cellular component organization or biogenesis at cellular level;cellul…	binding;protein binding;protein domain specific binding;SH3 domain binding;WW domain binding	actin cytoskeleton;actin filament bundle;actomyosin;adherens junction;anchoring junction;cell junction;cell part;cell projection;cell-substrate adherens junction;cell-substrate junction;cytoplasm;cytoskeletal part;cytoskeleton;filopodium;focal adhesion;intracellular non-membrane-bounded organelle;intracellular organelle;intracellular organelle part;intracellular part;lamellipodium;membrane;non-me…		24	24	2	50.2	50.2	3	62.24	0	198.07	11486000000	91	4.32854	0	2.59965	+	7.41559	E9QKR1	E9QKR1		Enah
26.5544	27.1496	26.4572	27.1532	26.102	23.6501	23.5918	23.5748	+	DM_GM	biological regulation;cellular process;cellular response to stimulus;intracellular signal transduction;regulation of biological process;regulation of cellular process;response to stimulus;signal transduction;small GTPase mediated signal transduction	enzyme regulator activity;GTPase regulator activity;guanyl-nucleotide exchange factor activity;nucleoside-triphosphatase regulator activity	cell part;cytoplasm;cytoplasmic part;intracellular part;perinuclear region of cytoplasm		9	6	6	5.5	4.3	4.3	236.56	0	8.0096	558090000	13	2.14117	0.000804979	2.59889	+	3.45674	A0A1L1SQR4;Q8VDR9;Q8VDR9-2;Q8VDR9-3;A0A1L1STJ1	A0A1L1SQR4;Q8VDR9;Q8VDR9-2	Dedicator of cytokinesis protein 6	Dock6
27.6164	28.2821	27.1322	27.6473	25.3428	23.4748	24.5797	26.9093	+	DM_GM	biological regulation;positive regulation of apoptosis;positive regulation of biological process;positive regulation of biosynthetic process;positive regulation of cell death;positive regulation of cellular biosynthetic process;positive regulation of cellular component organization;positive regulation of cellular metabolic process;positive regulation of cellular process;positive regulation of gen…		cell part;cytoplasm;intracellular;intracellular part		3	3	3	62.2	62.2	62.2	10.029	0	112.68	1101400000	17	1.84782	0.00100083	2.59286	+	3.01911	P97783	P97783	Protein AF1q	Mllt11
28.7585	27.6434	28.1247	27.3289	24.8012	25.4104	25.5103	25.8365	+	DM_GM	anatomical structure development;biological regulation;carbohydrate metabolic process;cell development;cellular developmental process;cellular process;developmental process;metabolic process;muscle cell development;muscle fiber development;positive regulation of biological process;positive regulation of cell communication;positive regulation of cellular process;positive regulation of insulin-like…	catalytic activity;hydrolase activity;hydrolase activity, acting on glycosyl bonds;hydrolase activity, hydrolyzing O-glycosyl compounds	cell part;integral to membrane;intracellular organelle part;intracellular part;intrinsic to membrane;membrane;membrane part;nuclear membrane;nuclear part;organelle membrane;organelle part		11	11	11	19.8	19.8	19.8	81.361	0	11.205	1303600000	21	3.30207	0	2.57428	+	5.37369	Q69ZQ1;A2ANN7	Q69ZQ1	Uncharacterized family 31 glucosidase KIAA1161	Kiaa1161
28.9089	28.7995	28.8476	28.4383	26.0719	24.6569	26.9366	27.1051	+	DM_GM	3'-UTR-mediated mRNA stabilization;biological regulation;cell cycle arrest;cell cycle process;cell differentiation;cellular developmental process;cellular macromolecule metabolic process;cellular metabolic process;cellular nitrogen compound metabolic process;cellular process;cellular response to stimulus;cellular response to stress;developmental process;DNA damage response, signal transduction by…	binding;mRNA 3'-UTR binding;mRNA binding;nucleic acid binding;nucleotide binding;RNA binding	cell part;cytoplasmic part;cytosol;intracellular membrane-bounded organelle;intracellular organelle;intracellular organelle part;intracellular part;membrane-bounded organelle;nuclear part;nucleoplasm;nucleus;organelle;organelle part		5	5	1	23.6	23.6	8.4	25.363	0	12.271	2223000000	18	2.38086	0.000355444	2.55595	+	3.81705	Q62176;G3UWX7	Q62176	RNA-binding protein 38	Rbm38
27.226	27.166	27.0891	27.1097	25.4258	23.3206	24.8379	24.7844	+	DM_GM	activation of caspase activity;adaptive immune response;adaptive immune response based on somatic recombination of immune receptors built from immunoglobulin superfamily domains;aging;apoptosis;biological regulation;cell death;cell killing;cellular process;death;developmental process;immune effector process;immune response;immune system process;induction of apoptosis;induction of programmed cell …	anion binding;apoptotic protease activator activity;binding;caspase activator activity;caspase regulator activity;catalytic activity;chloride ion binding;cysteine-type endopeptidase activity;cysteine-type peptidase activity;endopeptidase activity;enzyme activator activity;enzyme regulator activity;hydrolase activity;ion binding;peptidase activator activity;peptidase activity;peptidase activity, a…	cell part;cytoplasmic part;endoplasmic reticulum;extracellular membrane-bounded organelle;extracellular organelle;extracellular region part;extracellular space;extracellular vesicular exosome;Golgi apparatus;intracellular membrane-bounded organelle;intracellular organelle;intracellular part;lysosome;lytic vacuole;membrane;membrane-bounded organelle;membrane-bounded vesicle;organelle;vacuole;vesic…	Lysosome	4	4	4	10	10	10	52.376	0	10.564	651990000	11	2.89566	0.000119181	2.5555	+	4.65389	P97821;D3Z220	P97821	Dipeptidyl peptidase 1;Dipeptidyl peptidase 1 exclusion domain chain;Dipeptidyl peptidase 1 heavy chain;Dipeptidyl peptidase 1 light chain	Ctsc
31.118	30.5678	31.276	30.87	24.5477	29.719	29.7409	29.7046	+	DM_GM	cellular component assembly;cellular component assembly at cellular level;cellular component organization;cellular component organization at cellular level;cellular component organization or biogenesis;cellular component organization or biogenesis at cellular level;cellular macromolecular complex assembly;cellular macromolecular complex subunit organization;cellular process;cellular protein compl…	binding;catalytic activity;GTP binding;GTPase activity;guanyl nucleotide binding;guanyl ribonucleotide binding;hydrolase activity;hydrolase activity, acting on acid anhydrides;hydrolase activity, acting on acid anhydrides, in phosphorus-containing anhydrides;nucleoside-triphosphatase activity;nucleotide binding;purine nucleotide binding;purine ribonucleoside triphosphate binding;purine ribonucleo…	cell part;cytoplasm;cytoskeletal part;extracellular membrane-bounded organelle;extracellular organelle;extracellular region part;extracellular vesicular exosome;intracellular membrane-bounded organelle;intracellular organelle;intracellular organelle part;intracellular part;macromolecular complex;membrane-bounded organelle;membrane-bounded vesicle;microtubule;nucleus;organelle;organelle part;prote…	Gap junction;Pathogenic Escherichia coli infection;Phagosome	28	3	3	78.7	12.4	12.4	49.906	0	34.578	11746000000	35	0.999334	0.0151329	2.52991		1.80362	Q7TMM9	Q7TMM9	Tubulin beta-2A chain	Tubb2a
27.0503	26.9801	27.2677	26.9494	24.9943	24.3204	24.2712	24.5895	+	DM_GM			cell part;integral to membrane;intrinsic to membrane;membrane part		3	3	2	6	6	4.5	67.806	0	8.2256	590020000	12	5.07239	0	2.51801	+	8.97592	A2A699-2;A2A699	A2A699-2;A2A699	Protein FAM171A2	Fam171a2
30.6861	30.3013	30.5174	30.5617	27.8373	28.124	28.1197	27.9637	+	DM_GM	actin cytoskeleton organization;actin filament-based process;actomyosin structure organization;anatomical structure development;anatomical structure formation involved in morphogenesis;biological regulation;biosynthetic process;cardiac myofibril assembly;cellular biosynthetic process;cellular component assembly;cellular component assembly at cellular level;cellular component assembly involved in …	enzyme activator activity;enzyme regulator activity;GTPase activator activity;GTPase regulator activity;nucleoside-triphosphatase regulator activity	cell part;contractile fiber part;cytoplasm;cytoplasmic part;intracellular part;organelle part;Z disc		7	7	7	25.1	25.1	25.1	41.008	0	34.431	7729600000	47	6.43099	0	2.50547	+	12.1785	A2AMM0	A2AMM0	Muscle-related coiled-coil protein	Murc
36.71	36.5634	36.6517	36.5597	34.4007	34.018	34.1168	33.9602	+	DM_GM	anatomical structure development;anatomical structure morphogenesis;biological regulation;brain development;camera-type eye development;cell cycle process;cell part morphogenesis;cell projection morphogenesis;cell projection organization;cell proliferation;cellular component morphogenesis;cellular component organization;cellular component organization at cellular level;cellular component organiza…	binding;intermediate filament binding;protein binding;protein complex binding;structural molecule activity	cell part;cytoplasm;cytoskeletal part;intermediate filament;intracellular;intracellular organelle part;intracellular part;macromolecular complex;organelle part;protein complex		86	86	86	51.3	51.3	51.3	201.77	0	323.31	525780000000	1102	6.45687	0	2.49728	+	12.2217	Q6P5H2-2;Q6P5H2	Q6P5H2-2;Q6P5H2	Nestin	Nes
24.814	28.1038	27.816	27.8823	24.6928	23.9999	25.4629	24.4782	+	DM_GM	anatomical structure morphogenesis;biological adhesion;biological regulation;blood vessel morphogenesis;cell adhesion;cell migration;cell motility;cell surface receptor linked signaling pathway;cell-cell adhesion;cellular component movement;cellular process;cellular response to stimulus;developmental process;heterotypic cell-cell adhesion;integrin-mediated signaling pathway;locomotion;regulation …	binding;cation binding;ion binding;metal ion binding	adherens junction;alpha7-beta1 integrin complex;anchoring junction;cell junction;cell part;cell-substrate adherens junction;cell-substrate junction;cytoplasm;integrin complex;intracellular part;macromolecular complex;membrane;membrane part;muscle tendon junction;neuromuscular junction;plasma membrane;plasma membrane part;protein complex;receptor complex;sarcolemma;synapse		41	1	0	49.9	1.7	0	122.15	0	49.485	1089500000	6	1.60394	0.00245448	2.49561	+	2.65576	Q61738-4	Q61738-4	Integrin alpha-7;Integrin alpha-7 heavy chain;Integrin alpha-7 light chain	Itga7
26.7858	28.7797	29.2621	28.1027	24.4041	24.6437	28.7044	25.2183	+	DM_GM	adenosine to inosine editing;anatomical structure development;base conversion or substitution editing;biological regulation;biosynthetic process;cell differentiation;cellular biosynthetic process;cellular component assembly;cellular component assembly at cellular level;cellular component organization;cellular component organization at cellular level;cellular component organization or biogenesis;c…	adenosine deaminase activity;binding;catalytic activity;cation binding;deaminase activity;DNA binding;double-stranded RNA adenosine deaminase activity;hydrolase activity;hydrolase activity, acting on carbon-nitrogen (but not peptide) bonds;hydrolase activity, acting on carbon-nitrogen (but not peptide) bonds, in cyclic amidines;ion binding;left-handed Z-DNA binding;metal ion binding;nucleic acid …	cell part;cytoplasm;intracellular membrane-bounded organelle;intracellular non-membrane-bounded organelle;intracellular organelle;intracellular organelle part;intracellular part;membrane;membrane-bounded organelle;non-membrane-bounded organelle;nuclear part;nucleolus;nucleoplasm;nucleus;organelle;organelle part	Cytosolic DNA-sensing pathway;Measles	3	3	3	4.7	4.7	4.7	102.58	0.009853	1.1073	3210900000	9	1.14813	0.00908129	2.48995		2.01273	Q99MU3-5;Q99MU3-2;Q99MU3;Q99MU3-3;Q99MU3-4	Q99MU3-5;Q99MU3-2;Q99MU3	Double-stranded RNA-specific adenosine deaminase	Adar
29.9546	29.4612	29.8451	29.6371	27.7363	27.1926	27.0407	26.9958	+	DM_GM	biological regulation;calcium ion transmembrane transport;calcium ion transport;cation transport;cellular process;divalent inorganic cation transport;divalent metal ion transport;establishment of localization;ion transmembrane transport;ion transport;metal ion transport;regulation of biological process;regulation of calcium ion transport;regulation of ion transport;regulation of localization;regu…	binding;calcium channel activity;calcium channel regulator activity;cation binding;cation channel activity;cation transmembrane transporter activity;channel activity;channel regulator activity;gated channel activity;ion binding;ion channel activity;ion transmembrane transporter activity;metal ion binding;passive transmembrane transporter activity;substrate-specific channel activity;substrate-spec…	calcium channel complex;cation channel complex;cell part;cytoplasmic part;endoplasmic reticulum;extracellular membrane-bounded organelle;extracellular organelle;extracellular region part;extracellular vesicular exosome;intracellular membrane-bounded organelle;intracellular organelle;intracellular part;ion channel complex;macromolecular complex;membrane part;membrane-bounded organelle;membrane-bou…	Arrhythmogenic right ventricular cardiomyopathy (ARVC);Cardiac muscle contraction;Dilated cardiomyopathy;Hypertrophic cardiomyopathy (HCM);MAPK signaling pathway	20	20	20	25.8	25.8	25.8	121.96	0	73.693	4454000000	46	4.74603	0	2.48312	+	8.20706	O08532-3;O08532-2;O08532;E9Q1X8;O08532-4;O08532-5;Q8C6Y3	O08532-3;O08532-2;O08532;E9Q1X8;O08532-4;O08532-5	Voltage-dependent calcium channel subunit alpha-2/delta-1;Voltage-dependent calcium channel subunit alpha-2-1;Voltage-dependent calcium channel subunit delta-1	Cacna2d1
27.6687	28.2711	28.0526	28.198	26.3003	25.4529	26.0023	24.5053	+	DM_GM	acute inflammatory response;acute-phase response;alcohol metabolic process;anatomical structure development;anatomical structure morphogenesis;aromatic compound biosynthetic process;benzene-containing compound metabolic process;biological regulation;biosynthetic process;biphenyl catabolic process;biphenyl metabolic process;carbohydrate metabolic process;carboxylic acid metabolic process;catabolic…	binding;carboxylic acid binding;catalytic activity;drug binding;enzyme binding;enzyme inhibitor activity;enzyme regulator activity;fatty acid binding;glucuronosyltransferase activity;identical protein binding;isoprenoid binding;kinase binding;lipid binding;monocarboxylic acid binding;protein binding;protein dimerization activity;protein heterodimerization activity;protein homodimerization activit…	cell part;cytochrome complex;cytoplasmic part;endoplasmic reticulum;endoplasmic reticulum chaperone complex;endoplasmic reticulum membrane;endoplasmic reticulum part;extracellular membrane-bounded organelle;extracellular organelle;extracellular region part;extracellular vesicular exosome;integral to membrane;integral to plasma membrane;intracellular membrane-bounded organelle;intracellular organe…	Ascorbate and aldarate metabolism;Drug metabolism - cytochrome P450;Drug metabolism - other enzymes;Metabolism of xenobiotics by cytochrome P450;Other types of O-glycan biosynthesis;Pentose and glucuronate interconversions;Porphyrin and chlorophyll metabolism;Retinol metabolism;Starch and sucrose metabolism;Steroid hormone biosynthesis	12	12	9	28.2	28.2	20.2	60.438	0	25.893	1400700000	35	2.99941	0.000129032	2.48239	+	4.80432	Q64435;K9J7B2;D3YZE6;D3Z7G0;D3YZ96;B2RT14;D3Z748;Q62452;Q6ZQM8;P70691;Q63886;G3UZC9;D6RH94;D3YWN0;D3YUP6;Q8BJL9;Q91WH2;Q8VCN3;Q8K169;Q3UEP4;P17717	Q64435;K9J7B2	UDP-glucuronosyltransferase 1-6	Ugt1a6
31.291	31.0522	31.1561	31.1159	29.1748	28.5231	28.71	28.3099	+	DM_GM	anatomical structure development;anatomical structure morphogenesis;appendage morphogenesis;developmental growth;developmental process;embryonic appendage morphogenesis;embryonic limb morphogenesis;embryonic morphogenesis;growth;limb morphogenesis;regeneration;tissue development;tissue regeneration		cell part;intracellular membrane-bounded organelle;intracellular organelle;intracellular organelle part;intracellular part;membrane-bounded organelle;nuclear part;nucleoplasm;nucleus;organelle;organelle part		5	5	5	46.3	46.3	46.3	8.941	0	12.433	11918000000	51	4.88513	0	2.47437	+	8.50251	Q99JI1	Q99JI1	Musculoskeletal embryonic nuclear protein 1	Mustn1
30.4484	30.1944	29.8639	30.3427	27.1858	27.5856	28.6979	27.5326	+	DM_GM	anatomical structure development;anatomical structure morphogenesis;behavior;cell development;cellular component organization;cellular component organization at cellular level;cellular component organization or biogenesis;cellular component organization or biogenesis at cellular level;cellular developmental process;cellular process;cerebellar Purkinje cell layer development;circadian behavior;cir…		extracellular membrane-bounded organelle;extracellular organelle;extracellular region part;extracellular vesicular exosome;membrane-bounded organelle;membrane-bounded vesicle;organelle;vesicle	Glycosaminoglycan degradation;Lysosome	18	18	18	34.1	34.1	34.1	82.595	0	110.65	6143100000	40	3.37215	0	2.46184	+	5.44845	O88325	O88325		Naglu
28.0883	27.5579	27.7614	27.827	24.4918	25.6918	25.7885	25.4384	+	DM_GM	actin crosslink formation;actin cytoskeleton organization;actin filament network formation;actin filament organization;actin filament polymerization;actin filament-based process;actin polymerization or depolymerization;anatomical structure development;anatomical structure formation involved in morphogenesis;axis specification;cell growth;cellular component assembly;cellular component assembly at …	actin binding;actin monomer binding;binding;cytoskeletal protein binding;protein binding	axon;axon part;axonal growth cone;cell body;cell cortex;cell part;cell projection;cell projection part;cytoplasmic part;cytoskeleton;dendrite;dendrite terminus;dendritic growth cone;growth cone;intracellular non-membrane-bounded organelle;intracellular organelle;intracellular part;membrane;neuron projection;neuronal cell body;non-membrane-bounded organelle;organelle;perinuclear region of cytoplas…		6	6	1	6.2	6.2	1.3	143.32	0	8.0783	1016800000	16	3.62338	0	2.45604	+	5.90639	G3UWY3;Q5NBX1-5;Q5NBX1-4;Q5NBX1-3;Q5NBX1;F6RR81;F6ZEZ1;G3UWP1	G3UWY3;Q5NBX1-5;Q5NBX1-4;Q5NBX1-3;Q5NBX1;F6RR81	Protein cordon-bleu	Cobl
28.4193	28.2752	28.1327	28.4324	27.6683	26.1687	25.267	24.441	+	DM_GM		binding;calcium ion binding;cation binding;ion binding;metal ion binding	cell part;integral to membrane;intrinsic to membrane;membrane part		5	5	5	21.4	21.4	21.4	45.717	0	28.962	1756100000	18	1.89043	0.000800676	2.42867	+	3.05701	Q91XD7	Q91XD7	Cysteine-rich with EGF-like domain protein 1	Creld1
27.8458	27.06	27.6353	28.0175	25.3845	23.791	24.9348	26.7655	+	DM_GM	biological regulation;negative regulation of biological process;negative regulation of biosynthetic process;negative regulation of cellular biosynthetic process;negative regulation of cellular macromolecule biosynthetic process;negative regulation of cellular metabolic process;negative regulation of cellular process;negative regulation of gene expression;negative regulation of macromolecule biosy…	binding;enzyme binding;identical protein binding;protein binding;protein dimerization activity;protein homodimerization activity	cell part;centromeric heterochromatin;chromatin;chromocenter;chromosomal part;chromosome, centromeric region;cytoskeletal part;female pronucleus;heterochromatin;intracellular membrane-bounded organelle;intracellular non-membrane-bounded organelle;intracellular organelle;intracellular organelle part;intracellular part;male pronucleus;membrane-bounded organelle;non-membrane-bounded organelle;nucleu…		3	2	2	30.3	21.6	21.6	21.418	0	6.2345	1543200000	8	2.01046	0.000777058	2.42069	+	3.23034	P83917;Q7TPM0;Q9CYJ8	P83917;Q7TPM0;Q9CYJ8	Chromobox protein homolog 1	Cbx1
29.92	29.5277	30.0346	28.3778	29.3745	25.451	28.5726	24.8033	+	DM_GM			cell part;extracellular membrane-bounded organelle;extracellular organelle;extracellular region part;extracellular vesicular exosome;intracellular membrane-bounded organelle;intracellular organelle;intracellular part;membrane-bounded organelle;membrane-bounded vesicle;nucleus;organelle;vesicle		3	3	3	0.5	0.5	0.5	551.85	0.0075246	1.2276	4472500000	12	1.04994	0.012655	2.41469		1.8693	A0A1W2P6U8;E9Q0G0	A0A1W2P6U8
29.8411	29.5249	29.3416	29.7055	27.6761	27.1036	27.4915	26.5546	+	DM_GM	amine biosynthetic process;amine metabolic process;biological regulation;biosynthetic process;carboxylic acid biosynthetic process;carboxylic acid metabolic process;cellular amine metabolic process;cellular amino acid biosynthetic process;cellular amino acid metabolic process;cellular biosynthetic process;cellular chemical homeostasis;cellular homeostasis;cellular ion homeostasis;cellular ketone …	binding;catalytic activity;identical protein binding;oxidoreductase activity;oxidoreductase activity, acting on the CH-NH group of donors;oxidoreductase activity, acting on the CH-NH group of donors, NAD or NADP as acceptor;protein binding;pyrroline-5-carboxylate reductase activity	cell part;cytoplasmic part;intracellular membrane-bounded organelle;intracellular organelle;intracellular part;membrane-bounded organelle;mitochondrion;organelle	Arginine and proline metabolism	15	11	11	68	53.7	53.7	32.373	0	37.366	4302700000	43	3.93832	0	2.3968	+	6.46678	Q922W5;A2ABZ2;A2ABZ3;A2ABZ0	Q922W5;A2ABZ2;A2ABZ3	Pyrroline-5-carboxylate reductase 1, mitochondrial	Pycr1
27.3924	27.0088	27.475	26.1511	24.1668	25.4393	24.4399	24.4042	+	DM_GM	cellular process;cellular response to chemical stimulus;cellular response to cytokine stimulus;cellular response to interferon-gamma;cellular response to organic substance;cellular response to stimulus;response to chemical stimulus;response to cytokine stimulus;response to interferon-gamma;response to organic substance;response to stimulus	binding;catalytic activity;GTP binding;GTPase activity;guanyl nucleotide binding;guanyl ribonucleotide binding;hydrolase activity;hydrolase activity, acting on acid anhydrides;hydrolase activity, acting on acid anhydrides, in phosphorus-containing anhydrides;nucleoside-triphosphatase activity;nucleotide binding;purine nucleotide binding;purine ribonucleoside triphosphate binding;purine ribonucleo…	extracellular membrane-bounded organelle;extracellular organelle;extracellular region part;extracellular vesicular exosome;membrane-bounded organelle;membrane-bounded vesicle;organelle;vesicle		6	6	2	15.6	15.6	7.4	60.676	0	5.9686	600020000	10	2.93296	0.00011985	2.39428	+	4.65934	Q2V6D6;A9YVJ5	Q2V6D6;A9YVJ5		Gbp8
29.8844	29.9354	29.9271	30.3226	27.7668	27.7945	27.4262	27.537	+	DM_GM	biological regulation;cellular component organization;cellular component organization at cellular level;cellular component organization or biogenesis;cellular component organization or biogenesis at cellular level;cellular membrane organization;cellular process;cytoskeleton organization;endocytosis;establishment of localization;membrane invagination;membrane organization;negative regulation of bi…	binding;calcium channel inhibitor activity;calcium channel regulator activity;channel inhibitor activity;channel regulator activity;cytoskeletal protein binding;ion channel inhibitor activity;lipid binding;phospholipid binding;protein binding	cell part;cytoplasm;cytoplasmic part;endosome;extracellular membrane-bounded organelle;extracellular organelle;extracellular region part;extracellular vesicular exosome;intracellular membrane-bounded organelle;intracellular organelle;intracellular organelle part;intracellular part;membrane;membrane-bounded organelle;membrane-bounded vesicle;nuclear part;nucleoplasm;organelle;organelle part;plasma…		14	14	14	43.2	43.2	43.2	48.584	0	76.498	5500200000	69	5.65935	0	2.3862	+	10.1147	Q99JB8;B1AW91;A6PWR1;B1AW94;B1AW93;F6W8Y8;B1AW92;B1AW95	Q99JB8	Protein kinase C and casein kinase II substrate protein 3	Pacsin3
29.0287	28.7851	27.722	28.4736	26.6718	25.344	26.3869	26.1147	+	DM_GM	actin cytoskeleton organization;actin filament bundle assembly;actin filament organization;actin filament-based process;biological adhesion;biological regulation;cell adhesion;cell differentiation;cell surface receptor linked signaling pathway;cell-cell adhesion;cell-matrix adhesion;cell-substrate adhesion;cellular component assembly;cellular component assembly at cellular level;cellular componen…	binding;integrin binding;protein binding;protein complex binding;receptor activity;receptor binding	adherens junction;alphav-beta5 integrin complex;anchoring junction;cell junction;cell leading edge;cell part;cell surface;cell-substrate adherens junction;cell-substrate junction;extracellular membrane-bounded organelle;extracellular organelle;extracellular region part;extracellular vesicular exosome;focal adhesion;integrin complex;macromolecular complex;membrane;membrane part;membrane-bounded or…	Arrhythmogenic right ventricular cardiomyopathy (ARVC);Dilated cardiomyopathy;ECM-receptor interaction;Focal adhesion;Hypertrophic cardiomyopathy (HCM);Phagosome;Regulation of actin cytoskeleton	10	10	10	17.4	17.4	17.4	88.051	0	18.081	1828000000	31	2.97567	0.000123791	2.37299	+	4.72219	Q6PE70;G5E8F8;O70309;O70309-2;A0A338P795	Q6PE70;G5E8F8;O70309;O70309-2	Integrin beta;Integrin beta-5	Itgb5
26.9156	27.3646	27.2702	27.2511	26.6815	24.0695	24.534	24.1665	+	DM_GM	anterograde axon cargo transport;anterograde synaptic vesicle transport;axon cargo transport;biological regulation;blood coagulation;cell differentiation;cell projection organization;cellular component movement;cellular component organization;cellular component organization at cellular level;cellular component organization or biogenesis;cellular component organization or biogenesis at cellular le…	actin binding;actin filament binding;binding;cytoskeletal protein binding;identical protein binding;protein binding;protein dimerization activity;protein homodimerization activity	BLOC complex;BLOC-1 complex;cell part;cytoplasm;cytoplasmic membrane-bounded vesicle;cytoplasmic part;cytoplasmic vesicle;cytosolic part;endosome;extrinsic to membrane;intracellular membrane-bounded organelle;intracellular organelle;intracellular organelle part;intracellular part;macromolecular complex;membrane part;membrane-bounded organelle;membrane-bounded vesicle;nuclear part;nucleoplasm;orga…		2	2	2	23.8	23.8	23.8	19.682	0	24.953	752100000	13	2.02533	0.000779944	2.33747	+	3.23664	Q9R0C0;Q9R0C0-2	Q9R0C0;Q9R0C0-2	Biogenesis of lysosome-related organelles complex 1 subunit 6	Bloc1s6
28.2672	28.301	28.0518	28.2985	25.6396	25.836	24.4687	27.6583	+	DM_GM					23	1	1	52.9	3.1	3.1	41.784	0.00067125	2.3966	1706000000	17	1.90215	0.000801352	2.32898	+	3.05742	A0A140T8T5;A0A0G2JG35;A0A0G2JFT4;A0A0G2JDY5;A0A0G2JDU1;A0A0G2JE57	A0A140T8T5;A0A0G2JG35;A0A0G2JFT4
28.238	28.1051	28.0295	27.8576	24.7877	26.3072	26.1624	25.6628	+	DM_GM		binding;cation binding;ion binding;metal ion binding;transition metal ion binding;zinc ion binding	axon;cell junction;cell part;cell projection;cytoplasm;dystrobrevin complex;extrinsic to internal side of plasma membrane;extrinsic to membrane;extrinsic to plasma membrane;intracellular part;macromolecular complex;membrane;membrane part;neuron projection;plasma membrane;plasma membrane part;protein complex;sarcolemma;synapse		10	10	9	24.9	24.9	23.8	76.947	0	29.193	1445200000	24	3.2386	0.000146119	2.32755	+	5.14761	Q8CFR5;A0A1Y7VL34;Q9D2N4-2;Q9D2N4;A0A1Y7VJN9;Q9D2N4-7;Q9D2N4-4;Q9D2N4-3;Q9D2N4-6;Q9D2N4-5;G3UZJ3;G3UXK0;G3UY34	Q8CFR5;A0A1Y7VL34;Q9D2N4-2;Q9D2N4;A0A1Y7VJN9;Q9D2N4-7;Q9D2N4-4;Q9D2N4-3	Dystrobrevin;Dystrobrevin alpha	Dtna
28.9138	28.305	28.8038	28.5207	26.7427	26.0522	26.3907	26.052	+	DM_GM		binding;catalytic activity;cation binding;ion binding;lyase activity;metal ion binding	cell part;cytoplasmic part;intracellular membrane-bounded organelle;intracellular organelle;intracellular part;membrane-bounded organelle;mitochondrion;organelle		10	10	10	37.3	37.3	37.3	37.548	0	15.58	2154900000	32	4.43285	0	2.32643	+	7.38476	Q8R4N0	Q8R4N0	Citrate lyase subunit beta-like protein, mitochondrial	Clybl
27.1361	27.4446	27.4463	27.6062	24.9564	26.9697	24.4948	23.9731	+	DM_GM	amine biosynthetic process;amine catabolic process;amine metabolic process;biosynthetic process;carboxylic acid catabolic process;carboxylic acid metabolic process;catabolic process;cellular amine metabolic process;cellular amino acid catabolic process;cellular amino acid metabolic process;cellular biosynthetic process;cellular catabolic process;cellular ketone metabolic process;cellular metaboli…	binding;carbon-carbon lyase activity;carboxy-lyase activity;catalytic activity;cofactor binding;lyase activity;pyridoxal phosphate binding;sulfinoalanine decarboxylase activity;vitamin B6 binding;vitamin binding		Taurine and hypotaurine metabolism	5	5	5	14.8	14.8	14.8	55.144	0.00018549	4.0402	956320000	12	1.88446	0.000954281	2.30982	+	3.02883	Q9DBE0;A0A2R8VHX0;A0A2R8VHW7;A0A2R8VHJ2;A0A2R8VK32;A0A2R8VI50;A0A2R8VHG5;A0A2R8VI48;A0A2R8VHX6;A0A2R8VHN7;A0A2R8VI19;A0A2R8VK60	Q9DBE0;A0A2R8VHX0;A0A2R8VHW7;A0A2R8VHJ2;A0A2R8VK32	Cysteine sulfinic acid decarboxylase	Csad
27.6907	27.6614	27.9147	23.8288	24.8234	24.0489	24.3818	24.7052	+	DM_GM			adherens junction;anchoring junction;cell junction;cell part;cell-substrate adherens junction;cell-substrate junction;contractile fiber;contractile fiber part;costamere;cytoplasm;cytoplasmic part;intracellular membrane-bounded organelle;intracellular non-membrane-bounded organelle;intracellular organelle;intracellular part;M band;membrane-bounded organelle;muscle tendon junction;non-membrane-boun…		3	3	3	63.5	63.5	63.5	9.2525	0	10.308	753600000	7	1.20635	0.0080782	2.2841		2.07904	Q9DC77	Q9DC77	Small muscular protein	Smpx
28.5957	27.6869	27.6767	28.385	25.2632	26.2058	25.8537	25.9436	+	DM_GM	anatomical structure morphogenesis;biological regulation;cardiac muscle tissue morphogenesis;cell differentiation;cellular developmental process;cellular process;cellular response to abiotic stimulus;cellular response to biotic stimulus;cellular response to chemical stimulus;cellular response to cytokine stimulus;cellular response to drug;cellular response to endogenous stimulus;cellular response…	binding;cytoskeletal protein binding;DNA binding;enzyme binding;histone deacetylase binding;nucleic acid binding;p53 binding;protein binding;protein binding transcription factor activity;RNA polymerase II transcription coactivator activity;RNA polymerase II transcription cofactor activity;RNA polymerase II transcription factor binding;RNA polymerase II transcription factor binding transcription f…	cell part;contractile fiber;contractile fiber part;cytoplasm;cytoplasmic part;cytosol;I band;intracellular membrane-bounded organelle;intracellular non-membrane-bounded organelle;intracellular organelle;intracellular organelle part;intracellular part;macromolecular complex;membrane-bounded organelle;myofibril;non-membrane-bounded organelle;nuclear part;nucleolus;nucleoplasm part;nucleus;organelle…		10	10	10	42.2	42.2	42.2	35.559	0	20.264	1510300000	22	3.48134	0	2.26952	+	5.53907	A0A498WFQ0;Q9CR42;A0A494BA80;A0A494BBH7;A0A494BB19	A0A498WFQ0;Q9CR42;A0A494BA80;A0A494BBH7;A0A494BB19	Ankyrin repeat domain-containing protein 1	Ankrd1
31.7532	31.7238	31.5439	31.7377	29.7132	29.259	29.2924	29.4228	+	DM_GM	acyl-CoA metabolic process;carboxylic acid catabolic process;carboxylic acid metabolic process;catabolic process;cellular catabolic process;cellular ketone metabolic process;cellular lipid metabolic process;cellular metabolic process;cellular process;coenzyme metabolic process;cofactor metabolic process;dicarboxylic acid catabolic process;dicarboxylic acid metabolic process;fatty acid metabolic p…	acyl-CoA hydrolase activity;acyl-CoA thioesterase activity;binding;carboxylic ester hydrolase activity;catalytic activity;CoA hydrolase activity;hydrolase activity;hydrolase activity, acting on ester bonds;palmitoyl-CoA hydrolase activity;protein binding;receptor binding;succinyl-CoA hydrolase activity;thiolester hydrolase activity	cell part;cytoplasm;cytoplasmic part;cytosol;extracellular membrane-bounded organelle;extracellular organelle;extracellular region part;extracellular vesicular exosome;intracellular membrane-bounded organelle;intracellular organelle;intracellular organelle lumen;intracellular organelle part;intracellular part;membrane-bounded organelle;membrane-bounded vesicle;membrane-enclosed lumen;microbody;mi…	Biosynthesis of unsaturated fatty acids	18	18	17	51.4	51.4	49	49.656	0	227.5	17925000000	123	5.97208	0	2.26777	+	10.5796	Q9QYR9;O55137;Q32Q92-2;Q32Q92;Q8BWN8;A0A1Y7VMZ4;Q91YQ6;Q9QYR7-2;Q9QYR7	Q9QYR9	Acyl-coenzyme A thioesterase 2, mitochondrial	Acot2
32.2826	32.1045	32.1031	32.1614	29.9255	29.9999	29.855	29.8117	+	DM_GM	biological regulation;negative regulation of catalytic activity;negative regulation of endopeptidase activity;negative regulation of hydrolase activity;negative regulation of molecular function;negative regulation of peptidase activity;regulation of biological process;regulation of catabolic process;regulation of catalytic activity;regulation of endopeptidase activity;regulation of hydrolase acti…	endopeptidase inhibitor activity;endopeptidase regulator activity;enzyme inhibitor activity;enzyme regulator activity;peptidase inhibitor activity;peptidase regulator activity;serine-type endopeptidase inhibitor activity	cell part;cytoplasm;extracellular membrane-bounded organelle;extracellular organelle;extracellular region part;extracellular space;extracellular vesicular exosome;intracellular part;membrane;membrane-bounded organelle;membrane-bounded vesicle;organelle;vesicle	Amoebiasis	16	16	16	47.8	47.8	47.8	42.574	0	107.54	25201000000	177	7.68026	0	2.26485	+	14.244	Q9D154;Z4YK03;Q8VHP7;Q5SV42	Q9D154	Leukocyte elastase inhibitor A	Serpinb1a
32.0032	32.1362	32.0656	32.5228	29.2615	29.9607	30.1442	30.3806	+	DM_GM	actin cytoskeleton organization;actin filament organization;actin filament-based process;anatomical structure development;cellular component organization;cellular component organization at cellular level;cellular component organization or biogenesis;cellular component organization or biogenesis at cellular level;cellular process;cytoskeleton organization;developmental process;heart development;or…	binding;cation binding;cytoskeletal protein binding;ion binding;metal ion binding;protein binding;structural constituent of muscle;structural molecule activity;transition metal ion binding;zinc ion binding	actin cytoskeleton;cell part;contractile fiber part;cytoplasmic part;cytoskeleton;intracellular non-membrane-bounded organelle;intracellular organelle;intracellular part;non-membrane-bounded organelle;organelle;organelle part;Z disc		18	18	6	80.7	80.7	26.6	34.299	0	215.13	26151000000	106	3.80528	0	2.24522	+	6.10521	O70209	O70209	PDZ and LIM domain protein 3	Pdlim3
28.6837	29.1597	28.1525	28.0265	25.8468	26.1624	26.273	26.7652	+	DM_GM	acylglycerol metabolic process;adiponectin-mediated signaling pathway;biological regulation;biosynthetic process;carboxylic acid metabolic process;catabolic process;cell surface receptor linked signaling pathway;cellular catabolic process;cellular ketone metabolic process;cellular lipid metabolic process;cellular metabolic process;cellular process;cellular response to chemical stimulus;cellular r…	adenyl nucleotide binding;adenyl ribonucleotide binding;ATP binding;binding;catalytic activity;fatty acid ligase activity;ligase activity;ligase activity, forming carbon-sulfur bonds;long-chain fatty acid-CoA ligase activity;nucleotide binding;purine nucleotide binding;purine ribonucleoside triphosphate binding;purine ribonucleotide binding;ribonucleotide binding	cell part;cytoplasmic part;endoplasmic reticulum;endoplasmic reticulum membrane;endoplasmic reticulum part;integral to membrane;intracellular membrane-bounded organelle;intracellular organelle;intracellular organelle part;intracellular part;intrinsic to membrane;membrane;membrane part;membrane-bounded organelle;microbody;microbody membrane;microbody part;mitochondrial membrane;mitochondrial outer…	Adipocytokine signaling pathway;Fatty acid metabolism;Peroxisome;PPAR signaling pathway	13	11	11	19.5	16.6	16.6	78.034	0	11.399	1861600000	28	3.35747	0	2.24373	+	5.30839	D3Z041;P41216;D3Z457;D3YVF6;F6WNZ2	D3Z041;P41216	Long-chain-fatty-acid--CoA ligase 1	Acsl1
28.6665	28.1104	29.1638	27.4634	26.5764	24.4435	27.0075	26.4217	+	DM_GM	anatomical structure homeostasis;biological regulation;cell communication;cell-cell signaling;cellular chemical homeostasis;cellular component organization;cellular component organization or biogenesis;cellular homeostasis;cellular ion homeostasis;cellular process;chemical homeostasis;developmental growth;developmental process;growth;homeostatic process;ion homeostasis;multicellular organismal mo…	cation channel activity;cation transmembrane transporter activity;channel activity;excitatory extracellular ligand-gated ion channel activity;extracellular ligand-gated ion channel activity;gated channel activity;ion channel activity;ion transmembrane transporter activity;ligand-gated channel activity;ligand-gated ion channel activity;nicotinic acetylcholine-activated cation-selective channel act…	cell junction;cell part;cell surface;ion channel complex;macromolecular complex;membrane;membrane part;neuromuscular junction;nicotinic acetylcholine-gated receptor-channel complex;plasma membrane;plasma membrane part;postsynaptic membrane;protein complex;receptor complex;synapse;synapse part;synaptic membrane	Neuroactive ligand-receptor interaction	6	6	6	18.2	18.2	18.2	51.938	0	9.0102	1800200000	13	1.78808	0.00131212	2.23875	+	2.88046	P04756	P04756	Acetylcholine receptor subunit alpha	Chrna1
28.142	28.2322	28.0098	27.7681	25.0084	26.2023	25.8383	26.1749	+	DM_GM	biological adhesion;biological regulation;cell adhesion;cellular process;developmental process;multicellular organismal development;multicellular organismal process;positive regulation of biological process;positive regulation of cell adhesion;positive regulation of cell-substrate adhesion;positive regulation of cellular process;regulation of biological process;regulation of cell adhesion;regulat…	binding;calcium ion binding;cation binding;ion binding;metal ion binding	extracellular membrane-bounded organelle;extracellular organelle;extracellular region part;extracellular vesicular exosome;membrane-bounded organelle;membrane-bounded vesicle;organelle;vesicle		8	8	8	19.6	19.6	19.6	52.695	0	10.961	1400300000	27	3.54848	0	2.23208	+	5.6344	Q8C4U8;O35474;Q8C8K0;O35474-2	Q8C4U8;O35474;Q8C8K0	EGF-like repeat and discoidin I-like domain-containing protein 3	Edil3
29.383	28.4361	28.732	28.5968	26.6871	26.7556	25.8984	26.921	+	DM_GM	biological regulation;negative regulation of apoptosis;negative regulation of biological process;negative regulation of cell death;negative regulation of cellular process;negative regulation of programmed cell death;positive regulation of biological process;positive regulation of biosynthetic process;positive regulation of cell differentiation;positive regulation of cellular biosynthetic process;…		cell part;cytoplasm;intracellular part		7	7	7	54	54	54	15.242	0	14.901	2436700000	23	3.44216	0	2.22146	+	5.44184	D3Z442;D3YZD8;Q8R0P4;D3YX09;D3Z1Q3;D3YWY5;Q8R0P4-2;Q8CF11;D3YY39	D3Z442;D3YZD8;Q8R0P4;D3YX09;D3Z1Q3;D3YWY5;Q8R0P4-2	Mth938 domain-containing protein	Aamdc
27.2787	25.4027	28.5059	29.6834	24.1533	28.3633	24.7785	24.7287	+	DM_GM	behavior;behavioral interaction between organisms;carboxylic acid catabolic process;carboxylic acid metabolic process;catabolic process;cell migration;cell motility;cellular catabolic process;cellular component assembly;cellular component assembly at cellular level;cellular component movement;cellular component organization;cellular component organization at cellular level;cellular component orga…	binding;peptide binding;peroxisome targeting sequence binding;signal sequence binding	cell part;cytoplasmic part;integral to membrane;integral to organelle membrane;integral to peroxisomal membrane;intracellular membrane-bounded organelle;intracellular organelle;intracellular organelle part;intracellular part;intrinsic to membrane;intrinsic to organelle membrane;intrinsic to peroxisomal membrane;membrane;membrane part;membrane-bounded organelle;microbody;microbody membrane;microbo…	Peroxisome	2	2	2	8.9	8.9	8.9	44.609	0.00051142	2.6111	1379500000	7	0.833025	0.0287529	2.21173		1.54879	Q9D0K1	Q9D0K1	Peroxisomal membrane protein PEX13	Pex13
27.5295	26.821	26.5101	27.1406	24.0074	23.0866	26.0034	26.1157	+	DM_GM		catalytic activity;endopeptidase activity;hydrolase activity;peptidase activity;peptidase activity, acting on L-amino acid peptides;serine hydrolase activity;serine-type endopeptidase activity;serine-type peptidase activity	cell part;extracellular membrane-bounded organelle;extracellular organelle;extracellular region part;extracellular vesicular exosome;intracellular membrane-bounded organelle;intracellular organelle;intracellular part;membrane-bounded organelle;membrane-bounded vesicle;nucleus;organelle;vesicle		6	6	6	19.9	19.9	19.9	43.071	0	4.812	711720000	12	1.5143	0.00344938	2.19705	+	2.49443	Q9D6X6;A0A140LJH8;A0A140LHF1;A0A140LHE7;A0A140LIH7;A0A140LIL0	Q9D6X6;A0A140LJH8;A0A140LHF1;A0A140LHE7	Serine protease 23	Prss23
31.1117	30.8808	30.9719	31.2859	30.6434	28.921	30.9718	24.9347	+	DM_GM	biological regulation;cellular process;cellular response to abiotic stimulus;cellular response to gamma radiation;cellular response to ionizing radiation;cellular response to radiation;cellular response to stimulus;cellular response to stress;DNA damage response, signal transduction by p53 class mediator;DNA damage response, signal transduction by p53 class mediator resulting in induction of apop…		cell part;cytoplasmic part;endoplasmic reticulum;endoplasmic reticulum membrane;endoplasmic reticulum part;extracellular membrane-bounded organelle;extracellular organelle;extracellular region part;extracellular vesicular exosome;integral to membrane;intracellular membrane-bounded organelle;intracellular organelle;intracellular organelle part;intracellular part;intrinsic to membrane;membrane;memb…		4	4	4	12.8	12.8	12.8	26.306	0	7.1438	14051000000	23	0.782255	0.0349943	2.19485		1.47424	Q3UBX0;D3Z7P2;D3Z3Z2;D3YX08;D3Z0I8	Q3UBX0;D3Z7P2;D3Z3Z2;D3YX08;D3Z0I8	Transmembrane protein 109	Tmem109
28.0325	28.0565	27.9255	27.5813	25.7432	25.7999	25.962	25.3188	+	DM_GM	anatomical structure development;biological regulation;biomineral tissue development;bone mineralization;bone mineralization involved in bone maturation;cellular metabolic process;cellular process;dephosphorylation;developmental process;endochondral ossification;metabolic process;multicellular organismal process;ossification;phosphate-containing compound metabolic process;phosphorus metabolic pro…	binding;catalytic activity;cation binding;hydrolase activity;hydrolase activity, acting on acid anhydrides;hydrolase activity, acting on acid anhydrides, in phosphorus-containing anhydrides;hydrolase activity, acting on ester bonds;ion binding;metal ion binding;phosphatase activity;phosphocholine phosphatase activity;phosphoethanolamine phosphatase activity;phosphoric ester hydrolase activity;pyr…	extracellular matrix;extracellular membrane-bounded organelle;extracellular organelle;extracellular region part;membrane-bounded organelle;organelle;proteinaceous extracellular matrix	Glycerophospholipid metabolism	7	7	7	37.8	37.8	37.8	29.911	0	18.993	1179300000	22	4.79313	0	2.19298	+	7.95775	Q8R2H9;H3BLB1;F6Y6Q2	Q8R2H9;H3BLB1	Phosphoethanolamine/phosphocholine phosphatase	Phospho1
26.7035	26.9267	27.2835	26.9825	25.6592	24.5784	25.2449	23.7537	+	DM_GM		catalytic activity;dipeptidyl-peptidase activity;exopeptidase activity;hydrolase activity;peptidase activity;peptidase activity, acting on L-amino acid peptides;serine hydrolase activity;serine-type peptidase activity	cell part;cytoplasmic membrane-bounded vesicle;cytoplasmic part;cytoplasmic vesicle;cytosol;extracellular membrane-bounded organelle;extracellular organelle;extracellular region part;extracellular vesicular exosome;Golgi apparatus;intracellular membrane-bounded organelle;intracellular organelle;intracellular part;lysosome;lytic vacuole;membrane-bounded organelle;membrane-bounded vesicle;organelle…		4	4	4	9.3	9.3	9.3	56.253	0	5.6115	649060000	11	2.60992	0.000232955	2.16501	+	4.06115	Q9ET22	Q9ET22	Dipeptidyl peptidase 2	Dpp7
27.4845	27.4994	26.6782	27.956	26.1793	23.8975	24.8812	26.0635	+	DM_GM	biosynthetic process;cellular biosynthetic process;cellular component assembly;cellular component assembly at cellular level;cellular component organization;cellular component organization at cellular level;cellular component organization or biogenesis;cellular component organization or biogenesis at cellular level;cellular macromolecular complex assembly;cellular macromolecular complex subunit o…	catalytic activity;oxidoreductase activity;oxidoreductase activity, acting on the CH-CH group of donors	cell part;cytochrome complex;cytoplasmic part;integral to membrane;intracellular membrane-bounded organelle;intracellular organelle;intracellular organelle part;intracellular part;intrinsic to membrane;macromolecular complex;membrane;membrane part;membrane-bounded organelle;mitochondrial inner membrane;mitochondrial membrane;mitochondrial part;mitochondrion;organelle;organelle inner membrane;orga…	Oxidative phosphorylation;Porphyrin and chlorophyll metabolism;Two-component system	4	4	4	13.9	13.9	13.9	44.005	0	6.0104	1092400000	8	1.93109	0.000806122	2.14914	+	3.06481	Q8BJ03-2;Q8BJ03	Q8BJ03-2;Q8BJ03	Cytochrome c oxidase assembly protein COX15 homolog	Cox15
31.4972	31.1651	31.4092	31.1719	30.4768	30.1925	26.0603	29.9285	+	DM_GM	actin cytoskeleton organization;actin filament-based process;actomyosin structure organization;anatomical structure development;anatomical structure formation involved in morphogenesis;biological regulation;calcium ion homeostasis;cardiac muscle contraction;cardiac muscle hypertrophy;cardiac muscle tissue development;cardiac myofibril assembly;cation homeostasis;cellular calcium ion homeostasis;c…	actinin binding;bHLH transcription factor binding;binding;cation binding;cytoskeletal protein binding;ion binding;metal ion binding;MRF binding;protein binding;structural constituent of muscle;structural molecule activity;telethonin binding;transcription factor binding;transition metal ion binding;zinc ion binding	cell part;contractile fiber part;cytoplasm;cytoplasmic part;cytoskeleton;intracellular membrane-bounded organelle;intracellular non-membrane-bounded organelle;intracellular organelle;intracellular part;membrane-bounded organelle;non-membrane-bounded organelle;nucleus;organelle;organelle part;Z disc		8	8	8	56.2	56.2	56.2	20.895	0	72.427	15907000000	46	1.06761	0.0123791	2.14634		1.87589	P50462;A0A140LHC6	P50462	Cysteine and glycine-rich protein 3	Csrp3
31.5631	31.3319	31.5534	31.2886	28.9878	29.6065	29.2897	29.3328	+	DM_GM	anatomical structure development;anatomical structure formation involved in morphogenesis;anatomical structure morphogenesis;appendage morphogenesis;biological regulation;bone trabecula formation;cellular process;developmental process;embryonic appendage morphogenesis;embryonic limb morphogenesis;embryonic morphogenesis;extracellular sequestering of receptor ligand;heart development;limb morphoge…	binding;calcium ion binding;cation binding;extracellular matrix structural constituent;ion binding;metal ion binding;structural molecule activity	basement membrane;extracellular matrix;extracellular matrix part;extracellular membrane-bounded organelle;extracellular organelle;extracellular region;extracellular region part;extracellular space;extracellular vesicular exosome;fibril;membrane-bounded organelle;membrane-bounded vesicle;microfibril;organelle;proteinaceous extracellular matrix;vesicle		65	65	65	30	30	30	312.3	0	209.78	15126000000	210	5.19045	0	2.13006	+	8.66651	Q61554;Q61555	Q61554	Fibrillin-1	Fbn1
27.0913	26.7176	26.9155	27.6915	25.3455	25.2512	23.836	25.467	+	DM_GM	acute inflammatory response;acute-phase response;behavior;biological regulation;carboxylic acid metabolic process;cell surface receptor linked signaling pathway;cellular chemical homeostasis;cellular homeostasis;cellular ion homeostasis;cellular ketone metabolic process;cellular metabolic process;cellular process;cellular response to amine stimulus;cellular response to catecholamine stimulus;cell…	binding;cytokine activity;cytokine receptor binding;growth factor receptor binding;interleukin-1 receptor antagonist activity;interleukin-1 receptor binding;interleukin-1 Type I receptor antagonist activity;interleukin-1 Type II receptor antagonist activity;interleukin-1, Type I receptor binding;interleukin-1, Type II receptor binding;protein binding;receptor antagonist activity;receptor binding;…	cell part;cytoplasm;extracellular membrane-bounded organelle;extracellular organelle;extracellular region;extracellular region part;extracellular space;extracellular vesicular exosome;intracellular part;membrane-bounded organelle;membrane-bounded vesicle;organelle;vesicle		3	3	3	28.3	28.3	28.3	17.995	0	9.1836	662850000	7	2.55863	0.000384824	2.12905	+	3.9708	P25085-2;A0A0A6YVU4;Q3TBV5;P25085	P25085-2;A0A0A6YVU4;Q3TBV5;P25085	Interleukin-1 receptor antagonist protein	Il1rn
27.531	28.0576	27.1262	27.6478	25.9775	23.5207	26.1568	26.2192	+	DM_GM	biological regulation;catabolic process;cellular catabolic process;cellular macromolecule catabolic process;cellular macromolecule metabolic process;cellular metabolic process;cellular process;cellular protein metabolic process;macromolecule catabolic process;macromolecule metabolic process;macromolecule modification;metabolic process;modification-dependent macromolecule catabolic process;modific…	acid-amino acid ligase activity;adenyl nucleotide binding;adenyl ribonucleotide binding;ATP binding;binding;catalytic activity;ligase activity;ligase activity, forming carbon-nitrogen bonds;nucleotide binding;purine nucleotide binding;purine ribonucleoside triphosphate binding;purine ribonucleotide binding;ribonucleotide binding;small conjugating protein ligase activity;ubiquitin-protein ligase a…	cell part;cytoplasm;intracellular part;macromolecular complex;protein complex;ubiquitin ligase complex	Protein processing in endoplasmic reticulum;Ubiquitin mediated proteolysis	3	2	2	38.1	25.9	25.9	16.602	0	6.123	1197400000	12	1.68962	0.00190302	2.12209	+	2.72443	P61080	P61080	Ubiquitin-conjugating enzyme E2 D1	Ube2d1
29.5946	29.3345	29.6635	29.7261	28.4843	28.7034	28.4595	24.2337	+	DM_GM	antigen processing and presentation;biological regulation;cellular component organization;cellular component organization at cellular level;cellular component organization or biogenesis;cellular component organization or biogenesis at cellular level;cellular process;cellular response to stimulus;endosome organization;establishment of localization;establishment of localization in cell;establishmen…	binding;catalytic activity;GDP binding;GTP binding;GTPase activity;GTP-dependent protein binding;guanyl nucleotide binding;guanyl ribonucleotide binding;hydrolase activity;hydrolase activity, acting on acid anhydrides;hydrolase activity, acting on acid anhydrides, in phosphorus-containing anhydrides;nucleoside-triphosphatase activity;nucleotide binding;protein binding;purine nucleotide binding;pu…	cell part;cytoplasmic membrane-bounded vesicle;cytoplasmic part;cytoplasmic vesicle;early endosome;early endosome membrane;endocytic vesicle;endosomal part;endosome;endosome membrane;extracellular membrane-bounded organelle;extracellular organelle;extracellular region part;extracellular vesicular exosome;intracellular;intracellular membrane-bounded organelle;intracellular organelle;intracellular …	Amoebiasis;Endocytosis;ko05152;Phagosome;Vasopressin-regulated water reabsorption	8	5	5	47.9	33	33	23.707	0	32.787	4671200000	39	1.00209	0.0158579	2.1095		1.78219	P61021	P61021	Ras-related protein Rab-5B	Rab5b
30.1919	30.1611	30.2287	30.161	27.9473	28.2874	28.1526	27.966	+	DM_GM	anatomical structure development;behavior;biological regulation;calcium ion homeostasis;carbohydrate homeostasis;catabolic process;cation homeostasis;cellular calcium ion homeostasis;cellular catabolic process;cellular cation homeostasis;cellular chemical homeostasis;cellular divalent inorganic cation homeostasis;cellular homeostasis;cellular ion homeostasis;cellular macromolecule catabolic proce…	activating transcription factor binding;ATPase binding;binding;enzyme binding;protein binding;transcription factor binding;transporter activity;ubiquitin protein ligase binding	cell part;cell projection;cytoplasmic part;dendrite;endoplasmic reticulum;endoplasmic reticulum part;integral to endoplasmic reticulum membrane;integral to membrane;integral to organelle membrane;intracellular membrane-bounded organelle;intracellular organelle;intracellular organelle part;intracellular part;intrinsic to endoplasmic reticulum membrane;intrinsic to membrane;intrinsic to organelle m…	Protein processing in endoplasmic reticulum	17	17	17	23.6	23.6	23.6	100.58	0	20.873	6332600000	55	6.61161	0	2.09735	+	11.4905	P56695;Q3UN10;F7D926	P56695;Q3UN10	Wolframin	Wfs1
27.2346	27.1489	26.7841	26.826	25.4343	23.6803	25.8133	24.6764	+	DM_GM	cellular process;establishment of localization;establishment of protein localization;membrane docking;protein transport;transport;vesicle docking;vesicle docking involved in exocytosis				10	10	10	21.1	21.1	21.1	70.56	0	10.571	651350000	12	2.30882	0.000683036	2.09733	+	3.59128	Q8BTY8-2;Q8BTY8;Q8BTY8-3;Q8BTY8-4	Q8BTY8-2;Q8BTY8;Q8BTY8-3;Q8BTY8-4	Sec1 family domain-containing protein 2	Scfd2
27.2192	27.1686	27.5016	27.3842	25.3792	25.2471	25.3151	24.9468	+	DM_GM	biological regulation;biosynthetic process;cellular biosynthetic process;cellular macromolecule biosynthetic process;cellular macromolecule metabolic process;cellular metabolic process;cellular nitrogen compound metabolic process;cellular process;macromolecule biosynthetic process;macromolecule metabolic process;metabolic process;nitrogen compound metabolic process;nucleic acid metabolic process;…	binding;DNA binding;identical protein binding;nucleic acid binding;protein binding;protein dimerization activity;protein homodimerization activity	cell part;cytoplasm;intracellular membrane-bounded organelle;intracellular organelle;intracellular part;membrane;membrane-bounded organelle;nucleus;organelle;plasma membrane		16	2	0	29.3	3.3	0	75.093	0.0025629	1.7766	724040000	5	5.59517	0	2.09635	+	9.42461	A0A087WPK3;E9Q9T1;Q3UZ39-2	A0A087WPK3;E9Q9T1;Q3UZ39-2	Leucine-rich repeat flightless-interacting protein 1	Lrrfip1
26.9455	27.1235	26.9395	27.2925	24.7234	24.9529	24.644	25.5996	+	DM_GM	behavior;biological regulation;carbohydrate catabolic process;carbohydrate metabolic process;catabolic process;cellular catabolic process;cellular lipid catabolic process;cellular lipid metabolic process;cellular metabolic process;cellular process;ceramide metabolic process;cognition;ganglioside catabolic process;ganglioside metabolic process;glycolipid catabolic process;glycolipid metabolic proc…	beta-N-acetylgalactosaminidase activity;beta-N-acetylhexosaminidase activity;catalytic activity;enzyme activator activity;enzyme regulator activity;hexosaminidase activity;hydrolase activity;hydrolase activity, acting on glycosyl bonds;hydrolase activity, hydrolyzing O-glycosyl compounds;lipase activator activity;lipid transporter activity;phospholipase activator activity;substrate-specific trans…	apical cortex;cell cortex part;cell part;cytoplasmic part;extracellular membrane-bounded organelle;extracellular organelle;extracellular region part;extracellular vesicular exosome;hydrogen:potassium-exchanging ATPase complex;internal side of plasma membrane;intracellular membrane-bounded organelle;intracellular organelle;intracellular part;lysosome;lytic vacuole;macromolecular complex;membrane p…	Lysosome	2	2	2	16.6	16.6	16.6	20.824	0	5.0333	668330000	8	3.98194	0	2.09526	+	6.30337	Q60648	Q60648	Ganglioside GM2 activator	Gm2a
28.8441	28.5673	28.3379	28.5884	26.2065	24.524	27.977	27.2631	+	DM_GM	4-hydroxyproline metabolic process;amine metabolic process;carboxylic acid metabolic process;cellular amine metabolic process;cellular amino acid metabolic process;cellular component organization;cellular component organization at cellular level;cellular component organization or biogenesis;cellular component organization or biogenesis at cellular level;cellular ketone metabolic process;cellular …	binding;carboxylic acid binding;catalytic activity;cation binding;dioxygenase activity;ion binding;iron ion binding;L-ascorbic acid binding;metal ion binding;oxidoreductase activity;oxidoreductase activity, acting on paired donors, with incorporation or reduction of molecular oxygen;oxidoreductase activity, acting on paired donors, with incorporation or reduction of molecular oxygen, 2-oxoglutara…	cell part;cytoplasmic part;endoplasmic reticulum;endoplasmic reticulum lumen;endoplasmic reticulum part;intracellular membrane-bounded organelle;intracellular organelle;intracellular organelle lumen;intracellular organelle part;intracellular part;macromolecular complex;membrane;membrane-bounded organelle;membrane-enclosed lumen;mitochondrion;organelle;organelle lumen;organelle part;procollagen-pr…	Arginine and proline metabolism	28	2	2	62	3.2	3.2	60.885	0.001307	2.0528	2311500000	10	1.48455	0.00384286	2.09175	+	2.43982	Q60715-2;E9Q7B0	Q60715-2;E9Q7B0	Prolyl 4-hydroxylase subunit alpha-1	P4ha1
27.6261	27.8685	28.2409	27.8084	24.875	23.8286	27.7859	26.712	+	DM_GM	autophagic vacuole assembly;autophagy;catabolic process;cell communication;cellular catabolic process;cellular component assembly;cellular component assembly at cellular level;cellular component organization;cellular component organization at cellular level;cellular component organization or biogenesis;cellular component organization or biogenesis at cellular level;cellular localization;cellular …	androgen receptor binding;binding;estrogen receptor binding;hormone receptor binding;lipid binding;nuclear hormone receptor binding;phosphatidylinositol binding;phosphatidylinositol-3,5-bisphosphate binding;phosphatidylinositol-3-phosphate binding;phospholipid binding;protein binding;receptor binding;steroid hormone receptor binding	autophagic vacuole membrane;cell part;clathrin-coated vesicle;coated vesicle;cytoplasm;cytoplasmic membrane-bounded vesicle;cytoplasmic part;cytoplasmic vesicle;cytoskeleton;cytosol;endosomal part;endosome membrane;extrinsic to membrane;Golgi apparatus part;intracellular membrane-bounded organelle;intracellular non-membrane-bounded organelle;intracellular organelle;intracellular organelle part;in…		6	6	6	24.9	24.9	24.9	47.796	0	76.819	1456700000	23	1.22445	0.00793713	2.08562		2.08585	Q8R3E3-2;Q8R3E3;B1AT64;Q8R3E3-3	Q8R3E3-2;Q8R3E3;B1AT64;Q8R3E3-3	WD repeat domain phosphoinositide-interacting protein 1	Wipi1
30.9921	31.2923	31.0034	31.2182	29.0088	29.2232	28.8061	29.156	+	DM_GM	biological adhesion;cell adhesion;cell-matrix adhesion;cell-substrate adhesion;cellular process	binding;calcium ion binding;cation binding;ion binding;metal ion binding	basement membrane;cell part;cell surface;extracellular matrix;extracellular matrix part;extracellular membrane-bounded organelle;extracellular organelle;extracellular region;extracellular region part;extracellular vesicular exosome;membrane-bounded organelle;membrane-bounded vesicle;organelle;proteinaceous extracellular matrix;vesicle		30	30	30	42	42	42	153.91	0	211.78	12269000000	129	5.63363	0	2.078	+	9.46469	O88322;A0A286YCQ5	O88322;A0A286YCQ5	Nidogen-2	Nid2
26.6799	26.9218	26.4514	26.5503	25.1396	23.5147	25.1398	24.4995	+	DM_GM	biosynthetic process;cellular biosynthetic process;cellular metabolic process;cellular process;chromosome segregation;cofactor biosynthetic process;cofactor metabolic process;iron-sulfur cluster assembly;metabolic process;metallo-sulfur cluster assembly	binding;cation binding;ion binding;metal ion binding	cell part;cytoplasm;intracellular membrane-bounded organelle;intracellular organelle;intracellular organelle part;intracellular part;membrane-bounded organelle;nuclear part;nucleoplasm;nucleus;organelle;organelle part		4	4	4	31.2	31.2	31.2	18.418	0	5.8866	509530000	8	2.70926	0.00017991	2.07748	+	4.17952	Q9DCL2	Q9DCL2	MIP18 family protein FAM96A	Fam96a
27.5384	27.6888	27.7656	27.7215	24.9613	27.389	24.364	25.7111	+	DM_GM	carbohydrate catabolic process;carbohydrate metabolic process;catabolic process;lipid catabolic process;lipid metabolic process;metabolic process;oligosaccharide catabolic process;oligosaccharide metabolic process;primary metabolic process	alpha-sialidase activity;catalytic activity;exo-alpha-sialidase activity;hydrolase activity;hydrolase activity, acting on glycosyl bonds;hydrolase activity, hydrolyzing O-glycosyl compounds	cell junction;cell part;cytoplasmic membrane-bounded vesicle;cytoplasmic part;cytoplasmic vesicle;extracellular membrane-bounded organelle;extracellular organelle;extracellular region part;extracellular vesicular exosome;intracellular membrane-bounded organelle;intracellular organelle;intracellular organelle lumen;intracellular organelle part;intracellular part;lysosomal lumen;lysosomal membrane;…	Lysosome;Other glycan degradation;Sphingolipid metabolism	7	7	7	28.4	28.4	28.4	44.591	0	25.983	1147400000	9	1.70568	0.00186441	2.07224	+	2.73801	O35657	O35657	Sialidase-1	Neu1
31.5275	31.6214	31.6008	31.7264	29.6863	29.2372	29.4098	29.9183	+	DM_GM	cellular component assembly;cellular component assembly at cellular level;cellular component organization;cellular component organization at cellular level;cellular component organization or biogenesis;cellular component organization or biogenesis at cellular level;cellular macromolecular complex assembly;cellular macromolecular complex subunit organization;cellular macromolecule metabolic proces…	binding;protein binding;TBP-class protein binding;transcription factor binding	cell part;intracellular;intracellular membrane-bounded organelle;intracellular organelle;intracellular part;membrane-bounded organelle;nucleus;organelle		40	39	39	42.7	42	42	135.63	0	224.04	16776000000	166	4.93225	0	2.05615	+	8.03811	Q6ZQ73	Q6ZQ73	Cullin-associated NEDD8-dissociated protein 2	Cand2
28.2501	28.6993	28.4137	28.4597	27.8805	24.8808	27.2109	25.6463	+	DM_GM	adult behavior;adult locomotory behavior;adult walking behavior;anatomical structure development;anatomical structure formation involved in morphogenesis;anatomical structure morphogenesis;associative learning;axonogenesis;behavior;biological regulation;calcium ion homeostasis;calcium ion import;calcium ion transmembrane transport;calcium ion transport;calcium ion-dependent exocytosis;cAMP-mediat…	actinin binding;alpha-actinin binding;ankyrin binding;binding;calcium channel activity;calmodulin binding;cation binding;cation channel activity;cation transmembrane transporter activity;channel activity;cytoskeletal protein binding;enzyme binding;gated channel activity;high voltage-gated calcium channel activity;ion binding;ion channel activity;ion transmembrane transporter activity;metal ion bi…	calcium channel complex;cation channel complex;caveolar macromolecular signaling complex;cell body;cell part;cell projection part;contractile fiber part;cytoplasm;cytoplasmic part;cytoskeletal part;dendritic shaft;endoplasmic reticulum;I band;integral to membrane;integral to plasma membrane;intracellular membrane-bounded organelle;intracellular organelle;intracellular organelle part;intracellular…	Alzheimer's disease;Arrhythmogenic right ventricular cardiomyopathy (ARVC);Calcium signaling pathway;Carbohydrate digestion and absorption;Cardiac muscle contraction;Dilated cardiomyopathy;GnRH signaling pathway;Hypertrophic cardiomyopathy (HCM);Long-term potentiation;MAPK signaling pathway;Type II diabetes mellitus;Vascular smooth muscle contraction	14	14	13	9.2	9.2	8.3	208.43	0	22.98	1944100000	27	1.58756	0.00290956	2.05107	+	2.57366	E9QPX8;E9Q7B5;F8VQE0;Q02789-2;Q02789;F7CNJ1;A0A571BG56;B1AVA5;B1AVA6;A0A571BEQ4;A0A571BDT1;A0A1W2P6T3;A0A1W2P805;A0A1W2P6Z7;A0A1W2P731;A0A589Q4M7;A0A087WQT9;F8WJL1;A0A087WR02;A0A087WPZ8;A0A087WS40;A0A087WQJ4;A0A286YD72;A0A087WRZ6;A0A087WS67;A0A087WPP1;Q0PCR6;C7TQ59;C7TQ57;A0A2C9F2E5;A0A087WRM3;A0A087WSE7;F7C376;Q01815-3;Q01815-2;Q01815;Q99246-3;Q99246-4;Q99246	E9QPX8;E9Q7B5;F8VQE0;Q02789-2;Q02789;F7CNJ1	Voltage-dependent L-type calcium channel subunit alpha-1S	Cacna1s
29.0423	29.2957	29.1485	29.634	27.7954	26.7029	27.9067	26.5322	+	DM_GM	carboxylic acid metabolic process;cellular ketone metabolic process;cellular lipid metabolic process;cellular metabolic process;cellular process;fatty acid metabolic process;icosanoid metabolic process;lipid metabolic process;metabolic process;monocarboxylic acid metabolic process;organic acid metabolic process;oxoacid metabolic process;primary metabolic process;prostaglandin metabolic process;pr…	15-oxoprostaglandin 13-oxidase activity;binding;catalytic activity;cation binding;ion binding;metal ion binding;oxidoreductase activity;oxidoreductase activity, acting on the CH-CH group of donors;oxidoreductase activity, acting on the CH-CH group of donors, NAD or NADP as acceptor;transition metal ion binding;zinc ion binding	cell part;cytoplasmic part;cytosol;extracellular membrane-bounded organelle;extracellular organelle;extracellular region part;extracellular vesicular exosome;intracellular membrane-bounded organelle;intracellular organelle;intracellular part;membrane-bounded organelle;membrane-bounded vesicle;mitochondrion;organelle;vesicle		8	8	8	34.3	34.3	34.3	34.268	0	34.082	3212100000	27	2.76657	0.000100156	2.04579	+	4.25353	Q3TXN1;Q8VDQ1-2;Q8VDQ1;D6RGL6	Q3TXN1;Q8VDQ1-2;Q8VDQ1	Prostaglandin reductase 2	Ptgr2
27.2368	27.2511	27.3563	27.3421	24.886	24.9082	26.9918	24.2632	+	DM_GM	biological regulation;cell communication;cellular process;cellular response to chemical stimulus;cellular response to external stimulus;cellular response to extracellular stimulus;cellular response to glucose starvation;cellular response to hypoxia;cellular response to nutrient levels;cellular response to oxygen levels;cellular response to starvation;cellular response to stimulus;cellular respons…		cell part;cytoplasmic part;integral to membrane;intracellular membrane-bounded organelle;intracellular organelle;intracellular organelle part;intracellular part;intrinsic to membrane;macromolecular complex;membrane;membrane part;membrane-bounded organelle;mitochondrial inner membrane;mitochondrial membrane;mitochondrial part;mitochondrion;nucleus;organelle;organelle inner membrane;organelle membr…		2	2	2	35.5	35.5	35.5	8.1985	0	20.155	1145600000	8	1.84472	0.00116899	2.03428	+	2.92131	A0A1L1ST61;A0A1L1SV00;Q8R472;Q9JLR9;A0A1L1SR69	A0A1L1ST61;A0A1L1SV00;Q8R472;Q9JLR9;A0A1L1SR69	HIG1 domain family member 1A, mitochondrial	Higd1a
28.2803	27.6718	28.4209	27.1815	24.9126	25.4585	26.6178	26.4325	+	DM_GM	actin cytoskeleton organization;actin filament-based process;actomyosin structure organization;asymmetric Golgi ribbon formation;biological regulation;cell migration;cell motility;cellular component movement;cellular component organization;cellular component organization at cellular level;cellular component organization or biogenesis;cellular component organization or biogenesis at cellular level…	actin binding;actin filament binding;adenyl nucleotide binding;adenyl ribonucleotide binding;ADP binding;ATP binding;binding;cytoskeletal protein binding;nucleotide binding;protein binding;purine nucleotide binding;purine ribonucleoside triphosphate binding;purine ribonucleotide binding;ribonucleotide binding	actomyosin;cell part;cytoplasmic part;cytoskeletal part;cytoskeleton;Golgi apparatus part;Golgi membrane;intracellular non-membrane-bounded organelle;intracellular organelle;intracellular organelle part;intracellular part;membrane;non-membrane-bounded organelle;organelle;organelle membrane;organelle part;trans-Golgi network		6	5	5	27	21.2	21.2	31.908	0	8.8168	1354800000	14	2.19901	0.000786221	2.03326	+	3.41523	E9PUR2	E9PUR2		Myo18a
27.3248	26.9957	26.8141	26.8118	24.8055	24.4152	26.1701	24.4247	+	DM_GM			cell part;cytoplasmic membrane-bounded vesicle;cytoplasmic part;cytoplasmic vesicle;integral to membrane;intracellular membrane-bounded organelle;intracellular organelle;intracellular part;intrinsic to membrane;membrane part;membrane-bounded organelle;membrane-bounded vesicle;organelle;transport vesicle;vesicle		5	5	5	9.5	9.5	9.5	79.673	0	7.6777	756440000	8	2.47723	0.000353674	2.03271	+	3.81614	Q91VX9;A0A0N4SW50	Q91VX9;A0A0N4SW50	Transmembrane protein 168	Tmem168
27.4176	26.9633	27.1178	27.1001	25.3056	24.4173	24.6056	26.1868	+	DM_GM	actin cytoskeleton organization;actin filament-based process;activation of immune response;actomyosin structure organization;adaptive immune response;adaptive immune response based on somatic recombination of immune receptors built from immunoglobulin superfamily domains;anatomical structure development;anatomical structure formation involved in morphogenesis;anatomical structure morphogenesis;an…	activating transcription factor binding;AT DNA binding;binding;chromatin binding;core promoter binding;core promoter proximal region DNA binding;core promoter proximal region sequence-specific DNA binding;core promoter sequence-specific DNA binding;DNA binding;enhancer binding;enhancer sequence-specific DNA binding;enzyme binding;histone acetyltransferase binding;histone deacetylase binding;HMG b…	cell part;chromatin;chromosomal part;cytoplasm;cytoplasmic part;cytosol;intracellular membrane-bounded organelle;intracellular organelle;intracellular organelle part;intracellular part;macromolecular complex;membrane-bounded organelle;nuclear body;nuclear chromatin;nuclear chromosome part;nuclear part;nuclear speck;nucleoplasm;nucleoplasm part;nucleus;organelle;organelle part;protein complex;tran…	MAPK signaling pathway	6	6	2	17.3	17.3	4.1	52.619	0	5.7278	780080000	9	2.56717	0.000377158	2.02089	+	3.94417	Q60929-2;Q60929;D3Z6M5;A0A0G2JDK0;A0A0G2JET3;A0A0G2JGK3;A0A0G2JFX2;A0A0G2JGL3;A0A0G2JDQ1;A0A0G2JEC2;A0A0H2UH28;Q8CFN5-3;Q8CFN5-2;Q8CFN5	Q60929-2;Q60929;D3Z6M5;A0A0G2JDK0;A0A0G2JET3;A0A0G2JGK3;A0A0G2JFX2;A0A0G2JGL3;A0A0G2JDQ1;A0A0G2JEC2;A0A0H2UH28;Q8CFN5-3;Q8CFN5-2;Q8CFN5	Myocyte-specific enhancer factor 2A;Myocyte-specific enhancer factor 2C	Mef2a
28.0331	28.6614	28.5777	28.1237	24.0643	28.2092	25.6051	27.5679	+	DM_GM	biological regulation;cell cycle phase;cell cycle process;cell division;cellular component organization;cellular component organization at cellular level;cellular component organization or biogenesis;cellular component organization or biogenesis at cellular level;cellular process;cellular response to stimulus;chromosome segregation;intracellular signal transduction;mitosis;nuclear division;organe…	binding;GTP binding;guanyl nucleotide binding;guanyl ribonucleotide binding;nucleotide binding;purine nucleotide binding;purine ribonucleoside triphosphate binding;purine ribonucleotide binding;ribonucleotide binding	cell part;cytoplasm;cytoplasmic part;cytoskeletal part;endosomal part;endosome membrane;extracellular membrane-bounded organelle;extracellular organelle;extracellular region part;extracellular vesicular exosome;intracellular organelle part;intracellular part;late endosome membrane;lysosomal membrane;membrane;membrane-bounded organelle;membrane-bounded vesicle;midbody;organelle;organelle membrane;…		10	4	4	52.7	22	22	21.39	0	8.5633	2035900000	20	1.07866	0.0123267	1.98735		1.87794	Q8VEH3;F6QKK2	Q8VEH3;F6QKK2	ADP-ribosylation factor-like protein 8A	Arl8a
30.9078	31.3275	31.1336	30.4234	27.4834	29.7732	27.8318	30.7793	+	DM_GM					26	1	1	85.6	4.2	4.2	35.812	0.00034837	2.9406	19662000000	29	1.29983	0.00614746	1.98116		2.17631	A0A1D5RLD8	A0A1D5RLD8
28.279	27.7225	28.0365	27.7862	25.6598	28.2424	24.9656	25.0556	+	DM_GM			actin filament bundle;actomyosin;cell cortex part;cell part;cell projection;cell projection part;cortical cytoskeleton;cytoplasm;cytoplasmic part;cytoskeletal part;cytoskeleton;extracellular membrane-bounded organelle;extracellular organelle;extracellular region part;extracellular vesicular exosome;growth cone;intracellular non-membrane-bounded organelle;intracellular organelle;intracellular orga…	Cardiac muscle contraction;Dilated cardiomyopathy;Hypertrophic cardiomyopathy (HCM);Pathways in cancer;Thyroid cancer	34	4	0	76.1	14	0	33.28	0	10.088	1487900000	13	1.35149	0.00530893	1.97521	+	2.24488	E9Q5J9	E9Q5J9		Tpm3
35.5084	35.3658	35.462	35.4517	33.6112	33.427	33.4915	33.401	+	DM_GM	anatomical structure formation involved in morphogenesis;biological regulation;cell cycle arrest;cell cycle process;cell surface receptor linked signaling pathway;cellular process;cellular response to stimulus;developmental process;establishment of localization;establishment of localization in cell;establishment of protein localization;establishment of protein localization in endoplasmic reticulu…	actin binding;ATPase activity;binding;calcium ion binding;catalytic activity;cation binding;cytoskeletal protein binding;hydrolase activity;hydrolase activity, acting on acid anhydrides;hydrolase activity, acting on acid anhydrides, in phosphorus-containing anhydrides;ion binding;metal ion binding;microtubule binding;nucleoside-triphosphatase activity;protein binding;pyrophosphatase activity;tubu…	actin cytoskeleton;cell cortex;cell part;cell projection membrane;cell projection part;cytoplasm;cytoplasmic part;cytoskeletal part;cytoskeleton;Golgi apparatus;intracellular membrane-bounded organelle;intracellular non-membrane-bounded organelle;intracellular organelle;intracellular organelle part;intracellular part;leading edge membrane;macromolecular complex;membrane;membrane part;membrane-bou…		328	327	89	56.7	56.6	16.9	831.87	0	323.31	245980000000	1739	7.46939	0	1.96431	+	12.6318	E9PVY8;B1ARU4;E9QA63;Q9QXZ0	E9PVY8;B1ARU4;E9QA63;Q9QXZ0	Microtubule-actin cross-linking factor 1	Macf1
29.3661	29.3784	29.3001	29.2145	27.607	27.1617	27.4884	27.1568	+	DM_GM	activation of phospholipase C activity;activation of phospholipase C activity by G-protein coupled receptor protein signaling pathway coupled to IP3 second messenger;anatomical structure formation involved in morphogenesis;anatomical structure morphogenesis;apoptotic cell clearance;biological regulation;blood vessel remodeling;branching involved in salivary gland morphogenesis;calcium ion homeost…	binding;calcium ion binding;catalytic activity;cation binding;GTP binding;guanyl nucleotide binding;guanyl ribonucleotide binding;ion binding;metal ion binding;nucleotide binding;protein-glutamine gamma-glutamyltransferase activity;purine nucleotide binding;purine ribonucleoside triphosphate binding;purine ribonucleotide binding;ribonucleotide binding;transaminase activity;transferase activity;tr…	adherens junction;anchoring junction;cell junction;cell part;cell-substrate adherens junction;cell-substrate junction;cytoplasm;cytoplasmic part;cytosol;extracellular matrix;extracellular membrane-bounded organelle;extracellular organelle;extracellular region part;extracellular vesicular exosome;focal adhesion;intracellular membrane-bounded organelle;intracellular organelle;intracellular part;int…	Huntington's disease	15	15	15	23.9	23.9	23.9	77.06	0	31.383	3436200000	53	5.46088	0	1.96131	+	8.88587	P21981;G3UXE8	P21981	Protein-glutamine gamma-glutamyltransferase 2	Tgm2
27.6619	27.9656	27.7001	27.7629	26.9201	26.9379	24.9819	24.4998	+	DM_GM	biosynthetic process;carbohydrate biosynthetic process;carbohydrate metabolic process;cellular biosynthetic process;cellular carbohydrate biosynthetic process;cellular carbohydrate metabolic process;cellular glucan metabolic process;cellular macromolecule biosynthetic process;cellular macromolecule metabolic process;cellular metabolic process;cellular polysaccharide biosynthetic process;cellular …	binding;carbohydrate binding;catalytic activity;cation binding;glucose binding;glucosyltransferase activity;glycogenin glucosyltransferase activity;ion binding;metal ion binding;monosaccharide binding;sugar binding;transferase activity;transferase activity, transferring glycosyl groups;transferase activity, transferring hexosyl groups;UDP-glucosyltransferase activity;UDP-glycosyltransferase activ…	cell part;extracellular membrane-bounded organelle;extracellular organelle;extracellular region part;extracellular vesicular exosome;membrane;membrane-bounded organelle;membrane-bounded vesicle;organelle;vesicle		5	5	5	36.9	36.9	36.9	37.402	0	27.841	1457700000	19	1.6276	0.00280632	1.93772	+	2.60845	Q9R062;K3W4S6;V9GX26	Q9R062;K3W4S6;V9GX26	Glycogenin-1	Gyg1
27.9416	28.1538	27.6393	27.6225	23.6642	25.7691	27.3294	26.8735	+	DM_GM	anatomical structure development;biological regulation;biosynthetic process;blood coagulation;bone development;cellular biosynthetic process;cellular ketone metabolic process;cellular macromolecule metabolic process;cellular metabolic process;cellular process;cellular protein metabolic process;coagulation;coenzyme biosynthetic process;coenzyme metabolic process;cofactor biosynthetic process;cofac…	binding;catalytic activity;cofactor binding;oxidoreductase activity;oxidoreductase activity, acting on CH-OH group of donors;oxidoreductase activity, acting on the CH-OH group of donors, disulfide as acceptor;quinone binding;vitamin-K-epoxide reductase (warfarin-sensitive) activity	cell part;cytoplasmic part;endoplasmic reticulum;endoplasmic reticulum membrane;endoplasmic reticulum part;integral to membrane;intracellular membrane-bounded organelle;intracellular organelle;intracellular organelle part;intracellular part;intrinsic to membrane;membrane;membrane part;membrane-bounded organelle;organelle;organelle membrane;organelle part		1	1	1	8.1	8.1	8.1	17.768	0	7.2387	1372500000	14	1.23458	0.00799804	1.93028		2.08277	Q9CRC0	Q9CRC0	Vitamin K epoxide reductase complex subunit 1	Vkorc1
28.2374	28.0555	28.1148	28.3405	26.8964	25.9932	26.4291	25.731	+	DM_GM		binding;calcium ion binding;cation binding;ion binding;metal ion binding	extracellular matrix;extracellular membrane-bounded organelle;extracellular organelle;extracellular region part;extracellular vesicular exosome;membrane-bounded organelle;membrane-bounded vesicle;organelle;proteinaceous extracellular matrix;vesicle		9	9	9	27.7	27.7	27.7	50.922	0	18.221	1664500000	30	3.47371	0	1.92461	+	5.29462	A0A494BBF0;G5E8D6;Q9WVJ9;E9Q3N9;E9Q3F3;A0A494BAR1;F6Z1C2;E9Q2A0;E9Q2T8;F7AYH6;E9Q1U0	A0A494BBF0;G5E8D6;Q9WVJ9;E9Q3N9;E9Q3F3;A0A494BAR1;F6Z1C2	EGF-containing fibulin-like extracellular matrix protein 2	Efemp2
26.8405	26.5634	26.4547	26.6756	26.1706	24.7566	23.7086	24.2008	+	DM_GM	biological adhesion;cell adhesion;cell-cell adhesion;cellular process;homophilic cell adhesion	binding;calcium ion binding;cation binding;ion binding;metal ion binding	cell part;integral to membrane;integral to plasma membrane;intrinsic to membrane;intrinsic to plasma membrane;membrane part;plasma membrane part		5	5	5	6	6	6	116.26	0	6.9964	437660000	11	1.93082	0.000998353	1.92441	+	3.01423	A2RS43;E9Q2S0;A0A0A6YY83;A0A0A6YY48	A2RS43;E9Q2S0;A0A0A6YY83		Pcdh7
28.6158	28.0897	27.748	28.6727	26.2579	26.9237	26.1505	26.121	+	DM_GM	cell death;cellular macromolecule metabolic process;cellular metabolic process;cellular process;cellular protein metabolic process;death;defense response;inflammatory response;macromolecule metabolic process;macromolecule modification;metabolic process;primary metabolic process;protein ADP-ribosylation;protein metabolic process;protein modification process;response to stimulus;response to stress;…	binding;catalytic activity;enzyme binding;NAD+ ADP-ribosyltransferase activity;protein binding;transferase activity;transferase activity, transferring glycosyl groups;transferase activity, transferring pentosyl groups	cell part;cytoplasm;cytoskeletal part;extracellular membrane-bounded organelle;extracellular organelle;extracellular region part;extracellular vesicular exosome;intracellular membrane-bounded organelle;intracellular non-membrane-bounded organelle;intracellular organelle;intracellular organelle part;intracellular part;macromolecular complex;membrane;membrane-bounded organelle;membrane-bounded vesi…	Base excision repair	14	14	14	10.4	10.4	10.4	216.13	0	23.531	1772700000	32	3.23351	0.000133056	1.91826	+	4.90766	E9PYK3	E9PYK3		Parp4
27.0319	27.0345	27.2919	27.2635	24.915	25.1849	25.1772	25.6718	+	DM_GM	alcohol metabolic process;biological regulation;carbohydrate metabolic process;cell proliferation;cellular carbohydrate metabolic process;cellular macromolecule metabolic process;cellular metabolic process;cellular process;cellular protein metabolic process;cellular response to stimulus;glucose metabolic process;hexose metabolic process;induction of apoptosis;induction of apoptosis by intracellul…	adenyl nucleotide binding;adenyl ribonucleotide binding;ATP binding;binding;catalytic activity;kinase activity;nucleotide binding;phosphotransferase activity, alcohol group as acceptor;protein kinase activity;purine nucleotide binding;purine ribonucleoside triphosphate binding;purine ribonucleotide binding;pyruvate dehydrogenase (acetyl-transferring) kinase activity;ribonucleotide binding;transfe…	cell part;cytoplasmic part;intracellular membrane-bounded organelle;intracellular organelle;intracellular organelle part;intracellular part;macromolecular complex;membrane;membrane-bounded organelle;mitochondrial part;mitochondrial pyruvate dehydrogenase complex;mitochondrion;organelle;organelle part;plasma membrane;protein complex;pyruvate dehydrogenase complex	Fc epsilon RI signaling pathway;Hepatitis C;Neurotrophin signaling pathway;T cell receptor signaling pathway;Toxoplasmosis	5	5	5	17.7	17.7	17.7	48.994	0	10.362	691550000	9	4.49413	0	1.91826	+	7.02644	Q8BFP9	Q8BFP9	[Pyruvate dehydrogenase (acetyl-transferring)] kinase isozyme 1, mitochondrial	Pdk1
28.8402	28.5419	28.9141	28.4203	27.4784	27.2035	24.4191	27.9624	+	DM_GM			cell part;cytoplasmic part;extracellular membrane-bounded organelle;extracellular organelle;extracellular region part;extracellular vesicular exosome;integral to membrane;intracellular organelle part;intracellular part;intrinsic to membrane;membrane;membrane part;membrane-bounded organelle;membrane-bounded vesicle;mitochondrial inner membrane;mitochondrial membrane;mitochondrial part;organelle;or…		3	3	3	46	46	46	11.655	0	19.718	2138000000	12	1.25691	0.00738	1.91327		2.1106	Q5F285;F6YWB5	Q5F285	Transmembrane protein 256	Tmem256
31.3325	31.3577	31.3268	31.4761	29.3875	29.2944	29.4291	29.7569	+	DM_GM	anatomical structure development;biological regulation;biosynthetic process;carboxylic acid biosynthetic process;carboxylic acid metabolic process;cellular biosynthetic process;cellular ketone metabolic process;cellular lipid metabolic process;cellular metabolic process;cellular process;cellular response to chemical stimulus;cellular response to cytokine stimulus;cellular response to hypoxia;cell…	binding;catalytic activity;cation binding;heme binding;intramolecular oxidoreductase activity;ion binding;iron ion binding;isomerase activity;metal ion binding;monooxygenase activity;oxidoreductase activity;oxidoreductase activity, acting on paired donors, with incorporation or reduction of molecular oxygen;prostaglandin-I synthase activity;tetrapyrrole binding;transition metal ion binding	caveola;cell part;cytoplasm;cytoplasmic part;endoplasmic reticulum;endoplasmic reticulum membrane;endoplasmic reticulum part;extracellular region part;extracellular space;integral to membrane;intracellular membrane-bounded organelle;intracellular organelle;intracellular organelle part;intracellular part;intrinsic to membrane;membrane;membrane part;membrane raft;membrane-bounded organelle;nucleus;…	Arachidonic acid metabolism	19	19	19	47.3	47.3	47.3	57.046	0	113.98	14931000000	134	5.70761	0	1.90631	+	9.2291	O35074;Q8BXC0	O35074;Q8BXC0	Prostacyclin synthase	Ptgis
27.8678	28.2063	27.9569	27.7384	25.7989	24.7603	25.7456	27.8902	+	DM_GM	cell differentiation;cellular developmental process;cellular process;developmental process		cell part;cytoplasmic part;endoplasmic reticulum;Golgi apparatus;intracellular membrane-bounded organelle;intracellular organelle;intracellular part;membrane-bounded organelle;organelle		6	6	6	6.9	6.9	6.9	127.31	0	6.2937	2367200000	10	1.53108	0.00363924	1.89361	+	2.47211	Q3U0M1-2;Q3U0M1;E9Q3T8;Q3U0M1-4;Q3U0M1-5;Q3U0M1-3	Q3U0M1-2;Q3U0M1;E9Q3T8;Q3U0M1-4;Q3U0M1-5;Q3U0M1-3	Trafficking protein particle complex subunit 9	Trappc9
30.4848	30.044	30.2578	30.0558	27.7306	28.6168	28.5629	28.3758	+	DM_GM	signaling		cell part;membrane;synapse		12	12	12	37.7	37.7	37.7	49.46	0	22.78	6456100000	58	3.77063	0	1.8891	+	5.75018	B1AZP2-3;B7ZNS2;B1AZP2-2;B1AZP2;E9PUF2;I1E4X0;F6YMR0;H3BJD4;H3BJW9;H3BKJ0	B1AZP2-3;B7ZNS2;B1AZP2-2;B1AZP2;E9PUF2;I1E4X0;F6YMR0	Disks large-associated protein 4	Dlgap4
27.0831	27.2381	27.9291	27.3605	24.5062	25.0124	25.3115	27.2248	+	DM_GM	anatomical structure development;biological regulation;developmental process;negative regulation of biological process;negative regulation of cell communication;negative regulation of cellular process;negative regulation of Ras protein signal transduction;negative regulation of response to stimulus;negative regulation of signal transduction;negative regulation of signaling;negative regulation of …	binding;enzyme binding;GTPase binding;kinase binding;lipid binding;phosphatidic acid binding;phosphatidylinositol binding;phosphatidylinositol-3,4,5-trisphosphate binding;phosphatidylinositol-3,4-bisphosphate binding;phosphatidylinositol-3,5-bisphosphate binding;phosphatidylinositol-4,5-bisphosphate binding;phospholipid binding;protein binding;protein kinase binding;Ras GTPase binding;small GTPas…	cell part;cytoplasm;cytoplasmic membrane-bounded vesicle;cytoplasmic part;cytoplasmic vesicle;Golgi apparatus;intracellular membrane-bounded organelle;intracellular organelle;intracellular organelle part;intracellular part;membrane;membrane-bounded organelle;membrane-bounded vesicle;nuclear part;nucleoplasm;nucleus;organelle;organelle part;plasma membrane;vesicle		3	3	3	8.4	8.4	8.4	54.801	0	10.182	1048100000	9	1.64021	0.00272138	1.889	+	2.61619	Q8BKH7-2;Q8BKH7;A2AR15;Q8BKH7-3;A0A0A6YVX6;A0A0A6YW60	Q8BKH7-2;Q8BKH7;A2AR15;Q8BKH7-3	Target of rapamycin complex 2 subunit MAPKAP1	Mapkap1
28.979	28.945	29.0292	28.9636	27.6186	26.7905	27.1157	26.8525	+	DM_GM	anatomical structure development;anatomical structure formation involved in morphogenesis;anatomical structure morphogenesis;anterior/posterior pattern specification;biological adhesion;biological regulation;body morphogenesis;cell adhesion;cell differentiation;cell fate specification;cell surface receptor linked signaling pathway;cell-cell adhesion;cellular developmental process;cellular process…		cell part;cell surface;integral to membrane;integral to plasma membrane;intrinsic to membrane;intrinsic to plasma membrane;membrane part;plasma membrane part		13	13	13	19	19	19	135.42	0	30.059	2920200000	37	4.22639	0	1.88484	+	6.51504	Q32MD9;Q3TZM7;F6SDC3	Q32MD9;Q3TZM7	Cell adhesion molecule-related/down-regulated by oncogenes	Cdon
27.883	27.8839	27.7884	27.6264	24.6549	26.5961	25.7415	26.6525	+	DM_GM	biological adhesion;cell adhesion;cell migration;cell motility;cell-cell adhesion;cellular component movement;cellular process;locomotion;multi-organism process;response to biotic stimulus;response to other organism;response to stimulus;response to virus	receptor activity;viral receptor activity	cell part;integral to membrane;intrinsic to membrane;membrane;membrane part;plasma membrane		5	5	5	18.4	18.4	18.4	44.667	0	13.748	1223400000	16	2.14489	0.000802292	1.88414	+	3.29582	Q8K094	Q8K094		Pvr
34.8997	34.7015	34.8502	34.8807	32.7503	32.9369	33.0842	33.0434	+	DM_GM	behavior;biological regulation;cell chemotaxis;cell differentiation;cell migration;cell motility;cellular component assembly;cellular component assembly at cellular level;cellular component movement;cellular component organization;cellular component organization at cellular level;cellular component organization or biogenesis;cellular component organization or biogenesis at cellular level;cellular…	binding;cytoskeletal protein binding;enzyme binding;identical protein binding;lipid binding;phospholipid binding;protein binding;RNA polymerase binding;tau protein binding	axon;axon part;axon terminus;cell cortex;cell junction;cell part;cell projection;cell projection part;cerebellar mossy fiber;clathrin coated vesicle membrane;clathrin-coated vesicle;coated vesicle;coated vesicle membrane;contractile fiber part;cytoplasm;cytoplasmic membrane-bounded vesicle;cytoplasmic part;cytoplasmic vesicle;cytoplasmic vesicle membrane;cytoplasmic vesicle part;cytoskeletal part…	Fc gamma R-mediated phagocytosis	25	25	2	79	79	9.3	45.786	0	323.31	168020000000	453	6.18896	0	1.87935	+	10.0441	A0A3Q4EBK4;Q6P1B9;O08539-2;A0A3Q4EBR8;S4R2J8;S4R1B8;S4R270;A0A5F8MQ05;A0A0G2JEG8;A0A668KM31;D3Z6Q9;Q7TQF7	A0A3Q4EBK4;Q6P1B9;O08539-2	Myc box-dependent-interacting protein 1	Bin1
27.1672	27.1097	27.0644	27.146	26.3461	23.6581	24.0895	26.8971	+	DM_GM					7	5	5	9	7	7	119.72	0	5.1657	829340000	6	1.22842	0.00825775	1.8741		2.06785	Q8C3F2;Q8C3F2-3;Q8C3F2-2	Q8C3F2;Q8C3F2-3	Constitutive coactivator of PPAR-gamma-like protein 2	Fam120c
27.619	28.3916	27.8024	27.6909	23.7898	25.9427	26.6064	27.6795	+	DM_GM	anatomical structure development;anatomical structure formation involved in morphogenesis;axon ensheathment;biological adhesion;biological regulation;carbohydrate transport;cardiac cell differentiation;cardiac muscle cell differentiation;cation transport;cell adhesion;cell differentiation;cell projection organization;cell-matrix adhesion;cell-substrate adhesion;cellular component assembly;cellula…	binding;chaperone binding;enzyme regulator activity;GTPase regulator activity;nucleoside-triphosphatase regulator activity;protein binding;protein N-terminus binding	actin filament;cell cortex;cell part;cell projection;cell projection part;cytoplasm;cytoplasmic part;cytoskeletal part;cytosol;cytosolic part;growth cone;intracellular membrane-bounded organelle;intracellular organelle;intracellular organelle part;intracellular part;lamellipodium;macromolecular complex;membrane;membrane-bounded organelle;organelle;organelle part;plasma membrane;protein complex;si…	Insulin signaling pathway;mTOR signaling pathway	8	8	8	9.8	9.8	9.8	127.38	0	6.4664	1372700000	12	1.1724	0.00943633	1.87136		1.99282	Q9EP53-4;Q9EP53-3;Q9EP53-2;Q9EP53;F2Z3W0;F2Z3X2	Q9EP53-4;Q9EP53-3;Q9EP53-2;Q9EP53;F2Z3W0;F2Z3X2	Hamartin	Tsc1
29.3261	29.5502	29.3671	29.3013	27.7602	27.4209	27.3802	27.5093	+	DM_GM	carbohydrate catabolic process;carbohydrate metabolic process;catabolic process;cellular carbohydrate catabolic process;cellular carbohydrate metabolic process;cellular catabolic process;cellular lipid catabolic process;cellular lipid metabolic process;cellular metabolic process;cellular process;ceramide catabolic process;ceramide metabolic process;glycolipid catabolic process;glycolipid metaboli…	alpha-galactosidase activity;alpha-N-acetylgalactosaminidase activity;binding;catalytic activity;galactosidase activity;hexosaminidase activity;hydrolase activity;hydrolase activity, acting on glycosyl bonds;hydrolase activity, hydrolyzing O-glycosyl compounds;identical protein binding;protein binding;protein dimerization activity;protein homodimerization activity	cell part;cytoplasm;cytoplasmic part;extracellular membrane-bounded organelle;extracellular organelle;extracellular region part;extracellular vesicular exosome;intracellular membrane-bounded organelle;intracellular organelle;intracellular part;lysosome;lytic vacuole;membrane-bounded organelle;membrane-bounded vesicle;organelle;vacuole;vesicle	Glycosphingolipid biosynthesis - globo series;Lysosome	11	11	4	31.3	31.3	14.5	47.234	0	27.915	3557900000	53	5.76426	0	1.8685	+	9.2427	Q9QWR8	Q9QWR8	Alpha-N-acetylgalactosaminidase	Naga
31.4556	31.5763	31.459	31.4174	29.6695	29.5019	29.5415	29.7983	+	DM_GM	alcohol metabolic process;biosynthetic process;lipid biosynthetic process;lipid metabolic process;metabolic process;primary metabolic process;small molecule metabolic process;steroid biosynthetic process;steroid metabolic process;sterol biosynthetic process;sterol metabolic process	catalytic activity;cytochrome-b5 reductase activity;oxidoreductase activity;oxidoreductase activity, acting on NADH or NADPH;oxidoreductase activity, acting on NADH or NADPH, heme protein as acceptor	cell part;cytoplasmic part;extracellular membrane-bounded organelle;extracellular organelle;extracellular region part;extracellular vesicular exosome;integral to membrane;intracellular membrane-bounded organelle;intracellular organelle;intracellular part;intrinsic to membrane;membrane;membrane part;membrane-bounded organelle;membrane-bounded vesicle;mitochondrion;organelle;vesicle	Amino sugar and nucleotide sugar metabolism	11	11	11	53.8	53.8	53.8	34.134	0	263.27	16590000000	96	6.51861	0	1.84927	+	10.5411	Q9DB73;G3UZG6;Q9DB73-2;G3UZ57;G3UXV8	Q9DB73	NADH-cytochrome b5 reductase 1	Cyb5r1
31.2959	31.4874	31.4253	31.4124	29.2007	29.5545	29.7061	29.8109	+	DM_GM	biosynthetic process;carbohydrate biosynthetic process;carbohydrate catabolic process;carbohydrate metabolic process;catabolic process;cellular biosynthetic process;cellular carbohydrate biosynthetic process;cellular carbohydrate catabolic process;cellular carbohydrate metabolic process;cellular glucan metabolic process;cellular macromolecule biosynthetic process;cellular macromolecule metabolic …	4-alpha-glucanotransferase activity;alpha-glucosidase activity;amylo-alpha-1,6-glucosidase activity;binding;carbohydrate binding;catalytic activity;glucosidase activity;glycogen debranching enzyme activity;hydrolase activity;hydrolase activity, acting on glycosyl bonds;hydrolase activity, hydrolyzing O-glycosyl compounds;pattern binding;polysaccharide binding;polyubiquitin binding;protein binding…	cell part;cytoplasm;cytoplasmic part;endoplasmic reticulum;inclusion body;intracellular membrane-bounded organelle;intracellular organelle;intracellular organelle part;intracellular part;membrane-bounded organelle;nuclear part;nucleoplasm;nucleus;organelle;organelle part;sarcoplasmic reticulum	Starch and sucrose metabolism	46	46	46	43.5	43.5	43.5	174.29	0	147.43	15001000000	170	4.93335	0	1.83717	+	7.68219	F8VPN4;A0A0G2JGI9;F6XXE6;E0CYU6;E0CX86;F7CSZ6	F8VPN4;A0A0G2JGI9		Agl
31.4857	31.2416	31.2948	31.4487	29.5514	29.4607	29.5196	29.6098	+	DM_GM	anatomical structure morphogenesis;axis elongation;axon regeneration;axonogenesis;biological adhesion;biological regulation;branch elongation of an epithelium;bud outgrowth involved in lung branching;cell adhesion;cell communication;cell differentiation;cell part morphogenesis;cell projection morphogenesis;cell projection organization;cell-cell signaling;cellular component morphogenesis;cellular …	binding;fibronectin binding;protein binding;syndecan binding	adherens junction;anchoring junction;basement membrane;cell junction;cell part;cell-substrate adherens junction;cell-substrate junction;extracellular matrix;extracellular matrix part;extracellular region;extracellular region part;extracellular space;focal adhesion;interstitial matrix;membrane;proteinaceous extracellular matrix	ECM-receptor interaction;Focal adhesion	46	46	46	32.4	32.4	32.4	231.8	0	162.66	14709000000	152	6.81472	0	1.83233	+	10.9947	Q80YX1;Q80YX1-2;Q80YX1-3;Q80YX1-4;Q80YX1-5;Q80YX0	Q80YX1;Q80YX1-2;Q80YX1-3;Q80YX1-4;Q80YX1-5	Tenascin	Tnc
28.9756	28.2748	28.9842	29.3748	25.1054	28.7728	28.6842	25.7537	+	DM_GM	actin cytoskeleton organization;actin cytoskeleton reorganization;actin filament-based process;actomyosin structure organization;biological regulation;cell migration;cell motility;cellular component movement;cellular component organization;cellular component organization at cellular level;cellular component organization or biogenesis;cellular component organization or biogenesis at cellular level…	adenyl nucleotide binding;adenyl ribonucleotide binding;ATP binding;binding;catalytic activity;cation binding;identical protein binding;ion binding;kinase activity;magnesium ion binding;metal ion binding;nucleotide binding;phosphotransferase activity, alcohol group as acceptor;protein binding;protein kinase activity;protein serine/threonine kinase activity;purine nucleotide binding;purine ribonuc…	actomyosin;cell part;cytoplasm;cytoskeletal part;extracellular membrane-bounded organelle;extracellular organelle;extracellular region part;extracellular vesicular exosome;intracellular organelle part;intracellular part;membrane-bounded organelle;membrane-bounded vesicle;organelle;organelle part;vesicle		14	11	11	9.5	7.9	7.9	185.78	0	6.3308	4390100000	15	0.940581	0.0207711	1.82334		1.67504	H7BX44;D3YYN8;E9PVY0;A0A1D5RLQ9;Q3UU96-2;Q3UU96;F6Q5A5;F6YZJ7;F6S5Z6;F6W0C2	H7BX44;D3YYN8;E9PVY0;A0A1D5RLQ9;Q3UU96-2;Q3UU96;F6Q5A5;F6YZJ7;F6S5Z6	Non-specific serine/threonine protein kinase;Serine/threonine-protein kinase MRCK alpha	Cdc42bpa
32.0995	32.0412	32.0694	32.1254	30.1962	30.2721	30.2823	30.3257	+	DM_GM	biological regulation;cellular component organization;cellular component organization at cellular level;cellular component organization or biogenesis;cellular component organization or biogenesis at cellular level;cellular localization;cellular macromolecule localization;cellular process;cellular protein localization;cytoskeleton organization;Golgi organization;localization;macromolecule localiza…		cell part;centrosome;cytoplasm;cytoplasmic part;cytoskeletal part;Golgi apparatus;intracellular membrane-bounded organelle;intracellular non-membrane-bounded organelle;intracellular organelle;intracellular organelle part;intracellular part;membrane-bounded organelle;microtubule organizing center;non-membrane-bounded organelle;organelle;organelle part;perinuclear region of cytoplasm		46	46	41	35.4	35.4	31.5	197.93	0	148.7	25372000000	190	8.65314	0	1.81479	+	13.6947	D3YYU8;A0A0B4J1L4;A0A0A0MQG1;D3YYU8-2	D3YYU8;A0A0B4J1L4;A0A0A0MQG1	Obscurin-like protein 1	Obsl1
27.1842	27.059	26.5574	27.2402	25.8495	25.3339	24.9675	24.6864	+	DM_GM	acetate metabolic process;axon ensheathment;axon ensheathment in central nervous system;biological regulation;carboxylic acid metabolic process;cellular ketone metabolic process;cellular metabolic process;cellular process;central nervous system myelination;ensheathment of neurons;metabolic process;monocarboxylic acid metabolic process;myelination;organic acid metabolic process;oxoacid metabolic p…	aminoacylase activity;aspartoacylase activity;binding;catalytic activity;cation binding;hydrolase activity;hydrolase activity, acting on carbon-nitrogen (but not peptide) bonds;hydrolase activity, acting on carbon-nitrogen (but not peptide) bonds, in linear amides;hydrolase activity, acting on ester bonds;ion binding;metal ion binding	cell part;cytoplasm;cytoplasmic part;cytosol;extracellular membrane-bounded organelle;extracellular organelle;extracellular region part;extracellular vesicular exosome;intracellular membrane-bounded organelle;intracellular organelle;intracellular part;membrane-bounded organelle;membrane-bounded vesicle;nucleus;organelle;vesicle	Alanine, aspartate and glutamate metabolism;Histidine metabolism	6	6	6	26.6	26.6	26.6	35.344	0.00066811	2.3304	705630000	9	3.05138	0.000114286	1.8009	+	4.55355	Q8R3P0;V9GXG0;D6RJ20;B0QZP3	Q8R3P0;V9GXG0	Aspartoacylase	Aspa
34.55	34.576	34.4564	34.4841	32.714	32.5974	32.8058	32.7488	+	DM_GM	aging;anatomical structure development;apoptosis;apoptosis involved in morphogenesis;biological regulation;camera-type eye development;cell death;cellular component assembly;cellular component assembly at cellular level;cellular component organization;cellular component organization at cellular level;cellular component organization or biogenesis;cellular component organization or biogenesis at ce…	binding;cation binding;identical protein binding;ion binding;metal ion binding;protein binding;protein dimerization activity;protein homodimerization activity;structural constituent of eye lens;structural molecule activity;unfolded protein binding	actin filament bundle;cell part;cell surface;contractile fiber;contractile fiber part;cytoplasm;cytoplasmic part;cytoskeletal part;cytoskeleton;cytosol;extracellular membrane-bounded organelle;extracellular organelle;extracellular region part;extracellular vesicular exosome;Golgi apparatus;intracellular membrane-bounded organelle;intracellular non-membrane-bounded organelle;intracellular organell…	Protein processing in endoplasmic reticulum	17	17	17	93.7	93.7	93.7	20.069	0	323.31	135720000000	278	7.40881	0	1.80012	+	11.8376	P23927;A0A1L1SRG5	P23927;A0A1L1SRG5	Alpha-crystallin B chain	Cryab
27.5616	27.6028	27.5396	27.5994	25.0805	24.5215	26.6075	26.8962	+	DM_GM	anatomical structure development;cellular component organization;cellular component organization at cellular level;cellular component organization or biogenesis;cellular component organization or biogenesis at cellular level;cellular metabolic process;cellular process;dephosphorylation;developmental process;lysosome organization;metabolic process;organelle organization;phosphate-containing compou…	acid phosphatase activity;catalytic activity;hydrolase activity;hydrolase activity, acting on ester bonds;phosphatase activity;phosphoric ester hydrolase activity	cell part;cytoplasmic part;extracellular membrane-bounded organelle;extracellular organelle;extracellular region part;extracellular vesicular exosome;integral to membrane;intracellular membrane-bounded organelle;intracellular organelle;intracellular organelle lumen;intracellular organelle part;intracellular part;intrinsic to membrane;lysosomal lumen;lysosomal membrane;lysosome;lytic vacuole;membr…	Riboflavin metabolism	6	6	6	12.9	12.9	12.9	49.486	0	6.0917	1063600000	23	1.68317	0.00249428	1.79942	+	2.65466	A0A5F8MPS7;P24638;B7ZCF4;B7ZCF5	A0A5F8MPS7;P24638	Lysosomal acid phosphatase	Acp2
29.1043	28.8871	28.9615	28.9925	27.2307	27.9402	26.636	26.9439	+	DM_GM	biological regulation;cell cycle phase;cell cycle process;cell division;cellular component organization;cellular component organization at cellular level;cellular component organization or biogenesis;cellular component organization or biogenesis at cellular level;cellular process;mitosis;nuclear division;organelle fission;organelle organization;positive regulation of biological process;positive r…	binding;cytoskeletal protein binding;microtubule binding;protein binding;tubulin binding	cell part;cytoplasm;cytoplasmic microtubule;cytoplasmic part;cytoskeletal part;cytoskeleton;intracellular non-membrane-bounded organelle;intracellular organelle;intracellular organelle part;intracellular part;macromolecular complex;microtubule;microtubule cytoskeleton;microtubule plus end;midbody;non-membrane-bounded organelle;organelle;organelle part;perinuclear region of cytoplasm;protein compl…		12	11	2	49.8	46.6	9.6	31.966	0	20.851	2665700000	33	3.15352	0.000122605	1.79864	+	4.70478	Q6PER3	Q6PER3	Microtubule-associated protein RP/EB family member 3	Mapre3
26.8066	26.674	26.8087	26.9944	25.1725	24.9319	25.1764	24.8301	+	DM_GM	actin filament-based process;actin-mediated cell contraction;apical constriction;axon ensheathment;biological adhesion;biological regulation;cell adhesion;cell cycle;cell division;cell junction assembly;cell junction organization;cell migration;cell motility;cell-cell adhesion;cell-cell junction assembly;cell-cell junction organization;cellular component assembly;cellular component assembly at ce…	binding;enzyme binding;kinase binding;lipid binding;phosphatidylinositol binding;phosphatidylinositol-3,4,5-trisphosphate binding;phosphatidylinositol-3-phosphate binding;phosphatidylinositol-4,5-bisphosphate binding;phospholipid binding;protein binding;protein kinase binding;protein kinase C binding	adherens junction;anchoring junction;apical part of cell;axon part;axonal growth cone;cell body;cell cortex;cell junction;cell part;cell projection part;cell-cell adherens junction;cell-cell junction;cytoplasm;cytoplasmic part;cytoskeletal part;endomembrane system;growth cone;internode region of axon;intracellular non-membrane-bounded organelle;intracellular organelle;intracellular organelle part…	Adherens junction;Chemokine signaling pathway;Endocytosis;Neuroactive ligand-receptor interaction;Tight junction	8	8	8	11.8	11.8	11.8	103.23	0	13.704	607980000	14	5.48577	0	1.7932	+	8.56739	E0CX45;F6TSJ9;E0CXR8;E0CZE2;E0CZ83;E0CY24;E0CXL4;B7ZNY3;F6S7Z1;G3XA13;A5D6P2;Q99NH2-2;Q99NH2;E9PYJ2;A0A0R4J1Y4;F6UGU7;Q99NH2-3;Q99NH2-4;Q99NH2-5;Q4JJC0;E0CYB6;E0CXD3;F6TB42;F6URI7	E0CX45;F6TSJ9;E0CXR8;E0CZE2;E0CZ83;E0CY24;E0CXL4;B7ZNY3;F6S7Z1;G3XA13;A5D6P2;Q99NH2-2;Q99NH2;E9PYJ2;A0A0R4J1Y4;F6UGU7;Q99NH2-3;Q99NH2-4;Q99NH2-5;Q4JJC0	Partitioning defective 3 homolog	Pard3
28.7997	28.1701	28.4722	28.6644	24.6279	26.7864	28.0337	27.5038	+	DM_GM	actin cytoskeleton organization;actin filament organization;actin filament polymerization;actin filament-based process;actin polymerization or depolymerization;cellular component assembly;cellular component assembly at cellular level;cellular component organization;cellular component organization at cellular level;cellular component organization or biogenesis;cellular component organization or bi…	actin binding;binding;cytoskeletal protein binding;protein binding	cell part;cytoplasmic membrane-bounded vesicle;cytoplasmic part;cytoplasmic vesicle;cytosol;Golgi apparatus;Golgi apparatus part;Golgi membrane;integral to membrane;intracellular membrane-bounded organelle;intracellular organelle;intracellular organelle part;intracellular part;intrinsic to membrane;membrane;membrane part;membrane-bounded organelle;membrane-bounded vesicle;organelle;organelle memb…		18	18	13	29.8	29.8	23	100.81	0	36.627	2315900000	26	1.24449	0.00807426	1.78866		2.07817	Q9D2V7;E9PYU1	Q9D2V7	Coronin-7	Coro7
30.2036	30.0579	30.3292	30.3062	28.186	28.3903	28.1903	28.9906	+	DM_GM	cellular component assembly;cellular component assembly at cellular level;cellular component organization;cellular component organization at cellular level;cellular component organization or biogenesis;cellular component organization or biogenesis at cellular level;cellular macromolecular complex assembly;cellular macromolecular complex subunit organization;cellular process;chromatin organization…	binding;chromatin binding;chromatin DNA binding;DNA binding;nucleic acid binding;structure-specific DNA binding	actin cytoskeleton;cell part;chromatin;chromosomal part;cytoplasmic part;cytoskeleton;euchromatin;Golgi apparatus;intracellular membrane-bounded organelle;intracellular non-membrane-bounded organelle;intracellular organelle;intracellular organelle part;intracellular part;macromolecular complex;membrane-bounded organelle;non-membrane-bounded organelle;nuclear chromatin;nuclear chromosome part;nucl…		5	5	5	26.8	26.8	26.8	20.861	0	7.5188	6616400000	25	3.96146	0	1.78496	+	5.95685	P10922	P10922	Histone H1.0;Histone H1.0, N-terminally processed	H1f0
29.2268	29.2872	29.0344	28.5073	25.7201	27.5412	27.4579	28.1983	+	DM_GM			cell part;extracellular region;membrane		5	5	5	43.2	43.2	43.2	22.416	0	58.351	2901000000	28	1.72788	0.00188579	1.78459	+	2.71003	Q8C7V8-2;Q8C7V8;A0A2R8VKP7;A0A2R8VI68	Q8C7V8-2;Q8C7V8	Coiled-coil domain-containing protein 134	Ccdc134
32.0251	32.0229	31.7297	31.8563	29.8538	29.9964	30.2229	30.4265	+	DM_GM	biological regulation;calcium ion homeostasis;calcium ion transport;calcium-mediated signaling;carbohydrate homeostasis;cation homeostasis;cation transport;cellular calcium ion homeostasis;cellular cation homeostasis;cellular chemical homeostasis;cellular component assembly;cellular component organization;cellular component organization or biogenesis;cellular divalent inorganic cation homeostasis…	active transmembrane transporter activity;binding;calcium channel activity;cation channel activity;cation transmembrane transporter activity;channel activity;identical protein binding;ion channel activity;ion transmembrane transporter activity;passive transmembrane transporter activity;protein binding;secondary active transmembrane transporter activity;substrate-specific channel activity;substrat…	calcium channel complex;cation channel complex;cell part;cytoplasmic part;integral to membrane;integral to mitochondrial inner membrane;integral to mitochondrial membrane;integral to organelle membrane;intracellular membrane-bounded organelle;intracellular organelle;intracellular organelle part;intracellular part;intrinsic to membrane;intrinsic to mitochondrial inner membrane;intrinsic to organel…		15	15	15	42	42	42	39.681	0	59.349	21334000000	133	4.75648	0	1.78357	+	7.28311	Q3UMR5;Q3UMR5-2	Q3UMR5;Q3UMR5-2	Calcium uniporter protein, mitochondrial	Mcu
28.3962	28.3412	28.4479	28.7332	25.7171	26.2654	27.4281	27.3743	+	DM_GM	apoptosis;biological regulation;cell death;cellular macromolecule metabolic process;cellular metabolic process;cellular process;cellular protein metabolic process;cellular response to stimulus;death;intracellular signal transduction;macromolecule metabolic process;macromolecule modification;metabolic process;phosphate-containing compound metabolic process;phosphorus metabolic process;phosphorylat…	adenyl nucleotide binding;adenyl ribonucleotide binding;ATP binding;binding;catalytic activity;kinase activity;nucleotide binding;phosphotransferase activity, alcohol group as acceptor;protein kinase activity;protein serine/threonine kinase activity;purine nucleotide binding;purine ribonucleoside triphosphate binding;purine ribonucleotide binding;ribonucleotide binding;transferase activity;transf…	actin cytoskeleton;cell part;cytoplasmic part;cytoskeleton;endoplasmic reticulum-Golgi intermediate compartment;intracellular membrane-bounded organelle;intracellular non-membrane-bounded organelle;intracellular organelle;intracellular part;membrane;membrane-bounded organelle;non-membrane-bounded organelle;nucleus;organelle;plasma membrane		8	8	8	23.7	23.7	23.7	41.982	0	24.87	2006400000	24	2.21417	0.00076378	1.78337	+	3.35725	Q8BG48;A0A087WPR0	Q8BG48	Serine/threonine-protein kinase 17B	Stk17b
27.1275	27.2753	27.2516	26.9327	25.6169	24.5429	27.0703	24.224	+	DM_GM	biological regulation;chordate embryonic development;developmental process;embryo development;embryo development ending in birth or egg hatching;in utero embryonic development;negative regulation of biological process;negative regulation of biosynthetic process;negative regulation of cellular biosynthetic process;negative regulation of cellular macromolecule biosynthetic process;negative regulati…	binding;enzyme binding;nucleic acid binding;protein binding;RNA binding;translation factor activity, nucleic acid binding;translation initiation factor activity;ubiquitin protein ligase binding	cell part;cytoplasm;intracellular part;macromolecular complex;mRNA cap binding complex;protein complex;RNA cap binding complex	Insulin signaling pathway;mTOR signaling pathway;RNA transport	2	2	2	28.9	28.9	28.9	14.703	0.00034819	2.9341	798230000	5	1.48129	0.0042516	1.78326	+	2.38732	M0QWD1;D3Z730;Q3UUT0;G3X9H1;D3Z729;Q0P688;D3YUV9;Q8BMB3	M0QWD1;D3Z730;Q3UUT0;G3X9H1;D3Z729;Q0P688;D3YUV9;Q8BMB3	Eukaryotic translation initiation factor 4E type 2	Eif4e2
26.1172	26.1215	25.8004	26.6724	24.9239	23.3252	23.6953	25.6394	+	DM_GM	actin cytoskeleton organization;actin filament-based process;activation of protein kinase activity;biological regulation;cell cycle;cell migration;cell motility;cellular component movement;cellular component organization;cellular component organization at cellular level;cellular component organization or biogenesis;cellular component organization or biogenesis at cellular level;cellular process;c…	adenyl nucleotide binding;adenyl ribonucleotide binding;ATP binding;binding;catalytic activity;enzyme activator activity;enzyme binding;enzyme regulator activity;kinase activator activity;kinase activity;kinase binding;kinase regulator activity;nucleotide binding;phosphotransferase activity, alcohol group as acceptor;protein binding;protein kinase activator activity;protein kinase activity;protei…	cell part;cytoplasm;intracellular membrane-bounded organelle;intracellular organelle;intracellular organelle part;intracellular part;membrane-bounded organelle;nuclear part;nucleoplasm;nucleus;organelle;organelle part	mTOR signaling pathway	4	4	4	12.8	12.8	12.8	42.454	0	7.7318	430380000	7	1.69936	0.0023188	1.7819	+	2.67202	Q3UUJ4-2;Q3UUJ4-3;Q3UUJ4;B1AR92	Q3UUJ4-2;Q3UUJ4-3;Q3UUJ4	STE20-related kinase adapter protein alpha	Strada
33.8148	33.7467	33.8641	33.8863	31.9481	32.1355	32.0564	32.0442	+	DM_GM	10-formyltetrahydrofolate catabolic process;10-formyltetrahydrofolate metabolic process;aromatic compound catabolic process;biosynthetic process;catabolic process;cellular aromatic compound metabolic process;cellular catabolic process;cellular metabolic process;cellular nitrogen compound catabolic process;cellular nitrogen compound metabolic process;cellular process;coenzyme catabolic process;coe…	aldehyde dehydrogenase (NAD) activity;catalytic activity;formyltetrahydrofolate dehydrogenase activity;hydroxymethyl-, formyl- and related transferase activity;methyltransferase activity;oxidoreductase activity;oxidoreductase activity, acting on the aldehyde or oxo group of donors;oxidoreductase activity, acting on the aldehyde or oxo group of donors, NAD or NADP as acceptor;oxidoreductase activi…	cell part;cytoplasmic part;extracellular membrane-bounded organelle;extracellular organelle;extracellular region part;extracellular vesicular exosome;intracellular membrane-bounded organelle;intracellular organelle;intracellular part;membrane-bounded organelle;membrane-bounded vesicle;mitochondrion;organelle;vesicle	One carbon pool by folate	53	53	47	70.6	70.6	64.5	101.59	0	323.31	82928000000	390	7.52293	0	1.78189	+	11.9332	Q8K009;D3Z6B9;A0A0N4SW56;A0A0N4SVT2	Q8K009;D3Z6B9	Mitochondrial 10-formyltetrahydrofolate dehydrogenase	Aldh1l2
31.2235	31.2684	31.2719	31.4789	29.5749	29.5021	29.5103	29.539	+	DM_GM	alcohol biosynthetic process;alcohol metabolic process;biological regulation;biosynthetic process;carbohydrate biosynthetic process;carbohydrate metabolic process;carboxylic acid metabolic process;cellular biosynthetic process;cellular carbohydrate biosynthetic process;cellular carbohydrate metabolic process;cellular ketone metabolic process;cellular metabolic process;cellular process;dicarboxyli…	adenyl nucleotide binding;adenyl ribonucleotide binding;ATP binding;binding;biotin binding;biotin carboxylase activity;carboxylic acid binding;catalytic activity;cation binding;DNA binding;ion binding;ligase activity;ligase activity, forming carbon-carbon bonds;ligase activity, forming carbon-nitrogen bonds;metal ion binding;monocarboxylic acid binding;nucleic acid binding;nucleotide binding;puri…	cell part;cytoplasm;cytoplasmic part;intracellular membrane-bounded organelle;intracellular organelle;intracellular organelle lumen;intracellular organelle part;intracellular part;membrane;membrane-bounded organelle;membrane-enclosed lumen;mitochondrial inner membrane;mitochondrial matrix;mitochondrial membrane;mitochondrial part;mitochondrion;organelle;organelle inner membrane;organelle lumen;or…	Citrate cycle (TCA cycle);Pyruvate metabolism	39	39	39	46	46	46	129.7	0	234.03	14118000000	134	7.03318	0	1.77911	+	11.1555	G5E8R3;E9QPD7;Q05920;A0A286YCC5;A0A494B912;A0A494B951	G5E8R3;E9QPD7;Q05920	Pyruvate carboxylase;Pyruvate carboxylase, mitochondrial	Pcx
30.9474	30.8725	30.5029	30.4549	30.3131	24.9116	30.4915	29.9512			ATP biosynthetic process;ATP metabolic process;ATP synthesis coupled proton transport;biosynthetic process;cation transport;cellular biosynthetic process;cellular metabolic process;cellular nitrogen compound biosynthetic process;cellular nitrogen compound metabolic process;cellular process;energy coupled proton transport, down electrochemical gradient;establishment of localization;heterocycle bio…	active transmembrane transporter activity;ATPase activity;ATPase activity, coupled;ATPase activity, coupled to movement of substances;ATPase activity, coupled to transmembrane movement of ions;ATPase activity, coupled to transmembrane movement of ions, phosphorylative mechanism;ATPase activity, coupled to transmembrane movement of substances;catalytic activity;cation transmembrane transporter act…	cell part;cytoplasmic part;intracellular membrane-bounded organelle;intracellular organelle;intracellular organelle part;intracellular part;macromolecular complex;membrane;membrane part;membrane-bounded organelle;mitochondrial inner membrane;mitochondrial membrane;mitochondrial membrane part;mitochondrial part;mitochondrial proton-transporting ATP synthase complex;mitochondrial proton-transportin…	Alzheimer's disease;Huntington's disease;Oxidative phosphorylation;Parkinson's disease	3	3	3	42.3	42.3	42.3	5.8378	0.0045419	1.496	9909400000	25	0.629558	0.0647386	1.7776		1.22957	P56382	P56382	ATP synthase subunit epsilon, mitochondrial	Atp5e
26.8045	27.1931	27.4189	27.0519	24.3346	25.2373	24.6178	27.1954	+	DM_GM	establishment of localization;transport		cell part;cytoplasmic part;integral to membrane;intracellular membrane-bounded organelle;intracellular organelle;intracellular organelle part;intracellular part;intrinsic to membrane;membrane;membrane part;membrane-bounded organelle;mitochondrial inner membrane;mitochondrial membrane;mitochondrial part;mitochondrion;organelle;organelle inner membrane;organelle membrane;organelle part		5	5	5	23.4	23.4	23.4	35.048	0	8.42	792210000	12	1.44545	0.00459125	1.77084	+	2.33837	Q8BMG8;Q3T9D8;A0A2I3BQL2	Q8BMG8;Q3T9D8	Mitochondrial folate transporter/carrier	Slc25a32
26.3488	25.112	26.2693	25.5498	23.6937	24.0524	25.549	22.9204	+	DM_GM	anatomical structure development;biological adhesion;biological regulation;cell adhesion;cellular component organization;cellular component organization at cellular level;cellular component organization or biogenesis;cellular component organization or biogenesis at cellular level;cellular process;developmental process;extracellular matrix organization;extracellular structure organization;regulati…	binding;carbohydrate binding;cell adhesion molecule binding;glycosaminoglycan binding;heparin binding;pattern binding;polysaccharide binding;protein binding	cell part;cytoplasmic part;extracellular matrix;extracellular region part;extracellular space;Golgi apparatus part;intracellular organelle part;intracellular part;organelle part;proteinaceous extracellular matrix;trans-Golgi network		5	5	5	9.2	9.2	9.2	87.098	0	12.013	322160000	10	1.51795	0.00386231	1.76612	+	2.43194	Q62009-5;Q62009-3;Q62009-2;Q62009;Q62009-4;F7C9H0	Q62009-5;Q62009-3;Q62009-2;Q62009;Q62009-4	Periostin	Postn
31.8485	31.8719	31.6244	31.9194	30.1911	29.9775	29.9751	30.0688	+	DM_GM	4-hydroxyproline metabolic process;amine metabolic process;apoptosis;apoptosis in response to endoplasmic reticulum stress;biological regulation;brown fat cell differentiation;calcium ion homeostasis;calcium ion transport;calcium ion transport into cytosol;carboxylic acid metabolic process;cation homeostasis;cation transport;cell death;cell differentiation;cell redox homeostasis;cellular amine me…	catalytic activity;disulfide oxidoreductase activity;intramolecular oxidoreductase activity;intramolecular oxidoreductase activity, interconverting keto- and enol-groups;intramolecular oxidoreductase activity, transposing S-S bonds;isomerase activity;oxidoreductase activity;oxidoreductase activity, acting on a sulfur group of donors;oxidoreductase activity, acting on a sulfur group of donors, dis…	cell part;cytoplasmic part;endoplasmic reticulum;endoplasmic reticulum part;integral to endoplasmic reticulum membrane;integral to membrane;integral to organelle membrane;intracellular membrane-bounded organelle;intracellular organelle;intracellular organelle part;intracellular part;intrinsic to endoplasmic reticulum membrane;intrinsic to membrane;intrinsic to organelle membrane;membrane;membrane…	Protein processing in endoplasmic reticulum;Vibrio cholerae infection	23	23	22	58.6	58.6	56.2	54.084	0	106.33	20298000000	132	6.14897	0	1.76295	+	9.63401	Q8R180;A0A2I3BPM1;A0A1Y7VNF4	Q8R180	ERO1-like protein alpha	Ero1l
31.277	31.367	31.3416	31.4232	29.919	29.6548	29.9902	28.8402	+	DM_GM			cell part;cytoplasm;cytoskeletal part;intracellular membrane-bounded organelle;intracellular organelle;intracellular organelle part;intracellular part;macromolecular complex;membrane-bounded organelle;microtubule;nucleus;organelle;organelle part;protein complex		19	19	19	34.5	34.5	34.5	81.163	0	144.91	14937000000	108	3.23462	0.000128514	1.75116	+	4.79236	Q3TVI8;D3YUE1;D3YY15;D3Z2F0	Q3TVI8	Pre-B-cell leukemia transcription factor-interacting protein 1	Pbxip1
28.042	27.5247	27.5555	27.7885	24.9228	26.3144	24.9178	27.7559	+	DM_GM	biological regulation;cellular macromolecule metabolic process;cellular metabolic process;cellular process;cellular protein metabolic process;macromolecule metabolic process;metabolic process;negative regulation of biological process;negative regulation of cellular component organization;negative regulation of cellular process;negative regulation of inclusion body assembly;primary metabolic proce…	adenyl nucleotide binding;adenyl ribonucleotide binding;ATP binding;binding;cation binding;chaperone binding;ion binding;metal ion binding;nucleotide binding;protein binding;purine nucleotide binding;purine ribonucleoside triphosphate binding;purine ribonucleotide binding;ribonucleotide binding;unfolded protein binding	cell part;cytoplasmic part;cytosol;intracellular part;membrane		5	5	5	13.9	13.9	13.9	44.901	0	5.1676	1415000000	14	1.35721	0.00567941	1.74995	+	2.21995	Q9JMC3;D3Z1U5	Q9JMC3	DnaJ homolog subfamily A member 4	Dnaja4
27.8873	27.3727	27.5799	27.3281	25.5451	25.9593	25.0936	26.6235	+	DM_GM	biological adhesion;calcium-dependent cell-cell adhesion;cell adhesion;cell-cell adhesion;cellular process;homophilic cell adhesion	binding;calcium ion binding;cation binding;ion binding;metal ion binding	cell junction;cell part;cell-cell junction;integral to membrane;integral to plasma membrane;intrinsic to membrane;intrinsic to plasma membrane;membrane part;plasma membrane part		6	6	6	10.2	10.2	10.2	112.41	0	17.068	965730000	10	2.5994	0.000366925	1.73661	+	3.86688	Q8CFX3;F7BJK1;E0CXD4	Q8CFX3;F7BJK1;E0CXD4		Pcdh1
27.2196	27.0831	27.1578	27.2432	25.885	26.9229	24.6824	24.2682	+	DM_GM	anatomical structure development;anatomical structure morphogenesis;appendage development;appendage morphogenesis;biological regulation;cell part morphogenesis;cell projection morphogenesis;cell projection organization;cell surface receptor linked signaling pathway;cellular component assembly;cellular component assembly at cellular level;cellular component morphogenesis;cellular component organiz…	binding;calcium ion binding;cation binding;identical protein binding;ion binding;metal ion binding;protein binding;protein dimerization activity;protein homodimerization activity;receptor binding;receptor tyrosine kinase binding;scaffold protein binding	cell body;cell part;cell projection;cell surface;cytoskeletal part;dendrite;flotillin complex;integral to membrane;intracellular organelle part;intracellular part;intrinsic to membrane;macromolecular complex;membrane;membrane part;neuromuscular junction;neuron projection;neuronal cell body;organelle part;plasma membrane;plasma membrane part;postsynaptic density;protein complex;synapse;synapse par…		10	10	10	7.8	7.8	7.8	211.95	0	10.486	887380000	19	1.55238	0.0036304	1.73632	+	2.47083	Q8VI56;Q8VI56-2	Q8VI56;Q8VI56-2	Low-density lipoprotein receptor-related protein 4	Lrp4
28.2801	26.8	28.1632	24.1059	25.5476	25.2576	25.2562	24.3524	+	DM_GM	biological regulation;cell surface receptor linked signaling pathway;cellular process;cellular response to stimulus;enzyme linked receptor protein signaling pathway;establishment of localization;establishment of localization in cell;establishment of protein localization;intracellular protein transport;intracellular transport;negative regulation of actin filament bundle assembly;negative regulatio…	binding;cation binding;DNA binding;enzyme activator activity;enzyme regulator activity;GTPase activator activity;GTPase regulator activity;ion binding;lipid binding;metal ion binding;nucleic acid binding;nucleic acid binding transcription factor activity;nucleoside-triphosphatase regulator activity;phosphatidylinositol binding;phosphatidylinositol-3,4,5-trisphosphate binding;phospholipid binding;…	cell part;cytoplasmic part;cytoplasmic vesicle;Golgi apparatus;Golgi apparatus part;Golgi cisterna membrane;Golgi membrane;intracellular membrane-bounded organelle;intracellular organelle;intracellular organelle part;intracellular part;membrane;membrane-bounded organelle;organelle;organelle membrane;organelle part;plasma membrane;trans-Golgi network;vesicle	Endocytosis	5	5	5	3.9	3.9	3.9	134.63	0.00082823	2.2226	1523100000	6	0.869305	0.0277335	1.73385		1.56968	Q4LDD4-3;Q4LDD4-2;Q4LDD4;E9PUB0;A0A1B0GSK4	Q4LDD4-3;Q4LDD4-2;Q4LDD4;E9PUB0	Arf-GAP with Rho-GAP domain, ANK repeat and PH domain-containing protein 1	Arap1
28.3035	28.2607	27.9808	28.0589	28.6568	24.9427	24.5995	27.4895	+	DM_GM			actin filament bundle;actomyosin;cell cortex part;cell part;cell projection;cell projection part;cortical cytoskeleton;cytoplasm;cytoplasmic part;cytoskeletal part;cytoskeleton;extracellular membrane-bounded organelle;extracellular organelle;extracellular region part;extracellular vesicular exosome;growth cone;intracellular non-membrane-bounded organelle;intracellular organelle;intracellular orga…	Cardiac muscle contraction;Dilated cardiomyopathy;Hypertrophic cardiomyopathy (HCM);Pathways in cancer;Thyroid cancer	33	3	0	73.8	15.3	0	28.734	0	10.525	1903600000	19	0.883583	0.026083	1.72889		1.58891	E9Q7Q3;D3Z6I8	E9Q7Q3;D3Z6I8		Tpm3
28.3707	28.1735	27.6913	27.561	24.4403	26.1349	27.5632	26.7749	+	DM_GM	biological adhesion;biological regulation;cell adhesion;cellular process;negative regulation of angiogenesis;negative regulation of biological process;negative regulation of developmental process;positive regulation of biological process;positive regulation of cellular component biogenesis;positive regulation of cellular component organization;positive regulation of cellular process;positive regu…	binding;calcium ion binding;carbohydrate binding;cation binding;glycosaminoglycan binding;heparin binding;ion binding;metal ion binding;pattern binding;polysaccharide binding	basement membrane;cell part;cytoplasmic membrane-bounded vesicle;cytoplasmic part;cytoplasmic vesicle;extracellular matrix;extracellular matrix part;extracellular region part;intracellular membrane-bounded organelle;intracellular organelle;intracellular part;membrane-bounded organelle;membrane-bounded vesicle;organelle;platelet alpha granule;proteinaceous extracellular matrix;stored secretory gra…	ECM-receptor interaction;Focal adhesion;Malaria;Phagosome;TGF-beta signaling pathway	11	10	10	12.1	11.5	11.5	129.88	0	13.519	1432900000	29	1.32631	0.00617955	1.72076	+	2.17512	Q03350	Q03350	Thrombospondin-2	Thbs2
26.737	26.6235	26.8817	26.5171	24.3543	24.4628	25.7601	25.3091	+	DM_GM	alcohol biosynthetic process;alcohol catabolic process;alcohol metabolic process;alditol catabolic process;alditol metabolic process;biological regulation;biosynthetic process;carbohydrate biosynthetic process;carbohydrate catabolic process;carbohydrate metabolic process;catabolic process;cellular biosynthetic process;cellular carbohydrate biosynthetic process;cellular carbohydrate catabolic proc…	binding;catalytic activity;coenzyme binding;cofactor binding;glycerol-3-phosphate dehydrogenase [NAD+] activity;glycerol-3-phosphate dehydrogenase activity;NAD binding;nucleotide binding;oxidoreductase activity;oxidoreductase activity, acting on CH-OH group of donors;oxidoreductase activity, acting on the CH-OH group of donors, NAD or NADP as acceptor;oxidoreductase activity, acting on the CH-OH …	cell part;cytoplasmic part;cytosol;extracellular membrane-bounded organelle;extracellular organelle;extracellular region part;extracellular vesicular exosome;glycerol-3-phosphate dehydrogenase complex;intracellular membrane-bounded organelle;intracellular organelle;intracellular part;macromolecular complex;membrane-bounded organelle;membrane-bounded vesicle;mitochondrion;organelle;protein complex…	Glycerophospholipid metabolism	6	5	5	18.1	14.7	14.7	35.231	0.0051234	1.3914	450190000	8	2.58652	0.000362245	1.71824	+	3.83986	E0CXN5;P13707	E0CXN5;P13707	Glycerol-3-phosphate dehydrogenase [NAD(+)];Glycerol-3-phosphate dehydrogenase [NAD(+)], cytoplasmic	Gpd1
31.2091	31.058	31.1947	31.0634	29.7568	29.4529	29.3018	29.1435	+	DM_GM	cellular process;intermediate filament-based process	structural molecule activity	cell part;contractile fiber part;cytoplasm;cytoplasmic part;cytoskeletal part;cytosol;intermediate filament;intracellular organelle part;intracellular part;macromolecular complex;membrane;neuromuscular junction;organelle part;perinuclear region of cytoplasm;plasma membrane;protein complex;sarcolemma;synapse;Z disc		18	18	18	52.3	52.3	52.3	53.629	0	105.44	13057000000	89	4.80465	0	1.71756	+	7.25054	Q9EPM5;Q9EPM5-3;Q9EPM5-2	Q9EPM5;Q9EPM5-3;Q9EPM5-2	Syncoilin	Sync
27.8691	27.2939	27.3775	27.8316	27.6694	24.5175	24.1109	27.2076	+	DM_GM	apoptosis;biological regulation;cell death;cell redox homeostasis;cellular homeostasis;cellular process;death;homeostatic process;negative regulation of apoptosis;negative regulation of biological process;negative regulation of cell death;negative regulation of cellular process;negative regulation of programmed cell death;positive regulation of biological process;positive regulation of cell migra…	binding;selenium binding	cell part;cytoplasm;cytoplasmic part;cytosol;extracellular membrane-bounded organelle;extracellular organelle;extracellular region part;extracellular vesicular exosome;intracellular organelle part;intracellular part;intrinsic to internal side of plasma membrane;intrinsic to membrane;intrinsic to plasma membrane;membrane part;membrane-bounded organelle;membrane-bounded vesicle;nuclear part;nucleop…		4	4	4	38.3	38.3	38.3	12.295	0	5.1867	1671100000	12	0.95005	0.0206937	1.71669		1.67836	Q9CQ86	Q9CQ86	Migration and invasion enhancer 1	Mien1
27.9648	28.5955	28.137	28.0119	28.0709	27.0081	25.0849	25.6863	+	DM_GM	biological regulation;catabolic process;cellular catabolic process;cellular macromolecule catabolic process;cellular macromolecule metabolic process;cellular metabolic process;cellular process;cellular protein metabolic process;cellular response to chemical stimulus;cellular response to corticosteroid stimulus;cellular response to dexamethasone stimulus;cellular response to endogenous stimulus;ce…	binding;catalytic activity;cation binding;cytoskeletal protein binding;identical protein binding;ion binding;ligase activity;metal ion binding;protein binding;titin binding;transition metal ion binding;zinc ion binding	cell part;contractile fiber;contractile fiber part;cytoplasm;cytoplasmic part;intracellular;intracellular membrane-bounded organelle;intracellular non-membrane-bounded organelle;intracellular organelle;intracellular part;M band;membrane-bounded organelle;non-membrane-bounded organelle;nucleus;organelle;organelle part;Z disc		9	5	5	18.9	11.6	11.6	60.137	0	9.1482	1663900000	21	1.33383	0.00610088	1.71477	+	2.1839	G3X8Y1;A2A9L4;F8VPZ1;Q38HM4-2;Q38HM4	G3X8Y1		Trim55
29.6308	29.4414	29.1554	29.5231	27.7984	27.8536	27.7504	27.4962	+	DM_GM	biological regulation;negative regulation of biological process;negative regulation of cell activation;negative regulation of cellular process;negative regulation of immune system process;negative regulation of leukocyte activation;negative regulation of macrophage activation;regulation of biological process;regulation of cell activation;regulation of cellular process;regulation of immune system …		cell part;integral to membrane;intrinsic to membrane;membrane;membrane part;plasma membrane		6	6	6	25.3	25.3	25.3	30.292	0	10.601	3851300000	56	4.95108	0	1.71307	+	7.48584	E9QMY1;Q80VX2;O54901;E9PZI9;Q05D16	E9QMY1;Q80VX2;O54901;E9PZI9;Q05D16	OX-2 membrane glycoprotein	Cd200
28.6509	28.966	28.7815	28.6036	28.3058	27.4771	27.777	24.5931	+	DM_GM	anatomical structure development;biological regulation;cell differentiation;cellular component organization;cellular component organization at cellular level;cellular component organization or biogenesis;cellular component organization or biogenesis at cellular level;cellular developmental process;cellular membrane fusion;cellular membrane organization;cellular process;developmental process;estab…	binding;protein binding;SNAP receptor activity;SNARE binding	cell junction;cell part;cell surface;cell-cell contact zone;cell-cell junction;clathrin-coated vesicle;coated vesicle;cytoplasmic membrane-bounded vesicle;cytoplasmic part;cytoplasmic vesicle;cytoplasmic vesicle membrane;cytoplasmic vesicle part;endosome;extracellular membrane-bounded organelle;extracellular organelle;extracellular region part;extracellular vesicular exosome;Golgi apparatus part;…	SNARE interactions in vesicular transport	3	3	3	38.2	38.2	38.2	11.416	0	171.11	2681700000	23	1.06201	0.014215	1.71224		1.82779	Q9Z2P8;A0A0U1RP87	Q9Z2P8;A0A0U1RP87	Vesicle-associated membrane protein 5	Vamp5
36.0151	35.7394	35.7878	35.891	33.7819	34.2108	34.2668	34.3346	+	DM_GM	cellular metabolic process;cellular process;metabolic process;one-carbon metabolic process;response to chemical stimulus;response to ethanol;response to organic substance;response to oxidative stress;response to stimulus;response to stress;small molecule metabolic process	binding;carbonate dehydratase activity;carbon-oxygen lyase activity;catalytic activity;cation binding;hydro-lyase activity;ion binding;lyase activity;metal ion binding;nickel ion binding;transition metal ion binding;zinc ion binding	cell part;cytoplasmic part;cytosol;intracellular part	Nitrogen metabolism	19	19	19	88.8	88.8	88.8	29.366	0	323.31	332190000000	480	4.75552	0	1.70982	+	7.15548	P16015	P16015	Carbonic anhydrase 3	Ca3
32.0416	32.0317	32.1999	32.1391	30.4079	30.3421	30.3121	30.5174	+	DM_GM	biological adhesion;biological regulation;cell adhesion;cell-matrix adhesion;cell-substrate adhesion;cellular component organization;cellular component organization at cellular level;cellular component organization or biogenesis;cellular component organization or biogenesis at cellular level;cellular process;extracellular matrix organization;extracellular structure organization;glomerular basemen…	binding;calcium ion binding;cation binding;collagen binding;extracellular matrix binding;glycoprotein binding;ion binding;laminin binding;laminin-1 binding;metal ion binding;protein binding;proteoglycan binding	basal lamina;basement membrane;cell part;cell periphery;extracellular matrix;extracellular matrix part;extracellular membrane-bounded organelle;extracellular organelle;extracellular region;extracellular region part;extracellular vesicular exosome;membrane-bounded organelle;membrane-bounded vesicle;organelle;proteinaceous extracellular matrix;vesicle		38	38	38	46.7	46.7	46.7	136.54	0	251.55	25392000000	181	6.8714	0	1.7082	+	10.6235	P10493	P10493	Nidogen-1	Nid1
29.8994	29.487	29.776	29.4239	27.6069	28.1925	28.141	27.8373	+	DM_GM	biological regulation;calcium ion homeostasis;calcium ion transmembrane transport;calcium ion transport;cation homeostasis;cation transport;cellular calcium ion homeostasis;cellular cation homeostasis;cellular chemical homeostasis;cellular divalent inorganic cation homeostasis;cellular homeostasis;cellular ion homeostasis;cellular metal ion homeostasis;cellular process;chemical homeostasis;cytoso…	binding;calcium channel activity;calcium-release channel activity;cation channel activity;cation transmembrane transporter activity;channel activity;gated channel activity;ion channel activity;ion transmembrane transporter activity;ligand-gated channel activity;ligand-gated ion channel activity;lipid binding;passive transmembrane transporter activity;phosphatidic acid binding;phosphatidylinositol…	cell part;contractile fiber part;cytoplasmic part;endoplasmic reticulum;endoplasmic reticulum membrane;endoplasmic reticulum part;integral to membrane;intracellular membrane-bounded organelle;intracellular organelle;intracellular organelle part;intracellular part;intrinsic to membrane;junctional membrane complex;macromolecular complex;membrane;membrane part;membrane-bounded organelle;organelle;or…		15	15	15	32.5	32.5	32.5	74.691	0	49.365	4532100000	50	4.12301	0	1.70213	+	6.117	Q9ET78	Q9ET78	Junctophilin-2	Jph2
27.3354	27.4774	27.5677	27.2162	26.1151	25.5689	25.799	25.323	+	DM_GM	biological regulation;positive regulation of biological process;positive regulation of cellular component biogenesis;positive regulation of cellular component organization;positive regulation of cellular process;positive regulation of developmental process;positive regulation of nervous system development;positive regulation of synapse assembly;regulation of biological process;regulation of cellu…		cell part;integral to membrane;intrinsic to membrane;membrane part		5	5	5	8.9	8.9	8.9	80.547	0	7.0808	971100000	14	4.01704	0	1.69768	+	5.94371	Q61809	Q61809	Leucine-rich repeat neuronal protein 1	Lrrn1
29.1221	28.5674	28.4562	28.9459	28.0183	28.1027	27.6497	24.5521	+	DM_GM	anatomical structure morphogenesis;apoptotic mitochondrial changes;biological regulation;cell part morphogenesis;cellular component assembly;cellular component morphogenesis;cellular component organization;cellular component organization at cellular level;cellular component organization or biogenesis;cellular component organization or biogenesis at cellular level;cellular developmental process;ce…	binding;identical protein binding;protein binding;protein dimerization activity;protein homodimerization activity	cell junction;cell part;clathrin-coated vesicle;coated vesicle;cytoplasmic membrane-bounded vesicle;cytoplasmic part;cytoplasmic vesicle;integral to membrane;integral to mitochondrial membrane;integral to organelle membrane;intracellular membrane-bounded organelle;intracellular organelle;intracellular organelle part;intracellular part;intrinsic to membrane;intrinsic to organelle membrane;membrane…		6	6	1	30.7	30.7	3.4	27.094	0	51.241	2945700000	24	1.01075	0.0170586	1.69223		1.75738	Q6PCP5-3;Q6PCP5-2	Q6PCP5-3;Q6PCP5-2	Mitochondrial fission factor	Mff
28.4274	28.1225	28.464	28.4683	25.793	26.9679	27.1352	26.8175	+	DM_GM	cell projection assembly;cell projection organization;cellular component assembly;cellular component assembly at cellular level;cellular component organization;cellular component organization at cellular level;cellular component organization or biogenesis;cellular component organization or biogenesis at cellular level;cellular membrane organization;cellular process;defense response;endocytosis;es…	binding;catalytic activity;GTP binding;GTPase activity;guanyl nucleotide binding;guanyl ribonucleotide binding;hydrolase activity;hydrolase activity, acting on acid anhydrides;hydrolase activity, acting on acid anhydrides, in phosphorus-containing anhydrides;nucleoside-triphosphatase activity;nucleotide binding;purine nucleotide binding;purine ribonucleoside triphosphate binding;purine ribonucleo…	cell part;cell projection;cell projection part;cytoplasmic part;cytoskeletal part;dendritic spine;extracellular membrane-bounded organelle;extracellular organelle;extracellular region part;extracellular vesicular exosome;intracellular membrane-bounded organelle;intracellular organelle;intracellular organelle part;intracellular part;macromolecular complex;membrane-bounded organelle;membrane-bounde…	Bacterial invasion of epithelial cells;Endocrine and other factor-regulated calcium reabsorption;Endocytosis;Fc gamma R-mediated phagocytosis	20	7	7	24.1	9.5	9.5	97.272	0	21.222	1981100000	25	2.77856	0.000172911	1.69219	+	4.09321	E9QLL2;Q8BZ98-2;Q8BZ98;F2Z460;E0CXZ8;A0A338P7J0;Q3UD61	E9QLL2;Q8BZ98-2;Q8BZ98	Dynamin-3	Dnm3
26.534	26.5126	26.4658	26.5503	25.1083	25.0003	24.6786	24.5423	+	DM_GM	biological adhesion;cell adhesion;cellular component organization;cellular component organization or biogenesis;cellular membrane organization;cellular process;endocytosis;establishment of localization;membrane invagination;membrane organization;receptor-mediated endocytosis;transport;vesicle-mediated transport	cargo receptor activity;receptor activity;scavenger receptor activity	blood microparticle;cell part;extracellular matrix;extracellular membrane-bounded organelle;extracellular organelle;extracellular region part;extracellular space;extracellular vesicular exosome;membrane;membrane-bounded organelle;membrane-bounded vesicle;organelle;proteinaceous extracellular matrix;vesicle		6	6	6	16.8	16.8	16.8	64.49	0	10.526	603890000	12	4.80376	0	1.68332	+	7.18736	Q07797;E9Q5X5	Q07797	Galectin-3-binding protein	Lgals3bp
28.2568	27.7117	27.9271	28.248	26.6375	26.2481	26.5092	26.0353	+	DM_GM	biological adhesion;cell adhesion;cellular component assembly;cellular component organization;cellular component organization or biogenesis;cellular process;macromolecular complex assembly;macromolecular complex subunit organization;protein complex assembly;protein complex subunit organization;protein heterooligomerization;protein heterotrimerization;protein oligomerization;protein trimerization;…		cell part;collagen;extracellular matrix;extracellular matrix part;extracellular membrane-bounded organelle;extracellular organelle;extracellular region;extracellular region part;extracellular space;extracellular vesicular exosome;macromolecular complex;membrane;membrane-bounded organelle;membrane-bounded vesicle;organelle;plasma membrane;protein complex;proteinaceous extracellular matrix;sarcolem…	ECM-receptor interaction;Focal adhesion;Protein digestion and absorption	9	9	9	11	11	11	110.33	0	11.667	1492600000	20	3.94696	0	1.67837	+	5.81066	Q02788;D3Z7D5	Q02788;D3Z7D5	Collagen alpha-2(VI) chain	Col6a2
37.5822	37.5828	37.5938	37.6013	35.8956	35.9327	35.9159	35.9078	+	DM_GM	actin filament-based process;anatomical structure development;cell development;cellular developmental process;cellular process;developmental process;muscle cell development;muscle fiber development;striated muscle cell development	actin binding;ankyrin binding;binding;cytoskeletal protein binding;protein binding	actin cytoskeleton;adherens junction;anchoring junction;cell junction;cell part;cell-substrate adherens junction;cell-substrate junction;contractile fiber part;cytoplasm;cytoplasmic part;cytoskeleton;focal adhesion;intracellular non-membrane-bounded organelle;intracellular organelle;intracellular part;membrane;non-membrane-bounded organelle;organelle;organelle part;plasma membrane;sarcolemma;sarc…	Focal adhesion;MAPK signaling pathway	163	163	147	76.7	76.7	72.3	291.12	0	323.31	1125000000000	2674	11.7803	0	1.67701	+	15.3794	Q8VHX6;Q8VHX6-2	Q8VHX6;Q8VHX6-2	Filamin-C	Flnc
30.5487	30.5028	30.4922	30.756	29.1585	28.8443	28.731	28.8683	+	DM_GM	catabolic process;cellular catabolic process;cellular metabolic process;cellular process;metabolic process;phosphate-containing compound metabolic process;phosphorus metabolic process;polyphosphate catabolic process;polyphosphate metabolic process	binding;catalytic activity;cation binding;exopolyphosphatase activity;hydrolase activity;hydrolase activity, acting on acid anhydrides;hydrolase activity, acting on acid anhydrides, in phosphorus-containing anhydrides;inorganic diphosphatase activity;ion binding;metal ion binding;pyrophosphatase activity	adherens junction;anchoring junction;cell junction;cell part;cell-substrate adherens junction;cell-substrate junction;cytoplasm;focal adhesion;intracellular membrane-bounded organelle;intracellular organelle;intracellular part;membrane-bounded organelle;nucleus;organelle	Purine metabolism	18	18	18	54.2	54.2	54.2	50.239	0	63.98	9196700000	92	5.29638	0	1.6744	+	7.97616	Q8BIW1	Q8BIW1	Protein prune homolog	Prune
27.4428	26.9428	26.9434	26.9365	25.9966	24.3811	24.7177	26.4737	+	DM_GM	biological regulation;catabolic process;cell cycle checkpoint;cell proliferation;cellular catabolic process;cellular macromolecule catabolic process;cellular macromolecule metabolic process;cellular metabolic process;cellular nitrogen compound metabolic process;cellular process;cellular protein metabolic process;cellular response to abiotic stimulus;cellular response to light stimulus;cellular re…	catalytic activity;cysteine-type endopeptidase activity;cysteine-type peptidase activity;endopeptidase activity;hydrolase activity;peptidase activity;peptidase activity, acting on L-amino acid peptides;small conjugating protein-specific protease activity;ubiquitin-specific protease activity	cell part;intracellular membrane-bounded organelle;intracellular non-membrane-bounded organelle;intracellular organelle;intracellular organelle part;intracellular part;macromolecular complex;membrane-bounded organelle;non-membrane-bounded organelle;nuclear part;nucleolus;nucleoplasm;nucleus;organelle;organelle part;protein complex		6	6	6	10	10	10	116.4	0	13.561	730420000	15	1.75301	0.00189503	1.6741	+	2.71547	Q5I043-2;Q5I043;A0A1L1SUC4;A0A1L1SSQ8	Q5I043-2;Q5I043	Ubiquitin carboxyl-terminal hydrolase 28	Usp28
27.8467	28.1134	27.5754	28.0856	26.4557	26.4824	26.3012	25.687	+	DM_GM	anatomical structure development;cardiac cell development;cardiac muscle cell development;cell development;cellular component organization;cellular component organization or biogenesis;cellular developmental process;cellular process;developmental process;membrane organization;muscle cell development;muscle fiber development;muscle organ development;muscle structure development;organ development;s…		cell part;cytoplasm;cytoskeleton;dystroglycan complex;dystrophin-associated glycoprotein complex;integral to membrane;integral to plasma membrane;intracellular non-membrane-bounded organelle;intracellular organelle;intracellular part;intrinsic to membrane;intrinsic to plasma membrane;macromolecular complex;membrane;membrane part;non-membrane-bounded organelle;organelle;plasma membrane;plasma memb…	Arrhythmogenic right ventricular cardiomyopathy (ARVC);Dilated cardiomyopathy;Hypertrophic cardiomyopathy (HCM);Viral myocarditis	5	5	5	31.9	31.9	31.9	34.872	0	20.7	1271100000	20	3.52674	0.000148148	1.67369	+	5.16414	P82349	P82349	Beta-sarcoglycan	Sgcb
30.5422	30.5979	30.6793	30.7729	28.6194	29.4341	29.1058	28.7891	+	DM_GM	anatomical structure morphogenesis;biological adhesion;biological regulation;blood vessel morphogenesis;cell adhesion;cell migration;cell motility;cell surface receptor linked signaling pathway;cell-cell adhesion;cellular component movement;cellular process;cellular response to stimulus;developmental process;heterotypic cell-cell adhesion;integrin-mediated signaling pathway;locomotion;regulation …	binding;cation binding;ion binding;metal ion binding	adherens junction;alpha7-beta1 integrin complex;anchoring junction;cell junction;cell part;cell-substrate adherens junction;cell-substrate junction;cytoplasm;integrin complex;intracellular part;macromolecular complex;membrane;membrane part;muscle tendon junction;neuromuscular junction;plasma membrane;plasma membrane part;protein complex;receptor complex;sarcolemma;synapse	Arrhythmogenic right ventricular cardiomyopathy (ARVC);Dilated cardiomyopathy;ECM-receptor interaction;Focal adhesion;Hypertrophic cardiomyopathy (HCM);Regulation of actin cytoskeleton	41	2	0	50.8	4.3	0	124.95	0	28.162	9114800000	31	3.9483	0	1.66099	+	5.79176	Q3TZS3;Q61738-3;Q61738	Q3TZS3;Q61738-3;Q61738	Integrin alpha-7;Integrin alpha-7 heavy chain;Integrin alpha-7 light chain	Itga7
27.3732	27.4045	26.8022	26.6988	25.7553	24.6304	25.5949	25.6864	+	DM_GM	biological regulation;cation homeostasis;chemical homeostasis;homeostatic process;ion homeostasis;monovalent inorganic cation homeostasis;regulation of biological quality;regulation of pH	active transmembrane transporter activity;antiporter activity;cation transmembrane transporter activity;cation:cation antiporter activity;hydrogen ion transmembrane transporter activity;inorganic cation transmembrane transporter activity;ion transmembrane transporter activity;metal ion transmembrane transporter activity;monovalent cation:hydrogen antiporter activity;monovalent inorganic cation tr…	cell part;cytoplasmic part;endosomal part;endosome;endosome membrane;integral to membrane;intracellular membrane-bounded organelle;intracellular organelle;intracellular organelle part;intracellular part;intrinsic to membrane;late endosome membrane;membrane;membrane part;membrane-bounded organelle;organelle;organelle membrane;organelle part;recycling endosome		5	5	5	10.9	10.9	10.9	72.132	0	7.0368	728440000	11	2.66194	0.000372703	1.65292	+	3.90918	Q8BZ00	Q8BZ00	Sodium/hydrogen exchanger 9	Slc9a9
27.4727	27.695	27.559	27.3407	26.9828	26.7492	24.7537	24.9832	+	DM_GM	establishment of localization;establishment of protein localization;protein transport;transport	binding;carbohydrate binding;cation binding;ion binding;metal ion binding	cell part;cytoplasmic part;endoplasmic reticulum membrane;endoplasmic reticulum part;Golgi apparatus;Golgi apparatus part;Golgi membrane;integral to membrane;intracellular membrane-bounded organelle;intracellular organelle;intracellular organelle part;intracellular part;intrinsic to membrane;membrane;membrane part;membrane-bounded organelle;organelle;organelle membrane;organelle part		5	5	5	30.7	30.7	30.7	23.214	0	7.3382	1044300000	14	1.51698	0.00406812	1.6496	+	2.40728	A0A0A6YX25;D3Z4P2;P59481;F6QN75;J3QNZ7	A0A0A6YX25;D3Z4P2;P59481	VIP36-like protein	Lman2l
27.7639	27.4319	27.2815	27.8904	26.8898	22.8459	27.4023	26.6328	+	DM_GM	anatomical structure development;anatomical structure formation involved in morphogenesis;atrial septum development;biological regulation;calcium ion homeostasis;calcium-mediated signaling;cardiac muscle contraction;cardiac septum development;cation homeostasis;cell junction assembly;cell junction organization;cell-cell junction assembly;cell-cell junction organization;cellular calcium ion homeos…	ATPase binding;binding;binding, bridging;channel regulator activity;enzyme binding;ion channel binding;potassium channel regulator activity;protein binding;protein binding, bridging;structural constituent of cytoskeleton;structural molecule activity	A band;apical plasma membrane;basolateral plasma membrane;cell junction;cell part;cell projection;cell-cell contact zone;cell-cell junction;contractile fiber part;costamere;cytoplasm;cytoplasmic part;cytoskeleton;integral to membrane;integral to plasma membrane;intercalated disc;intracellular;intracellular non-membrane-bounded organelle;intracellular organelle;intracellular part;intrinsic to memb…		18	14	14	6.2	5.1	5.1	426.43	0	21.288	1281400000	22	0.772804	0.039518	1.6492		1.42896	S4R2R5;S4R2F3;Q8C8R3-5;Q8C8R3;Q8C8R3-2;Q8C8R3-4;S4R2T7;Q8C8R3-3;S4R1J9;S4R1I1;S4R2D6;Q8C8R3-8;Q8C8R3-7;Q8C8R3-6;S4R1M4;S4R2Q9;A0A571BDG9;A0A1D5RLB2;S4R1U2	S4R2R5;S4R2F3;Q8C8R3-5;Q8C8R3;Q8C8R3-2;Q8C8R3-4;S4R2T7;Q8C8R3-3;S4R1J9	Ankyrin-2	Ank2
26.9008	26.4922	26.6672	26.8784	24.907	25.1615	25.4609	24.8417	+	DM_GM	biological regulation;cation transport;cellular chemical homeostasis;cellular homeostasis;cellular ion homeostasis;cellular process;chemical homeostasis;developmental growth;developmental process;establishment of localization;growth;homeostatic process;ion homeostasis;ion transport;multicellular organismal movement;multicellular organismal process;muscle contraction;muscle system process;musculos…	cation channel activity;cation transmembrane transporter activity;channel activity;excitatory extracellular ligand-gated ion channel activity;extracellular ligand-gated ion channel activity;gated channel activity;ion channel activity;ion transmembrane transporter activity;ligand-gated channel activity;ligand-gated ion channel activity;nicotinic acetylcholine-activated cation-selective channel act…	cell junction;cell part;ion channel complex;macromolecular complex;membrane;membrane part;nicotinic acetylcholine-gated receptor-channel complex;plasma membrane;plasma membrane part;postsynaptic membrane;protein complex;receptor complex;synapse part;synaptic membrane	Neuroactive ligand-receptor interaction	5	5	5	10.4	10.4	10.4	59.143	0.00017813	3.3414	487070000	9	4.14164	0	1.64188	+	6.06624	P02716;A0A087WNX8	P02716;A0A087WNX8	Acetylcholine receptor subunit delta	Chrnd
28.9481	29.0839	28.7713	29.1716	27.893	28.2797	25.8494	27.3857	+	DM_GM	metabolic process	3-dehydroquinate dehydratase activity;adenyl nucleotide binding;adenyl ribonucleotide binding;ATP binding;ATPase activity;binding;carbon-oxygen lyase activity;catalytic activity;hydrolase activity;hydrolase activity, acting on acid anhydrides;hydrolase activity, acting on acid anhydrides, in phosphorus-containing anhydrides;hydro-lyase activity;lyase activity;nucleoside-triphosphatase activity;nu…	cell part;cytoplasmic part;endoplasmic reticulum;endoplasmic reticulum lumen;endoplasmic reticulum part;extracellular membrane-bounded organelle;extracellular organelle;extracellular region part;extracellular vesicular exosome;intracellular membrane-bounded organelle;intracellular organelle;intracellular organelle lumen;intracellular organelle part;intracellular part;membrane-bounded organelle;me…		9	9	9	32.7	32.7	32.7	43.813	0	28.497	3032500000	22	1.6411	0.00310997	1.64175	+	2.56387	Q9ER38;M0QWH2	Q9ER38	Torsin-3A	Tor3a
27.9023	27.7547	27.9886	27.8789	26.7432	26.9797	25.3386	25.9299	+	DM_GM	cellular process;establishment of localization;establishment of protein localization;protein transport;transport;vesicle-mediated transport		cell part;coated vesicle;COPI vesicle coat;COPI-coated vesicle;cytoplasmic membrane-bounded vesicle;cytoplasmic part;cytoplasmic vesicle;cytoplasmic vesicle part;cytosol;endoplasmic reticulum-Golgi intermediate compartment membrane;Golgi apparatus part;Golgi-associated vesicle;intracellular membrane-bounded organelle;intracellular organelle;intracellular organelle part;intracellular part;macromol…		4	4	4	24.4	24.4	24.4	22.934	0	111.02	1239900000	18	2.2898	0.00078147	1.63329	+	3.39958	Q9JHH9;F2Z4A2	Q9JHH9;F2Z4A2	Coatomer subunit zeta-2	Copz2
27.8872	27.9279	28.2484	27.6458	27.1659	28.1043	24.6553	25.2728	+	DM_GM		catalytic activity	cell part;intracellular membrane-bounded organelle;intracellular organelle;intracellular part;membrane-bounded organelle;nucleus;organelle		15	13	2	12.7	10.3	1.1	170.92	0	11.842	1654900000	21	1.03418	0.0158898	1.62776		1.78112	B2RQ71;E9PWR4;A0A1Y7VMZ0	B2RQ71;E9PWR4		Dip2c
26.513	26.5922	26.5737	26.4741	25.7368	24.594	25.2059	24.1544	+	DM_GM	anatomical structure development;cell development;cellular developmental process;cellular process;developmental process;megakaryocyte development	1-phosphatidylinositol-5-phosphate 4-kinase activity;adenyl nucleotide binding;adenyl ribonucleotide binding;ATP binding;binding;catalytic activity;inositol or phosphatidylinositol kinase activity;kinase activity;lipid kinase activity;nucleotide binding;phosphatidylinositol phosphate kinase activity;phosphotransferase activity, alcohol group as acceptor;purine nucleotide binding;purine ribonucleo…	cell part;cytoplasm;intracellular membrane-bounded organelle;intracellular organelle;intracellular part;membrane;membrane-bounded organelle;nucleus;organelle;plasma membrane	Inositol phosphate metabolism;Phosphatidylinositol signaling system;Regulation of actin cytoskeleton	5	3	3	15.8	9.4	9.4	46.151	0	4.7704	581950000	10	2.4541	0.000613995	1.61548	+	3.60887	O70172;F6RJE8	O70172;F6RJE8	Phosphatidylinositol 5-phosphate 4-kinase type-2 alpha	Pip4k2a
29.2837	28.8748	29.0646	29.1223	26.1809	27.9067	27.9715	27.8403	+	DM_GM	cellular component movement;cellular localization;cellular process;cytoskeleton-dependent intracellular transport;establishment of localization;establishment of localization in cell;intracellular transport;localization;microtubule-based movement;microtubule-based process;microtubule-based transport;organelle localization;organelle transport along microtubule;plus-end-directed organelle transport …	binding;cation binding;ion binding;metal ion binding	autophagic vacuole;cell part;cytoplasmic part;cytoplasmic vesicle;endosome;integral to membrane;intracellular membrane-bounded organelle;intracellular organelle;intracellular part;intrinsic to membrane;late endosome;lysosome;lytic vacuole;membrane;membrane part;membrane-bounded organelle;organelle;vacuole;vesicle		20	20	20	18.2	18.2	18.2	162.33	0	24.842	3213200000	57	1.97557	0.000975845	1.61154	+	2.98265	Q8VDC1;A0A140T8V9	Q8VDC1;A0A140T8V9	FYVE and coiled-coil domain-containing protein 1	Fyco1
28.7044	29.0675	28.2172	28.1343	28.6143	26.8663	27.4002	24.834	+	DM_GM	biological regulation;calcium ion homeostasis;calcium ion transport;cation homeostasis;cation transport;cellular calcium ion homeostasis;cellular cation homeostasis;cellular chemical homeostasis;cellular component assembly;cellular component organization;cellular component organization or biogenesis;cellular divalent inorganic cation homeostasis;cellular homeostasis;cellular ion homeostasis;cellu…	binding;calcium ion binding;calcium-dependent phospholipid binding;calcium-dependent protein binding;cation binding;channel activity;cholesterol binding;gated channel activity;GTP binding;guanyl nucleotide binding;guanyl ribonucleotide binding;identical protein binding;ion binding;ion channel activity;ion transmembrane transporter activity;ligand-gated channel activity;ligand-gated ion channel ac…	adherens junction;anchoring junction;cell junction;cell part;cell-substrate adherens junction;cell-substrate junction;cytoplasmic membrane-bounded vesicle;cytoplasmic part;cytoplasmic vesicle;cytosol;endosomal part;endosome membrane;extracellular membrane-bounded organelle;extracellular organelle;extracellular region part;extracellular vesicular exosome;focal adhesion;intracellular membrane-bound…		48	2	2	69.8	4.6	4.6	75.884	0	323.31	2643800000	10	1.00935	0.0173804	1.60215		1.74533	P14824	P14824	Annexin A6	Anxa6
31.9361	31.7861	31.6838	31.777	30.1292	30.1101	30.2959	30.2404	+	DM_GM	amine biosynthetic process;amine metabolic process;anatomical structure morphogenesis;biological regulation;biosynthetic process;carboxylic acid biosynthetic process;carboxylic acid metabolic process;cellular amine metabolic process;cellular amino acid biosynthetic process;cellular amino acid metabolic process;cellular biosynthetic process;cellular ketone metabolic process;cellular metabolic proc…	catalytic activity;guanidinoacetate N-methyltransferase activity;methyltransferase activity;S-adenosylmethionine-dependent methyltransferase activity;transferase activity;transferase activity, transferring one-carbon groups	cell part;cell projection;extracellular membrane-bounded organelle;extracellular organelle;extracellular region part;extracellular vesicular exosome;membrane-bounded organelle;membrane-bounded vesicle;microvillus;organelle;vesicle	Arginine and proline metabolism;Glycine, serine and threonine metabolism	12	12	12	89.8	89.8	89.8	26.336	0	267.79	20038000000	109	6.39329	0	1.60189	+	9.50152	O35969;O35969-2	O35969;O35969-2	Guanidinoacetate N-methyltransferase	Gamt
32.1056	32.1896	32.0824	31.9423	30.6794	30.3994	30.3256	30.5113	+	DM_GM	anatomical structure development;biosynthetic process;carbohydrate biosynthetic process;carbohydrate metabolic process;cellular biosynthetic process;cellular carbohydrate biosynthetic process;cellular carbohydrate metabolic process;cellular glucan metabolic process;cellular macromolecule biosynthetic process;cellular macromolecule metabolic process;cellular metabolic process;cellular polysacchari…	binding;carbohydrate binding;catalytic activity;enzyme binding;glucose binding;glucosyltransferase activity;glycogen (starch) synthase activity;kinase binding;monosaccharide binding;protein binding;protein kinase binding;sugar binding;transferase activity;transferase activity, transferring glycosyl groups;transferase activity, transferring hexosyl groups;UDP-glucosyltransferase activity;UDP-glyco…	cell cortex;cell cortex part;cell part;cortical actin cytoskeleton;cortical cytoskeleton;cytoplasm;cytoplasmic part;cytoskeletal part;cytoskeleton;cytosol;ectoplasm;inclusion body;intracellular non-membrane-bounded organelle;intracellular organelle;intracellular organelle part;intracellular part;membrane;non-membrane-bounded organelle;organelle;organelle part	Insulin signaling pathway;Starch and sucrose metabolism	24	24	24	48.8	48.8	48.8	83.926	0	323.31	23674000000	148	5.62235	0	1.60106	+	8.31634	Q9Z1E4;A0A1B0GT92;A0A1B0GR90;Q8VCB3	Q9Z1E4;A0A1B0GT92	Glycogen [starch] synthase, muscle	Gys1
26.9418	26.9553	26.2377	26.9994	25.2573	25.9169	24.9957	24.5635	+	DM_GM	aromatic compound biosynthetic process;biosynthetic process;carboxylic acid biosynthetic process;carboxylic acid metabolic process;cellular aromatic compound metabolic process;cellular biosynthetic process;cellular ketone metabolic process;cellular metabolic process;cellular nitrogen compound biosynthetic process;cellular nitrogen compound metabolic process;cellular process;cellular response to a…	binding;carbon-oxygen lyase activity;catalytic activity;cofactor binding;hydro-lyase activity;lyase activity;uroporphyrinogen-III synthase activity	cell part;cytoplasmic part;cytosol;intracellular membrane-bounded organelle;intracellular organelle;intracellular part;membrane-bounded organelle;mitochondrion;organelle	Porphyrin and chlorophyll metabolism	3	3	3	15.1	15.1	15.1	28.504	0	5.3115	635920000	7	2.50033	0.000553488	1.60017	+	3.66252	P51163;Q3TPL3;E9Q8N3;E9Q9B5;E9PYC9	P51163;Q3TPL3	Uroporphyrinogen-III synthase	Uros
27.5688	27.4001	27.7688	27.2341	25.2956	25.8298	26.0689	26.3797	+	DM_GM	amine biosynthetic process;amine metabolic process;biological regulation;biosynthetic process;carboxylic acid biosynthetic process;carboxylic acid metabolic process;cell communication;cell proliferation;cellular amine metabolic process;cellular amino acid biosynthetic process;cellular amino acid metabolic process;cellular biosynthetic process;cellular component assembly;cellular component organiz…	acid-ammonia (or amide) ligase activity;adenyl nucleotide binding;adenyl ribonucleotide binding;amine binding;amino acid binding;ammonia ligase activity;ATP binding;binding;carbon-carbon lyase activity;carboxylic acid binding;carboxy-lyase activity;catalytic activity;cation binding;glutamate binding;glutamate decarboxylase activity;glutamate-ammonia ligase activity;identical protein binding;ion b…	axon part;axon terminus;cell body;cell part;cell projection part;cytoplasm;cytoplasmic part;endoplasmic reticulum;extracellular membrane-bounded organelle;extracellular organelle;extracellular region part;extracellular vesicular exosome;intracellular membrane-bounded organelle;intracellular organelle;intracellular part;macromolecular complex;membrane-bounded organelle;membrane-bounded vesicle;mit…	Alanine, aspartate and glutamate metabolism;Arginine and proline metabolism;Nitrogen metabolism;Two-component system	6	6	6	20.9	20.9	20.9	42.119	0	8.8982	968800000	16	3.1087	0.000112875	1.59944	+	4.49329	P15105;D3YVK1	P15105;D3YVK1	Glutamine synthetase	Glul
27.6186	30.5972	30.5706	29.775	29.4387	27.3625	27.2036	28.159	+	DM_GM	anatomical structure development;anatomical structure morphogenesis;apical protein localization;asymmetric protein localization;biological regulation;branching morphogenesis of a tube;cell differentiation;cell junction assembly;cell junction organization;cell-cell junction assembly;cell-cell junction organization;cellular component assembly;cellular component assembly at cellular level;cellular c…	beta-catenin binding;binding;cytoskeletal protein binding;protein binding	adherens junction;anchoring junction;cell junction;cell-cell adherens junction;cell-cell junction		9	9	9	6	6	6	212.09	0	8.3258	6036400000	17	0.94103	0.0216251	1.5994		1.65437	E9Q9I2;E9Q9R9;F6YZU5	E9Q9I2;E9Q9R9;F6YZU5		Dlg5
26.5892	26.7309	26.8612	27.2648	26.3801	25.178	25.334	24.1697	+	DM_GM	cellular lipid metabolic process;cellular metabolic process;cellular process;lipid metabolic process;metabolic process;primary metabolic process	alcohol dehydrogenase (NADP+) activity;alditol:NADP+ 1-oxidoreductase activity;aldo-keto reductase (NADP) activity;catalytic activity;oxidoreductase activity;oxidoreductase activity, acting on CH-OH group of donors;oxidoreductase activity, acting on the CH-OH group of donors, NAD or NADP as acceptor	cell part;cytoplasmic part;intracellular membrane-bounded organelle;intracellular organelle;intracellular part;membrane-bounded organelle;mitochondrion;organelle	Fructose and mannose metabolism;Galactose metabolism;Glycerolipid metabolism;Pentose and glucuronate interconversions;Pyruvate metabolism	7	3	3	21.2	10.1	10.1	35.988	0	4.828	638250000	12	1.8168	0.00176884	1.5961	+	2.77503	P21300	P21300	Aldose reductase-related protein 1	Akr1b7
26.7853	26.7552	26.9823	26.955	24.9099	26.0481	24.1761	25.9698	+	DM_GM	biological regulation;biosynthetic process;cellular biosynthetic process;cellular component organization;cellular component organization at cellular level;cellular component organization or biogenesis;cellular component organization or biogenesis at cellular level;cellular macromolecule biosynthetic process;cellular macromolecule metabolic process;cellular metabolic process;cellular nitrogen comp…	DNA polymerase processivity factor activity;enzyme regulator activity	cell part;cytoplasmic part;intracellular membrane-bounded organelle;intracellular non-membrane-bounded organelle;intracellular organelle;intracellular organelle lumen;intracellular organelle part;intracellular part;macromolecular complex;membrane-bounded organelle;membrane-enclosed lumen;mitochondrial matrix;mitochondrial nucleoid;mitochondrial part;mitochondrion;non-membrane-bounded organelle;nu…		4	4	4	15.7	15.7	15.7	41.873	0	13.8	603900000	10	1.90158	0.00131312	1.59347	+	2.88201	Q5SSK3;B7ZCA9	Q5SSK3;B7ZCA9	Transcription elongation factor, mitochondrial	Tefm
30.6242	30.4684	30.7503	30.8536	28.9295	29.0114	29.4382	28.9464	+	DM_GM	anatomical structure development;cell development;cell differentiation;cellular developmental process;cellular process;developmental process;epithelial cell differentiation;response to chemical stimulus;response to endogenous stimulus;response to hormone stimulus;response to organic substance;response to stimulus;stem cell development	binding;nucleic acid binding;nucleotide binding;poly(U) RNA binding;poly-pyrimidine tract binding;RNA binding;single-stranded RNA binding	cell part;cytoplasm;intracellular membrane-bounded organelle;intracellular organelle;intracellular part;macromolecular complex;membrane-bounded organelle;nucleus;organelle;polysome;ribonucleoprotein complex	mRNA surveillance pathway	10	10	10	48.6	48.6	48.6	30.893	0	34.073	9176100000	58	4.4509	0	1.59273	+	6.47045	Q920Q6-3;Q920Q6-2;Q920Q6;B1AT10;B1AT13;A0A0J9YTX9;A0A0J9YU67;F8WJA5;Q61474-2;Q61474	Q920Q6-3;Q920Q6-2;Q920Q6;B1AT10;B1AT13	RNA-binding protein Musashi homolog 2	Msi2
25.0209	26.2268	26.0017	26.8136	24.1103	23.015	25.0352	25.5322	+	DM_GM	biological regulation;cellular macromolecule metabolic process;cellular metabolic process;cellular process;cellular protein metabolic process;dephosphorylation;macromolecule metabolic process;macromolecule modification;metabolic process;negative regulation of biological process;negative regulation of cell migration;negative regulation of cell motility;negative regulation of cellular component mov…	binding;catalytic activity;hydrolase activity;hydrolase activity, acting on ester bonds;identical protein binding;phosphatase activity;phosphoprotein phosphatase activity;phosphoric ester hydrolase activity;protein binding;protein tyrosine phosphatase activity	cell part;extracellular membrane-bounded organelle;extracellular organelle;extracellular region part;extracellular vesicular exosome;integral to membrane;intrinsic to membrane;membrane part;membrane-bounded organelle;membrane-bounded vesicle;organelle;vesicle		2	2	2	1.8	1.8	1.8	161.24	0.00083126	2.2811	309580000	7	1.26363	0.00810685	1.59254		2.07331	Q05909	Q05909	Receptor-type tyrosine-protein phosphatase gamma	Ptprg
28.5134	28.559	28.433	28.7441	25.5599	27.1982	27.6765	27.4939	+	DM_GM	activation of immune response;biological regulation;cellular metabolic process;cellular process;chordate embryonic development;complement activation;complement activation, classical pathway;defense response;developmental process;electron transport chain;embryo development;embryo development ending in birth or egg hatching;female pregnancy;generation of precursor metabolites and energy;humoral imm…		cell part;external side of plasma membrane;integral to membrane;intrinsic to membrane;macromolecular complex;membrane part;plasma membrane part;protein complex;receptor complex	Complement and coagulation cascades	6	6	6	18.6	18.6	18.6	49.074	0	8.7974	2189300000	19	1.74894	0.00216861	1.58027	+	2.68443	Q64735-2;Q64735;A0A0A6YVT1;A0A0A6YXN9;A0A0A6YY75;A0A0A6YXR6	Q64735-2;Q64735;A0A0A6YVT1;A0A0A6YXN9;A0A0A6YY75	Complement component receptor 1-like protein	Cr1l
26.9487	26.9324	26.6408	27.0127	27.0006	24.3567	24.5117	25.3638	+	DM_GM	autophagic vacuole assembly;cellular component assembly;cellular component assembly at cellular level;cellular component organization;cellular component organization at cellular level;cellular component organization or biogenesis;cellular component organization or biogenesis at cellular level;cellular process;establishment of localization;establishment of protein localization;organelle assembly;o…	binding;identical protein binding;protein binding	autophagic vacuole;autophagic vacuole membrane;axoneme;cell part;cell projection part;cytoplasmic part;intracellular membrane-bounded organelle;intracellular organelle;intracellular organelle part;intracellular part;membrane;membrane-bounded organelle;organelle;organelle membrane;organelle part;pre-autophagosomal structure membrane;vacuolar membrane;vacuolar part;vacuole		7	7	7	16.8	16.8	16.8	68.171	0	34.79	690330000	8	1.37668	0.0057164	1.57544	+	2.21383	Q8C0J2;Q8C0J2-2;Q8C0J2-5;Q8C0J2-3;Q8C0J2-4;D3YZW7	Q8C0J2;Q8C0J2-2;Q8C0J2-5;Q8C0J2-3;Q8C0J2-4	Autophagy-related protein 16-1	Atg16l1
30.5207	30.5759	30.8462	30.3925	28.7244	29.0973	29.0787	29.1419	+	DM_GM	acyl-CoA metabolic process;carboxylic acid metabolic process;cellular ketone metabolic process;cellular lipid metabolic process;cellular metabolic process;cellular process;coenzyme metabolic process;cofactor metabolic process;fatty acid metabolic process;lipid metabolic process;metabolic process;monocarboxylic acid metabolic process;organic acid metabolic process;oxoacid metabolic process;primary…	acyl-CoA dehydrogenase activity;binding;catalytic activity;coenzyme binding;cofactor binding;flavin adenine dinucleotide binding;oxidoreductase activity;oxidoreductase activity, acting on the CH-CH group of donors;short-branched-chain-acyl-CoA dehydrogenase activity	cell part;cytoplasmic part;extracellular membrane-bounded organelle;extracellular organelle;extracellular region part;extracellular vesicular exosome;intracellular membrane-bounded organelle;intracellular organelle;intracellular organelle lumen;intracellular organelle part;intracellular part;membrane-bounded organelle;membrane-bounded vesicle;membrane-enclosed lumen;mitochondrial matrix;mitochond…	Fatty acid metabolism;Valine, leucine and isoleucine degradation	10	10	10	37.7	37.7	37.7	47.874	0	261.67	8485000000	70	4.60685	0	1.57321	+	6.67631	Q9DBL1;E9Q5L3;A0A140LHL4	Q9DBL1;E9Q5L3	Short/branched chain specific acyl-CoA dehydrogenase, mitochondrial	Acadsb
27.6333	27.8902	27.653	27.7378	25.0512	26.652	26.5219	26.4238	+	DM_GM	biological adhesion;biological regulation;calcium ion homeostasis;calcium-mediated signaling;cardiac muscle contraction;cation homeostasis;cation transport;cell adhesion;cellular calcium ion homeostasis;cellular cation homeostasis;cellular chemical homeostasis;cellular component organization;cellular component organization or biogenesis;cellular divalent inorganic cation homeostasis;cellular home…	active transmembrane transporter activity;antigen binding;ATPase activator activity;ATPase activity;ATPase activity, coupled;ATPase activity, coupled to movement of substances;ATPase activity, coupled to transmembrane movement of ions;ATPase activity, coupled to transmembrane movement of ions, phosphorylative mechanism;ATPase activity, coupled to transmembrane movement of substances;ATPase bindin…	apical plasma membrane;basolateral plasma membrane;caveola;cell junction;cell part;cell-cell contact zone;cell-cell junction;extracellular membrane-bounded organelle;extracellular organelle;extracellular region part;extracellular vesicular exosome;intercalated disc;macromolecular complex;membrane;membrane part;membrane raft;membrane-bounded organelle;membrane-bounded vesicle;myelin sheath;organel…	Aldosterone-regulated sodium reabsorption;Bile secretion;Carbohydrate digestion and absorption;Cardiac muscle contraction;Endocrine and other factor-regulated calcium reabsorption;Gastric acid secretion;Mineral absorption;Pancreatic secretion;Protein digestion and absorption;Proximal tubule bicarbonate reclamation;Salivary secretion	3	3	3	12.5	12.5	12.5	35.194	0	7.004	1317800000	14	2.219	0.00079096	1.56637	+	3.27814	P14094;A0A0A6YX05	P14094;A0A0A6YX05	Sodium/potassium-transporting ATPase subunit beta-1	Atp1b1
27.2624	27.2644	27.2493	26.8514	26.2415	25.2641	24.5734	26.2852	+	DM_GM			cell part;cell surface;extracellular membrane-bounded organelle;extracellular organelle;extracellular region part;extracellular vesicular exosome;integral to membrane;intrinsic to membrane;membrane part;membrane-bounded organelle;membrane-bounded vesicle;organelle;vesicle		7	7	7	14.9	14.9	14.9	59.913	0	11.642	815860000	16	1.98611	0.000972713	1.56581	+	2.98001	F6SQM4;Q8C0Z1;D3Z6P3	F6SQM4;Q8C0Z1	Protein ITFG3	Itfg3
31.5258	31.2668	31.3866	31.2266	29.9749	29.5131	29.9841	29.7002	+	DM_GM	anatomical structure development;biological regulation;cellular component organization;cellular component organization at cellular level;cellular component organization or biogenesis;cellular component organization or biogenesis at cellular level;cellular process;cytoskeleton organization;developmental process;muscle tissue development;organelle organization;positive regulation of biological proc…	actin binding;actin filament binding;binding;cytoskeletal protein binding;protein binding	actin cytoskeleton;adherens junction;anchoring junction;cell division site part;cell junction;cell part;cell projection;cell-substrate adherens junction;cell-substrate junction;cleavage furrow;contractile fiber part;costamere;cytoplasm;cytoplasmic part;cytoskeletal part;cytoskeleton;focal adhesion;intracellular membrane-bounded organelle;intracellular non-membrane-bounded organelle;intracellular …		53	53	53	32.2	32.2	32.2	253.26	0	268.55	15409000000	186	4.64006	0	1.5584	+	6.69999	A0A1B0GS91;Q8K4L3;E9Q3Z5;Q8K4L2;Q8K4L3-3;F6R6A4;F6TBK9;D3Z2X9	A0A1B0GS91;Q8K4L3;E9Q3Z5;Q8K4L2;Q8K4L3-3	Supervillin	Svil
27.18	26.8671	27.0424	27.641	26.0215	24.4846	26.1729	25.818	+	DM_GM	alcohol metabolic process;amine metabolic process;carboxylic acid metabolic process;cellular amine metabolic process;cellular biogenic amine metabolic process;cellular ketone metabolic process;cellular lipid metabolic process;cellular metabolic process;cellular nitrogen compound metabolic process;cellular process;ceramide metabolic process;ethanolamine-containing compound metabolic process;fatty …	calcium-independent phospholipase A2 activity;carboxylic ester hydrolase activity;catalytic activity;hydrolase activity;hydrolase activity, acting on ester bonds;lipase activity;O-acyltransferase activity;phospholipase A2 activity;phospholipase activity;transferase activity;transferase activity, transferring acyl groups;transferase activity, transferring acyl groups other than amino-acyl groups	cell part;cytoplasmic part;extracellular membrane-bounded organelle;extracellular organelle;extracellular region part;extracellular vesicular exosome;intracellular membrane-bounded organelle;intracellular organelle;intracellular part;lysosome;lytic vacuole;membrane-bounded organelle;membrane-bounded vesicle;mitochondrion;organelle;vacuole;vesicle	Glycerophospholipid metabolism;Lysosome	2	2	2	7	7	7	47.307	0	5.1549	849930000	11	1.99802	0.000982172	1.55837	+	2.99242	Q8VEB4;A0A1D5RLZ5	Q8VEB4;A0A1D5RLZ5	Group XV phospholipase A2	Pla2g15
29.1042	29.0666	29.2977	24.9088	24.8509	30.0643	25.8644	25.3655			biological regulation;cellular macromolecule metabolic process;cellular metabolic process;cellular process;cellular protein metabolic process;localization;macromolecule localization;macromolecule metabolic process;macromolecule modification;metabolic process;primary metabolic process;protein localization;protein metabolic process;protein modification by small protein conjugation;protein modificat…	binding;enzyme binding;protein binding;ubiquitin protein ligase binding	cell part;extracellular membrane-bounded organelle;extracellular organelle;extracellular region part;extracellular vesicular exosome;intracellular membrane-bounded organelle;intracellular organelle;intracellular part;membrane-bounded organelle;membrane-bounded vesicle;nucleus;organelle;vesicle		3	3	3	42	42	42	8.9723	0	7.6706	4176800000	25	0.434843	0.145387	1.55805		0.917191	P29595;A0A2I3BRG0	P29595	NEDD8	Nedd8
28.5373	28.7075	28.5284	29.0958	27.6889	28.0288	27.8373	25.1	+	DM_GM	anatomical structure development;anatomical structure formation involved in morphogenesis;anatomical structure morphogenesis;angiogenesis;brain development;cardiac muscle tissue development;cartilage development;cartilage development involved in endochondral bone morphogenesis;cell differentiation;cellular component organization;cellular component organization at cellular level;cellular component…	binding;cation binding;enzyme binding;ion binding;metal ion binding;protease binding;protein binding;protein C-terminus binding	adherens junction;anchoring junction;basal lamina;basement membrane;cell junction;cell part;cell-substrate adherens junction;cell-substrate junction;cytoplasmic part;extracellular matrix;extracellular matrix part;extracellular membrane-bounded organelle;extracellular organelle;extracellular region;extracellular region part;extracellular space;extracellular vesicular exosome;focal adhesion;Golgi a…	ECM-receptor interaction	103	5	5	41.3	2.5	2.5	398.29	0	74.143	2655000000	19	1.15819	0.0108777	1.55353		1.93212	Q05793	Q05793	Basement membrane-specific heparan sulfate proteoglycan core protein;Endorepellin;LG3 peptide	Hspg2
27.9623	28.6709	28.2884	28.2527	26.7826	27.646	27.5319	25.0117	+	DM_GM	biological regulation;positive regulation of biological process;positive regulation of catalytic activity;positive regulation of cell differentiation;positive regulation of cellular process;positive regulation of developmental process;positive regulation of erythrocyte differentiation;positive regulation of GTPase activity;positive regulation of hydrolase activity;positive regulation of molecular…	binding;cation binding;clathrin binding;enzyme activator activity;enzyme regulator activity;GTPase activator activity;GTPase regulator activity;ion binding;metal ion binding;nucleoside-triphosphatase regulator activity;protein binding;transition metal ion binding;zinc ion binding	cell part;cytoplasm;intracellular part;membrane;plasma membrane	Endocytosis	4	4	4	10	10	10	47.66	0	11.595	1879500000	13	1.32058	0.0069716	1.55054	+	2.13811	Q91VZ6;D3YVX4	Q91VZ6;D3YVX4	Stromal membrane-associated protein 1	Smap1
27.2849	27.3009	27.063	26.6629	25.5724	24.8587	25.5677	26.123	+	DM_GM	activation of protein kinase activity;alcohol biosynthetic process;alcohol metabolic process;amine biosynthetic process;amine metabolic process;anatomical structure development;anatomical structure morphogenesis;axon guidance;benzene-containing compound metabolic process;biological adhesion;biological regulation;biosynthetic process;blood vessel development;blood vessel remodeling;cardiac cell di…	beta-amyloid binding;binding;catalytic activity;cytokine activity;cytokine receptor binding;growth factor activity;identical protein binding;kinase activity;molecular transducer activity;phosphotransferase activity, alcohol group as acceptor;protein binding;protein dimerization activity;protein homodimerization activity;protein kinase activity;protein serine/threonine kinase activity;receptor bin…	axon;cell body;cell part;cell projection;cytoplasmic part;endosome;extracellular matrix;extracellular region;extracellular region part;extracellular space;intracellular membrane-bounded organelle;intracellular organelle;intracellular part;membrane-bounded organelle;neuron projection;neuronal cell body;organelle	Amoebiasis;Cell cycle;Chagas disease (American trypanosomiasis);Chronic myeloid leukemia;Colorectal cancer;Cytokine-cytokine receptor interaction;Dilated cardiomyopathy;Endocytosis;Hypertrophic cardiomyopathy (HCM);ko05152;Leishmaniasis;Malaria;MAPK signaling pathway;Osteoclast differentiation;Pancreatic cancer;Pathways in cancer;Renal cell carcinoma;Rheumatoid arthritis;TGF-beta signaling pathwa…	5	5	5	11.5	11.5	11.5	50.461	0	5.5267	773740000	13	2.68779	0.000368831	1.54749	+	3.88153	A0A0A6YXU9;P27090	A0A0A6YXU9;P27090	Transforming growth factor beta-2;Latency-associated peptide	Tgfb2
25.94	26.8655	26.8298	26.9313	24.5548	24.9194	26.5839	24.3248	+	DM_GM	autophagic vacuole assembly;autophagy;biological regulation;catabolic process;cellular catabolic process;cellular component assembly;cellular component assembly at cellular level;cellular component organization;cellular component organization at cellular level;cellular component organization or biogenesis;cellular component organization or biogenesis at cellular level;cellular localization;cellul…		autophagic vacuole;cell part;cytoplasm;cytoplasmic part;endosome;Golgi apparatus part;intracellular membrane-bounded organelle;intracellular organelle;intracellular organelle part;intracellular part;late endosome;membrane;membrane-bounded organelle;organelle;organelle part;pre-autophagosomal structure;recycling endosome;trans-Golgi network;vacuole		3	3	3	3.6	3.6	3.6	94.424	0	7.6828	675670000	7	1.47721	0.00461032	1.54593	+	2.33412	Q3ZAQ4;A0A087WP33;A0A087WPL8	Q3ZAQ4;A0A087WP33;A0A087WPL8		Atg9a
28.6874	28.6286	28.4209	28.5783	26.9256	26.9376	27.2078	27.0637	+	DM_GM	axon cargo transport;cellular component movement;cellular process;cytoskeleton-dependent intracellular transport;establishment of localization;establishment of localization in cell;intracellular transport;intraflagellar transport;microtubule-based movement;microtubule-based process;microtubule-based transport;transport	binding;catalytic activity;cytoskeletal protein binding;hydrolase activity;hydrolase activity, acting on acid anhydrides;hydrolase activity, acting on acid anhydrides, in phosphorus-containing anhydrides;kinesin binding;microtubule binding;microtubule motor activity;motor activity;nucleoside-triphosphatase activity;protein binding;pyrophosphatase activity;tubulin binding	cell part;cell projection;cell projection part;ciliary rootlet;cilium;cilium part;cytoplasm;cytoskeletal part;intracellular organelle part;intracellular part;kinesin complex;macromolecular complex;microtubule;microtubule associated complex;motile cilium;neuron projection;organelle part;protein complex		18	11	11	37.6	25	25	68.612	0	31.121	2141600000	33	5.68175	0	1.54511	+	8.25201	Q9DBS5;D3Z710;Q91W40	Q9DBS5	Kinesin light chain 4	Klc4
33.2408	33.2684	33.2601	33.4224	31.5311	31.8075	31.9232	31.7847	+	DM_GM	biological regulation;negative regulation of biological process;negative regulation of catalytic activity;negative regulation of cellular metabolic process;negative regulation of cellular process;negative regulation of cellular protein metabolic process;negative regulation of kinase activity;negative regulation of macromolecule metabolic process;negative regulation of metabolic process;negative r…	binding;enzyme binding;kinase binding;phosphatase binding;protein binding;protein kinase binding;protein phosphatase binding	cell part;cytoplasm;cytoplasmic part;cytoskeleton;extracellular membrane-bounded organelle;extracellular organelle;extracellular region part;extracellular vesicular exosome;intracellular membrane-bounded organelle;intracellular non-membrane-bounded organelle;intracellular organelle;intracellular part;membrane;membrane-bounded organelle;membrane-bounded vesicle;non-membrane-bounded organelle;nucle…		45	45	1	70.7	70.7	1.6	96.856	0	323.31	58352000000	330	5.51338	0	1.53629	+	7.97496	E9Q3X0;D3Z2N7	E9Q3X0		Mvp
28.963	28.2479	27.7152	24.6749	26.7884	26.2318	25.1975	25.241	+	DM_GM	anatomical structure formation involved in morphogenesis;anatomical structure morphogenesis;basement membrane organization;biological regulation;cell morphogenesis;cell morphogenesis involved in differentiation;cellular component morphogenesis;cellular component organization;cellular component organization at cellular level;cellular component organization or biogenesis;cellular component organiza…	endopeptidase inhibitor activity;endopeptidase regulator activity;enzyme inhibitor activity;enzyme regulator activity;peptidase inhibitor activity;peptidase regulator activity;serine-type endopeptidase inhibitor activity	cell part;cytoplasm;integral to membrane;intracellular part;intrinsic to membrane;membrane part		2	2	2	10.8	10.8	10.8	21.736	0.0049852	1.4278	2019900000	5	0.736869	0.0459993	1.53557		1.36981	Q9WU03-2;Q9WU03	Q9WU03-2;Q9WU03	Kunitz-type protease inhibitor 2	Spint2
29.9441	29.8476	30.0062	29.7537	25.6224	28.7435	29.711	29.3404	+	DM_GM	alcohol catabolic process;alcohol metabolic process;carbohydrate catabolic process;carbohydrate metabolic process;catabolic process;cellular carbohydrate catabolic process;cellular carbohydrate metabolic process;cellular metabolic process;cellular process;generation of precursor metabolites and energy;glucose catabolic process;glucose metabolic process;glycolysis;hexose catabolic process;hexose m…	binding;carbon-oxygen lyase activity;catalytic activity;cation binding;hydro-lyase activity;ion binding;lyase activity;magnesium ion binding;metal ion binding;phosphopyruvate hydratase activity	cell body;cell part;cytoplasm;cytoplasmic part;cytosolic part;extracellular membrane-bounded organelle;extracellular organelle;extracellular region part;extracellular space;extracellular vesicular exosome;intracellular;intracellular part;macromolecular complex;membrane;membrane-bounded organelle;membrane-bounded vesicle;myelin sheath;neuronal cell body;organelle;perikaryon;phosphopyruvate hydrata…	Glycolysis / Gluconeogenesis;Methane metabolism;RNA degradation	13	6	6	40.6	20	20	47.296	0	45.835	7214300000	48	0.819167	0.0340401	1.53357		1.48339	P17183;D3Z6E4;A0A0N4SUX5;D3Z2S4;D3YVD3;A0A0N4SUI6	P17183;D3Z6E4;A0A0N4SUX5	Gamma-enolase;Enolase	Eno2
27.1088	27.0412	27.0161	27.2403	24.9563	26.5424	24.7275	26.0853	+	DM_GM	amine metabolic process;betaine metabolic process;carboxylic acid metabolic process;carnitine metabolic process;carnitine metabolic process, CoA-linked;cellular amine metabolic process;cellular amino acid metabolic process;cellular ketone metabolic process;cellular lipid metabolic process;cellular metabolic process;cellular nitrogen compound metabolic process;cellular process;establishment of loc…	acetyltransferase activity;binding;carnitine O-acetyltransferase activity;carnitine O-acyltransferase activity;catalytic activity;O-acetyltransferase activity;O-acyltransferase activity;protein binding;receptor binding;transferase activity;transferase activity, transferring acyl groups;transferase activity, transferring acyl groups other than amino-acyl groups	cell part;cytoplasmic part;endoplasmic reticulum;intracellular membrane-bounded organelle;intracellular organelle;intracellular organelle part;intracellular part;membrane;membrane-bounded organelle;microbody;mitochondrial inner membrane;mitochondrial membrane;mitochondrial part;mitochondrion;organelle;organelle inner membrane;organelle membrane;organelle part;peroxisome	Peroxisome	8	8	8	15.9	15.9	15.9	68.644	0	8.7534	789580000	17	1.87067	0.00160528	1.52374	+	2.81966	H7BX88;P47934;B7ZDD7;F7BF80	H7BX88;P47934	Carnitine O-acetyltransferase	Crat
33.1182	33.7047	33.3557	33.466	31.7334	31.9535	31.8645	31.9993	+	DM_GM	biological regulation;catabolic process;cellular catabolic process;cellular metabolic process;cellular nitrogen compound metabolic process;cellular process;cellular response to chemical stimulus;cellular response to hydrogen peroxide;cellular response to oxidative stress;cellular response to reactive oxygen species;cellular response to stimulus;cellular response to stress;coenzyme metabolic proce…	antioxidant activity;binding;caspase inhibitor activity;caspase regulator activity;catalytic activity;cysteine-type endopeptidase inhibitor activity;DNA binding;endopeptidase inhibitor activity;endopeptidase regulator activity;enzyme inhibitor activity;enzyme regulator activity;nucleic acid binding;oxidoreductase activity;oxidoreductase activity, acting on paired donors, with incorporation or red…	cell part;cytoplasm;cytoplasmic part;cytoplasmic vesicle;cytosol;extracellular membrane-bounded organelle;extracellular organelle;extracellular region part;extracellular space;extracellular vesicular exosome;intracellular membrane-bounded organelle;intracellular organelle;intracellular organelle lumen;intracellular organelle part;intracellular part;membrane-bounded organelle;membrane-bounded vesi…	Peroxisome	11	11	11	74.1	74.1	74.1	17.015	0	323.31	65952000000	192	4.53528	0	1.52349	+	6.47851	P99029-2;P99029;G3UZJ4;H3BJQ7;A0A494BAZ4	P99029-2;P99029;G3UZJ4;H3BJQ7;A0A494BAZ4	Peroxiredoxin-5, mitochondrial	Prdx5
27.4744	27.509	28.1118	27.1036	24.3314	26.5391	26.6473	26.5899	+	DM_GM	anatomical structure development;anatomical structure formation involved in morphogenesis;anatomical structure morphogenesis;angiogenesis;anterior/posterior pattern specification;aortic valve morphogenesis;appendage morphogenesis;arterial endothelial cell differentiation;artery morphogenesis;astrocyte differentiation;atrioventricular node development;atrioventricular valve morphogenesis;auditory …	binding;calcium ion binding;cation binding;chromatin binding;chromatin DNA binding;core promoter binding;DNA binding;enzyme binding;enzyme inhibitor activity;enzyme regulator activity;ion binding;metal ion binding;nucleic acid binding;nucleic acid binding transcription factor activity;protein binding;protein binding transcription factor activity;receptor activity;regulatory region DNA binding;reg…	acrosomal vesicle;actin cytoskeleton;cell part;cell periphery;cell projection;cell surface;cytoplasm;cytoplasmic membrane-bounded vesicle;cytoplasmic part;cytoplasmic vesicle;cytoskeleton;cytosol;endoplasmic reticulum membrane;endoplasmic reticulum part;extracellular region;Golgi apparatus part;Golgi membrane;integral to membrane;integral to plasma membrane;intracellular membrane-bounded organell…	Dorso-ventral axis formation;Notch signaling pathway	15	15	14	9.4	9.4	9	244.25	0	17.316	1162900000	24	1.34747	0.00631134	1.52274	+	2.1665	Q61982;A0A494BAZ6;Q01705-2;Q01705-4;Q01705	Q61982	Neurogenic locus notch homolog protein 3;Notch 3 extracellular truncation;Notch 3 intracellular domain	Notch3
33.4878	33.5568	33.5998	33.8609	31.9054	32.2112	32.014	32.2876	+	DM_GM	alcohol catabolic process;alcohol metabolic process;biosynthetic process;carbohydrate biosynthetic process;carbohydrate catabolic process;carbohydrate metabolic process;catabolic process;cellular biosynthetic process;cellular carbohydrate biosynthetic process;cellular carbohydrate catabolic process;cellular carbohydrate metabolic process;cellular glucan metabolic process;cellular macromolecule bi…	binding;catalytic activity;cation binding;intramolecular transferase activity;intramolecular transferase activity, phosphotransferases;ion binding;isomerase activity;magnesium ion binding;metal ion binding;phosphoglucomutase activity	actin cytoskeleton;cell part;cytoplasmic part;cytoskeleton;cytosol;extracellular membrane-bounded organelle;extracellular organelle;extracellular region part;extracellular vesicular exosome;intracellular non-membrane-bounded organelle;intracellular organelle;intracellular part;membrane-bounded organelle;membrane-bounded vesicle;non-membrane-bounded organelle;organelle;vesicle	Amino sugar and nucleotide sugar metabolism;Galactose metabolism;Glycolysis / Gluconeogenesis;Pentose phosphate pathway;Purine metabolism;Starch and sucrose metabolism;Streptomycin biosynthesis	36	36	36	82.2	82.2	82.2	61.417	0	323.31	73949000000	358	4.83376	0	1.5218	+	6.92062	Q9D0F9;A2CEK3	Q9D0F9;A2CEK3	Phosphoglucomutase-1	Pgm1
33.2879	33.1215	33.2647	33.4119	32.0402	31.7128	31.5675	31.68	+	DM_GM	anatomical structure morphogenesis;biological adhesion;biological regulation;blood vessel morphogenesis;cell adhesion;cell migration;cell motility;cell surface receptor linked signaling pathway;cell-cell adhesion;cellular component movement;cellular process;cellular response to stimulus;developmental process;heterotypic cell-cell adhesion;integrin-mediated signaling pathway;locomotion;regulation …	binding;cation binding;ion binding;metal ion binding	adherens junction;alpha7-beta1 integrin complex;anchoring junction;cell junction;cell part;cell-substrate adherens junction;cell-substrate junction;cytoplasm;integrin complex;intracellular part;macromolecular complex;membrane;membrane part;muscle tendon junction;neuromuscular junction;plasma membrane;plasma membrane part;protein complex;receptor complex;sarcolemma;synapse		42	42	0	51.9	51.9	0	122.49	0	323.31	57178000000	335	4.87915	0	1.52137	+	6.98758	Q61738-2;Q61738-6;A0A1W2P7M9	Q61738-2;Q61738-6	Integrin alpha-7;Integrin alpha-7 heavy chain;Integrin alpha-7 light chain	Itga7
26.6158	27.2866	27.3203	27.4413	25.6613	25.5001	26.1755	25.2477	+	DM_GM	anatomical structure development;biological adhesion;cell adhesion;cellular process;developmental process;organ development;pancreas development		anchored to membrane;cell part;cell surface;cytoplasmic part;extracellular region part;extracellular space;Golgi apparatus;intracellular membrane-bounded organelle;intracellular organelle;intracellular part;intrinsic to membrane;membrane;membrane part;membrane-bounded organelle;organelle;plasma membrane		7	7	7	13.4	13.4	13.4	69.803	0	8.2532	822590000	14	2.86811	0.000174165	1.51982	+	4.10323	A0A494B9A6;Q61468	A0A494B9A6;Q61468	Mesothelin;Megakaryocyte-potentiating factor;Mesothelin, cleaved form	Msln
27.2724	27.0281	27.4714	27.2092	25.3647	25.382	25.0018	27.1691	+	DM_GM	acyl-CoA metabolic process;carboxylic acid catabolic process;carboxylic acid metabolic process;catabolic process;cellular catabolic process;cellular component organization;cellular component organization at cellular level;cellular component organization or biogenesis;cellular component organization or biogenesis at cellular level;cellular ketone metabolic process;cellular metabolic process;cellul…	acyl-CoA hydrolase activity;acyl-CoA thioesterase activity;binding;carboxylic ester hydrolase activity;catalytic activity;choloyl-CoA hydrolase activity;CoA hydrolase activity;hydrolase activity;hydrolase activity, acting on ester bonds;palmitoyl-CoA hydrolase activity;protein binding;receptor binding;thiolester hydrolase activity	cell part;cytoplasmic part;intracellular membrane-bounded organelle;intracellular organelle;intracellular organelle lumen;intracellular organelle part;intracellular part;membrane-bounded organelle;membrane-enclosed lumen;microbody;microbody lumen;microbody part;mitochondrion;organelle;organelle lumen;organelle part;peroxisomal matrix;peroxisomal part;peroxisome	Peroxisome	5	5	5	25.4	25.4	25.4	29.542	0.00018454	3.9295	1164800000	10	1.64988	0.00333164	1.51587	+	2.54197	Q8BZR4;P58137;G3UXJ8	Q8BZR4;P58137	Acyl-coenzyme A thioesterase 8	Acot8
27.1185	27.64	25.1574	27.4271	25.6215	23.3225	25.6224	26.7478	+	DM_GM	acylglycerol biosynthetic process;acylglycerol metabolic process;alcohol metabolic process;amine metabolic process;biological regulation;biosynthetic process;cellular biosynthetic process;cellular lipid metabolic process;cellular macromolecule metabolic process;cellular metabolic process;cellular process;cellular protein metabolic process;cellular response to stimulus;ceramide metabolic process;d…	catalytic activity;hydrolase activity;hydrolase activity, acting on ester bonds;phosphatase activity;phosphatidate phosphatase activity;phosphoric ester hydrolase activity	cell part;extracellular membrane-bounded organelle;extracellular organelle;extracellular region part;extracellular vesicular exosome;integral to membrane;integral to plasma membrane;intrinsic to membrane;intrinsic to plasma membrane;membrane;membrane part;membrane-bounded organelle;membrane-bounded vesicle;organelle;plasma membrane;plasma membrane part;vesicle	Ether lipid metabolism;Fat digestion and absorption;Fc gamma R-mediated phagocytosis;Glycerolipid metabolism;Glycerophospholipid metabolism;Sphingolipid metabolism	2	2	1	9.2	9.2	3.5	31.891	0.00017778	3.3245	887300000	11	0.819347	0.0342556	1.5072		1.48113	Q61469	Q61469	Lipid phosphate phosphohydrolase 1	Ppap2a
29.281	28.8442	29.1497	29.0528	27.4064	27.8976	27.3871	27.6227	+	DM_GM	activation of immune response;activation of innate immune response;biological regulation;cell recognition;cellular process;cellular response to stimulus;immune response;immune response-activating signal transduction;immune response-regulating signaling pathway;immune system process;innate immune response-activating signal transduction;pattern recognition receptor signaling pathway;phagocytosis, r…	binding;carbohydrate binding;cation binding;ion binding;lipoprotein particle binding;low-density lipoprotein particle binding;metal ion binding;molecular transducer activity;pattern recognition receptor activity;protein-lipid complex binding;receptor activity;signal transducer activity;signaling receptor activity	cell part;collagen;extracellular matrix part;extracellular membrane-bounded organelle;extracellular organelle;extracellular region part;extracellular vesicular exosome;integral to membrane;intrinsic to membrane;membrane part;membrane-bounded organelle;membrane-bounded vesicle;organelle;vesicle	Phagosome	15	15	15	21.2	21.2	21.2	81.303	0	156.41	3179800000	38	4.2353	0	1.50348	+	6.00284	Q8K4Q8;A0A452J8C7	Q8K4Q8;A0A452J8C7	Collectin-12	Colec12
28.6169	28.9087	28.5148	28.5119	26.5097	27.9817	26.1876	27.8663	+	DM_GM	aging;anatomical structure development;apoptosis;behavior;behavioral defense response;behavioral fear response;biological regulation;cell cycle process;cell death;cell development;cell migration;cell motility;cellular component movement;cellular developmental process;cellular macromolecule metabolic process;cellular metabolic process;cellular process;cellular process involved in reproduction;cell…	adenyl nucleotide binding;adenyl ribonucleotide binding;ATP binding;binding;catalytic activity;kinase activity;nucleotide binding;peptide binding;phosphotransferase activity, alcohol group as acceptor;protein kinase activity;protein serine/threonine kinase activity;protein serine/threonine/tyrosine kinase activity;purine nucleotide binding;purine ribonucleoside triphosphate binding;purine ribonuc…	cell junction;cell part;cell projection;cell surface;cytoplasm;cytoplasmic part;intracellular membrane-bounded organelle;intracellular organelle;intracellular organelle part;intracellular part;membrane;membrane-bounded organelle;mitochondrial membrane;mitochondrial outer membrane;mitochondrial part;mitochondrion;neuron projection;nuclear part;nucleoplasm;nucleus;organelle;organelle membrane;organ…	Acute myeloid leukemia;ErbB signaling pathway;Fc gamma R-mediated phagocytosis;Insulin signaling pathway;mTOR signaling pathway;TGF-beta signaling pathway	6	6	5	13.3	13.3	11.8	56.157	0	8.2583	2348500000	26	1.72974	0.00265865	1.50173	+	2.63697	Q8BSK8-2;Q8BSK8;Q5SWG2;Q8C3J7	Q8BSK8-2;Q8BSK8	Ribosomal protein S6 kinase beta-1	Rps6kb1
26.867	26.9715	26.8679	27.3962	23.5654	23.9766	27.6368	26.9206			biological regulation;biosynthetic process;cellular biosynthetic process;cellular component organization;cellular component organization at cellular level;cellular component organization or biogenesis;cellular component organization or biogenesis at cellular level;cellular macromolecule biosynthetic process;cellular macromolecule metabolic process;cellular metabolic process;cellular nitrogen comp…	binding;catalytic activity;cation binding;dioxygenase activity;ion binding;metal ion binding;oxidoreductase activity	cell part;intracellular membrane-bounded organelle;intracellular organelle;intracellular part;membrane-bounded organelle;nucleus;organelle		11	11	10	9.7	9.7	9	191.46	0	17.499	1098500000	19	0.70568	0.0518052	1.50082		1.32321	B9EKS2;Q6ZPY7;A0A286YDJ6;Q3UI14;Q6ZPY7-2	B9EKS2;Q6ZPY7;A0A286YDJ6	Lysine-specific demethylase 3B	Kdm3b
27.0434	26.6417	27.3515	27.2493	24.6699	25.4754	26.0626	26.0874	+	DM_GM	biological regulation;chemical homeostasis;cholesterol homeostasis;homeostatic process;lipid homeostasis;phospholipid homeostasis;positive regulation of biological process;positive regulation of biosynthetic process;positive regulation of cellular biosynthetic process;positive regulation of cellular metabolic process;positive regulation of cellular process;positive regulation of lipid biosyntheti…	binding;carboxylic acid binding;cytoskeletal protein binding;fatty acid binding;lipid binding;monocarboxylic acid binding;oleic acid binding;protein binding;transporter activity	cell part;cytoplasmic part;cytosol;extracellular membrane-bounded organelle;extracellular organelle;extracellular region part;extracellular space;extracellular vesicular exosome;intracellular part;membrane-bounded organelle;membrane-bounded vesicle;organelle;vesicle	PPAR signaling pathway	5	5	5	38.3	38.3	38.3	14.819	0	6.2969	585750000	12	2.18197	0.000815287	1.49764	+	3.20019	P11404	P11404	Fatty acid-binding protein, heart	Fabp3
25.778	26.1209	25.2711	25.4476	23.8234	23.6573	24.5942	24.6089	+	DM_GM	establishment of localization;establishment of protein localization;protein transport;transport		cell part;cytoplasm;intracellular membrane-bounded organelle;intracellular organelle;intracellular part;membrane-bounded organelle;nucleus;organelle		5	4	4	5.8	4.7	4.7	124.59	0	5.6715	283510000	8	2.49346	0.000740245	1.48343	+	3.58891	Q8BIV3	Q8BIV3	Ran-binding protein 6	Ranbp6
26.043	25.5214	26.6115	25.3491	24.2408	24.3796	25.7445	23.2304	+	DM_GM	2'-deoxyribonucleotide metabolic process;adenosine to inosine editing;base conversion or substitution editing;biological regulation;catabolic process;cellular catabolic process;cellular component organization;cellular component organization at cellular level;cellular component organization or biogenesis;cellular component organization or biogenesis at cellular level;cellular macromolecule catabol…	binding;catalytic activity;cation binding;cobalt ion binding;dITP diphosphatase activity;exopeptidase activity;GTP binding;guanyl nucleotide binding;guanyl ribonucleotide binding;hydrolase activity;hydrolase activity, acting on acid anhydrides;hydrolase activity, acting on acid anhydrides, in phosphorus-containing anhydrides;identical protein binding;ion binding;m7G(5')pppN diphosphatase activity…	cell part;cytoplasm;intracellular membrane-bounded organelle;intracellular non-membrane-bounded organelle;intracellular organelle;intracellular organelle part;intracellular part;membrane-bounded organelle;non-membrane-bounded organelle;nuclear part;nucleolus;nucleoplasm;nucleus;organelle;organelle part		3	2	2	22.5	16.8	16.8	21.248	0	5.434	338520000	9	1.3403	0.00663678	1.48238	+	2.14921	A0A087WRE5;Q6P3D0;A0A087WSB5	A0A087WRE5;Q6P3D0;A0A087WSB5	U8 snoRNA-decapping enzyme	Nudt16
28.5338	28.2371	28.0217	28.006	27.0534	26.7415	26.5121	26.5786	+	DM_GM	cell differentiation;cellular developmental process;cellular lipid metabolic process;cellular metabolic process;cellular process;dephosphorylation;developmental process;hemopoietic progenitor cell differentiation;lipid metabolic process;metabolic process;organophosphate metabolic process;phosphate-containing compound metabolic process;phospholipid metabolic process;phosphorus metabolic process;pr…	acid phosphatase activity;catalytic activity;hydrolase activity;hydrolase activity, acting on ester bonds;lysophosphatidic acid phosphatase activity;phosphatase activity;phosphoric ester hydrolase activity	cell part;cytoplasm;cytoplasmic part;intracellular membrane-bounded organelle;intracellular organelle;intracellular part;membrane-bounded organelle;mitochondrion;organelle	Riboflavin metabolism	7	7	7	21.8	21.8	21.8	47.624	0	22.623	1841800000	36	3.85807	0	1.47824	+	5.42476	Q8BP40	Q8BP40	Lysophosphatidic acid phosphatase type 6	Acp6
27.6379	27.8831	28.5553	27.6608	27.988	28.0185	25.4482	24.3921	+	DM_GM	anatomical structure development;apoptosis;biological regulation;cardiac muscle tissue development;cell activation;cell death;cell differentiation;cellular component assembly;cellular component organization;cellular component organization or biogenesis;cellular developmental process;cellular process;cellular response to abiotic stimulus;cellular response to external stimulus;cellular response to …	binding;cytokine receptor binding;death effector domain binding;enzyme binding;identical protein binding;protease binding;protein binding;protein domain specific binding;receptor binding;tumor necrosis factor receptor superfamily binding	CD95 death-inducing signaling complex;cell body;cell part;cell projection;cytoplasmic part;cytosol;death-inducing signaling complex;intracellular part;macromolecular complex;membrane part;membrane raft;neuron projection;plasma membrane part;protein complex	Alzheimer's disease;Apoptosis;Chagas disease (American trypanosomiasis);ko05152;Pathways in cancer;RIG-I-like receptor signaling pathway;Toll-like receptor signaling pathway	3	3	3	21	21	21	22.96	0	10.221	2600600000	12	0.773539	0.040656	1.47258		1.41527	Q61160	Q61160	FAS-associated death domain protein	Fadd
26.7576	27.0583	27.0228	26.8216	26.0445	24.952	25.6558	25.12	+	DM_GM	establishment of localization;establishment of protein localization;protein transport;transport		cell part;cytoplasmic part;endoplasmic reticulum;endoplasmic reticulum lumen;endoplasmic reticulum part;extracellular region part;extracellular space;intracellular membrane-bounded organelle;intracellular organelle;intracellular organelle lumen;intracellular organelle part;intracellular part;membrane-bounded organelle;membrane-enclosed lumen;organelle;organelle lumen;organelle part	Protein processing in endoplasmic reticulum	6	6	6	19.9	19.9	19.9	46.779	0	30.449	540240000	12	2.87468	0.000234286	1.47204	+	4.07621	A0A494B9H1;Q9EPK6;A0A494B9B2;A0A494B9L8	A0A494B9H1;Q9EPK6;A0A494B9B2	Nucleotide exchange factor SIL1	Sil1
25.8897	26.5685	26.1385	26.2833	24.7765	24.1808	24.3144	25.7245	+	DM_GM	biosynthetic process;cellular biosynthetic process;cellular ketone metabolic process;cellular metabolic process;cellular process;coenzyme biosynthetic process;coenzyme metabolic process;cofactor biosynthetic process;cofactor metabolic process;metabolic process;oxidoreduction coenzyme metabolic process;phosphate-containing compound metabolic process;phosphorus metabolic process;phosphorylation;qui…	adenyl nucleotide binding;adenyl ribonucleotide binding;ADP binding;ATP binding;binding;catalytic activity;kinase activity;nucleotide binding;purine nucleotide binding;purine ribonucleoside triphosphate binding;purine ribonucleotide binding;ribonucleotide binding;transferase activity;transferase activity, transferring phosphorus-containing groups	cell part;cytoplasmic part;integral to membrane;intracellular membrane-bounded organelle;intracellular organelle;intracellular part;intrinsic to membrane;membrane part;membrane-bounded organelle;mitochondrion;organelle		6	6	6	12.6	12.6	12.6	71.742	0	6.61	376620000	9	2.0988	0.000814433	1.47096	+	3.08395	Q60936;Q60936-2;F7B1B6;E0CXI5;A0A0A6YXI0;E0CYD3;E0CYT4;E0CYG7;E0CZ05;E0CXT4;A0A0A6YXD9;E0CXR6;E0CYC1;E0CXR1	Q60936;Q60936-2;F7B1B6	Atypical kinase ADCK3, mitochondrial	Adck3
29.9687	29.7323	29.9653	30.2431	28.2977	28.5813	28.6014	28.5497	+	DM_GM	biological regulation;cellular localization;cellular macromolecule localization;cellular process;cellular protein localization;localization;macromolecule localization;negative regulation of biological process;negative regulation of cellular component organization;negative regulation of cellular process;negative regulation of cytoskeleton organization;negative regulation of microtubule depolymeriz…	binding;catalytic activity;cation binding;ion binding;ligase activity;metal ion binding;transition metal ion binding;zinc ion binding	cell part;cytoplasm;cytoplasmic microtubule;cytoplasmic part;cytoskeletal part;cytoskeleton;intracellular non-membrane-bounded organelle;intracellular organelle;intracellular organelle part;intracellular part;macromolecular complex;microtubule;microtubule cytoskeleton;non-membrane-bounded organelle;organelle;organelle part;protein complex	Ubiquitin mediated proteolysis	17	17	16	34.3	34.3	32.8	74.959	0	43.007	5751800000	59	4.61844	0	1.46982	+	6.49954	O70583-2;O70583;B1AV01;O70583-3;B1AUZ9;Q6PD02	O70583-2;O70583;B1AV01;O70583-3	E3 ubiquitin-protein ligase Midline-1	Mid1
27.1118	26.7951	26.64	27.009	24.894	25.5349	26.2889	24.959	+	DM_GM	biological regulation;carbohydrate metabolic process;cellular carbohydrate metabolic process;cellular component organization;cellular component organization at cellular level;cellular component organization or biogenesis;cellular component organization or biogenesis at cellular level;cellular macromolecule metabolic process;cellular metabolic process;cellular process;cellular protein metabolic pr…		cell part;cytoplasm;cytoplasmic part;Golgi apparatus;intracellular membrane-bounded organelle;intracellular organelle;intracellular part;membrane;membrane-bounded organelle;organelle		5	5	5	18.8	18.8	18.8	46.882	0	26.692	649790000	13	2.30028	0.000757073	1.46979	+	3.33585	Q91X51	Q91X51	Golgi reassembly-stacking protein 1	Gorasp1
26.5764	26.8525	26.9298	26.9671	25.4798	24.9605	25.5946	25.4522	+	DM_GM	cellular macromolecule metabolic process;cellular metabolic process;cellular process;cellular protein metabolic process;macromolecule metabolic process;macromolecule modification;metabolic process;primary metabolic process;protein de-ADP-ribosylation;protein metabolic process;protein modification process	ADP-ribosylarginine hydrolase activity;binding;catalytic activity;cation binding;hydrolase activity;hydrolase activity, acting on glycosyl bonds;hydrolase activity, hydrolyzing N-glycosyl compounds;ion binding;magnesium ion binding;metal ion binding			5	5	5	3.8	3.8	3.8	184.23	0	12.387	492360000	11	3.92158	0	1.45966	+	5.48848	A0A0N4SVK8;Q8BGK2;E9Q4C0;E9Q333	A0A0N4SVK8;Q8BGK2;E9Q4C0	[Protein ADP-ribosylarginine] hydrolase-like protein 1	Adprhl1
29.7608	29.8426	29.8637	29.9304	28.1738	28.4963	28.5824	28.3179	+	DM_GM	amine metabolic process;aminoglycan metabolic process;carbohydrate metabolic process;glycosaminoglycan metabolic process;macromolecule metabolic process;metabolic process;nitrogen compound metabolic process;polysaccharide metabolic process;primary metabolic process	binding;catalytic activity;cation binding;hydrolase activity;hydrolase activity, acting on ester bonds;ion binding;metal ion binding;N-acetylglucosamine-6-sulfatase activity;sulfuric ester hydrolase activity	cell part;cytoplasmic part;extracellular membrane-bounded organelle;extracellular organelle;extracellular region part;extracellular vesicular exosome;intracellular membrane-bounded organelle;intracellular organelle;intracellular part;lysosome;lytic vacuole;membrane-bounded organelle;membrane-bounded vesicle;organelle;vacuole;vesicle	Glycosaminoglycan degradation;Lysosome	11	11	11	21.1	21.1	21.1	61.174	0	13.198	5527400000	51	5.23837	0	1.45678	+	7.36336	Q8BFR4;A0A1W2P8D3	Q8BFR4	N-acetylglucosamine-6-sulfatase	Gns
34.9078	34.6937	34.8413	34.7773	33.6735	33.3264	33.2576	33.1357	+	DM_GM	anatomical structure development;anatomical structure morphogenesis;biological regulation;biosynthetic process;cardiac chamber development;cardiac ventricle development;cell migration;cell motility;cellular biosynthetic process;cellular component movement;cellular macromolecule biosynthetic process;cellular macromolecule metabolic process;cellular metabolic process;cellular nitrogen compound meta…	binding;DNA binding;nucleic acid binding;protein binding;protein binding transcription factor activity;TBP-class protein binding;transcription coactivator activity;transcription cofactor activity;transcription factor binding;transcription factor binding transcription factor activity	cell part;cytoplasm;extracellular membrane-bounded organelle;extracellular organelle;extracellular region part;extracellular vesicular exosome;intracellular membrane-bounded organelle;intracellular organelle;intracellular part;membrane-bounded organelle;membrane-bounded vesicle;nucleus;organelle;vesicle		88	88	88	63.6	63.6	63.6	220.5	0	323.31	168070000000	721	4.63772	0	1.45673	+	6.50145	P70670;Q60817	P70670	Nascent polypeptide-associated complex subunit alpha, muscle-specific form	Naca
31.9611	31.9975	31.8123	32.054	30.5293	30.4277	30.5563	30.4955	+	DM_GM	bile acid biosynthetic process;bile acid metabolic process;biosynthetic process;carboxylic acid biosynthetic process;carboxylic acid metabolic process;catabolic process;cellular biosynthetic process;cellular catabolic process;cellular ketone metabolic process;cellular lipid catabolic process;cellular lipid metabolic process;cellular metabolic process;cellular process;fatty acid metabolic process;…	alpha-methylacyl-CoA racemase activity;binding;catalytic activity;isomerase activity;protein binding;racemase and epimerase activity;receptor binding	cell part;cytoplasm;cytoplasmic part;intracellular membrane-bounded organelle;intracellular organelle;intracellular part;membrane-bounded organelle;microbody;mitochondrion;organelle;peroxisome	Peroxisome;Primary bile acid biosynthesis	21	21	21	74	74	74	41.704	0	281.84	23098000000	146	6.54823	0	1.45402	+	9.16577	O09174	O09174	Alpha-methylacyl-CoA racemase	Amacr
26.6814	26.7739	26.7003	26.426	25.5431	25.0952	24.7427	25.3944	+	DM_GM	biological regulation;calcium ion homeostasis;calcium ion transport;cation homeostasis;cation transport;cellular calcium ion homeostasis;cellular cation homeostasis;cellular chemical homeostasis;cellular divalent inorganic cation homeostasis;cellular homeostasis;cellular ion homeostasis;cellular metal ion homeostasis;cellular process;chemical homeostasis;divalent inorganic cation homeostasis;diva…		cell part;cytoplasmic part;integral to membrane;integral to mitochondrial inner membrane;integral to mitochondrial membrane;integral to organelle membrane;intracellular membrane-bounded organelle;intracellular organelle;intracellular organelle part;intracellular part;intrinsic to membrane;intrinsic to mitochondrial inner membrane;intrinsic to organelle membrane;membrane part;membrane-bounded orga…		2	2	2	53.3	53.3	53.3	5.1177	0.00050986	2.5683	484450000	16	3.55021	0.00013617	1.45154	+	4.96336	A0A2R8VHK6;Q9DB10;E0CZF0	A0A2R8VHK6;Q9DB10;E0CZF0	Essential MCU regulator, mitochondrial	Smdt1
29.1465	29.0157	29.0512	29.3526	27.9319	27.8404	27.6442	27.3696	+	DM_GM	activated T cell proliferation;activation of caspase activity;activation of immune response;aging;anatomical structure development;anatomical structure morphogenesis;antigen receptor-mediated signaling pathway;axon ensheathment;B cell receptor signaling pathway;biological regulation;calcium ion homeostasis;calcium ion transport;calcium ion transport into cytosol;cation homeostasis;cation transpor…	adenyl nucleotide binding;adenyl ribonucleotide binding;antigen binding;ATP binding;ATPase binding;binding;catalytic activity;cation binding;CD4 receptor binding;CD8 receptor binding;cytoskeletal protein binding;enzyme binding;ephrin receptor binding;glycoprotein binding;G-protein-coupled receptor binding;growth factor receptor binding;hydrolase activity;hydrolase activity, acting on ester bonds;…	actin filament;cell junction;cell part;cell periphery;cell-cell junction;cytoplasmic membrane-bounded vesicle;cytoplasmic part;cytoplasmic vesicle;cytoskeletal part;cytosol;endocytic vesicle;endosome;extracellular membrane-bounded organelle;extracellular organelle;extracellular region part;extracellular vesicular exosome;extrinsic to internal side of plasma membrane;extrinsic to membrane;extrinsi…	Adherens junction;Axon guidance;Fc epsilon RI signaling pathway;Focal adhesion;Measles;Natural killer cell mediated cytotoxicity;Osteoclast differentiation;Pathogenic Escherichia coli infection;Primary immunodeficiency;Prion diseases;T cell receptor signaling pathway;Viral myocarditis	11	9	8	23.6	19.7	18.2	60.674	0	19.79	3449000000	32	4.21908	0	1.44498	+	5.88449	P39688;D3YZ57;P39688-2;D3YZA2;D3YVZ0;E9Q696;P06240	P39688;D3YZ57;P39688-2	Tyrosine-protein kinase Fyn;Non-specific protein-tyrosine kinase	Fyn
31.6111	31.5929	31.6336	31.7154	30.1847	30.1642	30.2093	30.2164	+	DM_GM	anatomical structure development;anatomical structure morphogenesis;biological regulation;developmental process;gamete generation;liver development;male gamete generation;multicellular organismal process;multicellular organismal reproductive process;organ development;organ morphogenesis;organ regeneration;positive regulation of apoptosis;positive regulation of biological process;positive regulati…	binding;carbohydrate binding;carboxylic acid binding;glycoprotein binding;G-protein coupled receptor activity;growth factor binding;identical protein binding;insulin-like growth factor binding;isoprenoid binding;lipid binding;mannose binding;molecular transducer activity;monocarboxylic acid binding;monosaccharide binding;phosphoprotein binding;protein binding;receptor activity;retinoic acid bindi…	adherens junction;anchoring junction;cell junction;cell part;cell surface;cell-substrate adherens junction;cell-substrate junction;clathrin coat;clathrin-coated vesicle;coated vesicle;cytoplasmic membrane-bounded vesicle;cytoplasmic part;cytoplasmic vesicle;endocytic vesicle;endosome;extracellular membrane-bounded organelle;extracellular organelle;extracellular region part;extracellular space;ext…	Lysosome	47	47	47	26.3	26.3	26.3	273.81	0	290.98	18766000000	180	8.30918	0	1.44457	+	11.1512	Q07113	Q07113	Cation-independent mannose-6-phosphate receptor	Igf2r
29.2928	29.1542	29.1462	29.0914	27.9336	27.5272	28.0332	27.4324	+	DM_GM		14-3-3 protein binding;actin binding;actinin binding;alpha-actinin binding;binding;cytoskeletal protein binding;muscle alpha-actinin binding;protein binding	actin cytoskeleton;adherens junction;anchoring junction;cell junction;cell part;cell-substrate adherens junction;cell-substrate junction;contractile fiber part;cytoplasmic part;cytoskeleton;focal adhesion;intracellular membrane-bounded organelle;intracellular non-membrane-bounded organelle;intracellular organelle;intracellular part;membrane-bounded organelle;non-membrane-bounded organelle;nucleus…		12	12	12	20.1	20.1	20.1	74.983	0	19.814	3529800000	52	4.06843	0	1.43954	+	5.66434	A0A498WGE8;E9Q1U2;Q91YE8-2;Q91YE8;D3YVV9;A0A0G2JDM5	A0A498WGE8;E9Q1U2;Q91YE8-2;Q91YE8;D3YVV9	Synaptopodin-2	Synpo2
27.5724	26.7789	26.9879	26.7672	25.8807	24.6896	25.9462	25.8478	+	DM_GM	amine transport;amino acid transport;carboxylic acid transport;establishment of localization;glycine transport;neutral amino acid transport;nitrogen compound transport;organic acid transport;organic substance transport;transport	active transmembrane transporter activity;amine transmembrane transporter activity;amino acid transmembrane transporter activity;carboxylic acid transmembrane transporter activity;cation transmembrane transporter activity;cation:amino acid symporter activity;glycine transmembrane transporter activity;inorganic cation transmembrane transporter activity;ion transmembrane transporter activity;metal …	cell part;integral to membrane;integral to plasma membrane;intrinsic to membrane;intrinsic to plasma membrane;membrane;membrane part;plasma membrane;plasma membrane part		3	3	3	7.9	7.9	7.9	58.258	0.0001759	3.1334	683370000	13	2.16647	0.000798574	1.43557	+	3.1517	E9Q517;E9Q3V0;P28571-1;P28571-2;P28571;E9QA02;E9Q3Z2	E9Q517;E9Q3V0;P28571-1;P28571-2;P28571	Transporter;Sodium- and chloride-dependent glycine transporter 1	Slc6a9
27.5965	27.3996	27.0488	27.1512	24.7483	26.3387	26.4217	25.9831	+	DM_GM	cellular component organization;cellular component organization or biogenesis;cellular membrane organization;cellular process;membrane organization;plasma membrane organization				4	4	4	9.3	9.3	9.3	70.083	0	13.188	976520000	14	1.89851	0.00160411	1.4261	+	2.81837	D3YWC9;Q6P9S0;F7D291;F6S054	D3YWC9;Q6P9S0;F7D291	MTSS1-like protein	Mtss1l
27.9013	27.7779	27.8316	27.6929	23.9133	27.2681	27.1064	27.2435	+	DM_GM	adult behavior;adult locomotory behavior;adult walking behavior;alcohol metabolic process;autophagy;behavior;bile acid metabolic process;biological regulation;carbohydrate metabolic process;carboxylic acid metabolic process;catabolic process;cellular carbohydrate metabolic process;cellular catabolic process;cellular component organization;cellular component organization or biogenesis;cellular ket…	binding;cholesterol binding;hedgehog receptor activity;lipid binding;molecular transducer activity;receptor activity;signal transducer activity;signaling receptor activity;steroid binding;sterol binding;transmembrane signaling receptor activity	cell part;cytoplasmic part;endoplasmic reticulum;endosomal part;endosome;endosome membrane;envelope;extracellular membrane-bounded organelle;extracellular organelle;extracellular region;extracellular region part;extracellular vesicular exosome;Golgi apparatus;integral to membrane;integral to plasma membrane;intracellular membrane-bounded organelle;intracellular organelle;intracellular organelle p…	Lysosome	6	6	6	6.6	6.6	6.6	142.88	0	37.535	1558300000	16	0.864938	0.0300931	1.41811		1.53288	O35604	O35604	Niemann-Pick C1 protein	Npc1
26.5454	26.7457	26.1003	25.6053	24.0033	24.8058	23.9135	26.6071	+	DM_GM			cell part;integral to membrane;intrinsic to membrane;membrane;membrane part		3	3	3	10.1	10.1	10.1	50.53	0	18.13	610150000	9	1.09534	0.0141817	1.41678		1.83019	A0A0R4J0B5;D6RDS0;Q91W34-2;Q91W34	A0A0R4J0B5;D6RDS0;Q91W34-2;Q91W34	RUS1 family protein C16orf58 homolog	BC017158
29.9164	29.7717	29.8706	29.8727	28.3137	28.5353	28.6993	28.2323	+	DM_GM	alcohol metabolic process;apoptosis;biological regulation;biosynthetic process;carbohydrate biosynthetic process;carbohydrate metabolic process;carbohydrate transport;cell death;cell surface receptor linked signaling pathway;cellular biosynthetic process;cellular carbohydrate biosynthetic process;cellular carbohydrate metabolic process;cellular component organization;cellular component organizati…	adenyl nucleotide binding;adenyl ribonucleotide binding;ATP binding;binding;catalytic activity;kinase activity;nucleotide binding;phosphotransferase activity, alcohol group as acceptor;protein kinase activity;protein serine/threonine kinase activity;purine nucleotide binding;purine ribonucleoside triphosphate binding;purine ribonucleotide binding;ribonucleotide binding;transferase activity;transf…	cell cortex;cell part;cell projection membrane;cell projection part;cytoplasmic part;intracellular membrane-bounded organelle;intracellular organelle;intracellular part;leading edge membrane;membrane;membrane part;membrane-bounded organelle;nucleus;organelle;plasma membrane;plasma membrane part;ruffle membrane	Acute myeloid leukemia;Adipocytokine signaling pathway;Apoptosis;B cell receptor signaling pathway;Carbohydrate digestion and absorption;Chagas disease (American trypanosomiasis);Chemokine signaling pathway;Chronic myeloid leukemia;Colorectal cancer;Endometrial cancer;ErbB signaling pathway;Fc epsilon RI signaling pathway;Fc gamma R-mediated phagocytosis;Focal adhesion;Glioma;Hepatitis C;Insulin …	18	13	13	41.8	28.3	28.3	55.741	0	43.387	5561100000	51	4.85195	0	1.41273	+	6.71125	Q60823;F8WHG5;D3Z3N2;D3YXM7;D3Z5X2;D3Z490;D3Z0M3;D3YZJ5	Q60823;F8WHG5;D3Z3N2;D3YXM7	RAC-beta serine/threonine-protein kinase	Akt2
28.2941	28.3796	28.3469	28.5299	26.3748	27.1165	27.3662	27.0504	+	DM_GM	behavior;biological regulation;cation homeostasis;cellular cation homeostasis;cellular chemical homeostasis;cellular component assembly;cellular component organization;cellular component organization or biogenesis;cellular copper ion homeostasis;cellular homeostasis;cellular ion homeostasis;cellular metabolic process;cellular nitrogen compound metabolic process;cellular process;cellular response …	binding;cation binding;copper ion binding;cytoskeletal protein binding;identical protein binding;ion binding;metal ion binding;microtubule binding;protein binding;transition metal ion binding;tubulin binding	anchored to membrane;cell part;cell surface;cytoplasmic part;endoplasmic reticulum;extracellular membrane-bounded organelle;extracellular organelle;extracellular region part;extracellular vesicular exosome;Golgi apparatus;intracellular membrane-bounded organelle;intracellular organelle;intracellular organelle part;intracellular part;intrinsic to membrane;membrane;membrane part;membrane raft;membr…	Prion diseases	7	7	7	35	35	35	27.977	0	9.3825	2023700000	31	3.19064	0.000109589	1.41061	+	4.4376	P04925	P04925	Major prion protein	Prnp
25.6001	26.4732	26.9759	26.9188	25.2593	26.2554	24.2911	24.5235	+	DM_GM	biological regulation;cellular process;cellular response to abiotic stimulus;cellular response to chemical stimulus;cellular response to light stimulus;cellular response to oxidative stress;cellular response to radiation;cellular response to stimulus;cellular response to stress;cellular response to UV;positive regulation of biological process;positive regulation of cellular metabolic process;posi…		cell part;integral to membrane;intrinsic to membrane;membrane part		3	3	3	6.2	6.2	6.2	50.791	0.00018282	3.7532	503480000	8	1.38436	0.00611998	1.40967	+	2.18724	F6UNW2;Q8VCA6;S4R2H0;M0QWV0;S4R1Z2;Q8VCA6-3;Q8VCA6-2	F6UNW2;Q8VCA6;S4R2H0;M0QWV0	Transmembrane protein 161A	Tmem161a
30.713	30.5034	30.5039	30.5706	29.003	29.2371	29.0948	29.3264	+	DM_GM	biological regulation;calcium ion homeostasis;calcium ion transmembrane transport;calcium ion transport;cation homeostasis;cation transport;cellular calcium ion homeostasis;cellular cation homeostasis;cellular chemical homeostasis;cellular divalent inorganic cation homeostasis;cellular homeostasis;cellular ion homeostasis;cellular metal ion homeostasis;cellular process;cellular response to amine …	active transmembrane transporter activity;adenyl nucleotide binding;adenyl ribonucleotide binding;ATP binding;ATPase activity;ATPase activity, coupled;ATPase activity, coupled to movement of substances;ATPase activity, coupled to transmembrane movement of ions;ATPase activity, coupled to transmembrane movement of ions, phosphorylative mechanism;ATPase activity, coupled to transmembrane movement o…	cell part;contractile fiber part;cytoplasmic part;integral to membrane;integral to plasma membrane;intracellular part;intrinsic to membrane;intrinsic to plasma membrane;macromolecular complex;membrane;membrane part;organelle part;plasma membrane;plasma membrane part;protein complex;sarcolemma;T-tubule;Z disc	Calcium signaling pathway;Pancreatic secretion;Salivary secretion	25	16	14	29.4	19.3	17.3	128.56	0	147.03	9377200000	83	5.4387	0	1.40743	+	7.51087	F7AAP4;E9Q828;Q6Q477-2;Q6Q477	F7AAP4;E9Q828;Q6Q477-2;Q6Q477	Calcium-transporting ATPase	Atp2b4
31.0093	31.4718	30.8931	31.2653	29.5636	29.6324	29.9792	29.8552	+	DM_GM	biological regulation;cellular macromolecule metabolic process;cellular metabolic process;cellular nitrogen compound metabolic process;cellular process;macromolecule metabolic process;metabolic process;nitrogen compound metabolic process;nucleic acid metabolic process;nucleobase-containing compound metabolic process;primary metabolic process;regulation of biological process;regulation of gene exp…	adenyl nucleotide binding;adenyl ribonucleotide binding;ATP binding;ATPase activity;ATPase activity, coupled;ATP-dependent helicase activity;ATP-dependent RNA helicase activity;binding;catalytic activity;helicase activity;hydrolase activity;hydrolase activity, acting on acid anhydrides;hydrolase activity, acting on acid anhydrides, in phosphorus-containing anhydrides;nucleic acid binding;nucleosi…	cell part;cytoplasm;cytoplasmic part;intracellular non-membrane-bounded organelle;intracellular organelle;intracellular organelle part;intracellular part;non-membrane-bounded organelle;nuclear part;nucleolus;organelle;organelle part;perinuclear region of cytoplasm	RNA transport	28	11	11	74.7	44.5	44.5	46.402	0	323.31	13234000000	115	3.88508	0	1.40227	+	5.35567	P10630;Q8BTU6;P10630-2;A0A338P6X5;E9Q561;D6RJ60;D6RJ11	P10630;Q8BTU6;P10630-2;A0A338P6X5;E9Q561	Eukaryotic initiation factor 4A-II;Eukaryotic initiation factor 4A-II, N-terminally processed	Eif4a2
27.2018	27.4014	26.6172	26.8984	25.4208	25.0257	25.8073	26.2686	+	DM_GM	anion transport;carboxylic acid transport;cellular process;establishment of localization;ion transmembrane transport;ion transport;lactate transmembrane transport;lactate transport;monocarboxylic acid transport;organic acid transport;organic anion transport;organic substance transport;plasma membrane lactate transport;transmembrane transport;transport	active transmembrane transporter activity;carboxylic acid transmembrane transporter activity;lactate transmembrane transporter activity;monocarboxylic acid transmembrane transporter activity;organic acid transmembrane transporter activity;secondary active monocarboxylate transmembrane transporter activity;secondary active transmembrane transporter activity;substrate-specific transmembrane transpo…	actin cytoskeleton;cell part;cytoskeleton;integral to membrane;integral to plasma membrane;intracellular non-membrane-bounded organelle;intracellular organelle;intracellular organelle part;intracellular part;intrinsic to membrane;intrinsic to plasma membrane;membrane;membrane part;non-membrane-bounded organelle;nuclear membrane;nuclear part;organelle;organelle membrane;organelle part;plasma membr…		3	3	3	7.9	7.9	7.9	50.373	0	7.597	745400000	15	2.34876	0.000764532	1.39911	+	3.35784	P57787;B1ATM1;B1ATM2	P57787	Monocarboxylate transporter 4	Slc16a3
26.651	26.6877	26.5746	26.0342	25.4463	23.8976	25.7616	25.2464	+	DM_GM	actin cytoskeleton organization;actin filament-based process;cellular component organization;cellular component organization at cellular level;cellular component organization or biogenesis;cellular component organization or biogenesis at cellular level;cellular process;cytoskeleton organization;organelle organization	actin binding;actin filament binding;binding;cytoskeletal protein binding;protein binding	actin cytoskeleton;cell part;cytoplasm;cytoskeleton;intracellular non-membrane-bounded organelle;intracellular organelle;intracellular part;membrane;non-membrane-bounded organelle;organelle		5	5	5	11.2	11.2	11.2	54.936	0.00098798	2.155	469080000	6	1.72633	0.00278796	1.39891	+	2.59925	Q8BH44;G3UW48;G3V005;G3UYG8	Q8BH44;G3UW48	Coronin-2B;Coronin	Coro2b
31.0852	31.0046	30.5807	30.7592	29.9948	29.5193	28.972	29.3498	+	DM_GM	anatomical structure morphogenesis;appendage morphogenesis;biological regulation;biosynthetic process;carboxylic acid metabolic process;cellular biosynthetic process;cellular hormone metabolic process;cellular ketone metabolic process;cellular lipid metabolic process;cellular metabolic process;cellular process;developmental process;diterpenoid metabolic process;embryonic appendage morphogenesis;e…	binding;carboxylic acid binding;cyclin binding;isoprenoid binding;lipid binding;monocarboxylic acid binding;protein binding;retinal binding;retinoic acid binding;retinoid binding;retinol binding;transporter activity;vitamin binding	cell part;cytoplasm;cytoplasmic part;cytosol;endoplasmic reticulum;extracellular membrane-bounded organelle;extracellular organelle;extracellular region part;extracellular vesicular exosome;intracellular membrane-bounded organelle;intracellular organelle;intracellular organelle part;intracellular part;membrane-bounded organelle;membrane-bounded vesicle;nuclear part;nucleoplasm;nucleus;organelle;o…		8	8	8	47.8	47.8	47.8	15.746	0	10.174	10830000000	39	2.93557	0.000173661	1.39847	+	4.09561	P22935;P62965	P22935	Cellular retinoic acid-binding protein 2	Crabp2
34.016	33.7108	33.6865	33.9636	32.4726	32.4454	32.4608	32.4163	+	DM_GM	4-hydroxyproline metabolic process;amine metabolic process;carboxylic acid metabolic process;cellular amine metabolic process;cellular amino acid metabolic process;cellular component organization;cellular component organization at cellular level;cellular component organization or biogenesis;cellular component organization or biogenesis at cellular level;cellular ketone metabolic process;cellular …	binding;carboxylic acid binding;catalytic activity;cation binding;dioxygenase activity;ion binding;iron ion binding;L-ascorbic acid binding;metal ion binding;oxidoreductase activity;oxidoreductase activity, acting on paired donors, with incorporation or reduction of molecular oxygen;oxidoreductase activity, acting on paired donors, with incorporation or reduction of molecular oxygen, 2-oxoglutara…	cell part;cytoplasmic part;endoplasmic reticulum;endoplasmic reticulum lumen;endoplasmic reticulum part;intracellular membrane-bounded organelle;intracellular organelle;intracellular organelle lumen;intracellular organelle part;intracellular part;macromolecular complex;membrane;membrane-bounded organelle;membrane-enclosed lumen;mitochondrion;organelle;organelle lumen;organelle part;procollagen-pr…	Arginine and proline metabolism	28	28	2	62.2	62.2	3.4	60.909	0	323.31	87205000000	341	5.46485	0	1.39544	+	7.51213	Q60715	Q60715	Prolyl 4-hydroxylase subunit alpha-1	P4ha1
33.7522	33.773	33.8483	33.8435	32.2521	32.3656	32.4275	32.5994	+	DM_GM	alcohol biosynthetic process;alcohol metabolic process;alditol biosynthetic process;alditol metabolic process;biological regulation;biosynthetic process;carbohydrate biosynthetic process;carbohydrate homeostasis;carbohydrate metabolic process;carboxylic acid metabolic process;cell communication;cellular biosynthetic process;cellular carbohydrate biosynthetic process;cellular carbohydrate metaboli…	binding;carbon-carbon lyase activity;carboxylic acid binding;carboxy-lyase activity;catalytic activity;cation binding;GDP binding;GTP binding;guanyl nucleotide binding;guanyl ribonucleotide binding;ion binding;lyase activity;magnesium ion binding;manganese ion binding;metal ion binding;nucleotide binding;phosphoenolpyruvate carboxykinase (GTP) activity;phosphoenolpyruvate carboxykinase activity;p…	cell part;cytoplasmic part;cytosol;extracellular membrane-bounded organelle;extracellular organelle;extracellular region part;extracellular vesicular exosome;intracellular membrane-bounded organelle;intracellular organelle;intracellular part;membrane-bounded organelle;membrane-bounded vesicle;mitochondrion;organelle;vesicle	Adipocytokine signaling pathway;Citrate cycle (TCA cycle);Glycolysis / Gluconeogenesis;Insulin signaling pathway;PPAR signaling pathway;Proximal tubule bicarbonate reclamation;Pyruvate metabolism	35	35	35	63	63	63	73.417	0	323.31	87431000000	405	5.75281	0	1.39314	+	7.89271	A0A0R4J0G0;Q8BH04;A0A2I3BQL9;A0A2I3BS39;A0A2I3BRX1;A0A2I3BQC6;A0A2I3BQ75;Q9Z2V4	A0A0R4J0G0;Q8BH04;A0A2I3BQL9;A0A2I3BS39;A0A2I3BRX1	Phosphoenolpyruvate carboxykinase [GTP], mitochondrial	Pck2
29.7002	30.0064	29.879	30.0718	28.5188	28.4871	28.418	28.6621	+	DM_GM	cellular component organization;cellular component organization at cellular level;cellular component organization or biogenesis;cellular component organization or biogenesis at cellular level;cellular process;lipid particle organization;organelle organization		cell part;cell surface;cytoplasmic part;endoplasmic reticulum membrane;endoplasmic reticulum part;Golgi apparatus;integral to membrane;intracellular membrane-bounded organelle;intracellular organelle;intracellular organelle part;intracellular part;intrinsic to membrane;membrane;membrane part;membrane-bounded organelle;organelle;organelle membrane;organelle part		19	19	19	26.3	26.3	26.3	98.72	0	63.632	5793800000	77	5.1561	0	1.39286	+	7.08388	Q9WV91	Q9WV91	Prostaglandin F2 receptor negative regulator	Ptgfrn
25.7234	26.2253	26.2447	24.9256	25.4135	23.2244	24.5148	24.3971	+	DM_GM	biological regulation;cellular macromolecule metabolic process;cellular metabolic process;cellular process;cellular protein metabolic process;cellular response to stimulus;intracellular protein kinase cascade;intracellular signal transduction;macromolecule metabolic process;macromolecule modification;metabolic process;phosphate-containing compound metabolic process;phosphorus metabolic process;ph…	adenyl nucleotide binding;adenyl ribonucleotide binding;ATP binding;binding;catalytic activity;kinase activity;nucleotide binding;peptide binding;phosphotransferase activity, alcohol group as acceptor;protein kinase activity;protein serine/threonine kinase activity;purine nucleotide binding;purine ribonucleoside triphosphate binding;purine ribonucleotide binding;ribonucleotide binding;ribosomal p…	cell part;cytoplasm;intracellular membrane-bounded organelle;intracellular organelle;intracellular part;membrane-bounded organelle;nucleus;organelle	Acute myeloid leukemia;ErbB signaling pathway;Fc gamma R-mediated phagocytosis;Insulin signaling pathway;mTOR signaling pathway;TGF-beta signaling pathway	5	4	4	14.5	12.5	12.5	43.55	0	4.5132	336390000	7	1.36328	0.00652049	1.39228	+	2.15731	D3YWB8;Q9Z1M4;D6RH86;E9PUN3;Q80X26;A0A494BBF8	D3YWB8;Q9Z1M4	Ribosomal protein S6 kinase beta-2	Rps6kb2
30.0971	30.2326	29.2332	29.2665	28.0429	28.427	28.3711	28.4484	+	DM_GM	autophagic vacuole assembly;autophagy;catabolic process;cell communication;cellular catabolic process;cellular component assembly;cellular component assembly at cellular level;cellular component organization;cellular component organization at cellular level;cellular component organization or biogenesis;cellular component organization or biogenesis at cellular level;cellular metabolic process;cell…	binding;cytoskeletal protein binding;lipid binding;microtubule binding;phosphatidylethanolamine binding;phospholipid binding;protein binding;tubulin binding	autophagic vacuole;autophagic vacuole membrane;cell part;cytoplasm;cytoplasmic part;cytoplasmic vesicle;cytoskeletal part;cytoskeleton;cytosol;endosome;extrinsic to membrane;intracellular membrane-bounded organelle;intracellular non-membrane-bounded organelle;intracellular organelle;intracellular organelle part;intracellular part;late endosome;macromolecular complex;membrane;membrane part;membran…		4	4	2	50.4	50.4	38.8	14.272	0	23.222	5329800000	22	2.57185	0.000621005	1.38501	+	3.62566	Q91VR7	Q91VR7	Microtubule-associated proteins 1A/1B light chain 3A	Map1lc3a
26.4175	26.849	26.3814	27.0191	25.8925	24.7939	24.4605	25.9912	+	DM_GM	cellular macromolecule metabolic process;cellular metabolic process;cellular process;cellular protein metabolic process;chaperone-mediated protein folding;macromolecule metabolic process;macromolecule modification;metabolic process;peptidyl-amino acid modification;peptidyl-proline modification;primary metabolic process;protein folding;protein metabolic process;protein modification process;protein…	binding;catalytic activity;cis-trans isomerase activity;drug binding;FK506 binding;isomerase activity;macrolide binding;peptidyl-prolyl cis-trans isomerase activity	cell part;cytoplasmic part;endoplasmic reticulum membrane;endoplasmic reticulum part;intracellular organelle part;intracellular part;membrane;membrane part;organelle membrane;organelle part		4	4	4	32	32	32	24.35	0	4.4535	642840000	10	1.79157	0.00231565	1.38222	+	2.67195	Q3V038	Q3V038	Tetratricopeptide repeat protein 9A	Ttc9
26.5132	26.3667	26.4538	24.5612	24.4855	24.386	24.5211	24.9871	+	DM_GM	anatomical structure development;biological regulation;cell redox homeostasis;cellular homeostasis;cellular process;developmental process;heart development;hemopoiesis;hemopoietic or lymphoid organ development;homeostatic process;organ development;regulation of biological process;regulation of biological quality;regulation of cellular process;response to chemical stimulus;response to inorganic su…	antioxidant activity;binding;catalytic activity;coenzyme binding;cofactor binding;flavin adenine dinucleotide binding;oxidoreductase activity;oxidoreductase activity, acting on a sulfur group of donors;oxidoreductase activity, acting on a sulfur group of donors, NAD or NADP as acceptor;oxidoreductase activity, acting on NADH or NADPH;thioredoxin-disulfide reductase activity	cell part;cytoplasmic part;intracellular membrane-bounded organelle;intracellular organelle;intracellular part;membrane-bounded organelle;mitochondrion;organelle	Pyrimidine metabolism;Selenocompound metabolism	4	3	3	9.9	6.9	6.9	54.739	0.00066711	2.3179	440170000	11	1.51289	0.00461556	1.37879	+	2.33526	A0A0U1RQA4;A0A0U1RPC6;A0A0M3HEP9;J3QMN4;A0A0U1RPV8;J3QMQ8;A0A0M3HEQ0;Q9JLT4-3;Q9JLT4-2;Q9JLT4-4;Q9JLT4;Q9D8I4;A0A0U1RPS1;D3Z0K8;A0A0U1RPY5	A0A0U1RQA4;A0A0U1RPC6;A0A0M3HEP9;J3QMN4;A0A0U1RPV8;J3QMQ8;A0A0M3HEQ0;Q9JLT4-3;Q9JLT4-2;Q9JLT4-4;Q9JLT4;Q9D8I4;A0A0U1RPS1;D3Z0K8	Thioredoxin reductase 2, mitochondrial	Txnrd2
29.8899	30.1431	30.1688	30.2136	28.9197	28.4819	28.7918	28.7207	+	DM_GM	biological regulation;negative regulation of biological process;negative regulation of cellular component organization;negative regulation of cellular process;negative regulation of cytoskeleton organization;negative regulation of microtubule polymerization;negative regulation of microtubule polymerization or depolymerization;negative regulation of organelle organization;negative regulation of pr…	binding;cytoskeletal protein binding;microtubule binding;protein binding;tubulin binding	cell part;cytoplasm;cytoskeletal part;intracellular non-membrane-bounded organelle;intracellular organelle;intracellular organelle part;intracellular part;macromolecular complex;microtubule;mitotic spindle;non-membrane-bounded organelle;organelle;organelle part;protein complex;spindle		18	18	18	29.8	29.8	29.8	90.791	0	60.473	6776500000	89	4.63478	0	1.37529	+	6.33005	E9QK48;Q7TNG5;Q7TNG5-2;D6RGM3;A0A0U1RQ42;A0A0U1RPM7	E9QK48;Q7TNG5;Q7TNG5-2;D6RGM3	Echinoderm microtubule-associated protein-like 2	Eml2
26.9768	27.2783	26.664	27.2151	25.2628	26.8606	23.6557	26.8602	+	DM_GM	cellular metabolic process;cellular process;electron transport chain;generation of precursor metabolites and energy;metabolic process;mitochondrial electron transport, NADH to ubiquinone;oxidation-reduction process;respiratory electron transport chain	catalytic activity;NADH dehydrogenase (quinone) activity;NADH dehydrogenase (ubiquinone) activity;NADH dehydrogenase activity;oxidoreductase activity;oxidoreductase activity, acting on NADH or NADPH;oxidoreductase activity, acting on NADH or NADPH, quinone or similar compound as acceptor	cell part;cytoplasmic part;integral to membrane;intracellular membrane-bounded organelle;intracellular organelle;intracellular organelle part;intracellular part;intrinsic to membrane;macromolecular complex;membrane part;membrane-bounded organelle;mitochondrial membrane part;mitochondrial part;mitochondrial respiratory chain complex I;mitochondrion;NADH dehydrogenase complex;organelle;organelle pa…	Oxidative phosphorylation;Parkinson's disease	3	3	3	9.6	9.6	9.6	51.881	0	7.2274	1145100000	18	0.891328	0.0280948	1.37375		1.56217	P03911	P03911	NADH-ubiquinone oxidoreductase chain 4	Mtnd4
26.7252	26.5946	26.9437	26.5835	25.4514	25.7986	25.5899	24.52	+	DM_GM		acetylpyruvate hydrolase activity;acylpyruvate hydrolase activity;binding;carbon-carbon lyase activity;carboxy-lyase activity;catalytic activity;cation binding;fumarylpyruvate hydrolase activity;hydrolase activity;hydrolase activity, acting on acid carbon-carbon bonds;hydrolase activity, acting on acid carbon-carbon bonds, in ketonic substances;ion binding;lyase activity;metal ion binding;oxaloac…	cell part;cytoplasm;cytoplasmic part;cytosol;intracellular membrane-bounded organelle;intracellular organelle;intracellular organelle part;intracellular part;membrane;membrane-bounded organelle;mitochondrial inner membrane;mitochondrial membrane;mitochondrial part;mitochondrion;nuclear part;nucleoplasm;organelle;organelle inner membrane;organelle membrane;organelle part		5	5	5	28.2	28.2	28.2	25.172	0	35.515	622440000	13	2.45815	0.000816842	1.37177	+	3.47609	Q8R0F8	Q8R0F8	Acylpyruvase FAHD1, mitochondrial	Fahd1
29.5087	29.2744	29.1721	29.4435	27.4542	27.9115	28.2821	28.264	+	DM_GM	anatomical structure development;biological regulation;brain development;cell differentiation;cell surface receptor linked signaling pathway;cellular developmental process;cellular process;cellular response to stimulus;developmental process;negative regulation of biological process;negative regulation of cell communication;negative regulation of cell proliferation;negative regulation of cellular …		cell part;cell projection part;centrosome;cytoplasm;cytoplasmic part;cytoskeletal part;extracellular membrane-bounded organelle;extracellular organelle;extracellular region part;extracellular vesicular exosome;Golgi apparatus;growth cone;intracellular membrane-bounded organelle;intracellular non-membrane-bounded organelle;intracellular organelle;intracellular organelle part;intracellular part;mem…		11	11	11	45.6	45.6	45.6	40.789	0	87.001	3997500000	35	3.22182	0.000109777	1.37171	+	4.43857	Q9QYG0;A0A2I3BPW0;Q9QYG0-2;A0A2I3BQR5;A0A2I3BPL1;A0A2I3BQM5;A0A2I3BS20	Q9QYG0;A0A2I3BPW0;Q9QYG0-2;A0A2I3BQR5;A0A2I3BPL1	Protein NDRG2	Ndrg2
27.5037	27.3463	27.3953	27.7328	26.5971	25.6015	24.507	27.7996	+	DM_GM	cellular component movement;cellular localization;cellular process;cytoskeleton-dependent intracellular transport;establishment of localization;establishment of localization in cell;intracellular transport;localization;metabolic process;microtubule-based movement;microtubule-based process;microtubule-based transport;organelle localization;organelle transport along microtubule;transport;vesicle lo…	binding;catalytic activity;cytoskeletal protein binding;hydrolase activity;hydrolase activity, acting on acid anhydrides;hydrolase activity, acting on acid anhydrides, in phosphorus-containing anhydrides;microtubule binding;microtubule motor activity;motor activity;nucleoside-triphosphatase activity;protein binding;pyrophosphatase activity;spectrin binding;tubulin binding	cell part;chromosomal part;condensed chromosome kinetochore;cytoplasmic dynein complex;cytoplasmic part;cytoskeletal part;dynein complex;endosome;intracellular membrane-bounded organelle;intracellular non-membrane-bounded organelle;intracellular organelle;intracellular organelle part;intracellular part;kinetochore;macromolecular complex;membrane-bounded organelle;microtubule;microtubule associate…	Phagosome;Vasopressin-regulated water reabsorption	4	4	4	11.5	11.5	11.5	72.889	0	55.759	1090200000	13	0.994304	0.0198542	1.36824		1.69427	D3Z0M6;O88485-2;O88485;Q3TYJ3	D3Z0M6;O88485-2;O88485;Q3TYJ3	Cytoplasmic dynein 1 intermediate chain 1	Dync1i1
32.4514	32.6675	32.4683	32.0888	30.8611	31.0985	31.2896	30.9554	+	DM_GM	activation of MAPK activity;biological regulation;biosynthetic process;cellular biosynthetic process;cellular lipid metabolic process;cellular macromolecule metabolic process;cellular metabolic process;cellular process;cellular protein metabolic process;glycerolipid biosynthetic process;glycerolipid metabolic process;glycerophospholipid biosynthetic process;glycerophospholipid metabolic process;l…	antigen binding;binding;MHC class II protein complex binding;MHC protein complex binding	adherens junction;anchoring junction;cell junction;cell part;cell-substrate adherens junction;cell-substrate junction;extracellular membrane-bounded organelle;extracellular organelle;extracellular region part;extracellular vesicular exosome;focal adhesion;immunological synapse;integral to membrane;integral to plasma membrane;intrinsic to membrane;intrinsic to plasma membrane;membrane;membrane par…	B cell receptor signaling pathway;Hepatitis C;Malaria	3	3	3	27.5	27.5	27.5	25.814	0	323.31	31514000000	52	3.97124	0	1.36782	+	5.41966	P35762;A0A140LJL0	P35762;A0A140LJL0	CD81 antigen	Cd81
28.4501	28.9411	28.5698	28.9563	26.3062	27.7894	27.69	27.6619	+	DM_GM		catalytic activity;oxidoreductase activity	cell part;cytoplasmic part;intracellular membrane-bounded organelle;intracellular organelle;intracellular part;lipid particle;membrane;membrane-bounded organelle;midbody;mitochondrion;nucleus;organelle		9	9	9	38.9	38.9	38.9	47.129	0	103.49	2667400000	26	1.96461	0.0013565	1.36746	+	2.87409	Q8R127;J3QNN5;F6S0R8	Q8R127;J3QNN5	Saccharopine dehydrogenase-like oxidoreductase	Sccpdh
30.2608	30.3337	30.6605	30.281	28.8742	28.9526	29.3802	28.8598	+	DM_GM		actin binding;actin filament binding;binding;calcium ion binding;cation binding;cytoskeletal protein binding;ion binding;metal ion binding;protein binding	actin cytoskeleton;actin filament;adherens junction;anchoring junction;cell junction;cell part;cell projection membrane;cell projection part;cell-substrate adherens junction;cell-substrate junction;cytoplasm;cytoskeletal part;cytoskeleton;extracellular membrane-bounded organelle;extracellular organelle;extracellular region part;extracellular vesicular exosome;focal adhesion;intracellular non-memb…		7	7	7	52.2	52.2	52.2	15.311	0	18.921	8804000000	69	3.93881	0	1.36731	+	5.37554	A0A0A6YWH2;Q9EQX4;A0A0A6YW96	A0A0A6YWH2;Q9EQX4	Allograft inflammatory factor 1-like	Aif1l
26.5111	26.5372	26.5208	26.2157	25.7708	25.987	24.3427	24.2184	+	DM_GM	anatomical structure morphogenesis;autophagy;biological regulation;catabolic process;cellular catabolic process;cellular metabolic process;cellular process;cellular response to stimulus;developmental process;establishment of localization;establishment of localization in cell;establishment of protein localization;establishment of protein localization in Golgi;establishment of protein localization …	binding;catalytic activity;GTP binding;GTPase activity;guanyl nucleotide binding;guanyl ribonucleotide binding;hydrolase activity;hydrolase activity, acting on acid anhydrides;hydrolase activity, acting on acid anhydrides, in phosphorus-containing anhydrides;nucleoside-triphosphatase activity;nucleotide binding;purine nucleotide binding;purine ribonucleoside triphosphate binding;purine ribonucleo…	cell part;cytoplasmic part;extracellular membrane-bounded organelle;extracellular organelle;extracellular region part;extracellular vesicular exosome;Golgi apparatus;Golgi apparatus part;Golgi lumen;Golgi membrane;intracellular membrane-bounded organelle;intracellular organelle;intracellular organelle lumen;intracellular organelle part;intracellular part;membrane;membrane-bounded organelle;membra…		6	6	6	32.3	32.3	32.3	25.766	0.00017643	3.1786	544120000	8	1.56549	0.0042386	1.36643	+	2.39493	O35963	O35963	Ras-related protein Rab-33B	Rab33b
27.5422	27.1443	26.7291	27.5634	26.8979	24.9096	24.1575	27.5818	+	DM_GM		binding;cation binding;ion binding;metal ion binding;transition metal ion binding;zinc ion binding			4	4	4	25.3	25.3	25.3	26.96	0	37.358	1228000000	10	0.813218	0.036695	1.35806		1.45715	B2RVL6	B2RVL6	Zinc finger CCHC domain-containing protein 24	Zcchc24
25.4164	25.521	25.6304	25.4723	24.7939	23.7869	23.6354	24.3986	+	DM_GM	biological regulation;cellular component organization;cellular component organization at cellular level;cellular component organization or biogenesis;cellular component organization or biogenesis at cellular level;cellular process;cytoskeleton organization;microtubule cytoskeleton organization;microtubule-based process;negative regulation of catalytic activity;negative regulation of hydrolase act…		cell part;centrosome;cytoplasm;cytoplasmic part;cytoskeletal part;intracellular non-membrane-bounded organelle;intracellular organelle;intracellular organelle part;intracellular part;membrane;microtubule organizing center;non-membrane-bounded organelle;organelle;organelle part;plasma membrane		2	2	2	4.8	4.8	4.8	73.937	0	5.9174	302450000	6	2.59241	0.000623139	1.35632	+	3.63102	D3YZV8	D3YZV8	Coiled-coil domain-containing protein 8 homolog	Ccdc8
27.0758	27.3743	26.4303	27.4311	25.7247	25.6564	25.4961	26.0096	+	DM_GM	biological regulation;cell cycle phase;cell cycle process;cellular component organization;cellular component organization at cellular level;cellular component organization or biogenesis;cellular component organization or biogenesis at cellular level;cellular process;cellular response to stimulus;chromosome organization;establishment of chromosome localization;establishment of localization;establi…	binding;catalytic activity;cation binding;GDP binding;GTP binding;GTPase activity;guanyl nucleotide binding;guanyl ribonucleotide binding;hydrolase activity;hydrolase activity, acting on acid anhydrides;hydrolase activity, acting on acid anhydrides, in phosphorus-containing anhydrides;ion binding;magnesium ion binding;metal ion binding;nucleoside-triphosphatase activity;nucleotide binding;purine …	cell part;cytoskeletal part;internal side of plasma membrane;intracellular membrane-bounded organelle;intracellular non-membrane-bounded organelle;intracellular organelle;intracellular organelle part;intracellular part;membrane;membrane part;membrane-bounded organelle;midbody;mitotic spindle;non-membrane-bounded organelle;nucleus;organelle;organelle part;plasma membrane;plasma membrane part;spind…		4	3	3	19.2	16.3	16.3	33.221	0	14.778	812200000	15	2.75985	0.000361323	1.35616	+	3.83844	Q6PGA2;O88667;A0A1D5RLT1;P55041	Q6PGA2;O88667	GTP-binding protein RAD	Rrad
28.2418	28.5797	28.4889	28.4635	27.2143	26.9071	27.221	27.0124	+	DM_GM	biological regulation;cell redox homeostasis;cellular homeostasis;cellular macromolecule metabolic process;cellular metabolic process;cellular process;cellular protein metabolic process;cellular response to stimulus;cellular response to stress;homeostatic process;macromolecule metabolic process;metabolic process;oxidation-reduction process;primary metabolic process;protein folding;protein metabol…	catalytic activity;intramolecular oxidoreductase activity;intramolecular oxidoreductase activity, interconverting keto- and enol-groups;intramolecular oxidoreductase activity, transposing S-S bonds;isomerase activity;protein disulfide isomerase activity	cell part;cytoplasmic part;endoplasmic reticulum;integral to membrane;intracellular membrane-bounded organelle;intracellular organelle;intracellular part;intrinsic to membrane;membrane part;membrane-bounded organelle;organelle		4	4	4	17.9	17.9	17.9	37.131	0	9.754	2012000000	20	4.86128	0	1.35475	+	6.59002	Q8C0L0;A2ARI0	Q8C0L0;A2ARI0	Thioredoxin-related transmembrane protein 4	Tmx4
25.043	26.828	25.858	25.2149	24.1823	23.9903	24.001	25.353	+	DM_GM	biological regulation;cellular macromolecule metabolic process;cellular metabolic process;cellular process;cellular protein metabolic process;dephosphorylation;electron transport chain;generation of precursor metabolites and energy;macromolecule metabolic process;macromolecule modification;metabolic process;mitochondrial electron transport, succinate to ubiquinone;negative regulation of biologica…		cell part;cytoplasmic part;intracellular membrane-bounded organelle;intracellular organelle;intracellular organelle lumen;intracellular organelle part;intracellular part;membrane-bounded organelle;membrane-enclosed lumen;mitochondrial matrix;mitochondrial part;mitochondrion;organelle;organelle lumen;organelle part		4	4	4	28.9	28.9	28.9	19.833	0	13.433	413130000	10	1.39446	0.0061136	1.35433	+	2.18566	A0A494B9B9;Q8C6I2-3;Q8C6I2	A0A494B9B9;Q8C6I2-3;Q8C6I2	Succinate dehydrogenase assembly factor 2, mitochondrial	Sdhaf2
26.9971	26.4916	26.4372	27.2405	24.4342	25.5451	25.8486	25.9456	+	DM_GM					9	9	9	5.3	5.3	5.3	189.75	0.00018132	3.6129	686680000	15	1.83019	0.00191545	1.3482	+	2.70504	E0CYV9	E0CYV9		1110002E22Rik
27.1538	26.5189	26.7889	27.491	24.6624	26.1628	24.7647	26.974	+	DM_GM			cell part;integral to membrane;intrinsic to membrane;membrane;membrane part		2	2	2	4.3	4.3	4.3	75.737	0	9.1945	778600000	13	1.18218	0.0109333	1.3472		1.92558	Q8C561-2;Q8C561;Q8C561-3	Q8C561-2;Q8C561;Q8C561-3	LMBR1 domain-containing protein 2	Lmbrd2
26.3939	26.521	26.8657	25.0037	25.132	24.2094	24.8144	25.2538	+	DM_GM	biological adhesion;biological regulation;cell adhesion;cellular component assembly;cellular component assembly at cellular level;cellular component organization;cellular component organization at cellular level;cellular component organization or biogenesis;cellular component organization or biogenesis at cellular level;cellular localization;cellular macromolecule localization;cellular process;ce…	binding;calcium ion binding;cation binding;identical protein binding;integrin binding;ion binding;metal ion binding;protein binding;protein complex binding;protein C-terminus binding;protein dimerization activity;protein homodimerization activity;receptor binding	extracellular matrix;extracellular membrane-bounded organelle;extracellular organelle;extracellular region;extracellular region part;extracellular space;extracellular vesicular exosome;membrane-bounded organelle;membrane-bounded vesicle;organelle;proteinaceous extracellular matrix;vesicle		4	4	4	10	10	10	51.769	0.00018073	3.5584	391160000	6	1.53442	0.00458911	1.3437	+	2.35072	A0A1Y7VJW9;Q9WVH9	A0A1Y7VJW9;Q9WVH9	Fibulin-5	Fbln5
26.8466	26.9201	24.6917	27.0204	25.1907	25.0432	24.9154	24.9576	+	DM_GM	biosynthetic process;cellular aromatic compound metabolic process;cellular biosynthetic process;cellular metabolic process;cellular nitrogen compound biosynthetic process;cellular nitrogen compound metabolic process;cellular process;cofactor biosynthetic process;cofactor metabolic process;heme biosynthetic process;heme metabolic process;heterocycle biosynthetic process;heterocycle metabolic proce…	catalytic activity;oxidoreductase activity;oxidoreductase activity, acting on the CH-CH group of donors;oxidoreductase activity, acting on the CH-CH group of donors, oxygen as acceptor;oxygen-dependent protoporphyrinogen oxidase activity;protoporphyrinogen oxidase activity	cell part;cytoplasmic part;integral to membrane;integral to mitochondrial inner membrane;integral to mitochondrial membrane;integral to organelle membrane;intracellular membrane-bounded organelle;intracellular organelle;intracellular organelle part;intracellular part;intrinsic to membrane;intrinsic to mitochondrial inner membrane;intrinsic to organelle membrane;membrane;membrane part;membrane-bou…	Porphyrin and chlorophyll metabolism	5	5	5	14	14	14	50.87	0	7.0902	631460000	9	1.26274	0.00887833	1.34297		2.02326	P51175;A0A0A6YX50	P51175;A0A0A6YX50	Protoporphyrinogen oxidase	Ppox
27.926	27.6593	27.9484	28.5819	25.056	27.2601	26.4868	27.9482	+	DM_GM	establishment of localization;establishment of localization in cell;establishment of protein localization;intracellular protein transport;intracellular transport;protein transport;response to antibiotic;response to brefeldin A;response to chemical stimulus;response to stimulus;transport		cell part;cytoplasm;cytoplasmic microtubule;cytoplasmic part;cytoskeletal part;extracellular membrane-bounded organelle;extracellular organelle;extracellular region part;extracellular vesicular exosome;Golgi apparatus;Golgi apparatus part;Golgi cisterna;Golgi medial cisterna;Golgi trans cisterna;intracellular membrane-bounded organelle;intracellular organelle;intracellular organelle part;intracel…		8	8	8	10.8	10.8	10.8	88.65	0	5.6623	2073800000	15	1.07118	0.0157603	1.34111		1.78682	Q8R1F6-2;Q8R1F6;F6RGN1	Q8R1F6-2;Q8R1F6	Protein HID1	Hid1
31.2946	31.704	31.6085	31.406	30.4091	30.2138	30.0839	29.945	+	DM_GM	carboxylic acid metabolic process;cellular component assembly;cellular component organization;cellular component organization or biogenesis;cellular ketone metabolic process;cellular metabolic process;cellular process;dicarboxylic acid metabolic process;establishment of localization;excretion;macromolecular complex assembly;macromolecular complex subunit organization;metabolic process;multicellul…	binding;carboxylic acid binding;catalytic activity;coenzyme binding;cofactor binding;glycerate dehydrogenase activity;glyoxylate reductase (NADP) activity;hydroxypyruvate reductase activity;identical protein binding;NAD binding;NADP binding;NADPH binding;nucleotide binding;oxidoreductase activity;oxidoreductase activity, acting on CH-OH group of donors;oxidoreductase activity, acting on the CH-OH…	cell part;cytoplasm;cytoplasmic part;cytosol;extracellular membrane-bounded organelle;extracellular organelle;extracellular region part;extracellular vesicular exosome;intracellular part;membrane-bounded organelle;membrane-bounded vesicle;organelle;vesicle	Glyoxylate and dicarboxylate metabolism;Pyruvate metabolism	16	16	16	64.3	64.3	64.3	35.328	0	292.75	17592000000	132	4.20485	0	1.3403	+	5.68425	Q91Z53;D6REG4;B1AXQ0	Q91Z53;D6REG4	Glyoxylate reductase/hydroxypyruvate reductase	Grhpr
26.7864	26.7021	27.0276	27.0697	26.3173	25.5133	25.941	24.4611	+	DM_GM	carbohydrate metabolic process;cellular carbohydrate metabolic process;cellular glucan metabolic process;cellular macromolecule metabolic process;cellular metabolic process;cellular polysaccharide metabolic process;cellular process;cellular protein metabolic process;energy derivation by oxidation of organic compounds;energy reserve metabolic process;generation of precursor metabolites and energy;…	catalytic activity;hydrolase activity;hydrolase activity, acting on glycosyl bonds;hydrolase activity, hydrolyzing O-glycosyl compounds	cell part;cytoplasmic part;intracellular part;macromolecular complex;membrane;phosphorylase kinase complex;plasma membrane;protein complex	Calcium signaling pathway;Insulin signaling pathway	6	6	6	9.7	9.7	9.7	132.32	0	12.603	548310000	12	1.76191	0.00268435	1.33828	+	2.61984	A2AI91;A2AI89;A2AI88;A2AI87;P18826-2;P18826	A2AI91;A2AI89;A2AI88;A2AI87;P18826-2;P18826	Phosphorylase b kinase regulatory subunit alpha, skeletal muscle isoform	Phka1
27.6137	26.9714	27.1707	27.2724	25.508	24.7382	26.2199	27.2132	+	DM_GM		binding;catalytic activity;cation binding;diphosphoric monoester hydrolase activity;guanosine-3',5'-bis(diphosphate) 3'-diphosphatase activity;hydrolase activity;hydrolase activity, acting on ester bonds;ion binding;metal ion binding;phosphoric ester hydrolase activity			5	5	5	35.8	35.8	35.8	20.262	0	14.292	936690000	9	1.30889	0.00806637	1.33723	+	2.07795	Q9D114;A0A0U1RNS6;A0A0U1RNF0;A0A0U1RQ53;A0A0U1RPI7;A0A0U1RNY0;A0A0U1RNP1	Q9D114;A0A0U1RNS6;A0A0U1RNF0;A0A0U1RQ53	Guanosine-3,5-bis(diphosphate) 3-pyrophosphohydrolase MESH1	Hddc3
[truncated: 4,915 more rows]

## Sheet: Wild-Type_Prot_Original Matrix
Myotubes DM1	Myotubes DM2	Myotubes DM3	Myotubes DM4	Myoblasts GM1	Myoblasts GM2	Myoblasts GM3	Myoblasts GM4	N: Peptides	N: Razor + unique peptides	N: Unique peptides	N: Sequence coverage [%]	N: Unique + razor sequence coverage [%]	N: Unique sequence coverage [%]	N: Mol. weight [kDa]	N: Q-value	N: Score	N: Intensity	N: MS/MS count	T: Protein IDs	T: Majority protein IDs	T: Protein names	T: Gene names
[truncated: 6,508 more rows]

[truncated: 2 more sheets: GO_CC, ER-phagy Receptors]
