# Supplementary material for: Two FAM134B isoforms differentially regulate ER dynamics during myogenesis
Source: EMBO J. 2025 Jan 6;44(4):1039–73. doi: 10.1038/s44318-024-00356-2 (PMC11832904; doi:10.1038/s44318-024-00356-2)
Supplement: Supplementary file 4 — Data Set EV2 [file 44318_2024_356_MOESM4_ESM.xlsx]

## Sheet: Sheet1
Dataset EV2
Proteomic landscape of murine primary myoblasts and differentiated myotubes.

## Sheet: Murine_Analysis
D0_1 (myoblasts)	D0_2 (myoblasts)	D0_3 (myoblasts)	D10DM_1 (myotubes)	D10DM_2 (myotubes)	D10DM_3 (myotubes)	C: GOBP name	C: GOMF name	C: GOCC name	C: KEGG name	C: Student's T-test Significant D10GM_D0	C: Student's T-test significant	C: Student's T-test Significant D10DM_D0	C: Student's T-test significant_	N: Peptides	N: Razor + unique peptides	N: Unique peptides	N: Sequence coverage [%]	N: Unique + razor sequence coverage [%]	N: Unique sequence coverage [%]	N: Mol. weight [kDa]	N: Q-value	N: Score	N: Intensity	N: MS/MS count	N: -Log Student's T-test p-value D10DM_D0	N: Student's T-test q-value D10DM_D0	N: Student's T-test Difference D10DM_D0	Significantly deregulated D10DM_D0	N: Student's T-test Test statistic D10DM_D0	T: Protein IDs	T: Majority protein IDs	T: Protein names	T: Gene names
25.9998	26.3061	26.158	26.889	26.6172	26.7317	biological regulation;calcium ion import;calcium ion transmembrane transport;calcium ion transport;cation transport;cellular process;divalent inorganic cation transport;divalent metal ion transport;establishment of localization;ion transmembrane transport;ion transport;metal ion transport;negative regulation of biological process;negative regulation of cell adhesion;negative regulation of cell pr…	adenyl nucleotide binding;adenyl ribonucleotide binding;ATP binding;binding;catalytic activity;kinase activity;neurexin family protein binding;nucleotide binding;phosphotransferase activity, alcohol group as acceptor;protein binding;protein kinase activity;protein serine/threonine kinase activity;purine nucleotide binding;purine ribonucleoside triphosphate binding;purine ribonucleotide binding;ri…	adherens junction;anchoring junction;basement membrane;basolateral plasma membrane;cell junction;cell part;cell-cell junction;cell-substrate adherens junction;cell-substrate junction;cytoplasm;cytoplasmic part;cytosol;extracellular matrix part;extracellular region part;focal adhesion;intracellular membrane-bounded organelle;intracellular non-membrane-bounded organelle;intracellular organelle;intr…	Tight junction	+	D10GM_D0	+	D10DM_D0	6	6	6	6.5	6.5	6.5	99.226	0	8.2902	1360400000	10	2.12334	0.00769475	0.591374	+	4.99301	A0A067XG53;O70589-3;O70589-4;O70589-5;O70589;O70589-2;F6ZQR2;F6Y9I5	A0A067XG53;O70589-3;O70589-4;O70589-5;O70589;O70589-2;F6ZQR2	Peripheral plasma membrane protein CASK	Cask
32.4502	32.3601	32.3878	32.0912	32.1009	32.0944	biological regulation;biosynthetic process;cellular biosynthetic process;cellular macromolecule biosynthetic process;cellular macromolecule metabolic process;cellular metabolic process;cellular nitrogen compound metabolic process;cellular process;cellular protein metabolic process;macromolecule biosynthetic process;macromolecule metabolic process;macromolecule modification;metabolic process;nitro…		cell part;elongin complex;intracellular organelle part;intracellular part;macromolecular complex;nuclear part;nucleoplasm part;organelle part;protein complex;transcription elongation factor complex	Pathways in cancer;Renal cell carcinoma;Ubiquitin mediated proteolysis	+	D10GM_D0	+	D10DM_D0	10	10	10	79.1	79.1	79.1	14.94	0	77.847	58125000000	123	3.46313	0.000911392	-0.303911		-11.3443	A0A087WNT1;P83940;A0A087WQE6;A0A087WPE4	A0A087WNT1;P83940;A0A087WQE6	Transcription elongation factor B polypeptide 1	Tceb1
27.4792	27.7933	27.6162	24.293	27.3654	27.9226	acrosome assembly;anatomical structure formation involved in morphogenesis;cellular component assembly;cellular component assembly at cellular level;cellular component assembly involved in morphogenesis;cellular component organization;cellular component organization at cellular level;cellular component organization or biogenesis;cellular component organization or biogenesis at cellular level;cell…	binding;cation binding;DNA binding;ion binding;metal ion binding;nucleic acid binding;transition metal ion binding;zinc ion binding	cell body;cell part;cell projection;cytoplasmic membrane-bounded vesicle;cytoplasmic part;cytoplasmic vesicle;intracellular membrane-bounded organelle;intracellular organelle;intracellular part;membrane-bounded organelle;membrane-bounded vesicle;neuronal cell body;nucleus;organelle;vesicle						3	3	3	9.4	9.4	9.4	53.974	0	14.552	2381100000	11	0.414234	0.351594	-1.10257		-0.97386	A0A087WNV1;A0A087WSR7;A0A087WR52;Q8K2K6-3;Q8K2K6-2;Q8K2K6-1;Q8K2K6;A0A087WRL1	A0A087WNV1;A0A087WSR7;A0A087WR52;Q8K2K6-3;Q8K2K6-2;Q8K2K6-1;Q8K2K6;A0A087WRL1	Arf-GAP domain and FG repeat-containing protein 1	Agfg1
30.6173	30.9751	30.8968	30.3764	30.3073	30.5291	biological regulation;cell cycle process;cell division;cellular component organization;cellular component organization at cellular level;cellular component organization or biogenesis;cellular component organization or biogenesis at cellular level;cellular process;cytoskeleton organization;establishment of localization;establishment of localization in cell;establishment of organelle localization;e…	binding;cytoskeletal protein binding;kinetochore binding;microtubule binding;microtubule plus-end binding;protein binding;tubulin binding	cell cortex;cell cortex part;cell part;centrosomal corona;centrosome;chromosomal part;condensed chromosome kinetochore;cortical cytoskeleton;cortical microtubule cytoskeleton;cytoplasmic microtubule;cytoplasmic part;cytoskeletal part;cytoskeleton;extracellular membrane-bounded organelle;extracellular organelle;extracellular region part;extracellular vesicular exosome;Golgi apparatus;intracellular…				+	D10DM_D0	33	33	24	30.2	30.2	22.7	160.23	0	204.09	19809000000	131	1.546	0.0187866	-0.425502		-3.3547	E9Q6L0;J3QP81;A0A087WS18;A0A087WQF1;A0A087WQ95;A0A087WNW8;A0A087WRK0;A0A087WP42;E9QNY9;A0A087WRE8;E9QKH0;A0A087WQ31;Q80TV8-2;Q80TV8;A0A0A6YXZ1;A0A0N4SVH2;A0A0N4SUT7;A0A087WRU7	E9Q6L0;J3QP81;A0A087WS18;A0A087WQF1;A0A087WQ95;A0A087WNW8;A0A087WRK0;A0A087WP42;E9QNY9;A0A087WRE8;E9QKH0;A0A087WQ31;Q80TV8-2;Q80TV8;A0A0A6YXZ1	CLIP-associating protein 1	Clasp1
30.4064	30.5293	30.253	30.4144	30.2479	30.2145	biological regulation;biosynthetic process;cellular biosynthetic process;cellular macromolecule biosynthetic process;cellular macromolecule metabolic process;cellular metabolic process;cellular nitrogen compound metabolic process;cellular process;macromolecule biosynthetic process;macromolecule metabolic process;metabolic process;nitrogen compound metabolic process;nucleic acid metabolic process;…	binding;DNA binding;identical protein binding;nucleic acid binding;protein binding;protein dimerization activity;protein homodimerization activity	cell part;cytoplasm;intracellular membrane-bounded organelle;intracellular organelle;intracellular part;membrane;membrane-bounded organelle;nucleus;organelle;plasma membrane						21	21	0	37	37	0	75.093	0	99.952	15695000000	66	0.441922	0.318698	-0.104003		-1.02937	A0A087WPK3;E9Q9T1;Q3UZ39-2	A0A087WPK3;E9Q9T1;Q3UZ39-2	Leucine-rich repeat flightless-interacting protein 1	Lrrfip1
26.0769	25.6117	26.4777	28.1684	27.6805	28.1649		binding;cation binding;ion binding;metal ion binding;transition metal ion binding;zinc ion binding	actin cytoskeleton;actin filament bundle;actomyosin;adherens junction;anchoring junction;cell cortex part;cell junction;cell part;cell-substrate adherens junction;cell-substrate junction;cortical actin cytoskeleton;cortical cytoskeleton;cytoplasmic part;cytoskeletal part;cytoskeleton;extracellular membrane-bounded organelle;extracellular organelle;extracellular region part;extracellular vesicular…		+	D10GM_D0	+	D10DM_D0	4	4	4	46.9	46.9	46.9	14.252	0	21.117	2573600000	11	2.54861	0.00442857	1.94917	+	6.53843	A0A087WPL1;F7C957;Q8R1G6	A0A087WPL1;F7C957;Q8R1G6	PDZ and LIM domain protein 2	Pdlim2
28.3783	28.8495	29.142	28.7913	28.602	28.4531	biological regulation;cell differentiation;cellular developmental process;cellular macromolecule metabolic process;cellular metabolic process;cellular nitrogen compound metabolic process;cellular process;cellular response to heat;cellular response to stimulus;cellular response to stress;circadian rhythm;CRD-mediated mRNA stabilization;developmental process;macromolecule metabolic process;metaboli…	adenyl nucleotide binding;adenyl ribonucleotide binding;ATP binding;ATPase activity;ATPase activity, coupled;ATP-dependent helicase activity;ATP-dependent RNA helicase activity;binding;catalytic activity;DNA binding;helicase activity;hydrolase activity;hydrolase activity, acting on acid anhydrides;hydrolase activity, acting on acid anhydrides, in phosphorus-containing anhydrides;nucleic acid bind…	cell part;centrosome;CRD-mediated mRNA stability complex;cytoplasm;cytoplasmic part;cytoskeletal part;intracellular membrane-bounded organelle;intracellular non-membrane-bounded organelle;intracellular organelle;intracellular organelle part;intracellular part;macromolecular complex;membrane;membrane-bounded organelle;microtubule organizing center;non-membrane-bounded organelle;nuclear part;nucleo…						13	13	13	12	12	12	149.62	0	30.123	5188600000	38	0.290305	0.538936	-0.174491		-0.717923	A0A087WPL5;E9QNN1;O70133;O70133-2;O70133-3;Q3UR42;A0A0R4J2C3;A0A087WRT3	A0A087WPL5;E9QNN1;O70133;O70133-2;O70133-3;Q3UR42	ATP-dependent RNA helicase A	Dhx9
27.6632	27.0674	28.0289	27.6784	27.4348	27.9901	apoptosis;biological regulation;biosynthetic process;cell death;cellular biosynthetic process;cellular macromolecule biosynthetic process;cellular macromolecule metabolic process;cellular metabolic process;cellular nitrogen compound metabolic process;cellular process;cellular response to stimulus;cellular response to stress;death;macromolecule biosynthetic process;macromolecule metabolic process;…	binding;DNA binding;nucleic acid binding	cell part;cytoplasm;intracellular membrane-bounded organelle;intracellular non-membrane-bounded organelle;intracellular organelle;intracellular organelle part;intracellular part;membrane-bounded organelle;non-membrane-bounded organelle;nuclear part;nucleolus;nucleoplasm;nucleus;organelle;organelle part						8	8	8	16.6	16.6	16.6	67.703	0	15.42	2150000000	22	0.130405	0.810355	0.114617		0.354852	A0A087WRN1;A0A087WQA0;F8WI22;Q8K019-3;Q8K019-2;Q8K019	A0A087WRN1;A0A087WQA0;F8WI22;Q8K019-3;Q8K019-2;Q8K019	Bcl-2-associated transcription factor 1	Bclaf1
28.4713	27.9998	28.3096	27.867	27.6229	27.5881					+	D10GM_D0	+	D10DM_D0	4	4	4	43.7	43.7	43.7	11.157	0	44.695	2976800000	17	1.58987	0.0178488	-0.567566	+	-3.46452	A0A087WQH8	A0A087WQH8		Slc35a4
29.8147	29.9643	29.7868	30.523	30.4818	30.3237	ameboidal cell migration;anatomical structure development;biological regulation;cell junction assembly;cell junction organization;cell migration;cell motility;cell-substrate junction assembly;cellular component assembly;cellular component assembly at cellular level;cellular component movement;cellular component organization;cellular component organization at cellular level;cellular component orga…	actin binding;binding;catalytic activity;cation binding;cytoskeletal protein binding;enzyme binding;hydrolase activity;hydrolase activity, acting on ester bonds;ion binding;kinase binding;metal ion binding;phosphatase activity;phosphoprotein phosphatase activity;phosphoric ester hydrolase activity;protein binding;protein kinase binding;receptor binding	adherens junction;anchoring junction;cell junction;cell part;cell-substrate adherens junction;cell-substrate junction;focal adhesion;membrane;plasma membrane		+	D10GM_D0	+	D10DM_D0	26	26	24	20.7	20.7	19.9	194.7	0	76.98	15820000000	92	2.69664	0.00301824	0.587583	+	7.16293	A0A087WQM0;A0A6I8MWZ2;A0A087WQS0;A0A1D5RM59;E9Q0S6;A0A087WQ94;A0A087WRU0;Q9DBT6;A0A087WP40;A0A087WR29;A0A2R8VHQ0;Q8CGB6-2;Q8CGB6-4;Q8CGB6;Q8CGB6-3;A0A087WSC8;A0A087WRZ8;A0A087WS32	A0A087WQM0;A0A6I8MWZ2;A0A087WQS0;A0A1D5RM59;E9Q0S6;A0A087WQ94;A0A087WRU0;Q9DBT6		Tns1
32.2675	32.5328	32.3462	32.3257	32.3175	32.1615	biological regulation;biosynthetic process;cellular biosynthetic process;cellular macromolecule biosynthetic process;cellular macromolecule metabolic process;cellular metabolic process;cellular nitrogen compound metabolic process;cellular process;macromolecule biosynthetic process;macromolecule metabolic process;metabolic process;nitrogen compound metabolic process;nucleic acid metabolic process;…		cell part;cytoplasm;intracellular part;membrane						26	26	24	51	51	48.1	51.209	0	166.54	62858000000	185	0.527275	0.237082	-0.113953		-1.1982	A0A087WQS2;Q9CQC6;A0A087WPF9;A0A087WS48	A0A087WQS2;Q9CQC6;A0A087WPF9	Basic leucine zipper and W2 domain-containing protein 1	Bzw1
26.1079	24.5408	26.0184	27.7104	27.1211	27.0082	activation of caspase activity;anatomical structure development;anatomical structure formation involved in morphogenesis;angiogenesis;apoptosis;biological regulation;cardiac muscle tissue development;cell death;cell differentiation;cellular component assembly;cellular component organization;cellular component organization or biogenesis;cellular developmental process;cellular process;cellular resp…	binding;catalytic activity;cysteine-type endopeptidase activity;cysteine-type endopeptidase activity involved in apoptotic process;cysteine-type peptidase activity;death effector domain binding;endopeptidase activity;enzyme binding;hydrolase activity;peptidase activity;peptidase activity, acting on L-amino acid peptides;protein binding;protein dimerization activity;protein domain specific binding…	CD95 death-inducing signaling complex;cell body;cell part;cell projection;cytoplasm;cytoplasmic part;cytoskeletal part;cytosol;death-inducing signaling complex;intracellular membrane-bounded organelle;intracellular organelle;intracellular organelle part;intracellular part;macromolecular complex;membrane;membrane part;membrane raft;membrane-bounded organelle;microtubule organizing center;mitochond…	Alzheimer's disease;Apoptosis;Chagas disease (American trypanosomiasis);Huntington's disease;ko05152;NOD-like receptor signaling pathway;p53 signaling pathway;Pathways in cancer;RIG-I-like receptor signaling pathway;Toll-like receptor signaling pathway;Toxoplasmosis;Viral myocarditis	+	D10GM_D0	+	D10DM_D0	4	4	4	8	8	8	57.82	0	7.0531	1310300000	15	1.44907	0.0220035	1.72418	+	3.11911	A0A087WQT6;O89110	A0A087WQT6;O89110	Caspase-8;Caspase-8 subunit p18;Caspase-8 subunit p10	Casp8
29.1703	28.9385	29.1408	28.3356	28.5509	28.6665					+	D10GM_D0	+	D10DM_D0	13	13	13	17.6	17.6	17.6	106.84	0	46.03	4849000000	32	2.01925	0.00833212	-0.565526	+	-4.66322	A0A087WR45;Q3UKG2	A0A087WR45;Q3UKG2		Prob1
27.831	25.4388	25.3096	32.7001	32.4342	32.2386	acute inflammatory response;acute-phase response;anatomical structure formation involved in morphogenesis;anatomical structure morphogenesis;angiogenesis;biological adhesion;biological regulation;calcium-independent cell-matrix adhesion;cell adhesion;cell differentiation;cell junction assembly;cell junction organization;cell morphogenesis;cell morphogenesis involved in differentiation;cell-matrix…	binding;carbohydrate binding;enzyme activator activity;enzyme binding;enzyme regulator activity;glycosaminoglycan binding;heparin binding;integrin binding;pattern binding;peptidase activator activity;peptidase regulator activity;polysaccharide binding;protease binding;protein binding;protein complex binding;receptor binding	apical plasma membrane;basal lamina;basement membrane;blood microparticle;cell part;cytoplasmic part;endoplasmic reticulum-Golgi intermediate compartment;extracellular matrix;extracellular matrix part;extracellular membrane-bounded organelle;extracellular organelle;extracellular region part;extracellular space;extracellular vesicular exosome;fibrinogen complex;intracellular membrane-bounded organ…	Amoebiasis;Bacterial invasion of epithelial cells;ECM-receptor interaction;Focal adhesion;Pathways in cancer;Regulation of actin cytoskeleton;Small cell lung cancer	+	D10GM_D0	+	D10DM_D0	52	52	52	29.9	29.9	29.9	260.13	0	323.31	43989000000	185	2.78099	0.00308364	6.26447	+	7.54172	Q3UHL6;A0A087WR50;P11276;A0A087WS56;B9EHT6;A0A087WSN6;B7ZNJ1;Q4KL80;A0A087WS99;A0A087WSU6;A0A087WQE0	Q3UHL6;A0A087WR50;P11276;A0A087WS56;B9EHT6;A0A087WSN6;B7ZNJ1	Fibronectin;Anastellin	Fn1
25.741	25.4292	25.3214	24.8034	24.8904	25.6434	cellular macromolecule metabolic process;cellular metabolic process;cellular nitrogen compound metabolic process;cellular process;macromolecule metabolic process;metabolic process;nitrogen compound metabolic process;nucleic acid metabolic process;nucleobase-containing compound metabolic process;primary metabolic process;RNA metabolic process;RNA processing	binding;nucleotide binding	cell part;intracellular membrane-bounded organelle;intracellular organelle;intracellular organelle part;intracellular part;membrane-bounded organelle;nuclear part;nucleoplasm;nucleus;organelle;organelle part	Spliceosome	+	D10GM_D0			1	1	1	7.8	7.8	7.8	22.717	0.0022085	2.8912	387480000	8	0.581866	0.199243	-0.384809		-1.30501	A0A087WR93;A0A087WRG2;Q6NV83-3;Q6NV83-2;Q6NV83	A0A087WR93;A0A087WRG2;Q6NV83-3;Q6NV83-2;Q6NV83	U2 snRNP-associated SURP motif-containing protein	U2surp
25.135	25.7554	25.6098	25.5058	26.1147	26.5739	2'-deoxyribonucleotide metabolic process;adenosine to inosine editing;base conversion or substitution editing;biological regulation;catabolic process;cellular catabolic process;cellular component organization;cellular component organization at cellular level;cellular component organization or biogenesis;cellular component organization or biogenesis at cellular level;cellular macromolecule catabol…	binding;catalytic activity;cation binding;cobalt ion binding;dITP diphosphatase activity;exopeptidase activity;GTP binding;guanyl nucleotide binding;guanyl ribonucleotide binding;hydrolase activity;hydrolase activity, acting on acid anhydrides;hydrolase activity, acting on acid anhydrides, in phosphorus-containing anhydrides;identical protein binding;ion binding;m7G(5')pppN diphosphatase activity…	cell part;cytoplasm;intracellular membrane-bounded organelle;intracellular non-membrane-bounded organelle;intracellular organelle;intracellular organelle part;intracellular part;membrane-bounded organelle;non-membrane-bounded organelle;nuclear part;nucleolus;nucleoplasm;nucleus;organelle;organelle part		+	D10GM_D0			3	3	3	14.1	14.1	14.1	21.248	0	4.6846	816160000	10	NaN	1	0		NaN	A0A087WRE5;Q6P3D0;A0A087WSB5	A0A087WRE5;Q6P3D0	U8 snoRNA-decapping enzyme	Nudt16
25.0457	24.3692	26.6958	27.9482	27.8102	27.9322	actin cytoskeleton organization;actin filament organization;actin filament-based process;biological adhesion;cell adhesion;cell-cell adhesion;cellular component organization;cellular component organization at cellular level;cellular component organization or biogenesis;cellular component organization or biogenesis at cellular level;cellular process;cytoskeleton organization;establishment or maint…	binding;calcium ion binding;cation binding;ion binding;metal ion binding	adherens junction;anchoring junction;cell junction;cell part;cell projection;cell-cell junction;cell-substrate adherens junction;cell-substrate junction;cytoplasmic part;extracellular membrane-bounded organelle;extracellular organelle;extracellular region part;extracellular vesicular exosome;filopodium;focal adhesion;integral to membrane;intracellular membrane-bounded organelle;intracellular orga…		+	D10GM_D0	+	D10DM_D0	12	12	12	3.4	3.4	3.4	506.26	0	22.703	2266600000	12	1.66189	0.0149272	2.52662	+	3.64941	F2Z4A3;A0A087WRT4;A0A1L1SQU7	F2Z4A3;A0A087WRT4;A0A1L1SQU7		Fat1
25.4735	26.5009	26.2999	28.1096	27.4827	28.2508		endopeptidase inhibitor activity;endopeptidase regulator activity;enzyme inhibitor activity;enzyme regulator activity;peptidase inhibitor activity;peptidase regulator activity;serine-type endopeptidase inhibitor activity	cell part;collagen;extracellular matrix;extracellular matrix part;extracellular membrane-bounded organelle;extracellular organelle;extracellular region part;extracellular space;extracellular vesicular exosome;membrane;membrane-bounded organelle;membrane-bounded vesicle;organelle;plasma membrane;proteinaceous extracellular matrix;sarcolemma;vesicle	ECM-receptor interaction;Focal adhesion;Protein digestion and absorption	+	D10GM_D0	+	D10DM_D0	18	18	18	7.6	7.6	7.6	288.69	0	54.003	6932800000	35	2.03815	0.00836397	1.85627	+	4.72185	J3QQ16;A0A087WS16;E9PWQ3;D3YWD1	J3QQ16;A0A087WS16;E9PWQ3		Col6a3
25.0813	25.4987	25.1593	24.7316	25.1339	25.0291									1	1	1	7.8	7.8	7.8	18.844	0.0011271	3.164	422150000	4	0.733713	0.123798	-0.281588		-1.60104	A0A087WSJ7;Q3TE80	A0A087WSJ7;Q3TE80		2410002F23Rik
28.6422	28.4087	28.7428	28.2042	28.1181	28.3563	acyl-CoA biosynthetic process;acyl-CoA metabolic process;amine metabolic process;aromatic amino acid family metabolic process;biosynthetic process;carboxylic acid metabolic process;cellular amine metabolic process;cellular amino acid metabolic process;cellular aromatic compound metabolic process;cellular biogenic amine metabolic process;cellular biosynthetic process;cellular ketone metabolic proc…	acyl-CoA dehydrogenase activity;binding;carboxylic acid binding;catalytic activity;coenzyme binding;cofactor binding;fatty acid binding;fatty-acyl-CoA binding;flavin adenine dinucleotide binding;glutaryl-CoA dehydrogenase activity;lipid binding;monocarboxylic acid binding;oxidoreductase activity;oxidoreductase activity, acting on the CH-CH group of donors	cell part;cytoplasmic part;intracellular membrane-bounded organelle;intracellular organelle;intracellular organelle lumen;intracellular organelle part;intracellular part;membrane;membrane-bounded organelle;membrane-enclosed lumen;mitochondrial inner membrane;mitochondrial matrix;mitochondrial membrane;mitochondrial part;mitochondrion;organelle;organelle inner membrane;organelle lumen;organelle me…	Benzoate degradation;Fatty acid metabolism;Lysine degradation;Tryptophan metabolism	+	D10GM_D0	+	D10DM_D0	7	7	7	24.2	24.2	24.2	49.57	0	25.505	3890600000	26	1.42919	0.0227687	-0.371691		-3.07193	A0A0A0MQ68;Q60759;D3Z4I2	A0A0A0MQ68;Q60759	Glutaryl-CoA dehydrogenase, mitochondrial	Gcdh
30.2646	30.5058	30.4902	30.047	30.1117	30.2473	cell differentiation;cellular developmental process;cellular process;developmental process;hemopoietic progenitor cell differentiation	binding;protein binding;protein C-terminus binding	cell part;membrane		+	D10GM_D0	+	D10DM_D0	33	33	31	15.7	15.7	15.2	302.43	0	157.88	14878000000	101	1.36162	0.0263996	-0.284854		-2.91433	S4R2J9;A0A0A0MQ79;Q3TLH4-5;Q3TLH4;S4R294;S4R2L9;S4R209;S4R2E2;S4R298	S4R2J9;A0A0A0MQ79;Q3TLH4-5;Q3TLH4;S4R294	Protein PRRC2C	Prrc2c
29.7405	25.3263	29.9962	29.3329	29.4456	29.3824	cell differentiation;cellular component organization;cellular component organization at cellular level;cellular component organization or biogenesis;cellular component organization or biogenesis at cellular level;cellular developmental process;cellular process;cytoplasmic microtubule organization;cytoskeleton organization;developmental process;gamete generation;male gamete generation;metabolic pr…	adenyl nucleotide binding;adenyl ribonucleotide binding;ATP binding;ATPase activity;ATPase activity, coupled;binding;catalytic activity;hydrolase activity;hydrolase activity, acting on acid anhydrides;hydrolase activity, acting on acid anhydrides, in phosphorus-containing anhydrides;microtubule-severing ATPase activity;nucleoside-triphosphatase activity;nucleotide binding;purine nucleotide bindin…	cell part;cytoplasm;cytoplasmic part;cytoskeletal part;intracellular membrane-bounded organelle;intracellular organelle;intracellular organelle part;intracellular part;macromolecular complex;membrane-bounded organelle;microtubule;mitochondrion;nucleus;organelle;organelle part;protein complex	Ribosome biogenesis in eukaryotes					6	6	6	9.2	9.2	9.2	97.156	0	9.6155	9111900000	13	0.273113	0.567113	1.03267		0.6811	A0A0A0MQ80;Q3UMC0;A0A0G2JFY0;D3Z0U5;D6RGM7;D3Z4J2;Q9D3R6-3;Q9D3R6	A0A0A0MQ80;Q3UMC0;A0A0G2JFY0	Spermatogenesis-associated protein 5	Spata5
28.9037	28.6332	28.2679	27.4522	27.4896	27.2535	cellular macromolecule metabolic process;cellular metabolic process;cellular nitrogen compound metabolic process;cellular process;cellular response to abiotic stimulus;cellular response to ionizing radiation;cellular response to radiation;cellular response to stimulus;cellular response to stress;DNA metabolic process;DNA recombination;DNA repair;double-strand break repair;double-strand break repa…		cell part;chromosomal part;DNA recombinase mediator complex;intracellular membrane-bounded organelle;intracellular organelle;intracellular organelle part;intracellular part;macromolecular complex;membrane-bounded organelle;nuclear chromosome part;nuclear part;nucleus;organelle;organelle part;protein complex;Swi5-Sfr1 complex				+	D10DM_D0	4	4	4	40.5	40.5	40.5	15.193	0	11.06	3158000000	12	2.42887	0.00450127	-1.20314	+	-6.06813	A0A0A0MQ99;V9GXX7;Q8K3D3;Q8K3D3-2;A2AN40	A0A0A0MQ99;V9GXX7;Q8K3D3;Q8K3D3-2	DNA repair protein SWI5 homolog	Swi5
26.538	27.1488	26.9048	27.672	27.4068	27.865		binding;catalytic activity;cation binding;ion binding;metal ion binding;oxidoreductase activity;transition metal ion binding;zinc ion binding	cell part;integral to membrane;intrinsic to membrane;membrane part		+	D10GM_D0	+	D10DM_D0	3	3	3	11.5	11.5	11.5	38.111	0	9.0165	2168800000	13	1.61817	0.0168611	0.78407	+	3.53649	A0A0A0MQB0;Q4PJX1;Q4PJX1-3	A0A0A0MQB0;Q4PJX1;Q4PJX1-3	Protein odr-4 homolog	BC003331;Odr4
27.6897	28.1203	27.7791	28.2299	28.0952	28.5868	biological regulation;cell chemotaxis;cell migration;cell motility;cellular component movement;cellular process;cellular response to chemical stimulus;cellular response to stimulus;chemotaxis;endothelial cell chemotaxis;endothelial cell migration;locomotion;positive regulation of biological process;positive regulation of catalytic activity;positive regulation of cell communication;positive regula…	enzyme regulator activity;GTPase regulator activity;guanyl-nucleotide exchange factor activity;molecular transducer activity;nucleoside-triphosphatase regulator activity;Ras guanyl-nucleotide exchange factor activity;Rho guanyl-nucleotide exchange factor activity;signal transducer activity;small GTPase regulator activity	cell junction;cell part;cell projection;cell-cell junction;cytoplasm;cytoplasmic membrane-bounded vesicle;cytoplasmic part;cytoplasmic vesicle;endocytic vesicle;intracellular membrane-bounded organelle;intracellular organelle;intracellular part;lamellipodium;membrane;membrane-bounded organelle;membrane-bounded vesicle;organelle;perinuclear region of cytoplasm;plasma membrane;vesicle						11	11	11	11.8	11.8	11.8	115.75	0	29.71	3599800000	42	1.05278	0.0513671	0.440899		2.24067	A0A0A0MQC2;B1AS67;A0A5F8MPI8;Q66T02-2;Q66T02	A0A0A0MQC2;B1AS67;A0A5F8MPI8;Q66T02-2;Q66T02	Pleckstrin homology domain-containing family G member 5	Plekhg5
26.4407	24.5452	26.8667	28.7995	28.8677	28.3431	adult behavior;adult locomotory behavior;adult walking behavior;anatomical structure morphogenesis;axon cargo transport;axon extension;axonogenesis;behavior;biological regulation;cell growth;cell migration;cell motility;cell part morphogenesis;cell projection morphogenesis;cell projection organization;cellular component morphogenesis;cellular component movement;cellular component organization;cel…	apolipoprotein binding;binding;cytoskeletal protein binding;enzyme binding;kinase binding;lipoprotein particle binding;microtubule binding;protein binding;protein domain specific binding;protein kinase binding;protein-lipid complex binding;SH3 domain binding;tubulin binding	axon;axoneme;cell part;cell projection;cell projection part;cytoplasm;cytoplasmic part;cytoskeletal part;cytoskeleton;cytosol;growth cone;intracellular membrane-bounded organelle;intracellular non-membrane-bounded organelle;intracellular organelle;intracellular organelle part;intracellular part;macromolecular complex;membrane;membrane-bounded organelle;microtubule;microtubule cytoskeleton;neuron …	Alzheimer's disease;MAPK signaling pathway	+	D10GM_D0	+	D10DM_D0	9	9	9	18.4	18.4	18.4	76.259	0	19.887	3311800000	22	1.68634	0.014194	2.71922	+	3.71355	A0A0A0MQC7;A2A5Y6;P10637;B1AQW2;P10637-6;P10637-5;P10637-2;P10637-4;P10637-3;B1AQW5	A0A0A0MQC7;A2A5Y6;P10637	Microtubule-associated protein;Microtubule-associated protein tau	Mapt
30.3478	30.8317	30.6265	30.222	30.2752	30.212	adipose tissue development;anatomical structure development;biological regulation;biosynthetic process;cell development;cell surface receptor linked signaling pathway;cellular biosynthetic process;cellular component assembly;cellular component assembly at cellular level;cellular component organization;cellular component organization at cellular level;cellular component organization or biogenesis;…	binding;endopeptidase activator activity;endopeptidase regulator activity;enzyme activator activity;enzyme binding;enzyme regulator activity;peptidase activator activity;peptidase regulator activity;protease binding;proteasome binding;protein binding;protein complex binding	cell part;cytoplasm;intracellular membrane-bounded organelle;intracellular organelle;intracellular organelle part;intracellular part;macromolecular complex;membrane;membrane-bounded organelle;nuclear part;nucleoplasm;nucleus;organelle;organelle part;plasma membrane;proteasome complex;protein complex				+	D10DM_D0	9	9	9	24.6	24.6	24.6	42.147	0	69.865	16779000000	57	1.21345	0.0364328	-0.365605		-2.58242	A0A0A6YVU8;Q9JKV1;D3YUD8	A0A0A6YVU8;Q9JKV1;D3YUD8	Proteasomal ubiquitin receptor ADRM1	Gm9774;Adrm1
30.2838	30.515	30.5434	29.8547	29.9642	30.146	assembly of spliceosomal tri-snRNP;biological regulation;catabolic process;cellular catabolic process;cellular component assembly;cellular component assembly at cellular level;cellular component organization;cellular component organization at cellular level;cellular component organization or biogenesis;cellular component organization or biogenesis at cellular level;cellular localization;cellular …	adenosine receptor binding;binding;catalytic activity;cation binding;cysteine-type endopeptidase activity;cysteine-type peptidase activity;endopeptidase activity;G-protein-coupled receptor binding;hydrolase activity;identical protein binding;ion binding;metal ion binding;peptidase activity;peptidase activity, acting on L-amino acid peptides;protein binding;receptor binding;small conjugating prote…	cell part;cytoplasm;intracellular membrane-bounded organelle;intracellular organelle;intracellular part;membrane;membrane-bounded organelle;nucleus;organelle;plasma membrane		+	D10GM_D0	+	D10DM_D0	21	21	18	29.5	29.5	27.4	103.72	0	85.473	14842000000	78	1.74997	0.0124328	-0.45914		-3.8838	A0A0A6YW28;P35123;A0A0A6YVY7;A0A0A6YWM7;A0A0A6YW63	A0A0A6YW28;P35123;A0A0A6YVY7	Ubiquitin carboxyl-terminal hydrolase;Ubiquitin carboxyl-terminal hydrolase 4	Usp4
30.0907	30.0967	29.983	29.8833	29.8523	29.9094	actin cytoskeleton organization;actin cytoskeleton reorganization;actin filament-based process;activation of JNKK activity;activation of MAPKK activity;activation of protein kinase activity;anatomical structure morphogenesis;biological regulation;cell part morphogenesis;cell projection assembly;cell projection morphogenesis;cell projection organization;cellular component assembly;cellular compone…	adenyl nucleotide binding;adenyl ribonucleotide binding;ATP binding;binding;catalytic activity;creatine kinase activity;kinase activity;nucleotide binding;phosphotransferase activity, alcohol group as acceptor;phosphotransferase activity, nitrogenous group as acceptor;protein kinase activity;protein serine/threonine kinase activity;purine nucleotide binding;purine ribonucleoside triphosphate bind…	apical plasma membrane;cell part;cytoplasm;cytoplasmic part;cytoskeleton;endosome;extracellular membrane-bounded organelle;extracellular organelle;extracellular region part;extracellular vesicular exosome;intracellular membrane-bounded organelle;intracellular non-membrane-bounded organelle;intracellular organelle;intracellular organelle part;intracellular part;membrane part;membrane-bounded organ…	MAPK signaling pathway	+	D10GM_D0	+	D10DM_D0	27	27	3	24.3	24.3	3.2	140.81	0	71.62	11856000000	92	1.9082	0.0098806	-0.175133		-4.32959	A0A0A6YWR8;A0A0A6YW53;E9PVG7;P97820;B7ZNR9;F8VPL5;A0A0A6YVZ8;A0A0A6YVR7;A0A0A6YXE5;A0A0A6YWJ2;E0CYV5	A0A0A6YWR8;A0A0A6YW53;E9PVG7;P97820;B7ZNR9;F8VPL5	Mitogen-activated protein kinase kinase kinase kinase 4	Map4k4
29.7401	29.4287	29.6049	29.8762	29.7868	29.9687		actin binding;actin filament binding;binding;calcium ion binding;cation binding;cytoskeletal protein binding;ion binding;metal ion binding;protein binding	actin cytoskeleton;actin filament;adherens junction;anchoring junction;cell junction;cell part;cell projection membrane;cell projection part;cell-substrate adherens junction;cell-substrate junction;cytoplasm;cytoskeletal part;cytoskeleton;extracellular membrane-bounded organelle;extracellular organelle;extracellular region part;extracellular vesicular exosome;focal adhesion;intracellular non-memb…				+	D10DM_D0	7	7	7	54.4	54.4	54.4	15.311	0	27.328	10569000000	35	1.28535	0.0308346	0.286032		2.74125	A0A0A6YWH2;Q9EQX4	A0A0A6YWH2;Q9EQX4	Allograft inflammatory factor 1-like	Aif1l
28.644	28.486	28.4177	28.2714	28.2798	28.1108	biological regulation;cell redox homeostasis;cellular homeostasis;cellular process;homeostatic process;regulation of biological process;regulation of biological quality;regulation of cellular process		cell part;centrosome;cytoplasm;cytoplasmic part;cytoskeletal part;intracellular membrane-bounded organelle;intracellular non-membrane-bounded organelle;intracellular organelle;intracellular organelle part;intracellular part;membrane-bounded organelle;microtubule organizing center;midbody;non-membrane-bounded organelle;nucleus;organelle;organelle part		+	D10GM_D0	+	D10DM_D0	7	7	7	46.2	46.2	46.2	19.666	0	12.853	3751300000	26	1.56638	0.0179303	-0.295205		-3.40545	A0A0A6YWP9;A0A0A6YXY0;Q9CQ79;A0A0A6YVV3	A0A0A6YWP9;A0A0A6YXY0;Q9CQ79;A0A0A6YVV3	Thioredoxin domain-containing protein 9	Txndc9
30.0563	30.0663	30.0783	29.5544	29.4454	29.8656	biological regulation;catabolic process;cellular catabolic process;cellular macromolecule catabolic process;cellular macromolecule metabolic process;cellular metabolic process;cellular process;cellular protein metabolic process;cellular response to stimulus;cellular response to stress;ER-associated protein catabolic process;macromolecule catabolic process;macromolecule metabolic process;macromole…	binding;catalytic activity;cation binding;cysteine-type endopeptidase activity;cysteine-type peptidase activity;endopeptidase activity;hydrolase activity;ion binding;metal ion binding;peptidase activity;peptidase activity, acting on L-amino acid peptides;small conjugating protein-specific protease activity;ubiquitin-specific protease activity	cell part;cytoplasmic part;cytosol;endoplasmic reticulum membrane;endoplasmic reticulum part;integral to membrane;intracellular organelle part;intracellular part;intrinsic to membrane;membrane;membrane part;organelle membrane;organelle part		+	D10GM_D0	+	D10DM_D0	26	26	26	28	28	28	146.28	0	87.126	11373000000	77	1.61621	0.0169821	-0.445138		-3.53146	A0A0A6YWX1;J3KMM1;Q3UJD6-2;Q3UJD6;E9Q9M5;A0A0A6YWN9;A0A0A6YX42;A0A0A6YXT9	A0A0A6YWX1;J3KMM1;Q3UJD6-2;Q3UJD6;E9Q9M5;A0A0A6YWN9	Ubiquitin carboxyl-terminal hydrolase;Ubiquitin carboxyl-terminal hydrolase 19	Usp19
30.1551	30.421	30.3285	31.0192	30.8939	30.6382	ATP hydrolysis coupled proton transport;cation transport;cellular component organization;cellular component organization or biogenesis;cellular membrane organization;cellular process;endocytosis;energy coupled proton transport, against electrochemical gradient;establishment of localization;hydrogen transport;ion transmembrane transport;ion transport;membrane invagination;membrane organization;mon…	active transmembrane transporter activity;ATPase activity;ATPase activity, coupled;ATPase activity, coupled to movement of substances;ATPase activity, coupled to transmembrane movement of ions;ATPase activity, coupled to transmembrane movement of substances;catalytic activity;cation transmembrane transporter activity;cation-transporting ATPase activity;hydrogen ion transmembrane transporter activ…	cell part;cytoplasmic part;extracellular membrane-bounded organelle;extracellular organelle;extracellular region part;extracellular vesicular exosome;intracellular organelle part;intracellular part;lysosomal membrane;macromolecular complex;membrane;membrane part;membrane-bounded organelle;membrane-bounded vesicle;organelle;organelle membrane;organelle part;protein complex;proton-transporting two-…	Epithelial cell signaling in Helicobacter pylori infection;ko05152;Lysosome;Oxidative phosphorylation;Phagosome;Rheumatoid arthritis;Vibrio cholerae infection	+	D10GM_D0	+	D10DM_D0	18	18	18	49.9	49.9	49.9	54.108	0	116.58	20885000000	104	1.79944	0.0114113	0.548868	+	4.01962	A0A0A6YX18;Q8BVE3;A0A0A6YWP6;A0A0A6YVU0;A0A0A6YW86	A0A0A6YX18;Q8BVE3;A0A0A6YWP6	V-type proton ATPase subunit H	Atp6v1h
31.4508	31.4304	31.3379	31.2428	31.1597	31.4681	biological regulation;negative regulation of cAMP-dependent protein kinase activity;negative regulation of catalytic activity;negative regulation of kinase activity;negative regulation of molecular function;negative regulation of protein kinase activity;negative regulation of protein serine/threonine kinase activity;negative regulation of transferase activity;regulation of biological process;regu…	adenyl nucleotide binding;adenyl ribonucleotide binding;AMP binding;binding;cAMP binding;cAMP-dependent protein kinase inhibitor activity;cAMP-dependent protein kinase regulator activity;catalytic activity;cyclic nucleotide binding;enzyme binding;enzyme inhibitor activity;enzyme regulator activity;kinase activity;kinase binding;kinase inhibitor activity;kinase regulator activity;nucleotide bindin…	adherens junction;AMP-activated protein kinase complex;anchoring junction;cAMP-dependent protein kinase complex;cell junction;cell part;cell-substrate adherens junction;cell-substrate junction;centrosome;cytoplasm;cytoplasmic part;cytoskeletal part;extracellular membrane-bounded organelle;extracellular organelle;extracellular region part;extracellular vesicular exosome;focal adhesion;intracellula…	Apoptosis;Insulin signaling pathway	+	D10GM_D0			12	12	10	44.5	44.5	36.8	43.165	0	211.45	31523000000	136	0.517937	0.245771	-0.116159		-1.17986	A0A0A6YX73;Q8K1M3;P12367;A0A0A6YY28	A0A0A6YX73;Q8K1M3;P12367	cAMP-dependent protein kinase type II-alpha regulatory subunit	Prkar2a
29.0847	29.4344	29.4205	29.2341	29.2932	29.122	establishment of localization;lipid transport;organic substance transport;transport	binding;lipid binding	cell part;cytoplasm;cytoplasmic part;endosomal part;endosome membrane;Golgi apparatus;intracellular membrane-bounded organelle;intracellular organelle;intracellular organelle part;intracellular part;late endosome membrane;membrane;membrane-bounded organelle;organelle;organelle membrane;organelle part						13	13	13	19.5	19.5	19.5	81.09	0	53.326	7770900000	72	0.317283	0.492343	-0.096763		-0.774943	F6UHR6;E9PXZ2;A0A0A6YXH3;A2A8Z1;E9Q6C1;Q5FWX7;A2A8Z1-2	F6UHR6;E9PXZ2;A0A0A6YXH3;A2A8Z1;E9Q6C1;Q5FWX7;A2A8Z1-2	Oxysterol-binding protein;Oxysterol-binding protein-related protein 9	Osbpl9
26.0098	26.2478	26.0614	27.4111	27.4374	26.7192	alcohol metabolic process;amine biosynthetic process;amine metabolic process;biosynthetic process;cellular amine metabolic process;cellular biogenic amine biosynthetic process;cellular biogenic amine metabolic process;cellular biosynthetic process;cellular lipid metabolic process;cellular metabolic process;cellular nitrogen compound biosynthetic process;cellular nitrogen compound metabolic proces…	binding;catalytic activity;cation binding;CDP-alcohol phosphatidyltransferase activity;diacylglycerol cholinephosphotransferase activity;ethanolaminephosphotransferase activity;ion binding;metal ion binding;phosphotransferase activity, for other substituted phosphate groups;transferase activity;transferase activity, transferring phosphorus-containing groups	cell part;cytoplasmic part;endoplasmic reticulum membrane;endoplasmic reticulum part;integral to membrane;intracellular organelle part;intracellular part;intrinsic to membrane;membrane;membrane part;nuclear membrane;nuclear part;organelle membrane;organelle part	Ether lipid metabolism;Glycerophospholipid metabolism;Phosphonate and phosphinate metabolism	+	D10GM_D0	+	D10DM_D0	3	3	3	27	27	27	19.762	0	22.721	1835800000	17	1.9329	0.00974298	1.08293	+	4.40226	D3YX12;A0A0A6YXR0;Q8BGS7-2;Q8BGS7;D3Z5Y5	D3YX12;A0A0A6YXR0;Q8BGS7-2;Q8BGS7;D3Z5Y5	Choline/ethanolaminephosphotransferase 1	Cept1
29.5828	29.6227	29.3872	29.8154	29.8898	30.2342	biological adhesion;biological regulation;cell adhesion;cellular process;positive regulation of biological process;positive regulation of cellular component biogenesis;positive regulation of cellular component organization;positive regulation of cellular process;positive regulation of developmental process;positive regulation of nervous system development;positive regulation of synapse assembly;r…	binding;calcium ion binding;cation binding;G-protein coupled receptor activity;ion binding;metal ion binding;molecular transducer activity;receptor activity;signal transducer activity;signaling receptor activity;transmembrane signaling receptor activity	adherens junction;anchoring junction;cell junction;cell part;cell-substrate adherens junction;cell-substrate junction;extracellular membrane-bounded organelle;extracellular organelle;extracellular region part;extracellular vesicular exosome;focal adhesion;integral to membrane;intrinsic to membrane;membrane;membrane part;membrane-bounded organelle;membrane-bounded vesicle;organelle;plasma membrane…		+	D10GM_D0	+	D10DM_D0	11	11	11	17.9	17.9	17.9	80.202	0	81.008	12015000000	65	1.41173	0.0235345	0.448896		3.0308	Q9DC42;A0A0D9SEG8;E9QMJ5;E9QJS7;Q9Z0M6-2;Q9Z0M6-3;Q9Z0M6	Q9DC42;A0A0D9SEG8;E9QMJ5;E9QJS7;Q9Z0M6-2;Q9Z0M6-3;Q9Z0M6	CD97 antigen	Adgre5;Cd97
27.7027	27.8806	27.9243	27.9147	27.7688	27.6632	lipid localization;lipid storage;localization;macromolecule localization		cell part;cytoplasmic part;intracellular part;lipid particle						4	4	4	28.8	28.8	28.8	26.779	0	18.35	2898700000	16	0.208467	0.67689	-0.0536226		-0.538542	A0A0F6AIX6;A0A1W2P7C8;A0A0F6AIX5;A0A1W2P7T7;Q8BVA5-2;Q8BVA5;A0A1W2P6J8;A0A1W2P6L7;A0A1W2P820;A0A1W2P856;A0A1W2P6H0;Q8BVA5-4;Q8BVA5-3	A0A0F6AIX6;A0A1W2P7C8;A0A0F6AIX5;A0A1W2P7T7;Q8BVA5-2;Q8BVA5;A0A1W2P6J8;A0A1W2P6L7;A0A1W2P820	UPF0554 protein C2orf43 homolog
29.0941	29.3719	29.2106	28.8085	28.7361	28.9602	carboxylic acid catabolic process;carboxylic acid metabolic process;catabolic process;cellular catabolic process;cellular component organization;cellular component organization at cellular level;cellular component organization or biogenesis;cellular component organization or biogenesis at cellular level;cellular ketone metabolic process;cellular lipid catabolic process;cellular lipid metabolic pr…	active transmembrane transporter activity;adenyl nucleotide binding;adenyl ribonucleotide binding;ATP binding;ATPase activity;ATPase activity, coupled;ATPase activity, coupled to movement of substances;ATPase activity, coupled to transmembrane movement of substances;binding;catalytic activity;hydrolase activity;hydrolase activity, acting on acid anhydrides;hydrolase activity, acting on acid anhyd…	cell part;cytoplasmic part;integral to membrane;intracellular membrane-bounded organelle;intracellular organelle;intracellular organelle lumen;intracellular organelle part;intracellular part;intrinsic to membrane;membrane;membrane part;membrane-bounded organelle;membrane-enclosed lumen;microbody;microbody lumen;microbody membrane;microbody part;mitochondrial inner membrane;mitochondrial membrane;…	ABC transporters;Peroxisome			+	D10DM_D0	9	9	9	22.8	22.8	22.8	62.697	0	35.097	6596700000	45	1.70024	0.0133427	-0.390617		-3.75033	A0A0G2JDI9;P55096;A0A0G2JGA4	A0A0G2JDI9;P55096	ATP-binding cassette sub-family D member 3	Abcd3
27.7102	28.306	27.9612	27.5155	27.6887	28.308	cell cycle process;cell division;cellular component movement;cellular component organization;cellular component organization at cellular level;cellular component organization or biogenesis;cellular component organization or biogenesis at cellular level;cellular process;cytoskeleton organization;establishment of localization;establishment of localization in cell;establishment of organelle localiza…	binding;cytoskeletal protein binding;microtubule binding;protein binding;tubulin binding	cell part;cytoplasm;cytoskeletal part;cytoskeleton;extracellular membrane-bounded organelle;extracellular organelle;extracellular region part;extracellular vesicular exosome;intracellular non-membrane-bounded organelle;intracellular organelle;intracellular organelle part;intracellular part;macromolecular complex;membrane;membrane-bounded organelle;membrane-bounded vesicle;microtubule;microtubule …						26	2	2	25.3	2.3	2.3	94.517	0	6.593	3096400000	19	0.201954	0.686962	-0.155104		-0.523758	A0A0G2JDN7;P27546-4;A0A0G2JFT4;A0A0G2JDU1;A0A0G2JE57	A0A0G2JDN7;P27546-4;A0A0G2JFT4	Microtubule-associated protein 4	Map4
31.4688	31.84	31.735	30.1593	30.3004	30.7041	adhesion to host;adhesion to other organism involved in symbiotic interaction;biological adhesion;cellular process;cellular response to chemical stimulus;cellular response to cytokine stimulus;cellular response to interferon-beta;cellular response to interferon-gamma;cellular response to organic substance;cellular response to stimulus;defense response;defense response to bacterium;defense respons…	binding;catalytic activity;GTP binding;GTPase activity;guanyl nucleotide binding;guanyl ribonucleotide binding;hydrolase activity;hydrolase activity, acting on acid anhydrides;hydrolase activity, acting on acid anhydrides, in phosphorus-containing anhydrides;nucleoside-triphosphatase activity;nucleotide binding;purine nucleotide binding;purine ribonucleoside triphosphate binding;purine ribonucleo…	cell part;cytoplasmic part;cytoplasmic vesicle;cytosol;extracellular region part;host cell part;intracellular membrane-bounded organelle;intracellular organelle;intracellular organelle part;intracellular part;membrane;membrane-bounded organelle;nucleus;organelle;organelle membrane;organelle part;other organism part;symbiont-containing vacuole membrane;vacuolar membrane;vacuolar part;vesicle		+	D10GM_D0	+	D10DM_D0	28	28	15	49.4	49.4	23.4	70.451	0	196.8	25538000000	133	2.55427	0.00429437	-1.29331	+	-6.56145	A0A0G2JDV3;L7N1X8;Q000W5;Q2V6D6;A0A0G2JGT4;A0A0G2JEJ5;A0A0G2JF24;Q91Z40;Q61107	A0A0G2JDV3;L7N1X8;Q000W5		Gbp6;Gbp10
30.7574	30.3195	30.4734	30.0347	30.1496	29.8575	biosynthetic process;cellular biosynthetic process;cellular macromolecule biosynthetic process;cellular macromolecule metabolic process;cellular metabolic process;cellular process;cellular protein metabolic process;macromolecule biosynthetic process;macromolecule metabolic process;metabolic process;primary metabolic process;protein metabolic process;translation	binding;cation binding;ion binding;metal ion binding;structural constituent of ribosome;structural molecule activity	cell part;cytosolic small ribosomal subunit;intracellular membrane-bounded organelle;intracellular organelle;intracellular organelle part;intracellular part;macromolecular complex;membrane-bounded organelle;nucleus;organelle;organelle part;ribonucleoprotein complex;small ribosomal subunit	Ribosome	+	D10GM_D0	+	D10DM_D0	10	3	3	47.6	15.9	15.9	9.2327	0	10.545	14269000000	19	1.51086	0.0196729	-0.502804	+	-3.26819	A0A0G2JDW7;Q6ZWU9;A0A0G2JG29;A0A0G2JEX7	A0A0G2JDW7;Q6ZWU9;A0A0G2JG29	40S ribosomal protein S27	Rps27
27.0498	27.5617	27.4417	26.4277	26.5369	26.6227	anatomical structure development;anatomical structure maturation;biological regulation;blood vessel maturation;defense response;defense response to bacterium;developmental maturation;developmental process;endoderm development;immune response;immune system process;innate immune response;multi-organism process;negative regulation of biological process;negative regulation of cell differentiation;neg…	binding;chromatin binding	cell part;chromatin;chromosomal part;cytoplasm;intracellular membrane-bounded organelle;intracellular organelle;intracellular organelle part;intracellular part;membrane;membrane-bounded organelle;nucleus;organelle;organelle part		+	D10GM_D0	+	D10DM_D0	8	8	5	4.4	4.4	2.6	246.62	0	21.535	1547800000	26	2.12401	0.00770238	-0.821959	+	-4.99517	E9QKG6;A0A0G2JDZ9;E9Q804;Q99NH0;A0A1W2P6X1;Q99NH0-2;Q99NH0-3	E9QKG6;A0A0G2JDZ9;E9Q804;Q99NH0;A0A1W2P6X1;Q99NH0-2;Q99NH0-3	Ankyrin repeat domain-containing protein 17	Ankrd17
28.684	28.6119	28.3982	27.4254	27.5336	26.8932	biological regulation;catabolic process;cellular catabolic process;cellular macromolecule catabolic process;cellular macromolecule metabolic process;cellular metabolic process;cellular nitrogen compound metabolic process;cellular process;establishment of localization;establishment of RNA localization;macromolecule catabolic process;macromolecule metabolic process;metabolic process;mRNA catabolic …	binding;nucleic acid binding;nucleotide binding;RNA binding	cell part;cytoplasm;intracellular organelle part;intracellular part;macromolecular complex;nuclear body;nuclear part;nuclear speck;nucleoplasm part;organelle part;ribonucleoprotein complex;spliceosomal complex	mRNA surveillance pathway;RNA transport;Spliceosome	+	D10GM_D0	+	D10DM_D0	3	3	3	28.8	28.8	28.8	14.502	0	18.075	2674100000	21	2.39395	0.00477627	-1.28064	+	-5.93643	A0A0G2JEA9;A0A0G2JFX7;Q9CWZ3-2;Q9CWZ3;A0A0N4SUH6	A0A0G2JEA9;A0A0G2JFX7;Q9CWZ3-2;Q9CWZ3;A0A0N4SUH6	RNA-binding protein 8A	Rbm8a
33.2888	33.2891	33.2531	32.545	32.6063	32.5145	apoptosis;autophagic cell death;biological regulation;biosynthetic process;carboxylic acid biosynthetic process;carboxylic acid metabolic process;cell death;cellular biosynthetic process;cellular component assembly;cellular component organization;cellular component organization or biogenesis;cellular ketone metabolic process;cellular lipid metabolic process;cellular macromolecule metabolic proces…	binding;carboxylic acid binding;catalytic activity;fatty acid binding;identical protein binding;lipid binding;lysophosphatidic acid acyltransferase activity;lysophospholipid acyltransferase activity;monocarboxylic acid binding;protein binding;protein dimerization activity;protein homodimerization activity;transferase activity;transferase activity, transferring acyl groups;transferase activity, tr…	cell part;cytoplasm;cytoplasmic part;cytosol;endoplasmic reticulum;envelope;extracellular membrane-bounded organelle;extracellular organelle;extracellular region part;extracellular vesicular exosome;Golgi apparatus part;Golgi membrane;intracellular membrane-bounded organelle;intracellular organelle;intracellular organelle part;intracellular part;macromolecular complex;membrane;membrane-bounded or…	Endocytosis	+	D10GM_D0	+	D10DM_D0	22	22	21	51.5	51.5	49.5	44.303	0	323.31	89815000000	183	4.77903	0	-0.721734	+	-24.4392	A0A0G2JEC4;Q9JK48;Q9JK48-2;Q9JK48-3;A0A0G2JE45;A0A0G2JF57	A0A0G2JEC4;Q9JK48;Q9JK48-2;Q9JK48-3	Endophilin-B1	Sh3glb1
24.5413	26.368	26.4525	26.4072	26.1108	26.2318	acetyl-CoA metabolic process;alcohol metabolic process;biological regulation;biosynthetic process;cellular biosynthetic process;cellular lipid metabolic process;cellular metabolic process;cellular process;cholesterol biosynthetic process;cholesterol metabolic process;coenzyme metabolic process;cofactor metabolic process;isopentenyl diphosphate biosynthetic process;isopentenyl diphosphate biosynth…	adenyl nucleotide binding;adenyl ribonucleotide binding;ATP binding;binding;catalytic activity;identical protein binding;kinase activity;mevalonate kinase activity;nucleotide binding;phosphotransferase activity, alcohol group as acceptor;protein binding;purine nucleotide binding;purine ribonucleoside triphosphate binding;purine ribonucleotide binding;ribonucleotide binding;transferase activity;tr…	cell part;cytoplasmic part;cytosol;extracellular membrane-bounded organelle;extracellular organelle;extracellular region part;extracellular vesicular exosome;intracellular part;membrane-bounded organelle;membrane-bounded vesicle;organelle;vesicle	Peroxisome;Terpenoid backbone biosynthesis					2	2	2	15	15	15	24.415	0	5.4585	934680000	7	0.298396	0.524706	0.462653		0.735117	A0A0G2JEG0;A0A0G2JFX8;D3YV77;Q3UEB4;Q9R008;A0A0G2JDI0	A0A0G2JEG0;A0A0G2JFX8;D3YV77;Q3UEB4;Q9R008;A0A0G2JDI0	Mevalonate kinase	Mvk
32.2952	31.9307	31.9044	33.4048	33.2362	33.2185	biological regulation;cellular process;cellular response to abiotic stimulus;cellular response to antibiotic;cellular response to chemical stimulus;cellular response to light stimulus;cellular response to radiation;cellular response to stimulus;cellular response to stress;cellular response to UV;cellular response to UV-B;DNA damage response, signal transduction resulting in induction of apoptosis…	AT DNA binding;binding;cation binding;DNA bending activity;DNA binding;ion binding;metal ion binding;nucleic acid binding;peptide binding;sequence-specific DNA binding;transition metal ion binding;zinc ion binding	cell part;cytoplasm;intracellular part		+	D10GM_D0	+	D10DM_D0	8	8	8	50.8	50.8	50.8	13.582	0	123.01	120830000000	113	3.05848	0.0025569	1.24307	+	8.91805	A0A0G2JEK2;P63254	A0A0G2JEK2;P63254	Cysteine-rich protein 1	Crip1
25.8978	26.0704	26.3121	25.9041	25.9665	25.727	biological regulation;cell surface receptor linked signaling pathway;cellular process;cellular response to stimulus;regulation of biological process;regulation of cellular process;response to stimulus;signal transduction;Wnt receptor signaling pathway								4	2	2	9.7	6.2	6.2	42.382	0.00092764	3.5549	555860000	8	0.746655	0.118622	-0.227569		-1.62635	A0A1L1SVG1;A0A0R4J169;E9QN52;A0A0G2JEP4;A0A0G2JFV5;A0A1L1SSC0;A0A668KLE1;Q91WK0-2;Q91WK0;A0A0G2JGZ1;A0A1L1SQW1	A0A1L1SVG1;A0A0R4J169;E9QN52;A0A0G2JEP4;A0A0G2JFV5;A0A1L1SSC0;A0A668KLE1;Q91WK0-2;Q91WK0;A0A0G2JGZ1;A0A1L1SQW1	Leucine-rich repeat flightless-interacting protein 2	Lrrfip2
27.3542	27.635	27.449	25.4443	24.813	26.5415	cellular macromolecule metabolic process;cellular metabolic process;cellular nitrogen compound metabolic process;cellular process;macromolecule metabolic process;metabolic process;mRNA metabolic process;mRNA processing;nitrogen compound metabolic process;nucleic acid metabolic process;nucleobase-containing compound metabolic process;primary metabolic process;RNA metabolic process;RNA processing;R…		cell part;intracellular organelle part;intracellular part;macromolecular complex;nuclear part;organelle part;precatalytic spliceosome;ribonucleoprotein complex;spliceosomal complex	Spliceosome	+	D10GM_D0	+	D10DM_D0	3	3	3	22	22	22	20.258	0	18.551	1128900000	8	1.6712	0.0148102	-1.87979	+	-3.67376	A0A0G2JEW4;Q80SY5;A0A0G2JGW4	A0A0G2JEW4;Q80SY5;A0A0G2JGW4	Pre-mRNA-splicing factor 38B	Prpf38b
30.823	30.6104	30.9948	29.6188	29.8085	29.7522	anatomical structure development;biological regulation;cardiac muscle fiber development;cell development;cellular developmental process;cellular macromolecule metabolic process;cellular metabolic process;cellular process;cellular protein metabolic process;developmental process;macromolecule metabolic process;macromolecule modification;metabolic process;muscle cell development;muscle fiber develop…	actin binding;actin filament binding;binding;calmodulin-dependent protein kinase activity;catalytic activity;cytoskeletal protein binding;kinase activity;phosphotransferase activity, alcohol group as acceptor;protein binding;protein kinase activity;protein serine/threonine kinase activity;structural constituent of muscle;structural molecule activity;transferase activity;transferase activity, tran…	adherens junction;anchoring junction;cell junction;cell part;cell-substrate adherens junction;cell-substrate junction;contractile fiber part;cytoplasmic part;cytoskeleton;focal adhesion;intracellular non-membrane-bounded organelle;intracellular organelle;intracellular part;non-membrane-bounded organelle;organelle;organelle part;Z disc		+	D10GM_D0	+	D10DM_D0	23	23	0	26.8	26.8	0	80.035	0	62.126	13361000000	74	3.01556	0.00247307	-1.08294	+	-8.69122	A0A0G2JEX1;Q7TPW1;A0A0G2JG59;A0A0G2JFD8	A0A0G2JEX1;Q7TPW1;A0A0G2JG59;A0A0G2JFD8	Nexilin	Nexn
34.3482	34.3811	34.4038	34.5246	34.6241	34.7816							+	D10DM_D0	103	103	79	72.4	72.4	58.1	152.67	0	323.31	298780000000	906	1.59268	0.0178837	0.265718		3.47163	A0A0G2JFH2	A0A0G2JFH2
25.4788	25.2784	26.4639	28.2512	28.0359	24.9416		binding;catalytic activity;cation binding;ferric-chelate reductase activity;ion binding;metal ion binding;oxidoreductase activity;oxidoreductase activity, oxidizing metal ions;oxidoreductase activity, oxidizing metal ions, NAD or NADP as acceptor	cell part;integral to membrane;intrinsic to membrane;membrane part		+	D10GM_D0			3	3	3	6.4	6.4	6.4	66.066	0	8.594	2059400000	15	NaN	1	0		NaN	A0A0G2JFP4;Q8K385	A0A0G2JFP4;Q8K385	Ferric-chelate reductase 1	FRRS1
26.4636	26.8348	27.0056	26.8576	26.5359	26.3626	ATP biosynthetic process;ATP hydrolysis coupled proton transport;ATP metabolic process;ATP synthesis coupled proton transport;biological regulation;biosynthetic process;cation homeostasis;cation transport;cellular biosynthetic process;cellular cation homeostasis;cellular chemical homeostasis;cellular component assembly;cellular component assembly at cellular level;cellular component organization;…	active transmembrane transporter activity;ATPase activity;ATPase activity, coupled;ATPase activity, coupled to movement of substances;ATPase activity, coupled to transmembrane movement of ions;ATPase activity, coupled to transmembrane movement of substances;ATPase binding;binding;catalytic activity;cation transmembrane transporter activity;cation-transporting ATPase activity;enzyme binding;hydrog…	acrosomal vesicle;adherens junction;anchoring junction;cell junction;cell part;cell-substrate adherens junction;cell-substrate junction;cytoplasm;cytoplasmic membrane-bounded vesicle;cytoplasmic part;cytoplasmic vesicle;endosomal part;endosome membrane;focal adhesion;integral to membrane;intracellular membrane-bounded organelle;intracellular organelle;intracellular organelle part;intracellular pa…	Collecting duct acid secretion;Epithelial cell signaling in Helicobacter pylori infection;ko05152;Lysosome;Oxidative phosphorylation;Phagosome;Rheumatoid arthritis;Vibrio cholerae infection					3	3	3	23.1	23.1	23.1	20.934	0	8.4333	1274600000	15	0.351376	0.43749	-0.182641		-0.845845	A0A0G2JFS2;P15920	A0A0G2JFS2;P15920	V-type proton ATPase 116 kDa subunit a isoform 2	Atp6v0a2
26.8898	27.4253	27.2837	25.1203	26.7009	27.1375	autophagy;catabolic process;cellular catabolic process;cellular metabolic process;cellular process;establishment of localization;establishment of protein localization;metabolic process;protein transport;transport	catalytic activity;cysteine-type endopeptidase activity;cysteine-type peptidase activity;endopeptidase activity;hydrolase activity;peptidase activity;peptidase activity, acting on L-amino acid peptides	cell part;cytoplasm;intracellular part	Regulation of autophagy					5	4	4	14.9	13.1	13.1	45.186	0	25.681	1358200000	12	0.625197	0.173631	-0.87999		-1.38948	A0A0G2JFS9;Q8C9S8;A0A7N9VT17;A0A7N9VS64	A0A0G2JFS9;Q8C9S8;A0A7N9VT17	Cysteine protease ATG4A	Atg4a
28.0147	28.2952	28.6394	27.3906	27.9684	27.8834	biological regulation;negative regulation of axonogenesis;negative regulation of biological process;negative regulation of cell development;negative regulation of cell differentiation;negative regulation of cell projection organization;negative regulation of cellular component organization;negative regulation of cellular process;negative regulation of developmental process;negative regulation of …		axon;cell body;cell part;cell projection;cell projection part;dendrite;filopodium;growth cone;neuron projection;neuronal cell body;site of polarized growth						9	9	9	16	16	16	74.769	0	21.754	3112400000	20	1.04785	0.0519536	-0.568966		-2.23045	A0A0G2JFT8;Q9D394-2;Q9D394;Q9D394-3;Q9D394-4	A0A0G2JFT8;Q9D394-2;Q9D394;Q9D394-3;Q9D394-4	Protein RUFY3	Rufy3
32.1927	31.8611	31.9111	31.3368	31.2551	31.1555	biological regulation;positive regulation of biological process;positive regulation of biosynthetic process;positive regulation of cellular biosynthetic process;positive regulation of cellular metabolic process;positive regulation of cellular process;positive regulation of gene expression;positive regulation of macromolecule biosynthetic process;positive regulation of macromolecule metabolic proc…	binding;DNA binding;nucleic acid binding	cell part;intracellular membrane-bounded organelle;intracellular organelle;intracellular organelle part;intracellular part;membrane-bounded organelle;nuclear part;nucleoplasm;nucleus;organelle;organelle part		+	D10GM_D0	+	D10DM_D0	31	31	25	49.2	49.2	43.9	67.443	0	126.81	35154000000	110	2.51059	0.00440659	-0.739162	+	-6.38586	Q3TUE1;A0A0G2JGW9;A0A0G2JFY5;Q3UUU2;Q91WJ8;Q91WJ8-2;A0A0G2JG00;A0A0G2JFK2;A0A0G2JE55;A0A0G2JG96;A0A0G2JGT1;A0A0G2JGV9	Q3TUE1;A0A0G2JGW9;A0A0G2JFY5;Q3UUU2;Q91WJ8;Q91WJ8-2;A0A0G2JG00;A0A0G2JFK2	Far upstream element-binding protein 1	Fubp1
25.475	25.6668	25.5157	25.4582	25.5727	25.4334	cellular process;establishment of localization;establishment of localization in cell;establishment of protein localization;intracellular protein transport;intracellular transport;protein transport;transport;vesicle-mediated transport	protein transporter activity;substrate-specific transporter activity;transporter activity	AP-type membrane coat adaptor complex;cell part;clathrin adaptor complex;coated pit;cytoplasmic part;Golgi apparatus part;intracellular organelle part;intracellular part;macromolecular complex;membrane part;organelle part;protein complex;trans-Golgi network	Lysosome					3	3	3	4.6	4.6	4.6	64.332	0.0017873	3.0389	563180000	11	0.372334	0.406668	-0.0643762		-0.888878	A0A0G2JFY6;B0V3P3;B0V3P4;Q9WV76;A0A0G2JDQ2	A0A0G2JFY6;B0V3P3;B0V3P4;Q9WV76	AP complex subunit beta;AP-4 complex subunit beta-1	Ap4b1
26.8691	27.2162	26.7394	26.6036	26.7811	26.9347	response to abiotic stimulus;response to osmotic stress;response to stimulus;response to stress	nucleic acid binding transcription factor activity;sequence-specific DNA binding transcription factor activity							3	3	2	4	4	3	75.37	0	5.7287	1385500000	22	0.418505	0.346293	-0.168487		-0.982453	A0A0G2JFZ4;E9Q7M2	A0A0G2JFZ4;E9Q7M2		Tsc22d2
29.4816	29.3877	29.5876	29.2195	29.153	29.3981	biological regulation;cell death;cellular localization;cellular macromolecule localization;cellular metabolic process;cellular process;cellular protein localization;cellular response to stimulus;death;dephosphorylation;intracellular signal transduction;localization;macromolecule localization;metabolic process;necroptosis;necrotic cell death;phosphate-containing compound metabolic process;phosphor…	binding;catalytic activity;enzyme activator activity;enzyme regulator activity;GTPase activator activity;GTPase regulator activity;hydrolase activity;hydrolase activity, acting on ester bonds;molecular transducer activity;nucleoside-triphosphatase regulator activity;phosphatase activity;phosphoprotein phosphatase activity;phosphoric ester hydrolase activity;protein binding;protein complex binding…	cell part;cytoplasmic part;integral to membrane;intracellular membrane-bounded organelle;intracellular organelle;intracellular organelle part;intracellular part;intrinsic to membrane;membrane;membrane part;membrane-bounded organelle;mitochondrial membrane;mitochondrial outer membrane;mitochondrial part;mitochondrion;organelle;organelle membrane;organelle outer membrane;organelle part;outer membra…		+	D10GM_D0	+	D10DM_D0	11	11	11	48	48	48	20.294	0	74.714	8694100000	46	1.15394	0.040818	-0.228763		-2.45384	A0A0G2JG95;Q8BX10-2;Q8BX10	A0A0G2JG95;Q8BX10-2;Q8BX10	Serine/threonine-protein phosphatase PGAM5, mitochondrial	Pgam5
34.155	33.9449	33.7243	34.999	35.2296	35.0418	biological regulation;positive regulation of biological process;positive regulation of cell communication;positive regulation of cellular process;positive regulation of I-kappaB kinase/NF-kappaB cascade;positive regulation of intracellular protein kinase cascade;positive regulation of response to stimulus;positive regulation of signal transduction;positive regulation of signaling;regulation of bi…	binding;calcium ion binding;cation binding;identical protein binding;ion binding;metal ion binding;protein binding;RAGE receptor binding;receptor binding	cell part;cell projection;cytoplasmic part;extracellular membrane-bounded organelle;extracellular organelle;extracellular region part;extracellular space;extracellular vesicular exosome;intracellular membrane-bounded organelle;intracellular organelle;intracellular part;membrane-bounded organelle;membrane-bounded vesicle;neuron projection;nucleus;organelle;perinuclear region of cytoplasm;vesicle		+	D10GM_D0	+	D10DM_D0	12	12	12	98.7	98.7	98.7	9.0621	0	64.797	386470000000	124	2.88375	0.00229026	1.14874	+	8.02717	A0A0G2JGD2;P07091	A0A0G2JGD2;P07091	Protein S100-A4	S100a4
27.6702	27.4567	27.7001	24.8274	25.66	27.0356					+	D10GM_D0	+	D10DM_D0	17	1	0	26.3	3	0	70.624	0	9.7492	1069600000	5	1.27886	0.0314784	-1.768		-2.72676	A0A0G2JGI1	A0A0G2JGI1
28.1529	28.2225	28.2387	28.2409	28.2484	28.2687	biological regulation;catabolic process;cellular catabolic process;cellular macromolecule catabolic process;cellular macromolecule metabolic process;cellular metabolic process;cellular process;cellular protein metabolic process;macromolecule catabolic process;macromolecule metabolic process;macromolecule modification;metabolic process;modification-dependent macromolecule catabolic process;modific…		cell part;cytoplasm;intracellular membrane-bounded organelle;intracellular non-membrane-bounded organelle;intracellular organelle;intracellular organelle part;intracellular part;membrane-bounded organelle;non-membrane-bounded organelle;nuclear part;nucleolus;nucleus;organelle;organelle part		+	D10GM_D0			9	9	9	14.1	14.1	14.1	73.116	0	27.369	3908000000	32	0.803067	0.100577	0.0479673		1.73708	A0A0G2JGQ4;P54729	A0A0G2JGQ4;P54729	NEDD8 ultimate buster 1	Nub1
34.1246	34.0034	34.0117	33.2808	33.3708	33.3966	anatomical structure development;anatomical structure morphogenesis;axon extension;axonogenesis;biological regulation;brain development;cell growth;cell migration;cell motility;cell part morphogenesis;cell projection morphogenesis;cell projection organization;cellular component morphogenesis;cellular component movement;cellular component organization;cellular component organization at cellular le…	adenyl nucleotide binding;adenyl ribonucleotide binding;ATP binding;binding;calcium-dependent protein kinase activity;calcium-dependent protein serine/threonine kinase activity;calmodulin binding;calmodulin-dependent protein kinase activity;catalytic activity;cytoskeletal protein binding;enzyme binding;kinase activity;kinase binding;microtubule binding;nucleotide binding;phosphotransferase activi…	cell part;cell projection;cytoplasm;cytoskeletal part;intracellular membrane-bounded organelle;intracellular organelle;intracellular organelle part;intracellular part;macromolecular complex;membrane-bounded organelle;microtubule;neuron projection;nucleus;organelle;organelle part;protein complex		+	D10GM_D0	+	D10DM_D0	43	43	9	49.3	49.3	18.4	82.104	0	323.31	158180000000	321	3.73008	0.000544379	-0.697191	+	-13.2737	A0A0G2JGQ6;Q9JLM8;A0A0G2JGR9;A0A0G2JE54;Q8CCN4;A0A0G2JGH1;Q1EDH1;H7BX36;A0A0G2JEN4;Q9CXL6;Q6PGI2;O88809	A0A0G2JGQ6;Q9JLM8	Serine/threonine-protein kinase DCLK1	Dclk1
27.8394	28.105	28.0997	27.8983	27.7322	27.8439	3'-UTR-mediated mRNA destabilization;behavior;biological regulation;biosynthetic process;cellular biosynthetic process;cellular macromolecule biosynthetic process;cellular macromolecule metabolic process;cellular metabolic process;cellular process;cellular protein metabolic process;cellular response to acid;cellular response to amine stimulus;cellular response to amino acid stimulus;cellular resp…	AU-rich element binding;binding;enzyme inhibitor activity;enzyme regulator activity;GTPase inhibitor activity;GTPase regulator activity;mRNA 3'-UTR AU-rich region binding;mRNA 3'-UTR binding;mRNA binding;nucleic acid binding;nucleoside-triphosphatase regulator activity;nucleotide binding;poly-pyrimidine tract binding;ribonucleoprotein binding;ribosomal large subunit binding;ribosomal small subuni…	CCR4-NOT complex;cell part;cell projection;cytoplasm;dendrite;intracellular membrane-bounded organelle;intracellular organelle;intracellular organelle part;intracellular part;macromolecular complex;membrane-bounded organelle;neuron projection;nuclear part;nucleoplasm part;nucleus;organelle;organelle part;polysome;protein complex;ribonucleoprotein complex;synapse;transcription factor complex						6	6	2	16.6	16.6	3.6	46.937	0	9.1899	3495900000	15	0.881281	0.0806996	-0.189917		-1.89206	F6T0J8;D3Z1R6;D3Z5R9;A0A0R4J102;E9Q5X2;A0A0H2UH22;E9Q969;Q7TN99-6;Q812E0;Q7TN99-4;Q7TN99-3;Q7TN99-2;Q7TN99;Q5SU47;Q7TN99-5;D3YUJ4	F6T0J8;D3Z1R6;D3Z5R9;A0A0R4J102;E9Q5X2;A0A0H2UH22;E9Q969;Q7TN99-6;Q812E0;Q7TN99-4;Q7TN99-3;Q7TN99-2;Q7TN99;Q5SU47;Q7TN99-5	Cytoplasmic polyadenylation element-binding protein 3;Cytoplasmic polyadenylation element-binding protein 2	Cpeb3;Cpeb2;Cpeb4
33.1967	33.2352	33.1525	33.4926	33.2888	33.2661	cell cycle;cell division;cellular component assembly;cellular component organization;cellular component organization or biogenesis;cellular process;macromolecular complex assembly;macromolecular complex subunit organization;protein complex assembly;protein complex subunit organization;protein heterooligomerization;protein oligomerization	binding;GTP binding;guanyl nucleotide binding;guanyl ribonucleotide binding;nucleotide binding;purine nucleotide binding;purine ribonucleoside triphosphate binding;purine ribonucleotide binding;ribonucleotide binding	actin filament bundle;actomyosin;axon;axon part;axon terminus;cell cortex part;cell division site part;cell junction;cell part;cell projection;cell projection part;chromosomal part;clathrin-coated vesicle;cleavage furrow;coated vesicle;condensed chromosome kinetochore;cytoplasm;cytoplasmic membrane-bounded vesicle;cytoplasmic part;cytoplasmic vesicle;cytoskeletal part;dendritic spine;extracellula…						32	32	25	60	60	49.6	48.978	0	323.31	130630000000	350	0.952375	0.0660999	0.15439		2.03489	A0A0J9YTY0;A0A0J9YUL3;Q8C1B7-3;Q8C1B7-2;Q8C1B7;Q9R1T4-2;Q9R1T4-3;Q9R1T4;A0A0J9YVA6;A0A0J9YUV6;A2A3W1	A0A0J9YTY0;A0A0J9YUL3;Q8C1B7-3;Q8C1B7-2;Q8C1B7	Septin-11	2024-09-11
31.1532	31.0924	31.0578	30.7984	30.7916	30.8303	biological regulation;cell differentiation;cellular component organization;cellular component organization at cellular level;cellular component organization or biogenesis;cellular component organization or biogenesis at cellular level;cellular developmental process;cellular process;developmental process;fat cell differentiation;Golgi organization;negative regulation of biological process;negative…	binding;catalytic activity;coenzyme binding;cofactor binding;NAD binding;nucleic acid binding transcription factor activity;nucleotide binding;oxidoreductase activity;oxidoreductase activity, acting on CH-OH group of donors;oxidoreductase activity, acting on the CH-OH group of donors, NAD or NADP as acceptor;protein binding;protein binding transcription factor activity;protein domain specific bin…	cell part;cytoplasmic part;cytosol;intracellular membrane-bounded organelle;intracellular organelle;intracellular organelle part;intracellular part;macromolecular complex;membrane-bounded organelle;nuclear part;nucleoplasm;nucleoplasm part;nucleus;organelle;organelle part;protein complex;transcription factor complex;transcriptional repressor complex	Chronic myeloid leukemia;Notch signaling pathway;Pathways in cancer;Wnt signaling pathway	+	D10GM_D0	+	D10DM_D0	19	19	13	55	55	48	46.527	0	123.47	23879000000	87	3.19975	0.00268208	-0.294342		-9.70375	A0A0J9YU62;O88712-2;O88712;A0A0J9YUM4;O88712-3;A0A0J9YTW3;A0A0J9YUR5;A0A0J9YVI3;A0A0J9YU66	A0A0J9YU62;O88712-2;O88712;A0A0J9YUM4;O88712-3;A0A0J9YTW3	C-terminal-binding protein 1	Ctbp1
26.743	27.3072	27.2706	26.3642	25.2364	26.4033	biological regulation;cell cycle;cellular process;cellular response to stimulus;regulation of biological process;regulation of cellular process;response to stimulus;signal transduction	binding;enzyme activator activity;enzyme regulator activity;GTPase activator activity;GTPase regulator activity;lipid binding;nucleoside-triphosphatase regulator activity	cell part;cytoplasmic part;intracellular;intracellular organelle part;intracellular part;lipid particle;membrane;mitochondrial membrane;mitochondrial part;organelle membrane;organelle part				+	D10DM_D0	5	5	4	6.6	6.6	5.8	111.28	0	13.804	1286400000	15	1.22547	0.0359185	-1.10565		-2.60869	A0A0J9YU82;F8WIY7;Q923Q2	A0A0J9YU82;F8WIY7;Q923Q2	StAR-related lipid transfer protein 13	Stard13
33.8757	33.6602	33.5219	32.9081	32.5704	32.9274	base-excision repair, DNA ligation;biological regulation;cellular macromolecule metabolic process;cellular metabolic process;cellular nitrogen compound metabolic process;cellular process;defense response;DNA ligation;DNA ligation involved in DNA repair;DNA metabolic process;DNA recombination;immune response;immune system process;inflammatory response;inflammatory response to antigenic stimulus;ma…	binding;carbohydrate binding;DNA binding;glycosaminoglycan binding;heparin binding;lipid binding;nucleic acid binding;nucleic acid binding transcription factor activity;pattern binding;phosphatidylserine binding;phospholipid binding;polysaccharide binding;sequence-specific DNA binding transcription factor activity	cell part;cell surface;chromosome;condensed chromosome;cytoplasm;extracellular region;extracellular region part;extracellular space;intracellular membrane-bounded organelle;intracellular non-membrane-bounded organelle;intracellular organelle;intracellular organelle part;intracellular part;macromolecular complex;membrane-bounded organelle;non-membrane-bounded organelle;nuclear part;nucleoplasm par…	Base excision repair	+	D10GM_D0	+	D10DM_D0	19	19	16	65.5	65.5	56.1	19.774	0	191.99	115470000000	228	2.33016	0.00590319	-0.883999	+	-5.70206	A0A0J9YUD8;A0A0J9YUZ4;P63158;D3YZ18;D3YVC6	A0A0J9YUD8;A0A0J9YUZ4;P63158;D3YZ18;D3YVC6	High mobility group protein B1	Hmgb1
26.9781	27.2899	27.346	26.3195	26.7321	26.6099	adipose tissue development;anatomical structure development;biological regulation;biosynthetic process;canonical Wnt receptor signaling pathway;catabolic process;cell differentiation;cell surface receptor linked signaling pathway;cellular biosynthetic process;cellular catabolic process;cellular component organization;cellular component organization at cellular level;cellular component organizatio…	beta-catenin binding;binding;chromatin binding;DNA binding;histone binding;nucleic acid binding;protein binding;protein binding transcription factor activity;protein C-terminus binding;protein domain specific binding;protein N-terminus binding;regulatory region DNA binding;regulatory region nucleic acid binding;transcription cofactor activity;transcription corepressor activity;transcription facto…	cell part;chromatin remodeling complex;cytoskeletal part;histone deacetylase complex;intracellular membrane-bounded organelle;intracellular organelle;intracellular organelle part;intracellular part;macromolecular complex;membrane-bounded organelle;microtubule;nuclear part;nucleoplasm;nucleoplasm part;nucleus;organelle;organelle part;protein complex;spindle microtubule;transcription factor complex…	Wnt signaling pathway	+	D10GM_D0	+	D10DM_D0	6	6	6	18.4	18.4	18.4	51.622	0	21.921	1414700000	14	1.75045	0.0123115	-0.65085	+	-3.8851	A0A0J9YV90;Q8BHJ5;Q9QXE7;A0A0J9YUE3	A0A0J9YV90;Q8BHJ5	F-box-like/WD repeat-containing protein TBL1XR1	Tbl1xr1
29.854	29.6285	29.5608	29.007	29.1198	28.9242	biological regulation;cell cycle arrest;cell cycle process;cellular macromolecule metabolic process;cellular metabolic process;cellular process;cellular protein metabolic process;dephosphorylation;macromolecule metabolic process;macromolecule modification;metabolic process;negative regulation of biological process;negative regulation of cell cycle;negative regulation of cellular process;peptidyl-…	binding;catalytic activity;cation binding;hydrolase activity;hydrolase activity, acting on ester bonds;ion binding;metal ion binding;phosphatase activity;phosphoprotein phosphatase activity;phosphoric ester hydrolase activity;protein serine/threonine phosphatase activity	cell part;intracellular membrane-bounded organelle;intracellular organelle;intracellular organelle part;intracellular part;membrane-bounded organelle;nuclear part;nucleoplasm;nucleus;organelle;organelle part		+	D10GM_D0	+	D10DM_D0	11	11	11	29.7	29.7	29.7	47.802	0	58.974	7555400000	55	2.49218	0.00432345	-0.664132	+	-6.3131	A0A0J9YVG0;Q61074;A0A0J9YV96;A0A0J9YUB0	A0A0J9YVG0;Q61074	Protein phosphatase 1G	Ppm1g
30.0799	30.1322	30.213	29.4016	29.3246	29.6085	biosynthetic process;cellular biosynthetic process;cellular metabolic process;cellular process;cofactor biosynthetic process;cofactor metabolic process;iron-sulfur cluster assembly;metabolic process;metallo-sulfur cluster assembly	4 iron, 4 sulfur cluster binding;binding;cation binding;ion binding;iron ion binding;iron-sulfur cluster binding;metal cluster binding;metal ion binding;transition metal ion binding	cell part;cytoplasm;cytoplasmic part;cytosol;intracellular membrane-bounded organelle;intracellular organelle;intracellular organelle part;intracellular part;membrane-bounded organelle;mitochondrion;nuclear part;nucleoplasm;nucleus;organelle;organelle part		+	D10GM_D0	+	D10DM_D0	6	6	6	34.8	34.8	34.8	28.654	0	39.44	10316000000	32	2.76729	0.00301243	-0.696821	+	-7.47901	A0A0N4SUH8;Q9QZ23;D3Z285	A0A0N4SUH8;Q9QZ23;D3Z285	NFU1 iron-sulfur cluster scaffold homolog, mitochondrial	Nfu1
31.3983	31.6414	31.8023	31.8958	32.0572	32.3024	cellular component organization;cellular component organization at cellular level;cellular component organization or biogenesis;cellular component organization or biogenesis at cellular level;cellular membrane fusion;cellular membrane organization;cellular process;membrane fusion;membrane organization;organelle fusion;organelle organization;plasma membrane organization;plasma membrane repair;vesi…	binding;calcium ion binding;calcium-dependent phospholipid binding;cation binding;ion binding;lipid binding;metal ion binding;phospholipid binding	cell part;cell projection;cytoplasmic membrane-bounded vesicle;cytoplasmic part;cytoplasmic vesicle;cytoplasmic vesicle membrane;cytoplasmic vesicle part;early endosome;endocytic vesicle;endosome;extracellular membrane-bounded organelle;extracellular organelle;extracellular region part;extracellular vesicular exosome;integral to membrane;intracellular membrane-bounded organelle;intracellular orga…		+	D10GM_D0	+	D10DM_D0	68	67	67	44.5	44.5	44.5	237.34	0	323.31	53184000000	268	1.32366	0.0285948	0.471134		2.82757	E9PXU9;A0A0N4SUN3;A0A0N4SVX9;A0A0N4SUJ2;Q9ESD7-3;Q9ESD7-2;E9QL12;A0A0N4SWH3;Q9ESD7;E9Q423;A0A0N4SV63;A0A0N4SWG7	E9PXU9;A0A0N4SUN3;A0A0N4SVX9;A0A0N4SUJ2;Q9ESD7-3;Q9ESD7-2;E9QL12;A0A0N4SWH3;Q9ESD7;E9Q423;A0A0N4SV63;A0A0N4SWG7	Dysferlin	Dysf
25.8563	25.9565	25.8511	25.9195	25.7985	25.3773	biological regulation;biosynthetic process;cellular biosynthetic process;cellular macromolecule biosynthetic process;cellular macromolecule metabolic process;cellular metabolic process;cellular process;macromolecule biosynthetic process;macromolecule metabolic process;metabolic process;posttranscriptional regulation of gene expression;regulation of biological process;regulation of biosynthetic pr…	binding;catalytic activity;GTP binding;GTPase activity;guanyl nucleotide binding;guanyl ribonucleotide binding;hydrolase activity;hydrolase activity, acting on acid anhydrides;hydrolase activity, acting on acid anhydrides, in phosphorus-containing anhydrides;mRNA binding;nucleic acid binding;nucleoside-triphosphatase activity;nucleotide binding;purine nucleotide binding;purine ribonucleoside trip…	cell part;cytoplasmic part;intracellular membrane-bounded organelle;intracellular organelle;intracellular part;macromolecular complex;membrane-bounded organelle;mitochondrion;nucleus;organelle;ribonucleoprotein complex						3	3	3	8.1	8.1	8.1	58.016	0	5.6159	664860000	4	0.491944	0.266748	-0.189465		-1.12866	A0A0N4SUV6;Q9JHW4;A0A0N4SWB3;A0A0N4SUU3	A0A0N4SUV6;Q9JHW4	Selenocysteine-specific elongation factor	Eefsec
26.9532	25.6091	27.7246	29.4694	29.3553	28.941	cell cycle;cellular component disassembly;cellular component disassembly at cellular level;cellular component organization;cellular component organization at cellular level;cellular component organization or biogenesis;cellular component organization or biogenesis at cellular level;cellular macromolecular complex disassembly;cellular macromolecular complex subunit organization;cellular macromolec…	binding;damaged DNA binding;DNA binding;enzyme binding;histone binding;nucleic acid binding;protein binding	cell part;chromatin;chromosomal part;chromosome;chromosome, telomeric region;condensed chromosome;condensed nuclear chromosome;extracellular membrane-bounded organelle;extracellular organelle;extracellular region part;extracellular vesicular exosome;germ cell nucleus;intracellular membrane-bounded organelle;intracellular non-membrane-bounded organelle;intracellular organelle;intracellular organel…	Systemic lupus erythematosus	+	D10GM_D0	+	D10DM_D0	5	1	1	56.3	23	23	13.66	0	38.977	7396900000	18	1.75735	0.0122165	2.49297	+	3.90384	A0A0N4SV66;C0HKE9;C0HKE8;C0HKE7;C0HKE6;C0HKE5;C0HKE4;C0HKE3;C0HKE2;C0HKE1;Q8CGP6;Q8R1M2;Q8CGP7;Q8CGP5;Q8BFU2;Q8CGP4;P27661	A0A0N4SV66;C0HKE9;C0HKE8;C0HKE7;C0HKE6;C0HKE5;C0HKE4;C0HKE3;C0HKE2;C0HKE1;Q8CGP6;Q8R1M2;Q8CGP7;Q8CGP5;Q8BFU2;Q8CGP4;P27661	Histone H2A type 1-H;Histone H2A.J;Histone H2A type 1-K;Histone H2A type 1-F;Histone H2A type 3;Histone H2A;Histone H2AX	Hist1h2ah;H2afj;Hist1h2ak;Hist1h2af;Hist3h2a;Hist1h2aa;H2afx
30.5704	30.453	30.5733	30.8767	30.7757	30.5636	biological regulation;cell cycle phase;cell cycle process;cell division;cellular component organization;cellular component organization at cellular level;cellular component organization or biogenesis;cellular component organization or biogenesis at cellular level;cellular process;cellular response to stimulus;chromosome segregation;intracellular signal transduction;mitosis;nuclear division;organe…	alpha-tubulin binding;beta-tubulin binding;binding;cytoskeletal protein binding;GDP binding;GTP binding;guanyl nucleotide binding;guanyl ribonucleotide binding;nucleotide binding;protein binding;purine nucleotide binding;purine ribonucleoside triphosphate binding;purine ribonucleotide binding;ribonucleotide binding;tubulin binding	cell part;cytoplasm;cytoplasmic part;cytoskeletal part;endosomal part;endosome membrane;extracellular membrane-bounded organelle;extracellular organelle;extracellular region part;extracellular vesicular exosome;intracellular organelle part;intracellular part;late endosome membrane;lysosomal membrane;membrane;membrane-bounded organelle;membrane-bounded vesicle;midbody;organelle;organelle membrane;…		+	D10GM_D0			10	10	4	52.2	52.2	21	15.985	0	77.411	20717000000	59	0.962553	0.0643562	0.206441		2.05552	A0A0N4SVB8;Q9CQW2	A0A0N4SVB8;Q9CQW2	ADP-ribosylation factor-like protein 8B	Arl8b
29.2443	29.8953	29.8369	31.3002	31.3877	31.3937	cellular macromolecule metabolic process;cellular metabolic process;cellular process;cellular protein metabolic process;macromolecule metabolic process;macromolecule modification;metabolic process;primary metabolic process;protein de-ADP-ribosylation;protein metabolic process;protein modification process	ADP-ribosylarginine hydrolase activity;binding;catalytic activity;cation binding;hydrolase activity;hydrolase activity, acting on glycosyl bonds;hydrolase activity, hydrolyzing N-glycosyl compounds;ion binding;magnesium ion binding;metal ion binding			+	D10GM_D0	+	D10DM_D0	10	10	10	6.6	6.6	6.6	184.23	0	135.73	27590000000	63	2.89841	0.00234146	1.70168	+	8.09871	A0A0N4SVK8;Q8BGK2;E9Q4C0;E9Q333	A0A0N4SVK8;Q8BGK2;E9Q4C0	[Protein ADP-ribosylarginine] hydrolase-like protein 1	Adprhl1
29.5971	29.5046	29.1432	29.5482	29.6542	29.5819	biological regulation;gamete generation;male gamete generation;multicellular organismal process;multicellular organismal reproductive process;positive regulation of biological process;positive regulation of biosynthetic process;positive regulation of cell cycle process;positive regulation of cellular biosynthetic process;positive regulation of cellular metabolic process;positive regulation of cel…	binding;nucleic acid binding;RNA binding;translation factor activity, nucleic acid binding;translation initiation factor activity		RNA transport;Viral myocarditis					27	22	22	17.4	14.6	14.6	192.85	0	67.694	9453700000	76	0.562133	0.213145	0.179804		1.26647	A0A0N4SVL0;Z4YKC4;A0A0R4J112;A2AMI2;Q80XI3-2;Q80XI3-4;Q80XI3;Q80XI3-3;A2AMI7	A0A0N4SVL0;Z4YKC4;A0A0R4J112;A2AMI2;Q80XI3-2;Q80XI3-4;Q80XI3;Q80XI3-3;A2AMI7	Eukaryotic translation initiation factor 4 gamma 3	Eif4g3
29.7725	29.7769	29.7389	29.2675	29.0713	29.1338	cell cycle;cellular macromolecule metabolic process;cellular metabolic process;cellular process;cellular protein metabolic process;dephosphorylation;macromolecule metabolic process;macromolecule modification;metabolic process;phosphate-containing compound metabolic process;phosphorus metabolic process;primary metabolic process;protein dephosphorylation;protein metabolic process;protein modificati…	binding;catalytic activity;cation binding;hydrolase activity;hydrolase activity, acting on ester bonds;ion binding;metal ion binding;phosphatase activity;phosphoprotein phosphatase activity;phosphoric ester hydrolase activity;protein serine/threonine phosphatase activity	cell part;cytoplasmic part;cytosol;intracellular part		+	D10GM_D0	+	D10DM_D0	11	11	11	47.7	47.7	47.7	32.547	0	88.257	8099200000	42	3.29059	0.0023268	-0.60525	+	-10.2426	A0A0N4SVL9;Q9CQR6;A0A0N4SW66;A0A0N4SVE2	A0A0N4SVL9;Q9CQR6	Serine/threonine-protein phosphatase 6 catalytic subunit;Serine/threonine-protein phosphatase 6 catalytic subunit, N-terminally processed	Ppp6c
29.9129	29.8557	29.8091	30.3929	30.1835	30.3213	anatomical structure development;biological regulation;cell surface receptor linked signaling pathway;cellular process;cellular response to stimulus;cerebral cortex development;developmental process;G-protein coupled receptor protein signaling pathway;regulation of biological process;regulation of cellular process;response to biotic stimulus;response to chemical stimulus;response to lipopolysacch…	anion binding;binding;ion binding;molecular transducer activity;PDZ domain binding;phosphate ion binding;protein binding;protein domain specific binding;signal transducer activity	actin filament;cell part;cytoskeletal part;extracellular membrane-bounded organelle;extracellular organelle;extracellular region part;extracellular vesicular exosome;extrinsic to internal side of plasma membrane;extrinsic to membrane;extrinsic to plasma membrane;heterotrimeric G-protein complex;intracellular organelle part;intracellular part;macromolecular complex;membrane part;membrane-bounded o…	Chemokine signaling pathway;MAPK signaling pathway;Regulation of actin cytoskeleton	+	D10GM_D0	+	D10DM_D0	7	7	7	69.9	69.9	69.9	9.1815	0	37.537	14402000000	42	2.52278	0.00431755	0.440055		6.43447	A0A0N4SW28;Q9DAS9;A0A0N4SVT3	A0A0N4SW28;Q9DAS9;A0A0N4SVT3	Guanine nucleotide-binding protein G(I)/G(S)/G(O) subunit gamma-12	Gng12
27.2871	27.4272	26.922	28.4406	28.4741	28.3096	biological regulation;cellular process;cellular response to abiotic stimulus;cellular response to acidity;cellular response to pH;cellular response to stimulus;establishment of localization;establishment of localization in cell;exocytosis;hormone secretion;hormone transport;insulin secretion;insulin secretion involved in cellular response to glucose stimulus;negative regulation of adiponectin sec…	binding;cytoskeletal protein binding;enzyme binding;gamma-tubulin binding;GTPase binding;protein binding;Rab GTPase binding;Ras GTPase binding;small GTPase binding;tubulin binding	cell part;cytoplasmic membrane-bounded vesicle;cytoplasmic part;cytoplasmic vesicle;cytoplasmic vesicle membrane;cytoplasmic vesicle part;cytoskeletal part;early endosome;early endosome membrane;endosomal part;endosome;endosome membrane;Golgi apparatus;Golgi apparatus part;Golgi membrane;intracellular membrane-bounded organelle;intracellular organelle;intracellular organelle part;intracellular pa…	Endocytosis	+	D10GM_D0	+	D10DM_D0	8	8	8	8.2	8.2	8.2	139.55	0	23.631	3308400000	31	2.77954	0.00307246	1.19602	+	7.53503	A0A0N4SW73;Q8R361	A0A0N4SW73;Q8R361	Rab11 family-interacting protein 5	Rab11fip5
27.3085	27.3767	27.5452	27.9091	28.0214	28.4497							+	D10DM_D0	6	6	6	37.6	37.6	37.6	22.769	0	15.923	2821800000	21	1.79279	0.0115997	0.716584	+	4.00117	G5E8Q5;G5E8Q6;A0A0N4SW97;Q8BZJ7-4;Q8BZJ7-2;Q8BZJ7;A0A0N4SW71	G5E8Q5;G5E8Q6;A0A0N4SW97;Q8BZJ7-4;Q8BZJ7-2;Q8BZJ7;A0A0N4SW71	DCN1-like protein;DCN1-like protein 2	Dcun1d2
31.9065	31.9128	31.9428	32.7356	32.7513	32.9176		binding;catalytic activity;NADH dehydrogenase activity;oxidoreductase activity;oxidoreductase activity, acting on NADH or NADPH;protein binding;protein complex binding	cell part;cytoplasmic part;intracellular membrane-bounded organelle;intracellular organelle;intracellular organelle lumen;intracellular organelle part;intracellular part;macromolecular complex;membrane;membrane part;membrane-bounded organelle;membrane-enclosed lumen;mitochondrial inner membrane;mitochondrial matrix;mitochondrial membrane;mitochondrial membrane part;mitochondrial part;mitochondria…	Alzheimer's disease;Huntington's disease;Oxidative phosphorylation;Parkinson's disease	+	D10GM_D0	+	D10DM_D0	22	22	22	66.8	66.8	66.8	42.121	0	206.58	70943000000	190	3.92253	0	0.880786	+	14.8566	A0A0R3P9C8;Q9DC69	A0A0R3P9C8;Q9DC69	NADH dehydrogenase [ubiquinone] 1 alpha subcomplex subunit 9, mitochondrial	Ndufa9
32.4735	32.5711	32.6286	33.1792	33.2894	33.312	macromolecule metabolic process;metabolic process;primary metabolic process;protein metabolic process;proteolysis	binding;calcium ion binding;calcium-dependent cysteine-type endopeptidase activity;catalytic activity;cation binding;cysteine-type endopeptidase activity;cysteine-type peptidase activity;endopeptidase activity;hydrolase activity;ion binding;metal ion binding;peptidase activity;peptidase activity, acting on L-amino acid peptides	cell part;cytoplasm;cytoplasmic part;cytosol;extracellular membrane-bounded organelle;extracellular organelle;extracellular region part;extracellular vesicular exosome;intracellular part;membrane;membrane-bounded organelle;membrane-bounded vesicle;organelle;plasma membrane;vesicle		+	D10GM_D0	+	D10DM_D0	19	19	19	85.4	85.4	85.4	28.406	0	323.31	111840000000	212	3.48609	0.000931034	0.702497	+	11.4991	A0A0R4IZW8;O88456;A0A0R4J1C2;Q9D7J7	A0A0R4IZW8;O88456;A0A0R4J1C2	Calpain small subunit 1	Capns1
29.9012	29.8044	30.0231	30.1914	30.219	30.0892			cell part;extracellular region;membrane		+	D10GM_D0	+	D10DM_D0	7	7	7	46.1	46.1	46.1	23.991	0	225.15	13207000000	65	1.5818	0.0180439	0.256972		3.44417	A0A0R4IZW9;Q9DCT5	A0A0R4IZW9;Q9DCT5	Stromal cell-derived factor 2	Sdf2
34.8236	34.8007	34.4909	34.0404	34.2319	33.8	biological regulation;cellular metabolic process;cellular process;cellular response to stimulus;intracellular signal transduction;metabolic process;peptide metabolic process;regulation of biological process;regulation of cellular process;response to stimulus;signal transduction	binding;catalytic activity;cation binding;endopeptidase activity;hydrolase activity;ion binding;metal ion binding;metalloendopeptidase activity;metallopeptidase activity;peptidase activity;peptidase activity, acting on L-amino acid peptides;peptide binding	cell part;cytoplasm;intracellular part	African trypanosomiasis;Renin-angiotensin system	+	D10GM_D0	+	D10DM_D0	61	61	61	75.4	75.4	75.4	78.026	0	323.31	251630000000	478	1.84043	0.0109898	-0.680968	+	-4.13458	A0A0R4IZY0;Q8C1A5	A0A0R4IZY0;Q8C1A5	Thimet oligopeptidase	Thop1
25.9151	25.446	26.9257	27.0352	26.1691	27.141		binding;catalytic activity;cation binding;coenzyme binding;cofactor binding;flavin adenine dinucleotide binding;ion binding;metal ion binding;oxidoreductase activity;oxidoreductase activity, acting on the CH-CH group of donors;tRNA dihydrouridine synthase activity			+	D10GM_D0			3	3	3	7.8	7.8	7.8	71.15	0	10.862	1455700000	4	NaN	1	0		NaN	A0A0R4IZY9;Q91XI1;Q91XI1-2	A0A0R4IZY9;Q91XI1;Q91XI1-2	tRNA-dihydrouridine(47) synthase [NAD(P)(+)]-like	Dus3l
30.6346	30.7611	30.5131	30.6431	30.6285	30.5262	biological adhesion;biological regulation;cell adhesion;cell junction organization;cell-cell adhesion;cell-cell junction organization;cell-matrix adhesion;cell-substrate adhesion;cellular component organization;cellular component organization or biogenesis;cellular process;chordate embryonic development;developmental process;embryo development;embryo development ending in birth or egg hatching;es…	binding;cation binding;enzyme binding;ion binding;kinase binding;metal ion binding;protein binding;protein kinase binding;transition metal ion binding;zinc ion binding	adherens junction;anchoring junction;cell junction;cell part;cell-cell junction;cell-substrate adherens junction;cell-substrate junction;cytoplasmic part;focal adhesion;intracellular part;membrane;perinuclear region of cytoplasm;plasma membrane						19	19	1	61.1	61.1	7.1	38.387	0	133.09	20084000000	99	0.174064	0.733675	-0.0369803		-0.459428	A0A0R4J005;A0A5F8MPJ3;Q99JW4;Q91XD2;A0A286YCS7	A0A0R4J005;A0A5F8MPJ3;Q99JW4	LIM and senescent cell antigen-like-containing domain protein 1	Lims1
29.0884	29.3275	29.1335	27.8409	28.4268	28.1902	anatomical structure development;anatomical structure formation involved in morphogenesis;anatomical structure morphogenesis;ATP-dependent chromatin remodeling;biological regulation;biosynthetic process;cardiac cell development;cardiac muscle cell development;cell development;cell differentiation;cell projection organization;cellular biosynthetic process;cellular component assembly;cellular compo…	activating transcription factor binding;binding;catalytic activity;chromatin binding;chromatin DNA binding;core promoter binding;core promoter proximal region DNA binding;core promoter proximal region sequence-specific DNA binding;cyclin binding;deacetylase activity;DNA binding;enhancer binding;enhancer sequence-specific DNA binding;enzyme binding;histone deacetylase activity;histone deacetylase …	cell body;cell part;chromatin;chromatin remodeling complex;chromosomal part;cytoplasm;cytoplasmic part;cytoskeletal part;cytosol;ESC/E(Z) complex;Golgi apparatus;heterochromatin;histone deacetylase complex;histone methyltransferase complex;intracellular membrane-bounded organelle;intracellular organelle;intracellular organelle part;intracellular part;macromolecular complex;membrane;membrane-bound…	Cell cycle;Chronic myeloid leukemia;Huntington's disease;Notch signaling pathway;Pathways in cancer	+	D10GM_D0	+	D10DM_D0	7	7	7	16.2	16.2	16.2	55.33	0	21.756	4672700000	21	2.29085	0.005874	-1.03051	+	-5.56143	A0A0R4J008;P70288;O09106;Q8BQ10;Q3UM33;O88895	A0A0R4J008;P70288;O09106;Q8BQ10	Histone deacetylase 2;Histone deacetylase 1	Hdac2;Hdac1
26.7312	26.3332	26.3459	26.2586	25.9329	25.9852	cellular metabolic process;cellular process;metabolic process;methylation;one-carbon metabolic process;small molecule metabolic process	catalytic activity;methyltransferase activity;S-adenosylmethionine-dependent methyltransferase activity;S-methyltransferase activity;thiopurine S-methyltransferase activity;transferase activity;transferase activity, transferring one-carbon groups	cell part;cytoplasm;extracellular membrane-bounded organelle;extracellular organelle;extracellular region part;extracellular vesicular exosome;intracellular part;membrane-bounded organelle;membrane-bounded vesicle;organelle;vesicle	Drug metabolism - other enzymes			+	D10DM_D0	3	3	3	12.1	12.1	12.1	27.571	0	5.5971	931320000	13	1.17129	0.0397246	-0.411207		-2.49105	A0A0R4J018;O55060;D3Z217;D3YWK6;D3Z380;D3Z0R1;D6RIK3	A0A0R4J018;O55060;D3Z217;D3YWK6;D3Z380	Thiopurine S-methyltransferase	Tpmt
26.4593	26.0516	25.8938	26.4851	26.4367	26.6867	amine catabolic process;amine metabolic process;branched chain family amino acid catabolic process;branched chain family amino acid metabolic process;carboxylic acid catabolic process;carboxylic acid metabolic process;catabolic process;cellular amine metabolic process;cellular amino acid catabolic process;cellular amino acid metabolic process;cellular catabolic process;cellular ketone metabolic p…	binding;carbon-oxygen lyase activity;catalytic activity;enoyl-CoA hydratase activity;hydro-lyase activity;lyase activity;methylglutaconyl-CoA hydratase activity;mRNA 3'-UTR binding;mRNA binding;nucleic acid binding;RNA binding	cell part;cytoplasmic part;intracellular membrane-bounded organelle;intracellular organelle;intracellular part;membrane-bounded organelle;mitochondrion;organelle	Valine, leucine and isoleucine degradation	+	D10GM_D0			3	3	3	13.7	13.7	13.7	33.338	0	5.6098	1078500000	13	1.01778	0.0555314	0.401267		2.16833	A0A0R4J023;Q9JLZ3;F6R307;F6RT60;A0A0R4J1L8;Q9JLZ3-3	A0A0R4J023;Q9JLZ3;F6R307;F6RT60	Methylglutaconyl-CoA hydratase, mitochondrial	Auh
29.8367	30.0217	30.0447	30.6239	30.4571	30.5356	carboxylic acid metabolic process;cellular ketone metabolic process;cellular metabolic process;cellular process;metabolic process;organic acid metabolic process;oxoacid metabolic process;small molecule metabolic process	binding;carbon-carbon lyase activity;carboxy-lyase activity;catalytic activity;cofactor binding;lyase activity;pyridoxal phosphate binding;vitamin B6 binding;vitamin binding	cell part;cytoplasmic part;Golgi apparatus;intracellular membrane-bounded organelle;intracellular organelle;intracellular part;membrane-bounded organelle;organelle		+	D10GM_D0	+	D10DM_D0	23	23	23	42.2	42.2	42.2	87.479	0	145.36	17263000000	109	2.65963	0.0033152	0.57117	+	7.00211	A0A0R4J034;Q99K01-2;Q99K01;Q99K01-4;Q99K01-3;D3YZA7;Q99K01-5	A0A0R4J034;Q99K01-2;Q99K01;Q99K01-4;Q99K01-3	Pyridoxal-dependent decarboxylase domain-containing protein 1	Pdxdc1
28.1127	28.3666	28.2898	27.738	27.7502	27.3594	biological regulation;negative regulation of biological process;negative regulation of cellular metabolic process;negative regulation of cellular process;negative regulation of macromolecule metabolic process;negative regulation of metabolic process;negative regulation of mRNA processing;negative regulation of nitrogen compound metabolic process;negative regulation of nuclear mRNA splicing, via s…	binding;DNA binding;nucleic acid binding	cell part;cytoplasm;intracellular part;macromolecular complex;ribonucleoprotein complex		+	D10GM_D0	+	D10DM_D0	7	5	5	18.1	15.9	15.9	41.38	0	17.259	2924800000	13	1.90088	0.0100775	-0.640491	+	-4.30822	A0A0R4J044;P57724;A0A087WRH3;A0A1L1SRP9;A0A087WSI1;A0A1L1SUS5;A0A1L1SQ99;A0A087WR61;A0A087WP16;A0A1L1SQL8;A0A1L1SQB0;A0A087WRJ6;A0A087WQ06;A0A087WPG7	A0A0R4J044;P57724;A0A087WRH3;A0A1L1SRP9;A0A087WSI1;A0A1L1SUS5;A0A1L1SQ99	Poly(rC)-binding protein 4	Pcbp4
26.2252	26.6839	26.0591	25.5749	24.4905	24.2592	biological regulation;cellular component assembly;cellular component assembly at cellular level;cellular component organization;cellular component organization at cellular level;cellular component organization or biogenesis;cellular component organization or biogenesis at cellular level;cellular macromolecular complex assembly;cellular macromolecular complex subunit organization;cellular process;…	binding;identical protein binding;mRNA binding;nucleic acid binding;protein binding;protein domain specific binding;RNA binding;RS domain binding	cell part;intracellular membrane-bounded organelle;intracellular organelle;intracellular organelle part;intracellular part;macromolecular complex;membrane-bounded organelle;nuclear part;nucleus;organelle;organelle part;ribonucleoprotein complex;small nuclear ribonucleoprotein complex;U1 snRNP				+	D10DM_D0	4	2	2	26.7	14	14	20.113	0	6.1309	529840000	8	1.59068	0.0178604	-1.54789	+	-3.46656	D3Z765;A0A0R4J047;Q9CYI4-2;Q9CYI4	D3Z765;A0A0R4J047;Q9CYI4-2;Q9CYI4	Putative RNA-binding protein Luc7-like 1	Luc7l
31.3589	31.4483	31.2348	30.4576	30.3884	30.4605	biological regulation;biosynthetic process;cell activation;cellular biosynthetic process;cellular component assembly;cellular component assembly at cellular level;cellular component organization;cellular component organization at cellular level;cellular component organization or biogenesis;cellular component organization or biogenesis at cellular level;cellular macromolecular complex assembly;cel…	arginine N-methyltransferase activity;binding;catalytic activity;chromatin binding;core promoter binding;core promoter sequence-specific DNA binding;DNA binding;histone methyltransferase activity;histone-arginine N-methyltransferase activity;methyltransferase activity;N-methyltransferase activity;nucleic acid binding;protein binding;protein binding transcription factor activity;protein dimerizati…	cell part;cytoplasm;cytoplasmic part;cytosol;intracellular membrane-bounded organelle;intracellular organelle;intracellular part;macromolecular complex;membrane-bounded organelle;methylosome;methyltransferase complex;nucleus;organelle;protein complex	Cell cycle - yeast;RNA transport	+	D10GM_D0	+	D10DM_D0	25	25	25	47.1	47.1	47.1	72.737	0	187.11	22358000000	109	3.79261	0.000609272	-0.911849	+	-13.7693	A0A0R4J049;Q8CIG8;F6QQQ6;A0A2I3BRG2;S4R295	A0A0R4J049;Q8CIG8	Protein arginine N-methyltransferase 5	Prmt5
29.9245	29.5874	29.7652	29.9425	29.9943	29.8702	amine biosynthetic process;amine metabolic process;biosynthetic process;carboxylic acid biosynthetic process;carboxylic acid metabolic process;cellular amine metabolic process;cellular amino acid biosynthetic process;cellular amino acid metabolic process;cellular biosynthetic process;cellular ketone metabolic process;cellular metabolic process;cellular modified amino acid biosynthetic process;cel…	binding;catalytic activity;cation binding;hydrolase activity;hydrolase activity, acting on ester bonds;hydroxyacylglutathione hydrolase activity;ion binding;metal ion binding;thiolester hydrolase activity;transition metal ion binding;zinc ion binding	cell part;cytoplasm;cytoplasmic part;extracellular membrane-bounded organelle;extracellular organelle;extracellular region part;extracellular vesicular exosome;intracellular membrane-bounded organelle;intracellular organelle;intracellular organelle lumen;intracellular organelle part;intracellular part;membrane-bounded organelle;membrane-bounded vesicle;membrane-enclosed lumen;mitochondrial matrix…	Pyruvate metabolism					9	9	9	46.5	46.5	46.5	28.92	0	80.994	11808000000	68	0.785055	0.10569	0.176645		1.70165	A0A0R4J052;G5E8T9;Q99KB8-2;Q99KB8;E9PYA3;E9Q2H8;D3YWI0;D3YUX8	A0A0R4J052;G5E8T9;Q99KB8-2;Q99KB8;E9PYA3;E9Q2H8	Hydroxyacylglutathione hydrolase, mitochondrial	Hagh
26.5891	25.9994	26.3039	27.1563	25.6175	25.3292	amine metabolic process;aminoglycan catabolic process;aminoglycan metabolic process;carbohydrate catabolic process;carbohydrate metabolic process;catabolic process;chitin catabolic process;chitin metabolic process;defense response;immune response;immune system process;inflammatory response;innate immune response;macromolecule catabolic process;macromolecule metabolic process;metabolic process;nit…	binding;carbohydrate binding;catalytic activity;chitin binding;chitinase activity;hydrolase activity;hydrolase activity, acting on glycosyl bonds;hydrolase activity, hydrolyzing O-glycosyl compounds;oligosaccharide binding;pattern binding;polysaccharide binding	cell part;cytoplasmic part;endosome;extracellular membrane-bounded organelle;extracellular organelle;extracellular region;extracellular region part;extracellular space;extracellular vesicular exosome;Golgi apparatus part;intracellular membrane-bounded organelle;intracellular organelle;intracellular organelle part;intracellular part;late endosome;lysosome;lytic vacuole;membrane;membrane-bounded or…						2	2	2	12	12	12	21.968	0.00024131	4.2485	1545700000	2	NaN	1	0		NaN	A0A1B0GSH5;D3YWG2;G8JL55;A0A0R4J058;A0A0R4J242;Q922Q9-2;Q922Q9	A0A1B0GSH5;D3YWG2;G8JL55;A0A0R4J058;A0A0R4J242;Q922Q9-2;Q922Q9	Chitinase domain-containing protein 1	Chid1
25.295	27.6536	27.4951	26.7941	25.6506	27.1258	autophagic vacuole assembly;autophagy;biological regulation;catabolic process;cell communication;cellular catabolic process;cellular component assembly;cellular component assembly at cellular level;cellular component organization;cellular component organization at cellular level;cellular component organization or biogenesis;cellular component organization or biogenesis at cellular level;cellular …	catalytic activity;cysteine-type endopeptidase activity;cysteine-type peptidase activity;endopeptidase activity;hydrolase activity;peptidase activity;peptidase activity, acting on L-amino acid peptides	cell part;cytoplasm;cytoplasmic part;cytosol;intracellular part	Regulation of autophagy					7	7	6	20.4	20.4	18.6	44.403	0	16.012	1747600000	26	NaN	1	0		NaN	A0A0R4J065;Q8BGE6;A0A087WNY2;A0A087WRT0;D3YZP6	A0A0R4J065;Q8BGE6;A0A087WNY2	Cysteine protease ATG4B	Atg4b
29.6577	29.6093	29.9074	29.7552	29.9977	29.8496	catabolic process;cellular catabolic process;cellular macromolecule catabolic process;cellular macromolecule metabolic process;cellular metabolic process;cellular process;ER-associated protein catabolic process;macromolecule catabolic process;macromolecule metabolic process;metabolic process;modification-dependent macromolecule catabolic process;modification-dependent protein catabolic process;pr…		cell part;cytoplasm;cytoplasmic part;endoplasmic reticulum;endoplasmic reticulum membrane;endoplasmic reticulum part;envelope;intracellular membrane-bounded organelle;intracellular organelle;intracellular organelle part;intracellular part;membrane;membrane part;membrane-bounded organelle;nuclear envelope;nuclear part;organelle;organelle envelope;organelle membrane;organelle part						8	8	8	25.1	25.1	25.1	56.459	0	88.584	10980000000	41	0.542162	0.226659	0.142663		1.22739	A0A0R4J078;Q8VCH8;A0A087WSK5	A0A0R4J078;Q8VCH8	UBX domain-containing protein 4	Ubxn4
29.0843	29.2465	29.3329	29.6714	29.5857	29.5244	biosynthetic process;establishment of localization;lipid biosynthetic process;lipid metabolic process;metabolic process;primary metabolic process;steroid biosynthetic process;steroid metabolic process;transport	binding;carboxylic acid binding;coenzyme binding;cofactor binding;fatty acid binding;fatty-acyl-CoA binding;lipid binding;monocarboxylic acid binding	cell part;cytoplasmic part;Golgi apparatus;Golgi apparatus part;Golgi membrane;integral to membrane;intracellular membrane-bounded organelle;intracellular organelle;intracellular organelle part;intracellular part;intrinsic to membrane;membrane;membrane part;membrane-bounded organelle;mitochondrion;organelle;organelle membrane;organelle part		+	D10GM_D0	+	D10DM_D0	13	13	13	31.4	31.4	31.4	60.181	0	91.604	9013600000	68	1.93683	0.00972751	0.372618		4.41388	A0A0R4J079;Q8BMP6	A0A0R4J079;Q8BMP6	Golgi resident protein GCP60	Acbd3
35.1067	34.7019	34.7958	34.6891	34.8104	34.9434	amine catabolic process;amine metabolic process;betaine catabolic process;betaine metabolic process;biological regulation;carboxylic acid catabolic process;carboxylic acid metabolic process;carnitine catabolic process;carnitine metabolic process;carnitine metabolic process, CoA-linked;catabolic process;cellular amine metabolic process;cellular amino acid catabolic process;cellular amino acid meta…	acyl-CoA dehydrogenase activity;acyl-CoA oxidase activity;binding;carboxylic acid binding;catalytic activity;coenzyme binding;cofactor binding;fatty acid binding;fatty-acyl-CoA binding;flavin adenine dinucleotide binding;lipid binding;long-chain-acyl-CoA dehydrogenase activity;monocarboxylic acid binding;oxidoreductase activity;oxidoreductase activity, acting on the CH-CH group of donors;oxidored…	cell part;cytoplasm;cytoplasmic part;intracellular membrane-bounded organelle;intracellular organelle;intracellular organelle lumen;intracellular organelle part;intracellular part;membrane;membrane-bounded organelle;membrane-enclosed lumen;mitochondrial matrix;mitochondrial membrane;mitochondrial part;mitochondrion;organelle;organelle lumen;organelle membrane;organelle part	Fatty acid metabolism;PPAR signaling pathway	+	D10GM_D0			31	31	31	57.9	57.9	57.9	47.896	0	323.31	340480000000	388	0.139578	0.79404	-0.0538203		-0.377264	A0A0R4J083;P51174	A0A0R4J083;P51174	Long-chain specific acyl-CoA dehydrogenase, mitochondrial	Acadl
27.7394	27.8703	27.4975	28.2203	28.0591	28.0173	alcohol biosynthetic process;alcohol metabolic process;amino sugar biosynthetic process;amino sugar metabolic process;biosynthetic process;carbohydrate biosynthetic process;carbohydrate metabolic process;cellular biosynthetic process;cellular carbohydrate biosynthetic process;cellular carbohydrate metabolic process;cellular metabolic process;cellular nitrogen compound metabolic process;cellular p…	binding;carbohydrate binding;catalytic activity;identical protein binding;nucleotidyltransferase activity;protein binding;transferase activity;transferase activity, transferring phosphorus-containing groups;UDP-N-acetylglucosamine diphosphorylase activity;uridylyltransferase activity	cell part;cytoplasm;cytoplasmic part;cytosol;intracellular organelle part;intracellular part;membrane;nuclear part;nucleoplasm;organelle part;plasma membrane	Amino sugar and nucleotide sugar metabolism	+	D10GM_D0	+	D10DM_D0	7	6	6	18.2	15.6	15.6	56.871	0	24.061	3771900000	26	1.46595	0.0213279	0.396496		3.15946	A0A0R4J1F6;A0A0R4J085;Q3UHZ7;Q91YN5-2;Q91YN5-3;Q91YN5	A0A0R4J1F6;A0A0R4J085;Q3UHZ7;Q91YN5-2;Q91YN5-3;Q91YN5	UDP-N-acetylhexosamine pyrophosphorylase;UDP-N-acetylgalactosamine pyrophosphorylase;UDP-N-acetylglucosamine pyrophosphorylase	Uap1
24.6297	23.702	25.5567	26.5582	25.6588	24.6627	carbohydrate catabolic process;carbohydrate metabolic process;catabolic process;cell wall macromolecule catabolic process;cell wall macromolecule metabolic process;cell wall organization or biogenesis;cell wall polysaccharide metabolic process;cellodextrin metabolic process;cellular carbohydrate catabolic process;cellular carbohydrate metabolic process;cellular catabolic process;cellular cell wal…	beta-mannosidase activity;catalytic activity;hydrolase activity;hydrolase activity, acting on glycosyl bonds;hydrolase activity, hydrolyzing O-glycosyl compounds;mannosidase activity	cell part;cytoplasmic part;intracellular membrane-bounded organelle;intracellular organelle;intracellular part;lysosome;lytic vacuole;membrane-bounded organelle;organelle;vacuole	Lysosome;Other glycan degradation	+	D10GM_D0			3	3	3	3.6	3.6	3.6	100.85	0	9.3802	542510000	9	NaN	1	0		NaN	A0A0R4J092;Q8K2I4;D6RGR1	A0A0R4J092;Q8K2I4	Beta-mannosidase	Manba
28.5554	28.7621	28.4032	28.4993	28.4606	28.1518	biological regulation;cell migration;cell motility;cell surface receptor linked signaling pathway;cellular component movement;cellular macromolecule metabolic process;cellular metabolic process;cellular process;cellular protein metabolic process;cellular response to stimulus;establishment of cell polarity;establishment or maintenance of apical/basal cell polarity;establishment or maintenance of b…	adenyl nucleotide binding;adenyl ribonucleotide binding;ATP binding;binding;catalytic activity;cation binding;ion binding;kinase activity;lipid binding;magnesium ion binding;metal ion binding;nucleotide binding;phosphotransferase activity, alcohol group as acceptor;protein kinase activity;protein serine/threonine kinase activity;purine nucleotide binding;purine ribonucleoside triphosphate binding…	actin filament;basal cortex;cell cortex part;cell part;cytoplasmic part;cytoskeletal part;intracellular membrane-bounded organelle;intracellular organelle;intracellular organelle part;intracellular part;lateral plasma membrane;macromolecular complex;membrane;membrane part;membrane-bounded organelle;nucleus;organelle;organelle part;plasma membrane;plasma membrane part;protein complex						11	11	5	18.4	18.4	8.8	79.091	0	24.199	4607600000	23	0.60056	0.188241	-0.203006		-1.34147	E9Q9N6;E9PYX3;A0A0R4J227;A0A0R4J0B1;Q3T9A3;F6ZS70;E9QMP6;Q05512-3;Q05512-4;Q05512-2;Q05512;F7CVZ7;E9Q2J6;F6UY70;F7A3Q3;F6ZEX4	E9Q9N6;E9PYX3;A0A0R4J227;A0A0R4J0B1;Q3T9A3;F6ZS70;E9QMP6;Q05512-3;Q05512-4;Q05512-2;Q05512	Serine/threonine-protein kinase MARK2	Mark2
27.9824	28.1267	28.0924	28.1954	28.1387	28.0459	alcohol biosynthetic process;alcohol metabolic process;amino sugar biosynthetic process;amino sugar metabolic process;biosynthetic process;carbohydrate biosynthetic process;carbohydrate metabolic process;carboxylic acid metabolic process;cellular biosynthetic process;cellular carbohydrate biosynthetic process;cellular carbohydrate metabolic process;cellular ketone metabolic process;cellular metab…	catalytic activity;cytidylyltransferase activity;N-acylneuraminate cytidylyltransferase activity;nucleotidyltransferase activity;transferase activity;transferase activity, transferring phosphorus-containing groups	cell part;intracellular membrane-bounded organelle;intracellular organelle;intracellular part;membrane;membrane-bounded organelle;nucleus;organelle	Amino sugar and nucleotide sugar metabolism					8	8	8	18.5	18.5	18.5	48.029	0	30.409	3317700000	27	0.410198	0.356562	0.0594838		0.965728	A0A0R4J0B4;Q99KK2;Q99KK2-2;A0A0N4SW65;A0A0N4SWC3	A0A0R4J0B4;Q99KK2;Q99KK2-2	N-acylneuraminate cytidylyltransferase	Cmas
26.6129	26.3674	26.7372	26.943	24.4581	26.7653	cellular metabolic process;cellular nitrogen compound metabolic process;cellular process;cellular response to chemical stimulus;cellular response to corticosteroid stimulus;cellular response to dexamethasone stimulus;cellular response to endogenous stimulus;cellular response to glucocorticoid stimulus;cellular response to hormone stimulus;cellular response to organic substance;cellular response t…	active transmembrane transporter activity;adenyl nucleotide binding;adenyl ribonucleotide binding;ATP binding;ATPase activity;ATPase activity, coupled;ATPase activity, coupled to movement of substances;ATPase activity, coupled to transmembrane movement of substances;binding;catalytic activity;drug transmembrane transporter activity;hydrolase activity;hydrolase activity, acting on acid anhydrides;…	apical plasma membrane;cell part;cytoplasmic part;integral to membrane;intracellular membrane-bounded organelle;intracellular organelle;intracellular organelle part;intracellular part;intrinsic to membrane;membrane;membrane part;membrane-bounded organelle;mitochondrial membrane;mitochondrial part;nuclear part;nucleoplasm;nucleus;organelle;organelle membrane;organelle part;plasma membrane;plasma m…	ABC transporters;Bile secretion					5	5	5	10.8	10.8	10.8	63.607	0	11.959	1095000000	16	0.2542	0.598051	-0.516993		-0.640106	S4R2E1;A0A0R4J0B6;Q7TMS5;D3YZX5;A0A0N4SWA2;D3Z150;D3YVG8;S4R2M4	S4R2E1;A0A0R4J0B6;Q7TMS5;D3YZX5;A0A0N4SWA2;D3Z150	ATP-binding cassette sub-family G member 2	Abcg2
29.124	29.0956	29.2295	29.1102	29.2002	28.1345	carbohydrate metabolic process;catabolic process;cellular carbohydrate metabolic process;cellular catabolic process;cellular macromolecule catabolic process;cellular macromolecule metabolic process;cellular metabolic process;cellular process;cellular protein metabolic process;co-translational protein modification;ER-associated protein catabolic process;glycoprotein catabolic process;glycoprotein …	catalytic activity;dolichyl-diphosphooligosaccharide-protein glycotransferase activity;oligosaccharyl transferase activity;transferase activity;transferase activity, transferring glycosyl groups;transferase activity, transferring hexosyl groups	cell part;cytoplasmic part;endoplasmic reticulum;endoplasmic reticulum part;integral to membrane;intracellular membrane-bounded organelle;intracellular organelle;intracellular organelle part;intracellular part;intrinsic to membrane;macromolecular complex;membrane;membrane part;membrane-bounded organelle;oligosaccharyltransferase complex;organelle;organelle part;protein complex	N-Glycan biosynthesis;Protein processing in endoplasmic reticulum;Various types of N-glycan biosynthesis					8	8	8	10.8	10.8	10.8	93.314	0	32.58	6749300000	27	0.414336	0.351312	-0.334744		-0.974064	A0A0R4J0D3;Q3TDQ1	A0A0R4J0D3;Q3TDQ1	Dolichyl-diphosphooligosaccharide--protein glycosyltransferase subunit STT3B	Stt3b
26.8611	27.3581	26.827	27.1182	27.0389	24.993	anatomical structure development;anatomical structure morphogenesis;biological regulation;cell cycle;cell development;cell differentiation;cellular component disassembly;cellular component disassembly at cellular level;cellular component organization;cellular component organization at cellular level;cellular component organization or biogenesis;cellular component organization or biogenesis at cel…	adenyl nucleotide binding;adenyl ribonucleotide binding;ATP binding;binding;catalytic activity;kinase activity;nucleotide binding;phosphotransferase activity, alcohol group as acceptor;protein kinase activity;protein serine/threonine kinase activity;purine nucleotide binding;purine ribonucleoside triphosphate binding;purine ribonucleotide binding;ribonucleotide binding;transferase activity;transf…	adherens junction;anchoring junction;cell junction;cell part;cell-substrate adherens junction;cell-substrate junction;cytoplasmic part;focal adhesion;Golgi apparatus;intracellular membrane-bounded organelle;intracellular organelle;intracellular part;membrane;membrane-bounded organelle;organelle;perinuclear region of cytoplasm						7	7	7	6.7	6.7	6.7	143.67	0	12.526	1435400000	8	0.369051	0.410461	-0.632006		-0.882162	A0A0R4J0F6;Q99KY4-2;Q99KY4;F6SLK1;D6RHK5;F7BG02	A0A0R4J0F6;Q99KY4-2;Q99KY4	Cyclin-G-associated kinase	Gak
27.0293	28.5238	28.4219	31.2414	31.1052	31.134	alcohol biosynthetic process;alcohol metabolic process;alditol biosynthetic process;alditol metabolic process;biological regulation;biosynthetic process;carbohydrate biosynthetic process;carbohydrate homeostasis;carbohydrate metabolic process;carboxylic acid metabolic process;cell communication;cellular biosynthetic process;cellular carbohydrate biosynthetic process;cellular carbohydrate metaboli…	binding;carbon-carbon lyase activity;carboxylic acid binding;carboxy-lyase activity;catalytic activity;cation binding;GDP binding;GTP binding;guanyl nucleotide binding;guanyl ribonucleotide binding;ion binding;lyase activity;magnesium ion binding;manganese ion binding;metal ion binding;nucleotide binding;phosphoenolpyruvate carboxykinase (GTP) activity;phosphoenolpyruvate carboxykinase activity;p…	cell part;cytoplasmic part;cytosol;extracellular membrane-bounded organelle;extracellular organelle;extracellular region part;extracellular vesicular exosome;intracellular membrane-bounded organelle;intracellular organelle;intracellular part;membrane-bounded organelle;membrane-bounded vesicle;mitochondrion;organelle;vesicle	Adipocytokine signaling pathway;Citrate cycle (TCA cycle);Glycolysis / Gluconeogenesis;Insulin signaling pathway;PPAR signaling pathway;Proximal tubule bicarbonate reclamation;Pyruvate metabolism	+	D10GM_D0	+	D10DM_D0	29	29	29	54	54	54	73.417	0	158.5	22915000000	102	2.55106	0.00446043	3.16853	+	6.54838	A0A0R4J0G0;Q8BH04;A0A2I3BQL9;A0A2I3BS39;A0A2I3BRX1;A0A2I3BQC6;Q9Z2V4	A0A0R4J0G0;Q8BH04;A0A2I3BQL9;A0A2I3BS39;A0A2I3BRX1	Phosphoenolpyruvate carboxykinase [GTP], mitochondrial	Pck2
27.0442	26.9526	27.6865	26.8104	26.9964	26.9375	biological regulation;cellular component organization;cellular component organization at cellular level;cellular component organization or biogenesis;cellular component organization or biogenesis at cellular level;cellular process;cytoskeleton organization;microtubule cytoskeleton organization;microtubule-based process;organelle organization;positive regulation of catalytic activity;positive regu…	beta-tubulin binding;binding;cytoskeletal protein binding;enzyme binding;enzyme regulator activity;GTPase binding;GTPase regulator activity;guanyl-nucleotide exchange factor activity;nucleoside-triphosphatase regulator activity;protein binding;Ran GTPase binding;Ran guanyl-nucleotide exchange factor activity;Ras GTPase binding;Ras guanyl-nucleotide exchange factor activity;small GTPase binding;sm…	cell part;cytoplasm;intracellular membrane-bounded organelle;intracellular organelle;intracellular part;membrane-bounded organelle;nucleus;organelle						5	5	5	9.9	9.9	9.9	70.087	0	7.4317	1540100000	5	0.588945	0.195034	-0.312993		-1.31882	A0A0R4J0G4;Q6VN19	A0A0R4J0G4;Q6VN19	Ran-binding protein 10	Ranbp10
26.2268	27.084	26.916	26.1992	24.9648	26.2507	cell cycle process;cell division;cellular component organization;cellular component organization at cellular level;cellular component organization or biogenesis;cellular component organization or biogenesis at cellular level;cellular macromolecule metabolic process;cellular metabolic process;cellular nitrogen compound metabolic process;cellular process;chromosome condensation;chromosome organizat…	binding;histone binding;protein binding	cell part;chromosomal part;chromosome;condensed chromosome;condensin complex;cytoplasm;intracellular membrane-bounded organelle;intracellular non-membrane-bounded organelle;intracellular organelle;intracellular organelle part;intracellular part;macromolecular complex;membrane;membrane-bounded organelle;non-membrane-bounded organelle;nuclear chromosome;nuclear part;nucleoplasm;nucleus;organelle;or…	Cell cycle - yeast					3	3	3	3.3	3.3	3.3	155.59	0	20.495	475890000	6	0.881273	0.0806652	-0.937377		-1.89204	A0A0R4J0H7;Q8K2Z4;Q8K2Z4-2	A0A0R4J0H7;Q8K2Z4;Q8K2Z4-2	Condensin complex subunit 1	Ncapd2
30.9758	30.6579	30.4463	33.0668	32.8465	32.823	activation of protein kinase activity;activation of protein kinase C activity by G-protein coupled receptor protein signaling pathway;adipose tissue development;aging;alcohol catabolic process;alcohol metabolic process;ameboidal cell migration;anatomical structure development;anatomical structure formation involved in morphogenesis;anatomical structure morphogenesis;anatomical structure regressio…	apolipoprotein binding;binding;calcium ion binding;cargo receptor activity;cation binding;coreceptor activity;coreceptor activity involved in Wnt receptor signaling pathway;enzyme inhibitor activity;enzyme regulator activity;frizzled binding;G-protein-coupled receptor binding;identical protein binding;ion binding;kinase inhibitor activity;kinase regulator activity;lipoprotein particle binding;lip…	adherens junction;anchoring junction;caveola;cell body;cell junction;cell part;cell projection;cell surface;cell-substrate adherens junction;cell-substrate junction;clathrin-coated vesicle;coated pit;coated vesicle;cytoplasm;cytoplasmic membrane-bounded vesicle;cytoplasmic part;cytoplasmic vesicle;dendrite;early endosome;endoplasmic reticulum;endosome;focal adhesion;Golgi apparatus;integral to me…	Alzheimer's disease;Malaria;Wnt signaling pathway	+	D10GM_D0	+	D10DM_D0	89	89	86	24.5	24.5	24	504.77	0	323.31	79416000000	363	3.67786	0.000511111	2.21881	+	12.8732	A0A0R4J0I9;Q91ZX7;Q3U5J2;D3Z5M3;A0A0N4SUL9;H3BJH0;H3BL52;A0A0R4J0A9;O88572	A0A0R4J0I9;Q91ZX7	Prolow-density lipoprotein receptor-related protein 1;Low-density lipoprotein receptor-related protein 1 85 kDa subunit;Low-density lipoprotein receptor-related protein 1 515 kDa subunit;Low-density lipoprotein receptor-related protein 1 intracellular domain	Lrp1
28.6013	28.7688	28.6226	27.7926	27.732	27.6703	biological regulation;regulation of anatomical structure morphogenesis;regulation of biological process;regulation of biological quality;regulation of cell morphogenesis;regulation of cell shape;regulation of cellular component organization;regulation of cellular process;regulation of developmental process		cell part;cell projection;cell projection part;cytoplasm;dendritic spine;intracellular part;membrane;neuron projection;neuron spine		+	D10GM_D0	+	D10DM_D0	9	9	9	20.9	20.9	20.9	62.644	0	29.739	3348500000	22	3.90586	0	-0.932641	+	-14.7126	A0A0R4J0J0;Q9JHU2;Q3UVT7;D3Z486	A0A0R4J0J0;Q9JHU2;Q3UVT7	Palmdelphin	Palmd
29.2008	29.2243	29.2845	29.6823	29.5166	29.732	cellular macromolecule metabolic process;cellular metabolic process;cellular process;cellular protein metabolic process;'de novo' posttranslational protein folding;'de novo' protein folding;macromolecule metabolic process;metabolic process;primary metabolic process;protein folding;protein metabolic process	binding;selenium binding	cell part;cytoplasmic part;endoplasmic reticulum lumen;endoplasmic reticulum part;extracellular membrane-bounded organelle;extracellular organelle;extracellular region part;extracellular vesicular exosome;intracellular organelle lumen;intracellular organelle part;intracellular part;membrane-bounded organelle;membrane-bounded vesicle;membrane-enclosed lumen;organelle;organelle lumen;organelle part…		+	D10GM_D0	+	D10DM_D0	7	7	7	36.4	36.4	36.4	17.731	0	34.65	9564900000	50	2.36781	0.00550485	0.407117		5.83944	A0A0R4J0K1;Q9ERR7;A0A0G2JEF3;A0A1C7ZMY4	A0A0R4J0K1;Q9ERR7	15 kDa selenoprotein	2024-09-15
31.4862	31.6874	31.64	30.8636	30.982	31.0038	cell cycle phase;cell cycle process;cell division;cellular component organization;cellular component organization at cellular level;cellular component organization or biogenesis;cellular component organization or biogenesis at cellular level;cellular process;centrosome organization;cytoskeleton organization;establishment of localization;establishment of RNA localization;establishment or maintenan…	binding;cytoskeletal protein binding;microtubule binding;protein binding;ribonucleoprotein binding;tubulin binding	cell part;centrosome;cytoplasm;cytoplasmic part;cytoskeletal part;gamma-tubulin complex;intracellular non-membrane-bounded organelle;intracellular organelle;intracellular organelle part;intracellular part;macromolecular complex;membrane;microtubule organizing center;microtubule organizing center part;microtubule plus end;non-membrane-bounded organelle;organelle;organelle part;protein complex;spin…		+	D10GM_D0	+	D10DM_D0	47	47	47	28.3	28.3	28.3	218.71	0	172.98	30301000000	177	3.0291	0.00250831	-0.654703	+	-8.76219	Z4YL78;A0A0R4J0K2;K3W4R5;A2AGT5-2;A2AGT5-3;A2AGT5	Z4YL78;A0A0R4J0K2;K3W4R5;A2AGT5-2;A2AGT5-3;A2AGT5	Cytoskeleton-associated protein 5	Ckap5
29.1451	29.0108	29.0349	28.4841	28.5197	28.8959		structural constituent of ribosome;structural molecule activity	cell part;cytoplasm;cytoplasmic part;intracellular membrane-bounded organelle;intracellular organelle;intracellular organelle part;intracellular part;macromolecular complex;membrane-bounded organelle;mitochondrial part;mitochondrial small ribosomal subunit;mitochondrion;organellar small ribosomal subunit;organelle;organelle part;ribonucleoprotein complex;small ribosomal subunit		+	D10GM_D0	+	D10DM_D0	7	7	7	34.7	34.7	34.7	35.917	0	53.076	6562700000	25	1.44823	0.0221028	-0.430368		-3.1171	A0A0R4J0L6;Q8BJZ4;A0A0N4SV23	A0A0R4J0L6;Q8BJZ4	28S ribosomal protein S35, mitochondrial	Mrps35
28.5111	28.5455	28.4989	27.861	27.8257	27.8862	anatomical structure morphogenesis;cell morphogenesis;cellular component morphogenesis;cellular component organization;cellular component organization or biogenesis;cellular developmental process;cellular macromolecule metabolic process;cellular metabolic process;cellular process;cellular protein metabolic process;developmental process;macromolecule metabolic process;metabolic process;post-chaper…	catalytic activity;GTPase activity;hydrolase activity;hydrolase activity, acting on acid anhydrides;hydrolase activity, acting on acid anhydrides, in phosphorus-containing anhydrides;nucleoside-triphosphatase activity;pyrophosphatase activity	cell part;cell projection;cilium;cytoplasm;intracellular part;nonmotile primary cilium;photoreceptor connecting cilium;primary cilium		+	D10GM_D0	+	D10DM_D0	8	8	8	25.2	25.2	25.2	38.094	0	33.722	3321900000	21	5.10256	0	-0.660899	+	-29.4678	A0A0R4J0M1;Q8VCN9	A0A0R4J0M1;Q8VCN9	Tubulin-specific chaperone C	Tbcc
28.0866	28.3839	28.1869	27.5802	27.6341	27.6239	cell cycle phase;cell cycle process;cellular component assembly;cellular component assembly at cellular level;cellular component organization;cellular component organization at cellular level;cellular component organization or biogenesis;cellular component organization or biogenesis at cellular level;cellular macromolecule metabolic process;cellular membrane fusion;cellular membrane organization;…	catalytic activity;cysteine-type peptidase activity;hydrolase activity;peptidase activity;peptidase activity, acting on L-amino acid peptides;small conjugating protein-specific protease activity;ubiquitin-specific protease activity	cell part;cytoplasm;cytoplasmic part;endoplasmic reticulum;Golgi apparatus part;Golgi stack;intracellular membrane-bounded organelle;intracellular organelle;intracellular organelle part;intracellular part;membrane-bounded organelle;organelle;organelle part		+	D10GM_D0	+	D10DM_D0	7	7	7	7.6	7.6	7.6	134.44	0	25.964	3009100000	16	2.61756	0.00364188	-0.606384	+	-6.82317	A0A0R4J0M9;Q8CDG3;Q8CDG3-2	A0A0R4J0M9;Q8CDG3;Q8CDG3-2	Deubiquitinating protein VCIP135	Vcpip1
26.6344	26.6046	26.5952	26.3003	25.1288	26.3309	activation of caspase activity;biological regulation;positive regulation of apoptosis;positive regulation of biological process;positive regulation of caspase activity;positive regulation of catalytic activity;positive regulation of cell death;positive regulation of cellular process;positive regulation of hydrolase activity;positive regulation of molecular function;positive regulation of peptidas…	binding;cation binding;DNA binding;enzyme binding;ion binding;metal ion binding;nucleic acid binding;protein binding	cell part;cytoplasm;extracellular membrane-bounded organelle;extracellular organelle;extracellular region part;extracellular vesicular exosome;intracellular membrane-bounded organelle;intracellular organelle;intracellular part;membrane-bounded organelle;membrane-bounded vesicle;nucleus;organelle;vesicle						3	3	3	11.1	11.1	11.1	38.325	0	4.514	937470000	4	0.807807	0.0990841	-0.69139		-1.74642	A0A0R4J0N5;P46718;A2T4N6	A0A0R4J0N5;P46718	Programmed cell death protein 2	Pdcd2
29.8878	30.0652	30.1209	30.323	30.3597	30.5278	amine catabolic process;amine metabolic process;branched chain family amino acid catabolic process;branched chain family amino acid metabolic process;carboxylic acid catabolic process;carboxylic acid metabolic process;catabolic process;cellular amine metabolic process;cellular amino acid catabolic process;cellular amino acid metabolic process;cellular catabolic process;cellular ketone metabolic p…	acyl-CoA dehydrogenase activity;binding;catalytic activity;coenzyme binding;cofactor binding;flavin adenine dinucleotide binding;oxidoreductase activity;oxidoreductase activity, acting on the CH-CH group of donors	cell part;cytoplasmic part;intracellular membrane-bounded organelle;intracellular organelle;intracellular part;membrane-bounded organelle;mitochondrion;organelle	Valine, leucine and isoleucine degradation			+	D10DM_D0	19	19	19	51.6	51.6	51.6	45.091	0	92.759	15614000000	87	1.79707	0.0114842	0.37887		4.01304	A0A0R4J0P1;Q9D7B6;D3YTT4;A0A1L1SUG2	A0A0R4J0P1;Q9D7B6;D3YTT4	Isobutyryl-CoA dehydrogenase, mitochondrial	Acad8
25.2566	25.0807	25.2056	25.3024	26.4731	26.1211	biological adhesion;cell adhesion;cellular component organization;cellular component organization or biogenesis;cellular membrane organization;cellular process;defense response;endocytosis;establishment of localization;immune response;immune system process;inflammatory response;innate immune response;membrane invagination;membrane organization;response to stimulus;response to stress;response to w…	actin binding;binding;cytoskeletal protein binding;enzyme binding;phosphatase binding;protein binding;protein phosphatase binding	actin filament bundle;actomyosin;actomyosin contractile ring;cell cortex part;cell division site part;cell part;cell projection;cleavage furrow;contractile ring;cytoplasmic part;cytoskeletal part;intracellular organelle part;intracellular part;lamellipodium;membrane;organelle part;perinuclear region of cytoplasm;stress fiber;uropod	NOD-like receptor signaling pathway					3	3	3	6	6	6	47.576	0.00024125	4.2466	331010000	6	NaN	1	0		NaN	A0A0R4J0P5;P97814	A0A0R4J0P5;P97814	Proline-serine-threonine phosphatase-interacting protein 1	Pstpip1
28.0217	28.568	28.3637	28.3207	28.49	28.4638	biological regulation;carbohydrate metabolic process;cellular carbohydrate metabolic process;cellular localization;cellular macromolecule localization;cellular macromolecule metabolic process;cellular metabolic process;cellular process;cellular protein localization;cellular protein metabolic process;establishment of localization;establishment of localization in cell;establishment of protein local…		cell part;cytoplasmic part;Golgi apparatus;Golgi apparatus part;Golgi membrane;Golgi transport complex;intracellular membrane-bounded organelle;intracellular non-membrane-bounded organelle;intracellular organelle;intracellular organelle part;intracellular part;macromolecular complex;membrane;membrane-bounded organelle;non-membrane-bounded organelle;nuclear part;nucleolus;organelle;organelle membr…						11	11	11	18.6	18.6	18.6	86.074	0	29.92	4391300000	30	0.252994	0.600005	0.106998		0.637474	A0A0R4J0Q9;Q3UM29;Q3TR20	A0A0R4J0Q9;Q3UM29;Q3TR20	Conserved oligomeric Golgi complex subunit 7	Cog7
26.7259	26.8428	26.7706	27.3712	27.6439	26.8427	autophagic vacuole fusion;biological regulation;body fluid secretion;cellular component assembly;cellular component assembly at cellular level;cellular component organization;cellular component organization at cellular level;cellular component organization or biogenesis;cellular component organization or biogenesis at cellular level;cellular macromolecular complex assembly;cellular macromolecular…	binding;channel inhibitor activity;channel regulator activity;chloride channel inhibitor activity;chloride channel regulator activity;ion channel inhibitor activity;protein binding;SNAP receptor activity;SNARE binding	azurophil granule membrane;cell part;cell surface;cytoplasm;cytoplasmic membrane-bounded vesicle;cytoplasmic part;cytoplasmic vesicle;cytoplasmic vesicle membrane;cytoplasmic vesicle part;cytosol;early endosome;endosomal part;endosome;endosome membrane;extracellular membrane-bounded organelle;extracellular organelle;extracellular region part;extracellular vesicular exosome;integral to membrane;in…	SNARE interactions in vesicular transport	+	D10GM_D0			3	3	3	30.7	30.7	30.7	11.435	0	12.096	1711000000	14	0.999032	0.0586576	0.506152		2.12987	A0A0R4J0R1;O70404;A0A0U1RPE8	A0A0R4J0R1;O70404	Vesicle-associated membrane protein 8	Vamp8
27.2917	27.7948	27.2727	27.0678	27.0708	25.6566	biological regulation;cellular component organization;cellular component organization or biogenesis;cellular process;cellular response to stimulus;intracellular signal transduction;positive regulation of actin filament polymerization;positive regulation of biological process;positive regulation of cell projection organization;positive regulation of cellular component organization;positive regulat…	binding;enzyme binding;GTPase binding;GTP-Rho binding;protein binding;Ras GTPase binding;Rho GTPase binding;small GTPase binding	actin cytoskeleton;adherens junction;anchoring junction;cell junction;cell part;cell-substrate adherens junction;cell-substrate junction;cytoplasm;cytoplasmic part;cytoskeleton;focal adhesion;Golgi apparatus;intracellular membrane-bounded organelle;intracellular non-membrane-bounded organelle;intracellular organelle;intracellular part;membrane;membrane-bounded organelle;non-membrane-bounded organ…						4	4	4	19.3	19.3	19.3	43.063	0	29.058	1631800000	14	0.787222	0.10523	-0.854633		-1.70591	A0A0R4J0S1;Q91W92	A0A0R4J0S1;Q91W92	Cdc42 effector protein 1	Cdc42ep1
27.3925	27.513	27.3842	27.3933	27.3874	27.1785	B cell homeostasis;biological regulation;cellular macromolecule metabolic process;cellular metabolic process;cellular process;cellular protein metabolic process;cellular response to chemical stimulus;cellular response to cytokine stimulus;cellular response to organic substance;cellular response to stimulus;cellular response to tumor necrosis factor;homeostasis of number of cells;homeostatic proce…	adenyl nucleotide binding;adenyl ribonucleotide binding;ATP binding;binding;catalytic activity;enzyme binding;identical protein binding;IkappaB kinase activity;kinase activity;kinase binding;molecular transducer activity;nucleotide binding;phosphotransferase activity, alcohol group as acceptor;protein binding;protein dimerization activity;protein heterodimerization activity;protein homodimerizati…	CD40 receptor complex;cell part;cytoplasm;internal side of plasma membrane;intracellular membrane-bounded organelle;intracellular organelle;intracellular part;macromolecular complex;membrane part;membrane raft;membrane-bounded organelle;nucleus;organelle;plasma membrane part;protein complex;receptor complex	Acute myeloid leukemia;Adipocytokine signaling pathway;Apoptosis;B cell receptor signaling pathway;Chagas disease (American trypanosomiasis);Chemokine signaling pathway;Chronic myeloid leukemia;Cytosolic DNA-sensing pathway;Epithelial cell signaling in Helicobacter pylori infection;Hepatitis C;Insulin signaling pathway;MAPK signaling pathway;Neurotrophin signaling pathway;NOD-like receptor signal…					7	7	7	12.7	12.7	12.7	84.387	0	17.804	2063900000	26	0.60166	0.187696	-0.11014		-1.34362	A0A0R4J0T4;Q5D0E0;O88351;Q3U141;F6ULQ4	A0A0R4J0T4;Q5D0E0;O88351;Q3U141	Inhibitor of nuclear factor kappa-B kinase subunit beta	Ikbkb
30.9475	31.0609	30.9086	30.3982	30.5134	30.4756	anatomical structure development;biological regulation;cell development;cellular component assembly;cellular component assembly at cellular level;cellular component organization;cellular component organization at cellular level;cellular component organization or biogenesis;cellular component organization or biogenesis at cellular level;cellular developmental process;cellular macromolecular comple…	binding;BRE binding;mRNA binding;nucleic acid binding;nucleotide binding;protein binding;RNA binding;translation initiation factor binding	cell part;cytoplasm;intracellular membrane-bounded organelle;intracellular organelle;intracellular organelle part;intracellular part;membrane;membrane-bounded organelle;nuclear part;nucleoplasm;nucleus;organelle;organelle part		+	D10GM_D0	+	D10DM_D0	11	11	8	22.6	22.6	18.3	52.178	0	38.475	19911000000	81	3.0671	0.00258824	-0.509936	+	-8.96424	A0A0R4J0T5;P28659-2;P28659-3;P28659;P28659-4	A0A0R4J0T5;P28659-2;P28659-3;P28659;P28659-4	CUGBP Elav-like family member 1	Celf1
29.3639	29.4135	29.3011	29.4506	29.0927	29.2273	biological regulation;cellular process;establishment of localization;establishment of localization in cell;establishment of protein localization;positive regulation of catalytic activity;positive regulation of GTPase activity;positive regulation of hydrolase activity;positive regulation of molecular function;protein secretion;protein transport;regulation of biological process;regulation of catabo…	binding;cation binding;enzyme activator activity;enzyme regulator activity;GTPase activator activity;GTPase regulator activity;ion binding;metal ion binding;nucleoside-triphosphatase regulator activity;transition metal ion binding;zinc ion binding	cell part;cytoplasm;cytoplasmic part;cytosol;Golgi apparatus;Golgi apparatus part;Golgi membrane;intracellular membrane-bounded organelle;intracellular organelle;intracellular organelle part;intracellular part;membrane;membrane-bounded organelle;organelle;organelle membrane;organelle part	Endocytosis					12	12	11	26.9	26.9	25	57.542	0	102.06	8112100000	48	0.396861	0.37462	-0.102619		-0.938779	A0A0R4J0T8;Q9D8S3;A0A2I3BQY0	A0A0R4J0T8;Q9D8S3	ADP-ribosylation factor GTPase-activating protein 3	Arfgap3
27.5769	26.8288	27.1192	26.5514	26.3739	26.5759	biological regulation;cell differentiation;cellular developmental process;cellular macromolecule metabolic process;cellular metabolic process;cellular nitrogen compound metabolic process;cellular process;developmental process;hemopoietic progenitor cell differentiation;macromolecule metabolic process;metabolic process;mRNA metabolic process;mRNA processing;nitrogen compound metabolic process;nucl…	binding;binding, bridging;enzyme regulator activity;phosphatase regulator activity;protein binding;protein binding, bridging;protein phosphatase regulator activity;protein phosphatase type 4 regulator activity	cell part;cytoplasm;cytoplasmic part;cytoskeletal part;intracellular membrane-bounded organelle;intracellular organelle;intracellular organelle part;intracellular part;macromolecular complex;membrane-bounded organelle;microtubule organizing center;nuclear part;nucleoplasm;nucleus;organelle;organelle part;protein complex;protein phosphatase 4 complex;protein serine/threonine phosphatase complex		+	D10GM_D0	+	D10DM_D0	6	6	6	18.9	18.9	18.9	46.448	0	52.08	1236800000	12	1.3872	0.0245979	-0.674579	+	-2.97351	A0A0R4J0U2;Q0VGB7;A0A0N4SV05;A0A0N4SVH3	A0A0R4J0U2;Q0VGB7;A0A0N4SV05;A0A0N4SVH3	Serine/threonine-protein phosphatase 4 regulatory subunit 2	Ppp4r2
27.6697	28.4429	28.5261	27.3144	26.8862	27.215	adult behavior;adult locomotory behavior;behavior;cellular macromolecule metabolic process;cellular metabolic process;cellular nitrogen compound metabolic process;cellular process;locomotory behavior;macromolecule metabolic process;metabolic process;multicellular organismal process;ncRNA metabolic process;ncRNA processing;nitrogen compound metabolic process;nucleic acid metabolic process;nucleoba…	binding;catalytic activity;cation binding;ion binding;metal ion binding;methyltransferase activity;nucleic acid binding;RNA binding;transferase activity;transferase activity, transferring one-carbon groups;tRNA binding			+	D10GM_D0	+	D10DM_D0	9	9	9	17.4	17.4	17.4	80.919	0	35.224	2401800000	12	1.6272	0.0164857	-1.07432	+	-3.55963	A0A0R4J0U8;A2RSY6-2;A2RSY6;A0A087WQ23;A2RSY6-3	A0A0R4J0U8;A2RSY6-2;A2RSY6	TRMT1-like protein	Trmt1l
26.9467	27.6735	27.1433	26.2967	25.6532	26.1544			cell part;membrane		+	D10GM_D0	+	D10DM_D0	5	5	5	10	10	10	68.048	0	11.915	1276900000	14	1.856	0.0111206	-1.21971	+	-4.17882	A0A0R4J0W6;Q9CRC8	A0A0R4J0W6;Q9CRC8	Leucine-rich repeat-containing protein 40	Lrrc40
29.5288	29.6376	29.5922	29.524	29.5887	29.47	anatomical structure development;biological regulation;cell differentiation;cell junction assembly;cell junction organization;cell projection assembly;cell projection organization;cell-substrate junction assembly;cellular component assembly;cellular component assembly at cellular level;cellular component organization;cellular component organization at cellular level;cellular component organizatio…	binding;enzyme binding;enzyme regulator activity;GTPase regulator activity;guanyl-nucleotide exchange factor activity;kinase binding;nucleoside-triphosphatase regulator activity;protein binding;protein kinase binding;Ras guanyl-nucleotide exchange factor activity;Rho guanyl-nucleotide exchange factor activity;small GTPase regulator activity	adherens junction;anchoring junction;cell body;cell cortex;cell junction;cell part;cell projection;cell-substrate adherens junction;cell-substrate junction;cytoplasmic part;cytosol;focal adhesion;intracellular membrane-bounded organelle;intracellular organelle;intracellular part;lamellipodium;macromolecular complex;membrane;membrane-bounded organelle;neuron projection;neuronal cell body;organelle…	Regulation of actin cytoskeleton					16	16	14	31.1	31.1	27.5	72.353	0	48.695	9785600000	58	0.557352	0.215883	-0.0585982		-1.25712	D3Z0V2;A0A0R4J0X8;Q9ES28-8;Q9ES28-4;Q9ES28-3;Q9ES28-2;Q9ES28-7;Q9ES28;Q9ES28-6;Q9ES28-5;A0A1B0GRS3	D3Z0V2;A0A0R4J0X8;Q9ES28-8;Q9ES28-4;Q9ES28-3;Q9ES28-2;Q9ES28-7;Q9ES28;Q9ES28-6;Q9ES28-5	Rho guanine nucleotide exchange factor 7	Arhgef7
33.7399	33.588	33.4987	33.9748	33.8068	33.7584	biological regulation;cell redox homeostasis;cellular homeostasis;cellular macromolecule metabolic process;cellular metabolic process;cellular process;cellular protein metabolic process;cellular response to stimulus;cellular response to stress;chaperone-mediated protein folding;homeostatic process;macromolecule metabolic process;metabolic process;primary metabolic process;protein folding;protein …	catalytic activity;intramolecular oxidoreductase activity;intramolecular oxidoreductase activity, interconverting keto- and enol-groups;intramolecular oxidoreductase activity, transposing S-S bonds;isomerase activity;protein disulfide isomerase activity	cell part;cell surface;cytoplasmic membrane-bounded vesicle;cytoplasmic part;cytoplasmic vesicle;endoplasmic reticulum;endoplasmic reticulum chaperone complex;endoplasmic reticulum lumen;endoplasmic reticulum part;intracellular membrane-bounded organelle;intracellular organelle;intracellular organelle lumen;intracellular organelle part;intracellular part;macromolecular complex;melanosome;membrane…	Protein processing in endoplasmic reticulum;Vibrio cholerae infection			+	D10DM_D0	51	50	50	59.4	59.4	59.4	72.369	0	323.31	180520000000	413	1.1623	0.0402701	0.237802		2.47175	A0A0R4J0Z1;P08003	A0A0R4J0Z1;P08003	Protein disulfide-isomerase A4	Pdia4
26.3168	27.3626	26.4201	27.765	27.3808	24.7189	activation of JUN kinase activity;activation of MAPK activity;anatomical structure development;anatomical structure morphogenesis;apoptosis;biological regulation;cell death;cell differentiation;cell morphogenesis;cell morphogenesis involved in differentiation;cell surface receptor linked signaling pathway;cellular component assembly;cellular component assembly at cellular level;cellular component…	AP-2 adaptor complex binding;binding;binding, bridging;cargo receptor activity;clathrin adaptor activity;clathrin binding;integrin binding;lipid binding;phosphatidylinositol binding;phosphatidylinositol-4,5-bisphosphate binding;phospholipid binding;protein binding;protein binding, bridging;protein complex binding;protein C-terminus binding;receptor activity;receptor binding;SMAD binding	adherens junction;anchoring junction;apical plasma membrane;cell junction;cell part;cell-substrate adherens junction;cell-substrate junction;clathrin coat;clathrin coat of coated pit;clathrin coated vesicle membrane;clathrin-coated vesicle;coated pit;coated vesicle;coated vesicle membrane;cytoplasm;cytoplasmic membrane-bounded vesicle;cytoplasmic part;cytoplasmic vesicle;cytoplasmic vesicle membr…	Endocytosis					5	5	5	12.9	12.9	12.9	56.503	0	9.6277	1441200000	9	NaN	1	0		NaN	E9PX84;Q3TRE6;E9QL31;A0A0R4J104;P98078-3;P98078-2;P98078;F6TQN9;Q9DCE6;E0CXT5	E9PX84;Q3TRE6;E9QL31;A0A0R4J104;P98078-3;P98078-2;P98078;F6TQN9;Q9DCE6;E0CXT5	Disabled homolog 2	Dab2
31.3019	30.8924	31.0947	31.0867	31.0484	30.9539	beta-amyloid metabolic process;cellular macromolecule metabolic process;cellular metabolic process;cellular process;glycoprotein metabolic process;macromolecule metabolic process;metabolic process;primary metabolic process;protein metabolic process;proteolysis	catalytic activity;endopeptidase activity;exopeptidase activity;hydrolase activity;omega peptidase activity;peptidase activity;peptidase activity, acting on L-amino acid peptides;serine hydrolase activity;serine-type endopeptidase activity;serine-type peptidase activity	cell part;cytoplasm;extracellular membrane-bounded organelle;extracellular organelle;extracellular region part;extracellular vesicular exosome;intracellular organelle part;intracellular part;membrane;membrane-bounded organelle;membrane-bounded vesicle;nuclear membrane;nuclear part;organelle;organelle membrane;organelle part;vesicle						23	23	23	39.2	39.2	39.2	79.704	0	144.72	26604000000	110	0.206921	0.679479	-0.0666917		-0.535039	A0A0R4J107;Q8R146-2;Q8R146;A0A0A6YXV0	A0A0R4J107;Q8R146-2;Q8R146	Acylamino-acid-releasing enzyme	Apeh
25.1787	24.3215	23.5667	27.946	27.3898	27.312	biological regulation;regulation of biological process;regulation of cell motility;regulation of cellular component movement;regulation of cellular process;regulation of localization;regulation of locomotion		axon;cell part;cell projection;extracellular membrane-bounded organelle;extracellular organelle;extracellular region part;extracellular vesicular exosome;integral to membrane;intrinsic to membrane;membrane;membrane part;membrane-bounded organelle;membrane-bounded vesicle;myelin sheath;neuron projection;organelle;plasma membrane;synapse;vesicle		+	D10GM_D0	+	D10DM_D0	5	5	5	10.8	10.8	10.8	58.131	0	10.069	1720800000	13	2.48977	0.00430604	3.19365	+	6.30361	G3UYZ1;A0A0R4J117;Q8R366;D3Z4Q8;A0A0A6YWK7	G3UYZ1;A0A0R4J117;Q8R366	Immunoglobulin superfamily member 8	Igsf8
27.6806	27.9809	27.6977	27.3728	27.2315	27.0235	anatomical structure formation involved in morphogenesis;angiogenesis;biological regulation;cell differentiation;cellular component assembly;cellular component assembly at cellular level;cellular component organization;cellular component organization at cellular level;cellular component organization or biogenesis;cellular component organization or biogenesis at cellular level;cellular development…	14-3-3 protein binding;adenyl nucleotide binding;adenyl ribonucleotide binding;ATP binding;binding;catalytic activity;cation binding;ion binding;kinase activity;magnesium ion binding;metal ion binding;nucleotide binding;phosphotransferase activity, alcohol group as acceptor;protein binding;protein kinase activity;protein serine/threonine kinase activity;purine nucleotide binding;purine ribonucleo…	cell part;cytoplasm;intracellular membrane-bounded organelle;intracellular non-membrane-bounded organelle;intracellular organelle;intracellular organelle part;intracellular part;membrane-bounded organelle;non-membrane-bounded organelle;nuclear part;nucleolus;nucleoplasm;nucleus;organelle;organelle part		+	D10GM_D0	+	D10DM_D0	6	6	4	11.9	11.9	8.5	76.884	0	16.76	1897800000	14	1.82979	0.0110466	-0.577168	+	-4.10452	A0A0R4J124;O54781;A0A0G2JDY2;A0A0G2JG74	A0A0R4J124;O54781	SRSF protein kinase 2;SRSF protein kinase 2 N-terminal;SRSF protein kinase 2 C-terminal	Srpk2
26.0687	25.2065	24.3691	27.2652	27.1409	25.2425	anatomical structure development;autophagy;biological regulation;catabolic process;cellular catabolic process;cellular metabolic process;cellular process;central nervous system development;developmental process;metabolic process;positive regulation of biological process;positive regulation of cell projection organization;positive regulation of cellular component organization;positive regulation o…	arylsulfatase activity;binding;catalytic activity;cation binding;hydrolase activity;hydrolase activity, acting on ester bonds;ion binding;metal ion binding;N-acetylgalactosamine-4-sulfatase activity;sulfuric ester hydrolase activity	cell part;cell surface;cytoplasmic part;endoplasmic reticulum;extracellular membrane-bounded organelle;extracellular organelle;extracellular region part;extracellular vesicular exosome;Golgi apparatus;intracellular membrane-bounded organelle;intracellular organelle;intracellular part;lysosome;lytic vacuole;membrane-bounded organelle;membrane-bounded vesicle;mitochondrion;organelle;rough endoplasm…	Glycosaminoglycan degradation;Lysosome	+	D10GM_D0			7	7	7	12.9	12.9	12.9	59.704	0	11.243	1505500000	12	NaN	1	0		NaN	A0A0R4J138;P50429;P50429-2	A0A0R4J138;P50429;P50429-2	Arylsulfatase B	Arsb
24.9285	28.2592	27.9775	29.3545	29.0003	29.2571	cellular macromolecule metabolic process;cellular metabolic process;cellular process;cellular protein metabolic process;macromolecule metabolic process;metabolic process;primary metabolic process;protein metabolic process;protein repair;response to chemical stimulus;response to oxidative stress;response to stimulus;response to stress	binding;catalytic activity;cation binding;ion binding;metal ion binding;oxidoreductase activity;oxidoreductase activity, acting on a sulfur group of donors;oxidoreductase activity, acting on a sulfur group of donors, disulfide as acceptor;peptide-methionine (R)-S-oxide reductase activity;transition metal ion binding;zinc ion binding	cell part;cytoplasmic part;endoplasmic reticulum;intracellular membrane-bounded organelle;intracellular organelle;intracellular part;membrane-bounded organelle;mitochondrion;organelle						8	8	8	66.7	66.7	66.7	20.224	0	32.084	6035300000	30	0.937744	0.0689484	2.1489		2.00532	A0A0R4J139;Q8BU85;D3YUC9	A0A0R4J139;Q8BU85	Methionine-R-sulfoxide reductase B3, mitochondrial	Msrb3
31.0936	31.4262	31.2668	30.0579	30.0177	30.3233	cellular component organization;cellular component organization at cellular level;cellular component organization or biogenesis;cellular component organization or biogenesis at cellular level;cellular localization;cellular process;intracellular distribution of mitochondria;localization;mitochondrion distribution;mitochondrion localization;mitochondrion organization;organelle localization;organell…	binding;mRNA binding;nucleic acid binding;RNA binding	cell part;cytoplasm;intracellular part		+	D10GM_D0	+	D10DM_D0	32	32	32	34.3	34.3	34.3	151.83	0	172.33	19514000000	98	2.94334	0.00249351	-1.12922	+	-8.32146	A0A0R4J140;Q5SW19;Z4YLI8;Q5SW19-3;Q5SW19-2	A0A0R4J140;Q5SW19;Z4YLI8;Q5SW19-3;Q5SW19-2	Clustered mitochondria protein homolog	Cluh
26.7213	26.669	26.4889	27.5417	27.1087	26.578	biological regulation;cell differentiation;cellular developmental process;cellular localization;cellular macromolecule localization;cellular process;cellular protein localization;developmental process;establishment of localization;fat cell differentiation;lipid transport;localization;macromolecule localization;negative regulation of biological process;negative regulation of cell migration;negativ…	binding;cholesterol binding;lipid binding;steroid binding;sterol binding	cell part;intracellular organelle part;intracellular part;membrane;nuclear membrane;nuclear part;organelle membrane;organelle part						3	3	2	4.1	4.1	2.5	96.98	0	6.3554	1593000000	5	0.715143	0.130247	0.449744		1.56476	A0A0R4J150;B9EJ86;A0A5F8MPC5	A0A0R4J150;B9EJ86;A0A5F8MPC5	Oxysterol-binding protein	Osbpl8
32.1659	32.501	32.5873	32.7322	32.7639	32.6227	anatomical structure development;biological regulation;cell development;cellular developmental process;cellular process;developmental process;muscle cell development;muscle fiber development;negative regulation of biological process;negative regulation of catabolic process;negative regulation of cellular catabolic process;negative regulation of cellular metabolic process;negative regulation of ce…		A band;cell part;contractile fiber part;cytoplasmic part;I band;intracellular part;organelle part						32	32	32	51.7	51.7	51.7	69.603	0	323.31	79640000000	229	0.998002	0.0586045	0.288231		2.12776	A0A0R4J166;Q9D783;Q9D783-2	A0A0R4J166;Q9D783;Q9D783-2	Kelch-like protein 40	Klhl40
28.0585	28.6851	28.7172	27.1739	27.4293	27.1368	anatomical structure formation involved in morphogenesis;biological regulation;BMP signaling pathway;cell surface receptor linked signaling pathway;cellular process;cellular response to stimulus;defense response;developmental process;enzyme linked receptor protein signaling pathway;formation of primary germ layer;immune response;immune system process;innate immune response;mesoderm formation;meta…	catalytic activity;molecular transducer activity;nucleic acid binding transcription factor activity;oxidoreductase activity;oxidoreductase activity, acting on NADH or NADPH;sequence-specific DNA binding transcription factor activity;signal transducer activity	cell part;cytoplasm;cytoplasmic part;intracellular membrane-bounded organelle;intracellular organelle;intracellular organelle part;intracellular part;macromolecular complex;membrane-bounded organelle;mitochondrion;nuclear part;nucleoplasm;nucleoplasm part;nucleus;organelle;organelle part;protein complex;transcription factor complex	MAPK signaling pathway	+	D10GM_D0	+	D10DM_D0	5	5	5	15.6	15.6	15.6	49.772	0	11.607	2889800000	12	2.22047	0.0064	-1.24029	+	-5.31668	A0A0R4J174;Q9QZH6;J3KMM6	A0A0R4J174;Q9QZH6;J3KMM6	Evolutionarily conserved signaling intermediate in Toll pathway, mitochondrial	Ecsit
26.6211	26.3868	26.4884	23.6028	26.4646	25.4459	anatomical structure development;anatomical structure homeostasis;biological regulation;biosynthetic process;brain development;cellular biosynthetic process;cellular component organization;cellular component organization at cellular level;cellular component organization or biogenesis;cellular component organization or biogenesis at cellular level;cellular hyperosmotic response;cellular hyperosmot…	5'-deoxyribose-5-phosphate lyase activity;adenyl nucleotide binding;adenyl ribonucleotide binding;ATP binding;ATPase activity;ATPase activity, coupled;ATP-dependent DNA helicase activity;ATP-dependent helicase activity;binding;carbon-oxygen lyase activity;catalytic activity;damaged DNA binding;DNA binding;DNA helicase activity;DNA-dependent ATPase activity;double-stranded DNA binding;double-stran…	cell part;chromosome;cytoplasm;intracellular membrane-bounded organelle;intracellular non-membrane-bounded organelle;intracellular organelle;intracellular organelle part;intracellular part;Ku70:Ku80 complex;macromolecular complex;membrane;membrane-bounded organelle;nonhomologous end joining complex;non-membrane-bounded organelle;nuclear part;nucleolus;nucleoplasm;nucleoplasm part;nucleus;organell…	Non-homologous end-joining					4	4	4	7.6	7.6	7.6	69.484	0	8.3518	631870000	8	0.723022	0.127391	-1.32765		-1.58015	A0A0R4J187;P23475;A0A2R8VHZ9;E9PZD4	A0A0R4J187;P23475;A0A2R8VHZ9	X-ray repair cross-complementing protein 6	Xrcc6
28.2908	28.0573	27.9889	27.2646	27.0526	27.2771	biological regulation;biosynthetic process;cellular biosynthetic process;cellular macromolecule biosynthetic process;cellular macromolecule metabolic process;cellular metabolic process;cellular nitrogen compound metabolic process;cellular process;cellular protein metabolic process;dephosphorylation;dephosphorylation of RNA polymerase II C-terminal domain;macromolecule biosynthetic process;macromo…	basal RNA polymerase II transcription machinery binding;basal transcription machinery binding;binding;enzyme binding;protein binding;RNA polymerase binding;RNA polymerase core enzyme binding;RNA polymerase II core binding	cell part;DNA-directed RNA polymerase II, holoenzyme;intracellular membrane-bounded organelle;intracellular organelle;intracellular organelle part;intracellular part;macromolecular complex;membrane-bounded organelle;nuclear part;nucleoplasm part;nucleus;organelle;organelle part;protein complex		+	D10GM_D0	+	D10DM_D0	8	8	8	35.7	35.7	35.7	36.812	0	24.49	2314800000	19	2.84099	0.00307692	-0.914237	+	-7.82184	A0A0R4J195;Q9CSU0;Q9CSU0-2;Q9CSU0-3;F6YB25;F7DAY5	A0A0R4J195;Q9CSU0;Q9CSU0-2;Q9CSU0-3;F6YB25	Regulation of nuclear pre-mRNA domain-containing protein 1B	Rprd1b
26.16	27.3551	26.025	28.1064	29.0843	29.1215	biological regulation;metabolic process;multicellular organismal process;muscle contraction;muscle system process;regulation of ATPase activity;regulation of biological process;regulation of catabolic process;regulation of catalytic activity;regulation of cellular catabolic process;regulation of cellular metabolic process;regulation of cellular process;regulation of hydrolase activity;regulation …	binding;calcium-dependent protein binding;cytoskeletal protein binding;protein binding;tropomyosin binding;troponin C binding;troponin I binding	cell part;contractile fiber part;cytoplasmic part;cytoskeletal part;intracellular organelle part;intracellular part;macromolecular complex;organelle part;protein complex;troponin complex		+	D10GM_D0	+	D10DM_D0	17	2	2	46.3	6.2	6.2	32.298	0.0047019	2.3893	3774700000	13	1.86291	0.0109688	2.2574	+	4.19856	A0A0R4J1B0;Q9QZ47-14;A2A6I5;A2A6I3;A2A6I0;A0A0R4J1A8;Z4YKD9;Q9QZ47-13;Q9QZ47-11;Q9QZ47-9;Q9QZ47-7;F6RL36;A2A6J2	A0A0R4J1B0;Q9QZ47-14;A2A6I5;A2A6I3;A2A6I0;A0A0R4J1A8;Z4YKD9;Q9QZ47-13;Q9QZ47-11;Q9QZ47-9;Q9QZ47-7;F6RL36;A2A6J2	Troponin T, fast skeletal muscle	Tnnt3
26.5879	26.881	26.5886	25.5903	26.5456	25.1738	cellular component assembly;cellular component assembly at cellular level;cellular component organization;cellular component organization at cellular level;cellular component organization or biogenesis;cellular component organization or biogenesis at cellular level;cellular macromolecular complex assembly;cellular macromolecular complex subunit organization;cellular process;cellular protein compl…		cell part;cytoplasmic part;intracellular membrane-bounded organelle;intracellular organelle;intracellular organelle part;intracellular part;membrane-bounded organelle;mitochondrion;nuclear body;nuclear part;nuclear speck;nucleoplasm part;organelle;organelle part		+	D10GM_D0			4	4	4	16.1	16.1	16.1	34.287	0	8.8629	606190000	5	1.02991	0.0539457	-0.915934		-2.19332	A0A0R4J1C5;Q91YY4	A0A0R4J1C5;Q91YY4	ATP synthase mitochondrial F1 complex assembly factor 2	Atpaf2
25.6751	24.8419	25.2663	28.2067	28.0093	26.2389	cellular process;cellular response to chemical stimulus;cellular response to organic substance;cellular response to stimulus;response to chemical stimulus;response to organic substance;response to stimulus		cell part;cytoplasmic part;endosomal part;endosome membrane;integral to membrane;intracellular organelle part;intracellular part;intrinsic to membrane;lysosomal membrane;membrane;membrane part;organelle membrane;organelle part;plasma membrane;vacuolar membrane;vacuolar part	Lysosome	+	D10GM_D0			1	1	1	3	3	3	35.927	0.0097733	2.0402	1821600000	8	NaN	1	0		NaN	A0A0R4J1C8;P31996-2;P31996	A0A0R4J1C8;P31996-2;P31996	Macrosialin	Cd68
26.549	25.3364	26.1478	28.0386	24.2265	27.9587	cellular process;cellular response to calcium ion;cellular response to chemical stimulus;cellular response to inorganic substance;cellular response to metal ion;cellular response to stimulus;response to calcium ion;response to chemical stimulus;response to inorganic substance;response to metal ion;response to stimulus		cell part;cytoplasm;extracellular membrane-bounded organelle;extracellular organelle;extracellular region part;extracellular vesicular exosome;intracellular membrane-bounded organelle;intracellular organelle;intracellular part;membrane;membrane-bounded organelle;membrane-bounded vesicle;nucleus;organelle;plasma membrane;vesicle		+	D10GM_D0			4	4	4	10.6	10.6	10.6	60.907	0	16.776	2203200000	10	NaN	1	0		NaN	A0A0R4J1D0;P59108	A0A0R4J1D0;P59108	Copine-2	Cpne2
31.6504	31.9372	31.6082	31.8182	31.7399	31.6121	actin cytoskeleton organization;actin filament organization;actin filament-based process;anatomical structure development;biological regulation;cell communication;cell communication by chemical coupling;cell communication by electrical coupling;cell differentiation;cell proliferation;cellular component organization;cellular component organization at cellular level;cellular component organization …	binding;profilin binding;protein binding	actin cytoskeleton;cell cortex;cell junction;cell part;cell-cell junction;cytoplasmic part;cytoskeleton;gap junction;intracellular non-membrane-bounded organelle;intracellular organelle;intracellular part;membrane;non-membrane-bounded organelle;organelle;plasma membrane						20	20	20	35.2	35.2	35.2	72.544	0	277.51	42360000000	155	0.0238796	0.962791	-0.00853666		-0.0714099	A0A0R4J1E3;Q9QXS6-3;Q9QXS6;Q9QXS6-2;F7CPL2	A0A0R4J1E3;Q9QXS6-3;Q9QXS6;Q9QXS6-2	Drebrin	Dbn1
25.2942	26.96	26.9199	26.6573	26.5908	26.5524	biological regulation;cellular localization;cellular macromolecule localization;cellular macromolecule metabolic process;cellular metabolic process;cellular process;cellular protein localization;cellular protein metabolic process;localization;macromolecule localization;macromolecule metabolic process;macromolecule modification;metabolic process;negative regulation of biological process;negative r…	acid-amino acid ligase activity;binding;catalytic activity;cation binding;enzyme binding;GTPase binding;ion binding;ligase activity;ligase activity, forming carbon-nitrogen bonds;metal ion binding;protein binding;small conjugating protein ligase activity;transition metal ion binding;ubiquitin-protein ligase activity;zinc ion binding	cell part;cytoplasmic part;endoplasmic reticulum;endoplasmic reticulum membrane;endoplasmic reticulum part;integral to membrane;intracellular membrane-bounded organelle;intracellular organelle;intracellular organelle part;intracellular part;intrinsic to membrane;membrane;membrane part;membrane-bounded organelle;mitochondrial membrane;mitochondrial outer membrane;mitochondrial part;organelle;organ…						1	1	1	3.7	3.7	3.7	27.363	0.00023776	3.9849	1267100000	11	NaN	1	0		NaN	A0A0R4J1H0;Q3KNM2	A0A0R4J1H0;Q3KNM2	E3 ubiquitin-protein ligase MARCH5	2024-03-05
28.8067	29.2791	29.3473	29.1902	29.1082	29.1495	cell differentiation;cellular developmental process;cellular process;developmental process;gamete generation;male gamete generation;multicellular organismal development;multicellular organismal process;multicellular organismal reproductive process;reproductive process;spermatogenesis		cell part;cytoplasmic part;cytosol;endoplasmic reticulum-Golgi intermediate compartment;Golgi apparatus;Golgi apparatus part;Golgi cisterna membrane;Golgi membrane;Golgi transport complex;intracellular membrane-bounded organelle;intracellular non-membrane-bounded organelle;intracellular organelle;intracellular organelle part;intracellular part;macromolecular complex;membrane;membrane-bounded orga…						15	15	15	12.6	12.6	12.6	162.89	0	53.92	7127800000	50	0.00940239	0.983783	0.00490125		0.028561	A0A0R4J1H6;E9QP99;P55937-1;P55937	A0A0R4J1H6;E9QP99;P55937-1;P55937	Golgin subfamily A member 3	Golga3
27.3633	27.3202	26.9858	26.9155	27.1635	27.5643	anatomical structure development;anatomical structure formation involved in morphogenesis;cell development;cellular developmental process;cellular process;developmental process;eye photoreceptor cell development;neuron development;photoreceptor cell development;response to abiotic stimulus;response to high light intensity;response to light intensity;response to light stimulus;response to radiatio…	catalytic activity;oxidoreductase activity	cell part;cytoplasmic part;intracellular membrane-bounded organelle;intracellular organelle;intracellular part;membrane-bounded organelle;mitochondrion;organelle						6	6	6	26.1	26.1	26.1	32.367	0	15.337	1892400000	15	0.0127853	0.978985	-0.00864919		-0.0386922	A0A0R4J1N8;Q8CEE7;D3YVJ8	A0A0R4J1N8;Q8CEE7	Retinol dehydrogenase 13	Rdh13
28.8207	28.6112	28.49	28.9164	28.8452	29.1551	biological regulation;biosynthetic process;cellular biosynthetic process;cellular component assembly;cellular component assembly at cellular level;cellular component organization;cellular component organization at cellular level;cellular component organization or biogenesis;cellular component organization or biogenesis at cellular level;cellular macromolecular complex assembly;cellular macromolec…	binding;chromatin binding;core promoter proximal region DNA binding;core promoter proximal region sequence-specific DNA binding;DNA bending activity;DNA binding;mitochondrial light strand promoter sense binding;nucleic acid binding;nucleic acid binding transcription factor activity;regulatory region DNA binding;regulatory region nucleic acid binding;RNA polymerase II core promoter proximal region…	cell part;cytoplasmic part;intracellular membrane-bounded organelle;intracellular non-membrane-bounded organelle;intracellular organelle;intracellular organelle part;intracellular part;macromolecular complex;membrane-bounded organelle;mitochondrial nucleoid;mitochondrial part;mitochondrion;non-membrane-bounded organelle;nuclear part;nucleoid;nucleoplasm part;nucleus;organelle;organelle part;prote…	Huntington's disease			+	D10DM_D0	7	7	7	36.2	36.2	36.2	23.384	0	36.251	5327700000	37	1.15851	0.0403538	0.331581		2.46361	A0A0R4J1N9;P40630-2;P40630;D3Z0F3	A0A0R4J1N9;P40630-2;P40630;D3Z0F3	Transcription factor A, mitochondrial	Tfam
24.3805	25.1597	26.7357	27.3323	26.3473	26.7675	3'-phosphoadenosine 5'-phosphosulfate metabolic process;anatomical structure development;anion homeostasis;anion transport;biological regulation;biomineral tissue development;bone remodeling;catabolic process;cellular anion homeostasis;cellular catabolic process;cellular chemical homeostasis;cellular homeostasis;cellular ion homeostasis;cellular metabolic process;cellular nitrogen compound catabo…	adenyl nucleotide binding;adenyl ribonucleotide binding;ATP binding;binding;calcium ion binding;carbohydrate binding;cargo receptor activity;catalytic activity;cation binding;exonuclease activity;hydrolase activity;hydrolase activity, acting on acid anhydrides;hydrolase activity, acting on acid anhydrides, in phosphorus-containing anhydrides;hydrolase activity, acting on ester bonds;identical pro…	basolateral plasma membrane;cell part;cell surface;cytoplasmic part;extracellular region part;extracellular space;integral to membrane;integral to plasma membrane;intracellular organelle part;intracellular part;intrinsic to membrane;intrinsic to plasma membrane;lysosomal membrane;membrane;membrane part;organelle membrane;organelle part;plasma membrane;plasma membrane part;vacuolar membrane;vacuol…	Nicotinate and nicotinamide metabolism;Pantothenate and CoA biosynthesis;Purine metabolism;Riboflavin metabolism;Starch and sucrose metabolism	+	D10GM_D0			10	10	10	15.9	15.9	15.9	103.03	0	33.145	2408500000	19	0.863078	0.0849236	1.39039		1.85581	G3X9S2;A0A0R4J1Q7;P06802-2;P06802;E9QQ26	G3X9S2;A0A0R4J1Q7;P06802-2;P06802;E9QQ26	Ectonucleotide pyrophosphatase/phosphodiesterase family member 1;Alkaline phosphodiesterase I;Nucleotide pyrophosphatase	Enpp1
26.8552	26.5789	24.3766	26.8943	27.1472	27.5747	aromatic compound biosynthetic process;biological regulation;biosynthetic process;cellular aromatic compound metabolic process;cellular biosynthetic process;cellular component assembly;cellular component organization;cellular component organization or biogenesis;cellular metabolic process;cellular nitrogen compound biosynthetic process;cellular nitrogen compound metabolic process;cellular process…	4-alpha-hydroxytetrahydrobiopterin dehydratase activity;carbon-oxygen lyase activity;catalytic activity;hydro-lyase activity;lyase activity;monooxygenase activity;oxidoreductase activity;oxidoreductase activity, acting on paired donors, with incorporation or reduction of molecular oxygen;oxidoreductase activity, acting on paired donors, with incorporation or reduction of molecular oxygen, reduced…	cell part;cytoplasmic part;intracellular membrane-bounded organelle;intracellular organelle;intracellular part;membrane-bounded organelle;mitochondrion;nucleus;organelle						3	3	3	25.2	25.2	25.2	11.74	0	4.7332	1538000000	11	0.716862	0.129753	1.26855		1.56812	A0A0R4J1R7;Q9CZL5	A0A0R4J1R7;Q9CZL5	Pterin-4-alpha-carbinolamine dehydratase 2	Pcbd2
28.1001	28.2322	28.3396	27.7766	27.9704	27.8086	biological regulation;cell cycle phase;cell cycle process;cell division;cellular component organization;cellular component organization at cellular level;cellular component organization or biogenesis;cellular component organization or biogenesis at cellular level;cellular macromolecule metabolic process;cellular metabolic process;cellular process;cellular protein metabolic process;establishment o…		anaphase-promoting complex;cell part;cullin-RING ubiquitin ligase complex;intracellular;intracellular organelle part;intracellular part;macromolecular complex;nuclear part;nuclear ubiquitin ligase complex;organelle part;protein complex;ubiquitin ligase complex	Cell cycle;Cell cycle - yeast;Meiosis - yeast;Oocyte meiosis;Progesterone-mediated oocyte maturation;Ubiquitin mediated proteolysis	+	D10GM_D0	+	D10DM_D0	9	9	9	18.4	18.4	18.4	65.877	0	35.97	3118500000	21	1.81471	0.0110924	-0.372116		-4.06219	G3X8W7;A0A0R4J1W7;Q8BGZ4-2;Q8BGZ4	G3X8W7;A0A0R4J1W7;Q8BGZ4-2;Q8BGZ4	Cell division cycle protein 23 homolog	Cdc23
27.2271	27.5035	27.1531	26.685	26.9381	26.9363	cell cycle;cell division;cellular process	binding;GTP binding;guanyl nucleotide binding;guanyl ribonucleotide binding;nucleotide binding;purine nucleotide binding;purine ribonucleoside triphosphate binding;purine ribonucleotide binding;ribonucleotide binding	cell part;cytoplasm;cytoskeleton;intracellular non-membrane-bounded organelle;intracellular organelle;intracellular part;non-membrane-bounded organelle;organelle		+	D10GM_D0	+	D10DM_D0	7	5	5	24.8	21.1	21.1	49.829	0	27.584	1578800000	12	1.50367	0.0198534	-0.441448		-3.25063	A0A0R4J233;A0A1W2P6J7;Q8C650-2;Q8C650;A0A1W2P866	A0A0R4J233;A0A1W2P6J7;Q8C650-2;Q8C650	Septin-10	2024-09-10
27.0493	26.8924	27.0442	26.1634	26.4225	26.1087	autophagy;biological regulation;catabolic process;cellular catabolic process;cellular metabolic process;cellular process;cellular response to abiotic stimulus;cellular response to light stimulus;cellular response to radiation;cellular response to stimulus;cellular response to stress;cellular response to UV;cellular response to UV-C;DNA damage response, signal transduction resulting in induction o…		cell part;cytoplasm;cytoplasmic part;endoplasmic reticulum;endoplasmic reticulum membrane;endoplasmic reticulum part;Golgi apparatus;integral to membrane;intracellular membrane-bounded organelle;intracellular organelle;intracellular organelle part;intracellular part;intrinsic to membrane;membrane;membrane part;membrane-bounded organelle;nuclear membrane;nuclear part;organelle;organelle membrane;o…	p53 signaling pathway	+	D10GM_D0	+	D10DM_D0	3	3	3	8.9	8.9	8.9	40.863	0.0011434	3.388	962610000	7	2.65164	0.00328368	-0.763727	+	-6.96785	A0A0R4J250;Q61070;V9GXH2;V9GXU0	A0A0R4J250;Q61070;V9GXH2	Etoposide-induced protein 2.4	Ei24
32.6078	32.6595	32.5946	32.4467	32.3732	32.2961	biological regulation;cell differentiation;cellular developmental process;cellular macromolecule metabolic process;cellular metabolic process;cellular nitrogen compound metabolic process;cellular process;cellular response to chemical stimulus;cellular response to cytokine stimulus;cellular response to interferon-gamma;cellular response to organic substance;cellular response to stimulus;CRD-mediat…	binding;mRNA binding;nucleic acid binding;nucleotide binding;poly(A) RNA binding;poly-purine tract binding;RNA binding;single-stranded RNA binding	catalytic step 2 spliceosome;cell part;CRD-mediated mRNA stability complex;cytoplasm;cytoplasmic part;histone pre-mRNA 3'end processing complex;intracellular membrane-bounded organelle;intracellular organelle;intracellular organelle part;intracellular part;macromolecular complex;membrane;membrane-bounded organelle;nuclear part;nucleoplasm;nucleus;organelle;organelle part;protein complex;ribonucle…		+	D10GM_D0	+	D10DM_D0	27	27	21	49.6	49.6	40.5	62.543	0	231.51	70421000000	196	2.1875	0.00670737	-0.24868		-5.20501	A0A0R4J259;Q7TMK9-2;Q7TMK9;G3UZI2;G3V018;G3UZ48;G3UXJ6;G3UWM1;G3XA76;G3UXU5;S4R1E9	A0A0R4J259;Q7TMK9-2;Q7TMK9;G3UZI2;G3V018;G3UZ48;G3UXJ6	Heterogeneous nuclear ribonucleoprotein Q	Syncrip
28.6802	28.9385	29.0004	28.8967	28.9879	29.0503	cellular macromolecule metabolic process;cellular metabolic process;cellular process;cellular protein metabolic process;macromolecule metabolic process;macromolecule modification;metabolic process;primary metabolic process;protein deubiquitination;protein K48-linked deubiquitination;protein metabolic process;protein modification by small protein conjugation or removal;protein modification by smal…	catalytic activity;cysteine-type peptidase activity;hydrolase activity;peptidase activity;peptidase activity, acting on L-amino acid peptides;small conjugating protein-specific protease activity;ubiquitin-specific protease activity							10	10	10	13.1	13.1	13.1	122.93	0	35.388	6154500000	37	0.415892	0.349603	0.105253		0.977196	A0A0R4J260;B2RRE7	A0A0R4J260;B2RRE7	OTU domain-containing protein 4	Otud4
30.2794	30.0581	30.2519	31.2929	31.3529	31.5281	response to chemical stimulus;response to oxidative stress;response to stimulus;response to stress	catalytic activity;electron carrier activity;NADH dehydrogenase (quinone) activity;NADH dehydrogenase (ubiquinone) activity;NADH dehydrogenase activity;oxidoreductase activity;oxidoreductase activity, acting on NADH or NADPH;oxidoreductase activity, acting on NADH or NADPH, quinone or similar compound as acceptor	cell part;cytoplasm;cytoplasmic part;intracellular membrane-bounded organelle;intracellular organelle;intracellular organelle part;intracellular part;macromolecular complex;membrane part;membrane-bounded organelle;mitochondrial membrane part;mitochondrial part;mitochondrial respiratory chain complex I;mitochondrion;NADH dehydrogenase complex;organelle;organelle part;protein complex;respiratory ch…	Alzheimer's disease;Huntington's disease;Oxidative phosphorylation;Parkinson's disease	+	D10GM_D0	+	D10DM_D0	13	13	13	71.8	71.8	71.8	17.633	0	71.475	25537000000	84	3.56608	0.000442308	1.19482	+	12.0543	A0A0R4J275;Q7TMF3;F6RBR6	A0A0R4J275;Q7TMF3	NADH dehydrogenase [ubiquinone] 1 alpha subcomplex subunit 12	Ndufa12
31.1347	31.3884	31.4217	30.5796	30.4371	30.6262	cellular component assembly;cellular component assembly at cellular level;cellular component organization;cellular component organization at cellular level;cellular component organization or biogenesis;cellular component organization or biogenesis at cellular level;cellular macromolecular complex assembly;cellular macromolecular complex subunit organization;cellular process;macromolecular complex…	binding;nucleotide binding	cell part;cytoplasm;intracellular membrane-bounded organelle;intracellular organelle;intracellular part;membrane-bounded organelle;nucleus;organelle		+	D10GM_D0	+	D10DM_D0	10	7	7	26.4	21.6	21.6	46.607	0	98.379	22835000000	65	2.69848	0.00302829	-0.767296	+	-7.17101	A0A0R4J2B0;V9GX43;S4R2U7;S4R1S7;E9QA47;Q9Z0H4-11;Q9Z0H4-7;Q9Z0H4-5;Q9Z0H4-4;Q9Z0H4;Q9Z0H4-8;Q9Z0H4-2;Q9Z0H4-6;Q9Z0H4-9;S4R2L5;S4R2J2;A3KGT0;S4R2S7;S4R2U1	A0A0R4J2B0;V9GX43;S4R2U7;S4R1S7;E9QA47;Q9Z0H4-11;Q9Z0H4-7;Q9Z0H4-5;Q9Z0H4-4;Q9Z0H4;Q9Z0H4-8;Q9Z0H4-2;Q9Z0H4-6;Q9Z0H4-9;S4R2L5;S4R2J2;A3KGT0	CUGBP Elav-like family member 2	Celf2
25.106	27.0723	26.9022	29	29.0802	28.0558	biological regulation;cellular component assembly;cellular component organization;cellular component organization or biogenesis;macromolecular complex assembly;macromolecular complex subunit organization;protein complex assembly;protein complex subunit organization;protein homooligomerization;protein oligomerization;regulation of biological process;regulation of cellular process;regulation of G-p…		cell junction;cell part;extracellular membrane-bounded organelle;extracellular organelle;extracellular region part;extracellular vesicular exosome;macromolecular complex;membrane;membrane-bounded organelle;membrane-bounded vesicle;organelle;postsynaptic membrane;presynaptic membrane;protein complex;receptor complex;synapse part;synaptic membrane;vesicle		+	D10GM_D0	+	D10DM_D0	12	12	12	44.6	44.6	44.6	35.888	0	66.96	4016200000	24	1.52925	0.0192343	2.35179	+	3.31329	A0A0R4J2B2;Q6WVG3;Q8C7J6	A0A0R4J2B2;Q6WVG3	BTB/POZ domain-containing protein KCTD12	Kctd12
25.2989	24.6159	26.6144	25.285	26.6155	26.7398	anatomical structure development;apoptosis;biological adhesion;biological regulation;bone development;cartilage condensation;cartilage development;cell adhesion;cell death;cell development;cell surface receptor linked signaling pathway;cell-cell adhesion;cellular component organization;cellular component organization at cellular level;cellular component organization or biogenesis;cellular compone…	arylsulfatase activity;binding;calcium ion binding;catalytic activity;cation binding;hydrolase activity;hydrolase activity, acting on ester bonds;ion binding;metal ion binding;N-acetylglucosamine-6-sulfatase activity;sulfuric ester hydrolase activity	cell part;cell surface;cytoplasmic part;endoplasmic reticulum;extracellular region part;extracellular space;Golgi apparatus;Golgi apparatus part;Golgi stack;intracellular membrane-bounded organelle;intracellular organelle;intracellular organelle part;intracellular part;membrane;membrane part;membrane raft;membrane-bounded organelle;organelle;organelle part;plasma membrane						3	3	3	4.3	4.3	4.3	99.964	0	6.0687	612630000	7	NaN	1	0		NaN	A0A0R4J2D2;Q8K007;A0A087WR86	A0A0R4J2D2;Q8K007;A0A087WR86	Extracellular sulfatase Sulf-1	Sulf1
28.525	28.6649	28.7317	28.6652	28.6606	29.1979	anatomical structure development;biological regulation;cell development;cellular component organization;cellular component organization at cellular level;cellular component organization or biogenesis;cellular component organization or biogenesis at cellular level;cellular developmental process;cellular process;chondrocyte development;collagen fibril organization;developmental process;establishmen…		cell part;cytoplasmic part;endoplasmic reticulum membrane;endoplasmic reticulum part;integral to membrane;intracellular membrane-bounded organelle;intracellular organelle;intracellular organelle part;intracellular part;intrinsic to membrane;membrane;membrane part;membrane-bounded organelle;organelle;organelle membrane;organelle part						14	14	14	8.7	8.7	8.7	213.74	0	42.131	5548200000	46	0.459985	0.298347	0.200743		1.06536	A0A0R4J2D3;Q8BI84;Q8BI84-2;Q8BI84-3;A0A0A6YX61	A0A0R4J2D3;Q8BI84;Q8BI84-2	Melanoma inhibitory activity protein 3	Mia3
27.8997	27.9685	27.8534	28.7207	28.4213	28.0487	biological regulation;cellular macromolecule metabolic process;cellular metabolic process;cellular process;cellular protein metabolic process;C-terminal protein amino acid modification;C-terminal protein methylation;macromolecule metabolic process;macromolecule methylation;macromolecule modification;metabolic process;methylation;negative regulation of biological process;negative regulation of cel…	carboxyl-O-methyltransferase activity;catalytic activity;methyltransferase activity;O-methyltransferase activity;protein carboxyl O-methyltransferase activity;protein C-terminal carboxyl O-methyltransferase activity;protein methyltransferase activity;transferase activity;transferase activity, transferring one-carbon groups	cell part;cytoplasmic part;cytosol;intracellular part		+	D10GM_D0	+	D10DM_D0	6	6	6	21.4	21.4	21.4	38.192	0	15.881	4286600000	20	1.1676	0.0397788	0.489718		2.48312	A2RTH5;A0A0U1RNF2	A2RTH5;A0A0U1RNF2		Lcmt1
25.8067	25.5318	25.8513	24.2493	26.0765	25.5279	biological regulation;catabolic process;cell redox homeostasis;cellular catabolic process;cellular homeostasis;cellular macromolecule catabolic process;cellular macromolecule metabolic process;cellular metabolic process;cellular process;cellular response to biotic stimulus;cellular response to chemical stimulus;cellular response to lipopolysaccharide;cellular response to molecule of bacterial ori…	antioxidant activity;binding;enzyme binding;protein binding;selenium binding	cell part;cytoplasmic microtubule;cytoplasmic part;cytoskeletal part;endoplasmic reticulum;endoplasmic reticulum part;extracellular region part;integral to endoplasmic reticulum membrane;integral to membrane;integral to organelle membrane;intracellular membrane-bounded organelle;intracellular organelle;intracellular organelle part;intracellular part;intrinsic to endoplasmic reticulum membrane;int…	Protein processing in endoplasmic reticulum					3	3	3	15	15	15	21.188	0	5.5812	324510000	6	0.333633	0.46419	-0.445375		-0.809095	A0A0U1RP62;Q9BCZ4;A0A0U1RPI8	A0A0U1RP62;Q9BCZ4;A0A0U1RPI8	Selenoprotein S	Vimp
28.2047	28.2061	28.1815	27.5384	27.7401	23.5417					+	D10GM_D0			4	4	4	58.3	58.3	58.3	6.8525	0	158.6	2770000000	17	0.634384	0.169704	-1.92403		-1.40737	A0A0U1RPJ7;D3YVR9;Q9R0P4;A0A0U1RPI0;D6RI64	A0A0U1RPJ7;D3YVR9;Q9R0P4	Small acidic protein	1110004F10Rik;Smap
27.3313	23.8508	27.5251	27.7091	27.7113	27.9338	2'-deoxyribonucleotide metabolic process;biological regulation;biosynthetic process;cellular biosynthetic process;cellular macromolecule metabolic process;cellular metabolic process;cellular nitrogen compound biosynthetic process;cellular nitrogen compound metabolic process;cellular process;cellular protein metabolic process;deoxyribonucleoside metabolic process;deoxyribonucleoside monophosphate …	adenyl nucleotide binding;adenyl ribonucleotide binding;ATP binding;binding;catalytic activity;deoxyguanosine kinase activity;deoxynucleoside kinase activity;kinase activity;nucleobase-containing compound kinase activity;nucleoside kinase activity;nucleotide binding;purine nucleotide binding;purine ribonucleoside triphosphate binding;purine ribonucleotide binding;ribonucleotide binding;transferas…	cell part;cytoplasm;cytoplasmic part;cytosol;intracellular membrane-bounded organelle;intracellular organelle;intracellular part;membrane-bounded organelle;mitochondrion;nucleus;organelle	Purine metabolism					4	4	4	29.3	29.3	29.3	23.477	0	17.304	2522900000	11	0.576773	0.202665	1.54901		1.29507	A0A0U1RPX3;Q504N4;Q9QX60-2;Q9QX60	A0A0U1RPX3;Q504N4;Q9QX60-2;Q9QX60	Deoxyguanosine kinase, mitochondrial	Dguok
27.3762	27.4868	27.1748	27.8587	27.9197	27.6501	cotranslational protein targeting to membrane;establishment of localization;establishment of localization in cell;establishment of protein localization;intracellular protein transport;intracellular transport;protein targeting;protein targeting to membrane;protein transport;transport		cell part;cytoplasm;cytoplasmic part;cytosol;endoplasmic reticulum part;integral to membrane;intracellular organelle part;intracellular part;intrinsic to membrane;macromolecular complex;membrane;membrane part;organelle part;protein complex;Sec61 translocon complex;translocon complex		+	D10GM_D0	+	D10DM_D0	2	2	2	16.2	16.2	16.2	12.934	0	5.9249	2604500000	17	1.71292	0.0131975	0.463549		3.78407	A0A0U1RPY6;Q9JKW0	A0A0U1RPY6;Q9JKW0	ADP-ribosylation factor-like protein 6-interacting protein 1	Arl6ip1
31.0637	30.9575	30.9059	30.2954	30.1084	30.2103	attachment of spindle microtubules to chromosome;attachment of spindle microtubules to kinetochore;biological regulation;cell cycle;cell cycle checkpoint;cell cycle process;cell division;cellular component organization;cellular component organization at cellular level;cellular component organization or biogenesis;cellular component organization or biogenesis at cellular level;cellular process;chr…		cell part;chromosomal part;condensed chromosome kinetochore;intracellular non-membrane-bounded organelle;intracellular organelle;intracellular organelle part;intracellular part;kinetochore;macromolecular complex;non-membrane-bounded organelle;nuclear part;nucleoplasm;organelle;organelle part;protein complex	Cell cycle;Cell cycle - yeast	+	D10GM_D0	+	D10DM_D0	11	11	11	41.4	41.4	41.4	36.766	0	71.941	17624000000	76	3.38284	0.0012782	-0.771025	+	-10.8184	A0A140LHA2;Q9WVA3;A0A140LIM5;A0A140LJ21;A0A140LI47	A0A140LHA2;Q9WVA3	Mitotic checkpoint protein BUB3	Bub3
28.5072	28.7851	28.6858	28.8435	28.6825	28.8883	anatomical structure development;autophagy;axon ensheathment;biological regulation;biosynthetic process;catabolic process;cell cycle;cell cycle phase;cell cycle process;cell division;cell surface receptor linked signaling pathway;cellular biosynthetic process;cellular catabolic process;cellular component organization;cellular component organization at cellular level;cellular component organizatio…	beta-tubulin binding;binding;catalytic activity;cation binding;chromatin binding;coenzyme binding;cofactor binding;cytoskeletal protein binding;deacetylase activity;enzyme binding;histone acetyltransferase binding;histone deacetylase activity;histone deacetylase binding;hydrolase activity;hydrolase activity, acting on carbon-nitrogen (but not peptide) bonds;hydrolase activity, acting on carbon-ni…	axon part;cell junction;cell part;cell projection part;cell-cell junction;centriole;centrosome;chromatin;chromosomal part;chromosome;cytoplasm;cytoplasmic part;cytoskeletal part;cytosol;growth cone;heterochromatin;intracellular membrane-bounded organelle;intracellular non-membrane-bounded organelle;intracellular organelle;intracellular organelle part;intracellular part;juxtaparanode region of axo…						10	10	10	43.6	43.6	43.6	39.425	0	27.576	5456200000	26	0.640064	0.166469	0.145431		1.41844	A0A140LHL5;Q8VDQ8-2;Q8VDQ8;Q8VDQ8-4;Q8VDQ8-3	A0A140LHL5;Q8VDQ8-2;Q8VDQ8;Q8VDQ8-4;Q8VDQ8-3	NAD-dependent protein deacetylase sirtuin-2	Sirt2
27.989	27.9863	27.7728	27.5455	25.3543	27.5611			cell part;cytoplasmic part;intracellular non-membrane-bounded organelle;intracellular organelle;intracellular organelle part;intracellular part;macromolecular complex;mitochondrial part;mitochondrial ribosome;non-membrane-bounded organelle;organellar ribosome;organelle;organelle part;ribonucleoprotein complex;ribosome		+	D10GM_D0			3	3	3	45.1	45.1	45.1	12.954	0	13.349	2370000000	14	0.675609	0.148489	-1.09568		-1.48767	A0A140LHT6;E9QPQ8;Q8JZS9;A0A140LI38;A0A140LHD4	A0A140LHT6;E9QPQ8;Q8JZS9	39S ribosomal protein L48, mitochondrial	Mrpl48
24.104	26.3642	25.623	26.2523	26.3904	27.5235			anchored to external side of plasma membrane;anchored to membrane;anchored to plasma membrane;cell part;intrinsic to external side of plasma membrane;intrinsic to membrane;intrinsic to plasma membrane;membrane part;plasma membrane part						1	1	1	13.1	13.1	13.1	11.75	0.0011408	3.3659	944650000	9	0.807979	0.099087	1.35832		1.74676	F8WH78;A0A140LIU0;Q9ER63	F8WH78;A0A140LIU0;Q9ER63	Tumor necrosis factor receptor superfamily member 23	Tnfrsf23
26.7165	25.6028	27.9019	29.1325	29.4213	30.1904		catalytic activity;cation transmembrane transporter activity;cytochrome-c oxidase activity;heme-copper terminal oxidase activity;hydrogen ion transmembrane transporter activity;inorganic cation transmembrane transporter activity;ion transmembrane transporter activity;monovalent inorganic cation transmembrane transporter activity;oxidoreductase activity;oxidoreductase activity, acting on a heme gr…	cell part;cytoplasmic part;integral to membrane;intracellular membrane-bounded organelle;intracellular organelle;intracellular organelle part;intracellular part;intrinsic to membrane;membrane part;membrane-bounded organelle;mitochondrial membrane part;mitochondrial part;mitochondrial respiratory chain;mitochondrion;organelle;organelle part;respiratory chain	Alzheimer's disease;Cardiac muscle contraction;Huntington's disease;Oxidative phosphorylation;Parkinson's disease	+	D10GM_D0	+	D10DM_D0	3	3	3	25.8	25.8	25.8	9.8272	0	13.417	6522000000	18	1.74307	0.0124364	2.84101	+	3.86508	A0A140LIU4;P56392	A0A140LIU4;P56392	Cytochrome c oxidase subunit 7A1, mitochondrial	Cox7a1
29.8592	30.1982	30.1484	30.1513	30.2654	30.099	biological regulation;cellular process;cellular response to stimulus;establishment of localization;establishment of localization in cell;intracellular signal transduction;intracellular transport;nuclear export;nuclear transport;nucleocytoplasmic transport;regulation of biological process;regulation of cardiac muscle hypertrophy;regulation of catalytic activity;regulation of cellular metabolic pro…	binding;cAMP-dependent protein kinase activity;catalytic activity;cation binding;cyclic nucleotide-dependent protein kinase activity;enzyme regulator activity;GTPase regulator activity;guanyl-nucleotide exchange factor activity;ion binding;kinase activity;metal ion binding;nucleoside-triphosphatase regulator activity;phosphotransferase activity, alcohol group as acceptor;protein kinase activity;p…	cell part;cytoplasm;cytoplasmic part;intracellular part;membrane;perinuclear region of cytoplasm						35	35	35	16.6	16.6	16.6	301.5	0	130.73	13721000000	120	0.370994	0.408039	0.103279		0.886139	E9Q394-2;A0A140LJJ5;E9Q394;A0A140LHG3;A0A140LIX0;A0A140LID7;A0A140LHQ3	E9Q394-2;A0A140LJJ5;E9Q394		Akap13
29.9255	29.8893	29.7729	30.2748	30.2751	29.8325	activation of MAPK activity;biological regulation;biosynthetic process;cellular biosynthetic process;cellular lipid metabolic process;cellular macromolecule metabolic process;cellular metabolic process;cellular process;cellular protein metabolic process;glycerolipid biosynthetic process;glycerolipid metabolic process;glycerophospholipid biosynthetic process;glycerophospholipid metabolic process;l…	antigen binding;binding;MHC class II protein complex binding;MHC protein complex binding	adherens junction;anchoring junction;cell junction;cell part;cell-substrate adherens junction;cell-substrate junction;extracellular membrane-bounded organelle;extracellular organelle;extracellular region part;extracellular vesicular exosome;focal adhesion;immunological synapse;integral to membrane;integral to plasma membrane;intrinsic to membrane;intrinsic to plasma membrane;membrane;membrane par…	B cell receptor signaling pathway;Hepatitis C;Malaria	+	D10GM_D0			2	2	2	35.5	35.5	35.5	13.176	0	215.18	13691000000	36	0.791639	0.103829	0.264878		1.71459	A0A140LJL0;P35762	A0A140LJL0;P35762	CD81 antigen	Cd81
33.5559	33.3696	33.3589	33.3158	33.3081	33.3028	alcohol catabolic process;alcohol metabolic process;carbohydrate catabolic process;carbohydrate metabolic process;catabolic process;cellular carbohydrate catabolic process;cellular carbohydrate metabolic process;cellular metabolic process;cellular nitrogen compound metabolic process;cellular process;coenzyme metabolic process;cofactor metabolic process;glucose catabolic process;glucose metabolic …	catalytic activity;sedoheptulose-7-phosphate:D-glyceraldehyde-3-phosphate glyceronetransferase activity;transferase activity;transferase activity, transferring aldehyde or ketonic groups	cell part;cytoplasm;extracellular membrane-bounded organelle;extracellular organelle;extracellular region part;extracellular vesicular exosome;intracellular membrane-bounded organelle;intracellular organelle;intracellular part;membrane-bounded organelle;membrane-bounded vesicle;nucleus;organelle;vesicle	Pentose phosphate pathway	+	D10GM_D0			24	24	24	57.9	57.9	57.9	42.151	0	121.97	125570000000	195	0.865448	0.0841081	-0.119219		-1.86053	A0A1B0GR11;Q93092	A0A1B0GR11;Q93092	Transaldolase	Taldo1
25.2382	32.1226	32.4156	32.4605	32.6122	32.6481									3	3	3	8.3	8.3	8.3	43.215	0.0032503	2.6147	90528000000	17	0.492041	0.266842	2.64813		1.12885	A0A1D5RLN6;A0A1B0GR85;Q8BRV5	A0A1D5RLN6;A0A1B0GR85;Q8BRV5	Uncharacterized protein KIAA1671	Kiaa1671
24.8993	25.9216	25.4042	26.9668	27.4608	26.3557	cell activation;cell migration;cell motility;cell proliferation;cellular component movement;cellular process;immune system process;leukocyte activation;leukocyte proliferation;locomotion;lymphocyte activation;lymphocyte proliferation;mononuclear cell proliferation;T cell activation;T cell proliferation	binding;integrin binding;protein binding;protein complex binding;receptor binding	adherens junction;anchoring junction;basement membrane;cell junction;cell part;cell-substrate adherens junction;cell-substrate junction;extracellular matrix part;extracellular region part;focal adhesion;integral to membrane;intrinsic to membrane;membrane part		+	D10GM_D0	+	D10DM_D0	1	1	1	10.7	10.7	10.7	16.784	0	4.4897	1181400000	14	1.60092	0.0175958	1.5194	+	3.49251	A0A1B0GRG3;A0A1B0GSK8;O35566	A0A1B0GRG3;A0A1B0GSK8;O35566	CD151 antigen	Cd151
30.9221	30.4518	30.6258	30.6234	30.2248	30.2887		binding;cofactor binding;pyridoxal phosphate binding;vitamin B6 binding;vitamin binding	cell part;cytoplasmic part;extracellular membrane-bounded organelle;extracellular organelle;extracellular region part;extracellular vesicular exosome;intracellular;intracellular membrane-bounded organelle;intracellular organelle;intracellular part;membrane-bounded organelle;membrane-bounded vesicle;mitochondrion;organelle;vesicle						11	11	11	45.2	45.2	45.2	36.061	0	58.361	18554000000	55	0.71105	0.131872	-0.287584		-1.55677	A0A1B0GRP7;Q9Z2Y8;Q6P8V7;A0A1B0GRR5;Q80ZV3;A0A1B0GQY5;A0A1B0GSP5;A0A1B0GSA1	A0A1B0GRP7;Q9Z2Y8;Q6P8V7;A0A1B0GRR5;Q80ZV3	Proline synthase co-transcribed bacterial homolog protein	Prosc
26.9784	26.6134	26.7887	26.3086	25.7484	26.4127		binding;cation binding;ion binding;metal ion binding			+	D10GM_D0	+	D10DM_D0	3	3	3	4.4	4.4	4.4	127.45	0	10.379	1014000000	15	1.28917	0.0304342	-0.636948		-2.74982	A0A1B0GRU3;E9Q8K8;Q6ZPZ3-2;Q6ZPZ3	A0A1B0GRU3;E9Q8K8;Q6ZPZ3-2;Q6ZPZ3	Zinc finger CCCH domain-containing protein 4	Zc3h4
26.0738	26.2065	26.8284	26.5621	26.1298	26.0534	biological regulation;cell migration;cell motility;cellular component movement;cellular component organization;cellular component organization at cellular level;cellular component organization or biogenesis;cellular component organization or biogenesis at cellular level;cellular macromolecule metabolic process;cellular metabolic process;cellular nitrogen compound metabolic process;cellular proces…	binding;proline-rich region binding;protein binding	cell part;cytoplasm;intracellular organelle part;intracellular part;membrane;nuclear body;nuclear matrix;nuclear part;nuclear speck;nucleoplasm;nucleoplasm part;organelle part	Spliceosome					3	3	3	3.7	3.7	3.7	105.53	0	8.0067	955900000	13	0.16171	0.755378	-0.121106		-0.430353	A0A1B0GRU8;A0A6Q6PUT5;Q9R1C7-2;Q9R1C7	A0A1B0GRU8;A0A6Q6PUT5;Q9R1C7-2;Q9R1C7	Pre-mRNA-processing factor 40 homolog A	Prpf40a
27.8686	27.8386	27.9559	26.7138	26.1759	26.795	cellular lipid metabolic process;cellular metabolic process;cellular process;dephosphorylation;glycerolipid metabolic process;glycerophospholipid metabolic process;lipid metabolic process;lipid modification;lipid phosphorylation;metabolic process;organophosphate metabolic process;phosphate-containing compound metabolic process;phosphatidylinositol metabolic process;phosphatidylinositol phosphoryl…	3'(2'),5'-bisphosphate nucleotidase activity;binding;catalytic activity;cation binding;hydrolase activity;hydrolase activity, acting on ester bonds;inositol bisphosphate phosphatase activity;inositol or phosphatidylinositol phosphatase activity;inositol phosphate phosphatase activity;inositol-1,4-bisphosphate 1-phosphatase activity;ion binding;magnesium ion binding;metal ion binding;nucleotidase …	extracellular membrane-bounded organelle;extracellular organelle;extracellular region part;extracellular vesicular exosome;membrane-bounded organelle;membrane-bounded vesicle;organelle;vesicle		+	D10GM_D0	+	D10DM_D0	14	1	1	49.8	5.6	5.6	34.973	0	12.849	1570300000	10	2.59215	0.00394048	-1.32611	+	-6.71701	A0A1B0GRV0;D3Z5X0	A0A1B0GRV0
27.9181	27.9085	28.0238	26.612	26.6524	26.9068	biological regulation;catabolic process;cell death;cell surface receptor linked signaling pathway;cellular catabolic process;cellular macromolecule catabolic process;cellular macromolecule metabolic process;cellular metabolic process;cellular process;cellular protein metabolic process;cellular response to stimulus;death;macromolecule catabolic process;macromolecule metabolic process;macromolecule…	binding;catalytic activity;cation binding;cysteine-type peptidase activity;enzyme binding;hydrolase activity;ion binding;kinase binding;metal ion binding;peptidase activity;peptidase activity, acting on L-amino acid peptides;proline-rich region binding;protein binding;protein kinase binding;small conjugating protein-specific protease activity;transition metal ion binding;ubiquitin-specific protea…	cell part;centrosome;cytoplasmic microtubule;cytoplasmic part;cytoskeletal part;cytosol;extrinsic to internal side of plasma membrane;extrinsic to membrane;extrinsic to plasma membrane;intracellular non-membrane-bounded organelle;intracellular organelle;intracellular organelle part;intracellular part;macromolecular complex;membrane part;microtubule;microtubule organizing center;midbody;non-membra…	Osteoclast differentiation;RIG-I-like receptor signaling pathway	+	D10GM_D0	+	D10DM_D0	8	8	8	13.9	13.9	13.9	87.097	0	20.023	1932900000	17	3.60583	0.000476684	-1.22641	+	-12.3396	A0A1B0GSE5;Z4YJJ5;Q80TQ2;Q80TQ2-2;Q80TQ2-3	A0A1B0GSE5;Z4YJJ5;Q80TQ2;Q80TQ2-2	Ubiquitin carboxyl-terminal hydrolase CYLD	Cyld
27.2473	27.1706	26.7064	26.6333	26.7358	26.9059		aldehyde dehydrogenase (NAD) activity;catalytic activity;oxidoreductase activity;oxidoreductase activity, acting on the aldehyde or oxo group of donors;oxidoreductase activity, acting on the aldehyde or oxo group of donors, NAD or NADP as acceptor	cell part;extracellular membrane-bounded organelle;extracellular organelle;extracellular region part;extracellular vesicular exosome;membrane;membrane-bounded organelle;membrane-bounded vesicle;organelle;vesicle						5	5	5	9.5	9.5	9.5	79.488	0	9.9965	1446300000	16	0.690114	0.14111	-0.283102		-1.51594	D3Z0B9;A0A1B0GSU0;Q571I9;A0A1B0GSN3	D3Z0B9;A0A1B0GSU0;Q571I9	Aldehyde dehydrogenase family 16 member A1	Aldh16a1
32.6893	32.8702	32.7697	31.9859	31.8415	32.182					+	D10GM_D0	+	D10DM_D0	30	8	8	79.4	25.8	25.8	39.288	0	49.835	64778000000	102	2.64111	0.00324257	-0.773232	+	-6.92285	A0A1B0GSX6	A0A1B0GSX6
26.7394	26.9292	26.8186	26.8764	26.5884	26.6399	biosynthetic process;cellular biosynthetic process;cellular component assembly;cellular component assembly at cellular level;cellular component organization;cellular component organization at cellular level;cellular component organization or biogenesis;cellular component organization or biogenesis at cellular level;cellular macromolecular complex assembly;cellular macromolecular complex subunit o…	binding;peptide binding;structural constituent of nuclear pore;structural molecule activity	cell part;chromosomal part;envelope;inclusion body;intracellular membrane-bounded organelle;intracellular non-membrane-bounded organelle;intracellular organelle;intracellular organelle part;intracellular part;kinetochore;macromolecular complex;membrane;membrane part;membrane-bounded organelle;non-membrane-bounded organelle;nuclear envelope;nuclear inclusion body;nuclear membrane;nuclear part;nucl…	RNA transport	+	D10GM_D0			3	3	3	1.8	1.8	1.8	197.31	0.0011356	3.2727	1319700000	5	0.539295	0.228517	-0.127524		-1.22177	A0A1B0GSX7;Q6PFD9;A0A1B0GRB5;A0A1B0GRA7;B2RQL0;A0A140T8J8	A0A1B0GSX7;Q6PFD9;A0A1B0GRB5;A0A1B0GRA7;B2RQL0;A0A140T8J8	Nuclear pore complex protein Nup98-Nup96;Nuclear pore complex protein Nup98;Nuclear pore complex protein Nup96	Nup98
30.7621	30.8204	30.6632	30.2445	30.0307	30.2611	activation of caspase activity;activation of caspase activity by cytochrome c;anatomical structure development;anatomical structure homeostasis;anatomical structure morphogenesis;apoptosis;apoptosis in response to endoplasmic reticulum stress;apoptotic mitochondrial changes;appendage morphogenesis;B cell activation;B cell apoptosis;B cell homeostasis;B cell homeostatic proliferation;B cell negati…	BH domain binding;BH3 domain binding;binding;channel activity;death domain binding;identical protein binding;lipid binding;passive transmembrane transporter activity;protein binding;protein dimerization activity;protein domain specific binding;protein heterodimerization activity;protein homodimerization activity;transmembrane transporter activity;transporter activity	BAX complex;Bcl-2 family protein complex;cell part;cytoplasm;cytoplasmic part;cytosol;endoplasmic reticulum;endoplasmic reticulum membrane;endoplasmic reticulum part;envelope;extracellular membrane-bounded organelle;extracellular organelle;extracellular region part;extracellular vesicular exosome;integral to membrane;intracellular;intracellular membrane-bounded organelle;intracellular organelle;i…	Amyotrophic lateral sclerosis (ALS);Apoptosis;Colorectal cancer;Huntington's disease;ko05152;Neurotrophin signaling pathway;p53 signaling pathway;Pathways in cancer;Prion diseases;Protein processing in endoplasmic reticulum	+	D10GM_D0	+	D10DM_D0	8	8	4	50.3	50.3	26.9	18.955	0	174.93	16909000000	64	2.54698	0.00440967	-0.569818	+	-6.53185	A0A1B0GT81;Q07813;A0A1B0GS13;A0A1B0GTA4;A0A1B0GT35	A0A1B0GT81;Q07813;A0A1B0GS13;A0A1B0GTA4	Apoptosis regulator BAX	Bax
32.604	32.4395	32.7721	32.6236	33.0277	32.9752	anatomical structure development;biosynthetic process;carbohydrate biosynthetic process;carbohydrate metabolic process;cellular biosynthetic process;cellular carbohydrate biosynthetic process;cellular carbohydrate metabolic process;cellular glucan metabolic process;cellular macromolecule biosynthetic process;cellular macromolecule metabolic process;cellular metabolic process;cellular polysacchari…	binding;carbohydrate binding;catalytic activity;enzyme binding;glucose binding;glucosyltransferase activity;glycogen (starch) synthase activity;kinase binding;monosaccharide binding;protein binding;protein kinase binding;sugar binding;transferase activity;transferase activity, transferring glycosyl groups;transferase activity, transferring hexosyl groups;UDP-glucosyltransferase activity;UDP-glyco…	cell cortex;cell cortex part;cell part;cortical actin cytoskeleton;cortical cytoskeleton;cytoplasm;cytoplasmic part;cytoskeletal part;cytoskeleton;cytosol;ectoplasm;inclusion body;intracellular non-membrane-bounded organelle;intracellular organelle;intracellular organelle part;intracellular part;membrane;non-membrane-bounded organelle;organelle;organelle part	Insulin signaling pathway;Starch and sucrose metabolism					31	31	31	54.3	54.3	54.3	76.623	0	323.31	90012000000	252	0.783614	0.10623	0.270307		1.69882	A0A1B0GT92;Q9Z1E4;A0A1B0GR90;Q8VCB3	A0A1B0GT92;Q9Z1E4	Glycogen [starch] synthase, muscle	Gys1
32.2889	32.4727	32.1493	33.4956	33.4402	33.241	anatomical structure development;bone development;developmental process	binding;calcium ion binding;cation binding;ion binding;metal ion binding	cell part;cytoplasm;intracellular part		+	D10GM_D0	+	D10DM_D0	42	42	36	68.2	68.2	59.1	70.642	0	323.31	120580000000	315	3.06742	0.00259459	1.08865	+	8.96597	A0A1C7CYV0;Q99K51;B1AX58	A0A1C7CYV0;Q99K51;B1AX58	Plastin-3	Pls3
33.1062	33.2445	33.1932	31.8277	31.9547	32.0353	actin cytoskeleton organization;actin filament-based process;actomyosin structure organization;asymmetric Golgi ribbon formation;biological regulation;cell migration;cell motility;cellular component movement;cellular component organization;cellular component organization at cellular level;cellular component organization or biogenesis;cellular component organization or biogenesis at cellular level…	actin binding;actin filament binding;adenyl nucleotide binding;adenyl ribonucleotide binding;ADP binding;ATP binding;binding;catalytic activity;cytoskeletal protein binding;hydrolase activity;hydrolase activity, acting on acid anhydrides;hydrolase activity, acting on acid anhydrides, in phosphorus-containing anhydrides;motor activity;nucleoside-triphosphatase activity;nucleotide binding;protein b…	actomyosin;brush border;cell part;cell projection;cytoplasmic part;cytoskeletal part;cytoskeleton;endoplasmic reticulum-Golgi intermediate compartment;Golgi apparatus part;Golgi membrane;intracellular membrane-bounded organelle;intracellular non-membrane-bounded organelle;intracellular organelle;intracellular organelle part;intracellular part;macromolecular complex;membrane;membrane-bounded organ…		+	D10GM_D0	+	D10DM_D0	75	75	74	49.2	49.2	48.4	193.64	0	323.31	70312000000	350	4.16279	0	-1.24201	+	-17.0913	E9Q405;A0A1C7ZN10;K3W4L0;B2RRE2;E9QAX2;Q9JMH9-5;Q9JMH9-7;Q9JMH9-2;Q9JMH9-1;Q9JMH9;Q9JMH9-6;E9QA74;Q9JMH9-4	E9Q405;A0A1C7ZN10;K3W4L0;B2RRE2;E9QAX2;Q9JMH9-5;Q9JMH9-7;Q9JMH9-2;Q9JMH9-1;Q9JMH9;Q9JMH9-6;E9QA74;Q9JMH9-4	Unconventional myosin-XVIIIa	Myo18a
24.7999	27.1433	24.7353	27.475	27.6659	27.7886	actin filament-based movement;actin filament-based process;actin-mediated cell contraction;actin-myosin filament sliding;anatomical structure morphogenesis;biological regulation;cell chemotaxis;cell migration;cell motility;cell part morphogenesis;cell projection morphogenesis;cell projection organization;cellular component morphogenesis;cellular component movement;cellular component organization;…	actin binding;actin filament binding;actin-dependent ATPase activity;adenyl nucleotide binding;adenyl ribonucleotide binding;ADP binding;ATP binding;ATPase activity;ATPase activity, coupled;binding;calmodulin binding;catalytic activity;cation binding;cytoskeletal protein binding;enzyme activator activity;enzyme regulator activity;GTPase activator activity;GTPase regulator activity;hydrolase activ…	cell cortex;cell part;cell projection;cell projection part;cytoplasm;cytoplasmic part;cytoskeletal part;filamentous actin;filopodium tip;intracellular organelle part;intracellular part;lamellipodium;macromolecular complex;membrane;myosin complex;organelle part;perinuclear region of cytoplasm;protein complex;ruffle		+	D10GM_D0	+	D10DM_D0	10	10	9	6	6	5.6	222.44	0	23.667	2183400000	19	1.22754	0.0358429	2.08368		2.61323	E9QKV6;A0A1D5RLD1;E9PWZ6;E9PZW8;Q9QY06-3;Q9QY06;Q9QY06-2;A0A1D5RLW4	E9QKV6;A0A1D5RLD1;E9PWZ6;E9PZW8;Q9QY06-3;Q9QY06;Q9QY06-2;A0A1D5RLW4	Unconventional myosin-IXb	Myo9b
27.917	27.6719	27.6761	26.9515	27.2656	27.647	biological regulation;cellular component organization;cellular component organization at cellular level;cellular component organization or biogenesis;cellular component organization or biogenesis at cellular level;cellular localization;cellular macromolecule localization;cellular process;cellular protein localization;endoplasmic reticulum organization;endoplasmic reticulum tubular network organiz…	binding;cytoskeletal protein binding;G-protein-coupled receptor binding;microtubule binding;olfactory receptor binding;protein binding;receptor binding;tubulin binding	cell part;cytoplasm;cytoplasmic part;endoplasmic reticulum;endoplasmic reticulum membrane;endoplasmic reticulum part;integral to membrane;intracellular membrane-bounded organelle;intracellular organelle;intracellular organelle part;intracellular part;intrinsic to membrane;membrane;membrane part;membrane-bounded organelle;mitochondrial membrane;mitochondrial part;organelle;organelle membrane;organ…		+	D10GM_D0			5	5	5	18.3	18.3	18.3	31.891	0	15.909	2281100000	18	1.01084	0.0566986	-0.466962		-2.15407	A0A1D5RLF1;Q8BGH4	A0A1D5RLF1
26.1103	28.7361	26.3201	28.3054	28.0274	28.5324									3	3	3	0.6	0.6	0.6	654.2	0.0021997	2.8479	5207800000	11	0.652143	0.160236	1.23292		1.44196	A0A1D5RLM8	A0A1D5RLM8
25.1351	25.5103	24.3192	25.8426	26.3426	25.2738	actin cytoskeleton organization;actin cytoskeleton reorganization;actin filament-based process;actomyosin structure organization;biological regulation;cell migration;cell motility;cellular component movement;cellular component organization;cellular component organization at cellular level;cellular component organization or biogenesis;cellular component organization or biogenesis at cellular level…	adenyl nucleotide binding;adenyl ribonucleotide binding;ATP binding;binding;catalytic activity;cation binding;identical protein binding;ion binding;kinase activity;magnesium ion binding;metal ion binding;nucleotide binding;phosphotransferase activity, alcohol group as acceptor;protein binding;protein kinase activity;protein serine/threonine kinase activity;purine nucleotide binding;purine ribonuc…	actomyosin;cell part;cytoplasm;cytoskeletal part;extracellular membrane-bounded organelle;extracellular organelle;extracellular region part;extracellular vesicular exosome;intracellular organelle part;intracellular part;membrane-bounded organelle;membrane-bounded vesicle;organelle;organelle part;vesicle		+	D10GM_D0			8	5	5	5.3	3.6	3.6	185.78	0	7.9625	869400000	8	NaN	1	0		NaN	H7BX44;D3YYN8;E9PVY0;A0A1D5RLQ9;Q3UU96-2;Q3UU96;F6Q5A5;F6YZJ7;F6S5Z6	H7BX44;D3YYN8;E9PVY0;A0A1D5RLQ9;Q3UU96-2;Q3UU96;F6Q5A5;F6YZJ7;F6S5Z6	Non-specific serine/threonine protein kinase;Serine/threonine-protein kinase MRCK alpha	Cdc42bpa
28.8267	28.9419	28.8391	28.5802	28.5136	28.5534	cellular component organization;cellular component organization or biogenesis;cellular membrane organization;cellular process;endocytosis;establishment of localization;membrane invagination;membrane organization;transport;vesicle-mediated transport	binding;calcium ion binding;cation binding;ion binding;metal ion binding	cell part;clathrin coat;clathrin coat of coated pit;cytoplasmic part;intracellular membrane-bounded organelle;intracellular organelle;intracellular part;macromolecular complex;membrane;membrane coat;membrane part;membrane-bounded organelle;nucleus;organelle;plasma membrane part;protein complex				+	D10DM_D0	12	12	12	24.5	24.5	24.5	66.204	0	58.113	5386300000	46	2.82514	0.0030303	-0.320161		-7.74698	A0A1D5RLS1;Q60902-3;Q60902-4;Q60902-2;Q60902	A0A1D5RLS1;Q60902-3;Q60902-4;Q60902-2;Q60902	Epidermal growth factor receptor substrate 15-like 1	Eps15l1
27.2191	26.759	27.0918	26.724	25.0958	26.4409	biological regulation;biosynthetic process;cellular biosynthetic process;cellular macromolecule biosynthetic process;cellular macromolecule metabolic process;cellular metabolic process;cellular nitrogen compound metabolic process;cellular process;establishment of localization;establishment of RNA localization;macromolecule biosynthetic process;macromolecule metabolic process;metabolic process;mRN…	binding;DNA binding;nucleic acid binding	cell part;cytoplasm;intracellular membrane-bounded organelle;intracellular organelle;intracellular organelle part;intracellular part;membrane-bounded organelle;nuclear part;nucleoplasm;nucleus;organelle;organelle part		+	D10GM_D0			5	5	5	8.1	8.1	8.1	85.303	0	12.202	1080500000	16	0.834176	0.0920249	-0.936395		-1.79849	A0A1D5RLV0;Q8C1D8;A0A1D5RMB4;Q8C1D8-2	A0A1D5RLV0;Q8C1D8	Protein IWS1 homolog	Iws1
25.5729	26.5668	26.9086	26.5831	26.3725	26.5183	biological regulation;positive regulation of biological process;positive regulation of cellular metabolic process;positive regulation of cellular process;positive regulation of metabolic process;positive regulation of phosphate metabolic process;positive regulation of phosphorus metabolic process;positive regulation of phosphorylation;regulation of biological process;regulation of catalytic activ…	enzyme activator activity;enzyme regulator activity;kinase activator activity;kinase regulator activity	cell part;cytoplasmic part;endoplasmic reticulum;endosomal part;endosome membrane;intracellular membrane-bounded organelle;intracellular organelle;intracellular organelle part;intracellular part;macromolecular complex;membrane;membrane part;membrane-bounded organelle;organelle;organelle membrane;organelle part;PAS complex;protein complex;vacuolar membrane;vacuolar part						4	4	4	10.2	10.2	10.2	51.483	0	8.5928	1200600000	10	0.12835	0.813756	0.141817		0.349798	A0A1D5RLY2;Q80WQ2	A0A1D5RLY2;Q80WQ2	Protein VAC14 homolog	Vac14
28.4461	29.0443	28.9006	28.2464	28.0345	28.3551	biological regulation;biosynthetic process;cell differentiation;cellular biosynthetic process;cellular developmental process;cellular macromolecule biosynthetic process;cellular macromolecule metabolic process;cellular metabolic process;cellular nitrogen compound metabolic process;cellular process;developmental process;gene silencing;gene silencing by miRNA;gene silencing by RNA;macromolecule bio…	3'-5' exonuclease activity;3'-5'-exoribonuclease activity;armadillo repeat domain binding;binding;catalytic activity;estrogen receptor binding;exonuclease activity;exonuclease activity, active with either ribo- or deoxyribonucleic acids and producing 5'-phosphomonoesters;exoribonuclease activity;exoribonuclease activity, producing 5'-phosphomonoesters;hormone receptor binding;hydrolase activity;h…	CCR4-NOT complex;cell part;cytoplasmic mRNA processing body;cytoplasmic part;extracellular region part;extracellular space;intracellular membrane-bounded organelle;intracellular non-membrane-bounded organelle;intracellular organelle;intracellular organelle part;intracellular part;macromolecular complex;membrane;membrane-bounded organelle;microbody;microbody membrane;microbody part;non-membrane-bo…	RNA degradation			+	D10DM_D0	14	14	14	8.5	8.5	8.5	260.95	0	24.257	4572200000	31	1.34517	0.0274529	-0.585044	+	-2.8766	B7ZWL1;A0A1D5RMJ8;Q6ZQ08-2;Q6ZQ08;Q6ZQ08-4;A0A1D5RMD8;A0A1D5RML9;A0A1D5RMB6;A0A1D5RM04;A0A1D5RM03	B7ZWL1;A0A1D5RMJ8;Q6ZQ08-2;Q6ZQ08;Q6ZQ08-4;A0A1D5RMD8;A0A1D5RML9	CCR4-NOT transcription complex subunit 1	Cnot1
31.1303	31.1853	30.986	31.1553	31.0985	31.2456	activation of MAPK activity;anatomical structure morphogenesis;biological adhesion;biological regulation;branching morphogenesis of a tube;cell adhesion;cell junction assembly;cell junction organization;cell morphogenesis;cell morphogenesis involved in differentiation;cell projection assembly;cell projection organization;cell surface receptor linked signaling pathway;cell-substrate adhesion;cell-…	beta-catenin binding;BH domain binding;BH4 domain binding;binding;cation binding;cytoskeletal protein binding;ion binding;metal ion binding;protein binding;protein complex scaffold;protein domain specific binding;receptor signaling complex scaffold activity;structural molecule activity;transition metal ion binding;vinculin binding;zinc ion binding	actin filament bundle;actomyosin;adherens junction;anchoring junction;cell cortex;cell junction;cell leading edge;cell part;cell projection;cell-substrate adherens junction;cell-substrate junction;cytoplasm;cytoplasmic part;cytoskeletal part;focal adhesion;intracellular organelle part;intracellular part;lamellipodium;membrane;nuclear part;nucleoplasm;organelle part;plasma membrane;stress fiber	Bacterial invasion of epithelial cells;Chemokine signaling pathway;Focal adhesion;Leukocyte transendothelial migration;Regulation of actin cytoskeleton;VEGF signaling pathway					22	22	22	31.8	31.8	31.8	113.69	0	214.91	27911000000	121	0.37795	0.39909	0.0659351		0.900346	A0A1D5RMM8;F8VQ28;Q8VI36-2;Q8VI36;A0A0J9YV30	A0A1D5RMM8;F8VQ28;Q8VI36-2;Q8VI36;A0A0J9YV30	Paxillin	Pxn
28.1791	28.0914	28.1247	27.7365	26.4198	27.9237	cellular macromolecule metabolic process;cellular metabolic process;cellular process;cellular protein metabolic process;macromolecule metabolic process;macromolecule modification;metabolic process;primary metabolic process;protein arginylation;protein metabolic process;protein modification process	arginyltransferase activity;catalytic activity;transferase activity;transferase activity, transferring acyl groups;transferase activity, transferring amino-acyl groups	cell part;cytoplasm;intracellular membrane-bounded organelle;intracellular organelle;intracellular part;membrane-bounded organelle;nucleus;organelle						6	6	6	18.7	18.7	18.7	58.319	0	23.364	2873200000	7	0.747806	0.118056	-0.771733		-1.6286	Q4FCQ7;A0A1L1SQ41;Q9Z2A5;J3QNU1;Q9Z2A5-2;A0A140LJ98	Q4FCQ7;A0A1L1SQ41;Q9Z2A5;J3QNU1;Q9Z2A5-2;A0A140LJ98	Arginyl-tRNA--protein transferase 1	Ate1
30.6965	30.7613	30.6256	31.1043	31.0101	31.0967	biological adhesion;biological regulation;cell adhesion;cellular component organization;cellular component organization at cellular level;cellular component organization or biogenesis;cellular component organization or biogenesis at cellular level;cellular process;cytoskeletal anchoring at plasma membrane;cytoskeleton organization;maintenance of location;maintenance of location in cell;maintenanc…	structural constituent of cytoskeleton;structural molecule activity	adherens junction;anchoring junction;cell junction;cell part;cell projection;cell-cell adherens junction;cell-cell junction;cell-substrate adherens junction;cell-substrate junction;cytoplasm;cytoskeleton;fascia adherens;focal adhesion;intracellular non-membrane-bounded organelle;intracellular organelle;intracellular part;membrane;non-membrane-bounded organelle;organelle;plasma membrane;ruffle;syn…	Focal adhesion	+	D10GM_D0	+	D10DM_D0	63	49	49	34.1	28.6	28.6	271.66	0	303.59	24433000000	163	2.79304	0.00294659	0.3759		7.59725	E9PUM4;A0A1L1SQ51;Q71LX4;Q8CDM9;A0A1L1SRI1;A0A1L1SQP9;A0A1L1SVA8	E9PUM4;A0A1L1SQ51;Q71LX4;Q8CDM9;A0A1L1SRI1	Talin-2	Tln2
33.5464	33.5884	33.575	33.2732	33.138	33.2361	cellular component assembly;cellular component assembly at cellular level;cellular component organization;cellular component organization at cellular level;cellular component organization or biogenesis;cellular component organization or biogenesis at cellular level;cellular macromolecular complex assembly;cellular macromolecular complex subunit organization;cellular process;macromolecular complex…	structural constituent of ribosome;structural molecule activity	cell part;cytoplasm;cytoplasmic part;cytosolic small ribosomal subunit;extracellular membrane-bounded organelle;extracellular organelle;extracellular region part;extracellular vesicular exosome;intracellular membrane-bounded organelle;intracellular non-membrane-bounded organelle;intracellular organelle;intracellular organelle part;intracellular part;macromolecular complex;membrane-bounded organel…	Ribosome	+	D10GM_D0	+	D10DM_D0	11	11	11	75.3	75.3	75.3	10.309	0	35.155	125340000000	102	2.95783	0.00231072	-0.354167		-8.39446	A0A1L1SQA8;P62852	A0A1L1SQA8;P62852	40S ribosomal protein S25	Rps25
27.3119	27.4436	27.6003	26.9425	26.7598	27.0925							+	D10DM_D0	4	4	4	34.1	34.1	34.1	14.458	0	7.2267	1847000000	10	1.82371	0.0110324	-0.520356	+	-4.08741	A0A1L1SRW2;A0A1L1STF2;A0A1L1SU68;A0A1L1SRT5;Q91W67;A0A1L1SRT4;A0A1L1SRB5	A0A1L1SRW2;A0A1L1STF2;A0A1L1SU68;A0A1L1SRT5;Q91W67	Ubiquitin-like protein 7	Ubl7
26.8874	26.8088	26.9151	29.5648	29.5067	30.1722	ADP metabolic process;AMP metabolic process;ATP metabolic process;biological regulation;biosynthetic process;cellular biosynthetic process;cellular metabolic compound salvage;cellular metabolic process;cellular nitrogen compound biosynthetic process;cellular nitrogen compound metabolic process;cellular process;energy homeostasis;erythrocyte homeostasis;GTP metabolic process;heterocycle biosynthet…	AMP deaminase activity;binding;catalytic activity;cation binding;deaminase activity;hydrolase activity;hydrolase activity, acting on carbon-nitrogen (but not peptide) bonds;hydrolase activity, acting on carbon-nitrogen (but not peptide) bonds, in cyclic amidines;ion binding;metal ion binding		Purine metabolism	+	D10GM_D0	+	D10DM_D0	14	14	14	20.8	20.8	20.8	89.567	0	68.846	6515500000	45	3.74257	0.000550898	2.87746	+	13.3713	A0A1L1SRX2;O08739	A0A1L1SRX2;O08739	AMP deaminase 3	Ampd3
26.8719	27.0833	26.9784	27.5399	27.2267	27.1881	biological regulation;biosynthetic process;cellular biosynthetic process;cellular macromolecule biosynthetic process;cellular macromolecule metabolic process;cellular metabolic process;cellular nitrogen compound metabolic process;cellular process;macromolecule biosynthetic process;macromolecule metabolic process;metabolic process;nitrogen compound metabolic process;nucleic acid metabolic process;…		cell part;cytoplasm;intracellular membrane-bounded organelle;intracellular organelle;intracellular part;membrane-bounded organelle;nucleus;organelle		+	D10GM_D0	+	D10DM_D0	4	4	4	35.4	35.4	35.4	18.032	0	49.56	2079400000	21	1.25783	0.0331007	0.340382		2.67999	A0A1L1SRX4;Q9CQ02;A0A1L1SRJ9;A0A1L1SVC7;A0A1L1ST08;A0A1L1SRM6	A0A1L1SRX4;Q9CQ02;A0A1L1SRJ9;A0A1L1SVC7;A0A1L1ST08	COMM domain-containing protein 4	Commd4
28.1122	28.1925	28.0875	29.1993	29.317	29.2335	alcohol catabolic process;alcohol metabolic process;carbohydrate catabolic process;carbohydrate metabolic process;catabolic process;cellular carbohydrate catabolic process;cellular carbohydrate metabolic process;cellular metabolic process;cellular process;generation of precursor metabolites and energy;glucose catabolic process;glucose metabolic process;glycolysis;hexose catabolic process;hexose m…	ADP-specific glucokinase activity;binding;catalytic activity;cation binding;ion binding;kinase activity;metal ion binding;phosphotransferase activity, alcohol group as acceptor;transferase activity;transferase activity, transferring phosphorus-containing groups	cell part;cytoplasmic part;endoplasmic reticulum;extracellular region;intracellular membrane-bounded organelle;intracellular organelle;intracellular part;membrane;membrane-bounded organelle;organelle	Glycolysis / Gluconeogenesis	+	D10GM_D0	+	D10DM_D0	9	9	9	30.3	30.3	30.3	53.788	0	30.939	6647600000	29	4.72662	0	1.1192	+	23.7088	Q3UDS7;A0A1L1SSF2;Q8VDL4-3;Q8VDL4;Q8VDL4-2	Q3UDS7;A0A1L1SSF2;Q8VDL4-3;Q8VDL4	ADP-dependent glucokinase	Adpgk
30.1081	30.2948	30.2528	32.0261	31.484	31.9285	anatomical structure development;biological regulation;bone development;cellular process;cellular response to chemical stimulus;cellular response to growth factor stimulus;cellular response to organic substance;cellular response to stimulus;developmental process;heart development;inner ear development;lung development;multicellular organismal process;negative regulation of angiogenesis;negative r…	binding;calcium ion binding;cation binding;collagen binding;extracellular matrix binding;ion binding;metal ion binding;protein binding	basement membrane;cell part;cell surface;cytoplasmic membrane-bounded vesicle;cytoplasmic part;cytoplasmic vesicle;cytoplasmic vesicle membrane;cytoplasmic vesicle part;extracellular matrix;extracellular matrix part;extracellular region part;extracellular space;intracellular membrane-bounded organelle;intracellular organelle;intracellular organelle part;intracellular part;membrane;membrane-bounde…		+	D10GM_D0	+	D10DM_D0	12	12	12	47.8	47.8	47.8	34.322	0	104	37744000000	74	3.08319	0.00263342	1.59431	+	9.0511	Q5NCU4;A0A1L1SSH9;P07214;Q5NCU3	Q5NCU4;A0A1L1SSH9;P07214	SPARC	Sparc
29.1019	29.1524	29.3891	28.3298	28.4946	28.7074	biological regulation;cell communication;cellular process;cellular response to chemical stimulus;cellular response to external stimulus;cellular response to extracellular stimulus;cellular response to glucose starvation;cellular response to hypoxia;cellular response to nutrient levels;cellular response to oxygen levels;cellular response to starvation;cellular response to stimulus;cellular respons…		cell part;cytoplasmic part;integral to membrane;intracellular membrane-bounded organelle;intracellular organelle;intracellular organelle part;intracellular part;intrinsic to membrane;macromolecular complex;membrane;membrane part;membrane-bounded organelle;mitochondrial inner membrane;mitochondrial membrane;mitochondrial part;mitochondrion;nucleus;organelle;organelle inner membrane;organelle membr…		+	D10GM_D0	+	D10DM_D0	4	4	4	72.4	72.4	72.4	8.1985	0	66.522	5682800000	25	2.12676	0.00771769	-0.703838	+	-5.00412	A0A1L1ST61;A0A1L1SV00;Q8R472;Q9JLR9;A0A1L1SR69	A0A1L1ST61;A0A1L1SV00;Q8R472;Q9JLR9;A0A1L1SR69	HIG1 domain family member 1A, mitochondrial	Higd1a
30.1539	30.4075	30.3535	30.3853	30.1299	30.1311	biological regulation;biosynthetic process;cellular biosynthetic process;cellular macromolecule biosynthetic process;cellular macromolecule metabolic process;cellular metabolic process;cellular nitrogen compound metabolic process;cellular process;cellular protein metabolic process;defense response;defense response to virus;immune effector process;immune system process;macromolecule biosynthetic p…	binding;DNA binding;double-stranded RNA binding;nucleic acid binding;RNA binding	cell part;cytoplasm;cytoplasmic part;intracellular membrane-bounded organelle;intracellular non-membrane-bounded organelle;intracellular organelle;intracellular organelle part;intracellular part;macromolecular complex;membrane;membrane-bounded organelle;mitochondrion;non-membrane-bounded organelle;nuclear part;nucleolus;nucleoplasm;nucleus;organelle;organelle part;ribonucleoprotein complex						19	19	17	27.2	27.2	24.7	97.452	0	88.997	15240000000	87	0.319989	0.487167	-0.0895519		-0.780616	A0A1L1STE4;Q9Z1X4-2;Q9Z1X4-3;Q45VK5;Q9Z1X4;A0A1L1SR62;A0A1L1SQ69;A0A1L1SU19;A0A1L1SSU8;A0A1L1SQR7;A0A1L1ST48	A0A1L1STE4;Q9Z1X4-2;Q9Z1X4-3;Q45VK5;Q9Z1X4	Interleukin enhancer-binding factor 3	Ilf3
34.3439	33.9193	34.0013	33.9779	34.1805	34.3791	acetyl-CoA catabolic process;acetyl-CoA metabolic process;catabolic process;cellular catabolic process;cellular metabolic process;cellular process;coenzyme catabolic process;coenzyme metabolic process;cofactor catabolic process;cofactor metabolic process;metabolic process;tricarboxylic acid cycle	binding;catalytic activity;cation binding;coenzyme binding;cofactor binding;ion binding;isocitrate dehydrogenase (NAD+) activity;isocitrate dehydrogenase activity;magnesium ion binding;metal ion binding;NAD binding;nucleotide binding;oxidoreductase activity;oxidoreductase activity, acting on CH-OH group of donors;oxidoreductase activity, acting on the CH-OH group of donors, NAD or NADP as acceptor	cell part;cytoplasmic part;intracellular membrane-bounded organelle;intracellular organelle;intracellular part;membrane-bounded organelle;mitochondrion;myelin sheath;nucleus;organelle	Citrate cycle (TCA cycle)					26	26	26	54.7	54.7	54.7	41.52	0	323.31	217590000000	304	0.20148	0.687161	0.091025		0.52268	A0A1L1STE6;Q9D6R2;Q9D6R2-2	A0A1L1STE6;Q9D6R2;Q9D6R2-2	Isocitrate dehydrogenase [NAD] subunit alpha, mitochondrial	Idh3a
27.5805	27.8874	27.8275	25.3574	25.7634	25.6371					+	D10GM_D0	+	D10DM_D0	21	6	6	48.9	15	15	78.567	0	34.089	887470000	10	3.85776	0	-2.17921	+	-14.3045	A0A1L1SUC4	A0A1L1SUC4
28.922	29.4193	29.3128	29.2211	29.2467	29.3181	biological regulation;cellular process;cellular response to stimulus;establishment of localization;positive regulation of biological process;positive regulation of cell communication;positive regulation of cellular process;positive regulation of I-kappaB kinase/NF-kappaB cascade;positive regulation of intracellular protein kinase cascade;positive regulation of response to stimulus;positive regula…	molecular transducer activity;signal transducer activity	cell part;cytoplasmic part;extracellular membrane-bounded organelle;extracellular organelle;extracellular region part;extracellular vesicular exosome;integral to membrane;intracellular organelle part;intracellular part;intrinsic to membrane;lysosomal membrane;membrane;membrane part;membrane-bounded organelle;membrane-bounded vesicle;organelle;organelle membrane;organelle part;vacuolar membrane;va…						10	10	10	18.2	18.2	18.2	62.643	0	38.229	7916500000	48	0.102504	0.851762	0.0438766		0.285041	A0A1L1SVG6;Q8BY89-2;Q8BY89	A0A1L1SVG6;Q8BY89-2;Q8BY89	Choline transporter-like protein 2	Slc44a2
32.651	32.7294	32.4286	34.2855	33.9054	33.7203	actin filament-based movement;actin filament-based process;actin-mediated cell contraction;actin-myosin filament sliding;anatomical structure development;cellular component movement;cellular process;developmental process;metabolic process;multicellular organismal process;muscle contraction;muscle filament sliding;muscle system process;muscle tissue development;skeletal muscle tissue development;s…	actin-dependent ATPase activity;ATPase activity;ATPase activity, coupled;binding;calcium ion binding;catalytic activity;cation binding;hydrolase activity;hydrolase activity, acting on acid anhydrides;hydrolase activity, acting on acid anhydrides, in phosphorus-containing anhydrides;ion binding;metal ion binding;motor activity;nucleoside-triphosphatase activity;pyrophosphatase activity;structural …	cell part;cytoskeletal part;extracellular membrane-bounded organelle;extracellular organelle;extracellular region part;extracellular vesicular exosome;intracellular organelle part;intracellular part;macromolecular complex;membrane;membrane-bounded organelle;membrane-bounded vesicle;myosin complex;organelle;organelle part;protein complex;unconventional myosin complex;vesicle	Vascular smooth muscle contraction	+	D10GM_D0	+	D10DM_D0	16	14	14	69.7	61.2	61.2	17.005	0	144.56	174670000000	136	2.7114	0.00308475	1.36741	+	7.228	A0A1W2P6F6;A0A1W2P7Q9;Q60605-2;Q60605;A0A1W2P6G5	A0A1W2P6F6;A0A1W2P7Q9;Q60605-2;Q60605;A0A1W2P6G5	Myosin light polypeptide 6	Myl6
28.2063	28.2662	27.9043	29.4431	28.7503	28.9137	actin cytoskeleton organization;actin filament severing;actin filament-based process;biological regulation;cell migration;cell motility;cellular component movement;cellular component organization;cellular component organization at cellular level;cellular component organization or biogenesis;cellular component organization or biogenesis at cellular level;cellular process;cortical actin cytoskeleto…	actin binding;actin filament binding;binding;cytoskeletal protein binding;enzyme binding;GTPase activating protein binding;GTPase binding;profilin binding;protein binding;Rac GTPase binding;Ras GTPase binding;Rho GTPase binding;small GTPase binding	cell part;cytoplasmic membrane-bounded vesicle;cytoplasmic part;cytoplasmic vesicle;cytosol;endocytic vesicle;extracellular membrane-bounded organelle;extracellular organelle;extracellular region part;extracellular vesicular exosome;intracellular membrane-bounded organelle;intracellular organelle;intracellular part;membrane;membrane-bounded organelle;membrane-bounded vesicle;organelle;phagocytic …		+	D10GM_D0	+	D10DM_D0	7	7	5	7.3	7.3	5.6	121.54	0	9.4993	5540000000	16	1.73264	0.0126332	0.910087	+	3.83693	A2AB60;A0A1W2P6X3;Q9JL26-2;Q9JL26	A2AB60;A0A1W2P6X3;Q9JL26-2;Q9JL26	Formin-like protein 1	Fmnl1
26.737	26.8247	25.3443	27.0431	27.1408	27.5434	biological regulation;chemical homeostasis;cholesterol homeostasis;homeostatic process;lipid homeostasis;regulation of biological quality;sterol homeostasis;triglyceride homeostasis		cell part;cytoplasmic part;endoplasmic reticulum exit site;endoplasmic reticulum part;extracellular region;intracellular organelle part;intracellular part;membrane;organelle part						6	6	6	14	14	14	58.792	0	31.687	1631600000	12	0.869376	0.0833689	0.940467		1.86834	H3BJ71;H3BKL6;H3BL19;H3BJI6;H3BK44;E9PY90;H3BK48;E9Q3S2;H3BKH2;H3BJS0;A0A1W2P711;Q91ZV0-3;Q91ZV0;H3BJS5;H3BJ35;H3BJY7	H3BJ71;H3BKL6;H3BL19;H3BJI6;H3BK44;E9PY90;H3BK48;E9Q3S2;H3BKH2;H3BJS0;A0A1W2P711;Q91ZV0-3;Q91ZV0;H3BJS5	Melanoma inhibitory activity protein 2	Ctage5;Mia2
28.0521	27.9602	28.1664	24.8579	25.3805	24.4127	anatomical structure development;anatomical structure morphogenesis;biological regulation;biosynthetic process;cellular biosynthetic process;cellular component organization;cellular component organization at cellular level;cellular component organization or biogenesis;cellular component organization or biogenesis at cellular level;cellular macromolecule biosynthetic process;cellular macromolecule…	binding;catalytic activity;cation binding;hydrolase activity;hydrolase activity, acting on ester bonds;ion binding;metal ion binding;phosphatase activity;phosphoprotein phosphatase activity;phosphoric ester hydrolase activity;protein tyrosine phosphatase activity	cell part;cytoplasm;intracellular membrane-bounded organelle;intracellular organelle;intracellular part;membrane-bounded organelle;nucleus;organelle		+	D10GM_D0	+	D10DM_D0	5	5	5	12.7	12.7	12.7	66.962	0	31.185	1084900000	9	3.42716	0.000853755	-3.17586	+	-11.1058	Q8BY78;A0A1W2P721;Q9Z191	Q8BY78;A0A1W2P721;Q9Z191	Eyes absent homolog;Eyes absent homolog 4	Eya4
30.8766	30.3772	30.5229	31.9809	31.8732	32.0173	biological regulation;cellular process;chromatin silencing;chromatin silencing at rDNA;gene silencing;negative regulation of biological process;negative regulation of biosynthetic process;negative regulation of cellular biosynthetic process;negative regulation of cellular macromolecule biosynthetic process;negative regulation of cellular metabolic process;negative regulation of cellular process;n…	binding;DNA binding;nucleic acid binding	cell part;chromosomal part;extracellular membrane-bounded organelle;extracellular organelle;extracellular region part;extracellular vesicular exosome;intracellular membrane-bounded organelle;intracellular organelle;intracellular organelle part;intracellular part;macromolecular complex;membrane-bounded organelle;membrane-bounded vesicle;nuclear part;nucleoplasm;nucleosome;nucleus;organelle;organel…	Systemic lupus erythematosus	+	D10GM_D0	+	D10DM_D0	7	7	1	39.8	39.8	17.7	20.246	0	93.937	37621000000	62	3.04333	0.00253237	1.36493	+	8.83737	A0A1W2P768;P84228;F8WI35;E0CYR7;E0CYN1	A0A1W2P768;P84228;F8WI35	Histone H3.2;Histone H3	Hist1h3b;H3f3a
26.8737	26.7996	26.914	27.3124	27.6444	28.1074			cell part;cytoplasmic part;intracellular membrane-bounded organelle;intracellular organelle;intracellular organelle part;intracellular part;membrane;membrane-bounded organelle;mitochondrial inner membrane;mitochondrial membrane;mitochondrial part;mitochondrion;organelle;organelle inner membrane;organelle membrane;organelle part		+	D10GM_D0	+	D10DM_D0	3	3	3	15.2	15.2	15.2	24.923	0	5.2062	1957300000	14	1.6212	0.0168723	0.825624	+	3.54423	A0A1W2P7G5;A0A1W2P7J1;E9Q3H6;G5E8J7;A0A0R4J066;Q3THF9-2;Q3THF9	A0A1W2P7G5;A0A1W2P7J1;E9Q3H6		Coq10a
27.2792	27.4037	27.1143	27.3869	27.3614	27.2781	establishment of localization;establishment of localization in cell;establishment of protein localization;establishment of RNA localization;intracellular protein transport;intracellular transport;nuclear export;nuclear transport;nucleic acid transport;nucleobase-containing compound transport;nucleocytoplasmic transport;protein transport;RNA export from nucleus;RNA transport;transport;tRNA export …	binding;nucleic acid binding;RNA binding;tRNA binding	cell part;cytoplasm;intracellular organelle part;intracellular part;macromolecular complex;membrane part;nuclear part;nuclear pore;nucleoplasm;organelle part;pore complex;protein complex						6	6	6	7.7	7.7	7.7	109.79	0	14.471	2036500000	18	0.352726	0.435804	0.0763944		0.848629	A0A1W2P7Q6;Q9CRT8	A0A1W2P7Q6;Q9CRT8	Exportin-T	Xpot
25.9219	25.364	25.3225	29.0461	28.7046	28.8933	anatomical structure development;anatomical structure formation involved in morphogenesis;angiogenesis;axon guidance;biological adhesion;biological regulation;cell adhesion;cell-cell adhesion;cellular component organization;cellular component organization or biogenesis;cellular membrane organization;cellular process;central nervous system development;chemotaxis;clustering of voltage-gated sodium …	ankyrin binding;binding;cytoskeletal protein binding;protein binding	axon;cell part;cell projection;integral to membrane;intrinsic to membrane;membrane;membrane part;neuron projection;plasma membrane;synapse	Cell adhesion molecules (CAMs)	+	D10GM_D0	+	D10DM_D0	9	9	9	10.5	10.5	10.5	125.51	0	87.168	3419300000	23	3.98548	0	3.34522	+	15.4129	A0A1W2P7Y9;Q810U4-2;Q810U4;Q810U4-3	A0A1W2P7Y9;Q810U4-2;Q810U4;Q810U4-3	Neuronal cell adhesion molecule	Nrcam
31.3891	31.477	31.1232	31.2751	30.6938	30.8049	cellular component assembly;cellular component assembly at cellular level;cellular component organization;cellular component organization at cellular level;cellular component organization or biogenesis;cellular component organization or biogenesis at cellular level;cellular macromolecular complex assembly;cellular macromolecular complex subunit organization;cellular process;cellular protein compl…		cell part;cytoplasm;cytoskeletal part;cytoskeleton;extracellular membrane-bounded organelle;extracellular organelle;extracellular region part;extracellular vesicular exosome;intracellular non-membrane-bounded organelle;intracellular organelle;intracellular organelle part;intracellular part;macromolecular complex;membrane-bounded organelle;membrane-bounded vesicle;microtubule;microtubule cytoskele…		+	D10GM_D0			13	13	13	82.1	82.1	82.1	9.9271	0	129.99	25854000000	52	0.911608	0.0730164	-0.40519		-1.95273	A0A1Y7VJ48;P48428	A0A1Y7VJ48;P48428	Tubulin-specific chaperone A	Tbca
31.063	30.4181	30.5603	30.4861	30.3249	30.3157		binding;nucleic acid binding;RNA binding;translation factor activity, nucleic acid binding;translation initiation factor activity		RNA transport					4	4	2	22.9	22.9	7.6	16.568	0	17.786	17265000000	37	0.681875	0.14555	-0.304937		-1.49988	Q3UTA4;Q3TQZ4;J3QP87;J3QNT6;A0A1Y7VK80;A0A1Y7VJE9;A0A494BB95;Q60872;Q8BX20;F6YNI8;J3QQ02;J3QPI8;A0A1Y7VNG9;A0A1Y7VLT7;Q3UT53;J3QMW5	Q3UTA4;Q3TQZ4;J3QP87;J3QNT6;A0A1Y7VK80;A0A1Y7VJE9;A0A494BB95;Q60872;Q8BX20;F6YNI8;J3QQ02;J3QPI8;A0A1Y7VNG9;A0A1Y7VLT7	Eukaryotic translation initiation factor 1A	Gm8300;Gm2016;Gm2035;Gm5039;Eif1a;Gm5662;Gm21319;Gm2056;Gm6803
29.6189	29.7634	29.6539	29.4355	29.4079	29.4843		binding;cation binding;ion binding;metal ion binding;transition metal ion binding;zinc ion binding	axon;cell junction;cell part;cell projection;cytoplasm;dystrobrevin complex;extrinsic to internal side of plasma membrane;extrinsic to membrane;extrinsic to plasma membrane;intracellular part;macromolecular complex;membrane;membrane part;neuron projection;plasma membrane;plasma membrane part;protein complex;sarcolemma;synapse		+	D10GM_D0	+	D10DM_D0	14	14	14	31.6	31.6	31.6	64.762	0	67.188	8955100000	63	2.07199	0.00816397	-0.236214		-4.82818	A0A1Y7VJN9;A0A1Y7VL34;Q9D2N4-4;Q9D2N4-3;Q9D2N4;Q9D2N4-7;Q9D2N4-2;Q8CFR5;Q9D2N4-6;Q9D2N4-5;G3UYK9;G3UZJ3;G3UXK0;G3UY34;Q8K0N0;Q8C8Z9;G3UZ87;G3UYM7;O70585-2;O70585;A0A1Y7VK79;G3UYD1	A0A1Y7VJN9;A0A1Y7VL34;Q9D2N4-4;Q9D2N4-3;Q9D2N4;Q9D2N4-7;Q9D2N4-2;Q8CFR5	Dystrobrevin alpha;Dystrobrevin	Dtna
29.1866	28.9347	29.4566	29.556	29.3517	29.3735	amine catabolic process;amine metabolic process;aromatic amino acid family catabolic process;aromatic amino acid family metabolic process;aromatic compound catabolic process;carboxylic acid catabolic process;carboxylic acid metabolic process;catabolic process;cellular amine metabolic process;cellular amino acid catabolic process;cellular amino acid metabolic process;cellular aromatic compound met…	binding;catalytic activity;cis-trans isomerase activity;glutathione transferase activity;identical protein binding;isomerase activity;maleylacetoacetate isomerase activity;protein binding;protein dimerization activity;protein homodimerization activity;transferase activity;transferase activity, transferring alkyl or aryl (other than methyl) groups	cell part;cytoplasmic part;intracellular membrane-bounded organelle;intracellular organelle;intracellular part;membrane-bounded organelle;mitochondrion;organelle	Drug metabolism - cytochrome P450;Glutathione metabolism;Metabolism of xenobiotics by cytochrome P450;Styrene degradation;Tyrosine metabolism					8	8	8	49.8	49.8	49.8	24.205	0	77.901	8147900000	45	0.645577	0.163482	0.234423		1.42917	A0A1Y7VJZ2;Q9WVL0;A0A1Y7VNC1	A0A1Y7VJZ2;Q9WVL0;A0A1Y7VNC1	Maleylacetoacetate isomerase	Gstz1
25.9124	25.937	26.6213	26.6302	26.7661	26.92	actin cytoskeleton organization;actin cytoskeleton reorganization;actin filament-based process;acylglycerol biosynthetic process;acylglycerol metabolic process;anatomical structure morphogenesis;biological regulation;biosynthetic process;carboxylic acid catabolic process;carboxylic acid metabolic process;catabolic process;cell differentiation;cell projection organization;cellular biosynthetic pro…	binding;catalytic activity;enzyme binding;histone deacetylase binding;hydrolase activity;hydrolase activity, acting on ester bonds;peroxisome proliferator activated receptor binding;phosphatase activity;phosphatidate phosphatase activity;phosphoric ester hydrolase activity;protein binding;protein binding transcription factor activity;receptor binding;RNA polymerase II transcription factor binding…	cell part;cytoplasm;cytoplasmic part;cytosol;endoplasmic reticulum membrane;endoplasmic reticulum part;intracellular membrane-bounded organelle;intracellular organelle;intracellular organelle part;intracellular part;macromolecular complex;membrane;membrane part;membrane-bounded organelle;mitochondrial membrane;mitochondrial outer membrane;mitochondrial part;nuclear membrane;nuclear part;nucleopla…				+	D10DM_D0	5	5	5	6.8	6.8	6.8	98.535	0	11.402	940990000	14	1.1715	0.0396987	0.615222		2.4915	A0A1Y7VLN4;E9QKQ5;A0A5F8MQ53;A0A5F8MPG1;Q91ZP3-2;Q91ZP3;E9PWN0;Q99PI5	A0A1Y7VLN4;E9QKQ5;A0A5F8MQ53;A0A5F8MPG1;Q91ZP3-2;Q91ZP3	Phosphatidate phosphatase LPIN1	Lpin1
27.054	27.2147	27.087	26.1861	26.8514	26.4735	apoptosis;autophagic vacuole assembly;cell death;cellular component assembly;cellular component assembly at cellular level;cellular component organization;cellular component organization at cellular level;cellular component organization or biogenesis;cellular component organization or biogenesis at cellular level;cellular localization;cellular macromolecule localization;cellular process;cellular …		cell part;cytoplasmic part;endoplasmic reticulum;endoplasmic reticulum lumen;endoplasmic reticulum part;intracellular membrane-bounded organelle;intracellular organelle;intracellular organelle lumen;intracellular organelle part;intracellular part;membrane-bounded organelle;membrane-enclosed lumen;mitochondrion;organelle;organelle lumen;organelle part		+	D10GM_D0	+	D10DM_D0	7	7	6	9.9	9.9	9.1	98.192	0	13.438	1295000000	15	1.43831	0.0221697	-0.614911	+	-3.09352	E9Q7E9;A0A1Y7VLZ7;Q3V3Q7	E9Q7E9;A0A1Y7VLZ7;Q3V3Q7	Phosphofurin acidic cluster sorting protein 2	Pacs2
29.3664	30.0083	29.8206	30.7138	30.8971	30.4914	actin cytoskeleton organization;actin filament-based process;anatomical structure formation involved in morphogenesis;anatomical structure morphogenesis;biological regulation;cell part morphogenesis;cell projection morphogenesis;cell projection organization;cellular component morphogenesis;cellular component organization;cellular component organization at cellular level;cellular component organiz…	adenyl nucleotide binding;adenyl ribonucleotide binding;ATP binding;binding;catalytic activity;cation binding;ion binding;kinase activity;metal ion binding;nucleotide binding;phosphotransferase activity, alcohol group as acceptor;protein kinase activity;protein serine/threonine kinase activity;purine nucleotide binding;purine ribonucleoside triphosphate binding;purine ribonucleotide binding;ribon…	cell part;centrosome;cytoplasmic part;cytoskeletal part;intracellular membrane-bounded organelle;intracellular non-membrane-bounded organelle;intracellular organelle;intracellular organelle part;intracellular part;membrane;membrane-bounded organelle;microtubule organizing center;non-membrane-bounded organelle;nucleus;organelle;organelle part;plasma membrane;spindle pole centrosome	Axon guidance;Chemokine signaling pathway;Focal adhesion;Leukocyte transendothelial migration;Pathogenic Escherichia coli infection;Regulation of actin cytoskeleton;Shigellosis;TGF-beta signaling pathway;Vascular smooth muscle contraction;Wnt signaling pathway	+	D10GM_D0	+	D10DM_D0	33	33	28	31.5	31.5	27.4	160.61	0	187.31	18393000000	102	1.90869	0.0098888	0.969049	+	4.33102	F8VPK5;A0A1Y7VMN0;P70336;P70336-2;A0A1Y7VLD1	F8VPK5;A0A1Y7VMN0;P70336;P70336-2	Rho-associated protein kinase;Rho-associated protein kinase 2	Rock2
25.4148	27.1421	25.8165	28.2679	28.0379	28.3267		catalytic activity;oxidoreductase activity	cell part;membrane		+	D10GM_D0	+	D10DM_D0	5	5	5	16.6	16.6	16.6	40.589	0	10.563	2955300000	17	1.77137	0.012003	2.08637	+	3.94216	A0A1Y7VN19;Q9CXR1	A0A1Y7VN19;Q9CXR1	Dehydrogenase/reductase SDR family member 7	Dhrs7
25.6937	25.9004	25.9389	25.8662	25.3964	25.9928	biological regulation;cell migration;cell motility;cell surface receptor linked signaling pathway;cellular component movement;cellular component organization;cellular component organization at cellular level;cellular component organization or biogenesis;cellular component organization or biogenesis at cellular level;cellular macromolecule metabolic process;cellular metabolic process;cellular proc…	adenyl nucleotide binding;adenyl ribonucleotide binding;ATP binding;binding;catalytic activity;cation binding;ion binding;kinase activity;lipid binding;magnesium ion binding;metal ion binding;nucleotide binding;phosphatidic acid binding;phosphatidylinositol binding;phosphatidylinositol-4,5-bisphosphate binding;phosphatidylserine binding;phospholipid binding;phosphotransferase activity, alcohol gr…	cell part;cytoplasm;cytoskeleton;extracellular membrane-bounded organelle;extracellular organelle;extracellular region part;extracellular vesicular exosome;intracellular non-membrane-bounded organelle;intracellular organelle;intracellular part;membrane;membrane-bounded organelle;membrane-bounded vesicle;non-membrane-bounded organelle;organelle;plasma membrane;vesicle						10	4	4	16.2	7.7	7.7	88.828	0	13.236	705900000	12	0.178764	0.725734	-0.0925452		-0.470393	A0A1Y7VNZ6;Q03141-2;Q03141-3;Q03141;Q8VHJ5;A0A0A6YY78;A0A1Y7VJB1;A0A1Y7VK86	A0A1Y7VNZ6;Q03141-2;Q03141-3;Q03141;Q8VHJ5	MAP/microtubule affinity-regulating kinase 3;Serine/threonine-protein kinase MARK1	Mark3;Mark1
27.9285	28.4168	28.5454	27.4888	27.6915	27.5502	anatomical structure development;anatomical structure morphogenesis;anion transport;auditory receptor cell development;bicarbonate transport;biological regulation;camera-type eye photoreceptor cell differentiation;cation homeostasis;cation transport;cell death;cell development;cell differentiation;cellular cation homeostasis;cellular chemical homeostasis;cellular developmental process;cellular ho…	active transmembrane transporter activity;anion transmembrane transporter activity;anion:anion antiporter activity;anion:cation symporter activity;antiporter activity;bicarbonate transmembrane transporter activity;cation transmembrane transporter activity;inorganic anion exchanger activity;inorganic anion transmembrane transporter activity;inorganic cation transmembrane transporter activity;ion t…	apical plasma membrane;basolateral plasma membrane;cell part;cell projection;cytoplasm;integral to membrane;integral to plasma membrane;intracellular part;intrinsic to membrane;intrinsic to plasma membrane;membrane;membrane part;microvillus;organelle part;plasma membrane;plasma membrane part;stereocilium		+	D10GM_D0	+	D10DM_D0	9	9	9	9.5	9.5	9.5	134.83	0	26.01	2942100000	16	1.66239	0.0149373	-0.720043	+	-3.65072	J9RDH0;A0A286YD46;A0A286YCX2;A0A286YCS4;J9RV59;A0A286YDJ7;D3Y273;D3Y272;F8VQC9;I1VGT5;I1VGT4;Q8BTY2;E3UVT9;A0A286YCX8;A0A286YDK8;Q8BTY2-2;H6WZ45;E3UVT8;I1VGT6;H6WZF5;A0A286YDR1	J9RDH0;A0A286YD46;A0A286YCX2;A0A286YCS4;J9RV59;A0A286YDJ7;D3Y273;D3Y272;F8VQC9;I1VGT5;I1VGT4;Q8BTY2;E3UVT9;A0A286YCX8;A0A286YDK8;Q8BTY2-2;H6WZ45;E3UVT8;I1VGT6;H6WZF5	Anion exchange protein;Sodium bicarbonate cotransporter 3	Slc4a7
25.6187	26.4272	26.4182	27.5128	27.1272	26.9866	biological regulation;cellular component movement;cellular process;metabolic process;microtubule-based movement;microtubule-based process;regulation of anatomical structure morphogenesis;regulation of axonogenesis;regulation of biological process;regulation of cell development;regulation of cell differentiation;regulation of cell morphogenesis;regulation of cell morphogenesis involved in differen…	14-3-3 protein binding;adenyl nucleotide binding;adenyl ribonucleotide binding;ATP binding;ATPase activity;binding;catalytic activity;enzyme binding;hydrolase activity;hydrolase activity, acting on acid anhydrides;hydrolase activity, acting on acid anhydrides, in phosphorus-containing anhydrides;kinase binding;microtubule motor activity;motor activity;nucleoside-triphosphatase activity;nucleotide…	axon;cell part;cell projection;cytoplasm;cytoskeletal part;intracellular organelle part;intracellular part;kinesin complex;macromolecular complex;microtubule;microtubule associated complex;neuron projection;organelle part;protein complex		+	D10GM_D0	+	D10DM_D0	6	6	5	4.2	4.2	3.6	204.57	0	19.14	1609400000	17	1.56114	0.0179899	1.05418	+	3.39236	E9Q4K7;A0A286YCV9	E9Q4K7;A0A286YCV9	Kinesin-like protein	Kif13b
25.9695	27.3723	27.0097	27.3353	27.0417	27.0604	autophagic vacuole assembly;autophagy;catabolic process;cellular catabolic process;cellular component assembly;cellular component assembly at cellular level;cellular component organization;cellular component organization at cellular level;cellular component organization or biogenesis;cellular component organization or biogenesis at cellular level;cellular localization;cellular macromolecule local…		cell part;cytoplasmic part;cytoplasmic vesicle;intracellular organelle;intracellular part;organelle;pre-autophagosomal structure;vesicle						7	7	7	6.5	6.5	6.5	160.91	0	11.044	1756600000	24	0.348525	0.441927	0.362017		0.839961	A0A286YCX6;E9PY51	A0A286YCX6;E9PY51		Trappc8
29.7099	30.2988	30.1486	29.8257	29.6943	29.971	biological regulation;regulation of biological process;regulation of biosynthetic process;regulation of carbohydrate biosynthetic process;regulation of carbohydrate metabolic process;regulation of cellular biosynthetic process;regulation of cellular carbohydrate metabolic process;regulation of cellular ketone metabolic process;regulation of cellular metabolic process;regulation of cellular proces…	binding;catalytic activity;cation binding;endopeptidase activity;hydrolase activity;ion binding;metal ion binding;metalloendopeptidase activity;metallopeptidase activity;peptidase activity;peptidase activity, acting on L-amino acid peptides;peptide binding	cell part;cytoplasmic part;intracellular membrane-bounded organelle;intracellular organelle;intracellular organelle part;intracellular part;membrane;membrane-bounded organelle;membrane-enclosed lumen;mitochondrial intermembrane space;mitochondrial part;mitochondrion;organelle;organelle envelope lumen;organelle part;plasma membrane	Renin-angiotensin system					16	16	16	36.7	36.7	36.7	77.893	0	91.77	12476000000	70	0.50028	0.260812	-0.222036		-1.1451	A0A286YD12;Q91YP2;A0A286YD77	A0A286YD12;Q91YP2	Neurolysin, mitochondrial	Nln
25.4215	25.5499	26.1069	26.4846	26.7932	26.6349	cellular component organization;cellular component organization at cellular level;cellular component organization or biogenesis;cellular component organization or biogenesis at cellular level;cellular process;nucleolus organization;nucleus organization;organelle organization		Cajal body;cell part;intracellular non-membrane-bounded organelle;intracellular organelle;intracellular organelle part;intracellular part;macromolecular complex;non-membrane-bounded organelle;nuclear body;nuclear part;nucleolus;nucleoplasm;nucleoplasm part;organelle;organelle part;ribonucleoprotein complex;small nuclear ribonucleoprotein complex				+	D10DM_D0	5	5	5	10.4	10.4	10.4	69.272	0	9.0817	913430000	15	1.84075	0.0109984	0.944785	+	4.13549	E9Q5C9-2;A0A286YDA2;A0A286YDT3;E9Q5C9;A0A286YDV7;A0A286YDZ1;A0A286YCD1	E9Q5C9-2;A0A286YDA2;A0A286YDT3;E9Q5C9;A0A286YDV7		Nolc1
26.1016	26.2916	26.0909	26.1752	26.0454	26.3337	autophagy;biological regulation;catabolic process;cellular catabolic process;cellular metabolic process;cellular process;endosome transport;establishment of localization;establishment of localization in cell;establishment of protein localization;intracellular transport;metabolic process;positive regulation of autophagy;positive regulation of biological process;positive regulation of catabolic pro…	AP-2 adaptor complex binding;binding;enzyme activator activity;enzyme regulator activity;GTPase activator activity;GTPase regulator activity;nucleoside-triphosphatase regulator activity;protein binding;protein complex binding	AP-2 adaptor complex;AP-type membrane coat adaptor complex;autophagic vacuole;cell part;clathrin adaptor complex;cytoplasmic part;cytoplasmic vesicle part;endosomal part;endosome membrane;intracellular membrane-bounded organelle;intracellular organelle;intracellular organelle part;intracellular part;macromolecular complex;membrane;membrane part;membrane-bounded organelle;organelle;organelle membr…						3	3	3	7	7	7	94.017	0	10.058	845830000	10	0.0779995	0.88582	0.0234388		0.221428	A0A286YDB3;Q80XQ2	A0A286YDB3;Q80XQ2	TBC1 domain family member 5	Tbc1d5
33.1025	33.367	33.131	33.1515	33.0273	33.0756	anatomical structure formation involved in morphogenesis;biological regulation;cellular component organization;cellular component organization or biogenesis;cellular membrane organization;cellular process;cellular response to heat;cellular response to stimulus;cellular response to stress;developmental process;membrane organization;myoblast fusion;plasma membrane organization;plasma membrane repai…	binding;lipid binding;phospholipid binding	caveola;cell part;cytoplasmic part;cytoplasmic vesicle;cytoplasmic vesicle membrane;cytoplasmic vesicle part;extracellular membrane-bounded organelle;extracellular organelle;extracellular region part;extracellular vesicular exosome;integral to membrane;intracellular membrane-bounded organelle;intracellular organelle;intracellular organelle part;intracellular part;intrinsic to membrane;membrane;me…						90	90	10	50.7	50.7	5.6	234.52	0	323.31	120160000000	511	0.560699	0.213646	-0.115337		-1.26367	A0A286YDF5;Q69ZN7;E9Q390;A0A286YCZ3;Q69ZN7-2;Q69ZN7-3;A0A286YE65	A0A286YDF5;Q69ZN7;E9Q390;A0A286YCZ3	Myoferlin	Myof
31.0795	31.3452	31.3133	31.4723	31.5146	31.4538	cellular process;ER to Golgi vesicle-mediated transport;establishment of localization;establishment of localization in cell;establishment of protein localization;Golgi vesicle transport;intracellular protein transport;intracellular transport;protein transport;transport;vesicle-mediated transport	binding;cation binding;ion binding;metal ion binding;transition metal ion binding;zinc ion binding	cell part;COPII vesicle coat;cytoplasmic part;cytoplasmic vesicle part;intracellular organelle part;intracellular part;macromolecular complex;membrane coat;membrane part;organelle part;protein complex;vesicle coat	Protein processing in endoplasmic reticulum	+	D10GM_D0	+	D10DM_D0	30	30	30	37.1	37.1	37.1	111.61	0	201.95	35947000000	196	1.28185	0.0312249	0.234229		2.73344	A0A286YDI8;G3X972;A0A286YD08	A0A286YDI8;G3X972		Sec24c
25.7284	26.2048	24.7316	27.7581	27.7624	27.555	anatomical structure development;anatomical structure formation involved in morphogenesis;anatomical structure morphogenesis;angiogenesis;astrocyte cell migration;biological adhesion;biological regulation;bone development;branching morphogenesis of a tube;cell adhesion;cell adhesion mediated by integrin;cell differentiation;cell migration;cell motility;cell proliferation;cell-cell adhesion;cell-c…	binding;cadherin binding;calcium ion binding;catalytic activity;cation binding;cell adhesion molecule binding;endopeptidase activity;enzyme activator activity;enzyme regulator activity;hydrolase activity;ion binding;metal ion binding;metalloendopeptidase activity;metallopeptidase activity;nucleic acid binding transcription factor activity;peptidase activator activity;peptidase activity;peptidase …	adherens junction;anchoring junction;cell junction;cell part;cell-substrate adherens junction;cell-substrate junction;cytoplasmic membrane-bounded vesicle;cytoplasmic part;cytoplasmic vesicle;extracellular matrix;extracellular membrane-bounded organelle;extracellular organelle;extracellular region part;extracellular vesicular exosome;focal adhesion;Golgi apparatus part;Golgi membrane;integral to …	GnRH signaling pathway	+	D10GM_D0	+	D10DM_D0	7	7	7	15.4	15.4	15.4	63.655	0	31.273	2299700000	13	2.08304	0.00812296	2.13691	+	4.86331	A0A286YED2;P53690;Q9R0S2	A0A286YED2;P53690	Matrix metalloproteinase-14	Mmp14
29.1723	29.1964	29.0497	30.5397	30.5875	30.5734	associative learning;behavior;biological regulation;cellular component organization;cellular component organization or biogenesis;cellular membrane organization;cellular process;cellular response to stimulus;cognition;endocytosis;establishment of localization;learning;learning or memory;membrane invagination;membrane organization;memory;multicellular organismal process;negative regulation of syna…	binding;enzyme activator activity;enzyme binding;enzyme regulator activity;GTPase activator activity;GTPase binding;GTPase regulator activity;nucleoside-triphosphatase regulator activity;protein binding;Ras GTPase binding;small GTPase binding	cell body;cell part;cell projection;cytoplasm;cytoskeleton;dendrite;intracellular non-membrane-bounded organelle;intracellular organelle;intracellular part;membrane;neuron projection;neuronal cell body;non-membrane-bounded organelle;organelle;plasma membrane		+	D10GM_D0	+	D10DM_D0	24	24	24	37.2	37.2	37.2	84.313	0	97.424	16037000000	104	5.13342	0	1.42748	+	29.9979	A0A2C9F2A2;Q921Q7;A0A286YCR5;A0A286YDC3;A0A286YDL8;A0A286YDV8	A0A2C9F2A2;Q921Q7	Ras and Rab interactor 1	Rin1
32.945	32.9295	32.9711	33.2225	33.3319	33.3468	autophagy;behavior;behavioral interaction between organisms;biological regulation;calcium ion homeostasis;catabolic process;cation homeostasis;cell differentiation;cell proliferation;cell volume homeostasis;cellular calcium ion homeostasis;cellular catabolic process;cellular cation homeostasis;cellular chemical homeostasis;cellular component organization;cellular component organization or biogene…	binding;calcium ion binding;calcium-dependent phospholipid binding;calcium-dependent protein binding;cation binding;integrin binding;ion binding;lipid binding;metal ion binding;phospholipid binding;protein binding;protein complex binding;receptor binding	cell part;chromaffin granule membrane;cytoplasmic part;cytoplasmic vesicle membrane;cytoplasmic vesicle part;cytosol;endoplasmic reticulum membrane;endoplasmic reticulum part;envelope;extracellular membrane-bounded organelle;extracellular organelle;extracellular region part;extracellular vesicular exosome;intracellular membrane-bounded organelle;intracellular organelle;intracellular organelle par…		+	D10GM_D0	+	D10DM_D0	27	27	27	49.5	49.5	49.5	52.27	0	183.4	115270000000	199	2.99295	0.00242759	0.351875		8.57385	A0A2C9F2D2;Q07076;A0A286YCW4	A0A2C9F2D2;Q07076	Annexin A7	Anxa7
29.1637	28.8241	28.9673	29.5157	29.3415	29.3639	adult behavior;adult locomotory behavior;alcohol metabolic process;anatomical structure development;anatomical structure morphogenesis;apoptosis;associative learning;axon cargo transport;axon choice point recognition;axon midline choice point recognition;axonogenesis;behavior;behavioral interaction between organisms;biological adhesion;biological regulation;calcium ion homeostasis;cation homeosta…	acetylcholine receptor binding;binding;carbohydrate binding;cation binding;DNA binding;endopeptidase inhibitor activity;endopeptidase regulator activity;enzyme activator activity;enzyme binding;enzyme inhibitor activity;enzyme regulator activity;glycosaminoglycan binding;heparin binding;identical protein binding;ion binding;metal ion binding;nucleic acid binding;pattern binding;peptidase activato…	apical part of cell;axon;cell junction;cell part;cell projection;cell projection part;cell surface;cell-cell junction;ciliary rootlet;cilium part;coated pit;coated vesicle;cytoplasm;cytoplasmic membrane-bounded vesicle;cytoplasmic part;cytoplasmic vesicle;cytoskeletal part;dendritic shaft;dendritic spine;endosome;ER to Golgi transport vesicle;extracellular membrane-bounded organelle;extracellular…	Alzheimer's disease	+	D10GM_D0	+	D10DM_D0	12	12	11	24.2	24.2	22.9	65.965	0	62.363	7777700000	42	1.69897	0.0133146	0.422		3.74695	A0A2I3BR03;A0A2I3BPT1;A0A2I3BQZ9;Q3TWF3;P12023;P12023-3;P12023-2	A0A2I3BR03;A0A2I3BPT1;A0A2I3BQZ9;Q3TWF3;P12023;P12023-3;P12023-2	Amyloid beta A4 protein;N-APP;Soluble APP-alpha;Soluble APP-beta;C99;Beta-amyloid protein 42;Beta-amyloid protein 40;C83;P3(42);P3(40);C80;Gamma-secretase C-terminal fragment 59;Gamma-secretase C-terminal fragment 57;Gamma-secretase C-terminal fragment 50;C31	App
25.4387	24.9595	26.688	26.7212	26.7962	27.0235	activation of blood coagulation via clotting cascade;anatomical structure development;anion transport;biological regulation;biomineral tissue development;blood coagulation;bone mineralization;bone mineralization involved in bone maturation;cation transport;cell chemotaxis;cell migration;cell motility;cellular component movement;cellular component organization;cellular component organization or bi…	anion channel activity;anion transmembrane transporter activity;binding;calcium activated cation channel activity;cation channel activity;cation transmembrane transporter activity;channel activity;chloride channel activity;gated channel activity;identical protein binding;intracellular calcium activated chloride channel activity;ion channel activity;ion gated channel activity;ion transmembrane tra…	cell part;cell surface;chloride channel complex;extracellular membrane-bounded organelle;extracellular organelle;extracellular region part;extracellular vesicular exosome;intracellular;ion channel complex;macromolecular complex;membrane;membrane part;membrane-bounded organelle;membrane-bounded vesicle;organelle;plasma membrane;protein complex;vesicle		+	D10GM_D0			5	5	5	6.3	6.3	6.3	108.47	0	9.9528	1177900000	9	1.03373	0.0534138	1.15158		2.20121	A0A2I3BPX3;Q6P9J9;A0A2I3BPY8;A0A2I3BRD2;Q6P9J9-2	A0A2I3BPX3;Q6P9J9;A0A2I3BPY8;A0A2I3BRD2	Anoctamin-6	Ano6
27.4032	27.5406	27.0864	30.2391	30.0271	29.76			actin cytoskeleton;cell cortex;cell part;cytoplasm;cytoplasmic part;cytoskeleton;intracellular membrane-bounded organelle;intracellular non-membrane-bounded organelle;intracellular organelle;intracellular organelle part;intracellular part;membrane-bounded organelle;mitochondrion;non-membrane-bounded organelle;nuclear part;nucleoplasm;nucleus;organelle;organelle part		+	D10GM_D0	+	D10DM_D0	22	22	22	26.1	26.1	26.1	105.71	0	84.018	9855300000	74	3.79655	0.000613333	2.66534	+	13.801	A0A2I3BPY7;Q9EP71	A0A2I3BPY7;Q9EP71	Ankycorbin	Rai14
27.7455	27.3057	27.7216	27.0922	27.0492	26.9324	biological regulation;biosynthetic process;cellular biosynthetic process;cellular component organization;cellular component organization at cellular level;cellular component organization or biogenesis;cellular component organization or biogenesis at cellular level;cellular macromolecule metabolic process;cellular metabolic process;cellular nitrogen compound metabolic process;cellular process;cell…	ligand-dependent nuclear receptor transcription coactivator activity;protein binding transcription factor activity;transcription coactivator activity;transcription cofactor activity;transcription factor binding transcription factor activity	cell part;DUBm complex;histone acetyltransferase complex;intracellular organelle part;intracellular part;macromolecular complex;membrane part;nuclear part;nuclear pore;nucleoplasm part;organelle part;pore complex;protein complex;SAGA complex;SAGA-type complex;transcription export complex 2		+	D10GM_D0	+	D10DM_D0	3	3	3	38.5	38.5	38.5	10.984	0	7.7615	1577300000	11	1.70429	0.0133709	-0.56633	+	-3.76107	A0A2I3BRK6;Q9JIX0;A0A2I3BRR5;A0A2I3BQK0;A0A2I3BQB4;A0A2I3BQ37	A0A2I3BRK6;Q9JIX0;A0A2I3BRR5;A0A2I3BQK0	Transcription and mRNA export factor ENY2	Eny2
25.7484	25.9791	24.0373	26.3581	26.2636	25.8987	alcohol metabolic process;amine metabolic process;anatomical structure development;anatomical structure morphogenesis;benzene-containing compound metabolic process;biological regulation;carboxylic acid metabolic process;catabolic process;cellular amine metabolic process;cellular amino acid metabolic process;cellular aromatic compound metabolic process;cellular catabolic process;cellular ketone me…	binding;carboxypeptidase activity;catalytic activity;cation binding;dipeptidase activity;exopeptidase activity;hydrolase activity;identical protein binding;ion binding;metal ion binding;metallodipeptidase activity;metalloexopeptidase activity;metallopeptidase activity;peptidase activity;peptidase activity, acting on L-amino acid peptides;protein binding;protein dimerization activity;protein homod…	cell part;cytoplasm;cytoplasmic part;endoplasmic reticulum;extracellular membrane-bounded organelle;extracellular organelle;extracellular region part;extracellular space;extracellular vesicular exosome;Golgi apparatus;intracellular membrane-bounded organelle;intracellular organelle;intracellular part;lysosome;lytic vacuole;membrane-bounded organelle;membrane-bounded vesicle;organelle;vacuole;vesi…						2	2	2	11.6	11.6	11.6	22.047	0	4.6693	750400000	6	NaN	1	0		NaN	A0A2I3BS14;Q9WVJ3;A0A2I3BPG0	A0A2I3BS14;Q9WVJ3;A0A2I3BPG0	Carboxypeptidase Q	Cpq
26.6296	25.3775	24.5901	28.2558	27.9387	27.8551	actin cytoskeleton organization;actin filament organization;actin filament-based process;biological adhesion;biological regulation;cell adhesion;cell-substrate adhesion;cellular component organization;cellular component organization at cellular level;cellular component organization or biogenesis;cellular component organization or biogenesis at cellular level;cellular process;cytoskeleton organiza…	binding;cytoskeletal protein binding;protein binding;transcription factor binding;vinculin binding	adherens junction;anchoring junction;cell junction;cell part;cell-substrate adherens junction;cell-substrate junction;cytoplasm;cytoskeleton;focal adhesion;intracellular membrane-bounded organelle;intracellular non-membrane-bounded organelle;intracellular organelle;intracellular part;membrane-bounded organelle;non-membrane-bounded organelle;nucleus;organelle		+	D10GM_D0	+	D10DM_D0	4	4	4	6.9	6.9	6.9	76.711	0	7.9451	3337500000	6	1.82738	0.0109954	2.48416	+	4.09773	Q8K0M3;A0A2I3BS41;Q9R1Z8	Q8K0M3;A0A2I3BS41;Q9R1Z8	Vinexin	Sorbs3
28.6844	28.7611	28.8356	28.2524	28.0133	28.3951	establishment of localization;establishment of localization in cell;establishment of protein localization;intracellular protein transport;intracellular transport;protein transport;transport	active transmembrane transporter activity;macromolecule transmembrane transporter activity;P-P-bond-hydrolysis-driven protein transmembrane transporter activity;P-P-bond-hydrolysis-driven transmembrane transporter activity;primary active transmembrane transporter activity;protein transmembrane transporter activity;protein transporter activity;substrate-specific transmembrane transporter activity;…	cell part;cytoplasmic part;integral to membrane;intracellular organelle part;intracellular part;intrinsic to membrane;macromolecular complex;membrane part;mitochondrial inner membrane presequence translocase complex;mitochondrial membrane part;mitochondrial part;organelle part;protein complex		+	D10GM_D0	+	D10DM_D0	5	5	5	40.6	40.6	40.6	20.749	0	39.786	4240600000	17	1.97049	0.00912982	-0.540105	+	-4.5145	A0A2I3BS49;Q9CXU4;Q9WTQ8	A0A2I3BS49;Q9CXU4;Q9WTQ8	Mitochondrial import inner membrane translocase subunit Tim23	Timm23
27.2661	27.7813	27.5433	26.4316	26.5936	26.5435			cell part;cytoplasm;intracellular membrane-bounded organelle;intracellular organelle;intracellular organelle part;intracellular part;membrane-bounded organelle;nuclear part;nucleoplasm;nucleus;organelle;organelle part		+	D10GM_D0	+	D10DM_D0	5	5	5	11.4	11.4	11.4	66.605	0	18.689	1555500000	9	2.52452	0.00432961	-1.00728	+	-6.4414	A0A2K6EDK3;Q6PIP5;A0A2I3BQP7	A0A2K6EDK3;Q6PIP5	NudC domain-containing protein 1	Nudcd1
29.8634	29.776	29.6001	30.0492	29.7758	29.7053	biological regulation;cellular macromolecule metabolic process;cellular metabolic process;cellular nitrogen compound metabolic process;cellular process;macromolecule metabolic process;metabolic process;mRNA metabolic process;mRNA processing;nitrogen compound metabolic process;nucleic acid metabolic process;nucleobase-containing compound metabolic process;primary metabolic process;regulation of al…	binding;cation binding;ion binding;metal ion binding	cell part;cytoplasm;intracellular membrane-bounded organelle;intracellular organelle;intracellular part;membrane-bounded organelle;nucleus;organelle						8	8	3	23.9	23.9	8.1	41.317	0	24.559	11603000000	49	0.302397	0.518492	0.0969359		0.74359	A0A2K6EDM5;Q8C181-3;Q8C181-2;Q8C181;Q8C181-4;A0A2I3BRX8	A0A2K6EDM5;Q8C181-3;Q8C181-2;Q8C181;Q8C181-4	Muscleblind-like protein 2	Mbnl2
25.1631	26.2553	25.8506	26.775	24.2464	25.6858	actin cytoskeleton organization;actin filament-based process;anatomical structure development;anatomical structure formation involved in morphogenesis;cardiac muscle fiber development;cell development;cellular component assembly;cellular component assembly at cellular level;cellular component assembly involved in morphogenesis;cellular component organization;cellular component organization at cel…	adenyl nucleotide binding;adenyl ribonucleotide binding;ATP binding;binding;catalytic activity;hydrolase activity;hydrolase activity, acting on acid anhydrides;hydrolase activity, acting on acid anhydrides, in phosphorus-containing anhydrides;motor activity;nucleoside-triphosphatase activity;nucleotide binding;purine nucleotide binding;purine ribonucleoside triphosphate binding;purine ribonucleot…	actin filament bundle;actomyosin;brush border;cell part;cell projection;contractile fiber;contractile fiber part;cytoplasmic membrane-bounded vesicle;cytoplasmic part;cytoplasmic vesicle;cytoskeletal part;extracellular membrane-bounded organelle;extracellular organelle;extracellular region part;extracellular vesicular exosome;intracellular membrane-bounded organelle;intracellular non-membrane-bou…	Tight junction;Viral myocarditis	+	D10GM_D0			36	7	7	17.3	5.2	5.2	223.35	0	8.2113	763680000	6	NaN	1	0		NaN	A0A2R8VHF9;E9QPE7;A0A338P6K2;O08638-2;O08638	A0A2R8VHF9;E9QPE7;A0A338P6K2;O08638-2;O08638	Myosin-11	Myh11
29.1046	29.2427	29.1422	29.307	29.3018	29.2883	cellular component organization;cellular component organization or biogenesis;cellular membrane organization;cellular process;establishment of localization;establishment of localization in cell;establishment of protein localization;establishment of RNA localization;intracellular protein transport;intracellular transport;membrane organization;mRNA export from nucleus;mRNA transport;nuclear envelop…	structural constituent of nuclear pore;structural molecule activity	cell part;envelope;intracellular organelle part;intracellular part;macromolecular complex;membrane;membrane part;nuclear envelope;nuclear membrane;nuclear part;nuclear pore;organelle envelope;organelle membrane;organelle part;pore complex;protein complex	RNA transport			+	D10DM_D0	14	14	14	16.1	16.1	16.1	150.14	0	88.462	7557400000	53	1.5102	0.0196372	0.135853		3.26657	A0A2R8VHH1;Q99P88	A0A2R8VHH1;Q99P88	Nuclear pore complex protein Nup155	Nup155
25.5449	26.7243	24.7044	27.7142	28.1033	26.8569	cellular component assembly;cellular component organization;cellular component organization or biogenesis;macromolecular complex assembly;macromolecular complex subunit organization;protein complex assembly;protein complex subunit organization;protein homooligomerization;protein oligomerization	binding;identical protein binding;protein binding			+	D10GM_D0	+	D10DM_D0	2	2	2	13.6	13.6	13.6	13.501	0	4.5675	2101200000	10	1.28759	0.0306793	1.90026		2.74628	A0A2R8VKL1;A0A2R8VHM0;F7B6A4;F7C1U0;E0CZ97;F6SYN4;E0CYD2;E0CYQ0	A0A2R8VKL1;A0A2R8VHM0;F7B6A4;F7C1U0;E0CZ97;F6SYN4;E0CYD2;E0CYQ0		Kctd17
32.1503	32.174	32.0822	31.8867	31.8673	31.9549	biological regulation;catabolic process;cellular catabolic process;cellular macromolecule catabolic process;cellular macromolecule metabolic process;cellular metabolic process;cellular process;defense response;defense response to virus;immune effector process;immune response;immune system process;innate immune response;macromolecule catabolic process;macromolecule metabolic process;metabolic proc…	binding;DNA binding;enzyme binding;nucleic acid binding;protein binding;RNA binding;ubiquitin protein ligase binding	adherens junction;anchoring junction;cell junction;cell part;cell-substrate adherens junction;cell-substrate junction;cytoplasm;cytoplasmic part;cytosol;extracellular membrane-bounded organelle;extracellular organelle;extracellular region part;extracellular vesicular exosome;focal adhesion;intracellular membrane-bounded organelle;intracellular organelle;intracellular organelle part;intracellular …		+	D10GM_D0	+	D10DM_D0	17	9	1	62.4	44.8	9	35.346	0	171.16	50474000000	86	2.43201	0.00452417	-0.232503		-6.08009	A0A2R8VHP9;Q61990-2;Q61990;Q3TT81;Q61990-3;A0A2R8VI12;A0A2R8VHN3;A0A2R8W6L5;A0A2R8VI71;A0A2R8VHY9;A0A2R8VJY1;A0A2R8VHZ0;A0A2R8VKN0;A0A2R8VI73;A0A2R8VHG2;A0A2R8VKF0;A0A2R8VHI3;P57722-2;P57722;A0A2R8VI15;E9Q7D8;A0A2R8W6U6;A0A2R8VI92;A0A2R8W6H3;G3UYM5	A0A2R8VHP9;Q61990-2;Q61990;Q3TT81;Q61990-3;A0A2R8VI12;A0A2R8VHN3;A0A2R8W6L5;A0A2R8VI71;A0A2R8VHY9;A0A2R8VJY1;A0A2R8VHZ0;A0A2R8VKN0;A0A2R8VI73;A0A2R8VHG2;A0A2R8VKF0	Poly(rC)-binding protein 2	Pcbp2
27.9056	27.5238	28.0916	24.5956	25.7641	27.2706	biological regulation;biosynthetic process;cell surface receptor linked signaling pathway;cellular biosynthetic process;cellular macromolecule biosynthetic process;cellular macromolecule metabolic process;cellular metabolic process;cellular nitrogen compound metabolic process;cellular process;cellular response to stimulus;intracellular receptor mediated signaling pathway;macromolecule biosyntheti…	armadillo repeat domain binding;beta-catenin binding;binding;chromatin binding;DNA binding;ligand-dependent nuclear receptor transcription coactivator activity;nucleic acid binding;protein binding;protein binding transcription factor activity;protein C-terminus binding;protein domain specific binding;regulatory region DNA binding;regulatory region nucleic acid binding;sequence-specific DNA bindin…	cell part;chromatin;chromosomal part;cytoplasm;intracellular membrane-bounded organelle;intracellular organelle;intracellular organelle part;intracellular part;membrane-bounded organelle;nuclear chromatin;nuclear chromosome part;nuclear part;nucleus;organelle;organelle part		+	D10GM_D0	+	D10DM_D0	8	8	8	18.2	18.2	18.2	60.785	0	63.158	1768500000	10	1.16566	0.0400316	-1.9636		-2.47897	A0A2R8VHU8;E9Q7U2;Q8CGU1;A0A2R8VKP5;A0A2R8VKE2	A0A2R8VHU8;E9Q7U2;Q8CGU1;A0A2R8VKP5	Calcium-binding and coiled-coil domain-containing protein 1	Calcoco1
26.4256	24.9821	24.2888	27.8005	28.0701	27.7318	biological regulation;cell cycle phase;cell cycle process;cell division;cellular component organization;cellular component organization at cellular level;cellular component organization or biogenesis;cellular component organization or biogenesis at cellular level;cellular process;mitosis;nuclear division;organelle fission;organelle organization;regulation of actin cytoskeleton organization;regula…	actin binding;actin filament binding;binding;cytoskeletal protein binding;enzyme binding;protein binding;ubiquitin protein ligase binding	actin cytoskeleton;adherens junction;anchoring junction;cell junction;cell part;cell-substrate adherens junction;cell-substrate junction;cytoplasm;cytoplasmic part;cytoskeletal part;cytoskeleton;focal adhesion;intracellular membrane-bounded organelle;intracellular non-membrane-bounded organelle;intracellular organelle;intracellular organelle part;intracellular part;membrane-bounded organelle;micr…		+	D10GM_D0	+	D10DM_D0	8	7	7	14.7	13.2	13.2	71.684	0	11.662	2076000000	18	1.83947	0.0109812	2.63527	+	4.13186	A0A2U3TZ82;Q99KW3-1;Q99KW3-4;Q99KW3;G5E8W1;Q99KW3-2;A0A2R8VI29	A0A2U3TZ82;Q99KW3-1;Q99KW3-4;Q99KW3;G5E8W1;Q99KW3-2	TRIO and F-actin-binding protein	Triobp
27.131	28.5551	27.3669	27.298	27.1427	27.3883	biosynthetic process;catabolic process;cellular biosynthetic process;cellular catabolic process;cellular lipid catabolic process;cellular lipid metabolic process;cellular metabolic process;cellular process;cellular response to chemical stimulus;cellular response to cytokine stimulus;cellular response to organic substance;cellular response to stimulus;cellular response to tumor necrosis factor;cer…	binding;catalytic activity;cation binding;hydrolase activity;hydrolase activity, acting on ester bonds;ion binding;lipase activity;metal ion binding;phospholipase activity;phosphoric diester hydrolase activity;phosphoric ester hydrolase activity;sphingomyelin phosphodiesterase activity;sphingomyelin phosphodiesterase D activity	cell part;cytoplasmic part;endoplasmic reticulum;endoplasmic reticulum membrane;endoplasmic reticulum part;Golgi apparatus;Golgi apparatus part;Golgi membrane;integral to membrane;intracellular membrane-bounded organelle;intracellular organelle;intracellular organelle part;intracellular part;intrinsic to membrane;membrane;membrane part;membrane-bounded organelle;organelle;organelle membrane;organ…	Sphingolipid metabolism					3	3	3	7.2	7.2	7.2	65.497	0	12.881	2386700000	5	0.384593	0.390832	-0.408015		-0.913877	A0A338P7L1;A0A338P6S3;A0A338P695;Q6ZPR5-3;Q6ZPR5-2;Q6ZPR5-4;Q6ZPR5;A0A338P715;A0A338P6P4;A0A338P7A7;A0A338P6I0;A0A338P6B0;A0A338P6U9;A0A338P6E2;A0A338P735;Q6ZPR5-5	A0A338P7L1;A0A338P6S3;A0A338P695;Q6ZPR5-3;Q6ZPR5-2;Q6ZPR5-4;Q6ZPR5;A0A338P715;A0A338P6P4;A0A338P7A7;A0A338P6I0;A0A338P6B0;A0A338P6U9	Sphingomyelin phosphodiesterase 4	Smpd4
28.656	28.8135	28.4795	28.1441	28.3812	27.9604	biological regulation;cell differentiation;cellular developmental process;cellular process;developmental process;establishment of localization;fat cell differentiation;lipid transport;organic substance transport;positive regulation of biological process;positive regulation of lipid storage;positive regulation of sequestering of triglyceride;regulation of biological process;regulation of lipid sto…	binding;cholesterol binding;lipid binding;steroid binding;sterol binding	cell part;cytoplasmic part;endosomal part;endosome membrane;Golgi apparatus;intracellular membrane-bounded organelle;intracellular organelle;intracellular organelle part;intracellular part;late endosome membrane;membrane;membrane-bounded organelle;organelle;organelle membrane;organelle part		+	D10GM_D0	+	D10DM_D0	9	9	9	13.2	13.2	13.2	83.655	0	22.68	4202200000	37	1.45736	0.021669	-0.487749		-3.13889	A0A338P6F2;G5E8A0;Q8CI95;A0A0R4J0F9;S4R296;S4R1M9;A0A5F8MQ99	A0A338P6F2;G5E8A0;Q8CI95	Oxysterol-binding protein;Oxysterol-binding protein-related protein 11	Osbpl11
28.3025	26.3095	23.738	28.3934	28.3545	28.4778	aging;biological regulation;biosynthetic process;cell aging;cellular biosynthetic process;cellular component assembly;cellular component assembly at cellular level;cellular component organization;cellular component organization at cellular level;cellular component organization or biogenesis;cellular component organization or biogenesis at cellular level;cellular macromolecule biosynthetic process…	binding;DNA binding;hormone receptor binding;ligand-dependent nuclear receptor transcription coactivator activity;nuclear hormone receptor binding;nucleic acid binding;peroxisome proliferator activated receptor binding;protein binding;protein binding transcription factor activity;receptor binding;retinoic acid receptor binding;retinoid X receptor binding;transcription coactivator activity;transcr…	cell part;chromatin;chromosomal part;heterochromatin;intracellular membrane-bounded organelle;intracellular organelle;intracellular organelle part;intracellular part;membrane-bounded organelle;nucleus;organelle;organelle part;senescence-associated heterochromatin focus						2	2	2	34	34	34	11.485	0	16.222	3409700000	16	0.801543	0.101181	2.29191		1.73408	Q3TE85;A0A338P6F6;P17095;A0A338P6G6;A0A384DV79;A0A338P6E8;A0A338P6D0;P17095-1	Q3TE85;A0A338P6F6;P17095;A0A338P6G6;A0A384DV79;A0A338P6E8;A0A338P6D0;P17095-1	High mobility group protein HMG-I/HMG-Y	Hmga1
25.6857	26.7045	26.5839	26.1532	26.418	27.3412									2	2	2	72.9	72.9	72.9	6.7709	0	7.1648	1047900000	10	NaN	1	0		NaN	A0A338P6I9	A0A338P6I9
28.2502	28.4369	28.274	27.1998	27.208	27.6348					+	D10GM_D0	+	D10DM_D0	5	5	5	31.3	31.3	31.3	18.783	0	42.326	2746700000	24	2.48096	0.00428304	-0.972821	+	-6.26907	A0A338P7E3;A0A338P711;C0HKG6;C0HKG5	A0A338P7E3;A0A338P711;C0HKG6;C0HKG5
30.4872	30.5407	30.5471	29.3539	29.4498	29.504	biological regulation;cell cycle phase;cell cycle process;cell division;cellular component organization;cellular component organization at cellular level;cellular component organization or biogenesis;cellular component organization or biogenesis at cellular level;cellular process;cytoskeleton organization;establishment of localization;establishment of localization in cell;establishment of mitotic…	catalytic activity;hydrolase activity;hydrolase activity, acting on acid anhydrides;hydrolase activity, acting on acid anhydrides, in phosphorus-containing anhydrides;motor activity;nucleoside-triphosphatase activity;pyrophosphatase activity	cell part;cytoplasmic dynein complex;cytoplasmic part;cytoskeletal part;dynein complex;Golgi apparatus;intracellular membrane-bounded organelle;intracellular non-membrane-bounded organelle;intracellular organelle;intracellular organelle part;intracellular part;macromolecular complex;membrane-bounded organelle;microtubule;microtubule associated complex;non-membrane-bounded organelle;organelle;orga…		+	D10GM_D0	+	D10DM_D0	4	4	4	58.9	58.9	58.9	12.242	0	94.727	11604000000	43	4.65737	0	-1.08909	+	-22.7767	A0A338P7B7;P51807	A0A338P7B7;P51807	Dynein light chain Tctex-type 1	Dynlt1
32.3047	32.5655	32.4071	32.3852	32.2961	32.2678	biological regulation;biosynthetic process;cell proliferation;cellular biosynthetic process;cellular macromolecule biosynthetic process;cellular macromolecule metabolic process;cellular metabolic process;cellular nitrogen compound metabolic process;cellular process;cellular protein metabolic process;cellular response to chemical stimulus;cellular response to corticosteroid stimulus;cellular respo…	acid-amino acid ligase activity;adenyl nucleotide binding;adenyl ribonucleotide binding;ATP binding;binding;catalytic activity;ligase activity;ligase activity, forming carbon-nitrogen bonds;nucleotide binding;protein binding transcription factor activity;purine nucleotide binding;purine ribonucleoside triphosphate binding;purine ribonucleotide binding;ribonucleotide binding;small conjugating prot…	cell part;cytoplasm;intracellular membrane-bounded organelle;intracellular organelle;intracellular part;membrane-bounded organelle;nucleus;organelle	Parkinson's disease;Ubiquitin mediated proteolysis					7	7	7	68.9	68.9	68.9	14.121	0	107.12	66299000000	90	0.58268	0.198813	-0.109398		-1.3066	A0A338P7E5;P68037;A0A338P786;A0A338P702	A0A338P7E5;P68037;A0A338P786;A0A338P702	Ubiquitin-conjugating enzyme E2 L3	Ube2l3
26.7451	27.1862	26.2026	25.8403	25.4147	26.3484	biological regulation;catabolic process;cellular catabolic process;cellular macromolecule catabolic process;cellular macromolecule metabolic process;cellular metabolic process;cellular nitrogen compound metabolic process;cellular process;establishment of localization;establishment of localization in cell;establishment of RNA localization;gene silencing;gene silencing by RNA;intracellular transpor…	binding;nucleic acid binding;nucleotide binding;RNA 7-methylguanosine cap binding;RNA binding;RNA cap binding	cell part;cytoplasm;intracellular membrane-bounded organelle;intracellular organelle;intracellular organelle part;intracellular part;macromolecular complex;membrane-bounded organelle;mRNA cap binding complex;nuclear cap binding complex;nuclear part;nucleoplasm;nucleus;organelle;organelle part;protein complex;RNA cap binding complex	mRNA surveillance pathway;RNA transport;Spliceosome					2	2	2	12.7	12.7	12.7	19.109	0	5.3977	1022500000	11	1.00948	0.0569932	-0.843523		-2.15128	A0A338P7L9;Q9CQ49	A0A338P7L9;Q9CQ49	Nuclear cap-binding protein subunit 2	Ncbp2
26.7959	26.5809	26.5738	26.7206	26.538	26.4188	biological regulation;cell cycle phase;cell cycle process;cell division;cellular component organization;cellular component organization at cellular level;cellular component organization or biogenesis;cellular component organization or biogenesis at cellular level;cellular process;mitosis;negative regulation of biological process;negative regulation of cytokine production;negative regulation of mu…	binding;protein binding;protein domain specific binding;SH3 domain binding	cell cortex;cell junction;cell part;cell projection;cell-cell junction;cytoplasm;cytoplasmic part;cytoskeletal part;cytosol;extracellular membrane-bounded organelle;extracellular organelle;extracellular region part;extracellular vesicular exosome;filamentous actin;intracellular non-membrane-bounded organelle;intracellular organelle;intracellular organelle part;intracellular part;macromolecular co…	Bacterial invasion of epithelial cells					7	7	7	19.7	19.7	19.7	58.393	0	7.9145	1255600000	19	0.32831	0.472582	-0.0910269		-0.798009	A0A3B2W812;Q9JLQ0	A0A3B2W812;Q9JLQ0	CD2-associated protein	Cd2ap
27.6109	27.7449	27.6342	26.764	27.5769	27.6329		catalytic activity;hydrolase activity	adherens junction;anchoring junction;cell junction;cell part;cell-substrate adherens junction;cell-substrate junction;cytoplasm;cytosolic small ribosomal subunit;extracellular membrane-bounded organelle;extracellular organelle;extracellular region part;extracellular vesicular exosome;focal adhesion;intracellular non-membrane-bounded organelle;intracellular organelle;intracellular organelle part;i…						20	2	0	45.6	9.4	0	32.717	0	9.6114	2309600000	11	0.52497	0.239171	-0.338769		-1.19367	A0A3B2W864;Q3UW83;A0A338P7K4;A0A338P731;A0A338P6L9;B2KF67;A0A338P6T6	A0A3B2W864;Q3UW83;A0A338P7K4;A0A338P731		Rps10
28.9655	29.3849	29.0589	28.9647	28.5637	28.9552	cell proliferation;cell proliferation in external granule layer;cell proliferation in hindbrain;cellular component assembly;cellular component assembly at cellular level;cellular component organization;cellular component organization at cellular level;cellular component organization or biogenesis;cellular component organization or biogenesis at cellular level;cellular macromolecular complex assem…	binding;proteasome binding;protein binding;protein complex binding	cell part;cytoplasm;cytoplasmic part;endoplasmic reticulum;intracellular membrane-bounded organelle;intracellular organelle;intracellular part;membrane-bounded organelle;nucleus;organelle						11	11	11	50.4	50.4	50.4	30.54	0	35.029	6348200000	42	0.775572	0.108588	-0.308579		-1.68302	A0A3B2WB82;Q9JK23;A0A3B2W3V4	A0A3B2WB82;Q9JK23	Proteasome assembly chaperone 1	Psmg1
27.3895	24.9394	25.8812	27.7956	27.4911	27.4914									2	2	2	38.1	38.1	38.1	8.5937	0	11.767	2211700000	9	0.990601	0.0597512	1.52263		2.11262	A0A3B2WBC6	A0A3B2WBC6
34.2884	34.395	34.3395	34.263	34.1059	34.2784	biosynthetic process;cellular biosynthetic process;cellular macromolecule biosynthetic process;cellular macromolecule metabolic process;cellular metabolic process;cellular process;cellular protein metabolic process;macromolecule biosynthetic process;macromolecule metabolic process;metabolic process;primary metabolic process;protein metabolic process;translation	structural constituent of ribosome;structural molecule activity	adherens junction;anchoring junction;cell junction;cell part;cell-substrate adherens junction;cell-substrate junction;cytoplasm;cytoplasmic part;cytosolic large ribosomal subunit;extracellular membrane-bounded organelle;extracellular organelle;extracellular region part;extracellular vesicular exosome;focal adhesion;intracellular membrane-bounded organelle;intracellular non-membrane-bounded organe…	Ribosome	+	D10GM_D0			23	23	23	80.6	80.6	80.6	24.744	0	148.93	245850000000	297	0.926719	0.0705779	-0.12516		-1.9831	A0A3B2WBL1;Q5XJF6;P53026;A0A3B2WDD2;A0A3B2W824;A0A3B2W820;D6RE43;A0A3B2WCA5	A0A3B2WBL1;Q5XJF6;P53026;A0A3B2WDD2;A0A3B2W824;A0A3B2W820	Ribosomal protein;60S ribosomal protein L10a	Rpl10a
31.6028	31.4229	31.2563	30.9706	30.6507	30.6289	biological regulation;biosynthetic process;catabolic process;cellular biosynthetic process;cellular catabolic process;cellular macromolecule biosynthetic process;cellular macromolecule catabolic process;cellular macromolecule metabolic process;cellular metabolic process;cellular nitrogen compound metabolic process;cellular process;establishment of localization;establishment of RNA localization;ma…	binding;DNA binding;mRNA binding;nucleic acid binding;RNA binding	cell part;cytoplasmic part;cytosol;intracellular non-membrane-bounded organelle;intracellular organelle;intracellular organelle part;intracellular part;macromolecular complex;membrane;non-membrane-bounded organelle;nuclear part;nucleoplasm;organelle;organelle part;ribonucleoprotein complex;RNA granule;stress granule		+	D10GM_D0	+	D10DM_D0	30	24	24	45.9	40.1	40.1	74.252	0	212.01	26119000000	112	1.98055	0.00888417	-0.677295	+	-4.54491	A0A3B2WCD8;Q3U0V1;A0A3B2W465	A0A3B2WCD8;Q3U0V1	Far upstream element-binding protein 2	Khsrp
29.5611	29.5622	29.6357	28.7104	28.9258	28.9586	establishment of localization;establishment of localization in cell;establishment of protein localization;intracellular transport;protein transport;transport	binding;protein binding;R-SMAD binding;SMAD binding	cell part;cytoplasm;intracellular membrane-bounded organelle;intracellular organelle;intracellular organelle part;intracellular part;membrane-bounded organelle;nuclear part;nucleoplasm;nucleus;organelle;organelle part		+	D10GM_D0	+	D10DM_D0	9	9	9	24.4	24.4	24.4	59.33	0	40.743	7194700000	31	3.04275	0.00252632	-0.721357	+	-8.83427	A0A3B2WCL5;Q9CT10	A0A3B2WCL5;Q9CT10	Ran-binding protein 3	Ranbp3
35.9891	35.8646	35.7828	35.5802	35.8044	35.6946	biological regulation;cell differentiation;cellular component assembly;cellular component assembly at cellular level;cellular component organization;cellular component organization at cellular level;cellular component organization or biogenesis;cellular component organization or biogenesis at cellular level;cellular developmental process;cellular macromolecular complex assembly;cellular macromole…	binding;cytoskeletal protein binding;enzyme binding;identical protein binding;protein binding;RNA polymerase binding;tau protein binding	axon;axon part;axon terminus;cell part;cell projection;cell projection part;cerebellar mossy fiber;clathrin-coated vesicle;coated vesicle;contractile fiber part;cytoplasm;cytoplasmic membrane-bounded vesicle;cytoplasmic part;cytoplasmic vesicle;cytoskeletal part;I band;initial segment;intracellular membrane-bounded organelle;intracellular organelle;intracellular organelle part;intracellular part;…						46	46	4	82.2	82.2	3.2	45.786	0	323.31	672210000000	473	0.986765	0.0602571	-0.18576		-2.10479	A0A3Q4EBK4;Q6P1B9;O08539-2;A0A3Q4EBR8	A0A3Q4EBK4;Q6P1B9;O08539-2	Myc box-dependent-interacting protein 1	Bin1
30.5656	30.093	30.5488	30.2086	29.9163	30.1069	biological regulation;cellular macromolecule metabolic process;cellular metabolic process;cellular nitrogen compound metabolic process;cellular process;establishment of localization;establishment of RNA localization;macromolecule metabolic process;metabolic process;mRNA metabolic process;mRNA processing;mRNA transport;negative regulation of biological process;negative regulation of cellular metab…	binding;cation binding;ion binding;metal ion binding;nucleotide binding;transition metal ion binding;zinc ion binding	cell part;cytoplasm;extracellular membrane-bounded organelle;extracellular organelle;extracellular region part;extracellular vesicular exosome;intracellular organelle part;intracellular part;membrane-bounded organelle;membrane-bounded vesicle;nuclear part;nucleoplasm;organelle;organelle part;vesicle	Spliceosome					10	9	9	64.2	64.2	64.2	15.763	0	41.272	14503000000	53	0.853972	0.0872752	-0.325171		-1.83772	A0A3Q4EH04;A0A3Q4L335;A0A3Q4L393;Q8BL97-3;Q8BL97-4;Q8BL97-2;Q8BL97;A0A3Q4EGP0	A0A3Q4EH04;A0A3Q4L335;A0A3Q4L393;Q8BL97-3;Q8BL97-4;Q8BL97-2;Q8BL97	Serine/arginine-rich splicing factor 7	Srsf7
27.4466	27.883	27.082	27.9132	27.9544	27.7726	biosynthetic process;cellular biosynthetic process;cellular metabolic process;cellular process;cofactor biosynthetic process;cofactor metabolic process;iron-sulfur cluster assembly;metabolic process;metallo-sulfur cluster assembly	4 iron, 4 sulfur cluster binding;adenyl nucleotide binding;adenyl ribonucleotide binding;ATP binding;binding;cation binding;ion binding;iron-sulfur cluster binding;metal cluster binding;metal ion binding;nucleotide binding;purine nucleotide binding;purine ribonucleoside triphosphate binding;purine ribonucleotide binding;ribonucleotide binding	cell part;centrosome;cytoplasm;cytoplasmic part;cytoskeletal part;intracellular membrane-bounded organelle;intracellular non-membrane-bounded organelle;intracellular organelle;intracellular organelle part;intracellular part;membrane-bounded organelle;microtubule organizing center;non-membrane-bounded organelle;nucleus;organelle;organelle part;spindle pole centrosome						5	5	5	25.5	25.5	25.5	26.861	0	13.003	2892000000	11	0.794907	0.102923	0.409557		1.72102	A0A3Q4L2S1;Q9R061;A0A3Q4EH93;A0A3Q4EGA7;A0A3Q4EC31;A0A3Q4EIH1;A0A3Q4EGU9;A0A3Q4L320	A0A3Q4L2S1;Q9R061;A0A3Q4EH93	Cytosolic Fe-S cluster assembly factor NUBP2	Nubp2
26.9468	26.8116	26.9473	26.8289	25.8789	26.8074	establishment of localization;transport		cell part;cytoplasmic part;integral to membrane;intracellular membrane-bounded organelle;intracellular organelle;intracellular organelle part;intracellular part;intrinsic to membrane;membrane;membrane part;membrane-bounded organelle;mitochondrial inner membrane;mitochondrial membrane;mitochondrial part;mitochondrion;organelle;organelle inner membrane;organelle membrane;organelle part						3	3	3	20.5	20.5	20.5	26.124	0	9.2638	1370800000	9	0.555935	0.216783	-0.396835		-1.25435	A0A3Q4L2U5;Q9CQS4	A0A3Q4L2U5;Q9CQS4	Solute carrier family 25 member 46	Slc25a46
26.7158	26.6867	25.9217	27.1514	27.0788	25.6233	cellular process;establishment of localization;establishment of protein localization;protein transport;transport;vesicle-mediated transport		cell part;cytoplasmic part;cytoskeletal part;endoplasmic reticulum membrane;endoplasmic reticulum part;endoplasmic reticulum-Golgi intermediate compartment;endoplasmic reticulum-Golgi intermediate compartment membrane;Golgi apparatus;Golgi apparatus part;Golgi membrane;integral to membrane;intracellular membrane-bounded organelle;intracellular organelle;intracellular organelle part;intracellular …						2	2	2	10.4	10.4	10.4	26.104	0	4.5009	1193800000	7	NaN	1	0		NaN	A0A494BA88;A0A494B8Y8;A0A494B9Y3;Q91XB7;A0A494BA71	A0A494BA88;A0A494B8Y8;A0A494B9Y3;Q91XB7;A0A494BA71	Protein YIF1A	Yif1a
27.3244	27.3446	27.1144	26.5677	26.4463	25.0317		catalytic activity	cell part;cytoplasmic part;extracellular membrane-bounded organelle;extracellular organelle;extracellular region part;extracellular vesicular exosome;intracellular membrane-bounded organelle;intracellular organelle;intracellular part;membrane-bounded organelle;membrane-bounded vesicle;microbody;organelle;peroxisome;vesicle		+	D10GM_D0	+	D10DM_D0	3	3	3	18.7	18.7	18.7	27.514	0	11.199	1327300000	7	1.17514	0.0396503	-1.24586		-2.49936	A0A494B952;Q91V64	A0A494B952;Q91V64	Isochorismatase domain-containing protein 1	Isoc1
25.1195	27.7186	27.6596	27.7771	28.0221	27.9437	biological regulation;catabolic process;cellular catabolic process;cellular chemical homeostasis;cellular homeostasis;cellular ion homeostasis;cellular macromolecule catabolic process;cellular macromolecule metabolic process;cellular metabolic process;cellular process;cellular protein metabolic process;chemical homeostasis;homeostatic process;ion homeostasis;macromolecule catabolic process;macrom…	acid-amino acid ligase activity;binding;catalytic activity;channel inhibitor activity;channel regulator activity;ion channel binding;ion channel inhibitor activity;ligase activity;ligase activity, forming carbon-nitrogen bonds;potassium channel inhibitor activity;potassium channel regulator activity;protein binding;small conjugating protein ligase activity;sodium channel inhibitor activity;sodium…	cell part;cytoplasm;extracellular membrane-bounded organelle;extracellular organelle;extracellular region part;extracellular vesicular exosome;intracellular membrane-bounded organelle;intracellular organelle;intracellular part;membrane-bounded organelle;membrane-bounded vesicle;nucleus;organelle;vesicle						7	4	1	7.9	4.4	1.5	100.9	0	6.3531	2991900000	20	0.557892	0.215546	1.08171		1.25818	A0A494BA39;A0A494B9F0;A0A494B953;A0A494BAG2;A0A494BAX0;Q8CFI0-3;Q8CFI0;A0A494BAE4;A0A286YCR1	A0A494BA39;A0A494B9F0;A0A494B953;A0A494BAG2;A0A494BAX0;Q8CFI0-3;Q8CFI0;A0A494BAE4	E3 ubiquitin-protein ligase NEDD4-like	Nedd4l
28.0418	28.0818	28.0829	26.634	25.5888	26.6588	biological regulation;cell differentiation;cellular developmental process;cellular process;cellular response to chemical stimulus;cellular response to oxidative stress;cellular response to stimulus;cellular response to stress;developmental process;muscle cell differentiation;negative regulation of biological process;negative regulation of biosynthetic process;negative regulation of cell different…	binding;chromatin binding;cytoskeletal protein binding;enzyme binding;kinase binding;protein binding;protein kinase B binding;protein kinase binding;titin binding	cell part;chromatin;chromosomal part;contractile fiber;contractile fiber part;cytoplasm;cytoplasmic part;cytosol;euchromatin;I band;intracellular membrane-bounded organelle;intracellular non-membrane-bounded organelle;intracellular organelle;intracellular organelle part;intracellular part;membrane-bounded organelle;myofibril;non-membrane-bounded organelle;nuclear body;nuclear part;nucleoplasm par…		+	D10GM_D0	+	D10DM_D0	5	5	5	21.1	21.1	21.1	37.125	0	13.136	1709800000	11	2.13474	0.00769107	-1.77493	+	-5.03016	A0A494B9J0;Q9WV06	A0A494B9J0;Q9WV06	Ankyrin repeat domain-containing protein 2	Ankrd2
27.887	27.7297	27.9729	28.3508	28.2041	28.2507	cellular process;establishment of localization;transport;vesicle-mediated transport	binding;cation binding;ion binding;metal ion binding;transition metal ion binding;zinc ion binding	cell part;cytoplasmic part;Golgi apparatus;integral to membrane;intracellular membrane-bounded organelle;intracellular organelle;intracellular part;intrinsic to membrane;membrane part;membrane-bounded organelle;organelle		+	D10GM_D0	+	D10DM_D0	4	4	4	35.7	35.7	35.7	14.509	0	13.605	3628300000	12	2.08345	0.00813077	0.405294		4.86459	E0CX79;E0CXR3;E0CZD9;E0CXM9;A0A494B9Y9;Q9DB43;E0CXA3	E0CX79;E0CXR3;E0CZD9;E0CXM9;A0A494B9Y9;Q9DB43	Zinc finger protein-like 1	Zfpl1
31.6443	31.4828	31.4094	30.9708	30.7511	30.7505	biosynthetic process;cellular biosynthetic process;cellular macromolecule biosynthetic process;cellular macromolecule metabolic process;cellular metabolic process;cellular process;cellular protein metabolic process;macromolecule biosynthetic process;macromolecule metabolic process;metabolic process;primary metabolic process;protein metabolic process;translation	structural constituent of ribosome;structural molecule activity	cell part;cytoplasmic part;intracellular non-membrane-bounded organelle;intracellular organelle;intracellular part;macromolecular complex;non-membrane-bounded organelle;organelle;ribonucleoprotein complex;ribosome	Ribosome	+	D10GM_D0	+	D10DM_D0	4	4	4	19	19	19	7.0062	0	10.908	26504000000	31	2.61592	0.00363086	-0.688064	+	-6.81627	A0A494B9Z0;A0A494BBA8;Q642K5;P62862	A0A494B9Z0;A0A494BBA8;Q642K5;P62862	40S ribosomal protein S30	Fau
25.7326	25.1078	25.41	27.5348	26.7728	26.807	anatomical structure development;antigen processing and presentation;antigen processing and presentation of endogenous antigen;antigen processing and presentation of endogenous peptide antigen;antigen processing and presentation of endogenous peptide antigen via MHC class I;antigen processing and presentation of endogenous peptide antigen via MHC class I via ER pathway;antigen processing and pres…	antigen binding;beta-2-microglobulin binding;binding;peptide antigen binding;peptide binding;protein binding;protein complex binding;receptor binding;T cell receptor binding;TAP binding	cell part;cell surface;cytoplasmic part;cytoplasmic vesicle membrane;cytoplasmic vesicle part;endocytic vesicle membrane;endoplasmic reticulum;endoplasmic reticulum exit site;endoplasmic reticulum part;external side of plasma membrane;extracellular membrane-bounded organelle;extracellular organelle;extracellular region part;extracellular vesicular exosome;Golgi apparatus;Golgi apparatus part;Golg…	Allograft rejection;Antigen processing and presentation;Autoimmune thyroid disease;Cell adhesion molecules (CAMs);Endocytosis;Graft-versus-host disease;Natural killer cell mediated cytotoxicity;Phagosome;Type I diabetes mellitus;Viral myocarditis	+	D10GM_D0	+	D10DM_D0	3	3	3	14.5	14.5	14.5	32.742	0	9.2579	1545800000	19	2.20966	0.006338	1.62138	+	5.27985	G3UXW2;A0A494BA33;A0A494BAT0;Q3TH01;P01901;A0A0B4J1G3;A0A494B9G8;P14428;P01902;P03991	G3UXW2;A0A494BA33;A0A494BAT0;Q3TH01;P01901	H-2 class I histocompatibility antigen, K-B alpha chain	H2-K1
27.4392	27.6736	27.6492	27.5774	27.6463	27.2925	acetaldehyde metabolic process;activation of immune response;activation of innate immune response;aging;anatomical structure development;anatomical structure morphogenesis;biological regulation;biosynthetic process;cell surface receptor linked signaling pathway;cellular aldehyde metabolic process;cellular biosynthetic process;cellular macromolecule biosynthetic process;cellular macromolecule meta…	activating transcription factor binding;anion binding;ankyrin repeat binding;binding;chromatin binding;core promoter proximal region DNA binding;core promoter proximal region sequence-specific DNA binding;DNA binding;enhancer binding;enhancer sequence-specific DNA binding;enzyme binding;histone deacetylase binding;identical protein binding;ion binding;kinase binding;NF-kappaB binding;nucleic acid…	cell part;cytoplasm;cytoplasmic part;cytosol;I-kappaB/NF-kappaB complex;intracellular membrane-bounded organelle;intracellular organelle;intracellular organelle part;intracellular part;macromolecular complex;membrane-bounded organelle;NF-kappaB complex;nuclear part;nucleoplasm;nucleoplasm part;nucleus;organelle;organelle part;protein complex;transcription factor complex	Acute myeloid leukemia;Adipocytokine signaling pathway;Amoebiasis;Apoptosis;B cell receptor signaling pathway;Chagas disease (American trypanosomiasis);Chemokine signaling pathway;Chronic myeloid leukemia;Cytosolic DNA-sensing pathway;Epithelial cell signaling in Helicobacter pylori infection;Hepatitis C;ko05152;Leishmaniasis;MAPK signaling pathway;Measles;Neurotrophin signaling pathway;NOD-like …					4	4	4	13.8	13.8	13.8	39.558	0	17.538	2585400000	14	0.246635	0.61039	-0.0819136		-0.623554	A0A494BA44;Q04207-2;Q04207	A0A494BA44;Q04207-2;Q04207	Transcription factor p65	Rela
29.3181	29.3697	29.3359	31.2059	30.9006	30.6626		binding;protein binding;protein domain specific binding;SH3 domain binding	cell part;cytoplasm;extracellular membrane-bounded organelle;extracellular organelle;extracellular region part;extracellular vesicular exosome;intracellular part;membrane-bounded organelle;membrane-bounded vesicle;organelle;vesicle		+	D10GM_D0	+	D10DM_D0	10	10	10	56.1	56.1	56.1	23.394	0	141.76	20020000000	57	3.25255	0.00252038	1.58184	+	10.0136	A0A494BA97;Q62422;A0A494B943	A0A494BA97;Q62422	Osteoclast-stimulating factor 1	Ostf1
31.9278	31.9487	31.9299	31.9718	31.9109	32.2375	alcohol metabolic process;biological regulation;biosynthetic process;cation homeostasis;cell differentiation;cellular aromatic compound metabolic process;cellular biosynthetic process;cellular component assembly;cellular component organization;cellular component organization or biogenesis;cellular developmental process;cellular metabolic process;cellular nitrogen compound biosynthetic process;cel…	2 iron, 2 sulfur cluster binding;binding;catalytic activity;cation binding;ferrochelatase activity;heme binding;ion binding;iron ion binding;iron-responsive element binding;iron-sulfur cluster binding;lyase activity;metal cluster binding;metal ion binding;mRNA binding;nucleic acid binding;RNA binding;tetrapyrrole binding;transition metal ion binding	cell part;cytoplasmic part;intracellular membrane-bounded organelle;intracellular organelle;intracellular organelle part;intracellular part;membrane;membrane-bounded organelle;mitochondrial inner membrane;mitochondrial membrane;mitochondrial part;mitochondrion;organelle;organelle inner membrane;organelle membrane;organelle part	Porphyrin and chlorophyll metabolism					18	18	18	55.4	55.4	55.4	46.96	0	150.93	48991000000	143	0.447398	0.31234	0.104534		1.0403	A0A494BAI5;Q544X6;P22315;F6T2S0;Q91W09;A0A494B9Y8;A0A494BBL4;A0A494BAR8;A0A494BA61	A0A494BAI5;Q544X6;P22315;F6T2S0;Q91W09;A0A494B9Y8;A0A494BBL4	Ferrochelatase;Ferrochelatase, mitochondrial	Fech
28.7508	28.8523	28.7652	29.278	29.0014	28.7247	anatomical structure development;anatomical structure morphogenesis;biological regulation;cell development;cell part morphogenesis;cell projection morphogenesis;cell projection organization;cell surface receptor linked signaling pathway;cellular component morphogenesis;cellular component movement;cellular component organization;cellular component organization at cellular level;cellular component …	binding;catalytic activity;cation binding;cytoskeletal protein binding;GDP binding;GTP binding;GTPase activity;guanyl nucleotide binding;guanyl ribonucleotide binding;hydrolase activity;hydrolase activity, acting on acid anhydrides;hydrolase activity, acting on acid anhydrides, in phosphorus-containing anhydrides;ion binding;metal ion binding;microtubule binding;nucleoside-triphosphatase activity…	cell part;cell projection;centrosome;cilium;cytoplasmic microtubule;cytoplasmic part;cytoskeletal part;extracellular membrane-bounded organelle;extracellular organelle;extracellular region part;extracellular vesicular exosome;Golgi apparatus;Golgi apparatus part;Golgi membrane;intracellular membrane-bounded organelle;intracellular non-membrane-bounded organelle;intracellular organelle;intracellul…		+	D10GM_D0			6	6	6	39.4	39.4	39.4	20.227	0	91.674	6306300000	48	0.580018	0.200726	0.211912		1.3014	A0A494BAJ6;Q9WUL7	A0A494BAJ6;Q9WUL7	ADP-ribosylation factor-like protein 3	Arl3
29.5689	29.542	29.5293	30.3313	30.2699	30.0579	cellular process;ER to Golgi vesicle-mediated transport;establishment of localization;establishment of localization in cell;Golgi vesicle transport;intracellular transport;transport;vesicle-mediated transport		cell part;cytoplasmic part;endoplasmic reticulum membrane;endoplasmic reticulum part;endoplasmic reticulum-Golgi intermediate compartment;endoplasmic reticulum-Golgi intermediate compartment membrane;Golgi apparatus part;Golgi membrane;integral to membrane;intracellular membrane-bounded organelle;intracellular organelle;intracellular organelle part;intracellular part;intrinsic to membrane;membran…		+	D10GM_D0	+	D10DM_D0	7	7	7	40.3	40.3	40.3	21.445	0	49.833	13988000000	49	2.88765	0.002304	0.672932	+	8.04617	F6SLP4;A0A494BAW5;A0A494BAK4;Q9DC16;A0A494BAX4	F6SLP4;A0A494BAW5;A0A494BAK4;Q9DC16	Endoplasmic reticulum-Golgi intermediate compartment protein 1	Ergic1
27.5402	27.8494	25.6723	28.1874	28.1723	28.0489	biosynthetic process;carboxylic acid biosynthetic process;carboxylic acid metabolic process;cellular biosynthetic process;cellular ketone metabolic process;cellular lipid metabolic process;cellular metabolic process;cellular process;fatty acid biosynthetic process;fatty acid metabolic process;lipid biosynthetic process;lipid metabolic process;metabolic process;monocarboxylic acid metabolic proces…	binding;catalytic activity;cation binding;heme binding;ion binding;iron ion binding;metal ion binding;oxidoreductase activity;oxidoreductase activity, acting on paired donors, with incorporation or reduction of molecular oxygen;oxidoreductase activity, acting on paired donors, with oxidation of a pair of donors resulting in the reduction of molecular oxygen to two molecules of water;tetrapyrrole …	cell part;cytoplasmic part;endoplasmic reticulum membrane;endoplasmic reticulum part;integral to membrane;intracellular organelle part;intracellular part;intrinsic to membrane;membrane;membrane part;organelle membrane;organelle part						4	4	4	16.4	16.4	16.4	44.156	0	12.793	2904500000	21	0.752093	0.116564	1.11554		1.63699	A0A494BB03;Q9JJE7	A0A494BB03;Q9JJE7	Fatty acid desaturase 3	Fads3
28.4995	28.8055	28.9567	28.6341	28.4514	28.6984			cell part;cytoplasm;intracellular organelle part;intracellular part;nuclear part;nucleoplasm;organelle part						8	8	8	14	14	14	78.578	0	22.212	4965200000	21	0.44613	0.313674	-0.159283		-1.03777	A0A494BB75;E0CYH4;Q8C6G8;F7DFQ2;F6UT94;F8WH48	A0A494BB75;E0CYH4;Q8C6G8	WD repeat-containing protein 26	Wdr26
28.4839	28.699	28.4862	28.4541	28.2914	28.3122	cellular process;establishment of localization;establishment of localization in cell;Golgi vesicle transport;intracellular transport;retrograde vesicle-mediated transport, Golgi to ER;transport;vesicle-mediated transport	adenyl nucleotide binding;adenyl ribonucleotide binding;ATP binding;binding;catalytic activity;kinase activity;nucleotide binding;phosphotransferase activity, alcohol group as acceptor;protein kinase activity;purine nucleotide binding;purine ribonucleoside triphosphate binding;purine ribonucleotide binding;ribonucleotide binding;transferase activity;transferase activity, transferring phosphorus-c…	cell part;cis-Golgi network;COPI vesicle coat;cytoplasm;cytoplasmic part;cytoplasmic vesicle part;cytoskeletal part;endoplasmic reticulum-Golgi intermediate compartment;Golgi apparatus;Golgi apparatus part;intracellular membrane-bounded organelle;intracellular organelle;intracellular organelle part;intracellular part;macromolecular complex;membrane;membrane coat;membrane part;membrane-bounded org…				+	D10DM_D0	13	13	13	22.2	22.2	22.2	82.463	0	72.936	4646800000	34	1.09198	0.0464754	-0.203791		-2.32251	R4H4V1;A0A494BBD3;R4H4Y7;Q9EQC5;A0A494BBM6;A0A494B9K7	R4H4V1;A0A494BBD3;R4H4Y7;Q9EQC5	N-terminal kinase-like protein	Scyl1
32.9673	32.6177	32.6293	32.6055	32.414	32.511	biological regulation;cell redox homeostasis;cellular homeostasis;cellular macromolecule metabolic process;cellular metabolic process;cellular process;cellular protein metabolic process;cellular response to chemical stimulus;cellular response to oxidative stress;cellular response to stimulus;cellular response to stress;glycerol ether metabolic process;homeostatic process;macromolecule metabolic p…	catalytic activity;disulfide oxidoreductase activity;oxidoreductase activity;oxidoreductase activity, acting on a sulfur group of donors;oxidoreductase activity, acting on a sulfur group of donors, disulfide as acceptor;protein disulfide oxidoreductase activity	cell part;cytoplasm;extracellular membrane-bounded organelle;extracellular organelle;extracellular region part;extracellular vesicular exosome;intracellular membrane-bounded organelle;intracellular organelle;intracellular part;macromolecular complex;membrane-bounded organelle;membrane-bounded vesicle;nucleus;organelle;proteasome complex;protein complex;vesicle		+	D10GM_D0			17	17	17	63.7	63.7	63.7	32.715	0	302.62	75374000000	164	0.830465	0.0928299	-0.227976		-1.79115	A0A498WGD8;Q8CDN6;A0A494BBI1;A0A494B955;A0A494BB31	A0A498WGD8;Q8CDN6;A0A494BBI1;A0A494B955	Thioredoxin-like protein 1	Txnl1
29.397	29.1603	29.4681	29.2648	29.4469	29.032		14-3-3 protein binding;actin binding;actinin binding;alpha-actinin binding;binding;cytoskeletal protein binding;muscle alpha-actinin binding;protein binding	actin cytoskeleton;adherens junction;anchoring junction;cell junction;cell part;cell-substrate adherens junction;cell-substrate junction;contractile fiber part;cytoplasmic part;cytoskeleton;focal adhesion;intracellular membrane-bounded organelle;intracellular non-membrane-bounded organelle;intracellular organelle;intracellular part;membrane-bounded organelle;non-membrane-bounded organelle;nucleus…						8	8	8	18.7	18.7	18.7	74.983	0	90.649	7568000000	54	0.2442	0.613738	-0.0939115		-0.618207	A0A498WGE8;Q91YE8-2;Q91YE8;D3YVV9;E9Q1U2;A0A0G2JDM5	A0A498WGE8;Q91YE8-2;Q91YE8;D3YVV9;E9Q1U2	Synaptopodin-2	Synpo2
33.1903	33.318	33.1876	33.318	33.3332	33.3474	amine metabolic process;amino acid activation;asparaginyl-tRNA aminoacylation;carboxylic acid metabolic process;cellular amine metabolic process;cellular amino acid metabolic process;cellular ketone metabolic process;cellular macromolecule metabolic process;cellular metabolic process;cellular nitrogen compound metabolic process;cellular process;macromolecule metabolic process;metabolic process;nc…	adenyl nucleotide binding;adenyl ribonucleotide binding;aminoacyl-tRNA ligase activity;asparagine-tRNA ligase activity;ATP binding;binding;catalytic activity;ligase activity;ligase activity, forming aminoacyl-tRNA and related compounds;ligase activity, forming carbon-oxygen bonds;nucleic acid binding;nucleotide binding;purine nucleotide binding;purine ribonucleoside triphosphate binding;purine ri…	cell part;cytoplasm;cytoplasmic part;extracellular membrane-bounded organelle;extracellular organelle;extracellular region part;extracellular vesicular exosome;intracellular membrane-bounded organelle;intracellular organelle;intracellular part;membrane-bounded organelle;membrane-bounded vesicle;mitochondrion;organelle;vesicle	Aminoacyl-tRNA biosynthesis			+	D10DM_D0	37	37	37	57.9	57.9	57.9	64.208	0	323.31	126400000000	316	1.08216	0.0470419	0.100901		2.30193	A0A498WGK2;Q8BP47;A0A494BB89;A0A494BAX5;A0A494BAW6;A0A494B927;A0A494B996;A0A494B9G0;A0A494B949;A0A494BB92	A0A498WGK2;Q8BP47;A0A494BB89;A0A494BAX5	Asparagine--tRNA ligase, cytoplasmic	Nars
29.8004	30.2177	29.973	30.4462	30.3397	30.4639			cell part;integral to membrane;intrinsic to membrane;membrane part		+	D10GM_D0	+	D10DM_D0	10	10	10	17.3	17.3	17.3	67.507	0	38.858	17516000000	57	1.52419	0.0194652	0.419589		3.30085	A0A498WGK6;Q9ET30	A0A498WGK6;Q9ET30	Transmembrane 9 superfamily member 3	Tm9sf3
29.6989	30.1817	29.9581	29.303	29.3303	29.4598	biological regulation;catabolic process;cellular catabolic process;cellular macromolecule catabolic process;cellular macromolecule metabolic process;cellular metabolic process;cellular process;cellular protein metabolic process;induction of apoptosis;induction of apoptosis by extracellular signals;induction of apoptosis by granzyme;induction of programmed cell death;macromolecule catabolic proces…	acid-amino acid ligase activity;binding;catalytic activity;enzyme binding;ligase activity;ligase activity, forming carbon-nitrogen bonds;protein binding;small conjugating protein ligase activity;ubiquitin-protein ligase activity;ubiquitin-ubiquitin ligase activity;unfolded protein binding	cell part;cytoplasm;intracellular membrane-bounded organelle;intracellular organelle;intracellular part;macromolecular complex;membrane-bounded organelle;nucleus;organelle;protein complex;ubiquitin ligase complex	Protein processing in endoplasmic reticulum;Ubiquitin mediated proteolysis	+	D10GM_D0	+	D10DM_D0	14	14	14	15	15	15	147.07	0	35.291	10277000000	52	1.77092	0.0119941	-0.58189	+	-3.94094	A0A571BD95;A0A5F8MP95;Q9ES00;G3UZD6;H7BXC2;G3UZM6	A0A571BD95;A0A5F8MP95;Q9ES00;G3UZD6	Ubiquitin conjugation factor E4 B	Ube4b
32.8113	33.0173	33.1907	32.1997	31.939	31.9532	actin cytoskeleton organization;actin filament-based process;actomyosin structure organization;anatomical structure development;anatomical structure morphogenesis;biological regulation;cardiac cell development;cardiac muscle cell development;cardiac muscle tissue morphogenesis;cardiac septum development;cell development;cell junction organization;cell-cell junction organization;cellular chemical …	actinin binding;alpha-actinin binding;binding;cation binding;cytoskeletal protein binding;filamin binding;ion binding;metal ion binding;protein binding;transition metal ion binding;zinc ion binding	adherens junction;anchoring junction;cell junction;cell part;cell-cell adherens junction;cell-cell contact zone;cell-cell junction;contractile fiber part;cytoplasmic part;fascia adherens;intercalated disc;intracellular part;organelle part;Z disc		+	D10GM_D0	+	D10DM_D0	55	55	55	45.2	45.2	45.2	196.66	0	323.31	66922000000	289	2.66959	0.00314563	-0.975824	+	-7.04509	A0A571BDS0;E9QQ93;O70373;A0A5F8MP54;A0A5F8MPR4;Q4U4S6-2;Q4U4S6	A0A571BDS0;E9QQ93;O70373	Xin actin-binding repeat-containing protein 1	Xirp1
28.0958	28.3924	28.3005	28.1242	27.7526	27.7475							+	D10DM_D0	4	4	4	9.6	9.6	9.6	53.987	0	8.9765	3398800000	17	1.19678	0.0375118	-0.388138		-2.54614	A0A571BEI2;Q6PIU9	A0A571BEI2;Q6PIU9	Uncharacterized protein FLJ45252 homolog
33.5651	33.8386	34.06	33.4645	33.5529	33.7485	actin cytoskeleton organization;actin filament-based process;actomyosin structure organization;biological regulation;cellular component organization;cellular component organization at cellular level;cellular component organization or biogenesis;cellular component organization or biogenesis at cellular level;cellular process;cytoskeleton organization;organelle organization;regulation of actin cyto…		cell part;contractile fiber;contractile fiber part;cytoplasmic part;cytoskeletal part;extracellular membrane-bounded organelle;extracellular organelle;extracellular region part;extracellular vesicular exosome;intracellular non-membrane-bounded organelle;intracellular organelle;intracellular organelle part;intracellular part;macromolecular complex;membrane-bounded organelle;membrane-bounded vesicl…						220	220	220	42.1	42.1	42.1	867.08	0	323.31	162370000000	831	0.631666	0.170562	-0.232605		-1.40208	A0A571BF46;A0A571BF58;E9Q1W3;A2AQA9;A2AQB2;F6RDH3;A0A1B0GSF5;F6X9B6;A0A1B0GSI0;G3UWS1	A0A571BF46;A0A571BF58;E9Q1W3;A2AQA9		Neb
28.9088	29.2088	29.0769	28.0411	27.6779	28.5058	anatomical structure formation involved in morphogenesis;biological regulation;cell cycle arrest;cell cycle process;cell surface receptor linked signaling pathway;cellular process;cellular response to stimulus;developmental process;establishment of localization;establishment of localization in cell;establishment of protein localization;establishment of protein localization in endoplasmic reticulu…	actin binding;ATPase activity;binding;calcium ion binding;catalytic activity;cation binding;cytoskeletal protein binding;hydrolase activity;hydrolase activity, acting on acid anhydrides;hydrolase activity, acting on acid anhydrides, in phosphorus-containing anhydrides;ion binding;metal ion binding;microtubule binding;nucleoside-triphosphatase activity;protein binding;pyrophosphatase activity;tubu…	actin cytoskeleton;cell cortex;cell part;cell projection membrane;cell projection part;cytoplasm;cytoplasmic part;cytoskeletal part;cytoskeleton;Golgi apparatus;intracellular membrane-bounded organelle;intracellular non-membrane-bounded organelle;intracellular organelle;intracellular organelle part;intracellular part;leading edge membrane;macromolecular complex;membrane;membrane part;membrane-bou…		+	D10GM_D0	+	D10DM_D0	285	2	2	61.6	0.5	0.5	606.02	0	38.297	4710600000	23	1.75027	0.0123721	-0.989916	+	-3.88461	A0A571BGC6;A0A571BF93;A0A0A0MQA6;Q9QXZ0-2;E9QNP1;Q9QXZ0-4;F6SHS0;F6YKN8;A0A0A0MQH5;F6RL59	A0A571BGC6;A0A571BF93;A0A0A0MQA6;Q9QXZ0-2;E9QNP1;Q9QXZ0-4	Microtubule-actin cross-linking factor 1	Macf1
28.6584	28.9926	29.0953	29.1074	29.0494	28.8002	actin cytoskeleton organization;actin filament-based process;actomyosin structure organization;cellular component organization;cellular component organization at cellular level;cellular component organization or biogenesis;cellular component organization or biogenesis at cellular level;cellular process;cytoskeleton organization;organelle organization	binding;cation binding;ion binding;metal ion binding;transition metal ion binding;zinc ion binding							12	12	12	20.9	20.9	20.9	86.791	0	47.337	6203400000	46	0.162964	0.753146	0.070247		0.433322	D3YU59;D3Z589;A0A5F8MPN3;D3YU22;A0A571BG24;Q3UH68-2;Q3UH68;Q3UH68-3;F6W1Y9;D3YV55;F6X3N8	D3YU59;D3Z589;A0A5F8MPN3;D3YU22;A0A571BG24;Q3UH68-2;Q3UH68;Q3UH68-3	LIM and calponin homology domains-containing protein 1	Limch1
29.8783	29.8442	29.8247	29.5378	29.4554	29.6814	actin cytoskeleton organization;actin filament-based process;anatomical structure development;anatomical structure morphogenesis;biological regulation;brain development;cellular component organization;cellular component organization at cellular level;cellular component organization or biogenesis;cellular component organization or biogenesis at cellular level;cellular process;cellular response to …	enzyme activator activity;enzyme regulator activity;GTPase activator activity;GTPase regulator activity;guanyl-nucleotide exchange factor activity;nucleoside-triphosphatase regulator activity;Ras guanyl-nucleotide exchange factor activity;Rho guanyl-nucleotide exchange factor activity;small GTPase regulator activity	cell part;cytoplasmic part;cytosol;intracellular part;membrane;plasma membrane				+	D10DM_D0	19	19	17	21.5	21.5	20	133	0	69.649	10609000000	79	1.89297	0.0102824	-0.290855		-4.28521	A0A571BG95;E9PUE7;Q5SSL4-4;Q5SSL4;Q5SSL4-2;Q5SSL4-3;H3BJY3;H3BKV6;H3BKT3	A0A571BG95;E9PUE7;Q5SSL4-4;Q5SSL4;Q5SSL4-2;Q5SSL4-3	Active breakpoint cluster region-related protein	Abr
30.1484	30.3805	30.1253	29.6299	29.6984	29.4352	anatomical structure development;anatomical structure morphogenesis;biological adhesion;biological regulation;brown fat cell differentiation;cell adhesion;cell adhesion mediated by integrin;cell communication;cell differentiation;cell migration;cell motility;cell projection assembly;cell projection organization;cell surface receptor linked signaling pathway;cell-cell adhesion;cell-matrix adhesion…	binding;cation binding;integrin binding;ion binding;metal ion binding;protein binding;protein complex binding;receptor binding	adherens junction;alpha6-beta4 integrin complex;anchoring junction;basal part of cell;basal plasma membrane;basement membrane;basolateral plasma membrane;cell junction;cell part;cell projection;cell surface;cell-cell adherens junction;cell-cell junction;cell-substrate adherens junction;cell-substrate junction;external side of plasma membrane;extracellular matrix part;extracellular region part;fil…	Arrhythmogenic right ventricular cardiomyopathy (ARVC);Cell adhesion molecules (CAMs);Dilated cardiomyopathy;ECM-receptor interaction;Focal adhesion;Hematopoietic cell lineage;Hypertrophic cardiomyopathy (HCM);Pathways in cancer;Regulation of actin cytoskeleton;Small cell lung cancer;Toxoplasmosis	+	D10GM_D0	+	D10DM_D0	19	19	19	20.2	20.2	20.2	126.72	0	81.657	11291000000	87	2.2903	0.00586728	-0.63026	+	-5.55949	A0A5F8MPB5;Q61739-2;Q61739;F6VSK8	A0A5F8MPB5;Q61739-2;Q61739;F6VSK8	Integrin alpha-6;Integrin alpha-6 heavy chain;Integrin alpha-6 light chain	Itga6
27.1015	27.0542	26.7793	27.4422	27.3699	27.5682	anterograde axon cargo transport;axon cargo transport;cell communication;cell-cell signaling;cellular component movement;cellular process;cytoskeleton-dependent intracellular transport;developmental process;embryo development;establishment of localization;establishment of localization in cell;establishment of mitochondrion localization;establishment of mitochondrion localization, microtubule-medi…	adenyl nucleotide binding;adenyl ribonucleotide binding;ATP binding;ATPase activity;binding;catalytic activity;cytoskeletal protein binding;hydrolase activity;hydrolase activity, acting on acid anhydrides;hydrolase activity, acting on acid anhydrides, in phosphorus-containing anhydrides;microtubule binding;microtubule motor activity;motor activity;nucleoside-triphosphatase activity;nucleotide bin…	cell part;cell projection;cytoplasmic part;cytoplasmic vesicle;cytoplasmic vesicle membrane;cytoplasmic vesicle part;cytoskeletal part;Golgi apparatus;intracellular membrane-bounded organelle;intracellular organelle;intracellular organelle part;intracellular part;kinesin complex;macromolecular complex;membrane;membrane-bounded organelle;microtubule;microtubule associated complex;mitochondrion;neu…		+	D10GM_D0	+	D10DM_D0	9	9	3	5	5	1.9	211.59	0	31.381	2047500000	30	1.84758	0.0110505	0.481768		4.15485	A0A5F8MPF0;Q60575-2;Q60575;Q3V3Y9;F6XNB6	A0A5F8MPF0;Q60575-2;Q60575	Kinesin-like protein KIF1B	Kif1b
27.6195	27.3004	27.5834	25.9266	25.3648	24.9116	anatomical structure morphogenesis;axonogenesis;axonogenesis involved in innervation;cell part morphogenesis;cell projection morphogenesis;cell projection organization;cellular component morphogenesis;cellular component organization;cellular component organization at cellular level;cellular component organization or biogenesis;cellular component organization or biogenesis at cellular level;cellul…	beta-amyloid binding;binding;carbohydrate binding;glycosaminoglycan binding;heparin binding;pattern binding;polysaccharide binding;protein binding	cell part;collagen;extracellular matrix part;extracellular region;extracellular region part;extracellular space;integral to membrane;integral to plasma membrane;intrinsic to membrane;intrinsic to plasma membrane;membrane part;plasma membrane part		+	D10GM_D0	+	D10DM_D0	2	2	2	5.2	5.2	5.2	61.407	0	8.1038	710080000	7	2.60389	0.00395815	-2.10009	+	-6.76588	V9GWX5;A0A5F8MPI1;Q99MQ5;E9Q5L6	V9GWX5;A0A5F8MPI1;Q99MQ5;E9Q5L6	Collagen alpha-1(XXV) chain;Collagen-like Alzheimer amyloid plaque component	Col25a1
26.2192	26.6192	27.0338	23.6617	26.3248	26.4932	anatomical structure development;biological adhesion;biological regulation;blood vessel development;cell adhesion;cell development;cell surface receptor linked signaling pathway;cell-cell adhesion;cellular developmental process;cellular process;cellular response to cAMP;cellular response to chemical stimulus;cellular response to organic substance;cellular response to stimulus;developmental proces…	binding;binding, bridging;enzyme regulator activity;GTPase regulator activity;guanyl-nucleotide exchange factor activity;molecular transducer activity;nucleoside-triphosphatase regulator activity;protein binding;protein binding, bridging;Rap guanyl-nucleotide exchange factor activity;Ras guanyl-nucleotide exchange factor activity;SH3/SH2 adaptor activity;signal transducer activity;signaling adapt…	cell part;cytoplasmic part;early endosome;endosome;intracellular membrane-bounded organelle;intracellular organelle;intracellular part;membrane-bounded organelle;organelle	Focal adhesion;Insulin signaling pathway;Neurotrophin signaling pathway;Renal cell carcinoma	+	D10GM_D0			5	5	5	5.4	5.4	5.4	121.92	0	12.061	957070000	10	0.525373	0.239131	-1.13084		-1.19447	Q91ZZ2;A0A5F8MPI9;A1L338;Q3UGX8;Q3UHC1;F6ZDE5	Q91ZZ2;A0A5F8MPI9;A1L338;Q3UGX8;Q3UHC1		Rapgef1
29.8418	30.3366	30.3887	31.0233	31.0279	31.0885	cellular lipid metabolic process;cellular metabolic process;cellular process;dephosphorylation;glycerolipid metabolic process;glycerophospholipid metabolic process;lipid metabolic process;lipid modification;metabolic process;organophosphate metabolic process;phosphate-containing compound metabolic process;phosphatidylinositol dephosphorylation;phosphatidylinositol metabolic process;phospholipid d…	catalytic activity;hydrolase activity;hydrolase activity, acting on ester bonds;inositol or phosphatidylinositol phosphatase activity;lipid phosphatase activity;phosphatase activity;phosphatidylinositol bisphosphate phosphatase activity;phosphatidylinositol monophosphate phosphatase activity;phosphatidylinositol-3-phosphatase activity;phosphatidylinositol-4-phosphate phosphatase activity;phosphor…	alpha-amino-3-hydroxy-5-methyl-4-isoxazolepropionic acid selective glutamate receptor complex;cell part;cytoplasmic part;endoplasmic reticulum membrane;endoplasmic reticulum part;Golgi apparatus;integral to endoplasmic reticulum membrane;integral to membrane;integral to organelle membrane;intracellular membrane-bounded organelle;intracellular organelle;intracellular organelle part;intracellular p…		+	D10GM_D0	+	D10DM_D0	26	26	26	40.6	40.6	40.6	69.372	0	112.84	23141000000	104	2.08992	0.0081938	0.857482	+	4.88524	A0A5F8MPK9;Q9EP69;A0A1L1SR59	A0A5F8MPK9;Q9EP69	Phosphatidylinositide phosphatase SAC1	Sacm1l
27.9248	28.153	27.8819	28.0771	27.8479	27.732	adipose tissue development;anatomical structure development;biological regulation;bone development;cell differentiation;cellular component assembly;cellular component disassembly;cellular component disassembly at cellular level;cellular component organization;cellular component organization at cellular level;cellular component organization or biogenesis;cellular component organization or biogenes…	binding;lipid binding;phosphatidylinositol binding;phosphatidylinositol-3,5-bisphosphate binding;phosphatidylinositol-3-phosphate binding;phosphatidylinositol-4-phosphate binding;phosphatidylinositol-5-phosphate binding;phospholipid binding;protein binding;protein domain specific binding;SH2 domain binding	cell junction;cell part;cell projection;cytoplasm;cytoskeletal part;intracellular non-membrane-bounded organelle;intracellular organelle;intracellular organelle part;intracellular part;macromolecular complex;non-membrane-bounded organelle;organelle;organelle part;podosome;protein complex						11	7	7	14.7	11.6	11.6	104.88	0	14.279	3175700000	17	0.312838	0.50073	-0.100878		-0.765608	A0A5F8MPP7;A2AAY5	A0A5F8MPP7;A2AAY5	SH3 and PX domain-containing protein 2B	Sh3pxd2b
28.5335	28.53	28.359	28.9083	28.6439	28.4714	anatomical structure development;cellular component organization;cellular component organization at cellular level;cellular component organization or biogenesis;cellular component organization or biogenesis at cellular level;cellular metabolic process;cellular process;dephosphorylation;developmental process;lysosome organization;metabolic process;organelle organization;phosphate-containing compou…	acid phosphatase activity;catalytic activity;hydrolase activity;hydrolase activity, acting on ester bonds;phosphatase activity;phosphoric ester hydrolase activity	cell part;cytoplasmic part;extracellular membrane-bounded organelle;extracellular organelle;extracellular region part;extracellular vesicular exosome;integral to membrane;intracellular membrane-bounded organelle;intracellular organelle;intracellular organelle lumen;intracellular organelle part;intracellular part;intrinsic to membrane;lysosomal lumen;lysosomal membrane;lysosome;lytic vacuole;membr…	Riboflavin metabolism	+	D10GM_D0			6	6	6	12.4	12.4	12.4	49.486	0	14.897	5260400000	38	0.649242	0.16184	0.20034		1.43631	A0A5F8MPS7;P24638;B7ZCF5;B7ZCF4	A0A5F8MPS7;P24638;B7ZCF5	Lysosomal acid phosphatase	Acp2
28.3115	28.5828	28.641	26.5594	25.199	25.8847	apoptosis;biological regulation;cell death;cellular process;death;negative regulation of biological process;negative regulation of biosynthetic process;negative regulation of cellular biosynthetic process;negative regulation of cellular macromolecule biosynthetic process;negative regulation of cellular metabolic process;negative regulation of cellular process;negative regulation of gene expressio…	binding;cation binding;ion binding;metal ion binding;nucleic acid binding	cell part;cytoplasm;intracellular organelle part;intracellular part;nuclear part;nucleoplasm;organelle part		+	D10GM_D0	+	D10DM_D0	6	6	6	5.6	5.6	5.6	185.7	0	61.804	1586600000	15	2.53553	0.00437853	-2.63075	+	-6.48562	A0A5F8MPW9;Q3URU2;Q3URU2-2	A0A5F8MPW9;Q3URU2	Paternally-expressed gene 3 protein	Peg3
26.911	27.1045	26.5049	28.147	28.1234	27.9067	anatomical structure development;anatomical structure formation involved in morphogenesis;anatomical structure morphogenesis;angiogenesis;axonogenesis;biological regulation;blood vessel development;cell differentiation;cell migration;cell motility;cell part morphogenesis;cell projection morphogenesis;cell projection organization;cell surface receptor linked signaling pathway;cellular component as…	actin binding;adenyl nucleotide binding;adenyl ribonucleotide binding;ATP binding;binding;catalytic activity;cytoskeletal protein binding;enzyme binding;JUN kinase binding;kinase activity;kinase binding;molecular transducer activity;non-membrane spanning protein tyrosine kinase activity;nucleotide binding;phosphotransferase activity, alcohol group as acceptor;protein binding;protein domain specif…	actin filament bundle;actomyosin;adherens junction;anchoring junction;apical plasma membrane;cell junction;cell part;cell projection;cell-substrate adherens junction;cell-substrate junction;cytoplasm;cytoplasmic part;cytoskeletal part;cytosol;extrinsic to internal side of plasma membrane;extrinsic to membrane;extrinsic to plasma membrane;focal adhesion;intracellular membrane-bounded organelle;int…	Amoebiasis;Axon guidance;Bacterial invasion of epithelial cells;Chemokine signaling pathway;ErbB signaling pathway;Focal adhesion;Leukocyte transendothelial migration;Pathways in cancer;Regulation of actin cytoskeleton;Small cell lung cancer;VEGF signaling pathway	+	D10GM_D0	+	D10DM_D0	6	6	5	6.4	6.4	5.7	123.78	0	14.061	2590600000	23	2.49691	0.00433514	1.21888	+	6.3317	A0A5F8MPY3;P34152;P34152-4;P34152-2;P34152-9;P34152-6;P34152-5	A0A5F8MPY3;P34152;P34152-4;P34152-2;P34152-9	Focal adhesion kinase 1	Ptk2
32.8454	32.952	32.8076	32.8298	32.786	32.9044	axon cargo transport;cellular component disassembly;cellular component disassembly at cellular level;cellular component movement;cellular component organization;cellular component organization at cellular level;cellular component organization or biogenesis;cellular component organization or biogenesis at cellular level;cellular macromolecular complex disassembly;cellular macromolecular complex su…	catalytic activity;hydrolase activity;hydrolase activity, acting on acid anhydrides;hydrolase activity, acting on acid anhydrides, in phosphorus-containing anhydrides;microtubule motor activity;motor activity;nucleoside-triphosphatase activity;pyrophosphatase activity	axon;cell body;cell part;cell projection;cell projection part;ciliary rootlet;cilium part;cytoplasm;cytoplasmic membrane-bounded vesicle;cytoplasmic part;cytoplasmic vesicle;cytoskeletal part;cytosol;growth cone;intracellular membrane-bounded organelle;intracellular organelle;intracellular organelle part;intracellular part;kinesin complex;macromolecular complex;membrane;membrane-bounded organelle…						46	46	33	74.5	74.5	55.7	61.629	0	323.31	92065000000	308	0.19635	0.696274	-0.0282745		-0.510969	Q5UE59;E9Q7C9;Q7TNF4;Q8CD76;A0A5F8MPZ2;O88447;F6UYN4	Q5UE59;E9Q7C9;Q7TNF4;Q8CD76;A0A5F8MPZ2;O88447	Kinesin light chain 1	Klc1
28.9391	28.3047	28.2852	27.7989	27.8992	28.1181							+	D10DM_D0	9	2	2	20.8	7.6	7.6	39.688	0	7.9102	3627200000	12	1.14458	0.0421574	-0.570915		-2.43383	A0A5F8MQC8;A0A5F8MPU6	A0A5F8MQC8
26.1311	26.5537	26.1446	24.8362	24.7418	25.7059	biological regulation;biosynthetic process;cellular biosynthetic process;cellular macromolecule biosynthetic process;cellular macromolecule metabolic process;cellular metabolic process;cellular nitrogen compound metabolic process;cellular process;macromolecule biosynthetic process;macromolecule metabolic process;metabolic process;negative regulation of biological process;negative regulation of bi…		cell part;cytoplasm;intracellular organelle part;intracellular part;macromolecular complex;NELF complex;nuclear part;nucleoplasm;nucleoplasm part;organelle part;protein complex;transcription elongation factor complex				+	D10DM_D0	2	2	2	5.7	5.7	5.7	70.32	0	11.451	564100000	9	1.60768	0.017372	-1.1818	+	-3.50969	A0A5H1ZRL3;Q8C4Y3-3;Q8C4Y3	A0A5H1ZRL3;Q8C4Y3-3;Q8C4Y3	Negative elongation factor B	Nelfb
26.3953	26.8443	26.8615	26.0728	25.2017	25.4211	biological regulation;biosynthetic process;cellular biosynthetic process;cellular macromolecule biosynthetic process;cellular macromolecule metabolic process;cellular metabolic process;cellular nitrogen compound metabolic process;cellular process;cellular response to stimulus;cellular response to stress;DNA metabolic process;DNA repair;macromolecule biosynthetic process;macromolecule metabolic pr…	activating transcription factor binding;binding;damaged DNA binding;DNA binding;histone binding;methylated histone residue binding;nucleic acid binding;p53 binding;protein binding;protein binding transcription factor activity;RNA polymerase II activating transcription factor binding;RNA polymerase II transcription cofactor activity;RNA polymerase II transcription factor binding;RNA polymerase II …	cell part;chromosomal part;chromosome, telomeric region;condensed chromosome kinetochore;cytoplasm;intracellular membrane-bounded organelle;intracellular non-membrane-bounded organelle;intracellular organelle;intracellular organelle part;intracellular part;kinetochore;macromolecular complex;membrane-bounded organelle;non-membrane-bounded organelle;nuclear chromosome part;nuclear chromosome, telom…		+	D10GM_D0	+	D10DM_D0	2	2	2	2.4	2.4	2.4	207.65	0	4.6435	1225800000	7	1.69948	0.0133333	-1.13518	+	-3.74829	A0A5H1ZRL7;P70399-5;P70399;A2AU90;P70399-6	A0A5H1ZRL7;P70399-5;P70399;A2AU90;P70399-6	Tumor suppressor p53-binding protein 1	Tp53bp1;Trp53bp1
38.0103	38.3808	38.7185	37.1425	37.4046	37.6332	actin cytoskeleton organization;actin filament organization;actin filament-based process;actomyosin structure organization;adult heart development;anatomical structure development;anatomical structure formation involved in morphogenesis;anatomical structure morphogenesis;biological regulation;cardiac muscle contraction;cardiac muscle fiber development;cardiac muscle hypertrophy;cardiac muscle tis…	actin binding;actin filament binding;actinin binding;alpha-actinin binding;binding;calcium ion binding;calmodulin binding;catalytic activity;cation binding;cytoskeletal protein binding;enzyme binding;identical protein binding;ion binding;kinase activity;kinase binding;metal ion binding;muscle alpha-actinin binding;phosphotransferase activity, alcohol group as acceptor;protease binding;protein bin…	A band;cell part;chromosome;condensed chromosome;condensed nuclear chromosome;contractile fiber part;cytoplasmic part;cytoskeletal part;extracellular membrane-bounded organelle;extracellular organelle;extracellular region part;extracellular vesicular exosome;I band;intracellular non-membrane-bounded organelle;intracellular organelle;intracellular organelle part;intracellular part;M band;macromole…		+	D10GM_D0	+	D10DM_D0	1730	1730	2	56.2	56.2	0.1	3925.5	0	323.31	2828200000000	9555	1.76459	0.0119941	-0.976406	+	-3.92362	A0A5K1VVQ9;A2AT63;F6ZZ75;A0A087WRP0;F6ZRX7;A2AT61;F6Q6Z0	A0A5K1VVQ9
27.7447	28.304	27.8205	27.5505	26.0284	27.1114	anatomical structure development;cell differentiation;cellular developmental process;cellular macromolecule metabolic process;cellular metabolic process;cellular process;cellular protein metabolic process;chaperone-mediated protein folding;developmental process;macromolecule metabolic process;metabolic process;muscle organ development;muscle structure development;organ development;primary metabol…	binding;heat shock protein binding;Hsp90 protein binding;protein binding	cell part;cytoplasm;cytoplasmic part;Golgi apparatus;intracellular membrane-bounded organelle;intracellular organelle;intracellular organelle part;intracellular part;membrane-bounded organelle;nuclear part;nucleoplasm;organelle;organelle part;perinuclear region of cytoplasm						11	11	7	13.1	13.1	9.9	119.16	0	32.616	2472500000	20	1.02568	0.0544497	-1.05963		-2.1846	A0A5K1VVS7;Q99KD5;A0A0U1RNI4	A0A5K1VVS7;Q99KD5	Protein unc-45 homolog A	Unc45a
27.6962	28.3799	28.4625	28.0375	28.3011	28.1169	actin cytoskeleton organization;actin filament bundle assembly;actin filament organization;actin filament-based process;biological regulation;carbohydrate transport;cell junction assembly;cell junction organization;cell surface receptor linked signaling pathway;cell-substrate junction assembly;cellular component assembly;cellular component assembly at cellular level;cellular component organizatio…	binding;binding, bridging;enzyme binding;insulin receptor binding;kinase binding;protein binding;protein binding, bridging;protein complex binding;protein kinase binding;receptor binding;SH3/SH2 adaptor activity;signaling adaptor activity;transcription factor binding	actin filament bundle;actomyosin;adherens junction;anchoring junction;cell junction;cell part;cell-cell adherens junction;cell-cell junction;cell-substrate adherens junction;cell-substrate junction;centrosome;cytoplasm;cytoplasmic part;cytoskeletal part;cytoskeleton;cytosol;focal adhesion;insulin receptor complex;intracellular membrane-bounded organelle;intracellular non-membrane-bounded organell…	Adherens junction;Insulin signaling pathway;PPAR signaling pathway					11	11	11	13.3	13.3	13.3	111.79	0	34.601	3358900000	29	0.0368099	0.945199	-0.0277049		-0.10862	A0A668KL65;E9QNA7;A0A5F8MPJ2;A0A286YCI8;Q62417-2;Q62417-7;Q62417;A0A286YCQ0;A0A286YDN0;E9Q6A3;E9PYX6;D3Z5J3;Q62417-5;Q62417-6;Q62417-4;Q62417-3	A0A668KL65;E9QNA7;A0A5F8MPJ2;A0A286YCI8;Q62417-2;Q62417-7;Q62417;A0A286YCQ0;A0A286YDN0;E9Q6A3;E9PYX6;D3Z5J3;Q62417-5;Q62417-6;Q62417-4;Q62417-3	Sorbin and SH3 domain-containing protein 1	Sorbs1
25.5466	24.5772	25.1755	25.5173	25.8369	25.6825	activation of protein kinase activity;activation of protein kinase C activity by G-protein coupled receptor protein signaling pathway;biological regulation;cell cycle checkpoint;cell surface receptor linked signaling pathway;cellular lipid metabolic process;cellular metabolic process;cellular process;cellular response to stimulus;cellular response to stress;DNA damage checkpoint;DNA integrity che…	adenyl nucleotide binding;adenyl ribonucleotide binding;ATP binding;binding;catalytic activity;cation binding;diacylglycerol kinase activity;enzyme inhibitor activity;enzyme regulator activity;ion binding;kinase activity;lipid kinase activity;metal ion binding;NAD+ kinase activity;nucleotide binding;phosphotransferase activity, alcohol group as acceptor;protein binding;protein C-terminus binding;…	cell part;cell projection;cytoplasm;intracellular membrane-bounded organelle;intracellular organelle;intracellular organelle part;intracellular part;lamellipodium;membrane;membrane-bounded organelle;nuclear part;nucleoplasm;nucleus;organelle;organelle part;plasma membrane	Glycerolipid metabolism;Glycerophospholipid metabolism;Phosphatidylinositol signaling system					3	3	3	3.9	3.9	3.9	104.15	0.00023861	4.0527	378130000	6	0.909993	0.0733769	0.579161		1.94949	A0A668KL90;A2AHJ7;A2AHK0;Q80UP3	A0A668KL90;A2AHJ7;A2AHK0;Q80UP3	Diacylglycerol kinase;Diacylglycerol kinase zeta	Dgkz
25.8695	25.1099	23.6309	32.1887	32.2345	31.4634	biological regulation;cellular process;cellular response to stimulus;establishment of localization;establishment of localization in cell;establishment of protein localization;intracellular protein transport;intracellular transport;positive regulation of biological process;positive regulation of biosynthetic process;positive regulation of cAMP biosynthetic process;positive regulation of cAMP metab…	adenylate cyclase binding;binding;enzyme binding;protein binding;protein complex scaffold;receptor signaling complex scaffold activity;structural molecule activity	adherens junction;anchoring junction;cell junction;cell part;cell-substrate adherens junction;cell-substrate junction;cytoplasm;cytoskeleton;focal adhesion;intracellular non-membrane-bounded organelle;intracellular organelle;intracellular part;membrane;non-membrane-bounded organelle;organelle;plasma membrane		+	D10GM_D0	+	D10DM_D0	45	45	45	38.5	38.5	38.5	172.56	0	323.31	38265000000	234	3.2648	0.00256051	7.09211	+	10.0868	A0A668KLV9;A0A668KLD3;Q9WTQ5-2;Q9WTQ5;A0A668KM55	A0A668KLV9;A0A668KLD3;Q9WTQ5-2;Q9WTQ5	A-kinase anchor protein 12	Akap12
26.6101	27.0512	26.9107	25.8057	25.9276	25.6706							+	D10DM_D0	6	6	6	2.8	2.8	2.8	274.49	0	10.447	720290000	11	2.67067	0.00316098	-1.05605	+	-7.04977	A0A6I8MWW6;Q5SS00;B1AU71	A0A6I8MWW6;Q5SS00	DBF4-type zinc finger-containing protein 2 homolog	Zdbf2
30.0806	30.1689	30.0813	29.7208	29.5946	29.7319	cellular macromolecule metabolic process;cellular metabolic process;cellular process;cellular protein metabolic process;chaperone cofactor-dependent protein refolding;chaperone-mediated protein folding;macromolecule metabolic process;metabolic process;primary metabolic process;protein folding;protein metabolic process;protein refolding	binding;heat shock protein binding;protein binding	cell part;cytoplasm;cytoskeleton;extracellular membrane-bounded organelle;extracellular organelle;extracellular region part;extracellular vesicular exosome;intracellular non-membrane-bounded organelle;intracellular organelle;intracellular organelle part;intracellular part;membrane;membrane-bounded organelle;membrane-bounded vesicle;non-membrane-bounded organelle;nuclear part;nucleoplasm;organelle…		+	D10GM_D0	+	D10DM_D0	18	18	18	48.7	48.7	48.7	55.058	0	94.968	10964000000	58	2.89639	0.00233198	-0.427837		-8.0888	A2A5E1;A0A6I8MX00;A0A6I8MWX8;Q9QYI3;A0A6I8MWZ1;A0A6I8MWY7;F7BTP8;A0A6I8MWZ9;A0A6I8MWW2;A0A6I8MX31;A0A6I8MWW0;A0A6I8MWZ5	A2A5E1;A0A6I8MX00;A0A6I8MWX8;Q9QYI3;A0A6I8MWZ1;A0A6I8MWY7;F7BTP8;A0A6I8MWZ9	DnaJ homolog subfamily C member 7	Dnajc7
29.8966	29.8641	29.6768	29.961	29.8277	29.8898	biological regulation;cellular localization;cellular process;Golgi localization;localization;negative regulation of binding;negative regulation of molecular function;negative regulation of protein binding;organelle localization;positive regulation of axonogenesis;positive regulation of biological process;positive regulation of cell development;positive regulation of cell differentiation;positive …	binding;enzyme binding;kinase binding;protein binding;protein kinase binding;SNARE binding;syntaxin binding	cell part;cis-Golgi network;coated vesicle;cytoplasmic membrane-bounded vesicle;cytoplasmic part;cytoplasmic vesicle;ER to Golgi transport vesicle;Golgi apparatus;Golgi apparatus part;Golgi cis cisterna;Golgi cisterna;Golgi cisterna membrane;Golgi membrane;intracellular membrane-bounded organelle;intracellular organelle;intracellular organelle part;intracellular part;membrane;membrane-bounded org…						19	19	19	28.6	28.6	28.6	108.63	0	85.278	11455000000	60	0.438489	0.322025	0.080349		1.02251	Z4YJU8;A0A6I8MWY5;E9PUQ5;A0A6I8MX07;Q921M4-2;Q921M4;A2AN46;A2AN48;A2AN45	Z4YJU8;A0A6I8MWY5;E9PUQ5;A0A6I8MX07;Q921M4-2;Q921M4	Golgin subfamily A member 2	Golga2
27.1129	27.2876	27.1427	27.5674	27.2757	26.7078	biological regulation;cellular component organization;cellular component organization or biogenesis;cellular macromolecule metabolic process;cellular membrane organization;cellular metabolic process;cellular process;cellular protein metabolic process;endocytosis;establishment of localization;macromolecule metabolic process;membrane invagination;membrane organization;metabolic process;negative reg…	catalytic activity;isomerase activity	axon;cell part;cell projection;cell projection part;cytoplasmic part;early endosome;endosome;growth cone;intracellular membrane-bounded organelle;intracellular organelle;intracellular part;membrane;membrane-bounded organelle;neuron projection;organelle;site of polarized growth						7	7	7	7.2	7.2	7.2	114.24	0	22.633	1994900000	17	0.00325786	0.995732	0.00257174		0.00996479	A0A6I8MWZ0;Q6P9Q6;Q6P9Q6-2;Q80YW9;Q80YW6;Q80YW7	A0A6I8MWZ0;Q6P9Q6;Q6P9Q6-2;Q80YW9;Q80YW6	FK506-binding protein 15;Peptidyl-prolyl cis-trans isomerase	Fkbp15
28.9189	28.626	28.6421	28.6724	28.8861	28.8304	establishment of localization;establishment of localization in cell;establishment of protein localization;establishment of protein localization in mitochondrion;establishment of protein localization to organelle;intracellular protein transport;intracellular transport;mitochondrial transport;protein import;protein targeting;protein targeting to mitochondrion;protein transport;transport		cell part;cytoplasmic part;integral to membrane;intracellular membrane-bounded organelle;intracellular organelle;intracellular organelle part;intracellular part;intrinsic to membrane;membrane;membrane part;membrane-bounded organelle;mitochondrial inner membrane;mitochondrial membrane;mitochondrial outer membrane;mitochondrial part;mitochondrion;organelle;organelle inner membrane;organelle membran…						8	8	8	30.9	30.9	30.9	35.646	0	24.568	5427700000	42	0.230366	0.638342	0.0673434		0.587637	Q8R5C0;A0A6I8MWZ8;P47802;G3UXX9;G3XA66;D3Z3F4;G3XA75;D3YVW0;G3UXB5;G3UYJ5	Q8R5C0;A0A6I8MWZ8;P47802;G3UXX9;G3XA66;D3Z3F4;G3XA75;D3YVW0	Metaxin-1	Mtx1
31.497	31.5448	31.5927	32.671	32.6714	32.6464	biosynthetic process;carbohydrate metabolic process;carboxylic acid biosynthetic process;carboxylic acid metabolic process;cellular biosynthetic process;cellular ketone metabolic process;cellular metabolic process;cellular nitrogen compound metabolic process;cellular process;coenzyme metabolic process;cofactor metabolic process;heterocycle metabolic process;lactate biosynthetic process;lactate bi…	binding;catalytic activity;coenzyme binding;cofactor binding;lactate dehydrogenase activity;L-lactate dehydrogenase activity;NAD binding;nucleotide binding;oxidoreductase activity;oxidoreductase activity, acting on CH-OH group of donors;oxidoreductase activity, acting on the CH-OH group of donors, NAD or NADP as acceptor	cell part;cytoplasm;cytoplasmic part;extracellular membrane-bounded organelle;extracellular organelle;extracellular region part;extracellular vesicular exosome;intracellular membrane-bounded organelle;intracellular organelle;intracellular part;membrane;membrane-bounded organelle;membrane-bounded vesicle;mitochondrion;myelin sheath;organelle;vesicle	Cysteine and methionine metabolism;Glycolysis / Gluconeogenesis;Propanoate metabolism;Pyruvate metabolism	+	D10GM_D0	+	D10DM_D0	19	17	17	67.2	63.3	63.3	37.238	0	201.61	65717000000	170	5.57726	0	1.11809	+	38.7588	A0A6I8MX27;P16125;D3Z7F0;A0A0N4SVV8	A0A6I8MX27;P16125;D3Z7F0	L-lactate dehydrogenase B chain;L-lactate dehydrogenase	Ldhb
34.0074	34.0767	33.9279	34.4815	34.601	34.5484					+	D10GM_D0	+	D10DM_D0	83	83	83	73.6	73.6	73.6	368.47	0	323.31	275970000000	589	3.21289	0.00272941	0.539626	+	9.78004	A0A7N9VR94	A0A7N9VR94
28.3942	28.8938	28.7653	28.7462	28.3787	28.8476	aromatic compound biosynthetic process;biosynthetic process;cellular aromatic compound metabolic process;cellular biosynthetic process;cellular component organization;cellular component organization or biogenesis;cellular localization;cellular macromolecule localization;cellular macromolecule metabolic process;cellular membrane organization;cellular metabolic process;cellular nitrogen compound bi…	adenyl nucleotide binding;adenyl ribonucleotide binding;ATP binding;binding;cation binding;cytoskeletal protein binding;ion binding;metal ion binding;nucleotide binding;protein binding;purine nucleotide binding;purine ribonucleoside triphosphate binding;purine ribonucleotide binding;ribonucleotide binding	cell junction;cell part;cytoplasm;cytoskeleton;extrinsic to membrane;extrinsic to plasma membrane;inhibitory synapse;intracellular;intracellular non-membrane-bounded organelle;intracellular organelle;intracellular part;membrane;membrane part;non-membrane-bounded organelle;organelle;plasma membrane part;postsynaptic membrane;synapse;synapse part;synaptic membrane						12	12	12	24.2	24.2	24.2	83.665	0	47.624	5271900000	34	0.0444358	0.934467	-0.0269019		-0.130133	A0JNY3;Q8BUV3	A0JNY3;Q8BUV3	Gephyrin;Molybdopterin adenylyltransferase;Molybdopterin molybdenumtransferase	Gphn
34.5188	34.6679	34.4633	35.987	35.7731	35.7599	actin crosslink formation;actin cytoskeleton organization;actin filament bundle assembly;actin filament organization;actin filament-based process;biological regulation;cell junction assembly;cell junction organization;cell-substrate junction assembly;cellular component assembly;cellular component assembly at cellular level;cellular component organization;cellular component organization at cellula…	actin binding;actin filament binding;binding;calcium ion binding;cation binding;cytoskeletal protein binding;double-stranded RNA binding;integrin binding;ion binding;ion channel binding;ligand-dependent nuclear receptor transcription coactivator activity;metal ion binding;nucleic acid binding;protein binding;protein binding transcription factor activity;protein complex binding;receptor binding;RN…	adherens junction;anchoring junction;cell junction;cell part;cell projection;cell-cell adherens junction;cell-cell junction;cell-substrate adherens junction;cell-substrate junction;contractile fiber part;cytoplasm;cytoplasmic part;extracellular membrane-bounded organelle;extracellular organelle;extracellular region part;extracellular space;extracellular vesicular exosome;fascia adherens;focal adh…	Adherens junction;Amoebiasis;Arrhythmogenic right ventricular cardiomyopathy (ARVC);Focal adhesion;Leukocyte transendothelial migration;Regulation of actin cytoskeleton;Systemic lupus erythematosus;Tight junction	+	D10GM_D0	+	D10DM_D0	85	85	3	88.5	88.5	4.2	102.72	0	323.31	591340000000	886	3.75695	0.000557576	1.29002	+	13.4845	A1BN54	A1BN54		Actn1
26.2787	26.6185	25.2343	27.4932	26.9045	25.2517			cell part;integral to membrane;intrinsic to membrane;membrane part						4	4	4	7.5	7.5	7.5	79.109	0	9.154	846860000	9	NaN	1	0		NaN	E9QN37;A1L314	E9QN37;A1L314	Macrophage-expressed gene 1 protein	Mpeg1
28.4917	28.9828	28.9615	28.606	28.6018	28.7074	biological regulation;cell cycle;cellular component organization;cellular component organization at cellular level;cellular component organization or biogenesis;cellular component organization or biogenesis at cellular level;cellular macromolecule metabolic process;cellular metabolic process;cellular nitrogen compound metabolic process;cellular process;cellular protein metabolic process;cellular …	binding;damaged DNA binding;DNA binding;nucleic acid binding	cell part;CUL4 RING ubiquitin ligase complex;Cul4B-RING ubiquitin ligase complex;cullin-RING ubiquitin ligase complex;cytoplasm;extracellular membrane-bounded organelle;extracellular organelle;extracellular region part;extracellular vesicular exosome;intracellular organelle part;intracellular part;macromolecular complex;membrane;membrane-bounded organelle;membrane-bounded vesicle;nuclear part;nuc…	Nucleotide excision repair;Ubiquitin mediated proteolysis					27	16	16	33.7	23.4	23.4	102.41	0	40.497	5108300000	28	0.456684	0.301648	-0.173576		-1.0588	E9PXY1;A2A432;A2A432-2;J3QJX0	E9PXY1;A2A432;A2A432-2	Cullin-4B	Cul4b
28.8111	29.0248	28.8126	28.9374	29.1226	29.2536	activation of immune response;antigen receptor-mediated signaling pathway;biological regulation;calcium-mediated signaling;catabolic process;cell migration;cell motility;cell surface receptor linked signaling pathway;cellular catabolic process;cellular component movement;cellular lipid catabolic process;cellular lipid metabolic process;cellular metabolic process;cellular process;cellular response…	binding;calcium ion binding;catalytic activity;cation binding;cytokine receptor binding;enzyme binding;glutamate receptor binding;hydrolase activity;hydrolase activity, acting on ester bonds;ion binding;kinase binding;lipase activity;metal ion binding;molecular transducer activity;neurotrophin receptor binding;neurotrophin TRK receptor binding;neurotrophin TRKA receptor binding;phosphatidylinosit…	cell junction;cell part;cell projection;cell-cell junction;cytoplasm;cytoplasmic part;cytosol;intracellular organelle part;intracellular part;lamellipodium;macromolecular complex;membrane;nuclear part;organelle part;plasma membrane;protein complex;ruffle;signalosome	Calcium signaling pathway;Epithelial cell signaling in Helicobacter pylori infection;ErbB signaling pathway;Fc epsilon RI signaling pathway;Fc gamma R-mediated phagocytosis;Glioma;Inositol phosphate metabolism;Leukocyte transendothelial migration;Natural killer cell mediated cytotoxicity;Neurotrophin signaling pathway;Non-small cell lung cancer;Pathways in cancer;Phosphatidylinositol signaling sy…					12	12	12	14.4	14.4	14.4	148.53	0	53.997	6673700000	42	0.890936	0.0782808	0.22167		1.91134	A2A4A6;Q62077;G3UXP4	A2A4A6;Q62077	Phosphoinositide phospholipase C;1-phosphatidylinositol 4,5-bisphosphate phosphodiesterase gamma-1	Plcg1
29.2081	29.1033	29.1824	28.6564	28.4517	28.5184	alanyl-tRNA aminoacylation;amine metabolic process;amino acid activation;biological regulation;carboxylic acid metabolic process;cellular amine metabolic process;cellular amino acid metabolic process;cellular ketone metabolic process;cellular macromolecule metabolic process;cellular metabolic process;cellular nitrogen compound metabolic process;cellular process;macromolecule metabolic process;met…	adenyl nucleotide binding;adenyl ribonucleotide binding;alanine-tRNA ligase activity;aminoacyl-tRNA editing activity;aminoacyl-tRNA ligase activity;ATP binding;binding;carboxylic ester hydrolase activity;catalytic activity;cation binding;hydrolase activity;hydrolase activity, acting on ester bonds;ion binding;ligase activity;ligase activity, forming aminoacyl-tRNA and related compounds;ligase act…	cell part;cytoplasm;intracellular membrane-bounded organelle;intracellular organelle;intracellular part;membrane-bounded organelle;nucleus;organelle		+	D10GM_D0	+	D10DM_D0	10	10	10	20.8	20.8	20.8	60.506	0	26.827	5400200000	35	3.1017	0.00267342	-0.622416	+	-9.1519	A2A4P4;A2A4P3;A2A4P5;Q3THG9;Q9D9A7;Q9D9A7-2;F7BAN7	A2A4P4;A2A4P3;A2A4P5;Q3THG9	Alanyl-tRNA editing protein Aarsd1	Gm27029;Ptges3l;Aarsd1
30.7619	30.8173	30.9633	30.2684	30.4284	30.5284	activation of immune response;adult behavior;adult locomotory behavior;adult walking behavior;amine transport;amino acid transport;anatomical structure development;antigen receptor-mediated signaling pathway;behavior;biological regulation;calcium ion homeostasis;calcium ion import;calcium ion transmembrane transport;calcium ion transport;cAMP metabolic process;carboxylic acid transport;cation hom…	calcium channel activity;cation channel activity;cation transmembrane transporter activity;channel activity;gated channel activity;high voltage-gated calcium channel activity;ion channel activity;ion transmembrane transporter activity;passive transmembrane transporter activity;substrate-specific channel activity;substrate-specific transmembrane transporter activity;substrate-specific transporter …	calcium channel complex;cation channel complex;cell part;cytoplasmic part;endoplasmic reticulum;intracellular membrane-bounded organelle;intracellular organelle;intracellular part;ion channel complex;macromolecular complex;membrane;membrane part;membrane-bounded organelle;organelle;plasma membrane;plasma membrane part;protein complex;sarcolemma;sarcoplasmic reticulum;synapse;T-tubule;voltage-gate…	Arrhythmogenic right ventricular cardiomyopathy (ARVC);Cardiac muscle contraction;Dilated cardiomyopathy;Hypertrophic cardiomyopathy (HCM);MAPK signaling pathway	+	D10GM_D0	+	D10DM_D0	20	20	19	46.4	46.4	45	57.817	0	85.822	18792000000	110	1.98	0.00886849	-0.439121		-4.54322	A2A545;A2A542;A0A0R4J194;Q8R3Z5-3;Q8R3Z5-2;Q8R3Z5-4;A2A543;Q8R3Z5;J3QK20;C7IVS7;Q8R0S4-2;Q8R0S4-1;Q8R0S4;Q8CC27-4;Q8CC27-2;Q8CC27-3;Q8CC27;A0A0A6YWX5	A2A545;A2A542;A0A0R4J194;Q8R3Z5-3;Q8R3Z5-2;Q8R3Z5-4;A2A543;Q8R3Z5	Voltage-dependent L-type calcium channel subunit beta-1	Cacnb1
34.128	34.2805	34.246	34.0701	33.9426	34.0606	biosynthetic process;cellular biosynthetic process;cellular macromolecule biosynthetic process;cellular macromolecule metabolic process;cellular metabolic process;cellular process;cellular protein metabolic process;macromolecule biosynthetic process;macromolecule metabolic process;metabolic process;primary metabolic process;protein metabolic process;translation	structural constituent of ribosome;structural molecule activity	adherens junction;anchoring junction;cell junction;cell part;cell-substrate adherens junction;cell-substrate junction;cytoplasm;cytosolic large ribosomal subunit;focal adhesion;intracellular non-membrane-bounded organelle;intracellular organelle;intracellular organelle part;intracellular part;large ribosomal subunit;macromolecular complex;membrane;non-membrane-bounded organelle;nuclear part;nucle…	Ribosome			+	D10DM_D0	19	19	19	53.6	53.6	53.6	23.247	0	108.41	212650000000	259	1.4569	0.0216564	-0.19374		-3.13779	A2A547;P84099	A2A547;P84099	Ribosomal protein L19;60S ribosomal protein L19	Rpl19
25.6393	27.803	27.4434	27.1222	27.0313	26.904	biological regulation;cellular component organization;cellular component organization at cellular level;cellular component organization or biogenesis;cellular component organization or biogenesis at cellular level;cellular macromolecule metabolic process;cellular membrane organization;cellular metabolic process;cellular process;cellular response to stimulus;endomembrane system organization;endoso…	ARF guanyl-nucleotide exchange factor activity;binding;enzyme regulator activity;GABA receptor binding;GTPase regulator activity;guanyl-nucleotide exchange factor activity;nucleoside-triphosphatase regulator activity;protein binding;protein kinase A binding;protein kinase A regulatory subunit binding;receptor binding;small GTPase regulator activity	asymmetric synapse;axonemal microtubule;axoneme part;cell junction;cell part;cell projection;cell projection part;cytoplasmic membrane-bounded vesicle;cytoplasmic part;cytoplasmic vesicle;cytoskeletal part;cytosol;dendritic spine;endosome;Golgi apparatus part;Golgi membrane;intracellular membrane-bounded organelle;intracellular organelle;intracellular organelle part;intracellular part;macromolecu…						7	7	4	4.6	4.6	3.1	202.24	0	12.719	1837800000	15	0.0286295	0.95592	0.0572802		0.0851898	A2A5R2;F6YCJ0	A2A5R2;F6YCJ0	Brefeldin A-inhibited guanine nucleotide-exchange protein 2	Arfgef2
28.0739	27.8573	27.8819	27.828	27.9103	28.0106	biological regulation;cellular localization;cellular macromolecule localization;cellular process;chemical homeostasis;homeostatic process;interaction with host;interspecies interaction between organisms;intracellular mRNA localization;localization;macromolecule localization;multi-organism process;positive regulation of biological process;positive regulation of reproductive process;positive regula…	binding;double-stranded RNA binding;nucleic acid binding;RNA binding	cell body;cell part;cell projection;cytoplasm;cytoplasmic part;dendrite;endoplasmic reticulum;extracellular membrane-bounded organelle;extracellular organelle;extracellular region part;extracellular vesicular exosome;intracellular membrane-bounded organelle;intracellular non-membrane-bounded organelle;intracellular organelle;intracellular part;macromolecular complex;membrane;membrane-bounded orga…						7	7	3	19	19	8.7	53.746	0	42.551	3140100000	29	0.0879527	0.874001	-0.0213998		-0.247549	A2A5R8;Q9DBE7;A2A5S3;Q9Z108	A2A5R8;Q9DBE7;A2A5S3;Q9Z108	Double-stranded RNA-binding protein Staufen homolog 1	Stau1
27.755	27.6874	24.3379	27.7376	28.1899	27.9937			cell part;integral to membrane;intrinsic to membrane;membrane part						7	7	7	15.2	15.2	15.2	67.806	0	25.913	2770900000	19	0.536127	0.230628	1.38029		1.21556	A2A699-2;A2A699	A2A699-2;A2A699	Protein FAM171A2	Fam171a2
25.2877	26.0272	25.6942	25.6657	24.211	25.2419	cell cycle process;cellular macromolecule metabolic process;cellular metabolic process;cellular process;cellular protein metabolic process;macromolecule metabolic process;macromolecule modification;metabolic process;mitotic metaphase/anaphase transition;primary metabolic process;protein K11-linked ubiquitination;protein metabolic process;protein modification by small protein conjugation;protein m…	binding;enzyme binding;phosphatase binding;protein binding;protein phosphatase binding	anaphase-promoting complex;cell part;centrosome;cullin-RING ubiquitin ligase complex;cytoplasm;cytoplasmic part;cytoskeletal part;intracellular membrane-bounded organelle;intracellular non-membrane-bounded organelle;intracellular organelle;intracellular organelle part;intracellular part;macromolecular complex;membrane-bounded organelle;microtubule;microtubule organizing center;non-membrane-bounde…	Cell cycle;Cell cycle - yeast;Meiosis - yeast;Oocyte meiosis;Progesterone-mediated oocyte maturation;Ubiquitin mediated proteolysis					3	3	3	3.9	3.9	3.9	91.841	0.00091806	3.4477	288040000	4	0.583137	0.198678	-0.630173		-1.30749	A2A6Q5;A2A6Q5-2;A2A6Q5-3	A2A6Q5;A2A6Q5-2;A2A6Q5-3	Cell division cycle protein 27 homolog	Cdc27
35.7663	35.8501	35.8774	34.3578	34.4504	34.3144	biological regulation;cardiac muscle contraction;multicellular organismal process;muscle contraction;muscle system process;positive regulation of ATPase activity;positive regulation of catalytic activity;positive regulation of hydrolase activity;positive regulation of molecular function;regulation of ATPase activity;regulation of biological process;regulation of biological quality;regulation of c…	actin binding;actin filament binding;actin monomer binding;binding;calcium ion binding;cation binding;cytoskeletal protein binding;ion binding;metal ion binding;protein binding	A band;cell part;contractile fiber part;cytoplasmic part;cytoskeletal part;intracellular organelle part;intracellular part;macromolecular complex;myosin complex;organelle part;protein complex		+	D10GM_D0	+	D10DM_D0	20	19	18	79.6	74.9	69.1	21.045	0	323.31	424090000000	280	5.00832	0	-1.45706	+	-27.9056	A2A6Q8;Q9CZ19;P09541;D6RFU4	A2A6Q8;Q9CZ19;P09541	Myosin light chain 4	Myl4
29.348	29.5319	29.4445	30.2105	29.9568	30.0046	alcohol catabolic process;alcohol metabolic process;carbohydrate catabolic process;carbohydrate metabolic process;catabolic process;cellular carbohydrate catabolic process;cellular carbohydrate metabolic process;cellular metabolic process;cellular nitrogen compound metabolic process;cellular process;coenzyme metabolic process;cofactor metabolic process;glucose catabolic process;glucose metabolic …	6-phosphogluconolactonase activity;binding;carbohydrate binding;carboxylic ester hydrolase activity;catalytic activity;coenzyme binding;cofactor binding;glucose 1-dehydrogenase [NAD(P)] activity;glucose-6-phosphate dehydrogenase activity;hydrolase activity;hydrolase activity, acting on ester bonds;NADP binding;nucleotide binding;oxidoreductase activity;oxidoreductase activity, acting on CH-OH gro…	cell part;cytoplasmic part;endoplasmic reticulum lumen;endoplasmic reticulum part;intracellular membrane-bounded organelle;intracellular organelle;intracellular organelle lumen;intracellular organelle part;intracellular part;membrane-bounded organelle;membrane-enclosed lumen;mitochondrion;organelle;organelle lumen;organelle part	Pentose phosphate pathway	+	D10GM_D0	+	D10DM_D0	19	19	19	33.4	33.4	33.4	89.909	0	53.879	14171000000	59	2.54834	0.00442225	0.615835	+	6.53736	A2A7A7;Q8CFX1;A2A7A8	A2A7A7;Q8CFX1	GDH/6PGL endoplasmic bifunctional protein;Glucose 1-dehydrogenase;6-phosphogluconolactonase	H6pd
32.7115	32.5974	32.5736	32.4861	32.3914	32.4036	amine metabolic process;amino acid activation;carboxylic acid metabolic process;cellular amine metabolic process;cellular amino acid metabolic process;cellular ketone metabolic process;cellular macromolecule metabolic process;cellular metabolic process;cellular nitrogen compound metabolic process;cellular process;macromolecule metabolic process;metabolic process;ncRNA metabolic process;nitrogen c…	adenyl nucleotide binding;adenyl ribonucleotide binding;aminoacyl-tRNA ligase activity;ATP binding;binding;catalytic activity;ligase activity;ligase activity, forming aminoacyl-tRNA and related compounds;ligase activity, forming carbon-oxygen bonds;nucleic acid binding;nucleotide binding;purine nucleotide binding;purine ribonucleoside triphosphate binding;purine ribonucleotide binding;ribonucleot…	cell part;cytoplasm;cytoplasmic part;cytosol;intracellular membrane-bounded organelle;intracellular organelle;intracellular part;membrane-bounded organelle;nucleus;organelle	Aminoacyl-tRNA biosynthesis	+	D10GM_D0	+	D10DM_D0	37	37	37	65.4	65.4	65.4	63.001	0	167.49	71394000000	283	1.74156	0.0124006	-0.200439		-3.86099	A2A7S7;Q91WQ3;F6VXZ2	A2A7S7;Q91WQ3	Tyrosine--tRNA ligase;Tyrosine--tRNA ligase, cytoplasmic;Tyrosine--tRNA ligase, cytoplasmic, N-terminally processed	Yars
29.574	29.9814	29.3872	27.6732	27.5664	27.2723	anatomical structure development;autophagy;biological adhesion;biological regulation;catabolic process;cell adhesion;cell differentiation;cell junction assembly;cell junction organization;cell motility;cell projection assembly;cell projection organization;cell surface receptor linked signaling pathway;cell-matrix adhesion;cell-substrate adhesion;cell-substrate junction assembly;cellular catabolic…	binding;G-protein-coupled receptor binding;protein binding;receptor activity;receptor binding	basal plasma membrane;basement membrane;cell junction;cell leading edge;cell part;cell surface;cell-substrate junction;extracellular matrix part;extracellular membrane-bounded organelle;extracellular organelle;extracellular region part;extracellular vesicular exosome;hemidesmosome;integrin complex;macromolecular complex;membrane;membrane part;membrane-bounded organelle;membrane-bounded vesicle;or…	Arrhythmogenic right ventricular cardiomyopathy (ARVC);Dilated cardiomyopathy;ECM-receptor interaction;Focal adhesion;Hypertrophic cardiomyopathy (HCM);Regulation of actin cytoskeleton	+	D10GM_D0	+	D10DM_D0	15	15	15	11.3	11.3	11.3	199.86	0	54.079	4762500000	31	3.26502	0.00256869	-2.14355	+	-10.0882	A2A864;A2A863-2;A2A863-3;A2A863	A2A864;A2A863-2;A2A863-3;A2A863	Integrin beta;Integrin beta-4	Itgb4
29.1063	28.5352	28.6525	28.7879	28.4567	28.4038			extracellular membrane-bounded organelle;extracellular organelle;extracellular region part;extracellular vesicular exosome;membrane-bounded organelle;membrane-bounded vesicle;organelle;vesicle						3	3	3	29.7	29.7	29.7	15.783	0	15.615	4996600000	19	0.435763	0.325898	-0.215205		-1.01706	A2A8E2;Q8BHG2;Q8BHG2-3;B7ZC72;B7ZC71;Q8BHG2-2;A2A8E4;D6REH4	A2A8E2;Q8BHG2;Q8BHG2-3;B7ZC72;B7ZC71;Q8BHG2-2	UPF0587 protein C1orf123 homolog	0610037L13Rik
28.8562	28.5314	28.7395	28.4863	28.1296	27.9135	cellular macromolecule metabolic process;cellular metabolic process;cellular nitrogen compound metabolic process;cellular process;macromolecule metabolic process;metabolic process;mRNA metabolic process;mRNA processing;nitrogen compound metabolic process;nuclear mRNA splicing, via spliceosome;nucleic acid metabolic process;nucleobase-containing compound metabolic process;primary metabolic process…	binding;DNA binding;nucleic acid binding	catalytic step 2 spliceosome;cell part;intracellular organelle part;intracellular part;macromolecular complex;nuclear body;nuclear matrix;nuclear part;nuclear speck;nucleoplasm;nucleoplasm part;organelle part;ribonucleoprotein complex;spliceosomal complex	mRNA surveillance pathway;RNA transport	+	D10GM_D0	+	D10DM_D0	8	8	8	12.6	12.6	12.6	101.16	0	43.109	4044500000	23	1.299	0.030163	-0.532558		-2.77189	E9QKA4;A2A8V8;A2A8V9;E9PUK6;Q52KI8-2;Q52KI8;A2A983;F6T4M4;F7BWM1;F6UK16	E9QKA4;A2A8V8;A2A8V9;E9PUK6;Q52KI8-2;Q52KI8	Serine/arginine repetitive matrix protein 1	Srrm1
28.0854	28.2516	28.0003	27.7885	27.8849	27.7843	cellular component organization;cellular component organization at cellular level;cellular component organization or biogenesis;cellular component organization or biogenesis at cellular level;cellular membrane fusion;cellular membrane organization;cellular process;endosome transport;ER to Golgi vesicle-mediated transport;establishment of localization;establishment of localization in cell;establis…	binding;protein binding;SNAP receptor activity;SNARE binding	cell part;coated vesicle membrane;cytoplasmic part;cytoplasmic vesicle membrane;cytoplasmic vesicle part;endoplasmic reticulum membrane;endoplasmic reticulum part;endosomal part;endosome membrane;ER to Golgi transport vesicle membrane;Golgi apparatus;Golgi apparatus part;Golgi membrane;integral to membrane;intracellular membrane-bounded organelle;intracellular organelle;intracellular organelle pa…	SNARE interactions in vesicular transport			+	D10DM_D0	5	5	5	33.9	33.9	33.9	19.571	0	24.293	3085800000	36	1.65442	0.0152173	-0.293228		-3.62996	A2A9I0;O35166	A2A9I0;O35166	Golgi SNAP receptor complex member 2	Gosr2
28.4189	28.7492	28.6716	28.0671	28.3731	28.6912	anatomical structure morphogenesis;axonogenesis;biological regulation;cell differentiation;cell part morphogenesis;cell projection morphogenesis;cell projection organization;cellular component morphogenesis;cellular component organization;cellular component organization at cellular level;cellular component organization or biogenesis;cellular component organization or biogenesis at cellular level;…	binding;enzyme binding;enzyme regulator activity;GTPase binding;GTPase regulator activity;guanyl-nucleotide exchange factor activity;nucleoside-triphosphatase regulator activity;protein binding;Rac GTPase binding;Ras GTPase binding;Rho GTPase binding;small GTPase binding	adherens junction;anchoring junction;axon;cell junction;cell part;cell projection;cell-substrate adherens junction;cell-substrate junction;focal adhesion;intracellular organelle part;intracellular part;macromolecular complex;neuron projection;nuclear part;organelle part;protein complex;signalosome						16	16	15	8.8	8.8	8.3	238.35	0	33.228	4812900000	37	0.501049	0.260636	-0.236102		-1.14662	E9PX48;A2A9M4;Q8R1A4;A0A0U1RNK7;A2A9M5;Q8R1A4-2;A0A0U1RNY4;A0A0U1RP53;A2AW79;F6ZJ55;A0A1L1ST98	E9PX48;A2A9M4;Q8R1A4;A0A0U1RNK7;A2A9M5;Q8R1A4-2	Dedicator of cytokinesis protein 7	Dock7
30.6253	30.7045	30.5925	30.2535	30.3501	30.4484	biological regulation;macromolecule metabolic process;metabolic process;positive regulation of biological process;positive regulation of catabolic process;positive regulation of cellular catabolic process;positive regulation of cellular metabolic process;positive regulation of cellular process;positive regulation of cellular protein metabolic process;positive regulation of macromolecule metabolic…	binding;catalytic activity;cation binding;endopeptidase activity;hydrolase activity;ion binding;metal ion binding;metalloendopeptidase activity;metallopeptidase activity;peptidase activity;peptidase activity, acting on L-amino acid peptides	cell part;cytoplasmic part;intracellular membrane-bounded organelle;intracellular organelle;intracellular part;membrane-bounded organelle;mitochondrion;organelle		+	D10GM_D0	+	D10DM_D0	25	25	25	24	24	24	140.62	0	64.663	17914000000	112	1.94606	0.00959723	-0.29014		-4.44132	A2A9Q2;Q8BHG1;A6PWC3;Q3V3G9	A2A9Q2;Q8BHG1;A6PWC3	Nardilysin	Nrd1
24.6695	24.4115	24.7936	24.6262	26.1966	26.0042	biological regulation;posttranscriptional regulation of gene expression;regulation of biological process;regulation of biosynthetic process;regulation of cellular biosynthetic process;regulation of cellular macromolecule biosynthetic process;regulation of cellular metabolic process;regulation of cellular process;regulation of cellular protein metabolic process;regulation of gene expression;regula…	binding;nucleic acid binding;protein binding;protein C-terminus binding;RNA binding	cell part;cytoplasm;intracellular non-membrane-bounded organelle;intracellular organelle;intracellular organelle part;intracellular part;non-membrane-bounded organelle;nuclear part;nucleolus;organelle;organelle part		+	D10GM_D0			3	3	3	19.7	19.7	19.7	23.311	0	7.0813	465880000	7	NaN	1	0		NaN	A2A9W3;Q3UBZ5;A2A9W1;Q3UBZ5-2	A2A9W3;Q3UBZ5;A2A9W1;Q3UBZ5-2	MIF4G domain-containing protein	Mif4gd
28.7591	29.3613	28.7273	30.2451	29.9238	29.9328	2'-deoxyribonucleotide metabolic process;catabolic process;cellular catabolic process;cellular metabolic process;cellular nitrogen compound catabolic process;cellular nitrogen compound metabolic process;cellular process;deoxyribonucleotide catabolic process;deoxyribonucleotide metabolic process;dephosphorylation;heterocycle catabolic process;heterocycle metabolic process;metabolic process;nitroge…	5'-nucleotidase activity;binding;catalytic activity;cation binding;hydrolase activity;hydrolase activity, acting on ester bonds;ion binding;metal ion binding;nucleotidase activity;nucleotide binding;phosphatase activity;phosphoric ester hydrolase activity;pyrimidine nucleotide binding	cell part;cytoplasm;cytoplasmic part;extracellular membrane-bounded organelle;extracellular organelle;extracellular region part;extracellular vesicular exosome;intracellular membrane-bounded organelle;intracellular organelle;intracellular part;membrane-bounded organelle;membrane-bounded vesicle;mitochondrion;nucleus;organelle;vesicle	Nicotinate and nicotinamide metabolism;Purine metabolism;Pyrimidine metabolism	+	D10GM_D0	+	D10DM_D0	10	10	10	55.2	55.2	55.2	21.939	0	145.98	11673000000	41	2.02502	0.00827941	1.08467	+	4.68107	A2A9X5;Q9JM14	A2A9X5;Q9JM14	5(3)-deoxyribonucleotidase, cytosolic type	Nt5c
27.6076	27.6128	27.839	28.627	28.1795	28.5699	biological regulation;cellular process;ER to Golgi vesicle-mediated transport;establishment of localization;establishment of localization in cell;establishment of protein localization;Golgi vesicle transport;intracellular protein transport;intracellular transport;positive regulation of biological process;positive regulation of cellular process;positive regulation of cholesterol homeostasis;positi…	binding;cation binding;ion binding;metal ion binding;transition metal ion binding;zinc ion binding	cell part;COPII vesicle coat;cytoplasmic part;cytoplasmic vesicle part;endoplasmic reticulum membrane;endoplasmic reticulum part;Golgi apparatus part;Golgi membrane;intracellular organelle part;intracellular part;macromolecular complex;membrane;membrane coat;membrane part;organelle membrane;organelle part;perinuclear region of cytoplasm;protein complex;vesicle coat	Protein processing in endoplasmic reticulum	+	D10GM_D0	+	D10DM_D0	12	11	11	13.5	12.8	12.8	118.65	0	26.646	3992900000	30	2.07184	0.00815619	0.772333	+	4.82772	A2AA71;Q3U2P1;A2AA72;Q3U2P1-2	A2AA71;Q3U2P1	Protein transport protein Sec24A	Sec24a
27.1803	27.7352	27.4953	27.5082	27.7829	27.4661	cellular process;establishment of localization;establishment of localization in cell;establishment of protein localization;exocytosis;protein transport;secretion;secretion by cell;transport;vesicle-mediated transport		cell cortex part;cell part;cell projection part;centriolar satellite;cytoplasmic part;cytoskeletal part;cytosol;exocyst;growth cone membrane;intracellular organelle part;intracellular part;macromolecular complex;membrane;membrane part;microtubule organizing center;microtubule organizing center part;organelle part;plasma membrane;plasma membrane part;protein complex	Insulin signaling pathway	+	D10GM_D0			10	10	10	21.1	21.1	21.1	78.505	0	50.814	2578100000	22	0.241081	0.619711	0.115492		0.611344	A2AAN0;O35250-2;O35250;A2AAN3;A2AAN4	A2AAN0;O35250-2;O35250	Exocyst complex component 7	Exoc7
31.071	31.2616	31.151	30.9168	30.9168	30.9435	cotranslational protein targeting to membrane;establishment of localization;establishment of localization in cell;establishment of protein localization;establishment of protein localization in endoplasmic reticulum;establishment of protein localization to organelle;intracellular protein transport;intracellular transport;protein targeting;protein targeting to ER;protein targeting to membrane;prote…	7S RNA binding;binding;endoplasmic reticulum signal peptide binding;nucleic acid binding;peptide binding;ribonucleoprotein binding;RNA binding;signal recognition particle binding;signal sequence binding	adherens junction;anchoring junction;cell junction;cell part;cell-substrate adherens junction;cell-substrate junction;cytoplasm;cytoplasmic part;endoplasmic reticulum;focal adhesion;intracellular membrane-bounded organelle;intracellular non-membrane-bounded organelle;intracellular organelle;intracellular organelle part;intracellular part;macromolecular complex;membrane-bounded organelle;non-membr…	Protein export			+	D10DM_D0	29	29	29	56.2	56.2	56.2	65.952	0	219.03	25456000000	123	1.86618	0.0109864	-0.235504		-4.20793	A2AAN2;Q8BMA6	A2AAN2;Q8BMA6	Signal recognition particle subunit SRP68	Srp68
30.1592	30.5349	30.821	30.0038	30.0362	30.1424		binding;identical protein binding;protein binding;protein dimerization activity;protein homodimerization activity	cell part;contractile fiber part;cytoplasmic part;intracellular part;M band;organelle part				+	D10DM_D0	33	33	33	31.1	31.1	31.1	161.78	0	174.24	15188000000	103	1.06441	0.0494782	-0.444244		-2.26486	A2ABU4	A2ABU4	Myomesin-3	Myom3
25.3553	26.8836	27.0214	25.9963	25.9275	26.3143	alcohol metabolic process;amine biosynthetic process;amine metabolic process;biosynthetic process;cellular amine metabolic process;cellular biogenic amine biosynthetic process;cellular biogenic amine metabolic process;cellular biosynthetic process;cellular lipid metabolic process;cellular metabolic process;cellular nitrogen compound biosynthetic process;cellular nitrogen compound metabolic proces…	catalytic activity;cytidylyltransferase activity;ethanolamine-phosphate cytidylyltransferase activity;nucleotidyltransferase activity;transferase activity;transferase activity, transferring phosphorus-containing groups		Glycerophospholipid metabolism;Phosphonate and phosphinate metabolism					2	2	2	6.5	6.5	6.5	43.446	0	5.476	821870000	6	0.246319	0.610679	-0.3407		-0.622861	A2ABY3;Q922E4	A2ABY3;Q922E4	Ethanolamine-phosphate cytidylyltransferase	Pcyt2
26.8952	26.7593	26.7446	26.6471	26.5433	26.5786	biological regulation;cellular process;cellular response to stimulus;intracellular signal transduction;Ral protein signal transduction;Ras protein signal transduction;regulation of biological process;regulation of cellular localization;regulation of cellular process;regulation of exocyst localization;regulation of localization;regulation of protein localization;response to stimulus;signal transdu…	binding;enzyme activator activity;enzyme regulator activity;GTPase activator activity;GTPase regulator activity;nucleoside-triphosphatase regulator activity;protein binding;protein dimerization activity;protein heterodimerization activity	cell part;cytoplasmic part;cytosol;intracellular part		+	D10GM_D0	+	D10DM_D0	4	4	4	4.3	4.3	4.3	130.03	0.00024079	4.2121	1257300000	4	1.68046	0.0144965	-0.210016		-3.69807	A2ACC7;F8WHN4;A2ACC6;E9Q0J2;Q8BQZ4	A2ACC7;F8WHN4;A2ACC6;E9Q0J2;Q8BQZ4	Ral GTPase-activating protein subunit beta	Ralgapb
31.9476	32.2031	32.0561	32.5666	32.6056	32.4057	aging;carbohydrate metabolic process;cellular carbohydrate metabolic process;cellular macromolecule metabolic process;cellular metabolic process;cellular process;cellular protein metabolic process;developmental process;glycosylation;macromolecule glycosylation;macromolecule metabolic process;macromolecule modification;metabolic process;primary metabolic process;protein glycosylation;protein metab…	binding;catalytic activity;ribonucleoprotein binding;ribosome binding;transferase activity;transferase activity, transferring glycosyl groups	autophagic vacuole membrane;cell part;cytoplasmic part;endoplasmic reticulum;endoplasmic reticulum part;integral to membrane;intracellular membrane-bounded organelle;intracellular organelle;intracellular organelle part;intracellular part;intrinsic to membrane;macromolecular complex;membrane;membrane part;membrane-bounded organelle;nucleus;oligosaccharyltransferase complex;organelle;organelle memb…	N-Glycan biosynthesis;Protein processing in endoplasmic reticulum;Various types of N-glycan biosynthesis	+	D10GM_D0	+	D10DM_D0	19	19	19	46.3	46.3	46.3	67.501	0	285.15	71008000000	138	2.04967	0.00833021	0.457013		4.75785	A2ACG7;Q9DBG6	A2ACG7;Q9DBG6	Dolichyl-diphosphooligosaccharide--protein glycosyltransferase subunit 2	Rpn2
27.1874	27.6746	27.6273	27.2975	27.4421	27.1079	biological regulation;cell communication;cell growth;cellular component organization;cellular component organization or biogenesis;cellular process;cellular response to acid;cellular response to amine stimulus;cellular response to amino acid stimulus;cellular response to chemical stimulus;cellular response to endogenous stimulus;cellular response to external stimulus;cellular response to extracel…	14-3-3 protein binding;5S rDNA binding;binding;DNA binding;enzyme binding;kinase binding;nucleic acid binding;protein binding;protein complex binding;protein kinase binding;rDNA binding;regulatory region DNA binding;regulatory region nucleic acid binding;RNA polymerase III regulatory region DNA binding;RNA polymerase III transcription factor binding;RNA polymerase III type 1 promoter DNA binding;…	cell body;cell part;cell projection;cytoplasm;cytoplasmic part;dendrite;intracellular membrane-bounded organelle;intracellular organelle;intracellular organelle part;intracellular part;lysosomal membrane;lysosome;lytic vacuole;macromolecular complex;membrane;membrane-bounded organelle;neuron projection;neuronal cell body;nuclear part;nucleoplasm;organelle;organelle membrane;organelle part;protein…	Insulin signaling pathway;mTOR signaling pathway					7	7	7	7.5	7.5	7.5	149.5	0	14.971	2023900000	12	0.513093	0.250025	-0.213943		-1.17033	A2ACM0;Q8K4Q0;Q8K4Q0-2;F7B6I3;F7CN67;Q8K4Q0-4	A2ACM0;Q8K4Q0	Regulatory-associated protein of mTOR	Rptor
25.7881	26.6963	26.3552	26.6483	26.9107	26.9067	anatomical structure development;blood vessel development;cellular macromolecule metabolic process;cellular metabolic process;cellular process;cellular protein metabolic process;developmental process;establishment of localization;establishment of localization in cell;establishment of protein localization;intracellular protein transport;intracellular transport;macromolecule metabolic process;macro…	binding;enzyme activator activity;enzyme binding;enzyme regulator activity;GTPase activator activity;GTPase binding;GTPase regulator activity;nucleoside-triphosphatase regulator activity;protein binding;Rab GTPase binding;Ras GTPase binding;small GTPase binding	cell part;cytoplasmic part;cytosol;intracellular part;macromolecular complex;protein complex;Rab-protein geranylgeranyltransferase complex						4	4	4	7.4	7.4	7.4	73.663	0	15.521	1287200000	16	0.907532	0.0737369	0.54203		1.94456	A2AD03;Q9QXG2;Q3UR39	A2AD03;Q9QXG2;Q3UR39	Rab proteins geranylgeranyltransferase component A 1	Chm
29.0593	29.2921	29.4192	29.2041	29.2288	29.3421	biological regulation;cation transport;cell redox homeostasis;cellular homeostasis;cellular process;cognition;divalent inorganic cation transport;divalent metal ion transport;establishment of localization;homeostatic process;ion transport;magnesium ion transport;metal ion transport;multicellular organismal process;neurological system process;regulation of biological process;regulation of biologic…	cation transmembrane transporter activity;divalent inorganic cation transmembrane transporter activity;inorganic cation transmembrane transporter activity;ion transmembrane transporter activity;magnesium ion transmembrane transporter activity;metal ion transmembrane transporter activity;substrate-specific transmembrane transporter activity;substrate-specific transporter activity;transmembrane tra…	cell part;cytoplasmic part;endoplasmic reticulum part;integral to membrane;intracellular organelle part;intracellular part;intrinsic to membrane;macromolecular complex;membrane;membrane part;oligosaccharyltransferase complex;organelle part;plasma membrane;protein complex						5	5	5	15.2	15.2	15.2	41.637	0	35.3	7886400000	22	0.00421682	0.993765	0.00146357		0.0128839	A2ADH1;Q9CQY5-2;Q9CQY5-3;Q9CQY5	A2ADH1;Q9CQY5-2;Q9CQY5-3;Q9CQY5	Magnesium transporter protein 1	Magt1
27.9109	27.4313	25.6458	27.3939	26.9865	27.0771	biological regulation;biosynthetic process;cell proliferation;cellular biosynthetic process;cellular macromolecule biosynthetic process;cellular macromolecule metabolic process;cellular metabolic process;cellular nitrogen compound metabolic process;cellular process;developmental process;macromolecule biosynthetic process;macromolecule metabolic process;metabolic process;mRNA metabolic process;mRN…	binding;DNA binding;enzyme inhibitor activity;enzyme regulator activity;nucleic acid binding;phosphatase inhibitor activity;phosphatase regulator activity;protein phosphatase inhibitor activity;protein phosphatase regulator activity;protein phosphatase type 1 regulator activity;RNA binding	cell part;intracellular organelle part;intracellular part;macromolecular complex;nuclear body;nuclear part;nuclear speck;nucleoplasm;nucleoplasm part;organelle part;ribonucleoprotein complex;spliceosomal complex						4	4	4	18.9	18.9	18.9	38.399	0	19.382	1683800000	12	0.0788293	0.884451	0.156566		0.223621	A2ADR8;Q8R3G1	A2ADR8;Q8R3G1	Nuclear inhibitor of protein phosphatase 1	Ppp1r8
28.1815	28.3903	28.483	28.2005	27.715	27.4022		aspartic-type endopeptidase activity;aspartic-type peptidase activity;catalytic activity;endopeptidase activity;hydrolase activity;peptidase activity;peptidase activity, acting on L-amino acid peptides			+	D10GM_D0	+	D10DM_D0	9	9	9	35.6	35.6	35.6	44.59	0	36.576	3066500000	28	1.09435	0.0462345	-0.579025		-2.3275	A2ADY9;Q9DAF3	A2ADY9	Protein DDI1 homolog 2	Ddi2
27.8251	27.6628	27.7786	28.2165	28.1726	28.2799	AMP metabolic process;ATP metabolic process;biological regulation;biosynthetic process;cellular biosynthetic process;cellular metabolic compound salvage;cellular metabolic process;cellular nitrogen compound biosynthetic process;cellular nitrogen compound metabolic process;cellular process;cyclic nucleotide metabolic process;cyclic purine nucleotide metabolic process;energy homeostasis;GTP metabol…	AMP deaminase activity;binding;catalytic activity;cation binding;deaminase activity;hydrolase activity;hydrolase activity, acting on carbon-nitrogen (but not peptide) bonds;hydrolase activity, acting on carbon-nitrogen (but not peptide) bonds, in cyclic amidines;ion binding;metal ion binding		Purine metabolism	+	D10GM_D0	+	D10DM_D0	10	10	10	13.3	13.3	13.3	94.695	0	25.045	3365600000	37	2.90738	0.00236066	0.467547		8.14273	A2AE27;Q9DBT5	A2AE27;Q9DBT5	AMP deaminase 2	Ampd2
30.6168	29.7612	30.1764	30.1262	30.3033	30.2563		binding;nucleic acid binding;RNA binding;translation elongation factor activity;translation factor activity, nucleic acid binding	cell part;intracellular membrane-bounded organelle;intracellular organelle;intracellular part;membrane-bounded organelle;nucleus;organelle						9	9	1	35.2	35.2	8	19.925	0	27.461	13562000000	63	0.0601212	0.910171	0.0438169		0.173451	A2AEC2;Q8R0A5;Q9DB24;A2AEC1	A2AEC2;Q8R0A5;Q9DB24	Transcription elongation factor A protein-like 3	Tceal3;Tceal6
28.8717	29.0417	29.2427	28.4922	28.2591	28.5396	cellular macromolecule metabolic process;cellular metabolic process;cellular nitrogen compound metabolic process;cellular process;macromolecule metabolic process;metabolic process;mRNA metabolic process;mRNA processing;nitrogen compound metabolic process;nucleic acid metabolic process;nucleobase-containing compound metabolic process;primary metabolic process;RNA metabolic process;RNA processing	binding;nucleotide binding	cell part;cleavage body;intracellular organelle part;intracellular part;macromolecular complex;mRNA cleavage and polyadenylation specificity factor complex;mRNA cleavage factor complex;nuclear body;nuclear part;nucleoplasm;nucleoplasm part;organelle part;protein complex	mRNA surveillance pathway	+	D10GM_D0	+	D10DM_D0	9	9	5	21.1	21.1	10.6	58.571	0	25.684	4933500000	37	1.96875	0.0092305	-0.621722	+	-4.50926	A2AEK1;Q8BIQ5;Q8BIQ5-2;A2AEJ8;F6ZKC7;A2AEK3	A2AEK1;Q8BIQ5;Q8BIQ5-2	Cleavage stimulation factor subunit 2	Cstf2
27.0612	27.4519	27.197	26.3721	26.052	26.7778		anion channel activity;anion transmembrane transporter activity;channel activity;chloride channel activity;ion channel activity;ion transmembrane transporter activity;passive transmembrane transporter activity;substrate-specific channel activity;substrate-specific transmembrane transporter activity;substrate-specific transporter activity;transmembrane transporter activity;transporter activity	cell part;chloride channel complex;cytoplasmic part;endoplasmic reticulum;Golgi apparatus;intracellular membrane-bounded organelle;intracellular organelle;intracellular part;ion channel complex;macromolecular complex;membrane;membrane part;membrane-bounded organelle;nucleus;organelle;protein complex		+	D10GM_D0	+	D10DM_D0	4	4	4	8.6	8.6	8.6	61.239	0	9.7042	1160900000	6	1.60186	0.0176074	-0.836068	+	-3.4949	A2AEM2;Q99LI2	A2AEM2;Q99LI2	Chloride channel CLIC-like protein 1	Clcc1
27.2113	26.9854	27.1116	27.3756	27.4477	27.4363			blood microparticle;cell part;cytoplasmic part;early endosome;endosome;extracellular region part;intracellular membrane-bounded organelle;intracellular organelle;intracellular part;membrane-bounded organelle;organelle				+	D10DM_D0	7	7	7	9.7	9.7	9.7	90.764	0	32.655	1964100000	37	1.99546	0.00882079	0.317114		4.59023	A2AEW9;A2AEW8;Q8VD04;A2AEW6;A2AEW5	A2AEW9;A2AEW8;Q8VD04;A2AEW6;A2AEW5	GRIP1-associated protein 1	Gripap1
[truncated: 3,192 more rows]

## Sheet: Murine_Original_Matrix
LFQ intensity D0_1 (myoblasts)	LFQ intensity D0_2 (myoblasts)	LFQ intensity D0_3 (myoblasts)	LFQ intensity D10DM_1 (myotubes)	LFQ intensity D10DM_2 (myotubes)	LFQ intensity D10DM_3 (myotubes)	N: Peptides	N: Razor + unique peptides	N: Unique peptides	N: Sequence coverage [%]	N: Unique + razor sequence coverage [%]	N: Unique sequence coverage [%]	N: Mol. weight [kDa]	N: Q-value	N: Score	N: Intensity	N: MS/MS count	T: Protein IDs	T: Majority protein IDs	T: Protein names	T: Gene names
[truncated: 4,728 more rows]

## Sheet: Murine_GOCC
Type	Name	Score	minus_log10_Benj. Hoch. FDR
GOCC name	extracellular region part	0.289698	25.556
[truncated: 117 more rows]
