# Supplementary material for: Two FAM134B isoforms differentially regulate ER dynamics during myogenesis
Source: EMBO J. 2025 Jan 6;44(4):1039–73. doi: 10.1038/s44318-024-00356-2 (PMC11832904; doi:10.1038/s44318-024-00356-2)
Supplement: Supplementary file 5 — Data Set EV3 [file 44318_2024_356_MOESM5_ESM.xlsx]

## Sheet: Dataset EV3
Dataset EV3
Proteomic landscape of human myoblasts and differentiated myotubes.

## Sheet: Human_Analysis
hMyoblastsT0_1.Quantity	hMyoblastsT0_2.Quantity	hMyoblastsT0_3.Quantity	hMyotubesT10_1.Quantity	hMyotubesT10_2.Quantity	hMyotubesT10_3.Quantity	C: GOBP name	C: GOMF name	C: GOCC name	C: KEGG name	C: Student's T-test Significant hMyoblastsT10_hMyoblastsT0	C: Student's T-test significant	N: -Log Student's T-test p-value hMyoblastsT10_hMyoblastsT0	N: Student's T-test q-value hMyoblastsT10_hMyoblastsT0	N: Student's T-test Difference hMyoblastsT10_hMyoblastsT0	Significantly deregulated hMyoblastsT10_hMyoblastsT0	N: Student's T-test Test statistic hMyoblastsT10_hMyoblastsT0	T: PG.ProteinGroups	T: PG.ProteinAccessions	T: PG.ProteinNames	T: PG.Organisms	T: PG.NrOfPrecursorsIdentified (Experiment-wide)	T: PG.ProteinDescriptions	T: PG.Genes
14.0331	14.6715	15.2646	12.849	13.6969	13.4796	biological regulation;blood coagulation;blood coagulation, intrinsic pathway;cell activation;cell differentiation;cellular component disassembly;cellular component disassembly at cellular level;cellular component organization;cellular component organization at cellular level;cellular component organization or biogenesis;cellular component organization or biogenesis at cellular level;cellular deve…	binding;calcium-dependent protein binding;chemokine binding;C-X-C chemokine binding;cytokine binding;endopeptidase inhibitor activity;endopeptidase regulator activity;enzyme binding;enzyme inhibitor activity;enzyme regulator activity;growth factor binding;interleukin-1 binding;interleukin-8 binding;peptidase inhibitor activity;peptidase regulator activity;protease binding;protein binding;receptor…	blood microparticle;cell part;cytoplasmic membrane-bounded vesicle lumen;cytoplasmic part;cytoplasmic vesicle part;cytosol;extracellular membrane-bounded organelle;extracellular organelle;extracellular region;extracellular region part;extracellular vesicular exosome;intracellular organelle part;intracellular part;membrane-bounded organelle;membrane-bounded vesicle;membrane-enclosed lumen;organell…	Complement and coagulation cascades	+	hMyoblastsT10_hMyoblastsT0	1.40159	0.0413952	-1.31458	+	-3.00706	P01023	P01023	A2MG_HUMAN	Homo sapiens	19	Alpha-2-macroglobulin	A2M
11.7301	11.0076	11.0355	9.61518	9.95116	9.79599	adipose tissue development;anatomical structure development;biological regulation;carbohydrate homeostasis;carboxylic acid metabolic process;cell differentiation;cellular chemical homeostasis;cellular developmental process;cellular glucose homeostasis;cellular homeostasis;cellular ketone metabolic process;cellular lipid metabolic process;cellular metabolic process;cellular process;cellular respon…	acetoacetate-CoA ligase activity;acid-thiol ligase activity;adenyl nucleotide binding;adenyl ribonucleotide binding;ATP binding;binding;butyrate-CoA ligase activity;catalytic activity;ligase activity;ligase activity, forming carbon-sulfur bonds;nucleotide binding;purine nucleotide binding;purine ribonucleoside triphosphate binding;purine ribonucleotide binding;ribonucleotide binding	cell part;cytoplasmic part;cytosol;intracellular part	Butanoate metabolism	+	hMyoblastsT10_hMyoblastsT0	2.34471	0.0108954	-1.47031	+	-5.75483	Q86V21	Q86V21	AACS_HUMAN	Homo sapiens	3	Acetoacetyl-CoA synthetase	AACS
14.9897	14.7286	14.6765	14.3916	14.3404	14.409					+	hMyoblastsT10_hMyoblastsT0	1.87019	0.0204016	-0.417909		-4.21944	A0A096LP25	A0A096LP25	A0A096LP25_HUMAN	Homo sapiens	30	Isoform of Q2M2I8, AP2 associated kinase 1	AAK1
14.6792	14.6288	14.4147	15.0022	15.1168	14.9458	alanyl-tRNA aminoacylation;amine metabolic process;amino acid activation;anatomical structure development;biological regulation;carboxylic acid metabolic process;cellular amine metabolic process;cellular amino acid metabolic process;cellular ketone metabolic process;cellular macromolecule metabolic process;cellular metabolic process;cellular nitrogen compound metabolic process;cellular process;ce…	adenyl nucleotide binding;adenyl ribonucleotide binding;alanine-tRNA ligase activity;amine binding;amino acid binding;aminoacyl-tRNA editing activity;aminoacyl-tRNA ligase activity;ATP binding;binding;carboxylic acid binding;carboxylic ester hydrolase activity;catalytic activity;cation binding;hydrolase activity;hydrolase activity, acting on ester bonds;ion binding;ligase activity;ligase activity…	cell part;cytoplasm;cytoplasmic part;cytosol;extracellular membrane-bounded organelle;extracellular organelle;extracellular region part;extracellular vesicular exosome;intracellular part;membrane;membrane-bounded organelle;membrane-bounded vesicle;organelle;vesicle	Aminoacyl-tRNA biosynthesis	+	hMyoblastsT10_hMyoblastsT0	2.02751	0.0163587	0.447364		4.6888	P49588	P49588	SYAC_HUMAN	Homo sapiens	118	Alanine--tRNA ligase, cytoplasmic	AARS1
11.4142	11.1424	10.9789	12.8542	12.5787	12.6031	acetyl-CoA metabolic process;amine catabolic process;amine metabolic process;aspartate family amino acid catabolic process;aspartate family amino acid metabolic process;carboxylic acid catabolic process;carboxylic acid metabolic process;catabolic process;cellular amine metabolic process;cellular amino acid catabolic process;cellular amino acid metabolic process;cellular catabolic process;cellular…	catalytic activity;oxidoreductase activity;oxidoreductase activity, acting on the CH-NH group of donors;oxidoreductase activity, acting on the CH-NH group of donors, NAD or NADP as acceptor;saccharopine dehydrogenase (NAD+, L-glutamate-forming) activity;saccharopine dehydrogenase (NADP+, L-lysine-forming) activity;saccharopine dehydrogenase activity	cell part;cytoplasmic part;intracellular membrane-bounded organelle;intracellular organelle;intracellular organelle lumen;intracellular organelle part;intracellular part;membrane-bounded organelle;membrane-enclosed lumen;mitochondrial matrix;mitochondrial part;mitochondrion;organelle;organelle lumen;organelle part	Lysine biosynthesis;Lysine degradation	+	hMyoblastsT10_hMyoblastsT0	3.20081	0.00453333	1.50015	+	9.70989	Q9UDR5	Q9UDR5	AASS_HUMAN	Homo sapiens	5	Alpha-aminoadipic semialdehyde synthase, mitochondrial	AASS
13.6963	13.8123	13.8488	13.0526	13.0855	13.0633	establishment of localization;transport	adenyl nucleotide binding;adenyl ribonucleotide binding;ATP binding;ATPase activity;binding;catalytic activity;hydrolase activity;hydrolase activity, acting on acid anhydrides;hydrolase activity, acting on acid anhydrides, in phosphorus-containing anhydrides;nucleoside-triphosphatase activity;nucleotide binding;purine nucleotide binding;purine ribonucleoside triphosphate binding;purine ribonucleo…	ATP-binding cassette (ABC) transporter complex;cell part;cytoplasmic part;envelope;intracellular organelle part;intracellular part;macromolecular complex;membrane;membrane part;mitochondrial envelope;mitochondrial part;organelle envelope;organelle part;protein complex		+	hMyoblastsT10_hMyoblastsT0	3.97225	0.00666667	-0.718674	+	-15.2944	Q9UG63;Q9UG63-2	Q9UG63;Q9UG63-2	ABCF2_HUMAN	Homo sapiens	39	ATP-binding cassette sub-family F member 2;Isoform of Q9UG63, Isoform 2 of ATP-binding cassette sub-family F member 2	ABCF2
11.6311	11.912	11.8251	10.5853	9.52392	10.3925	acylglycerol catabolic process;acylglycerol metabolic process;adult behavior;adult locomotory behavior;adult walking behavior;behavior;catabolic process;cellular catabolic process;cellular lipid catabolic process;cellular lipid metabolic process;cellular metabolic process;cellular process;glycerol ether catabolic process;glycerol ether metabolic process;glycerolipid catabolic process;glycerolipid…	acylglycerol lipase activity;carboxylic ester hydrolase activity;catalytic activity;hydrolase activity;hydrolase activity, acting on ester bonds;lipase activity	alpha-amino-3-hydroxy-5-methyl-4-isoxazolepropionic acid selective glutamate receptor complex;cell part;integral to membrane;intrinsic to membrane;ionotropic glutamate receptor complex;macromolecular complex;membrane part;plasma membrane part;protein complex;receptor complex		+	hMyoblastsT10_hMyoblastsT0	2.0681	0.0156954	-1.62215	+	-4.81587	Q8N2K0;Q8N2K0-2	Q8N2K0;Q8N2K0-2	ABD12_HUMAN	Homo sapiens	4	Lysophosphatidylserine lipase ABHD12;Isoform of Q8N2K0, Isoform 2 of Lysophosphatidylserine lipase ABHD12	ABHD12
14.6498	14.4812	14.4257	14.8175	15.207	15.1197	biological regulation;metabolic process;positive regulation of biological process;positive regulation of biosynthetic process;positive regulation of cellular biosynthetic process;positive regulation of cellular metabolic process;positive regulation of cellular process;positive regulation of gene expression;positive regulation of macromolecule biosynthetic process;positive regulation of macromolec…	catalytic activity;hydrolase activity	cell part;cytoplasm;cytoplasmic part;cytosol;extracellular membrane-bounded organelle;extracellular organelle;extracellular region part;extracellular vesicular exosome;intracellular membrane-bounded organelle;intracellular non-membrane-bounded organelle;intracellular organelle;intracellular organelle part;intracellular part;membrane-bounded organelle;membrane-bounded vesicle;non-membrane-bounded …		+	hMyoblastsT10_hMyoblastsT0	1.75352	0.0241016	0.529159	+	3.89344	Q96IU4	Q96IU4	ABHEB_HUMAN	Homo sapiens	18	Putative protein-lysine deacylase ABHD14B	ABHD14B
11.9476	11.7754	11.9294	12.3763	12.4236	12.4175		catalytic activity;hydrolase activity	cell part;integral to membrane;intrinsic to membrane;membrane part		+	hMyoblastsT10_hMyoblastsT0	3.11332	0.00566154	0.521663	+	9.21576	A0A0G2JJD3;O95870	A0A0G2JJD3;O95870	A0A0G2JJD3_HUMAN;ABHGA_HUMAN	Homo sapiens	2	Isoform of O95870, HLA-B associated transcript 5, isoform CRA_b;Phosphatidylserine lipase ABHD16A	ABHD16A
11.7774	11.5186	11.5439	10.8146	9.44149	8.3304	acylglycerol catabolic process;acylglycerol metabolic process;biological regulation;biosynthetic process;carboxylic acid biosynthetic process;carboxylic acid metabolic process;catabolic process;cell differentiation;cellular biosynthetic process;cellular catabolic process;cellular developmental process;cellular ketone metabolic process;cellular lipid catabolic process;cellular lipid metabolic proc…	1-acylglycerol-3-phosphate O-acyltransferase activity;acylglycerol O-acyltransferase activity;catalytic activity;lysophosphatidic acid acyltransferase activity;lysophospholipid acyltransferase activity;O-acyltransferase activity;transferase activity;transferase activity, transferring acyl groups;transferase activity, transferring acyl groups other than amino-acyl groups	cell part;cytoplasm;cytoplasmic part;cytosol;intracellular membrane-bounded organelle;intracellular organelle;intracellular part;lipid particle;membrane-bounded organelle;nucleus;organelle		+	hMyoblastsT10_hMyoblastsT0	1.3477	0.045307	-2.08446	+	-2.88238	A0A2R8YG22;C9J1D1;Q8WTS1	A0A2R8YG22;C9J1D1;Q8WTS1	A0A2R8YG22_HUMAN;C9J1D1_HUMAN;ABHD5_HUMAN	Homo sapiens	1	Isoform of Q8WTS1, Abhydrolase domain containing 5, lysophosphatidic acid acyltransferase (Fragment);Isoform of Q8WTS1, Abhydrolase domain containing 5, lysophosphatidic acid acyltransferase;1-acylglycerol-3-phosphate O-acyltransferase ABHD5	ABHD5
13.4405	13.2943	13.3236	12.9352	12.5089	12.7505	actin cytoskeleton organization;actin filament organization;actin filament-based process;actin polymerization or depolymerization;anatomical structure development;behavior;biological regulation;camera-type eye development;cell migration;cell motility;cell projection organization;cellular component movement;cellular component organization;cellular component organization at cellular level;cellular …	binding;binding, bridging;cytoskeletal adaptor activity;cytoskeletal protein binding;DNA binding;enzyme binding;kinase binding;nucleic acid binding;proline-rich region binding;protein binding;protein binding, bridging;protein complex binding;protein domain specific binding;SH3 domain binding;ubiquitin protein ligase binding	adherens junction;anchoring junction;cell junction;cell part;cell projection;cell-cell adherens junction;cell-cell junction;cytoplasm;cytoplasmic part;cytoskeleton;cytosol;dendrite;filopodium;intracellular non-membrane-bounded organelle;intracellular organelle;intracellular part;lamellipodium;macromolecular complex;neuron projection;non-membrane-bounded organelle;organelle;protein complex;SCAR co…	Regulation of actin cytoskeleton	+	hMyoblastsT10_hMyoblastsT0	2.04187	0.0159843	-0.621289	+	-4.73344	A0A0C4DG21;A0A7D9NKC8;E7EP65;E7EW77;E9PEZ7;F8WAL6;Q9NYB9;Q9NYB9-2;Q9NYB9-4	A0A0C4DG21;A0A7D9NKC8;E7EP65;E7EW77;E9PEZ7;F8WAL6;Q9NYB9;Q9NYB9-2;Q9NYB9-4	A0A0C4DG21_HUMAN;A0A7D9NKC8_HUMAN;E7EP65_HUMAN;E7EW77_HUMAN;E9PEZ7_HUMAN;F8WAL6_HUMAN;ABI2_HUMAN;ABI2_HUMAN;ABI2_HUMAN	Homo sapiens	14	Isoform of Q9NYB9, Abl interactor 2;Isoform of Q9NYB9, Abl interactor 2;Isoform of Q9NYB9, Abl interactor 2 (Fragment);Isoform of Q9NYB9, Abl interactor 2;Isoform of Q9NYB9, Abl interactor 2;Isoform of Q9NYB9, Abl interactor 2;Abl interactor 2;Isoform of Q9NYB9, Isoform 2 of Abl interactor 2;Isoform of Q9NYB9, Isoform 4 of Abl interactor 2	ABI2
10.0371	8.44269	8.28531	10.4943	10.9918	11.6199	biological regulation;cellular component organization;cellular component organization at cellular level;cellular component organization or biogenesis;cellular component organization or biogenesis at cellular level;cellular process;extracellular matrix organization;extracellular structure organization;positive regulation of biological process;positive regulation of cell adhesion;positive regulatio…	binding;carbohydrate binding;glycosaminoglycan binding;heparin binding;pattern binding;polysaccharide binding	extracellular matrix;extracellular region part;extracellular space;interstitial matrix;proteinaceous extracellular matrix		+	hMyoblastsT10_hMyoblastsT0	1.50946	0.0354879	2.11362	+	3.26476	D3YTG3;H7C556;Q7Z7G0	D3YTG3;H7C556;Q7Z7G0	D3YTG3_HUMAN;H7C556_HUMAN;TARSH_HUMAN	Homo sapiens	3	Isoform of Q7Z7G0, ABI family member 3 binding protein;Isoform of Q7Z7G0, ABI family member 3 binding protein;Target of Nesh-SH3	ABI3BP
12.764	12.9514	13.0925	12.556	12.4784	12.6586	actin cytoskeleton organization;actin filament-based process;anatomical structure development;anatomical structure morphogenesis;biological regulation;brain development;cell surface receptor linked signaling pathway;cellular component organization;cellular component organization at cellular level;cellular component organization or biogenesis;cellular component organization or biogenesis at cellul…	enzyme activator activity;enzyme regulator activity;GTPase activator activity;GTPase regulator activity;guanyl-nucleotide exchange factor activity;nucleoside-triphosphatase regulator activity;Ras guanyl-nucleotide exchange factor activity;Rho guanyl-nucleotide exchange factor activity;small GTPase regulator activity	cell part;cytoplasmic part;cytosol;intracellular part;membrane;plasma membrane		+	hMyoblastsT10_hMyoblastsT0	1.57421	0.0320615	-0.37167		-3.42508	A0A0G2JQ41;A0A1C7CYZ0;I3L4Y1;Q12979;Q12979-2;Q12979-4	A0A0G2JQ41;A0A1C7CYZ0;I3L4Y1;Q12979;Q12979-2;Q12979-4	A0A0G2JQ41_HUMAN;A0A1C7CYZ0_HUMAN;I3L4Y1_HUMAN;ABR_HUMAN;ABR_HUMAN;ABR_HUMAN	Homo sapiens	9	Isoform of Q12979, Active breakpoint cluster region-related protein (Fragment);Isoform of Q12979, Active breakpoint cluster region-related protein;Isoform of Q12979, Active breakpoint cluster region-related protein;Active breakpoint cluster region-related protein;Isoform of Q12979, Isoform Short of Active breakpoint cluster region-related protein;Isoform of Q12979, Isoform 4 of Active breakpoint …	ABR
14.8311	14.4942	14.2915	13.7495	13.8162	13.8741					+	hMyoblastsT10_hMyoblastsT0	1.96426	0.0179783	-0.725681	+	-4.49575	Q9P1F3	Q9P1F3	ABRAL_HUMAN	Homo sapiens	8	Costars family protein ABRACL	ABRACL
16.8552	16.8392	16.8533	17.8472	17.5956	17.5364	alcohol metabolic process;biosynthetic process;carboxylic acid metabolic process;cellular ketone metabolic process;cellular lipid metabolic process;cellular metabolic process;cellular process;cellular response to chemical stimulus;cellular response to hypoxia;cellular response to oxygen levels;cellular response to stimulus;cellular response to stress;cholesterol biosynthetic process;cholesterol m…	acetyl-CoA C-acyltransferase activity;C-acyltransferase activity;catalytic activity;transferase activity;transferase activity, transferring acyl groups;transferase activity, transferring acyl groups other than amino-acyl groups	cell part;cytoplasmic part;extracellular membrane-bounded organelle;extracellular organelle;extracellular region part;extracellular vesicular exosome;intracellular membrane-bounded organelle;intracellular organelle;intracellular organelle part;intracellular part;membrane;membrane-bounded organelle;membrane-bounded vesicle;mitochondrial inner membrane;mitochondrial membrane;mitochondrial part;mito…	Benzoate degradation;Fatty acid elongation in mitochondria;Fatty acid metabolism;Valine, leucine and isoleucine degradation	+	hMyoblastsT10_hMyoblastsT0	2.9778	0.00672848	0.810505	+	8.49607	P42765	P42765	THIM_HUMAN	Homo sapiens	69	3-ketoacyl-CoA thiolase, mitochondrial	ACAA2
15.7095	15.8159	15.6508	16.417	16.4291	16.297	biological regulation;carboxylic acid catabolic process;carboxylic acid metabolic process;catabolic process;cell differentiation;cellular catabolic process;cellular developmental process;cellular ketone metabolic process;cellular lipid catabolic process;cellular lipid metabolic process;cellular macromolecule metabolic process;cellular metabolic process;cellular process;cellular protein metabolic …	acyl-CoA dehydrogenase activity;binding;catalytic activity;coenzyme binding;cofactor binding;flavin adenine dinucleotide binding;long-chain-acyl-CoA dehydrogenase activity;oxidoreductase activity;oxidoreductase activity, acting on the CH-CH group of donors	cell part;cytoplasm;cytoplasmic part;intracellular membrane-bounded organelle;intracellular non-membrane-bounded organelle;intracellular organelle;intracellular organelle lumen;intracellular organelle part;intracellular part;membrane;membrane-bounded organelle;membrane-enclosed lumen;mitochondrial inner membrane;mitochondrial matrix;mitochondrial membrane;mitochondrial nucleoid;mitochondrial part…	Fatty acid metabolism	+	hMyoblastsT10_hMyoblastsT0	3.28711	0.00534031	0.655649	+	10.2214	P49748;P49748-3	P49748;P49748-3	ACADV_HUMAN	Homo sapiens	65	Very long-chain specific acyl-CoA dehydrogenase, mitochondrial;Isoform of P49748, Isoform 3 of Very long-chain specific acyl-CoA dehydrogenase, mitochondrial	ACADVL
12.4584	12.4905	12.3548	11.6289	11.4165	11.669	autophagy;catabolic process;cellular catabolic process;cellular component organization;cellular component organization at cellular level;cellular component organization or biogenesis;cellular component organization or biogenesis at cellular level;cellular metabolic process;cellular process;establishment of localization;metabolic process;organelle organization;peroxisome degradation;peroxisome org…	binding;carboxylic acid binding;coenzyme binding;cofactor binding;fatty acid binding;fatty-acyl-CoA binding;lipid binding;monocarboxylic acid binding	cell part;cytoplasmic part;integral to membrane;intracellular membrane-bounded organelle;intracellular organelle;intracellular organelle part;intracellular part;intrinsic to membrane;membrane;membrane part;membrane-bounded organelle;microbody;microbody membrane;microbody part;nuclear part;nucleoplasm;nucleus;organelle;organelle membrane;organelle part;peroxisomal membrane;peroxisomal part;peroxis…		+	hMyoblastsT10_hMyoblastsT0	3.20984	0.00463636	-0.8631	+	-9.76227	A0A7I2V2M2;A0A7I2V2Y9;A0A7I2V347;A0A7I2V420;A0A7I2V556;A0A7I2V560;A0A7I2V5E1;A0A7I2V690;A0A7I2YQD7;A0A7I2YQE9;A0A7I2YQJ9;B7Z2R7;Q5T8D3;Q5T8D3-2;Q5T8D3-3	A0A7I2V2M2;A0A7I2V2Y9;A0A7I2V347;A0A7I2V420;A0A7I2V556;A0A7I2V560;A0A7I2V5E1;A0A7I2V690;A0A7I2YQD7;A0A7I2YQE9;A0A7I2YQJ9;B7Z2R7;Q5T8D3;Q5T8D3-2;Q5T8D3-3	A0A7I2V2M2_HUMAN;A0A7I2V2Y9_HUMAN;A0A7I2V347_HUMAN;A0A7I2V420_HUMAN;A0A7I2V556_HUMAN;A0A7I2V560_HUMAN;A0A7I2V5E1_HUMAN;A0A7I2V690_HUMAN;A0A7I2YQD7_HUMAN;A0A7I2YQE9_HUMAN;A0A7I2YQJ9_HUMAN;B7Z2R7_HUMAN;ACBD5_HUMAN;ACBD5_HUMAN;ACBD5_HUMAN	Homo sapiens	5	Isoform of Q5T8D3, Acyl-CoA-binding domain-containing protein 5;Isoform of Q5T8D3, Acyl-CoA-binding domain-containing protein 5;Isoform of Q5T8D3, Acyl-CoA-binding domain-containing protein 5;Isoform of Q5T8D3, Acyl-CoA-binding domain-containing protein 5;Isoform of Q5T8D3, Acyl-CoA-binding domain-containing protein 5;Isoform of Q5T8D3, Acyl-CoA-binding domain-containing protein 5;Isoform of Q5T8…	ACBD5
13.1735	13.7975	14.3681	12.4314	12.6386	12.615	acyl-CoA biosynthetic process;acyl-CoA metabolic process;acylglycerol biosynthetic process;acylglycerol metabolic process;biological regulation;biosynthetic process;carbohydrate metabolic process;carboxylic acid metabolic process;cellular biosynthetic process;cellular carbohydrate metabolic process;cellular ketone metabolic process;cellular lipid metabolic process;cellular metabolic process;cellu…	acid-thiol ligase activity;adenyl nucleotide binding;adenyl ribonucleotide binding;ATP binding;ATP citrate synthase activity;binding;catalytic activity;cation binding;CoA-ligase activity;cofactor binding;ion binding;ligase activity;ligase activity, forming carbon-sulfur bonds;metal ion binding;nucleotide binding;purine nucleotide binding;purine ribonucleoside triphosphate binding;purine ribonucle…	cell part;citrate lyase complex;cytoplasm;cytoplasmic part;cytosol;extracellular membrane-bounded organelle;extracellular organelle;extracellular region part;extracellular vesicular exosome;intracellular membrane-bounded organelle;intracellular organelle;intracellular organelle part;intracellular part;macromolecular complex;membrane;membrane-bounded organelle;membrane-bounded vesicle;mitochondrio…	Carbon fixation pathways in prokaryotes;Citrate cycle (TCA cycle)	+	hMyoblastsT10_hMyoblastsT0	1.59167	0.030795	-1.21803	+	-3.46906	P53396	P53396	ACLY_HUMAN	Homo sapiens	6	ATP-citrate synthase	ACLY
15.2077	15.2682	15.2586	15.6449	15.5031	15.537	acetyl-CoA catabolic process;acetyl-CoA metabolic process;carboxylic acid metabolic process;catabolic process;cellular catabolic process;cellular ketone metabolic process;cellular metabolic process;cellular process;citrate metabolic process;coenzyme catabolic process;coenzyme metabolic process;cofactor catabolic process;cofactor metabolic process;generation of precursor metabolites and energy;iso…	3 iron, 4 sulfur cluster binding;4 iron, 4 sulfur cluster binding;aconitate hydratase activity;binding;carbon-oxygen lyase activity;catalytic activity;cation binding;hydro-lyase activity;ion binding;iron ion binding;iron-sulfur cluster binding;lyase activity;metal cluster binding;metal ion binding;transition metal ion binding	cell part;cytoplasmic part;intracellular membrane-bounded organelle;intracellular organelle;intracellular organelle lumen;intracellular organelle part;intracellular part;membrane-bounded organelle;membrane-enclosed lumen;mitochondrial matrix;mitochondrial part;mitochondrion;nucleus;organelle;organelle lumen;organelle part	Carbon fixation pathways in prokaryotes;Citrate cycle (TCA cycle);Glyoxylate and dicarboxylate metabolism	+	hMyoblastsT10_hMyoblastsT0	2.60844	0.00989922	0.316878		6.78493	A2A274;Q99798	A2A274;Q99798	A2A274_HUMAN;ACON_HUMAN	Homo sapiens	65	Isoform of Q99798, Aconitase 2;Aconitate hydratase, mitochondrial	ACO2
12.413	11.942	11.8293	13.7277	13.2269	13.208	acyl-CoA metabolic process;carboxylic acid metabolic process;cellular ketone metabolic process;cellular lipid metabolic process;cellular metabolic process;cellular process;coenzyme metabolic process;cofactor metabolic process;fatty acid metabolic process;lipid metabolic process;long-chain fatty acid metabolic process;metabolic process;monocarboxylic acid metabolic process;organic acid metabolic p…	acyl-CoA hydrolase activity;acyl-CoA thioesterase activity;carboxylic ester hydrolase activity;catalytic activity;CoA hydrolase activity;hydrolase activity;hydrolase activity, acting on ester bonds;palmitoyl-CoA hydrolase activity;thiolester hydrolase activity	cell part;cytoplasmic part;cytosol;intracellular part	Biosynthesis of unsaturated fatty acids	+	hMyoblastsT10_hMyoblastsT0	2.23698	0.0129158	1.32614	+	5.37328	Q86TX2	Q86TX2	ACOT1_HUMAN	Homo sapiens	22	Acyl-coenzyme A thioesterase 1	ACOT1
14.5255	14.6371	14.5971	15.2895	15.2773	15.2147	cellular component assembly;cellular component organization;cellular component organization or biogenesis;macromolecular complex assembly;macromolecular complex subunit organization;metabolic process;protein complex assembly;protein complex subunit organization;protein homooligomerization;protein homotetramerization;protein oligomerization;protein tetramerization	acyl-CoA hydrolase activity;catalytic activity;CoA hydrolase activity;hydrolase activity;hydrolase activity, acting on ester bonds;thiolester hydrolase activity	cell part;cytoplasmic part;cytoskeletal part;cytosol;extracellular membrane-bounded organelle;extracellular organelle;extracellular region part;extracellular vesicular exosome;intracellular membrane-bounded organelle;intracellular non-membrane-bounded organelle;intracellular organelle;intracellular organelle part;intracellular part;membrane-bounded organelle;membrane-bounded vesicle;mitochondrion…		+	hMyoblastsT10_hMyoblastsT0	4.1376	0.004	0.673948	+	16.8424	Q9NPJ3	Q9NPJ3	ACO13_HUMAN	Homo sapiens	7	Acyl-coenzyme A thioesterase 13	ACOT13
16.5736	16.6646	16.4545	15.6849	15.6769	15.7108	biosynthetic process;carboxylic acid biosynthetic process;carboxylic acid catabolic process;carboxylic acid metabolic process;catabolic process;cellular biosynthetic process;cellular catabolic process;cellular ketone metabolic process;cellular lipid catabolic process;cellular lipid metabolic process;cellular metabolic process;cellular nitrogen compound metabolic process;cellular process;coenzyme …	acyl-CoA thioesterase activity;binding;carboxylic acid binding;carboxylic ester hydrolase activity;catalytic activity;CoA hydrolase activity;coenzyme binding;cofactor binding;fatty acid binding;fatty-acyl-CoA binding;hydrolase activity;hydrolase activity, acting on ester bonds;identical protein binding;lipid binding;monocarboxylic acid binding;palmitoyl-CoA hydrolase activity;protein binding;prot…	cell body;cell part;cell projection;cytoplasm;cytoplasmic part;cytosol;extracellular membrane-bounded organelle;extracellular organelle;extracellular region part;extracellular vesicular exosome;intracellular membrane-bounded organelle;intracellular organelle;intracellular organelle part;intracellular part;membrane-bounded organelle;membrane-bounded vesicle;mitochondrion;neuron projection;nuclear …	Biosynthesis of unsaturated fatty acids	+	hMyoblastsT10_hMyoblastsT0	3.83997	0.00952381	-0.873363	+	-14.1564	O00154-4	O00154-4	BACH_HUMAN	Homo sapiens	33	Isoform of O00154, Isoform 4 of Cytosolic acyl coenzyme A thioester hydrolase	ACOT7
14.5346	14.4557	13.9741	15.0438	14.885	14.7807	acyl-CoA metabolic process;cellular metabolic process;cellular process;coenzyme metabolic process;cofactor metabolic process;metabolic process;thioester metabolic process	acetyl-CoA hydrolase activity;carboxylic ester hydrolase activity;catalytic activity;CoA hydrolase activity;hydrolase activity;hydrolase activity, acting on ester bonds;thiolester hydrolase activity	cell part;cytoplasmic part;intracellular membrane-bounded organelle;intracellular organelle;intracellular part;membrane-bounded organelle;mitochondrion;organelle		+	hMyoblastsT10_hMyoblastsT0	1.41699	0.0402683	0.581705	+	3.04317	Q9Y305;Q9Y305-2;Q9Y305-4	Q9Y305;Q9Y305-2;Q9Y305-4	ACOT9_HUMAN	Homo sapiens	29	Acyl-coenzyme A thioesterase 9, mitochondrial;Isoform of Q9Y305, Isoform 2 of Acyl-coenzyme A thioesterase 9, mitochondrial;Isoform of Q9Y305, Isoform 4 of Acyl-coenzyme A thioesterase 9, mitochondrial	ACOT9
12.8245	12.6069	12.4747	12.0199	11.5534	12.0403	carboxylic acid metabolic process;cellular ketone metabolic process;cellular lipid metabolic process;cellular metabolic process;cellular process;fatty acid metabolic process;lipid metabolic process;metabolic process;monocarboxylic acid metabolic process;organic acid metabolic process;oxoacid metabolic process;primary metabolic process;small molecule metabolic process	adenyl nucleotide binding;adenyl ribonucleotide binding;ATP binding;binding;catalytic activity;ligase activity;nucleotide binding;purine nucleotide binding;purine ribonucleoside triphosphate binding;purine ribonucleotide binding;ribonucleotide binding	cell part;cytoplasmic part;intracellular membrane-bounded organelle;intracellular organelle;intracellular part;membrane-bounded organelle;mitochondrion;organelle		+	hMyoblastsT10_hMyoblastsT0	1.80874	0.0217601	-0.764187	+	-4.04552	Q96CM8;Q96CM8-2;Q96CM8-3	Q96CM8;Q96CM8-2;Q96CM8-3	ACSF2_HUMAN	Homo sapiens	5	Medium-chain acyl-CoA ligase ACSF2, mitochondrial;Isoform of Q96CM8, Isoform 2 of Medium-chain acyl-CoA ligase ACSF2, mitochondrial;Isoform of Q96CM8, Isoform 3 of Medium-chain acyl-CoA ligase ACSF2, mitochondrial	ACSF2
11.733	11.0052	11.1564	13.6082	13.0077	13.2643	acyl-CoA biosynthetic process;acyl-CoA metabolic process;acylglycerol biosynthetic process;acylglycerol metabolic process;adiponectin-mediated signaling pathway;biological regulation;biosynthetic process;carboxylic acid metabolic process;catabolic process;cell surface receptor linked signaling pathway;cellular biosynthetic process;cellular catabolic process;cellular ketone metabolic process;cellu…	adenyl nucleotide binding;adenyl ribonucleotide binding;ATP binding;binding;catalytic activity;fatty acid ligase activity;ligase activity;ligase activity, forming carbon-sulfur bonds;long-chain fatty acid-CoA ligase activity;nucleotide binding;purine nucleotide binding;purine ribonucleoside triphosphate binding;purine ribonucleotide binding;ribonucleotide binding	cell part;cytoplasmic part;endoplasmic reticulum membrane;endoplasmic reticulum part;integral to membrane;intracellular membrane-bounded organelle;intracellular organelle;intracellular organelle part;intracellular part;intrinsic to membrane;membrane;membrane part;membrane-bounded organelle;microbody;microbody membrane;microbody part;mitochondrial membrane;mitochondrial outer membrane;mitochondria…	Adipocytokine signaling pathway;Fatty acid metabolism;Peroxisome;PPAR signaling pathway	+	hMyoblastsT10_hMyoblastsT0	2.67745	0.00865801	1.99521	+	7.07917	B7Z3Z9;E7EPM6;P33121;P33121-3	B7Z3Z9;E7EPM6;P33121;P33121-3	B7Z3Z9_HUMAN;E7EPM6_HUMAN;ACSL1_HUMAN;ACSL1_HUMAN	Homo sapiens	19	Isoform of P33121, Long-chain-fatty-acid--CoA ligase;Isoform of P33121, Long-chain-fatty-acid--CoA ligase;Long-chain-fatty-acid--CoA ligase 1;Isoform of P33121, Isoform 3 of Long-chain-fatty-acid--CoA ligase 1	ACSL1
14.8445	14.8511	14.6883	15.6088	15.5008	15.277	acyl-CoA biosynthetic process;acyl-CoA metabolic process;acylglycerol biosynthetic process;acylglycerol metabolic process;anatomical structure development;biological regulation;biosynthetic process;brain development;carboxylic acid biosynthetic process;carboxylic acid metabolic process;cellular biosynthetic process;cellular component assembly;cellular component organization;cellular component org…	adenyl nucleotide binding;adenyl ribonucleotide binding;ATP binding;binding;catalytic activity;enzyme binding;fatty acid ligase activity;kinase binding;ligase activity;ligase activity, forming carbon-sulfur bonds;long-chain fatty acid-CoA ligase activity;nucleotide binding;protein binding;protein domain specific binding;protein kinase binding;purine nucleotide binding;purine ribonucleoside tripho…	cell part;cytoplasmic part;endoplasmic reticulum;endoplasmic reticulum membrane;endoplasmic reticulum part;Golgi apparatus;integral to membrane;intracellular membrane-bounded organelle;intracellular organelle;intracellular organelle part;intracellular part;intrinsic to membrane;lipid particle;membrane;membrane part;membrane-bounded organelle;microbody;microbody membrane;microbody part;mitochondri…	Adipocytokine signaling pathway;Fatty acid metabolism;Peroxisome;PPAR signaling pathway	+	hMyoblastsT10_hMyoblastsT0	2.41097	0.0104788	0.667588	+	6.00033	A0A7P0TA76;O95573	A0A7P0TA76;O95573	A0A7P0TA76_HUMAN;ACSL3_HUMAN	Homo sapiens	42	Isoform of O95573, Acyl-CoA synthetase long chain family member 3;Fatty acid CoA ligase Acsl3	ACSL3
19.4491	18.6005	19.0875	21.1343	20.5067	20.4472					+	hMyoblastsT10_hMyoblastsT0	2.1268	0.0145361	1.65033	+	5.00427	A0A804HKV3	A0A804HKV3	A0A804HKV3_HUMAN	Homo sapiens	87	Isoform of P68133, Actin alpha 1, skeletal muscle	ACTA1
16.8075	16.4977	16.6763	16.0328	16.2015	16.1838		adenyl nucleotide binding;adenyl ribonucleotide binding;ATP binding;binding;nucleotide binding;purine nucleotide binding;purine ribonucleoside triphosphate binding;purine ribonucleotide binding;ribonucleotide binding	cell part;cytoplasm;cytoskeleton;extracellular membrane-bounded organelle;extracellular organelle;extracellular region part;extracellular space;extracellular vesicular exosome;intracellular non-membrane-bounded organelle;intracellular organelle;intracellular part;membrane-bounded organelle;membrane-bounded vesicle;non-membrane-bounded organelle;organelle;vesicle		+	hMyoblastsT10_hMyoblastsT0	2.12075	0.0145953	-0.521104	+	-4.9846	Q562R1	Q562R1	ACTBL_HUMAN	Homo sapiens	21	Beta-actin-like protein 2	ACTBL2
17.2659	16.9691	16.9693	20.0536	19.388	19.5309	multicellular organismal process;muscle contraction;muscle system process;system process	adenyl nucleotide binding;adenyl ribonucleotide binding;ATP binding;binding;nucleotide binding;purine nucleotide binding;purine ribonucleoside triphosphate binding;purine ribonucleotide binding;ribonucleotide binding	blood microparticle;cell part;cell periphery;cytoplasmic part;cytoskeleton;cytosol;extracellular membrane-bounded organelle;extracellular organelle;extracellular region part;extracellular space;extracellular vesicular exosome;intracellular non-membrane-bounded organelle;intracellular organelle;intracellular part;membrane-bounded organelle;membrane-bounded vesicle;non-membrane-bounded organelle;or…	Vascular smooth muscle contraction	+	hMyoblastsT10_hMyoblastsT0	3.48604	0.00604511	2.58935	+	11.4988	P63267	P63267	ACTH_HUMAN	Homo sapiens	22	Actin, gamma-enteric smooth muscle	ACTG2
14.4605	14.6119	14.4376	13.6146	13.2615	13.5568	anatomical structure development;ATP-dependent chromatin remodeling;biological regulation;biosynthetic process;cellular biosynthetic process;cellular component organization;cellular component organization at cellular level;cellular component organization or biogenesis;cellular component organization or biogenesis at cellular level;cellular macromolecule biosynthetic process;cellular macromolecule…	binding;chromatin binding;protein binding transcription factor activity;transcription coactivator activity;transcription cofactor activity;transcription factor binding transcription factor activity	cell part;chromatin;chromatin remodeling complex;chromosomal part;DNA helicase complex;H4/H2A histone acetyltransferase complex;histone acetyltransferase complex;Ino80 complex;intracellular membrane-bounded organelle;intracellular organelle;intracellular organelle part;intracellular part;macromolecular complex;membrane;membrane-bounded organelle;npBAF complex;NuA4 histone acetyltransferase comple…		+	hMyoblastsT10_hMyoblastsT0	2.957	0.00679365	-1.02568	+	-8.39028	O96019	O96019	ACL6A_HUMAN	Homo sapiens	11	Actin-like protein 6A	ACTL6A
19.4811	19.4839	19.3473	18.9819	19.0716	19.2957	actin crosslink formation;actin cytoskeleton organization;actin filament bundle assembly;actin filament organization;actin filament-based process;biological regulation;blood coagulation;cell activation;cell junction assembly;cell junction organization;cell-substrate junction assembly;cellular component assembly;cellular component assembly at cellular level;cellular component organization;cellular…	binding;calcium ion binding;cation binding;cytoskeletal protein binding;double-stranded RNA binding;integrin binding;ion binding;ion channel binding;ligand-dependent nuclear receptor transcription coactivator activity;metal ion binding;nucleic acid binding;protein binding;protein binding transcription factor activity;protein complex binding;receptor binding;RNA binding;transcription coactivator a…	actin filament bundle;actomyosin;adherens junction;anchoring junction;cell cortex part;cell junction;cell part;cell projection;cell projection part;cell-cell adherens junction;cell-cell junction;cell-substrate adherens junction;cell-substrate junction;contractile fiber part;cortical actin cytoskeleton;cortical cytoskeleton;cytoplasm;cytoplasmic membrane-bounded vesicle lumen;cytoplasmic part;cyto…	Adherens junction;Amoebiasis;Arrhythmogenic right ventricular cardiomyopathy (ARVC);Focal adhesion;Leukocyte transendothelial migration;Regulation of actin cytoskeleton;Systemic lupus erythematosus;Tight junction	+	hMyoblastsT10_hMyoblastsT0	1.44034	0.039006	-0.321061		-3.09835	P12814	P12814	ACTN1_HUMAN	Homo sapiens	188	Alpha-actinin-1	ACTN1
11.9425	13.0609	12.9829	15.0249	14.9577	14.4768	actin filament-based movement;actin filament-based process;actin-mediated cell contraction;actin-myosin filament sliding;biological adhesion;biological regulation;blood coagulation;cell activation;cell adhesion;cell communication;cell junction assembly;cell junction organization;cell projection assembly;cell projection organization;cell-cell signaling;cell-substrate junction assembly;cellular che…	binding;calcium ion binding;cation binding;cytoskeletal protein binding;FATZ binding;identical protein binding;integrin binding;ion binding;ion channel binding;ligand-dependent nuclear receptor transcription coactivator activity;metal ion binding;protein binding;protein binding transcription factor activity;protein complex binding;protein dimerization activity;protein domain specific binding;rece…	actin filament;adherens junction;anchoring junction;cell cortex part;cell junction;cell part;cell projection;cell projection part;cell-substrate adherens junction;cell-substrate junction;contractile fiber part;cortical actin cytoskeleton;cortical cytoskeleton;cytoplasmic membrane-bounded vesicle lumen;cytoplasmic part;cytoplasmic vesicle part;cytoskeletal part;cytoskeleton;cytosol;dendritic spine…	Adherens junction;Amoebiasis;Arrhythmogenic right ventricular cardiomyopathy (ARVC);Focal adhesion;Leukocyte transendothelial migration;Regulation of actin cytoskeleton;Systemic lupus erythematosus;Tight junction	+	hMyoblastsT10_hMyoblastsT0	2.24427	0.0127114	2.15773	+	5.39846	P35609	P35609	ACTN2_HUMAN	Homo sapiens	46	Alpha-actinin-2	ACTN2
18.3358	18.2796	17.7194	17.1333	17.0301	17.3239					+	hMyoblastsT10_hMyoblastsT0	1.93871	0.0184448	-0.949149	+	-4.41946	A0A8V8TL71	A0A8V8TL71	A0A8V8TL71_HUMAN	Homo sapiens	132	Isoform of O43707, Actinin alpha 4	ACTN4
12.2332	12.1098	11.584	10.9918	11.0469	10.9911	cellular metabolic process;cellular process;metabolic process;phosphate-containing compound metabolic process;phosphorus metabolic process	acylphosphatase activity;catalytic activity;hydrolase activity;hydrolase activity, acting on acid anhydrides;hydrolase activity, acting on acid anhydrides, in phosphorus-containing anhydrides	extracellular membrane-bounded organelle;extracellular organelle;extracellular region part;extracellular vesicular exosome;membrane-bounded organelle;membrane-bounded vesicle;organelle;vesicle	Aminobenzoate degradation;Pyruvate metabolism	+	hMyoblastsT10_hMyoblastsT0	2.07302	0.0156653	-0.965737	+	-4.83144	G3V2U7;P07311	G3V2U7;P07311	G3V2U7_HUMAN;ACYP1_HUMAN	Homo sapiens	1	Isoform of P07311, Acylphosphatase;Acylphosphatase-1	ACYP1
10.5245	11.31	10.1919	12.8997	13.2082	12.9245	cellular metabolic process;cellular process;metabolic process;phosphate-containing compound metabolic process;phosphorus metabolic process	acylphosphatase activity;catalytic activity;hydrolase activity;hydrolase activity, acting on acid anhydrides;hydrolase activity, acting on acid anhydrides, in phosphorus-containing anhydrides	cell part;cytoplasmic part;intracellular membrane-bounded organelle;intracellular organelle;intracellular part;membrane-bounded organelle;mitochondrion;organelle	Aminobenzoate degradation;Pyruvate metabolism	+	hMyoblastsT10_hMyoblastsT0	2.60025	0.0100422	2.33536	+	6.75071	P14621	P14621	ACYP2_HUMAN	Homo sapiens	4	Acylphosphatase-2	ACYP2
14.5445	14.2204	14.3367	12.6276	12.9204	13.2797	activation of MAPKK activity;activation of protein kinase activity;biological adhesion;biological regulation;cell activation;cell adhesion;cell adhesion mediated by integrin;cell differentiation;cell surface receptor linked signaling pathway;cell-cell adhesion;cell-cell adhesion mediated by integrin;cell-matrix adhesion;cell-substrate adhesion;cellular component disassembly;cellular component dis…	binding;catalytic activity;cation binding;collagen binding;endopeptidase activity;enzyme binding;extracellular matrix binding;hydrolase activity;integrin binding;ion binding;kinase binding;laminin binding;metal ion binding;metalloendopeptidase activity;metallopeptidase activity;peptidase activity;peptidase activity, acting on L-amino acid peptides;protein binding;protein complex binding;protein d…	adherens junction;anchoring junction;basolateral plasma membrane;cell junction;cell part;cell surface;cell-substrate adherens junction;cell-substrate junction;cytoplasm;extracellular membrane-bounded organelle;extracellular organelle;extracellular region part;extracellular space;extracellular vesicular exosome;focal adhesion;integral to membrane;intracellular part;intrinsic to external side of pl…		+	hMyoblastsT10_hMyoblastsT0	2.5999	0.010023	-1.42464	+	-6.74925	A0A7I2V3W3;Q13443	A0A7I2V3W3;Q13443	A0A7I2V3W3_HUMAN;ADAM9_HUMAN	Homo sapiens	17	Isoform of Q13443, ADAM metallopeptidase domain 9;Disintegrin and metalloproteinase domain-containing protein 9	ADAM9
8.26804	10.0834	7.02771	12.1001	12.3533	11.3748	anatomical structure development;cellular component disassembly;cellular component disassembly at cellular level;cellular component organization;cellular component organization at cellular level;cellular component organization or biogenesis;cellular component organization or biogenesis at cellular level;cellular process;defense response;defense response to bacterium;developmental process;extracel…	binding;catalytic activity;cation binding;endopeptidase activity;enzyme binding;hydrolase activity;ion binding;metal ion binding;metalloendopeptidase activity;metallopeptidase activity;peptidase activity;peptidase activity, acting on L-amino acid peptides;protease binding;protein binding;transition metal ion binding;zinc ion binding	extracellular matrix;extracellular region;extracellular region part;extracellular space;proteinaceous extracellular matrix		+	hMyoblastsT10_hMyoblastsT0	1.6915	0.0256185	3.48301	+	3.72717	O75173	O75173	ATS4_HUMAN	Homo sapiens	8	A disintegrin and metalloproteinase with thrombospondin motifs 4	ADAMTS4
13.8814	13.9659	13.6704	14.3443	14.3481	14.4226	biological adhesion;biological regulation;cell adhesion;cell communication;cell surface receptor linked signaling pathway;cell-cell signaling;cellular component movement;cellular process;cellular response to stimulus;defense response;G-protein coupled receptor protein signaling pathway;immune response;immune system process;inflammatory response;regulation of biological process;regulation of cellu…	binding;calcium ion binding;cation binding;G-protein coupled receptor activity;ion binding;metal ion binding;molecular transducer activity;receptor activity;signal transducer activity;signaling receptor activity;transmembrane signaling receptor activity	adherens junction;anchoring junction;cell junction;cell part;cell-substrate adherens junction;cell-substrate junction;extracellular membrane-bounded organelle;extracellular organelle;extracellular region part;extracellular space;extracellular vesicular exosome;focal adhesion;integral to membrane;integral to plasma membrane;intrinsic to membrane;intrinsic to plasma membrane;membrane;membrane part;…		+	hMyoblastsT10_hMyoblastsT0	2.36234	0.0104822	0.532381	+	5.81933	P48960;P48960-2;P48960-3	P48960;P48960-2;P48960-3	AGRE5_HUMAN	Homo sapiens	9	Adhesion G protein-coupled receptor E5;Isoform of P48960, Isoform 2 of Adhesion G protein-coupled receptor E5;Isoform of P48960, Isoform 3 of Adhesion G protein-coupled receptor E5	ADGRE5
9.53948	9.17097	10.0437	12.6713	12.3629	11.4748	adiponectin-mediated signaling pathway;alcohol metabolic process;anatomical structure development;biological regulation;brown fat cell differentiation;carbohydrate homeostasis;carbohydrate metabolic process;carboxylic acid catabolic process;carboxylic acid metabolic process;catabolic process;cell differentiation;cell surface receptor linked signaling pathway;cellular carbohydrate metabolic proces…	binding;carbohydrate binding;cytokine activity;hormone activity;identical protein binding;monosaccharide binding;protein binding;protein dimerization activity;protein homodimerization activity;receptor binding;sialic acid binding;sugar binding	cell part;cell surface;collagen;cytoplasmic part;endoplasmic reticulum;extracellular matrix part;extracellular membrane-bounded organelle;extracellular organelle;extracellular region;extracellular region part;extracellular space;extracellular vesicular exosome;intracellular membrane-bounded organelle;intracellular organelle;intracellular part;membrane-bounded organelle;membrane-bounded vesicle;or…	Adipocytokine signaling pathway;PPAR signaling pathway;Type II diabetes mellitus	+	hMyoblastsT10_hMyoblastsT0	2.3815	0.0106958	2.58499	+	5.8901	Q15848	Q15848	ADIPO_HUMAN	Homo sapiens	2	Adiponectin	ADIPOQ
19.7273	20.3168	19.7967	17.896	18.5471	19.0656	biological regulation;biosynthetic process;cell differentiation;cellular biosynthetic process;cellular developmental process;cellular macromolecule biosynthetic process;cellular macromolecule metabolic process;cellular metabolic process;cellular nitrogen compound metabolic process;cellular process;cellular response to abiotic stimulus;cellular response to radiation;cellular response to stimulus;d…		cell part;cytoplasm;extracellular membrane-bounded organelle;extracellular organelle;extracellular region part;extracellular vesicular exosome;intracellular membrane-bounded organelle;intracellular organelle;intracellular organelle part;intracellular part;membrane-bounded organelle;membrane-bounded vesicle;nuclear part;nucleoplasm;nucleus;organelle;organelle part;vesicle		+	hMyoblastsT10_hMyoblastsT0	1.69618	0.0256387	-1.44403	+	-3.73956	Q15847	Q15847	ADIRF_HUMAN	Homo sapiens	8	Adipogenesis regulatory factor	ADIRF
11.6053	10.7233	10.4803	8.78119	9.44678	8.94777	biological regulation;biosynthetic process;cellular biosynthetic process;cellular macromolecule biosynthetic process;cellular macromolecule metabolic process;cellular metabolic process;cellular nitrogen compound metabolic process;cellular process;macromolecule biosynthetic process;macromolecule metabolic process;metabolic process;negative regulation of apoptosis;negative regulation of biological …	binding;cation binding;chromatin binding;DNA binding;ion binding;metal ion binding;nucleic acid binding	cell part;extracellular region part;extracellular space;intracellular membrane-bounded organelle;intracellular organelle;intracellular part;membrane-bounded organelle;nucleus;organelle		+	hMyoblastsT10_hMyoblastsT0	2.04463	0.0160633	-1.8777	+	-4.74209	A0A669KBJ7;Q9H2P0	A0A669KBJ7;Q9H2P0	A0A669KBJ7_HUMAN;ADNP_HUMAN	Homo sapiens	6	Isoform of Q9H2P0, Activity dependent neuroprotector homeobox;Activity-dependent neuroprotector homeobox protein	ADNP
13.1215	13.2623	13.1899	12.5911	11.9208	12.5241	alcohol catabolic process;alcohol metabolic process;carbohydrate catabolic process;carbohydrate metabolic process;catabolic process;cellular carbohydrate catabolic process;cellular carbohydrate metabolic process;cellular metabolic process;cellular process;generation of precursor metabolites and energy;glucose catabolic process;glucose metabolic process;glycolysis;hexose catabolic process;hexose m…	ADP-specific glucokinase activity;binding;catalytic activity;cation binding;ion binding;kinase activity;metal ion binding;phosphotransferase activity, alcohol group as acceptor;transferase activity;transferase activity, transferring phosphorus-containing groups	cell part;cytoplasmic part;endoplasmic reticulum;extracellular region;intracellular membrane-bounded organelle;intracellular organelle;intracellular part;membrane;membrane-bounded organelle;organelle	Glycolysis / Gluconeogenesis	+	hMyoblastsT10_hMyoblastsT0	1.75533	0.0240291	-0.845859	+	-3.89837	H3BRS6;Q9BRR6;Q9BRR6-2	H3BRS6;Q9BRR6;Q9BRR6-2	H3BRS6_HUMAN;ADPGK_HUMAN;ADPGK_HUMAN	Homo sapiens	5	Isoform of Q9BRR6, ADP dependent glucokinase (Fragment);ADP-dependent glucokinase;Isoform of Q9BRR6, Isoform 2 of ADP-dependent glucokinase	ADPGK
13.8101	13.7558	13.63	14.1218	14.185	14.3849	cellular process;cellular response to chemical stimulus;cellular response to oxidative stress;cellular response to oxygen radical;cellular response to reactive oxygen species;cellular response to stimulus;cellular response to stress;cellular response to superoxide;response to chemical stimulus;response to inorganic substance;response to oxidative stress;response to oxygen radical;response to reac…	binding;catalytic activity;cation binding;hydrolase activity;hydrolase activity, acting on glycosyl bonds;hydrolase activity, hydrolyzing O-glycosyl compounds;ion binding;metal ion binding;poly(ADP-ribose) glycohydrolase activity	cell part;cytoplasmic part;intracellular organelle lumen;intracellular organelle part;intracellular part;membrane-enclosed lumen;mitochondrial matrix;mitochondrial part;nuclear part;nucleoplasm;organelle lumen;organelle part		+	hMyoblastsT10_hMyoblastsT0	2.19088	0.0131015	0.498572		5.21636	Q9NX46	Q9NX46	ADPRS_HUMAN	Homo sapiens	6	ADP-ribosylhydrolase ARH3	ADPRS
15.355	15.4983	15.3076	14.1854	14.3533	14.3228	amine metabolic process;AMP biosynthetic process;AMP metabolic process;aspartate family amino acid metabolic process;aspartate metabolic process;biosynthetic process;carboxylic acid metabolic process;cellular amine metabolic process;cellular amino acid metabolic process;cellular aromatic compound metabolic process;cellular biosynthetic process;cellular ketone metabolic process;cellular metabolic …	adenylosuccinate synthase activity;anion binding;binding;catalytic activity;cation binding;GTP binding;guanyl nucleotide binding;guanyl ribonucleotide binding;ion binding;ligase activity;ligase activity, forming carbon-nitrogen bonds;magnesium ion binding;metal ion binding;nucleotide binding;phosphate ion binding;purine nucleotide binding;purine ribonucleoside triphosphate binding;purine ribonucl…	cell part;cytoplasm;cytoplasmic part;cytosol;extracellular membrane-bounded organelle;extracellular organelle;extracellular region part;extracellular vesicular exosome;intracellular part;membrane;membrane-bounded organelle;membrane-bounded vesicle;organelle;plasma membrane;vesicle	Alanine, aspartate and glutamate metabolism;Purine metabolism	+	hMyoblastsT10_hMyoblastsT0	3.85179	0.01	-1.09978	+	-14.2546	P30520	P30520	PURA2_HUMAN	Homo sapiens	22	Adenylosuccinate synthetase isozyme 2	ADSS2
12.2567	11.7012	12.2339	11.1253	9.3671	8.92063	adherens junction organization;biological adhesion;biological regulation;cell adhesion;cell communication;cell junction assembly;cell junction organization;cell-cell junction organization;cell-cell signaling;cellular component assembly;cellular component assembly at cellular level;cellular component organization;cellular component organization at cellular level;cellular component organization or …	binding;enzyme binding;GTPase binding;protein binding;protein C-terminus binding;Ras GTPase binding;small GTPase binding	adherens junction;anchoring junction;apical part of cell;cell junction;cell part;cell-cell adherens junction;cell-cell junction;cytoplasm;cytoplasmic part;cytosol;intracellular organelle part;intracellular part;membrane;nuclear part;nucleoplasm;organelle part;plasma membrane	Adherens junction;Leukocyte transendothelial migration;Tight junction	+	hMyoblastsT10_hMyoblastsT0	1.5001	0.0360709	-2.25959	+	-3.24196	A0A804HJ20;A8MQ02;H0Y8U8;J3KN01;P55196;P55196-3;P55196-5	A0A804HJ20;A8MQ02;H0Y8U8;J3KN01;P55196;P55196-3;P55196-5	A0A804HJ20_HUMAN;A8MQ02_HUMAN;H0Y8U8_HUMAN;J3KN01_HUMAN;AFAD_HUMAN;AFAD_HUMAN;AFAD_HUMAN	Homo sapiens	2	Isoform of P55196, Afadin, adherens junction formation factor;Isoform of P55196, Afadin, adherens junction formation factor;Isoform of P55196, Afadin, adherens junction formation factor;Isoform of P55196, Afadin, adherens junction formation factor;Afadin;Isoform of P55196, Isoform 3 of Afadin;Isoform of P55196, Isoform 5 of Afadin	AFDN
13.1686	13.6017	14.1175	12.8751	12.8392	12.6595	biological regulation;C21-steroid hormone metabolic process;cellular hormone metabolic process;cellular metabolic process;cellular process;cellular response to stimulus;establishment of localization;hormone metabolic process;lipid metabolic process;metabolic process;multicellular organismal process;multicellular organismal reproductive process;ovulation;ovulation cycle process;ovulation from ovar…	binding;cation binding;ion binding;metal ion binding	cell part;cytoplasm;extracellular region part;extracellular space;intracellular part		+	hMyoblastsT10_hMyoblastsT0	1.38509	0.0426001	-0.838	+	-2.96861	P02771	P02771	FETA_HUMAN	Homo sapiens	10	Alpha-fetoprotein	AFP
13.3498	13.1355	12.9733	12.6791	12.8359	12.5822	acrosome assembly;anatomical structure formation involved in morphogenesis;cellular component assembly;cellular component assembly at cellular level;cellular component assembly involved in morphogenesis;cellular component organization;cellular component organization at cellular level;cellular component organization or biogenesis;cellular component organization or biogenesis at cellular level;cell…	binding;cation binding;DNA binding;ion binding;metal ion binding;nucleic acid binding;RNA binding;transition metal ion binding;zinc ion binding	cell body;cell part;cell projection;cytoplasmic membrane-bounded vesicle;cytoplasmic part;cytoplasmic vesicle;intracellular membrane-bounded organelle;intracellular organelle;intracellular organelle part;intracellular part;macromolecular complex;membrane part;membrane-bounded organelle;membrane-bounded vesicle;neuronal cell body;nuclear part;nuclear pore;organelle;organelle part;pore complex;prot…		+	hMyoblastsT10_hMyoblastsT0	1.58231	0.0316357	-0.453815		-3.44544	P52594;P52594-2;P52594-3;P52594-4	P52594;P52594-2;P52594-3;P52594-4	AGFG1_HUMAN	Homo sapiens	11	Arf-GAP domain and FG repeat-containing protein 1;Isoform of P52594, Isoform 2 of Arf-GAP domain and FG repeat-containing protein 1;Isoform of P52594, Isoform 3 of Arf-GAP domain and FG repeat-containing protein 1;Isoform of P52594, Isoform 4 of Arf-GAP domain and FG repeat-containing protein 1	AGFG1
11.5047	11.5395	11.5101	9.52992	10.3667	10.894	acylglycerol biosynthetic process;acylglycerol metabolic process;biological regulation;biosynthetic process;carboxylic acid biosynthetic process;carboxylic acid metabolic process;CDP-diacylglycerol biosynthetic process;CDP-diacylglycerol metabolic process;cellular biosynthetic process;cellular ketone metabolic process;cellular lipid metabolic process;cellular metabolic process;cellular process;di…	1-acylglycerol-3-phosphate O-acyltransferase activity;acylglycerol O-acyltransferase activity;catalytic activity;O-acyltransferase activity;transferase activity;transferase activity, transferring acyl groups;transferase activity, transferring acyl groups other than amino-acyl groups	cell part;cytoplasmic part;endoplasmic reticulum;endoplasmic reticulum membrane;endoplasmic reticulum part;integral to membrane;intracellular membrane-bounded organelle;intracellular organelle;intracellular organelle part;intracellular part;intrinsic to membrane;membrane;membrane part;membrane-bounded organelle;organelle;organelle membrane;organelle part	Fat digestion and absorption;Glycerolipid metabolism;Glycerophospholipid metabolism	+	hMyoblastsT10_hMyoblastsT0	1.4653	0.0379822	-1.25456	+	-3.15789	Q99943	Q99943	PLCA_HUMAN	Homo sapiens	2	1-acyl-sn-glycerol-3-phosphate acyltransferase alpha	AGPAT1
16.3849	16.4594	16.6275	14.8828	14.0748	14.0056	acute inflammatory response;acute-phase response;anatomical structure development;biological regulation;cellular component organization;cellular component organization or biogenesis;cellular membrane organization;cellular process;defense response;developmental process;endocytosis;establishment of localization;inflammatory response;membrane invagination;membrane organization;multicellular organism…	cysteine-type endopeptidase inhibitor activity;endopeptidase inhibitor activity;endopeptidase regulator activity;enzyme inhibitor activity;enzyme regulator activity;kinase inhibitor activity;kinase regulator activity;peptidase inhibitor activity;peptidase regulator activity	blood microparticle;extracellular membrane-bounded organelle;extracellular organelle;extracellular region;extracellular region part;extracellular space;extracellular vesicular exosome;membrane-bounded organelle;membrane-bounded vesicle;organelle;vesicle		+	hMyoblastsT10_hMyoblastsT0	2.76461	0.00790408	-2.16955	+	-7.46678	P02765	P02765	FETUA_HUMAN	Homo sapiens	6	Alpha-2-HS-glycoprotein	AHSG
14.4486	14.4543	14.0763	14.9055	14.804	14.7543	activation of caspase activity;apoptosis;apoptosis in response to endoplasmic reticulum stress;biological regulation;catabolic process;cell death;cell differentiation;cell redox homeostasis;cellular catabolic process;cellular component assembly;cellular component assembly at cellular level;cellular component biogenesis;cellular component organization;cellular component organization at cellular le…	binding;catalytic activity;coenzyme binding;cofactor binding;DNA binding;electron carrier activity;FAD binding;flavin adenine dinucleotide binding;NAD(P)H oxidase activity;nucleic acid binding;oxidoreductase activity;oxidoreductase activity, acting on NADH or NADPH;oxidoreductase activity, acting on NADH or NADPH, oxygen as acceptor	cell part;cytoplasmic part;cytosol;intracellular membrane-bounded organelle;intracellular organelle;intracellular organelle part;intracellular part;membrane;membrane-bounded organelle;membrane-enclosed lumen;mitochondrial inner membrane;mitochondrial intermembrane space;mitochondrial membrane;mitochondrial part;mitochondrion;nucleus;organelle;organelle envelope lumen;organelle inner membrane;orga…	Apoptosis	+	hMyoblastsT10_hMyoblastsT0	1.6919	0.0256359	0.494896		3.72823	A0A6Q8PFE1;O95831;O95831-3	A0A6Q8PFE1;O95831;O95831-3	A0A6Q8PFE1_HUMAN;AIFM1_HUMAN;AIFM1_HUMAN	Homo sapiens	35	Isoform of O95831, Apoptosis inducing factor mitochondria associated 1;Apoptosis-inducing factor 1, mitochondrial;Isoform of O95831, Isoform 3 of Apoptosis-inducing factor 1, mitochondrial	AIFM1
13.876	13.9267	13.9524	13.1953	13.445	13.6677	biological regulation;cellular macromolecule metabolic process;cellular metabolic process;cellular process;cellular protein metabolic process;cellular response to stimulus;establishment of localization;establishment of localization in cell;establishment of protein localization;establishment of protein localization in mitochondrion;establishment of protein localization to organelle;intracellular p…	binding;GAF domain binding;molecular transducer activity;protein binding;protein binding transcription factor activity;protein domain specific binding;signal transducer activity;transcription coactivator activity;transcription cofactor activity;transcription factor binding;transcription factor binding transcription factor activity;unfolded protein binding	cell part;cytoplasm;cytoplasmic part;cytosol;intracellular organelle part;intracellular part;membrane;nuclear part;nucleoplasm;organelle part		+	hMyoblastsT10_hMyoblastsT0	1.59952	0.0304931	-0.48239		-3.48894	A0A804HKH9;O00170	A0A804HKH9;O00170	A0A804HKH9_HUMAN;AIP_HUMAN	Homo sapiens	17	Isoform of O00170, peptidylprolyl isomerase (Fragment);AH receptor-interacting protein	AIP
9.90245	9.18185	9.81989	11.1202	12.3195	11.3565	biological adhesion;biological regulation;biosynthetic process;calcium-dependent cell-cell adhesion;cell adhesion;cell cycle;cell cycle process;cell junction assembly;cell junction organization;cell migration;cell motility;cell projection assembly;cell projection organization;cell-cell adhesion;cell-substrate junction assembly;cellular biosynthetic process;cellular component assembly;cellular com…	alpha-catenin binding;binding;cation binding;chromatin binding;ion binding;metal ion binding;protein binding;protein binding transcription factor activity;transcription cofactor activity;transcription corepressor activity;transcription factor binding transcription factor activity;transition metal ion binding;zinc ion binding	adherens junction;anchoring junction;cell junction;cell part;cell projection;cell-cell junction;cell-substrate adherens junction;cell-substrate junction;cytoplasmic mRNA processing body;cytoplasmic part;cytoskeletal part;cytosol;focal adhesion;intracellular membrane-bounded organelle;intracellular non-membrane-bounded organelle;intracellular organelle;intracellular organelle part;intracellular pa…		+	hMyoblastsT10_hMyoblastsT0	1.98197	0.0173911	1.96399	+	4.54919	Q96IF1	Q96IF1	AJUBA_HUMAN	Homo sapiens	1	LIM domain-containing protein ajuba	AJUBA
15.9047	15.9722	15.9436	18.2663	17.8704	17.6623	ADP biosynthetic process;ADP metabolic process;AMP metabolic process;ATP metabolic process;biological regulation;biosynthetic process;cell cycle arrest;cell cycle process;cellular biosynthetic process;cellular metabolic process;cellular nitrogen compound biosynthetic process;cellular nitrogen compound metabolic process;cellular process;heterocycle biosynthetic process;heterocycle metabolic proces…	adenyl nucleotide binding;adenyl ribonucleotide binding;adenylate kinase activity;ATP binding;binding;catalytic activity;kinase activity;nucleobase-containing compound kinase activity;nucleoside diphosphate kinase activity;nucleotide binding;nucleotide kinase activity;phosphotransferase activity, phosphate group as acceptor;purine nucleotide binding;purine ribonucleoside triphosphate binding;puri…	axoneme part;cell part;cell projection part;cytoplasm;cytoplasmic part;cytosol;extracellular membrane-bounded organelle;extracellular organelle;extracellular region part;extracellular vesicular exosome;intracellular part;membrane;membrane-bounded organelle;membrane-bounded vesicle;organelle;organelle part;outer dense fiber;plasma membrane;vesicle	Purine metabolism	+	hMyoblastsT10_hMyoblastsT0	3.43877	0.00562238	1.99288	+	11.1822	P00568;Q5T9B7	P00568;Q5T9B7	KAD1_HUMAN;Q5T9B7_HUMAN	Homo sapiens	46	Adenylate kinase isoenzyme 1;Isoform of P00568, Adenylate kinase isoenzyme 1	AK1
13.4615	13.3974	13.2399	14.133	13.6708	14.1665	ADP biosynthetic process;ADP metabolic process;AMP metabolic process;biological regulation;biosynthetic process;blood coagulation;cellular biosynthetic process;cellular metabolic process;cellular nitrogen compound biosynthetic process;cellular nitrogen compound metabolic process;cellular process;coagulation;GTP metabolic process;hemostasis;heterocycle biosynthetic process;heterocycle metabolic pr…	adenyl nucleotide binding;adenyl ribonucleotide binding;ATP binding;binding;catalytic activity;GTP binding;guanyl nucleotide binding;guanyl ribonucleotide binding;kinase activity;nucleobase-containing compound kinase activity;nucleoside triphosphate adenylate kinase activity;nucleotide binding;phosphotransferase activity, phosphate group as acceptor;purine nucleotide binding;purine ribonucleoside…	cell part;cytoplasmic part;intracellular membrane-bounded organelle;intracellular organelle;intracellular organelle lumen;intracellular organelle part;intracellular part;membrane-bounded organelle;membrane-enclosed lumen;mitochondrial matrix;mitochondrial part;mitochondrion;organelle;organelle lumen;organelle part	Pyrimidine metabolism	+	hMyoblastsT10_hMyoblastsT0	1.64552	0.0276138	0.623857	+	3.60686	Q9UIJ7	Q9UIJ7	KAD3_HUMAN	Homo sapiens	35	GTP:AMP phosphotransferase AK3, mitochondrial	AK3
13.0702	12.9922	12.8819	11.4733	11.8713	11.4525	biological regulation;cellular process;cellular response to stimulus;intracellular signal transduction;regulation of biological process;regulation of cellular process;regulation of intracellular protein kinase cascade;regulation of protein kinase A signaling cascade;regulation of response to stimulus;regulation of signal transduction;regulation of signaling;response to stimulus;signal transduction	binding;enzyme binding;phosphatase binding;protein binding;protein kinase A binding;protein phosphatase 1 binding;protein phosphatase binding	cell part;cytoplasmic part;cytoskeletal part;intracellular membrane-bounded organelle;intracellular organelle;intracellular organelle part;intracellular part;membrane-bounded organelle;microbody;microtubule organizing center;organelle;organelle part;peroxisome		+	hMyoblastsT10_hMyoblastsT0	3.14917	0.00472727	-1.38241	+	-9.41534	Q9UKA4	Q9UKA4	AKA11_HUMAN	Homo sapiens	10	A-kinase anchor protein 11	AKAP11
15.1348	15.2157	15.553	15.9943	16.049	16.6174	alcohol metabolic process;aldehyde catabolic process;biosynthetic process;carbohydrate catabolic process;carbohydrate metabolic process;carboxylic acid biosynthetic process;carboxylic acid catabolic process;carboxylic acid metabolic process;catabolic process;cellular aldehyde metabolic process;cellular biosynthetic process;cellular carbohydrate metabolic process;cellular catabolic process;cellula…	alcohol dehydrogenase (NADP+) activity;alditol:NADP+ 1-oxidoreductase activity;aldo-keto reductase (NADP) activity;catalytic activity;electron carrier activity;L-glucuronate reductase activity;oxidoreductase activity;oxidoreductase activity, acting on CH-OH group of donors;oxidoreductase activity, acting on the CH-OH group of donors, NAD or NADP as acceptor	apical plasma membrane;cell part;cytoplasmic part;cytosol;extracellular membrane-bounded organelle;extracellular organelle;extracellular region part;extracellular space;extracellular vesicular exosome;intracellular part;membrane part;membrane-bounded organelle;membrane-bounded vesicle;organelle;plasma membrane part;vesicle	Caprolactam degradation;Glycerolipid metabolism;Glycolysis / Gluconeogenesis	+	hMyoblastsT10_hMyoblastsT0	1.74888	0.0245401	0.91906	+	3.88084	P14550	P14550	AK1A1_HUMAN	Homo sapiens	36	Aldo-keto reductase family 1 member A1	AKR1A1
14.9634	15.4943	14.7792	15.7468	16.1024	16.102	apocarotenoid metabolic process;bile acid and bile salt transport;bile acid metabolic process;biological regulation;C21-steroid hormone metabolic process;carboxylic acid metabolic process;carboxylic acid transport;cell differentiation;cellular aldehyde metabolic process;cellular component assembly;cellular component organization;cellular component organization or biogenesis;cellular developmental…	17-alpha,20-alpha-dihydroxypregn-4-en-3-one dehydrogenase activity;alcohol dehydrogenase (NADP+) activity;alditol:NADP+ 1-oxidoreductase activity;aldo-keto reductase (NADP) activity;androsterone dehydrogenase (B-specific) activity;androsterone dehydrogenase activity;bile acid binding;binding;carboxylic acid binding;catalytic activity;indanol dehydrogenase activity;ketosteroid monooxygenase activi…	cell part;cytoplasmic part;cytosol;extracellular membrane-bounded organelle;extracellular organelle;extracellular region part;extracellular vesicular exosome;intracellular part;membrane-bounded organelle;membrane-bounded vesicle;organelle;vesicle	Metabolism of xenobiotics by cytochrome P450;Steroid hormone biosynthesis	+	hMyoblastsT10_hMyoblastsT0	1.67899	0.0261694	0.904809	+	3.69418	Q04828	Q04828	AK1C1_HUMAN	Homo sapiens	54	Aldo-keto reductase family 1 member C1	AKR1C1
14.1014	15.2086	13.6694	15.5848	16.1846	15.7223	alcohol catabolic process;alcohol metabolic process;anatomical structure development;androgen biosynthetic process;androgen metabolic process;apocarotenoid metabolic process;arachidonic acid metabolic process;biological regulation;biosynthetic process;C21-steroid hormone metabolic process;carboxylic acid metabolic process;catabolic process;cell communication;cell differentiation;cell surface rece…	15-hydroxyprostaglandin-D dehydrogenase (NADP+) activity;alcohol dehydrogenase (NADP+) activity;alditol:NADP+ 1-oxidoreductase activity;aldo-keto reductase (NADP) activity;androsterone dehydrogenase activity;catalytic activity;delta4-3-oxosteroid 5beta-reductase activity;dihydrotestosterone 17-beta-dehydrogenase activity;enone reductase activity;geranylgeranyl reductase activity;indanol dehydroge…	cell part;cytoplasm;cytoplasmic part;cytosol;extracellular membrane-bounded organelle;extracellular organelle;extracellular region part;extracellular vesicular exosome;intracellular;intracellular membrane-bounded organelle;intracellular organelle;intracellular part;membrane-bounded organelle;membrane-bounded vesicle;nucleus;organelle;vesicle	Arachidonic acid metabolism;Metabolism of xenobiotics by cytochrome P450;Steroid hormone biosynthesis	+	hMyoblastsT10_hMyoblastsT0	1.42043	0.0401474	1.50413	+	3.05127	A0A0A0MSS8;P42330	A0A0A0MSS8;P42330	A0A0A0MSS8_HUMAN;AK1C3_HUMAN	Homo sapiens	34	Isoform of P42330, Aldo-keto reductase family 1 member C3;Aldo-keto reductase family 1 member C3	AKR1C3
13.8817	13.8773	13.7291	14.1691	14.2402	14.1569	carbohydrate metabolic process;cellular aldehyde metabolic process;cellular metabolic process;cellular process;metabolic process;primary metabolic process;small molecule metabolic process;xenobiotic metabolic process	alcohol dehydrogenase (NADP+) activity;alditol:NADP+ 1-oxidoreductase activity;aldo-keto reductase (NADP) activity;catalytic activity;electron carrier activity;epoxide hydrolase activity;ether hydrolase activity;hydrolase activity;hydrolase activity, acting on ether bonds;oxidoreductase activity;oxidoreductase activity, acting on CH-OH group of donors;oxidoreductase activity, acting on the CH-OH …	cell part;cytoplasmic part;cytosol;extracellular membrane-bounded organelle;extracellular organelle;extracellular region part;extracellular vesicular exosome;Golgi apparatus;intracellular membrane-bounded organelle;intracellular organelle;intracellular part;membrane-bounded organelle;membrane-bounded vesicle;mitochondrion;organelle;vesicle		+	hMyoblastsT10_hMyoblastsT0	2.50477	0.0101042	0.359353		6.36278	O43488	O43488	ARK72_HUMAN	Homo sapiens	21	Aflatoxin B1 aldehyde reductase member 2	AKR7A2
12.6955	12.8936	12.8123	12.2182	12.0928	12.3815	alcohol metabolic process;apoptosis;biological regulation;biosynthetic process;carbohydrate biosynthetic process;carbohydrate metabolic process;carbohydrate transport;cell death;cell differentiation;cell surface receptor linked signaling pathway;cellular biosynthetic process;cellular carbohydrate biosynthetic process;cellular carbohydrate metabolic process;cellular component organization;cellular…	adenyl nucleotide binding;adenyl ribonucleotide binding;ATP binding;binding;catalytic activity;kinase activity;nucleotide binding;phosphotransferase activity, alcohol group as acceptor;protein kinase activity;protein serine/threonine kinase activity;purine nucleotide binding;purine ribonucleoside triphosphate binding;purine ribonucleotide binding;ribonucleotide binding;transferase activity;transf…	cell cortex;cell part;cell projection membrane;cell projection part;cytoplasmic part;cytosol;intracellular membrane-bounded organelle;intracellular organelle;intracellular organelle part;intracellular part;leading edge membrane;membrane;membrane part;membrane-bounded organelle;nuclear part;nucleoplasm;nucleus;organelle;organelle part;plasma membrane;plasma membrane part;ruffle membrane	Acute myeloid leukemia;Adipocytokine signaling pathway;Apoptosis;B cell receptor signaling pathway;Carbohydrate digestion and absorption;Chagas disease (American trypanosomiasis);Chemokine signaling pathway;Chronic myeloid leukemia;Colorectal cancer;Endometrial cancer;ErbB signaling pathway;Fc epsilon RI signaling pathway;Fc gamma R-mediated phagocytosis;Focal adhesion;Glioma;Hepatitis C;Insulin …	+	hMyoblastsT10_hMyoblastsT0	2.30573	0.0115121	-0.569638	+	-5.61434	P31751	P31751	AKT2_HUMAN	Homo sapiens	10	RAC-beta serine/threonine-protein kinase	AKT2
12.0849	11.9262	11.8636	12.573	12.4021	12.7199	biological regulation;cellular component organization;cellular component organization at cellular level;cellular component organization or biogenesis;cellular component organization or biogenesis at cellular level;cellular macromolecule metabolic process;cellular metabolic process;cellular process;cellular protein metabolic process;cellular response to stimulus;macromolecule metabolic process;mac…	adenyl nucleotide binding;adenyl ribonucleotide binding;ATP binding;binding;catalytic activity;kinase activity;nucleotide binding;phosphotransferase activity, alcohol group as acceptor;protein kinase activity;protein serine/threonine kinase activity;purine nucleotide binding;purine ribonucleoside triphosphate binding;purine ribonucleotide binding;ribonucleotide binding;transferase activity;transf…	cell part;cytoplasm;cytoplasmic part;Golgi apparatus;intracellular membrane-bounded organelle;intracellular organelle;intracellular organelle part;intracellular part;membrane;membrane-bounded organelle;nuclear part;nucleoplasm;organelle;organelle part;plasma membrane	Acute myeloid leukemia;Adipocytokine signaling pathway;Apoptosis;B cell receptor signaling pathway;Carbohydrate digestion and absorption;Chagas disease (American trypanosomiasis);Chemokine signaling pathway;Chronic myeloid leukemia;Colorectal cancer;Endometrial cancer;ErbB signaling pathway;Fc epsilon RI signaling pathway;Fc gamma R-mediated phagocytosis;Focal adhesion;Glioma;Hepatitis C;Insulin …	+	hMyoblastsT10_hMyoblastsT0	2.23548	0.0128681	0.606716	+	5.36814	A0A5K1VW74;Q9Y243;Q9Y243-2	A0A5K1VW74;Q9Y243;Q9Y243-2	A0A5K1VW74_HUMAN;AKT3_HUMAN;AKT3_HUMAN	Homo sapiens	3	Isoform of Q9Y243, non-specific serine/threonine protein kinase;RAC-gamma serine/threonine-protein kinase;Isoform of Q9Y243, Isoform 2 of RAC-gamma serine/threonine-protein kinase	AKT3
17.4085	17.7873	18.6253	16.4618	16.0784	16.076	anatomical structure homeostasis;anion transport;behavior;bile acid and bile salt transport;bile acid metabolic process;biological regulation;blood coagulation;carboxylic acid metabolic process;carboxylic acid transport;cell activation;cell communication;cell killing;cellular component organization;cellular component organization or biogenesis;cellular ketone metabolic process;cellular macromolec…	antioxidant activity;binding;carboxylic acid binding;cation binding;chaperone binding;cofactor binding;copper ion binding;DNA binding;drug binding;fatty acid binding;ion binding;lipid binding;metal ion binding;monocarboxylic acid binding;nucleic acid binding;protein binding;pyridoxal phosphate binding;toxin binding;transition metal ion binding;vitamin B6 binding;vitamin binding;zinc ion binding	basement membrane;blood microparticle;cell part;cytoplasmic membrane-bounded vesicle lumen;cytoplasmic part;cytoplasmic vesicle part;extracellular matrix part;extracellular membrane-bounded organelle;extracellular organelle;extracellular region;extracellular region part;extracellular space;extracellular vesicular exosome;intracellular membrane-bounded organelle;intracellular organelle;intracellul…		+	hMyoblastsT10_hMyoblastsT0	1.98085	0.0174572	-1.73498	+	-4.54582	A0A0C4DGB6;P02768	A0A0C4DGB6;P02768	A0A0C4DGB6_HUMAN;ALBU_HUMAN	Homo sapiens	29	Isoform of P02768, Albumin;Albumin	ALB
14.9799	14.8813	15.0639	15.359	15.309	15.6135	amine biosynthetic process;amine metabolic process;biosynthetic process;carboxylic acid biosynthetic process;carboxylic acid metabolic process;cellular amine metabolic process;cellular amino acid biosynthetic process;cellular amino acid metabolic process;cellular biosynthetic process;cellular ketone metabolic process;cellular metabolic process;cellular modified amino acid biosynthetic process;cel…	adenyl nucleotide binding;adenyl ribonucleotide binding;amino acid kinase activity;ATP binding;binding;catalytic activity;coenzyme binding;cofactor binding;glutamate 5-kinase activity;glutamate-5-semialdehyde dehydrogenase activity;kinase activity;NADP binding;nucleotide binding;oxidoreductase activity;oxidoreductase activity, acting on the aldehyde or oxo group of donors;oxidoreductase activity,…	cell part;cytoplasm;cytoplasmic part;intracellular membrane-bounded organelle;intracellular organelle;intracellular organelle part;intracellular part;membrane;membrane-bounded organelle;mitochondrial inner membrane;mitochondrial membrane;mitochondrial part;mitochondrion;organelle;organelle inner membrane;organelle membrane;organelle part	Arginine and proline metabolism	+	hMyoblastsT10_hMyoblastsT0	1.85804	0.0206404	0.452159		4.18465	P54886;P54886-2	P54886;P54886-2	P5CS_HUMAN	Homo sapiens	60	Delta-1-pyrroline-5-carboxylate synthase;Isoform of P54886, Isoform Short of Delta-1-pyrroline-5-carboxylate synthase	ALDH18A1
13.8903	13.4373	13.5619	16.3412	15.3433	15.6994	alcohol catabolic process;alcohol metabolic process;carbohydrate metabolic process;catabolic process;ethanol catabolic process;ethanol metabolic process;metabolic process;primary alcohol catabolic process;primary alcohol metabolic process;primary metabolic process;small molecule catabolic process;small molecule metabolic process	aldehyde dehydrogenase (NAD) activity;catalytic activity;oxidoreductase activity;oxidoreductase activity, acting on the aldehyde or oxo group of donors;oxidoreductase activity, acting on the aldehyde or oxo group of donors, NAD or NADP as acceptor	cell part;cytoplasmic part;intracellular membrane-bounded organelle;intracellular organelle;intracellular organelle lumen;intracellular organelle part;intracellular part;membrane-bounded organelle;membrane-enclosed lumen;mitochondrial matrix;mitochondrial part;mitochondrion;nuclear part;nucleoplasm;organelle;organelle lumen;organelle part	Arginine and proline metabolism;Ascorbate and aldarate metabolism;beta-Alanine metabolism;Chloroalkane and chloroalkene degradation;Fatty acid metabolism;Glycerolipid metabolism;Glycolysis / Gluconeogenesis;Histidine metabolism;Limonene and pinene degradation;Lysine degradation;Pentose and glucuronate interconversions;Propanoate metabolism;Pyruvate metabolism;Tryptophan metabolism;Valine, leucine…	+	hMyoblastsT10_hMyoblastsT0	2.59501	0.0102214	2.16483	+	6.72889	P30837	P30837	AL1B1_HUMAN	Homo sapiens	56	Aldehyde dehydrogenase X, mitochondrial	ALDH1B1
11.3131	11.1909	11.2812	14.3513	15.1705	15.0867	10-formyltetrahydrofolate catabolic process;10-formyltetrahydrofolate metabolic process;aromatic compound catabolic process;biosynthetic process;catabolic process;cellular aromatic compound metabolic process;cellular catabolic process;cellular metabolic process;cellular nitrogen compound catabolic process;cellular nitrogen compound metabolic process;cellular process;coenzyme catabolic process;coe…	aldehyde dehydrogenase (NAD) activity;catalytic activity;formyltetrahydrofolate dehydrogenase activity;hydroxymethyl-, formyl- and related transferase activity;methyltransferase activity;oxidoreductase activity;oxidoreductase activity, acting on the aldehyde or oxo group of donors;oxidoreductase activity, acting on the aldehyde or oxo group of donors, NAD or NADP as acceptor;oxidoreductase activi…	cell part;cytoplasmic part;extracellular membrane-bounded organelle;extracellular organelle;extracellular region part;extracellular vesicular exosome;intracellular membrane-bounded organelle;intracellular organelle;intracellular part;membrane-bounded organelle;membrane-bounded vesicle;mitochondrion;organelle;vesicle	One carbon pool by folate	+	hMyoblastsT10_hMyoblastsT0	3.78752	0.00857143	3.60779	+	13.7282	A0A494C1M4;Q3SY69	A0A494C1M4;Q3SY69	A0A494C1M4_HUMAN;AL1L2_HUMAN	Homo sapiens	53	Isoform of Q3SY69, 10-formyltetrahydrofolate dehydrogenase;Mitochondrial 10-formyltetrahydrofolate dehydrogenase	ALDH1L2
13.3611	13.2449	12.7127	14.4611	14.5128	14.6349	4-hydroxyproline catabolic process;4-hydroxyproline metabolic process;amine biosynthetic process;amine catabolic process;amine metabolic process;biosynthetic process;carboxylic acid biosynthetic process;carboxylic acid catabolic process;carboxylic acid metabolic process;catabolic process;cellular amine metabolic process;cellular amino acid biosynthetic process;cellular amino acid catabolic proces…	1-pyrroline-5-carboxylate dehydrogenase activity;aldehyde dehydrogenase (NAD) activity;binding;catalytic activity;electron carrier activity;identical protein binding;oxidoreductase activity;oxidoreductase activity, acting on the aldehyde or oxo group of donors;oxidoreductase activity, acting on the aldehyde or oxo group of donors, NAD or NADP as acceptor;oxidoreductase activity, acting on the CH-…	cell part;cytoplasmic part;intracellular organelle lumen;intracellular organelle part;intracellular part;membrane-enclosed lumen;mitochondrial matrix;mitochondrial part;organelle lumen;organelle part	Alanine, aspartate and glutamate metabolism;Arginine and proline metabolism	+	hMyoblastsT10_hMyoblastsT0	2.6444	0.00926273	1.43004	+	6.93688	P30038	P30038	AL4A1_HUMAN	Homo sapiens	15	Delta-1-pyrroline-5-carboxylate dehydrogenase, mitochondrial	ALDH4A1
12.0879	12.0892	12.9796	13.2336	13.2594	13.3292	amine catabolic process;amine metabolic process;branched chain family amino acid catabolic process;branched chain family amino acid metabolic process;brown fat cell differentiation;carboxylic acid catabolic process;carboxylic acid metabolic process;catabolic process;cell differentiation;cellular amine metabolic process;cellular amino acid catabolic process;cellular amino acid metabolic process;ce…	aldehyde dehydrogenase (NAD) activity;binding;carboxylic acid binding;catalytic activity;coenzyme binding;cofactor binding;fatty acid binding;fatty-acyl-CoA binding;lipid binding;malonate-semialdehyde dehydrogenase (acetylating) activity;methylmalonate-semialdehyde dehydrogenase (acylating) activity;monocarboxylic acid binding;oxidoreductase activity;oxidoreductase activity, acting on the aldehyd…	cell part;cytoplasmic part;extracellular membrane-bounded organelle;extracellular organelle;extracellular region part;extracellular vesicular exosome;intracellular membrane-bounded organelle;intracellular organelle;intracellular organelle lumen;intracellular organelle part;intracellular part;membrane-bounded organelle;membrane-bounded vesicle;membrane-enclosed lumen;mitochondrial matrix;mitochond…	Inositol phosphate metabolism;Propanoate metabolism;Valine, leucine and isoleucine degradation	+	hMyoblastsT10_hMyoblastsT0	1.38899	0.0425549	0.888518	+	2.97768	Q02252;Q02252-2	Q02252;Q02252-2	MMSA_HUMAN	Homo sapiens	13	Methylmalonate-semialdehyde dehydrogenase [acylating], mitochondrial;Isoform of Q02252, Isoform 2 of Methylmalonate-semialdehyde dehydrogenase [acylating], mitochondrial	ALDH6A1
15.346	15.2291	15.1361	16.0015	15.9395	16.3195	amine biosynthetic process;amine metabolic process;anatomical structure development;betaine biosynthetic process;betaine metabolic process;biological regulation;biosynthetic process;carboxylic acid biosynthetic process;carboxylic acid metabolic process;carnitine biosynthetic process;carnitine metabolic process;cellular aldehyde metabolic process;cellular amine metabolic process;cellular amino aci…	1-pyrroline dehydrogenase activity;3-chloroallyl aldehyde dehydrogenase activity;4-trimethylammoniobutyraldehyde dehydrogenase activity;aldehyde dehydrogenase (NAD) activity;amine binding;aminobutyraldehyde dehydrogenase activity;binding;catalytic activity;coenzyme binding;cofactor binding;NAD binding;nucleotide binding;oxidoreductase activity;oxidoreductase activity, acting on the aldehyde or ox…	cell part;cytoplasm;cytoplasmic part;cytosol;extracellular membrane-bounded organelle;extracellular organelle;extracellular region part;extracellular vesicular exosome;intracellular membrane-bounded organelle;intracellular organelle;intracellular part;membrane-bounded organelle;membrane-bounded vesicle;mitochondrion;organelle;vesicle	Arginine and proline metabolism;Ascorbate and aldarate metabolism;beta-Alanine metabolism;Fatty acid metabolism;Glycerolipid metabolism;Glycolysis / Gluconeogenesis;Histidine metabolism;Lysine degradation;Propanoate metabolism;Pyruvate metabolism;Tryptophan metabolism;Valine, leucine and isoleucine degradation	+	hMyoblastsT10_hMyoblastsT0	2.5181	0.0102071	0.849795	+	6.41577	P49189	P49189	AL9A1_HUMAN	Homo sapiens	47	4-trimethylaminobutyraldehyde dehydrogenase	ALDH9A1
12.3404	12.7347	12.6647	14.3135	14.168	13.6359	anatomical structure development;developmental process;heart development;organ development	adenyl nucleotide binding;adenyl ribonucleotide binding;ATP binding;binding;catalytic activity;kinase activity;nucleotide binding;phosphotransferase activity, alcohol group as acceptor;protein kinase activity;protein serine/threonine kinase activity;purine nucleotide binding;purine ribonucleoside triphosphate binding;purine ribonucleotide binding;ribonucleotide binding;transferase activity;transf…	cell part;intracellular membrane-bounded organelle;intracellular organelle;intracellular part;membrane-bounded organelle;nucleus;organelle		+	hMyoblastsT10_hMyoblastsT0	2.43795	0.0104351	1.45919	+	6.10274	Q96L96	Q96L96	ALPK3_HUMAN	Homo sapiens	18	Alpha-protein kinase 3	ALPK3
12.7791	13.1131	12.5642	13.7457	13.9082	14.3891	biological adhesion;biological regulation;catabolic process;cell adhesion;cellular catabolic process;cellular component organization;cellular component organization or biogenesis;cellular macromolecule metabolic process;cellular membrane organization;cellular metabolic process;cellular nitrogen compound catabolic process;cellular nitrogen compound metabolic process;cellular process;cellular prote…	binding;calcium channel inhibitor activity;calcium channel regulator activity;calcium oxalate binding;cation binding;channel inhibitor activity;channel regulator activity;endopeptidase inhibitor activity;endopeptidase regulator activity;enzyme inhibitor activity;enzyme regulator activity;heme binding;identical protein binding;IgA binding;immunoglobulin binding;ion binding;ion channel inhibitor ac…	blood microparticle;cell part;cell surface;extracellular membrane-bounded organelle;extracellular organelle;extracellular region;extracellular region part;extracellular space;extracellular vesicular exosome;intracellular membrane-bounded organelle;intracellular organelle;intracellular part;membrane;membrane-bounded organelle;membrane-bounded vesicle;organelle;plasma membrane;vesicle		+	hMyoblastsT10_hMyoblastsT0	2.05368	0.0158523	1.19552	+	4.77042	P02760	P02760	AMBP_HUMAN	Homo sapiens	3	Protein AMBP	AMBP
10.5073	11.8972	11.2056	9.93235	8.04574	9.49777	amine biosynthetic process;amine metabolic process;aromatic compound biosynthetic process;biosynthetic process;cellular amine metabolic process;cellular aromatic compound metabolic process;cellular biogenic amine biosynthetic process;cellular biogenic amine metabolic process;cellular biosynthetic process;cellular ketone metabolic process;cellular metabolic process;cellular nitrogen compound biosy…	adenosylmethionine decarboxylase activity;carbon-carbon lyase activity;carboxy-lyase activity;catalytic activity;lyase activity	cell part;cytoplasmic part;cytosol;intracellular part	Arginine and proline metabolism;Cysteine and methionine metabolism	+	hMyoblastsT10_hMyoblastsT0	1.36931	0.0437345	-2.04477	+	-2.93206	A0A5F9ZHD5;B4DZ60;F6R5I9;P17707	A0A5F9ZHD5;B4DZ60;F6R5I9;P17707	A0A5F9ZHD5_HUMAN;B4DZ60_HUMAN;F6R5I9_HUMAN;DCAM_HUMAN	Homo sapiens	1	Isoform of P17707, adenosylmethionine decarboxylase;Isoform of P17707, Adenosylmethionine decarboxylase 1;Isoform of P17707, Adenosylmethionine decarboxylase 1;S-adenosylmethionine decarboxylase proenzyme	AMD1
13.3246	13.3769	13.4942	12.2271	13.0747	12.5711	alcohol catabolic process;alcohol metabolic process;amino sugar catabolic process;amino sugar metabolic process;carbohydrate catabolic process;carbohydrate metabolic process;carboxylic acid metabolic process;catabolic process;cellular carbohydrate catabolic process;cellular carbohydrate metabolic process;cellular ketone metabolic process;cellular metabolic process;cellular process;glucosamine met…	binding;catalytic activity;cation binding;deacetylase activity;hydrolase activity;hydrolase activity, acting on carbon-nitrogen (but not peptide) bonds;hydrolase activity, acting on carbon-nitrogen (but not peptide) bonds, in linear amides;ion binding;metal ion binding;N-acetylglucosamine-6-phosphate deacetylase activity	cell part;intracellular membrane-bounded organelle;intracellular organelle;intracellular part;membrane-bounded organelle;nucleus;organelle	Amino sugar and nucleotide sugar metabolism	+	hMyoblastsT10_hMyoblastsT0	1.43363	0.0392167	-0.774274	+	-3.08243	A0A3B3IU33;H3BQ15;H3BSV9;H3BTZ6;Q9Y303;Q9Y303-2;Q9Y303-3	A0A3B3IU33;H3BQ15;H3BSV9;H3BTZ6;Q9Y303;Q9Y303-2;Q9Y303-3	A0A3B3IU33_HUMAN;H3BQ15_HUMAN;H3BSV9_HUMAN;H3BTZ6_HUMAN;NAGA_HUMAN;NAGA_HUMAN;NAGA_HUMAN	Homo sapiens	1	Isoform of Q9Y303, N-acetylglucosamine-6-phosphate deacetylase;readthrough, Uncharacterized protein (Fragment);Isoform of Q9Y303, Amidohydrolase domain containing 2 (Fragment);Isoform of Q9Y303, Amidohydrolase domain containing 2 (Fragment);N-acetylglucosamine-6-phosphate deacetylase;Isoform of Q9Y303, Isoform 2 of N-acetylglucosamine-6-phosphate deacetylase;Isoform of Q9Y303, Isoform 3 of N-acet…	AMDHD2
9.38648	8.8486	8.91229	11.103	10.6825	11.1346	anatomical structure development;biological adhesion;biological regulation;brain development;cell adhesion;cell-cell adhesion;cellular process;developmental process;heterophilic cell-cell adhesion;homophilic cell adhesion;negative regulation of apoptosis;negative regulation of biological process;negative regulation of cell death;negative regulation of cellular process;negative regulation of progr…		cell part;integral to membrane;intracellular membrane-bounded organelle;intracellular organelle;intracellular part;intrinsic to membrane;membrane;membrane part;membrane-bounded organelle;nucleus;organelle;plasma membrane		+	hMyoblastsT10_hMyoblastsT0	2.99864	0.00575676	1.92425	+	8.60324	Q86SJ2	Q86SJ2	AMGO2_HUMAN	Homo sapiens	2	Amphoterin-induced protein 2	AMIGO2
11.1425	10.8581	10.6747	10.0158	9.10239	9.03263	cell cycle phase;cell cycle process;cell division;cellular component organization;cellular component organization at cellular level;cellular component organization or biogenesis;cellular component organization or biogenesis at cellular level;cellular macromolecule metabolic process;cellular metabolic process;cellular process;cellular protein metabolic process;macromolecule metabolic process;macro…		anaphase-promoting complex;cell part;cullin-RING ubiquitin ligase complex;cytoplasm;intracellular organelle part;intracellular part;macromolecular complex;nuclear part;nuclear ubiquitin ligase complex;organelle part;protein complex;ubiquitin ligase complex		+	hMyoblastsT10_hMyoblastsT0	1.92364	0.0190554	-1.50815	+	-4.37491	Q96DE5	Q96DE5	APC16_HUMAN	Homo sapiens	1	Anaphase-promoting complex subunit 16	ANAPC16
11.0406	11.2181	11.0547	9.94111	9.57334	8.77534	anaphase-promoting complex-dependent proteasomal ubiquitin-dependent protein catabolic process;biological regulation;catabolic process;cell cycle;cell cycle checkpoint;cell cycle phase;cell cycle process;cell division;cellular catabolic process;cellular component organization;cellular component organization at cellular level;cellular component organization or biogenesis;cellular component organiz…	acid-amino acid ligase activity;binding;catalytic activity;enzyme binding;ligase activity;ligase activity, forming carbon-nitrogen bonds;phosphatase binding;protein binding;protein phosphatase binding;small conjugating protein ligase activity;ubiquitin-protein ligase activity	anaphase-promoting complex;cell part;cullin-RING ubiquitin ligase complex;cytoplasmic part;cytosol;intracellular membrane-bounded organelle;intracellular organelle;intracellular organelle part;intracellular part;macromolecular complex;membrane-bounded organelle;nuclear part;nuclear ubiquitin ligase complex;nucleoplasm;nucleus;organelle;organelle part;protein complex;ubiquitin ligase complex	Cell cycle;Cell cycle - yeast;Meiosis - yeast;Oocyte meiosis;Progesterone-mediated oocyte maturation;Ubiquitin mediated proteolysis	+	hMyoblastsT10_hMyoblastsT0	2.06349	0.0157903	-1.67452	+	-4.8013	Q9UJX5;Q9UJX5-2;Q9UJX5-3	Q9UJX5;Q9UJX5-2;Q9UJX5-3	APC4_HUMAN	Homo sapiens	2	Anaphase-promoting complex subunit 4;Isoform of Q9UJX5, Isoform 2 of Anaphase-promoting complex subunit 4;Isoform of Q9UJX5, Isoform 3 of Anaphase-promoting complex subunit 4	ANAPC4
13.2727	12.9985	12.8443	12.3309	12.0339	11.7082	anaphase-promoting complex-dependent proteasomal ubiquitin-dependent protein catabolic process;biological regulation;catabolic process;cell cycle;cell cycle checkpoint;cell cycle phase;cell cycle process;cell division;cellular catabolic process;cellular component organization;cellular component organization at cellular level;cellular component organization or biogenesis;cellular component organiz…	binding;enzyme binding;phosphatase binding;protein binding;protein phosphatase binding	anaphase-promoting complex;cell part;cullin-RING ubiquitin ligase complex;cytoplasmic part;cytosol;intracellular membrane-bounded organelle;intracellular organelle;intracellular organelle part;intracellular part;macromolecular complex;membrane-bounded organelle;nuclear part;nuclear ubiquitin ligase complex;nucleoplasm;nucleus;organelle;organelle part;protein complex;ubiquitin ligase complex	Cell cycle;Cell cycle - yeast;Meiosis - yeast;Oocyte meiosis;Progesterone-mediated oocyte maturation;Ubiquitin mediated proteolysis	+	hMyoblastsT10_hMyoblastsT0	2.00766	0.0167749	-1.01415	+	-4.62757	Q9UJX3;Q9UJX3-2	Q9UJX3;Q9UJX3-2	APC7_HUMAN	Homo sapiens	11	Anaphase-promoting complex subunit 7;Isoform of Q9UJX3, Isoform 2 of Anaphase-promoting complex subunit 7	ANAPC7
12.9518	13.1656	12.7041	13.6883	13.6455	13.8807					+	hMyoblastsT10_hMyoblastsT0	2.20328	0.0128815	0.797708	+	5.2582	A0A5F9ZGS5;A0A5F9ZGZ1;A0A5F9ZGZ5;A0A5F9ZH30;A0A5F9ZH38;A0A5F9ZH70;A0A5F9ZHC9;A0A5F9ZHE4;A0A5F9ZHG3;A0A5F9ZI18;D6RHE1	A0A5F9ZGS5;A0A5F9ZGZ1;A0A5F9ZGZ5;A0A5F9ZH30;A0A5F9ZH38;A0A5F9ZH70;A0A5F9ZHC9;A0A5F9ZHE4;A0A5F9ZHG3;A0A5F9ZI18;D6RHE1	A0A5F9ZGS5_HUMAN;A0A5F9ZGZ1_HUMAN;A0A5F9ZGZ5_HUMAN;A0A5F9ZH30_HUMAN;A0A5F9ZH38_HUMAN;A0A5F9ZH70_HUMAN;A0A5F9ZHC9_HUMAN;A0A5F9ZHE4_HUMAN;A0A5F9ZHG3_HUMAN;A0A5F9ZI18_HUMAN;D6RHE1_HUMAN	Homo sapiens	19	Isoform of Q01484, Ankyrin 2;Isoform of Q01484, Ankyrin 2;Isoform of Q01484, Ankyrin 2 (Fragment);Isoform of Q01484, Ankyrin 2;Isoform of Q01484, Ankyrin 2;Isoform of Q01484, Ankyrin 2;Isoform of Q01484, Ankyrin 2;Isoform of Q01484, Ankyrin 2;Isoform of Q01484, Ankyrin 2;Isoform of Q01484, Ankyrin 2;Isoform of Q01484, Ankyrin 2	ANK2
12.803	12.8321	12.8597	11.9884	12.3674	12.3556	biological regulation;cell cycle;cell cycle phase;cell cycle process;cell division;cellular component organization;cellular component organization at cellular level;cellular component organization or biogenesis;cellular component organization or biogenesis at cellular level;cellular membrane organization;cellular process;membrane organization;mitosis;mitotic cell cycle;mitotic nuclear envelope re…	binding;enzyme binding;enzyme regulator activity;phosphatase binding;phosphatase regulator activity;protein binding;protein phosphatase 2A binding;protein phosphatase binding;protein phosphatase regulator activity;protein phosphatase type 2A regulator activity	cell part;cytoplasmic part;endoplasmic reticulum membrane;endoplasmic reticulum part;integral to endoplasmic reticulum membrane;integral to membrane;integral to organelle membrane;intracellular organelle part;intracellular part;intrinsic to endoplasmic reticulum membrane;intrinsic to membrane;intrinsic to organelle membrane;membrane;membrane part;organelle membrane;organelle part		+	hMyoblastsT10_hMyoblastsT0	2.04318	0.0160316	-0.594484	+	-4.73753	Q86XL3	Q86XL3	ANKL2_HUMAN	Homo sapiens	11	Ankyrin repeat and LEM domain-containing protein 2	ANKLE2
12.3743	12.4342	12.0788	10.9936	11.167	11.0423		binding;cation binding;ion binding;metal ion binding	cell part;cell projection;cilium		+	hMyoblastsT10_hMyoblastsT0	3.26997	0.005	-1.22815	+	-10.1179	Q8IV38	Q8IV38	ANKY2_HUMAN	Homo sapiens	7	Ankyrin repeat and MYND domain-containing protein 2	ANKMY2
13.4686	13.2727	13.3931	12.7478	12.9292	12.7406	anatomical structure maturation;biological regulation;blood vessel maturation;defense response;defense response to bacterium;developmental maturation;developmental process;immune response;immune system process;innate immune response;multi-organism process;negative regulation of biological process;negative regulation of cell differentiation;negative regulation of cellular process;negative regulati…	binding;chromatin binding;nucleic acid binding;RNA binding	cell part;chromatin;chromosomal part;cytoplasm;intracellular membrane-bounded organelle;intracellular organelle;intracellular organelle part;intracellular part;membrane;membrane-bounded organelle;nucleus;organelle;organelle part		+	hMyoblastsT10_hMyoblastsT0	2.61448	0.00972763	-0.572309	+	-6.81022	H0YM23;O75179;O75179-2;O75179-6;O75179-7	H0YM23;O75179;O75179-2;O75179-6;O75179-7	H0YM23_HUMAN;ANR17_HUMAN;ANR17_HUMAN;ANR17_HUMAN;ANR17_HUMAN	Homo sapiens	18	Isoform of O75179, Ankyrin repeat domain 17 (Fragment);Ankyrin repeat domain-containing protein 17;Isoform of O75179, Isoform 2 of Ankyrin repeat domain-containing protein 17;Isoform of O75179, Isoform 6 of Ankyrin repeat domain-containing protein 17;Isoform of O75179, Isoform 7 of Ankyrin repeat domain-containing protein 17	ANKRD17
12.5091	12.8191	12.3715	11.542	10.9477	11.5068			cell part;intracellular organelle part;intracellular part;nuclear part;nucleoplasm;organelle part		+	hMyoblastsT10_hMyoblastsT0	2.21083	0.0128105	-1.23437	+	-5.28382	O15084;O15084-1;O15084-4	O15084;O15084-1;O15084-4	ANR28_HUMAN	Homo sapiens	6	Serine/threonine-protein phosphatase 6 regulatory ankyrin repeat subunit A;Isoform of O15084, Isoform 3 of Serine/threonine-protein phosphatase 6 regulatory ankyrin repeat subunit A;Isoform of O15084, Isoform 4 of Serine/threonine-protein phosphatase 6 regulatory ankyrin repeat subunit A	ANKRD28
11.722	11.7514	11.5099	12.2656	12.4552	13.0586					+	hMyoblastsT10_hMyoblastsT0	1.68676	0.0258051	0.932071	+	3.71465	Q8N8A2	Q8N8A2	ANR44_HUMAN	Homo sapiens	16	Serine/threonine-protein phosphatase 6 regulatory ankyrin repeat subunit B	ANKRD44
9.78502	10.7212	10.7406	12.2378	12.2298	12.6718	biological regulation;cell maturation;cell migration;cell motility;cell surface receptor linked signaling pathway;cellular component movement;cellular developmental process;cellular process;cellular response to stimulus;developmental maturation;developmental process;enzyme linked receptor protein signaling pathway;ephrin receptor signaling pathway;locomotion;neuron maturation;neuron remodeling;re…		cell part;cell projection;cytoplasm;intracellular organelle part;intracellular part;neuron projection;nuclear part;nucleoplasm;organelle part		+	hMyoblastsT10_hMyoblastsT0	2.31628	0.0113596	1.96421	+	5.65207	A0A3B3ISP1;Q92625	A0A3B3ISP1;Q92625	A0A3B3ISP1_HUMAN;ANS1A_HUMAN	Homo sapiens	10	Isoform of Q92625, Ankyrin repeat and sterile alpha motif domain containing 1A;Ankyrin repeat and SAM domain-containing protein 1A	ANKS1A
14.0055	13.8566	13.6437	11.7546	11.3494	11.415	biological regulation;cell cycle cytokinesis;cell cycle phase;cell cycle process;cell differentiation;cellular component assembly;cellular component assembly at cellular level;cellular component organization;cellular component organization at cellular level;cellular component organization or biogenesis;cellular component organization or biogenesis at cellular level;cellular developmental process;…	actin binding;binding;cytoskeletal protein binding;protein binding	actin cytoskeleton;actomyosin contractile ring;cell cortex part;cell division site part;cell part;contractile ring;cytoplasmic part;cytoskeletal part;cytoskeleton;intracellular membrane-bounded organelle;intracellular non-membrane-bounded organelle;intracellular organelle;intracellular organelle part;intracellular part;membrane-bounded organelle;non-membrane-bounded organelle;nuclear part;nucleop…		+	hMyoblastsT10_hMyoblastsT0	3.8485	0.00983607	-2.32894	+	-14.2272	Q9NQW6	Q9NQW6	ANLN_HUMAN	Homo sapiens	27	Anillin	ANLN
16.979	16.6867	16.6733	16.4946	16.352	16.3782	biological regulation;biosynthetic process;cellular biosynthetic process;cellular macromolecule biosynthetic process;cellular macromolecule metabolic process;cellular metabolic process;cellular nitrogen compound metabolic process;cellular process;cellular response to stimulus;establishment of localization;establishment of localization in cell;gene expression;intracellular signal transduction;intr…		cell part;cytoplasm;cytoplasmic part;endoplasmic reticulum;intracellular membrane-bounded organelle;intracellular organelle;intracellular organelle part;intracellular part;membrane-bounded organelle;nuclear part;nucleoplasm;nucleus;organelle;organelle part;perinuclear region of cytoplasm		+	hMyoblastsT10_hMyoblastsT0	1.56777	0.032652	-0.371368		-3.40894	H0YN26;P39687	H0YN26;P39687	H0YN26_HUMAN;AN32A_HUMAN	Homo sapiens	18	Isoform of P39687, Acidic nuclear phosphoprotein 32 family member A;Acidic leucine-rich nuclear phosphoprotein 32 family member A	ANP32A
16.2263	16.0769	15.9115	15.6308	15.7602	15.2019	activation of caspase activity;anatomical structure development;biological regulation;cellular component assembly;cellular component assembly at cellular level;cellular component organization;cellular component organization at cellular level;cellular component organization or biogenesis;cellular component organization or biogenesis at cellular level;cellular macromolecular complex assembly;cellul…	binding;enzyme binding;histone binding;protein binding;RNA polymerase binding	cell part;cytoplasm;extracellular membrane-bounded organelle;extracellular organelle;extracellular region part;extracellular vesicular exosome;intracellular membrane-bounded organelle;intracellular organelle;intracellular part;membrane-bounded organelle;membrane-bounded vesicle;nucleus;organelle;vesicle		+	hMyoblastsT10_hMyoblastsT0	1.32041	0.0481721	-0.540586	+	-2.82022	Q92688;Q92688-2	Q92688;Q92688-2	AN32B_HUMAN	Homo sapiens	13	Acidic leucine-rich nuclear phosphoprotein 32 family member B;Isoform of Q92688, Isoform 2 of Acidic leucine-rich nuclear phosphoprotein 32 family member B	ANP32B
14.2721	14.2585	14.1441	13.1914	13.0469	12.8058	ATP-dependent chromatin remodeling;cellular component organization;cellular component organization at cellular level;cellular component organization or biogenesis;cellular component organization or biogenesis at cellular level;cellular macromolecular complex subunit organization;cellular process;chromatin modification;chromatin organization;chromatin remodeling;chromosome organization;histone exc…	binding;enzyme inhibitor activity;enzyme regulator activity;histone binding;phosphatase inhibitor activity;phosphatase regulator activity;protein binding	cell part;chromatin remodeling complex;chromosomal part;cytoplasmic membrane-bounded vesicle;cytoplasmic part;cytoplasmic vesicle;intracellular membrane-bounded organelle;intracellular organelle;intracellular organelle part;intracellular part;macromolecular complex;membrane-bounded organelle;membrane-bounded vesicle;nuclear chromosome part;nuclear part;nucleus;organelle;organelle part;protein com…		+	hMyoblastsT10_hMyoblastsT0	3.27062	0.0050495	-1.2102	+	-10.1218	Q9BTT0;Q9BTT0-3	Q9BTT0;Q9BTT0-3	AN32E_HUMAN	Homo sapiens	9	Acidic leucine-rich nuclear phosphoprotein 32 family member E;Isoform of Q9BTT0, Isoform 3 of Acidic leucine-rich nuclear phosphoprotein 32 family member E	ANP32E
15.1967	15.0293	14.9449	14.0033	13.4662	14.2606	actin cytoskeleton organization;actin cytoskeleton reorganization;actin filament-based process;anatomical structure morphogenesis;biological adhesion;biological regulation;cell adhesion;cell morphogenesis;cell morphogenesis involved in differentiation;cell-substrate adhesion;cellular component morphogenesis;cellular component organization;cellular component organization at cellular level;cellular…	actin binding;actin filament binding;binding;cation binding;collagen binding;cytoskeletal protein binding;ion binding;metal ion binding;molecular transducer activity;protein binding;receptor activity;signal transducer activity;signaling receptor activity;transmembrane signaling receptor activity	cell part;cell projection membrane;cell projection part;cell surface;cytoplasmic part;endosomal part;endosome membrane;extracellular membrane-bounded organelle;extracellular organelle;extracellular region part;extracellular vesicular exosome;filopodium membrane;integral to membrane;intracellular organelle part;intracellular part;intrinsic to membrane;lamellipodium membrane;leading edge membrane;m…		+	hMyoblastsT10_hMyoblastsT0	2.02244	0.0162478	-1.14694	+	-4.6731	Q9H6X2;Q9H6X2-5	Q9H6X2;Q9H6X2-5	ANTR1_HUMAN	Homo sapiens	23	Anthrax toxin receptor 1;Isoform of Q9H6X2, Isoform 5 of Anthrax toxin receptor 1	ANTXR1
13.8507	13.9802	13.5888	13.3312	12.9812	13.078	reproductive process	binding;cation binding;ion binding;metal ion binding;receptor activity	cell part;cytoplasmic part;endoplasmic reticulum membrane;endoplasmic reticulum part;endosomal part;endosome membrane;external side of plasma membrane;extracellular region;integral to membrane;intracellular organelle part;intracellular part;intrinsic to membrane;membrane;membrane part;organelle membrane;organelle part;plasma membrane;plasma membrane part		+	hMyoblastsT10_hMyoblastsT0	1.91641	0.0194614	-0.676424	+	-4.35363	A0A7P0Z4A8;P58335;P58335-2;P58335-4	A0A7P0Z4A8;P58335;P58335-2;P58335-4	A0A7P0Z4A8_HUMAN;ANTR2_HUMAN;ANTR2_HUMAN;ANTR2_HUMAN	Homo sapiens	15	Isoform of P58335, Anthrax toxin receptor;Anthrax toxin receptor 2;Isoform of P58335, Isoform 2 of Anthrax toxin receptor 2;Isoform of P58335, Isoform 4 of Anthrax toxin receptor 2	ANTXR2
14.6228	14.9956	14.5334	15.0788	15.7271	15.7062	biological regulation;cell differentiation;cellular developmental process;cellular process;cellular response to stimulus;developmental process;epithelial cell differentiation;negative regulation of apoptosis;negative regulation of biological process;negative regulation of catalytic activity;negative regulation of cell death;negative regulation of cellular process;negative regulation of cytokine s…	binding;calcium ion binding;calcium-dependent phospholipid binding;calcium-dependent protein binding;cation binding;enzyme inhibitor activity;enzyme regulator activity;identical protein binding;ion binding;lipase inhibitor activity;lipid binding;metal ion binding;NF-kappaB binding;phospholipase inhibitor activity;phospholipid binding;protein binding;transcription factor binding	cell part;cell surface;cytoplasm;cytoplasmic part;extracellular membrane-bounded organelle;extracellular organelle;extracellular region part;extracellular vesicular exosome;intracellular membrane-bounded organelle;intracellular organelle;intracellular organelle part;intracellular part;membrane;membrane-bounded organelle;membrane-bounded vesicle;nuclear membrane;nuclear part;nucleus;organelle;orga…		+	hMyoblastsT10_hMyoblastsT0	1.43224	0.0394148	0.786777	+	3.07915	P09525;P09525-3	P09525;P09525-3	ANXA4_HUMAN	Homo sapiens	49	Annexin A4;Isoform of P09525, Isoform 3 of Annexin A4	ANXA4
18.3556	18.4542	18.3228	19.0359	19.0638	19.0924					+	hMyoblastsT10_hMyoblastsT0	4.05678	0.00582857	0.686462	+	16.0675	A0A0S2Z377	A0A0S2Z377	A0A0S2Z377_HUMAN	Homo sapiens	213	Isoform of P08133, Annexin (Fragment)	ANXA6
12.6733	12.853	12.7797	11.904	12.0198	12.4634	antigen processing and presentation;antigen processing and presentation of exogenous antigen;antigen processing and presentation of exogenous peptide antigen;antigen processing and presentation of exogenous peptide antigen via MHC class II;antigen processing and presentation of peptide antigen;antigen processing and presentation of peptide antigen via MHC class II;antigen processing and presentat…	protein transporter activity;substrate-specific transporter activity;transporter activity	AP-1 adaptor complex;AP-type membrane coat adaptor complex;cell part;clathrin adaptor complex;clathrin coated vesicle membrane;clathrin-coated endocytic vesicle membrane;coated pit;coated vesicle membrane;cytoplasmic part;cytoplasmic vesicle membrane;cytoplasmic vesicle part;cytosol;endocytic vesicle membrane;extracellular membrane-bounded organelle;extracellular organelle;extracellular region pa…	Lysosome	+	hMyoblastsT10_hMyoblastsT0	1.63801	0.0278804	-0.639627	+	-3.58746	A0A2R8YGH5;P61966	A0A2R8YGH5;P61966	A0A2R8YGH5_HUMAN;AP1S1_HUMAN	Homo sapiens	5	Isoform of P61966, AP complex subunit sigma;AP-1 complex subunit sigma-1A	AP1S1
13.2338	13.2688	12.9227	13.4837	13.6269	13.5067	antigen processing and presentation;antigen processing and presentation of exogenous antigen;antigen processing and presentation of exogenous peptide antigen;antigen processing and presentation of exogenous peptide antigen via MHC class II;antigen processing and presentation of peptide antigen;antigen processing and presentation of peptide antigen via MHC class II;antigen processing and presentat…	binding;enzyme binding;kinase binding;lipid binding;protein binding;protein kinase binding;protein transporter activity;substrate-specific transporter activity;transporter activity	AP-2 adaptor complex;AP-type membrane coat adaptor complex;cell part;clathrin adaptor complex;clathrin coated vesicle membrane;clathrin-coated endocytic vesicle membrane;coated vesicle membrane;cytoplasmic membrane-bounded vesicle;cytoplasmic part;cytoplasmic vesicle;cytoplasmic vesicle membrane;cytoplasmic vesicle part;cytosol;endocytic vesicle membrane;intracellular membrane-bounded organelle;i…	Endocrine and other factor-regulated calcium reabsorption;Endocytosis;Huntington's disease	+	hMyoblastsT10_hMyoblastsT0	1.54368	0.0336863	0.397339		3.34895	O94973;O94973-2	O94973;O94973-2	AP2A2_HUMAN	Homo sapiens	33	AP-2 complex subunit alpha-2;Isoform of O94973, Isoform 2 of AP-2 complex subunit alpha-2	AP2A2
13.1624	12.5311	12.6046	11.2047	10.9422	11.478	activation of caspase activity;activation of caspase activity by cytochrome c;anatomical structure development;anatomical structure formation involved in morphogenesis;apoptosis;biological regulation;cell death;cellular process;cellular response to biotic stimulus;cellular response to endogenous stimulus;cellular response to stimulus;death;developmental process;forebrain development;nervous syste…	adenyl nucleotide binding;adenyl ribonucleotide binding;ADP binding;apoptotic protease activator activity;ATP binding;binding;caspase activator activity;caspase regulator activity;enzyme activator activity;enzyme regulator activity;nucleotide binding;peptidase activator activity;peptidase regulator activity;purine nucleotide binding;purine ribonucleoside triphosphate binding;purine ribonucleotide…	apoptosome;cell part;cytoplasmic part;cytosol;cytosolic part;extracellular membrane-bounded organelle;extracellular organelle;extracellular region part;extracellular vesicular exosome;intracellular membrane-bounded organelle;intracellular organelle;intracellular part;macromolecular complex;membrane-bounded organelle;membrane-bounded vesicle;nucleus;organelle;protein complex;vesicle	Alzheimer's disease;Amyotrophic lateral sclerosis (ALS);Apoptosis;Huntington's disease;ko05152;p53 signaling pathway;Parkinson's disease;Small cell lung cancer	+	hMyoblastsT10_hMyoblastsT0	2.45645	0.0104317	-1.5577	+	-6.17383	C9JLV4;O14727;O14727-2;O14727-3;O14727-4;O14727-5	C9JLV4;O14727;O14727-2;O14727-3;O14727-4;O14727-5	C9JLV4_HUMAN;APAF_HUMAN;APAF_HUMAN;APAF_HUMAN;APAF_HUMAN;APAF_HUMAN	Homo sapiens	2	Isoform of O14727, Apoptotic peptidase activating factor 1;Apoptotic protease-activating factor 1;Isoform of O14727, Isoform 2 of Apoptotic protease-activating factor 1;Isoform of O14727, Isoform 3 of Apoptotic protease-activating factor 1;Isoform of O14727, Isoform 4 of Apoptotic protease-activating factor 1;Isoform of O14727, Isoform 5 of Apoptotic protease-activating factor 1	APAF1
15.4867	15.5136	15.5017	15.2266	15.0411	14.7153	apoptosis;biological regulation;cell death;cellular process;death;negative regulation of apoptosis;negative regulation of biological process;negative regulation of cell death;negative regulation of cellular process;negative regulation of fibroblast apoptosis;negative regulation of programmed cell death;programmed cell death;regulation of apoptosis;regulation of biological process;regulation of ce…	binding;fibroblast growth factor binding;growth factor binding;protein binding	cell part;cytoplasm;intracellular membrane-bounded organelle;intracellular organelle;intracellular organelle part;intracellular part;macromolecular complex;membrane;membrane-bounded organelle;nuclear part;nucleoplasm;nucleus;organelle;organelle part;ribonucleoprotein complex;spliceosomal complex		+	hMyoblastsT10_hMyoblastsT0	1.55772	0.0330461	-0.506321	+	-3.38382	Q9BZZ5-2	Q9BZZ5-2	API5_HUMAN	Homo sapiens	24	Isoform of Q9BZZ5, Isoform 2 of Apoptosis inhibitor 5	API5
11.9876	11.7071	11.8766	9.94048	9.31423	9.10461	alcohol metabolic process;anatomical structure development;behavior;behavioral interaction between organisms;biological regulation;cation homeostasis;cell surface receptor linked signaling pathway;cellular cation homeostasis;cellular chemical homeostasis;cellular component organization;cellular component organization at cellular level;cellular component organization or biogenesis;cellular compone…	binding;carbohydrate binding;cation binding;DNA binding;endopeptidase inhibitor activity;endopeptidase regulator activity;enzyme inhibitor activity;enzyme regulator activity;glycosaminoglycan binding;heparin binding;identical protein binding;ion binding;metal ion binding;nucleic acid binding;pattern binding;peptidase inhibitor activity;peptidase regulator activity;polysaccharide binding;protein b…	cell part;extracellular membrane-bounded organelle;extracellular organelle;extracellular region part;extracellular vesicular exosome;integral to membrane;intracellular membrane-bounded organelle;intracellular organelle;intracellular part;intrinsic to membrane;membrane;membrane part;membrane-bounded organelle;membrane-bounded vesicle;nucleus;organelle;plasma membrane;vesicle		+	hMyoblastsT10_hMyoblastsT0	3.09333	0.00543173	-2.40399	+	-9.10622	Q06481;Q06481-3;Q06481-6	Q06481;Q06481-3;Q06481-6	APLP2_HUMAN	Homo sapiens	9	Amyloid beta precursor like protein 2;Isoform of Q06481, Isoform 3 of Amyloid beta precursor like protein 2;Isoform of Q06481, Isoform 6 of Amyloid beta precursor like protein 2	APLP2
8.83302	8.81087	9.61095	17.9848	17.1175	17.8751	adrenal gland development;alcohol metabolic process;amine metabolic process;anatomical structure development;anatomical structure morphogenesis;axon regeneration;axonogenesis;biological regulation;biosynthetic process;blood coagulation;blood vessel endothelial cell migration;C21-steroid hormone metabolic process;cell activation;cell migration;cell motility;cell part morphogenesis;cell projection …	alcohol binding;amine binding;apolipoprotein A-I receptor binding;apolipoprotein receptor binding;beta-amyloid binding;binding;cation binding;chemorepellent activity;cholesterol binding;cholesterol transporter activity;enzyme activator activity;enzyme binding;enzyme inhibitor activity;enzyme regulator activity;high-density lipoprotein particle binding;high-density lipoprotein particle receptor bi…	blood microparticle;cell part;cell surface;chylomicron;cytoplasmic membrane-bounded vesicle;cytoplasmic membrane-bounded vesicle lumen;cytoplasmic part;cytoplasmic vesicle;cytoplasmic vesicle part;cytosol;discoidal high-density lipoprotein particle;early endosome;endocytic vesicle;endocytic vesicle lumen;endoplasmic reticulum lumen;endoplasmic reticulum part;endosome;extracellular membrane-bounde…	African trypanosomiasis;Fat digestion and absorption;PPAR signaling pathway;Vitamin digestion and absorption	+	hMyoblastsT10_hMyoblastsT0	4.64619	0	8.57419	+	22.6296	F8W696;P02647	F8W696;P02647	F8W696_HUMAN;APOA1_HUMAN	Homo sapiens	2	Isoform of P02647, Apolipoprotein A1;Apolipoprotein A-I	APOA1
9.35461	10.3306	9.37513	14.035	12.7394	12.4485	biological regulation;catabolic process;cellular catabolic process;cellular macromolecule metabolic process;cellular metabolic process;cellular nitrogen compound catabolic process;cellular nitrogen compound metabolic process;cellular process;cytidine catabolic process;cytidine deamination;cytidine metabolic process;demethylation;DNA dealkylation;DNA demethylation;DNA metabolic process;DNA modific…	binding;catalytic activity;cation binding;cytidine deaminase activity;deaminase activity;hydrolase activity;hydrolase activity, acting on carbon-nitrogen (but not peptide) bonds;hydrolase activity, acting on carbon-nitrogen (but not peptide) bonds, in cyclic amidines;ion binding;metal ion binding;nucleic acid binding;RNA binding;transition metal ion binding;zinc ion binding		Atrazine degradation	+	hMyoblastsT10_hMyoblastsT0	2.35628	0.0107214	3.38753	+	5.7971	Q9Y235	Q9Y235	ABEC2_HUMAN	Homo sapiens	5	C->U-editing enzyme APOBEC-2	APOBEC2
13.4869	13.7896	13.487	10.0603	10.5429	10.9726	biological regulation;catabolic process;cellular catabolic process;cellular macromolecule metabolic process;cellular metabolic process;cellular nitrogen compound catabolic process;cellular nitrogen compound metabolic process;cellular process;cytidine catabolic process;cytidine deamination;cytidine metabolic process;defense response;defense response to virus;demethylation;DNA dealkylation;DNA deme…	binding;catalytic activity;cation binding;hydrolase activity;hydrolase activity, acting on carbon-nitrogen (but not peptide) bonds;hydrolase activity, acting on carbon-nitrogen (but not peptide) bonds, in cyclic amidines;ion binding;metal ion binding;transition metal ion binding;zinc ion binding	cell part;cytoplasm;intracellular membrane-bounded organelle;intracellular organelle;intracellular part;membrane-bounded organelle;nucleus;organelle	Atrazine degradation	+	hMyoblastsT10_hMyoblastsT0	3.38853	0.00512102	-3.06259	+	-10.8549	Q9NRW3	Q9NRW3	ABC3C_HUMAN	Homo sapiens	3	DNA dC->dU-editing enzyme APOBEC-3C	APOBEC3C
12.3763	12.2493	13.174	11.3077	9.71562	8.70001	acylglycerol catabolic process;acylglycerol metabolic process;aging;alcohol metabolic process;alpha-amino-3-hydroxy-5-methyl-4-isoxazole propionate receptor clustering;anatomical structure morphogenesis;artery morphogenesis;axon regeneration;axonogenesis;biological regulation;biosynthetic process;blood vessel morphogenesis;calcium ion homeostasis;carboxylic acid transport;catabolic process;cation…	antioxidant activity;beta-amyloid binding;binding;carbohydrate binding;cation binding;cholesterol binding;cholesterol transporter activity;cytoskeletal protein binding;enzyme activator activity;enzyme regulator activity;glycosaminoglycan binding;heparin binding;hydroxyapatite binding;identical protein binding;ion binding;lipid binding;lipid transporter activity;lipoprotein particle binding;lipopr…	blood microparticle;cell body;cell part;cell projection;chylomicron;cytoplasm;cytoplasmic membrane-bounded vesicle lumen;cytoplasmic part;cytoplasmic vesicle part;cytoskeletal part;dendrite;discoidal high-density lipoprotein particle;early endosome;endocytic vesicle lumen;endoplasmic reticulum;endosome;envelope;extracellular matrix;extracellular membrane-bounded organelle;extracellular organelle;…	Alzheimer's disease	+	hMyoblastsT10_hMyoblastsT0	1.52976	0.0342934	-2.69207	+	-3.31456	P02649	P02649	APOE_HUMAN	Homo sapiens	3	Apolipoprotein E	APOE
13.7986	13.9872	14.1585	13.311	13.246	12.6208	establishment of localization;lipid transport;organic substance transport;transport		cell part;cytoplasmic part;extracellular region part;extracellular space;high-density lipoprotein particle;integral to membrane;intracellular membrane-bounded organelle;intracellular organelle;intracellular part;intrinsic to membrane;low-density lipoprotein particle;macromolecular complex;membrane part;membrane-bounded organelle;mitochondrion;organelle;plasma lipoprotein particle;protein-lipid co…		+	hMyoblastsT10_hMyoblastsT0	1.71502	0.0253001	-0.92218	+	-3.78967	G3V1B6;H7C1U8;Q9BUR5;Q9BUR5-2	G3V1B6;H7C1U8;Q9BUR5;Q9BUR5-2	G3V1B6_HUMAN;H7C1U8_HUMAN;MIC26_HUMAN;MIC26_HUMAN	Homo sapiens	2	Isoform of Q9BUR5, Apolipoprotein O;Isoform of Q9BUR5, MICOS complex subunit (Fragment);MICOS complex subunit MIC26;Isoform of Q9BUR5, Isoform 2 of MICOS complex subunit MIC26	APOO
12.386	12.6924	12.6937	13.5972	13.5333	13.9146			cell part;cytoplasmic part;integral to membrane;intracellular organelle part;intracellular part;intrinsic to membrane;membrane;membrane part;mitochondrial inner membrane;mitochondrial membrane;mitochondrial part;organelle inner membrane;organelle membrane;organelle part		+	hMyoblastsT10_hMyoblastsT0	2.65621	0.0089567	1.091	+	6.98742	Q6UXV4	Q6UXV4	MIC27_HUMAN	Homo sapiens	20	MICOS complex subunit MIC27	APOOL
15.2855	15.6059	15.5359	15.7849	15.9991	15.9324	adenine biosynthetic process;adenine metabolic process;adenine salvage;AMP biosynthetic process;AMP metabolic process;AMP salvage;behavior;biological regulation;biosynthetic process;body fluid secretion;cellular aromatic compound metabolic process;cellular biosynthetic process;cellular metabolic compound salvage;cellular metabolic process;cellular nitrogen compound biosynthetic process;cellular n…	adenine binding;adenine phosphoribosyltransferase activity;adenyl nucleotide binding;adenyl ribonucleotide binding;AMP binding;binding;catalytic activity;nucleobase binding;nucleotide binding;purine base binding;purine nucleotide binding;purine ribonucleotide binding;ribonucleotide binding;transferase activity;transferase activity, transferring glycosyl groups;transferase activity, transferring p…	cell part;cytoplasm;cytoplasmic part;cytosol;extracellular membrane-bounded organelle;extracellular organelle;extracellular region part;extracellular vesicular exosome;intracellular organelle part;intracellular part;membrane-bounded organelle;membrane-bounded vesicle;nuclear part;nucleoplasm;organelle;organelle part;vesicle	Purine metabolism	+	hMyoblastsT10_hMyoblastsT0	1.6825	0.0260458	0.429674		3.70344	P07741	P07741	APT_HUMAN	Homo sapiens	19	Adenine phosphoribosyltransferase	APRT
10.0302	8.9603	9.0156	12.2949	11.0358	12.2803	actin cytoskeleton organization;actin filament-based process;ammonium transmembrane transport;ammonium transport;anatomical structure development;anatomical structure morphogenesis;anion transport;bicarbonate transport;biological regulation;biosynthetic process;blood vessel development;body fluid secretion;camera-type eye morphogenesis;carbohydrate transport;carbon dioxide transmembrane transport…	alcohol transmembrane transporter activity;ammonium transmembrane transporter activity;carbon dioxide transmembrane transporter activity;cation channel activity;cation transmembrane transporter activity;channel activity;cyclic nucleotide-gated ion channel activity;gated channel activity;glycerol channel activity;glycerol transmembrane transporter activity;inorganic cation transmembrane transporte…	apical part of cell;apical plasma membrane;axon part;axon terminus;basal plasma membrane;basolateral plasma membrane;brush border;brush border membrane;cell part;cell projection;cell projection membrane;cell projection part;cytoplasm;extracellular membrane-bounded organelle;extracellular organelle;extracellular region part;extracellular vesicular exosome;host cell cytoplasm part;host cell part;ho…	Bile secretion;Proximal tubule bicarbonate reclamation	+	hMyoblastsT10_hMyoblastsT0	2.02036	0.0164247	2.53499	+	4.66667	A0A494C115;K7N7A8;P29972;P29972-2;P29972-3;P29972-4	A0A494C115;K7N7A8;P29972;P29972-2;P29972-3;P29972-4	A0A494C115_HUMAN;K7N7A8_HUMAN;AQP1_HUMAN;AQP1_HUMAN;AQP1_HUMAN;AQP1_HUMAN	Homo sapiens	2	Isoform of P29972, Aquaporin-1 (Fragment);readthrough, Ubiquitin carboxyl-terminal hydrolase MINDY (Fragment);Aquaporin-1;Isoform of P29972, Isoform 2 of Aquaporin-1;Isoform of P29972, Isoform 3 of Aquaporin-1;Isoform of P29972, Isoform 4 of Aquaporin-1	AQP1
11.1068	10.4787	11.2684	8.96366	9.71042	8.10115	cellular macromolecule metabolic process;cellular metabolic process;cellular nitrogen compound metabolic process;cellular process;macromolecule metabolic process;metabolic process;mRNA metabolic process;mRNA processing;nitrogen compound metabolic process;nuclear mRNA splicing, via spliceosome;nucleic acid metabolic process;nucleobase-containing compound metabolic process;primary metabolic process…		catalytic step 2 spliceosome;cell part;intracellular membrane-bounded organelle;intracellular organelle;intracellular organelle part;intracellular part;macromolecular complex;membrane;membrane-bounded organelle;nuclear part;nucleoplasm;nucleus;organelle;organelle part;ribonucleoprotein complex;spliceosomal complex	Spliceosome	+	hMyoblastsT10_hMyoblastsT0	1.74469	0.0244126	-2.02623	+	-3.86948	O60306	O60306	AQR_HUMAN	Homo sapiens	1	RNA helicase aquarius	AQR
15.1763	14.7938	15.1825	15.4485	15.8645	15.7462	antigen processing and presentation;antigen processing and presentation of exogenous antigen;antigen processing and presentation of exogenous peptide antigen;antigen processing and presentation of exogenous peptide antigen via MHC class II;antigen processing and presentation of peptide antigen;antigen processing and presentation of peptide antigen via MHC class II;antigen processing and presentat…	binding;catalytic activity;GTP binding;GTPase activity;guanyl nucleotide binding;guanyl ribonucleotide binding;hydrolase activity;hydrolase activity, acting on acid anhydrides;hydrolase activity, acting on acid anhydrides, in phosphorus-containing anhydrides;molecular transducer activity;nucleoside-triphosphatase activity;nucleotide binding;purine nucleotide binding;purine ribonucleoside triphosp…	adherens junction;anchoring junction;cell junction;cell leading edge;cell part;cell projection;cell-substrate adherens junction;cell-substrate junction;contractile fiber part;cytoplasmic part;cytoskeletal part;cytosol;extracellular membrane-bounded organelle;extracellular organelle;extracellular region part;extracellular vesicular exosome;focal adhesion;Golgi apparatus part;Golgi membrane;intrace…	Vibrio cholerae infection	+	hMyoblastsT10_hMyoblastsT0	1.62814	0.0281235	0.635571	+	3.56203	A0A8V8TNZ5;A0A8V8TQC0;P61204;P84077	A0A8V8TNZ5;A0A8V8TQC0;P61204;P84077	A0A8V8TNZ5_HUMAN;A0A8V8TQC0_HUMAN;ARF3_HUMAN;ARF1_HUMAN	Homo sapiens	18	Isoform of P84077, ADP-ribosylation factor (Fragment);Isoform of P84077, ADP-ribosylation factor (Fragment);ADP-ribosylation factor 3;ADP-ribosylation factor 1	ARF1
13.5603	13.9559	14.2469	14.3434	14.8148	14.7984	biological regulation;cellular process;cellular response to stimulus;intracellular signal transduction;regulation of biological process;regulation of cellular process;response to stimulus;signal transduction;small GTPase mediated signal transduction	binding;GTP binding;guanyl nucleotide binding;guanyl ribonucleotide binding;nucleotide binding;purine nucleotide binding;purine ribonucleoside triphosphate binding;purine ribonucleotide binding;ribonucleotide binding	cell part;intracellular		+	hMyoblastsT10_hMyoblastsT0	1.35663	0.044599	0.731186	+	2.90287	C9JAK5	C9JAK5	C9JAK5_HUMAN	Homo sapiens	11	Isoform of P18085, ADP ribosylation factor 4	ARF4
13.0495	12.5345	12.0604	11.7638	10.8037	11.0458	anatomical structure morphogenesis;biological regulation;cellular process;cellular response to stimulus;developmental process;intracellular signal transduction;morphogenesis of an epithelial sheet;morphogenesis of an epithelium;regulation of biological process;regulation of cellular process;regulation of response to stimulus;regulation of signal transduction;regulation of signaling;regulation of …	enzyme activator activity;enzyme regulator activity;GTPase activator activity;GTPase regulator activity;nucleoside-triphosphatase regulator activity	cell part;cytoplasmic part;cytosol;intracellular;intracellular part		+	hMyoblastsT10_hMyoblastsT0	1.52832	0.0343165	-1.34369	+	-3.311	Q1RLN5;Q8IWW6;Q8IWW6-2;Q8IWW6-3;Q8IWW6-4	Q1RLN5;Q8IWW6;Q8IWW6-2;Q8IWW6-3;Q8IWW6-4	Q1RLN5_HUMAN;RHG12_HUMAN;RHG12_HUMAN;RHG12_HUMAN;RHG12_HUMAN	Homo sapiens	6	Isoform of Q8IWW6, ARHGAP12 protein;Rho GTPase-activating protein 12;Isoform of Q8IWW6, Isoform 2 of Rho GTPase-activating protein 12;Isoform of Q8IWW6, Isoform 3 of Rho GTPase-activating protein 12;Isoform of Q8IWW6, Isoform 4 of Rho GTPase-activating protein 12	ARHGAP12
14.2587	14.2501	14.6539	13.5282	13.6788	13.5885	biological regulation;cellular process;cellular response to stimulus;intracellular signal transduction;regulation of biological process;regulation of cellular process;regulation of response to stimulus;regulation of signal transduction;regulation of signaling;regulation of small GTPase mediated signal transduction;response to stimulus;signal transduction;small GTPase mediated signal transduction	enzyme activator activity;enzyme regulator activity;GTPase activator activity;GTPase regulator activity;nucleoside-triphosphatase regulator activity	cell junction;cell part;cell-cell junction;cytoplasmic part;cytosol;intracellular part;membrane;occluding junction;plasma membrane;tight junction		+	hMyoblastsT10_hMyoblastsT0	2.30971	0.0112982	-0.789066	+	-5.62854	Q68EM7;Q68EM7-2;Q68EM7-5;Q68EM7-6	Q68EM7;Q68EM7-2;Q68EM7-5;Q68EM7-6	RHG17_HUMAN	Homo sapiens	20	Rho GTPase-activating protein 17;Isoform of Q68EM7, Isoform 2 of Rho GTPase-activating protein 17;Isoform of Q68EM7, Isoform 5 of Rho GTPase-activating protein 17;Isoform of Q68EM7, Isoform 6 of Rho GTPase-activating protein 17	ARHGAP17
14.6961	14.3745	14.271	11.7502	11.6732	11.8675	biological regulation;cellular process;cellular response to stimulus;intracellular signal transduction;regulation of biological process;regulation of cellular process;regulation of response to stimulus;regulation of signal transduction;regulation of signaling;regulation of small GTPase mediated signal transduction;response to stimulus;signal transduction;small GTPase mediated signal transduction	enzyme activator activity;enzyme regulator activity;GTPase activator activity;GTPase regulator activity;nucleoside-triphosphatase regulator activity	cell part;cytoplasmic part;cytosol;intracellular part		+	hMyoblastsT10_hMyoblastsT0	4.36113	0	-2.68357	+	-19.1807	Q8N392	Q8N392	RHG18_HUMAN	Homo sapiens	44	Rho GTPase-activating protein 18	ARHGAP18
13.0925	13.0143	12.6267	10.8776	10.6038	10.2051	anatomical structure formation involved in morphogenesis;angiogenesis;biological regulation;biosynthetic process;cell differentiation;cellular biosynthetic process;cellular developmental process;cellular macromolecule biosynthetic process;cellular macromolecule metabolic process;cellular metabolic process;cellular nitrogen compound metabolic process;cellular process;cellular response to stimulus;…	enzyme activator activity;enzyme regulator activity;GTPase activator activity;GTPase regulator activity;nucleoside-triphosphatase regulator activity	adherens junction;anchoring junction;cell junction;cell part;cell-substrate adherens junction;cell-substrate junction;cytoplasmic part;cytosol;focal adhesion;intracellular;intracellular membrane-bounded organelle;intracellular organelle;intracellular part;membrane-bounded organelle;nucleus;organelle		+	hMyoblastsT10_hMyoblastsT0	3.19598	0.00497391	-2.349	+	-9.682	A6NHM7;Q7Z5H3;Q7Z5H3-2;Q7Z5H3-3;Q7Z5H3-5	A6NHM7;Q7Z5H3;Q7Z5H3-2;Q7Z5H3-3;Q7Z5H3-5	A6NHM7_HUMAN;RHG22_HUMAN;RHG22_HUMAN;RHG22_HUMAN;RHG22_HUMAN	Homo sapiens	7	Isoform of Q7Z5H3, Rho GTPase activating protein 22;Rho GTPase-activating protein 22;Isoform of Q7Z5H3, Isoform 2 of Rho GTPase-activating protein 22;Isoform of Q7Z5H3, Isoform 3 of Rho GTPase-activating protein 22;Isoform of Q7Z5H3, Isoform 5 of Rho GTPase-activating protein 22	ARHGAP22
12.1512	12.07	12.4808	11.4421	11.6981	11.5339	anatomical structure development;anatomical structure formation involved in morphogenesis;axon guidance;biological regulation;biosynthetic process;camera-type eye development;cellular biosynthetic process;cellular macromolecule biosynthetic process;cellular macromolecule metabolic process;cellular metabolic process;cellular nitrogen compound metabolic process;cellular process;cellular response to…	binding;DNA binding;enzyme activator activity;enzyme regulator activity;GTP binding;GTPase activator activity;GTPase regulator activity;guanyl nucleotide binding;guanyl ribonucleotide binding;nucleic acid binding;nucleoside-triphosphatase regulator activity;nucleotide binding;protein binding transcription factor activity;purine nucleotide binding;purine ribonucleoside triphosphate binding;purine …	actin cytoskeleton;cell part;cytoplasmic part;cytoskeleton;cytosol;intracellular membrane-bounded organelle;intracellular non-membrane-bounded organelle;intracellular organelle;intracellular part;membrane-bounded organelle;non-membrane-bounded organelle;nucleus;organelle	Focal adhesion;Leukocyte transendothelial migration;Regulation of actin cytoskeleton	+	hMyoblastsT10_hMyoblastsT0	2.00617	0.0167273	-0.675977	+	-4.62299	Q9NRY4	Q9NRY4	RHG35_HUMAN	Homo sapiens	15	Rho GTPase-activating protein 35	ARHGAP35
13.4161	13.2978	13.2715	12.5016	12.9531	12.7512	biological regulation;cell proliferation;cell surface receptor linked signaling pathway;cellular process;cellular response to stimulus;enzyme linked receptor protein signaling pathway;intracellular signal transduction;negative regulation of axonogenesis;negative regulation of biological process;negative regulation of cell communication;negative regulation of cell development;negative regulation o…	enzyme activator activity;enzyme regulator activity;GTPase activator activity;GTPase regulator activity;guanyl-nucleotide exchange factor activity;nucleoside-triphosphatase regulator activity;Ras guanyl-nucleotide exchange factor activity;Rho guanyl-nucleotide exchange factor activity;small GTPase regulator activity	cell part;cytoplasm;cytoplasmic part;cytosol;intracellular part;membrane;plasma membrane	ko05152;Regulation of actin cytoskeleton;Vascular smooth muscle contraction	+	hMyoblastsT10_hMyoblastsT0	1.89784	0.0196905	-0.593137	+	-4.29935	A0A8V8TMH9;M0QZR4;Q92888;Q92888-3	A0A8V8TMH9;M0QZR4;Q92888;Q92888-3	A0A8V8TMH9_HUMAN;M0QZR4_HUMAN;ARHG1_HUMAN;ARHG1_HUMAN	Homo sapiens	16	Isoform of Q92888, Rho guanine nucleotide exchange factor 1;Isoform of Q92888, Rho guanine nucleotide exchange factor 1;Rho guanine nucleotide exchange factor 1;Isoform of Q92888, Isoform 3 of Rho guanine nucleotide exchange factor 1	ARHGEF1
12.5163	12.6425	12.575	12.0171	11.8877	11.7785	axon guidance;biological regulation;cell surface receptor linked signaling pathway;cellular process;cellular response to stimulus;chemotaxis;enzyme linked receptor protein signaling pathway;G-protein coupled receptor protein signaling pathway;intracellular signal transduction;locomotion;negative regulation of biological process;negative regulation of cell communication;negative regulation of cell…	binding;enzyme activator activity;enzyme regulator activity;G-protein-coupled receptor binding;GTPase activator activity;GTPase regulator activity;guanyl-nucleotide exchange factor activity;nucleoside-triphosphatase regulator activity;protein binding;Ras guanyl-nucleotide exchange factor activity;receptor binding;Rho guanyl-nucleotide exchange factor activity;small GTPase regulator activity	cell part;cytoplasm;cytoplasmic part;cytosol;extracellular membrane-bounded organelle;extracellular organelle;extracellular region part;extracellular vesicular exosome;intracellular part;membrane;membrane-bounded organelle;membrane-bounded vesicle;organelle;vesicle	Axon guidance;ko05152;Regulation of actin cytoskeleton;Vascular smooth muscle contraction	+	hMyoblastsT10_hMyoblastsT0	3.02892	0.00507586	-0.683486	+	-8.76125	Q9NZN5	Q9NZN5	ARHGC_HUMAN	Homo sapiens	14	Rho guanine nucleotide exchange factor 12	ARHGEF12
11.5048	11.5973	11.5828	12.1672	12.35	12.55	actin cytoskeleton organization;actin filament-based process;biological regulation;cell surface receptor linked signaling pathway;cellular component organization;cellular component organization at cellular level;cellular component organization or biogenesis;cellular component organization or biogenesis at cellular level;cellular process;cellular response to stimulus;cytoskeleton organization;enzy…	enzyme regulator activity;GTPase regulator activity;guanyl-nucleotide exchange factor activity;nucleoside-triphosphatase regulator activity;Ras guanyl-nucleotide exchange factor activity;Rho guanyl-nucleotide exchange factor activity;small GTPase regulator activity	cell part;cytoplasmic part;cytosol;intracellular part		+	hMyoblastsT10_hMyoblastsT0	2.64815	0.00928163	0.794099	+	6.95292	Q96PE2	Q96PE2	ARHGH_HUMAN	Homo sapiens	6	Rho guanine nucleotide exchange factor 17	ARHGEF17
11.1035	11.0309	9.39867	12.6932	12.0199	12.3806	apoptosis;biological regulation;cell death;cell junction assembly;cell junction organization;cell projection assembly;cell projection organization;cell surface receptor linked signaling pathway;cellular component assembly;cellular component assembly at cellular level;cellular component organization;cellular component organization at cellular level;cellular component organization or biogenesis;cel…	enzyme activator activity;enzyme regulator activity;GTPase activator activity;GTPase regulator activity;guanyl-nucleotide exchange factor activity;nucleoside-triphosphatase regulator activity;Ras guanyl-nucleotide exchange factor activity;Rho guanyl-nucleotide exchange factor activity;small GTPase regulator activity	cell junction;cell part;cell projection;cell-cell junction;cytoplasmic part;cytosol;intracellular;intracellular part;lamellipodium	Pancreatic cancer;Regulation of actin cytoskeleton	+	hMyoblastsT10_hMyoblastsT0	1.45943	0.0382376	1.85356	+	3.14384	Q15052	Q15052	ARHG6_HUMAN	Homo sapiens	14	Rho guanine nucleotide exchange factor 6	ARHGEF6
13.9612	14.0638	13.6405	14.7064	14.4267	14.4599	axon guidance;biological regulation;cell differentiation;cell junction assembly;cell junction organization;cell projection assembly;cell projection organization;cell surface receptor linked signaling pathway;cell-substrate junction assembly;cellular component assembly;cellular component assembly at cellular level;cellular component organization;cellular component organization at cellular level;ce…	binding;enzyme binding;enzyme regulator activity;GTPase regulator activity;guanyl-nucleotide exchange factor activity;kinase binding;nucleoside-triphosphatase regulator activity;protein binding;protein kinase binding;Ras guanyl-nucleotide exchange factor activity;Rho guanyl-nucleotide exchange factor activity;small GTPase regulator activity	adherens junction;anchoring junction;cell body;cell cortex;cell junction;cell part;cell projection;cell-substrate adherens junction;cell-substrate junction;cytoplasmic part;cytosol;focal adhesion;intracellular part;lamellipodium;macromolecular complex;neuron projection;neuronal cell body;protein complex;ruffle	Regulation of actin cytoskeleton	+	hMyoblastsT10_hMyoblastsT0	1.84378	0.0207696	0.642509	+	4.14406	B1ALK7;Q14155-1	B1ALK7;Q14155-1	B1ALK7_HUMAN;ARHG7_HUMAN	Homo sapiens	22	Isoform of Q14155, Rho guanine nucleotide exchange factor 7;Isoform of Q14155, Isoform 1 of Rho guanine nucleotide exchange factor 7	ARHGEF7
9.32442	8.98866	9.8202	10.1976	10.1636	10.5696	biological regulation;cellular process;cellular response to stimulus;intracellular signal transduction;regulation of biological process;regulation of cellular process;response to stimulus;signal transduction;small GTPase mediated signal transduction	binding;GTP binding;guanyl nucleotide binding;guanyl ribonucleotide binding;nucleotide binding;purine nucleotide binding;purine ribonucleoside triphosphate binding;purine ribonucleotide binding;ribonucleotide binding	cell part;extracellular membrane-bounded organelle;extracellular organelle;extracellular region part;extracellular vesicular exosome;intracellular;membrane-bounded organelle;membrane-bounded vesicle;organelle;vesicle		+	hMyoblastsT10_hMyoblastsT0	1.56393	0.0326569	0.932484	+	3.39934	A0A0B4J222;Q9NXU5	A0A0B4J222;Q9NXU5	A0A0B4J222_HUMAN;ARL15_HUMAN	Homo sapiens	1	Isoform of Q9NXU5, ADP ribosylation factor like GTPase 15;ADP-ribosylation factor-like protein 15	ARL15
12.5015	12.2456	12.6203	11.7052	11.7209	12.0558	biological regulation;cell cycle;cell junction assembly;cell junction organization;cell-cell junction assembly;cell-cell junction organization;cellular component assembly;cellular component assembly at cellular level;cellular component organization;cellular component organization at cellular level;cellular component organization or biogenesis;cellular component organization or biogenesis at cellu…	binding;catalytic activity;enzyme inhibitor activity;enzyme regulator activity;GDP binding;GTP binding;GTPase activity;GTPase inhibitor activity;GTPase regulator activity;guanyl nucleotide binding;guanyl ribonucleotide binding;hydrolase activity;hydrolase activity, acting on acid anhydrides;hydrolase activity, acting on acid anhydrides, in phosphorus-containing anhydrides;nucleoside-triphosphatas…	cell part;centrosome;cytoplasmic part;cytoskeletal part;cytosol;extracellular membrane-bounded organelle;extracellular organelle;extracellular region part;extracellular vesicular exosome;intracellular;intracellular membrane-bounded organelle;intracellular non-membrane-bounded organelle;intracellular organelle;intracellular organelle lumen;intracellular organelle part;intracellular part;lateral pl…		+	hMyoblastsT10_hMyoblastsT0	1.77469	0.0234252	-0.628507	+	-3.95127	P36404;P36404-2;V9GYD0	P36404;P36404-2;V9GYD0	ARL2_HUMAN;ARL2_HUMAN;V9GYD0_HUMAN	Homo sapiens	6	ADP-ribosylation factor-like protein 2;Isoform of P36404, Isoform 2 of ADP-ribosylation factor-like protein 2;ARL2-SNX15 readthrough, ARL2-SNX15 readthrough (NMD candidate)	ARL2
11.9753	12.2615	11.5267	10.0103	10.2563	11.0054	biological regulation;cellular metabolic process;cellular process;cellular response to stimulus;energy derivation by oxidation of organic compounds;energy reserve metabolic process;generation of precursor metabolites and energy;maintenance of location;maintenance of location in cell;maintenance of protein localization to organelle;maintenance of protein location;maintenance of protein location in…	enzyme regulator activity;GTPase regulator activity;nucleoside-triphosphatase regulator activity;protein binding transcription factor activity;transcription coactivator activity;transcription cofactor activity;transcription factor binding transcription factor activity	cell part;cell projection;centrosome;cilium;cytoplasmic part;cytoskeletal part;cytosol;intracellular membrane-bounded organelle;intracellular non-membrane-bounded organelle;intracellular organelle;intracellular organelle lumen;intracellular organelle part;intracellular part;membrane-bounded organelle;membrane-enclosed lumen;microtubule organizing center;midbody;mitochondrial intermembrane space;m…		+	hMyoblastsT10_hMyoblastsT0	1.81782	0.0214257	-1.49719	+	-4.0709	H3BU49;Q9Y2Y0;Q9Y2Y0-2	H3BU49;Q9Y2Y0;Q9Y2Y0-2	H3BU49_HUMAN;AR2BP_HUMAN;AR2BP_HUMAN	Homo sapiens	2	Isoform of Q9Y2Y0, ADP-ribosylation factor-like protein 2-binding protein;ADP-ribosylation factor-like protein 2-binding protein;Isoform of Q9Y2Y0, Isoform 2 of ADP-ribosylation factor-like protein 2-binding protein	ARL2BP
15.3944	15.2231	15.5055	15.729	15.7321	16.0946	anatomical structure development;anatomical structure morphogenesis;biological regulation;cell development;cell part morphogenesis;cell projection morphogenesis;cell projection organization;cell surface receptor linked signaling pathway;cellular component morphogenesis;cellular component movement;cellular component organization;cellular component organization at cellular level;cellular component …	binding;catalytic activity;cation binding;cytoskeletal protein binding;GDP binding;GTP binding;GTPase activity;guanyl nucleotide binding;guanyl ribonucleotide binding;hydrolase activity;hydrolase activity, acting on acid anhydrides;hydrolase activity, acting on acid anhydrides, in phosphorus-containing anhydrides;ion binding;metal ion binding;microtubule binding;nucleoside-triphosphatase activity…	cell part;cell projection;centrosome;cilium;cytoplasmic microtubule;cytoplasmic part;cytoskeletal part;extracellular membrane-bounded organelle;extracellular organelle;extracellular region part;extracellular vesicular exosome;Golgi apparatus;Golgi apparatus part;Golgi membrane;intracellular membrane-bounded organelle;intracellular non-membrane-bounded organelle;intracellular organelle;intracellul…		+	hMyoblastsT10_hMyoblastsT0	1.507	0.0355124	0.47756		3.25877	P36405	P36405	ARL3_HUMAN	Homo sapiens	15	ADP-ribosylation factor-like protein 3	ARL3
12.3643	11.5966	12.1092	10.122	9.51527	10.2762	cotranslational protein targeting to membrane;establishment of localization;establishment of localization in cell;establishment of protein localization;intracellular protein transport;intracellular transport;protein targeting;protein targeting to membrane;protein transport;transport		cell part;cytoplasmic part;cytosol;endoplasmic reticulum part;integral to membrane;intracellular organelle part;intracellular part;intrinsic to membrane;macromolecular complex;membrane;membrane part;organelle part;protein complex;Sec61 translocon complex;translocon complex		+	hMyoblastsT10_hMyoblastsT0	2.49805	0.0102267	-2.0522	+	-6.33621	H3BPJ2;Q15041;Q15041-2	H3BPJ2;Q15041;Q15041-2	H3BPJ2_HUMAN;AR6P1_HUMAN;AR6P1_HUMAN	Homo sapiens	2	Isoform of Q15041, ADP ribosylation factor like GTPase 6 interacting protein 1 (Fragment);ADP-ribosylation factor-like protein 6-interacting protein 1;Isoform of Q15041, Isoform 2 of ADP-ribosylation factor-like protein 6-interacting protein 1	ARL6IP1
12.696	12.4034	12.7667	11.7003	11.7094	11.636	cellular macromolecule metabolic process;cellular metabolic process;cellular nitrogen compound metabolic process;cellular process;macromolecule metabolic process;metabolic process;mRNA metabolic process;mRNA processing;nitrogen compound metabolic process;nucleic acid metabolic process;nucleobase-containing compound metabolic process;primary metabolic process;RNA metabolic process;RNA processing;R…		cell part;intracellular membrane-bounded organelle;intracellular non-membrane-bounded organelle;intracellular organelle;intracellular organelle part;intracellular part;membrane-bounded organelle;non-membrane-bounded organelle;nuclear body;nuclear part;nuclear speck;nucleolus;nucleoplasm part;nucleus;organelle;organelle part		+	hMyoblastsT10_hMyoblastsT0	2.93441	0.00662539	-0.940098	+	-8.27675	A0A8C8KBE9;Q66PJ3;Q66PJ3-1	A0A8C8KBE9;Q66PJ3;Q66PJ3-1	A0A8C8KBE9_HUMAN;AR6P4_HUMAN;AR6P4_HUMAN	Homo sapiens	7	Isoform of Q66PJ3, ADP-ribosylation factor-like protein 6-interacting protein 4;ADP-ribosylation factor-like protein 6-interacting protein 4;Isoform of Q66PJ3, Isoform 1 of ADP-ribosylation factor-like protein 6-interacting protein 4	ARL6IP4
13.3084	13.0268	13.1508	13.4801	13.628	13.9857	biological regulation;cell cycle;cell division;cellular process;cellular response to stimulus;chromosome segregation;intracellular signal transduction;metabolic process;regulation of biological process;regulation of cellular process;response to stimulus;signal transduction;small GTPase mediated signal transduction	alpha-tubulin binding;beta-tubulin binding;binding;catalytic activity;cytoskeletal protein binding;GDP binding;GTP binding;GTPase activity;guanyl nucleotide binding;guanyl ribonucleotide binding;hydrolase activity;hydrolase activity, acting on acid anhydrides;hydrolase activity, acting on acid anhydrides, in phosphorus-containing anhydrides;nucleoside-triphosphatase activity;nucleotide binding;pr…	cell part;cytoplasm;cytoplasmic part;cytoskeletal part;endosomal part;endosome membrane;extracellular membrane-bounded organelle;extracellular organelle;extracellular region part;extracellular vesicular exosome;intracellular organelle part;intracellular part;late endosome membrane;lysosomal membrane;membrane;membrane-bounded organelle;membrane-bounded vesicle;midbody;organelle;organelle membrane;…		+	hMyoblastsT10_hMyoblastsT0	1.45679	0.0384101	0.535913	+	3.13752	Q9NVJ2	Q9NVJ2	ARL8B_HUMAN	Homo sapiens	11	ADP-ribosylation factor-like protein 8B	ARL8B
12.5525	12.5232	12.9685	10.704	11.6259	10.9838	cell differentiation;cellular developmental process;cellular process;developmental process;hemopoietic progenitor cell differentiation				+	hMyoblastsT10_hMyoblastsT0	2.15957	0.0136607	-1.57681	+	-5.11187	B4E1N1;F5H4P3;Q6NXE6;Q6NXE6-2	B4E1N1;F5H4P3;Q6NXE6;Q6NXE6-2	B4E1N1_HUMAN;F5H4P3_HUMAN;ARMC6_HUMAN;ARMC6_HUMAN	Homo sapiens	3	Isoform of Q6NXE6, Armadillo repeat containing 6;Isoform of Q6NXE6, Armadillo repeat containing 6 (Fragment);Armadillo repeat-containing protein 6;Isoform of Q6NXE6, Isoform 2 of Armadillo repeat-containing protein 6	ARMC6
12.3337	12.1567	12.2393	12.7458	12.4391	12.6619			cell part;integral to membrane;intrinsic to membrane;membrane part		+	hMyoblastsT10_hMyoblastsT0	1.62408	0.0285593	0.372333		3.55161	Q9P291	Q9P291	ARMX1_HUMAN	Homo sapiens	6	Armadillo repeat-containing X-linked protein 1	ARMCX1
12.5055	12.5368	12.7636	13.8026	13.5302	13.6947	biological regulation;cellular localization;cellular macromolecule localization;cellular process;cellular protein localization;localization;macromolecule localization;positive regulation of biological process;positive regulation of biosynthetic process;positive regulation of cellular biosynthetic process;positive regulation of cellular metabolic process;positive regulation of cellular process;pos…		cell part;cytoplasmic part;integral to membrane;integral to mitochondrial membrane;integral to mitochondrial outer membrane;integral to organelle membrane;intracellular organelle part;intracellular part;intrinsic to membrane;intrinsic to mitochondrial outer membrane;intrinsic to organelle membrane;membrane part;mitochondrial membrane part;mitochondrial part;organelle part		+	hMyoblastsT10_hMyoblastsT0	3.15687	0.00478661	1.07384	+	9.45877	Q9UH62	Q9UH62	ARMX3_HUMAN	Homo sapiens	14	Armadillo repeat-containing X-linked protein 3	ARMCX3
15.2435	15.2291	14.8672	14.691	14.6585	14.4417	actin cytoskeleton organization;actin filament organization;actin filament-based process;actin nucleation;Arp2/3 complex-mediated actin nucleation;axon guidance;biological regulation;cell surface receptor linked signaling pathway;cellular component organization;cellular component organization at cellular level;cellular component organization or biogenesis;cellular component organization or biogen…	actin binding;actin filament binding;binding;cytoskeletal protein binding;protein binding	actin cytoskeleton;Arp2/3 protein complex;cell part;cytoplasmic part;cytoskeletal part;cytoskeleton;cytosol;extracellular membrane-bounded organelle;extracellular organelle;extracellular region part;extracellular vesicular exosome;intracellular non-membrane-bounded organelle;intracellular organelle;intracellular organelle part;intracellular part;macromolecular complex;membrane-bounded organelle;m…	Bacterial invasion of epithelial cells;Fc gamma R-mediated phagocytosis;Pathogenic Escherichia coli infection;Regulation of actin cytoskeleton;Shigellosis	+	hMyoblastsT10_hMyoblastsT0	1.61917	0.0288914	-0.516208	+	-3.53903	Q92747	Q92747	ARC1A_HUMAN	Homo sapiens	4	Actin-related protein 2/3 complex subunit 1A	ARPC1A
17.0445	17.1292	17.071	16.1512	16.0835	16.7863	actin cytoskeleton organization;actin filament organization;actin filament-based process;actin nucleation;Arp2/3 complex-mediated actin nucleation;biological regulation;cellular component movement;cellular component organization;cellular component organization at cellular level;cellular component organization or biogenesis;cellular component organization or biogenesis at cellular level;cellular p…	structural constituent of cytoskeleton;structural molecule activity	actin cytoskeleton;adherens junction;anchoring junction;Arp2/3 protein complex;cell junction;cell part;cell-substrate adherens junction;cell-substrate junction;cytoplasm;cytoskeletal part;cytoskeleton;extracellular membrane-bounded organelle;extracellular organelle;extracellular region part;extracellular vesicular exosome;focal adhesion;intracellular non-membrane-bounded organelle;intracellular o…	Bacterial invasion of epithelial cells;Fc gamma R-mediated phagocytosis;Pathogenic Escherichia coli infection;Regulation of actin cytoskeleton;Shigellosis	+	hMyoblastsT10_hMyoblastsT0	1.52012	0.0350192	-0.741196	+	-3.29085	O15143	O15143	ARC1B_HUMAN	Homo sapiens	9	Actin-related protein 2/3 complex subunit 1B	ARPC1B
16.434	16.435	16.3642	16.5416	16.7643	16.8227	actin cytoskeleton organization;actin filament organization;actin filament polymerization;actin filament-based process;actin nucleation;actin polymerization or depolymerization;Arp2/3 complex-mediated actin nucleation;axon guidance;biological regulation;cell surface receptor linked signaling pathway;cellular component assembly;cellular component assembly at cellular level;cellular component organ…	binding;enzyme binding;protein binding;structural constituent of cytoskeleton;structural molecule activity	Arp2/3 protein complex;cell part;cell projection;cytoplasmic part;cytoskeletal part;cytosol;extracellular membrane-bounded organelle;extracellular organelle;extracellular region part;extracellular vesicular exosome;intracellular organelle part;intracellular part;macromolecular complex;membrane-bounded organelle;membrane-bounded vesicle;organelle;organelle part;protein complex;vesicle	Bacterial invasion of epithelial cells;Fc gamma R-mediated phagocytosis;Pathogenic Escherichia coli infection;Regulation of actin cytoskeleton;Shigellosis	+	hMyoblastsT10_hMyoblastsT0	1.54849	0.0334794	0.298461		3.36088	F8WCF6;P59998	F8WCF6;P59998	F8WCF6_HUMAN;ARPC4_HUMAN	Homo sapiens	15	ARPC4-TTLL3 readthrough, Actin-related protein 2/3 complex subunit 4;Actin-related protein 2/3 complex subunit 4	ARPC4-TTLL3
16.9001	16.962	16.8115	16.3131	16.3338	16.7433	actin cytoskeleton organization;actin filament organization;actin filament-based process;actin nucleation;Arp2/3 complex-mediated actin nucleation;axon guidance;biological regulation;cell migration;cell motility;cell surface receptor linked signaling pathway;cellular component movement;cellular component organization;cellular component organization at cellular level;cellular component organizatio…	structural constituent of cytoskeleton;structural molecule activity	actin cytoskeleton;adherens junction;anchoring junction;Arp2/3 protein complex;cell junction;cell part;cell projection;cell-substrate adherens junction;cell-substrate junction;cytoplasm;cytoplasmic part;cytoskeletal part;cytoskeleton;cytosol;extracellular membrane-bounded organelle;extracellular organelle;extracellular region part;extracellular vesicular exosome;focal adhesion;intracellular non-m…	Bacterial invasion of epithelial cells;Fc gamma R-mediated phagocytosis;Pathogenic Escherichia coli infection;Regulation of actin cytoskeleton;Shigellosis	+	hMyoblastsT10_hMyoblastsT0	1.36209	0.0441179	-0.427818		-2.91542	O15511	O15511	ARPC5_HUMAN	Homo sapiens	28	Actin-related protein 2/3 complex subunit 5	ARPC5
12.4045	13.0654	12.313	13.3494	13.2676	13.5931	anatomical structure development;autophagy;binding of sperm to zona pellucida;catabolic process;cell recognition;cell-cell recognition;cellular catabolic process;cellular lipid metabolic process;cellular macromolecule metabolic process;cellular metabolic process;cellular process;cellular process involved in reproduction;cellular protein metabolic process;central nervous system development;develop…	arylsulfatase activity;binding;calcium ion binding;catalytic activity;cation binding;cerebroside-sulfatase activity;hydrolase activity;hydrolase activity, acting on ester bonds;ion binding;metal ion binding;sulfuric ester hydrolase activity	acrosomal vesicle;cell part;cytoplasmic membrane-bounded vesicle;cytoplasmic part;cytoplasmic vesicle;endoplasmic reticulum lumen;endoplasmic reticulum part;endosome;extracellular membrane-bounded organelle;extracellular organelle;extracellular region part;extracellular space;extracellular vesicular exosome;extrinsic to external side of plasma membrane;extrinsic to membrane;extrinsic to plasma me…	Lysosome;Sphingolipid metabolism	+	hMyoblastsT10_hMyoblastsT0	1.46435	0.0379967	0.809048	+	3.15562	A0A0C4DFZ2;P15289;P15289-2	A0A0C4DFZ2;P15289;P15289-2	A0A0C4DFZ2_HUMAN;ARSA_HUMAN;ARSA_HUMAN	Homo sapiens	5	Isoform of P15289, Arylsulfatase A;Arylsulfatase A;Isoform of P15289, Isoform 2 of Arylsulfatase A	ARSA
14.2692	14.3472	14.6074	15.846	16.0358	15.8892	anatomical structure development;cellular lipid metabolic process;cellular metabolic process;cellular process;ceramide metabolic process;developmental process;glycolipid metabolic process;glycosphingolipid metabolic process;lipid metabolic process;lung development;membrane lipid metabolic process;metabolic process;organ development;primary metabolic process;response to chemical stimulus;response …	catalytic activity;ceramidase activity;hydrolase activity;hydrolase activity, acting on carbon-nitrogen (but not peptide) bonds;hydrolase activity, acting on carbon-nitrogen (but not peptide) bonds, in linear amides	cell part;cytoplasmic part;extracellular membrane-bounded organelle;extracellular organelle;extracellular region part;extracellular vesicular exosome;intracellular organelle lumen;intracellular organelle part;intracellular part;lysosomal lumen;membrane-bounded organelle;membrane-bounded vesicle;membrane-enclosed lumen;organelle;organelle lumen;organelle part;vacuolar lumen;vacuolar part;vesicle	Lysosome;Sphingolipid metabolism	+	hMyoblastsT10_hMyoblastsT0	3.68483	0.00697674	1.51574	+	12.9259	A0A1B0GTM3;A0A1B0GTP7;A0A1B0GTZ5;A0A1B0GUA4;A0A1B0GW68;E7EMM4;Q13510;Q13510-2	A0A1B0GTM3;A0A1B0GTP7;A0A1B0GTZ5;A0A1B0GUA4;A0A1B0GW68;E7EMM4;Q13510;Q13510-2	A0A1B0GTM3_HUMAN;A0A1B0GTP7_HUMAN;A0A1B0GTZ5_HUMAN;A0A1B0GUA4_HUMAN;A0A1B0GW68_HUMAN;E7EMM4_HUMAN;ASAH1_HUMAN;ASAH1_HUMAN	Homo sapiens	26	Isoform of Q13510, ceramidase;Isoform of Q13510, N-acylsphingosine amidohydrolase 1;Isoform of Q13510, ceramidase;Isoform of Q13510, ceramidase;Isoform of Q13510, ceramidase;Isoform of Q13510, ceramidase;Acid ceramidase;Isoform of Q13510, Isoform 2 of Acid ceramidase	ASAH1
12.5341	12.5875	12.395	11.9274	11.9996	12.2013	biological regulation;positive regulation of catalytic activity;positive regulation of molecular function;regulation of biological process;regulation of catalytic activity;regulation of metabolic process;regulation of molecular function	binding;cation binding;enzyme activator activity;enzyme regulator activity;GTPase activator activity;GTPase regulator activity;ion binding;metal ion binding;nucleoside-triphosphatase regulator activity;transition metal ion binding;zinc ion binding	cell part;cytoplasmic part;Golgi apparatus part;Golgi cisterna membrane;Golgi membrane;intracellular organelle part;intracellular part;membrane;organelle membrane;organelle part;plasma membrane	Endocytosis;Fc gamma R-mediated phagocytosis	+	hMyoblastsT10_hMyoblastsT0	2.00693	0.0167431	-0.462739		-4.62534	O43150;O43150-2	O43150;O43150-2	ASAP2_HUMAN	Homo sapiens	9	Arf-GAP with SH3 domain, ANK repeat and PH domain-containing protein 2;Isoform of O43150, Isoform 2 of Arf-GAP with SH3 domain, ANK repeat and PH domain-containing protein 2	ASAP2
9.70278	9.38709	10.3821	12.8384	11.9259	11.2297	biological regulation;cell migration;cell motility;cellular component movement;cellular process;locomotion;positive regulation of catalytic activity;positive regulation of GTPase activity;positive regulation of hydrolase activity;positive regulation of molecular function;regulation of actin cytoskeleton organization;regulation of actin filament bundle assembly;regulation of actin filament-based p…	binding;cation binding;enzyme activator activity;enzyme regulator activity;GTPase activator activity;GTPase regulator activity;ion binding;metal ion binding;nucleoside-triphosphatase regulator activity;transition metal ion binding;zinc ion binding	adherens junction;anchoring junction;cell junction;cell part;cell projection;cell-substrate adherens junction;cell-substrate junction;cytoplasm;focal adhesion;intracellular part;ruffle	Endocytosis;Fc gamma R-mediated phagocytosis	+	hMyoblastsT10_hMyoblastsT0	1.77375	0.0237173	2.17404	+	3.94869	Q8TDY4;Q8TDY4-3	Q8TDY4;Q8TDY4-3	ASAP3_HUMAN	Homo sapiens	2	Arf-GAP with SH3 domain, ANK repeat and PH domain-containing protein 3;Isoform of Q8TDY4, Isoform 3 of Arf-GAP with SH3 domain, ANK repeat and PH domain-containing protein 3	ASAP3
12.8829	12.7863	12.8947	12.2119	11.9069	11.0372	biological regulation;biosynthetic process;cellular biosynthetic process;cellular macromolecule biosynthetic process;cellular macromolecule metabolic process;cellular metabolic process;cellular nitrogen compound metabolic process;cellular process;cellular response to stimulus;cellular response to stress;DNA dealkylation;DNA dealkylation involved in DNA repair;DNA metabolic process;DNA modificatio…	binding;nucleic acid binding;RNA binding	cell part;cytoplasm;intracellular organelle part;intracellular part;macromolecular complex;nuclear part;nucleoplasm;nucleoplasm part;organelle part;protein complex;transcription factor complex		+	hMyoblastsT10_hMyoblastsT0	1.48799	0.0363794	-1.13594	+	-3.21257	A0A5F9ZH79;A0A5F9ZHP1;Q8N9N2-2	A0A5F9ZH79;A0A5F9ZHP1;Q8N9N2-2	A0A5F9ZH79_HUMAN;A0A5F9ZHP1_HUMAN;ASCC1_HUMAN	Homo sapiens	2	Isoform of Q8N9N2, Activating signal cointegrator 1 complex subunit 1;Isoform of Q8N9N2, Activating signal cointegrator 1 complex subunit 1;Isoform of Q8N9N2, Isoform 2 of Activating signal cointegrator 1 complex subunit 1	ASCC1
11.6436	11.3599	11.4979	10.7743	10.8367	10.6816	biological regulation;biosynthetic process;cell proliferation;cellular biosynthetic process;cellular macromolecule biosynthetic process;cellular macromolecule metabolic process;cellular metabolic process;cellular nitrogen compound metabolic process;cellular process;cellular response to stimulus;cellular response to stress;DNA conformation change;DNA dealkylation;DNA dealkylation involved in DNA r…	3'-5' DNA helicase activity;adenyl nucleotide binding;adenyl ribonucleotide binding;ATP binding;ATPase activity;ATPase activity, coupled;ATP-dependent 3'-5' DNA helicase activity;ATP-dependent DNA helicase activity;ATP-dependent helicase activity;binding;catalytic activity;DNA helicase activity;DNA-dependent ATPase activity;helicase activity;hydrolase activity;hydrolase activity, acting on acid a…	cell part;cytoplasm;cytoplasmic part;Golgi apparatus;intracellular;intracellular membrane-bounded organelle;intracellular organelle;intracellular organelle part;intracellular part;membrane;membrane-bounded organelle;nuclear part;nucleoplasm;nucleus;organelle;organelle part		+	hMyoblastsT10_hMyoblastsT0	2.85209	0.00721081	-0.736247	+	-7.8747	Q8N3C0	Q8N3C0	ASCC3_HUMAN	Homo sapiens	12	Activating signal cointegrator 1 complex subunit 3	ASCC3
12.5913	12.8041	12.2565	11.4776	11.9555	11.5636					+	hMyoblastsT10_hMyoblastsT0	1.82138	0.0215585	-0.885071	+	-4.08087	L0R819	L0R819	ASURF_HUMAN	Homo sapiens	2	ASNSD1 upstream open reading frame protein	ASDURF
11.2474	10.8172	10.1586	8.14188	9.58493	8.11708	anatomical structure development;biological regulation;biosynthetic process;cellular biosynthetic process;cellular component organization;cellular component organization at cellular level;cellular component organization or biogenesis;cellular component organization or biogenesis at cellular level;cellular macromolecule biosynthetic process;cellular macromolecule metabolic process;cellular metabol…	binding;cation binding;DNA binding;ion binding;metal ion binding;nucleic acid binding;regulatory region DNA binding;regulatory region nucleic acid binding;transcription regulatory region DNA binding	cell part;chromatin remodeling complex;histone methyltransferase complex;intracellular membrane-bounded organelle;intracellular organelle;intracellular organelle part;intracellular part;macromolecular complex;membrane-bounded organelle;methyltransferase complex;nuclear part;nucleoplasm;nucleoplasm part;nucleus;organelle;organelle part;protein complex;Set1C/COMPASS complex		+	hMyoblastsT10_hMyoblastsT0	1.66988	0.0264734	-2.12644	+	-3.67031	F5H8F7;Q9UBL3;Q9UBL3-2;Q9UBL3-3	F5H8F7;Q9UBL3;Q9UBL3-2;Q9UBL3-3	F5H8F7_HUMAN;ASH2L_HUMAN;ASH2L_HUMAN;ASH2L_HUMAN	Homo sapiens	5	Isoform of Q9UBL3, ASH2 like, histone lysine methyltransferase complex subunit;Set1/Ash2 histone methyltransferase complex subunit ASH2;Isoform of Q9UBL3, Isoform 2 of Set1/Ash2 histone methyltransferase complex subunit ASH2;Isoform of Q9UBL3, Isoform 3 of Set1/Ash2 histone methyltransferase complex subunit ASH2	ASH2L
13.3672	13.3941	13.2971	15.3339	15.7639	15.1787	amine biosynthetic process;amine metabolic process;anatomical structure development;asparagine biosynthetic process;asparagine metabolic process;aspartate family amino acid biosynthetic process;aspartate family amino acid metabolic process;biological regulation;biosynthetic process;carboxylic acid biosynthetic process;carboxylic acid metabolic process;cell communication;cellular amine metabolic p…	adenyl nucleotide binding;adenyl ribonucleotide binding;asparagine synthase (glutamine-hydrolyzing) activity;ATP binding;binding;carbon-nitrogen ligase activity, with glutamine as amido-N-donor;catalytic activity;cofactor binding;ligase activity;ligase activity, forming carbon-nitrogen bonds;nucleotide binding;purine nucleotide binding;purine ribonucleoside triphosphate binding;purine ribonucleot…	cell part;cytoplasmic part;cytosol;intracellular part	Alanine, aspartate and glutamate metabolism;Nitrogen metabolism	+	hMyoblastsT10_hMyoblastsT0	3.51306	0.00638095	2.07273	+	11.6835	P08243;P08243-2	P08243;P08243-2	ASNS_HUMAN	Homo sapiens	33	Asparagine synthetase [glutamine-hydrolyzing];Isoform of P08243, Isoform 2 of Asparagine synthetase [glutamine-hydrolyzing]	ASNS
16.1166	16.2316	16.4802	15.7637	15.8798	15.6228	activation of store-operated calcium channel activity;anatomical structure development;anatomical structure morphogenesis;appendage morphogenesis;biological regulation;calcium ion transmembrane transport;calcium ion transport;calcium-mediated signaling;cation transport;cellular macromolecule metabolic process;cellular metabolic process;cellular process;cellular protein metabolic process;cellular …	binding;calcium ion binding;catalytic activity;cation binding;electron carrier activity;ion binding;ion channel binding;metal ion binding;oxidoreductase activity;oxidoreductase activity, acting on paired donors, with incorporation or reduction of molecular oxygen;oxidoreductase activity, acting on paired donors, with incorporation or reduction of molecular oxygen, 2-oxoglutarate as one donor, and…	calcium channel complex;cation channel complex;cell cortex part;cell part;cortical endoplasmic reticulum;cytoplasmic part;endoplasmic reticulum;endoplasmic reticulum lumen;endoplasmic reticulum membrane;endoplasmic reticulum part;integral to endoplasmic reticulum membrane;integral to membrane;integral to organelle membrane;intracellular membrane-bounded organelle;intracellular organelle;intracell…		+	hMyoblastsT10_hMyoblastsT0	1.78839	0.0225504	-0.520673	+	-3.98901	Q12797;Q12797-10	Q12797;Q12797-10	ASPH_HUMAN	Homo sapiens	53	Aspartyl/asparaginyl beta-hydroxylase;Isoform of Q12797, Isoform 10 of Aspartyl/asparaginyl beta-hydroxylase	ASPH
13.3448	13.5488	13.476	13.132	13.0654	12.8499	biological regulation;carbohydrate homeostasis;cellular component organization;cellular component organization or biogenesis;chemical homeostasis;establishment of localization;establishment of localization in cell;establishment of protein localization;glucose homeostasis;homeostatic process;intracellular protein transport;intracellular transport;membrane organization;protein transport;regulation …		cell part;cytoplasmic part;cytosol;endomembrane system;endoplasmic reticulum-Golgi intermediate compartment membrane;extrinsic to membrane;internal side of plasma membrane;intracellular membrane-bounded organelle;intracellular organelle;intracellular organelle part;intracellular part;membrane;membrane part;membrane-bounded organelle;nuclear part;nucleoplasm;organelle;organelle membrane;organelle …		+	hMyoblastsT10_hMyoblastsT0	1.87727	0.0203029	-0.440781		-4.2398	J3KRY8;Q9BZE9;Q9BZE9-2;Q9BZE9-3	J3KRY8;Q9BZE9;Q9BZE9-2;Q9BZE9-3	J3KRY8_HUMAN;ASPC1_HUMAN;ASPC1_HUMAN;ASPC1_HUMAN	Homo sapiens	3	Isoform of Q9BZE9, ASPSCR1 tether for SLC2A4, UBX domain containing (Fragment);Tether containing UBX domain for GLUT4;Isoform of Q9BZE9, Isoform 2 of Tether containing UBX domain for GLUT4;Isoform of Q9BZE9, Isoform 3 of Tether containing UBX domain for GLUT4	ASPSCR1
15.2084	15.1447	14.8912	14.5786	14.5336	14.1395	biological regulation;cell growth;cellular process;growth;negative regulation of apoptosis;negative regulation of biological process;negative regulation of cell death;negative regulation of cellular process;negative regulation of programmed cell death;regulation of apoptosis;regulation of biological process;regulation of cell death;regulation of cellular process;regulation of programmed cell death	adenyl nucleotide binding;adenyl ribonucleotide binding;ATP binding;binding;nucleotide binding;purine nucleotide binding;purine ribonucleoside triphosphate binding;purine ribonucleotide binding;ribonucleotide binding	cell part;cytoplasmic part;integral to membrane;intracellular membrane-bounded organelle;intracellular non-membrane-bounded organelle;intracellular organelle;intracellular organelle part;intracellular part;intrinsic to membrane;membrane;membrane part;membrane-bounded organelle;mitochondrial inner membrane;mitochondrial membrane;mitochondrial nucleoid;mitochondrial part;mitochondrion;non-membrane-…		+	hMyoblastsT10_hMyoblastsT0	1.76006	0.0239971	-0.6642	+	-3.91124	Q9NVI7-2	Q9NVI7-2	ATD3A_HUMAN	Homo sapiens	46	Isoform of Q9NVI7, Isoform 2 of ATPase family AAA domain-containing protein 3A	ATAD3A
15.2836	15.2395	15.043	14.6154	14.5519	14.3844	apoptotic mitochondrial changes;autophagic vacuole assembly;autophagy;catabolic process;cellular catabolic process;cellular component assembly;cellular component assembly at cellular level;cellular component organization;cellular component organization at cellular level;cellular component organization or biogenesis;cellular component organization or biogenesis at cellular level;cellular macromole…	acid-amino acid ligase activity;Atg12 ligase activity;Atg8 ligase activity;binding;catalytic activity;enzyme binding;ligase activity;ligase activity, forming carbon-nitrogen bonds;protein binding;small conjugating protein ligase activity	cell part;cytoplasmic part;cytoplasmic ubiquitin ligase complex;cytosol;intracellular part;macromolecular complex;protein complex;ubiquitin ligase complex	Regulation of autophagy	+	hMyoblastsT10_hMyoblastsT0	2.57448	0.0100812	-0.671457	+	-6.64407	Q9NT62	Q9NT62	ATG3_HUMAN	Homo sapiens	12	Ubiquitin-like-conjugating enzyme ATG3	ATG3
12.5031	11.7843	12.3169	11.2273	10.7972	11.4341	anatomical structure development;apoptosis;autophagic vacuole assembly;autophagy;biological regulation;blood vessel remodeling;cardiac cell development;cardiac muscle cell development;catabolic process;cell communication;cell death;cell development;cellular catabolic process;cellular component assembly;cellular component assembly at cellular level;cellular component organization;cellular componen…		Atg12-Atg5-Atg16 complex;autophagic vacuole;axoneme;cell part;cell projection part;cytoplasm;cytoplasmic part;endoplasmic reticulum part;ER-mitochondrion membrane contact site;intracellular membrane-bounded organelle;intracellular organelle;intracellular organelle part;intracellular part;macromolecular complex;membrane;membrane part;membrane-bounded organelle;mitochondrial membrane part;mitochond…	Regulation of autophagy;RIG-I-like receptor signaling pathway;Shigellosis	+	hMyoblastsT10_hMyoblastsT0	1.67017	0.0265087	-1.04857	+	-3.67105	Q9H1Y0	Q9H1Y0	ATG5_HUMAN	Homo sapiens	6	Autophagy protein 5	ATG5
11.3318	12.3264	10.5046	9.7094	9.5778	9.86877	aging;anatomical structure development;anatomical structure formation involved in morphogenesis;anatomical structure homeostasis;anterior/posterior pattern specification;apoptosis;B cell activation;B cell differentiation;biological regulation;brain development;catabolic process;cell activation;cell aging;cell cycle arrest;cell cycle checkpoint;cell cycle process;cell death;cell development;cell d…	1-phosphatidylinositol-3-kinase activity;adenyl nucleotide binding;adenyl ribonucleotide binding;ATP binding;binding;catalytic activity;DNA binding;DNA-dependent protein kinase activity;histone kinase activity;histone serine kinase activity;inositol or phosphatidylinositol kinase activity;kinase activity;lipid kinase activity;nucleic acid binding;nucleotide binding;phosphatidylinositol 3-kinase a…	cell part;cytoplasmic membrane-bounded vesicle;cytoplasmic part;cytoplasmic vesicle;cytoskeletal part;intracellular membrane-bounded organelle;intracellular non-membrane-bounded organelle;intracellular organelle;intracellular organelle part;intracellular part;membrane-bounded organelle;membrane-bounded vesicle;non-membrane-bounded organelle;nuclear part;nucleoplasm;organelle;organelle part;spindl…	Apoptosis;Cell cycle;p53 signaling pathway	+	hMyoblastsT10_hMyoblastsT0	1.45339	0.0384997	-1.66893	+	-3.12941	Q13315	Q13315	ATM_HUMAN	Homo sapiens	3	Serine-protein kinase ATM	ATM
14.1711	14.3496	13.9814	13.4515	13.4659	13.6146	biological regulation;cation homeostasis;cation transport;cellular cation homeostasis;cellular chemical homeostasis;cellular copper ion homeostasis;cellular homeostasis;cellular ion homeostasis;cellular process;chemical homeostasis;copper ion homeostasis;copper ion transport;establishment of localization;establishment of localization in cell;homeostatic process;intracellular copper ion transport;…	binding;cation binding;cation transmembrane transporter activity;copper chaperone activity;copper ion binding;copper ion transmembrane transporter activity;copper-dependent protein binding;inorganic cation transmembrane transporter activity;ion binding;ion transmembrane transporter activity;metal ion binding;metal ion transmembrane transporter activity;metallochaperone activity;protein binding;su…	cell part;cytoplasmic part;cytosol;intracellular part	Mineral absorption	+	hMyoblastsT10_hMyoblastsT0	2.28653	0.0119582	-0.656688	+	-5.54613	O00244	O00244	ATOX1_HUMAN	Homo sapiens	23	Copper transport protein ATOX1	ATOX1
13.3297	13.3485	13.6012	13.0492	12.7752	13.1793	cation transport;establishment of localization;ion transport;transport	adenyl nucleotide binding;adenyl ribonucleotide binding;ATP binding;ATPase activity;binding;catalytic activity;cation binding;hydrolase activity;hydrolase activity, acting on acid anhydrides;hydrolase activity, acting on acid anhydrides, in phosphorus-containing anhydrides;ion binding;metal ion binding;nucleoside-triphosphatase activity;nucleotide binding;purine nucleotide binding;purine ribonucl…	cell part;cytoplasmic part;endoplasmic reticulum membrane;endoplasmic reticulum part;integral to membrane;intracellular organelle part;intracellular part;intrinsic to membrane;membrane;membrane part;organelle membrane;organelle part		+	hMyoblastsT10_hMyoblastsT0	1.34535	0.0453569	-0.425218		-2.877	Q9HD20	Q9HD20	AT131_HUMAN	Homo sapiens	26	Endoplasmic reticulum transmembrane helix translocase	ATP13A1
16.234	16.1501	15.7103	16.9071	16.6612	16.4056	biological regulation;cardiac muscle contraction;cation homeostasis;cation transport;cellular cation homeostasis;cellular chemical homeostasis;cellular homeostasis;cellular ion homeostasis;cellular metal ion homeostasis;cellular monovalent inorganic cation homeostasis;cellular potassium ion homeostasis;cellular potassium ion transport;cellular process;cellular response to abiotic stimulus;cellula…	active transmembrane transporter activity;adenyl nucleotide binding;adenyl ribonucleotide binding;ADP binding;alkali metal ion binding;ATP binding;ATPase activity;ATPase activity, coupled;ATPase activity, coupled to movement of substances;ATPase activity, coupled to transmembrane movement of ions;ATPase activity, coupled to transmembrane movement of ions, phosphorylative mechanism;ATPase activity…	apical plasma membrane;basolateral plasma membrane;caveola;cell part;cytoplasmic membrane-bounded vesicle;cytoplasmic part;cytoplasmic vesicle;endoplasmic reticulum;endosome;extracellular membrane-bounded organelle;extracellular organelle;extracellular region part;extracellular vesicular exosome;Golgi apparatus;integral to membrane;intracellular membrane-bounded organelle;intracellular organelle;…	Aldosterone-regulated sodium reabsorption;Bile secretion;Carbohydrate digestion and absorption;Cardiac muscle contraction;Endocrine and other factor-regulated calcium reabsorption;Gastric acid secretion;Mineral absorption;Pancreatic secretion;Protein digestion and absorption;Proximal tubule bicarbonate reclamation;Salivary secretion	+	hMyoblastsT10_hMyoblastsT0	1.34638	0.0452624	0.62651	+	2.87936	P05023;P05023-4	P05023;P05023-4	AT1A1_HUMAN	Homo sapiens	88	Sodium/potassium-transporting ATPase subunit alpha-1;Isoform of P05023, Isoform 4 of Sodium/potassium-transporting ATPase subunit alpha-1	ATP1A1
10.4298	8.82881	9.26514	15.0015	14.0247	14.9834	biological regulation;biosynthetic process;cation transport;cell surface receptor linked signaling pathway;cellular biosynthetic process;cellular macromolecule biosynthetic process;cellular macromolecule metabolic process;cellular metabolic process;cellular nitrogen compound metabolic process;cellular process;cellular response to stimulus;enzyme linked receptor protein signaling pathway;establish…	cation transmembrane transporter activity;inorganic cation transmembrane transporter activity;ion transmembrane transporter activity;monovalent inorganic cation transmembrane transporter activity;substrate-specific transmembrane transporter activity;substrate-specific transporter activity;transmembrane transporter activity;transporter activity	cell part;envelope;integral to membrane;integral to plasma membrane;intracellular organelle part;intracellular part;intrinsic to membrane;intrinsic to plasma membrane;macromolecular complex;membrane;membrane part;nuclear envelope;nuclear inner membrane;nuclear membrane;nuclear part;organelle envelope;organelle inner membrane;organelle membrane;organelle part;plasma membrane part;protein complex;s…	Aldosterone-regulated sodium reabsorption;Bile secretion;Carbohydrate digestion and absorption;Cardiac muscle contraction;Endocrine and other factor-regulated calcium reabsorption;Gastric acid secretion;Mineral absorption;Pancreatic secretion;Protein digestion and absorption;Proximal tubule bicarbonate reclamation;Salivary secretion	+	hMyoblastsT10_hMyoblastsT0	3.06499	0.00527599	5.16195	+	8.95288	B7ZKW0;Q9UN42;Q9UN42-2	B7ZKW0;Q9UN42;Q9UN42-2	B7ZKW0_HUMAN;AT1B4_HUMAN;AT1B4_HUMAN	Homo sapiens	1	Isoform of Q9UN42, Sodium/potassium-transporting ATPase subunit beta;Protein ATP1B4;Isoform of Q9UN42, Isoform B of Protein ATP1B4	ATP1B4
15.5847	15.681	15.6646	14.7205	14.723	14.8539	biological regulation;blood coagulation;cellular process;coagulation;establishment of localization;hemostasis;ion transmembrane transport;ion transport;multicellular organismal process;regulation of biological quality;regulation of body fluid levels;transmembrane transport;transport	active transmembrane transporter activity;adenyl nucleotide binding;adenyl ribonucleotide binding;ATP binding;ATPase activity;ATPase activity, coupled;ATPase activity, coupled to movement of substances;ATPase activity, coupled to transmembrane movement of ions;ATPase activity, coupled to transmembrane movement of ions, phosphorylative mechanism;ATPase activity, coupled to transmembrane movement o…	cell part;extracellular membrane-bounded organelle;extracellular organelle;extracellular region part;extracellular vesicular exosome;integral to membrane;integral to plasma membrane;intracellular membrane-bounded organelle;intracellular organelle;intracellular part;intrinsic to membrane;intrinsic to plasma membrane;membrane;membrane part;membrane-bounded organelle;membrane-bounded vesicle;nucleus…	Calcium signaling pathway;Pancreatic secretion;Salivary secretion	+	hMyoblastsT10_hMyoblastsT0	4.10346	0.0068	-0.877675	+	-16.5107	P20020;P20020-6	P20020;P20020-6	AT2B1_HUMAN	Homo sapiens	49	Plasma membrane calcium-transporting ATPase 1;Isoform of P20020, Isoform K of Plasma membrane calcium-transporting ATPase 1	ATP2B1
17.6462	17.5717	17.4547	18.1561	18.157	17.8916	ATP biosynthetic process;ATP hydrolysis coupled proton transport;ATP metabolic process;ATP synthesis coupled proton transport;biological regulation;biosynthetic process;cation transport;cellular biosynthetic process;cellular metabolic process;cellular nitrogen compound biosynthetic process;cellular nitrogen compound metabolic process;cellular process;developmental process;electron transport chain…	active transmembrane transporter activity;adenyl nucleotide binding;adenyl ribonucleotide binding;ATP binding;ATPase activity;ATPase activity, coupled;ATPase activity, coupled to movement of substances;ATPase activity, coupled to transmembrane movement of ions;ATPase activity, coupled to transmembrane movement of substances;binding;catalytic activity;cation transmembrane transporter activity;cati…	cell part;cytoplasmic part;extracellular membrane-bounded organelle;extracellular organelle;extracellular region part;extracellular vesicular exosome;intracellular membrane-bounded organelle;intracellular organelle;intracellular organelle lumen;intracellular organelle part;intracellular part;macromolecular complex;membrane;membrane part;membrane-bounded organelle;membrane-bounded vesicle;membrane…	Alzheimer's disease;Huntington's disease;Oxidative phosphorylation;Parkinson's disease	+	hMyoblastsT10_hMyoblastsT0	2.09143	0.0155172	0.51067	+	4.89007	P25705	P25705	ATPA_HUMAN	Homo sapiens	102	ATP synthase subunit alpha, mitochondrial	ATP5F1A
18.0412	17.8684	17.8098	18.5584	18.6122	18.3086	anatomical structure formation involved in morphogenesis;angiogenesis;ATP biosynthetic process;ATP hydrolysis coupled proton transport;ATP metabolic process;ATP synthesis coupled proton transport;biological regulation;biosynthetic process;cation homeostasis;cation transport;cell differentiation;cellular biosynthetic process;cellular cation homeostasis;cellular chemical homeostasis;cellular compon…	active transmembrane transporter activity;adenyl nucleotide binding;adenyl ribonucleotide binding;ATP binding;ATPase activity;ATPase activity, coupled;ATPase activity, coupled to movement of substances;ATPase activity, coupled to transmembrane movement of ions;ATPase activity, coupled to transmembrane movement of substances;binding;catalytic activity;cation transmembrane transporter activity;cati…	cell part;cell surface;cytoplasmic part;extracellular membrane-bounded organelle;extracellular organelle;extracellular region part;extracellular vesicular exosome;intracellular membrane-bounded organelle;intracellular non-membrane-bounded organelle;intracellular organelle;intracellular organelle lumen;intracellular organelle part;intracellular part;macromolecular complex;membrane;membrane part;me…	Alzheimer's disease;Huntington's disease;Oxidative phosphorylation;Parkinson's disease	+	hMyoblastsT10_hMyoblastsT0	2.13614	0.0144749	0.586601	+	5.03473	P06576	P06576	ATPB_HUMAN	Homo sapiens	97	ATP synthase subunit beta, mitochondrial	ATP5F1B
15.0712	14.9819	14.978	15.5481	15.4523	15.1986	ATP biosynthetic process;ATP metabolic process;ATP synthesis coupled proton transport;biosynthetic process;cation transport;cellular biosynthetic process;cellular metabolic process;cellular nitrogen compound biosynthetic process;cellular nitrogen compound metabolic process;cellular process;electron transport chain;energy coupled proton transport, down electrochemical gradient;establishment of loc…	active transmembrane transporter activity;ATPase activity;ATPase activity, coupled;ATPase activity, coupled to movement of substances;ATPase activity, coupled to transmembrane movement of ions;ATPase activity, coupled to transmembrane movement of substances;catalytic activity;cation transmembrane transporter activity;cation-transporting ATPase activity;hydrogen ion transmembrane transporter activ…	cell part;cytoplasmic part;extracellular membrane-bounded organelle;extracellular organelle;extracellular region part;extracellular vesicular exosome;intracellular membrane-bounded organelle;intracellular organelle;intracellular organelle lumen;intracellular organelle part;intracellular part;macromolecular complex;membrane;membrane part;membrane-bounded organelle;membrane-bounded vesicle;membrane…	Alzheimer's disease;Huntington's disease;Oxidative phosphorylation;Parkinson's disease	+	hMyoblastsT10_hMyoblastsT0	1.63654	0.0279689	0.389267		3.58367	P36542	P36542	ATPG_HUMAN	Homo sapiens	43	ATP synthase subunit gamma, mitochondrial	ATP5F1C
16.5857	16.6415	16.4373	17.231	17.3629	16.9245	ATP biosynthetic process;ATP metabolic process;ATP synthesis coupled proton transport;biosynthetic process;cation transport;cellular biosynthetic process;cellular metabolic process;cellular nitrogen compound biosynthetic process;cellular nitrogen compound metabolic process;cellular process;electron transport chain;energy coupled proton transport, down electrochemical gradient;establishment of loc…	cation transmembrane transporter activity;hydrogen ion transmembrane transporter activity;inorganic cation transmembrane transporter activity;ion transmembrane transporter activity;monovalent inorganic cation transmembrane transporter activity;substrate-specific transmembrane transporter activity;substrate-specific transporter activity;transmembrane transporter activity;transporter activity	cell part;cytoplasmic part;intracellular membrane-bounded organelle;intracellular organelle;intracellular organelle part;intracellular part;macromolecular complex;membrane;membrane part;membrane-bounded organelle;mitochondrial inner membrane;mitochondrial membrane;mitochondrial membrane part;mitochondrial part;mitochondrial proton-transporting ATP synthase complex;mitochondrial proton-transportin…	Oxidative phosphorylation	+	hMyoblastsT10_hMyoblastsT0	1.90083	0.0197904	0.617975	+	4.30807	P56385	P56385	ATP5I_HUMAN	Homo sapiens	13	ATP synthase subunit e, mitochondrial	ATP5ME
15.7343	15.5393	15.3604	15.0842	15.1121	15.1149	ATP biosynthetic process;ATP metabolic process;ATP synthesis coupled proton transport;biosynthetic process;cation transport;cellular biosynthetic process;cellular metabolic process;cellular nitrogen compound biosynthetic process;cellular nitrogen compound metabolic process;cellular process;electron transport chain;energy coupled proton transport, down electrochemical gradient;establishment of loc…	transmembrane transporter activity;transporter activity	cell part;cytoplasmic part;extracellular membrane-bounded organelle;extracellular organelle;extracellular region part;extracellular vesicular exosome;integral to membrane;intracellular membrane-bounded organelle;intracellular organelle;intracellular organelle part;intracellular part;intrinsic to membrane;macromolecular complex;membrane;membrane part;membrane-bounded organelle;membrane-bounded ves…	Oxidative phosphorylation	+	hMyoblastsT10_hMyoblastsT0	1.81607	0.0215754	-0.440908		-4.06599	P56134;P56134-3	P56134;P56134-3	ATPK_HUMAN	Homo sapiens	2	ATP synthase subunit f, mitochondrial;Isoform of P56134, Isoform 3 of ATP synthase subunit f, mitochondrial	ATP5MF
17.3557	17.4262	17.4872	17.7795	17.8847	17.6188					+	hMyoblastsT10_hMyoblastsT0	1.76461	0.0242099	0.337952		3.92366	G3V325	G3V325	G3V325_HUMAN	Homo sapiens	6	ATP5MF-PTCD1 readthrough, ATP5MF-PTCD1 readthrough	ATP5MF-PTCD1
14.0113	14.2323	13.921	14.8998	14.9867	14.6882			cell part;cytoplasmic part;extracellular membrane-bounded organelle;extracellular organelle;extracellular region part;extracellular vesicular exosome;integral to membrane;intracellular organelle part;intracellular part;intrinsic to membrane;macromolecular complex;membrane part;membrane-bounded organelle;membrane-bounded vesicle;mitochondrial membrane part;mitochondrial part;mitochondrial proton-t…		+	hMyoblastsT10_hMyoblastsT0	2.48129	0.0102193	0.803366	+	6.27037	Q96IX5	Q96IX5	ATPMK_HUMAN	Homo sapiens	5	ATP synthase membrane subunit K, mitochondrial	ATP5MK
14.9113	14.6569	14.6754	15.149	15.1298	14.9116	anatomical structure development;ATP biosynthetic process;ATP metabolic process;ATP synthesis coupled proton transport;biosynthetic process;cation transport;cellular biosynthetic process;cellular metabolic process;cellular nitrogen compound biosynthetic process;cellular nitrogen compound metabolic process;cellular process;developmental process;electron transport chain;energy coupled proton transp…	cation transmembrane transporter activity;hydrogen ion transmembrane transporter activity;inorganic cation transmembrane transporter activity;ion transmembrane transporter activity;monovalent inorganic cation transmembrane transporter activity;substrate-specific transmembrane transporter activity;substrate-specific transporter activity;transmembrane transporter activity;transporter activity	cell part;cytoplasmic part;extracellular membrane-bounded organelle;extracellular organelle;extracellular region part;extracellular vesicular exosome;intracellular membrane-bounded organelle;intracellular organelle;intracellular organelle lumen;intracellular organelle part;intracellular part;macromolecular complex;membrane;membrane part;membrane-bounded organelle;membrane-bounded vesicle;membrane…	Alzheimer's disease;Huntington's disease;Oxidative phosphorylation;Parkinson's disease	+	hMyoblastsT10_hMyoblastsT0	1.32167	0.0480445	0.315645		2.82306	P24539;Q5QNZ2	P24539;Q5QNZ2	AT5F1_HUMAN;Q5QNZ2_HUMAN	Homo sapiens	27	ATP synthase F(0) complex subunit B1, mitochondrial;Isoform of P24539, ATP synthase subunit b	ATP5PB
16.821	16.8189	16.6765	17.2303	17.2051	16.9445	ATP biosynthetic process;ATP metabolic process;ATP synthesis coupled proton transport;biosynthetic process;cation transport;cellular biosynthetic process;cellular metabolic process;cellular nitrogen compound biosynthetic process;cellular nitrogen compound metabolic process;cellular process;electron transport chain;energy coupled proton transport, down electrochemical gradient;establishment of loc…	cation transmembrane transporter activity;hydrogen ion transmembrane transporter activity;inorganic cation transmembrane transporter activity;ion transmembrane transporter activity;monovalent inorganic cation transmembrane transporter activity;substrate-specific transmembrane transporter activity;substrate-specific transporter activity;transmembrane transporter activity;transporter activity	cell part;cytoplasm;cytoplasmic part;extracellular membrane-bounded organelle;extracellular organelle;extracellular region part;extracellular vesicular exosome;intracellular membrane-bounded organelle;intracellular organelle;intracellular organelle part;intracellular part;macromolecular complex;membrane;membrane part;membrane-bounded organelle;membrane-bounded vesicle;mitochondrial inner membrane…	Alzheimer's disease;Huntington's disease;Oxidative phosphorylation;Parkinson's disease	+	hMyoblastsT10_hMyoblastsT0	1.57899	0.0317679	0.354473		3.43708	O75947	O75947	ATP5H_HUMAN	Homo sapiens	31	ATP synthase subunit d, mitochondrial	ATP5PD
10.1537	10.9241	10.1496	11.5522	11.1273	11.934	ATP biosynthetic process;ATP hydrolysis coupled proton transport;ATP metabolic process;ATP synthesis coupled proton transport;biological regulation;biosynthetic process;cation homeostasis;cation transport;cell surface receptor linked signaling pathway;cellular biosynthetic process;cellular cation homeostasis;cellular chemical homeostasis;cellular component assembly;cellular component assembly at …	active transmembrane transporter activity;ATPase activity;ATPase activity, coupled;ATPase activity, coupled to movement of substances;ATPase activity, coupled to transmembrane movement of ions;ATPase activity, coupled to transmembrane movement of substances;ATPase binding;binding;catalytic activity;cation transmembrane transporter activity;cation-transporting ATPase activity;enzyme binding;hydrog…	cell part;cytoplasm;cytoplasmic membrane-bounded vesicle;cytoplasmic part;cytoplasmic vesicle;cytoplasmic vesicle membrane;cytoplasmic vesicle part;endocytic vesicle membrane;endosomal part;endosome membrane;extracellular membrane-bounded organelle;extracellular organelle;extracellular region part;extracellular vesicular exosome;Golgi apparatus;integral to membrane;intracellular membrane-bounded …	Collecting duct acid secretion;Epithelial cell signaling in Helicobacter pylori infection;ko05152;Lysosome;Oxidative phosphorylation;Phagosome;Rheumatoid arthritis;Vibrio cholerae infection	+	hMyoblastsT10_hMyoblastsT0	1.50348	0.0359518	1.12869	+	3.25019	Q93050;Q93050-1;Q93050-3	Q93050;Q93050-1;Q93050-3	VPP1_HUMAN	Homo sapiens	5	V-type proton ATPase 116 kDa subunit a 1;Isoform of Q93050, Isoform 2 of V-type proton ATPase 116 kDa subunit a 1;Isoform of Q93050, Isoform 3 of V-type proton ATPase 116 kDa subunit a 1	ATP6V0A1
14.7512	14.9998	14.7758	14.6183	14.6338	14.5234	ATP hydrolysis coupled proton transport;biological regulation;cation homeostasis;cation transport;cell surface receptor linked signaling pathway;cellular cation homeostasis;cellular chemical homeostasis;cellular component organization;cellular component organization at cellular level;cellular component organization or biogenesis;cellular component organization or biogenesis at cellular level;cell…	active transmembrane transporter activity;ATPase activity;ATPase activity, coupled;ATPase activity, coupled to movement of substances;ATPase activity, coupled to transmembrane movement of ions;ATPase activity, coupled to transmembrane movement of ions, phosphorylative mechanism;ATPase activity, coupled to transmembrane movement of substances;ATPase binding;binding;catalytic activity;cation transm…	apical plasma membrane;cell part;cell projection;cytoplasmic part;cytosol;endosome;extracellular membrane-bounded organelle;extracellular organelle;extracellular region part;extracellular vesicular exosome;intracellular membrane-bounded organelle;intracellular organelle;intracellular organelle part;intracellular part;lysosomal membrane;macromolecular complex;membrane;membrane part;membrane-bounde…	Collecting duct acid secretion;Epithelial cell signaling in Helicobacter pylori infection;Oxidative phosphorylation;Phagosome;Rheumatoid arthritis;Vibrio cholerae infection	+	hMyoblastsT10_hMyoblastsT0	1.35632	0.0446226	-0.250429		-2.90215	P36543	P36543	VATE1_HUMAN	Homo sapiens	20	V-type proton ATPase subunit E 1	ATP6V1E1
10.0647	10.2938	9.72824	9.01344	8.77603	8.84544	anatomical structure development;axon ensheathment;biological regulation;cellular process;cerebellum development;defense response;developmental process;ensheathment of neurons;inflammatory response;myelination;pigmentation;regulation of biological process;regulation of growth;regulation of multicellular organism growth;regulation of multicellular organismal process;response to chemical stimulus;r…	binding;carbohydrate binding;receptor activity	cell part;cytoplasm;extracellular membrane-bounded organelle;extracellular organelle;extracellular region part;extracellular space;extracellular vesicular exosome;integral to membrane;integral to plasma membrane;intracellular part;intrinsic to membrane;intrinsic to plasma membrane;membrane;membrane part;membrane-bounded organelle;membrane-bounded vesicle;organelle;plasma membrane;plasma membrane …		+	hMyoblastsT10_hMyoblastsT0	2.52365	0.0102945	-1.15063	+	-6.43793	O75882	O75882	ATRN_HUMAN	Homo sapiens	2	Attractin	ATRN
13.3659	13.4832	13.3768	13.0217	12.9835	12.6011	anatomical structure development;cell projection organization;cellular component organization;cellular component organization at cellular level;cellular component organization or biogenesis;cellular component organization or biogenesis at cellular level;cellular process;developmental process;nervous system development;neuron projection development;system development		cell body;cell part;cell projection;cytoplasm;cytoplasmic part;cytosol;dendrite;extracellular region part;extracellular space;intracellular part;membrane;neuron projection;neuronal cell body;perinuclear region of cytoplasm;plasma membrane		+	hMyoblastsT10_hMyoblastsT0	1.7458	0.0244167	-0.539881	+	-3.87247	Q9UBB4;Q9UBB4-2	Q9UBB4;Q9UBB4-2	ATX10_HUMAN	Homo sapiens	17	Ataxin-10;Isoform of Q9UBB4, Isoform 2 of Ataxin-10	ATXN10
12.4513	12.5402	12.5584	12.3739	12.3559	12.3846					+	hMyoblastsT10_hMyoblastsT0	1.88245	0.0203579	-0.145163		-4.25473	A0A2R8Y5A6;A0A2R8YDM9	A0A2R8Y5A6;A0A2R8YDM9	A0A2R8Y5A6_HUMAN;A0A2R8YDM9_HUMAN	Homo sapiens	24	Isoform of Q99700, Ataxin 2;Isoform of Q99700, Ataxin 2	ATXN2
15.2696	15.1888	15.2585	14.5256	14.6696	14.2937	biological regulation;cellular component assembly;cellular component assembly at cellular level;cellular component organization;cellular component organization at cellular level;cellular component organization or biogenesis;cellular component organization or biogenesis at cellular level;cellular macromolecular complex assembly;cellular macromolecular complex subunit organization;cellular process;…		cell part;cytoplasm;cytoplasmic part;intracellular non-membrane-bounded organelle;intracellular organelle;intracellular organelle part;intracellular part;macromolecular complex;membrane;non-membrane-bounded organelle;nuclear body;nuclear part;nuclear speck;nucleoplasm part;organelle;organelle part;ribonucleoprotein complex;RNA granule;stress granule		+	hMyoblastsT10_hMyoblastsT0	2.56592	0.00988065	-0.742635	+	-6.60896	Q8WWM7;Q8WWM7-2;Q8WWM7-3;Q8WWM7-4;Q8WWM7-5;Q8WWM7-6;Q8WWM7-8;Q8WWM7-9	Q8WWM7;Q8WWM7-2;Q8WWM7-3;Q8WWM7-4;Q8WWM7-5;Q8WWM7-6;Q8WWM7-8;Q8WWM7-9	ATX2L_HUMAN	Homo sapiens	33	Ataxin-2-like protein;Isoform of Q8WWM7, Isoform 2 of Ataxin-2-like protein;Isoform of Q8WWM7, Isoform 3 of Ataxin-2-like protein;Isoform of Q8WWM7, Isoform 4 of Ataxin-2-like protein;Isoform of Q8WWM7, Isoform 5 of Ataxin-2-like protein;Isoform of Q8WWM7, Isoform 6 of Ataxin-2-like protein;Isoform of Q8WWM7, Isoform 8 of Ataxin-2-like protein;Isoform of Q8WWM7, Isoform 9 of Ataxin-2-like protein	ATXN2L
13.8352	13.7572	14.0639	13.2662	13.215	13.4521					+	hMyoblastsT10_hMyoblastsT0	2.09901	0.0156968	-0.574336	+	-4.91439	Q96GX2	Q96GX2	A7L3B_HUMAN	Homo sapiens	1	Ataxin-7-like protein 3B	ATXN7L3B
12.2617	12.0279	11.8599	11.347	11.5093	11.7699			cell part;cytoplasmic part;endoplasmic reticulum membrane;endoplasmic reticulum part;extracellular membrane-bounded organelle;extracellular organelle;extracellular region part;extracellular vesicular exosome;integral to membrane;intracellular organelle part;intracellular part;intrinsic to membrane;membrane;membrane part;membrane-bounded organelle;membrane-bounded vesicle;organelle;organelle membr…		+	hMyoblastsT10_hMyoblastsT0	1.39629	0.0419047	-0.50776	+	-2.99467	Q9Y679	Q9Y679	AUP1_HUMAN	Homo sapiens	7	Lipid droplet-regulating VLDL assembly factor AUP1	AUP1
12.536	12.2104	11.9304	11.0224	10.9286	10.7457	cell migration;cell motility;cellular component movement;cellular process;locomotion		cell part;cytoplasmic part;endosome;integral to membrane;intracellular membrane-bounded organelle;intracellular organelle;intracellular part;intrinsic to membrane;membrane part;membrane-bounded organelle;organelle;recycling endosome		+	hMyoblastsT10_hMyoblastsT0	2.63025	0.00976447	-1.32672	+	-6.87674	B8ZZW5;Q8NBF6;Q8NBF6-2	B8ZZW5;Q8NBF6;Q8NBF6-2	B8ZZW5_HUMAN;AVL9_HUMAN;AVL9_HUMAN	Homo sapiens	2	Isoform of Q8NBF6, AVL9 cell migration associated;Late secretory pathway protein AVL9 homolog;Isoform of Q8NBF6, Isoform 2 of Late secretory pathway protein AVL9 homolog	AVL9
12.1815	12.2458	11.6379	9.31275	9.1486	9.09646	anatomical structure development;anatomical structure morphogenesis;apoptotic cell clearance;biological adhesion;biological regulation;blood vessel remodeling;cell activation;cell adhesion;cell communication;cell differentiation;cell maturation;cell migration;cell morphogenesis;cell morphogenesis involved in differentiation;cell motility;cell surface receptor linked signaling pathway;cell-substra…	adenyl nucleotide binding;adenyl ribonucleotide binding;ATP binding;binding;catalytic activity;kinase activity;lipid binding;molecular transducer activity;nucleotide binding;phosphatidylserine binding;phospholipid binding;phosphotransferase activity, alcohol group as acceptor;protein kinase activity;protein tyrosine kinase activity;purine nucleotide binding;purine ribonucleoside triphosphate bind…	cell part;cell surface;extracellular membrane-bounded organelle;extracellular organelle;extracellular region part;extracellular space;extracellular vesicular exosome;host cell part;host cell surface;integral to membrane;integral to plasma membrane;intrinsic to membrane;intrinsic to plasma membrane;membrane;membrane part;membrane-bounded organelle;membrane-bounded vesicle;organelle;other organism …		+	hMyoblastsT10_hMyoblastsT0	3.81298	0.00895522	-2.83581	+	-13.9345	M0R0W6;P30530;P30530-2	M0R0W6;P30530;P30530-2	M0R0W6_HUMAN;UFO_HUMAN;UFO_HUMAN	Homo sapiens	1	Isoform of P30530, receptor protein-tyrosine kinase;Tyrosine-protein kinase receptor UFO;Isoform of P30530, Isoform Short of Tyrosine-protein kinase receptor UFO	AXL
13.095	12.7341	12.5074	12.0693	11.6132	12.2222	alcohol metabolic process;carbohydrate metabolic process;cellular carbohydrate metabolic process;cellular macromolecule metabolic process;cellular metabolic process;cellular process;cellular protein metabolic process;fucose metabolic process;glycosylation;hexose metabolic process;macromolecule glycosylation;macromolecule metabolic process;macromolecule modification;metabolic process;monosaccharid…	catalytic activity;transferase activity;transferase activity, transferring glycosyl groups	cell part;cytoplasmic part;endoplasmic reticulum membrane;endoplasmic reticulum part;integral to membrane;intracellular organelle part;intracellular part;intrinsic to membrane;membrane;membrane part;organelle membrane;organelle part	Other types of O-glycan biosynthesis	+	hMyoblastsT10_hMyoblastsT0	1.49762	0.0360091	-0.810527	+	-3.23593	Q6Y288	Q6Y288	B3GLT_HUMAN	Homo sapiens	9	Beta-1,3-glucosyltransferase	B3GLCT
12.9886	12.8814	13.1181	12.4519	12.2238	12.4063	acute inflammatory response;alcohol metabolic process;amine metabolic process;aminoglycan biosynthetic process;aminoglycan metabolic process;anatomical structure development;anatomical structure formation involved in morphogenesis;anatomical structure morphogenesis;angiogenesis;angiogenesis involved in wound healing;binding of sperm to zona pellucida;biological adhesion;biological regulation;bios…	alpha-tubulin binding;beta-N-acetylglucosaminylglycopeptide beta-1,4-galactosyltransferase activity;beta-tubulin binding;binding;catalytic activity;cation binding;cytoskeletal protein binding;galactosyltransferase activity;identical protein binding;ion binding;lactose synthase activity;manganese ion binding;metal ion binding;N-acetyllactosamine synthase activity;protein binding;protein dimerizati…	anchoring junction;basolateral plasma membrane;brush border membrane;cell junction;cell part;cell projection;cell projection membrane;cell projection part;cell-cell junction;cytoplasmic part;desmosome;external encapsulating structure;external side of plasma membrane;extracellular membrane-bounded organelle;extracellular organelle;extracellular region part;extracellular space;extracellular vesicul…	Galactose metabolism;Glycosaminoglycan biosynthesis - keratan sulfate;Glycosphingolipid biosynthesis - lacto and neolacto series;N-Glycan biosynthesis;Other types of O-glycan biosynthesis;Various types of N-glycan biosynthesis	+	hMyoblastsT10_hMyoblastsT0	2.54019	0.0100105	-0.635334	+	-6.50439	P15291;P15291-2	P15291;P15291-2	B4GT1_HUMAN	Homo sapiens	7	Beta-1,4-galactosyltransferase 1;Isoform of P15291, Isoform Short of Beta-1,4-galactosyltransferase 1	B4GALT1
12.5032	12.6184	12.8033	12.3741	11.9159	12.1717	biological regulation;cell cycle checkpoint;cellular component organization;cellular component organization at cellular level;cellular component organization or biogenesis;cellular component organization or biogenesis at cellular level;cellular macromolecule metabolic process;cellular metabolic process;cellular nitrogen compound metabolic process;cellular process;cellular protein metabolic proces…		BRCA1-A complex;BRISC complex;cell part;cytoplasm;intracellular membrane-bounded organelle;intracellular organelle;intracellular organelle part;intracellular part;macromolecular complex;membrane-bounded organelle;nuclear part;nucleoplasm;nucleus;organelle;organelle part;protein complex		+	hMyoblastsT10_hMyoblastsT0	1.42915	0.039617	-0.487748		-3.07184	Q9NWV8	Q9NWV8	BABA1_HUMAN	Homo sapiens	5	BRISC and BRCA1-A complex member 1	BABAM1
14.7295	14.745	14.4853	15.2446	15.0715	15.0258	cellular macromolecule metabolic process;cellular metabolic process;cellular process;cellular protein metabolic process;cellular response to heat;cellular response to stimulus;cellular response to stress;macromolecule metabolic process;metabolic process;primary metabolic process;protein folding;protein metabolic process;response to abiotic stimulus;response to heat;response to stimulus;response t…	binding;identical protein binding;protein binding	cell part;cytoplasmic part;cytosol;intracellular part	Protein processing in endoplasmic reticulum	+	hMyoblastsT10_hMyoblastsT0	1.89589	0.0196954	0.460692		4.2937	O95816	O95816	BAG2_HUMAN	Homo sapiens	20	BAG family molecular chaperone regulator 2	BAG2
13.5802	13.4558	13.6674	12.963	12.8727	13.2742	biological regulation;cell death;cellular macromolecule metabolic process;cellular metabolic process;cellular process;cellular protein metabolic process;cellular response to heat;cellular response to stimulus;cellular response to stress;death;macromolecule metabolic process;metabolic process;negative regulation of biological process;negative regulation of catabolic process;negative regulation of …	binding;chaperone binding;enzyme binding;kinase binding;protein binding;protein kinase binding;ubiquitin protein ligase binding	cell part;cytoplasmic part;cytosol;inclusion body;intracellular membrane-bounded organelle;intracellular organelle;intracellular part;membrane;membrane-bounded organelle;mitochondrion;nucleus;organelle;perinuclear region of cytoplasm		+	hMyoblastsT10_hMyoblastsT0	1.75583	0.0240642	-0.531151	+	-3.89972	Q9UL15;Q9UL15-2	Q9UL15;Q9UL15-2	BAG5_HUMAN	Homo sapiens	9	BAG family molecular chaperone regulator 5;Isoform of Q9UL15, Isoform 2 of BAG family molecular chaperone regulator 5	BAG5
13.5528	13.839	13.6513	13.2931	13.1235	13.0569	anatomical structure development;apoptosis;apoptosis in response to endoplasmic reticulum stress;biological regulation;brain development;catabolic process;cell cycle process;cell death;cell differentiation;cellular catabolic process;cellular component assembly;cellular component assembly at cellular level;cellular component organization;cellular component organization at cellular level;cellular c…	binding;enzyme binding;polyubiquitin binding;proteasome binding;protein binding;protein complex binding;ribonucleoprotein binding;ribosome binding;small conjugating protein binding;ubiquitin binding;ubiquitin protein ligase binding	BAT3 complex;cell part;cytoplasm;cytoplasmic part;cytosol;cytosolic part;ER membrane insertion complex;intracellular membrane-bounded organelle;intracellular organelle;intracellular organelle part;intracellular part;macromolecular complex;membrane-bounded organelle;nuclear part;nucleoplasm;nucleus;organelle;organelle part;protein complex		+	hMyoblastsT10_hMyoblastsT0	2.05612	0.01576	-0.523197	+	-4.77809	A0A024RCR6;A0A0G2JK23;A0A0G2JL47;A0A7I2V508;A0A7P0MQS5;P46379;P46379-2;P46379-3;P46379-4;P46379-5	A0A024RCR6;A0A0G2JK23;A0A0G2JL47;A0A7I2V508;A0A7P0MQS5;P46379;P46379-2;P46379-3;P46379-4;P46379-5	A0A024RCR6_HUMAN;A0A0G2JK23_HUMAN;A0A0G2JL47_HUMAN;A0A7I2V508_HUMAN;A0A7P0MQS5_HUMAN;BAG6_HUMAN;BAG6_HUMAN;BAG6_HUMAN;BAG6_HUMAN;BAG6_HUMAN	Homo sapiens	11	Isoform of P46379, Large proline-rich protein BAG6;Isoform of P46379, Large proline-rich protein BAG6;Isoform of P46379, Large proline-rich protein BAG6;Isoform of P46379, Large proline-rich protein BAG6;Isoform of P46379, Large proline-rich protein BAG6;Large proline-rich protein BAG6;Isoform of P46379, Isoform 2 of Large proline-rich protein BAG6;Isoform of P46379, Isoform 3 of Large proline-ri…	BAG6
10.9521	11.2844	10.9354	10.0551	9.65825	8.38545	anatomical structure morphogenesis;biological regulation;biosynthetic process;cellular biosynthetic process;cellular component organization;cellular component organization at cellular level;cellular component organization or biogenesis;cellular component organization or biogenesis at cellular level;cellular macromolecule biosynthetic process;cellular macromolecule metabolic process;cellular metab…	acetylcholine receptor regulator activity;adenyl nucleotide binding;adenyl ribonucleotide binding;ATP binding;binding;catalytic activity;cation binding;chromatin binding;histone acetyl-lysine binding;histone binding;histone kinase activity;ion binding;kinase activity;metal ion binding;non-membrane spanning protein tyrosine kinase activity;nucleotide binding;phosphotransferase activity, alcohol gr…	cell part;centromeric heterochromatin;chromatin;chromosomal part;chromosome;condensed chromosome;heterochromatin;intracellular membrane-bounded organelle;intracellular non-membrane-bounded organelle;intracellular organelle;intracellular organelle part;intracellular part;membrane-bounded organelle;non-membrane-bounded organelle;nucleus;organelle;organelle part		+	hMyoblastsT10_hMyoblastsT0	1.51382	0.0350775	-1.69103	+	-3.27541	Q9UIG0;Q9UIG0-2	Q9UIG0;Q9UIG0-2	BAZ1B_HUMAN	Homo sapiens	1	Tyrosine-protein kinase BAZ1B;Isoform of Q9UIG0, Isoform 2 of Tyrosine-protein kinase BAZ1B	BAZ1B
9.87647	9.75521	10.3666	8.71163	8.53329	7.22301	anatomical structure development;anatomical structure formation involved in morphogenesis;anatomical structure morphogenesis;appendage development;biological regulation;brain development;cell differentiation;cell part morphogenesis;cell projection assembly;cell projection morphogenesis;cell projection organization;cell surface receptor linked signaling pathway;cellular component assembly;cellular…	binding;protein binding;repressing transcription factor binding;RNA polymerase II repressing transcription factor binding;RNA polymerase II transcription factor binding;transcription factor binding	axoneme;BBSome;cell part;cell projection membrane;cell projection part;centrosome;cilium membrane;cilium part;cytoplasmic part;cytoskeletal part;cytosol;intracellular membrane-bounded organelle;intracellular non-membrane-bounded organelle;intracellular organelle;intracellular organelle part;intracellular part;macromolecular complex;membrane;membrane part;membrane-bounded organelle;microtubule org…		+	hMyoblastsT10_hMyoblastsT0	1.66182	0.0268008	-1.84345	+	-3.64923	Q8IWZ6;Q8IWZ6-2	Q8IWZ6;Q8IWZ6-2	BBS7_HUMAN	Homo sapiens	1	Bardet-Biedl syndrome 7 protein;Isoform of Q8IWZ6, Isoform 2 of Bardet-Biedl syndrome 7 protein	BBS7
13.8112	13.501	13.235	12.5468	12.3808	11.8504					+	hMyoblastsT10_hMyoblastsT0	2.02723	0.0163427	-1.25642	+	-4.68792	A0A2R8Y4C2;A0A2R8Y8C4	A0A2R8Y4C2;A0A2R8Y8C4	A0A2R8Y4C2_HUMAN;A0A2R8Y8C4_HUMAN	Homo sapiens	16	Isoform of P56945, Breast cancer anti-estrogen resistance protein 1;Isoform of P56945, Breast cancer anti-estrogen resistance protein 1	BCAR1
12.7862	11.5132	11.0286	9.9446	8.02556	7.69201	anatomical structure morphogenesis;biological regulation;cellular process;cellular response to stimulus;developmental process;intracellular signal transduction;lens morphogenesis in camera-type eye;positive regulation of biological process;positive regulation of cellular metabolic process;positive regulation of cellular process;positive regulation of cellular protein metabolic process;positive re…	enzyme regulator activity;GTPase regulator activity;guanyl-nucleotide exchange factor activity;nucleoside-triphosphatase regulator activity			+	hMyoblastsT10_hMyoblastsT0	1.67284	0.0263498	-3.22192	+	-3.67805	O75815;O75815-3	O75815;O75815-3	BCAR3_HUMAN	Homo sapiens	6	Breast cancer anti-estrogen resistance protein 3;Isoform of O75815, Isoform 3 of Breast cancer anti-estrogen resistance protein 3	BCAR3
12.2598	14.0753	12.5145	15.4764	14.6358	15.7684			cell part;cytoplasm;extracellular membrane-bounded organelle;extracellular organelle;extracellular region part;extracellular vesicular exosome;intracellular part;membrane-bounded organelle;membrane-bounded vesicle;organelle;vesicle		+	hMyoblastsT10_hMyoblastsT0	1.62109	0.0287119	2.34366	+	3.54396	A0A8I5KRZ2;A0A8I5KSK1;A0A8I5KUN3;A0A8I5KX57;B4DFL4;B4DHY3;G3XAF7;H0Y542;H7C1E7;O75363;O75363-2	A0A8I5KRZ2;A0A8I5KSK1;A0A8I5KUN3;A0A8I5KX57;B4DFL4;B4DHY3;G3XAF7;H0Y542;H7C1E7;O75363;O75363-2	A0A8I5KRZ2_HUMAN;A0A8I5KSK1_HUMAN;A0A8I5KUN3_HUMAN;A0A8I5KX57_HUMAN;B4DFL4_HUMAN;B4DHY3_HUMAN;G3XAF7_HUMAN;H0Y542_HUMAN;H7C1E7_HUMAN;BCAS1_HUMAN;BCAS1_HUMAN	Homo sapiens	16	Isoform of O75363, Brain enriched myelin associated protein 1;Isoform of O75363, Brain enriched myelin associated protein 1;Isoform of O75363, Brain enriched myelin associated protein 1;Isoform of O75363, Brain enriched myelin associated protein 1;Isoform of O75363, Brain enriched myelin associated protein 1;Isoform of O75363, Brain enriched myelin associated protein 1;Isoform of O75363, Brain en…	BCAS1
12.802	12.6065	12.1818	10.8617	10.8055	9.48187	cellular macromolecule metabolic process;cellular metabolic process;cellular nitrogen compound metabolic process;cellular process;gene expression;macromolecule metabolic process;metabolic process;mRNA metabolic process;mRNA processing;nitrogen compound metabolic process;nuclear mRNA splicing, via spliceosome;nucleic acid metabolic process;nucleobase-containing compound metabolic process;primary m…		cell junction;cell part;intracellular membrane-bounded organelle;intracellular non-membrane-bounded organelle;intracellular organelle;intracellular organelle part;intracellular part;macromolecular complex;membrane-bounded organelle;non-membrane-bounded organelle;nuclear part;nucleolus;nucleoplasm;nucleus;organelle;organelle part;ribonucleoprotein complex;spliceosomal complex	Spliceosome	+	hMyoblastsT10_hMyoblastsT0	1.93624	0.0186283	-2.14706	+	-4.41213	O75934	O75934	SPF27_HUMAN	Homo sapiens	3	Pre-mRNA-splicing factor SPF27	BCAS2
13.9843	14.0279	13.7501	13.227	13.0859	12.1801	biological regulation;cell cycle;cell differentiation;cellular developmental process;cellular macromolecule metabolic process;cellular metabolic process;cellular nitrogen compound metabolic process;cellular process;cellular response to stimulus;cellular response to stress;developmental process;DNA metabolic process;DNA repair;macromolecule metabolic process;metabolic process;neuroendocrine cell d…	enzyme regulator activity;kinase regulator activity	cell part;cyclin-dependent protein kinase holoenzyme complex;intracellular membrane-bounded organelle;intracellular organelle;intracellular organelle part;intracellular part;macromolecular complex;membrane-bounded organelle;nuclear cyclin-dependent protein kinase holoenzyme complex;nuclear part;nucleus;organelle;organelle part;protein complex		+	hMyoblastsT10_hMyoblastsT0	1.48822	0.0364	-1.08974	+	-3.21313	Q9P287	Q9P287	BCCIP_HUMAN	Homo sapiens	11	BRCA2 and CDKN1A-interacting protein	BCCIP
12.5313	11.7939	12.751	10.4833	9.35528	8.50943		actin binding;binding;cytoskeletal protein binding;protein binding			+	hMyoblastsT10_hMyoblastsT0	1.97897	0.0174092	-2.9094	+	-4.54011	F2Z3H6;Q9BQE9;Q9BQE9-2;Q9BQE9-4	F2Z3H6;Q9BQE9;Q9BQE9-2;Q9BQE9-4	F2Z3H6_HUMAN;BCL7B_HUMAN;BCL7B_HUMAN;BCL7B_HUMAN	Homo sapiens	1	Isoform of Q9BQE9, B-cell CLL/lymphoma 7B, isoform CRA_a;B-cell CLL/lymphoma 7 protein family member B;Isoform of Q9BQE9, Isoform 2 of B-cell CLL/lymphoma 7 protein family member B;Isoform of Q9BQE9, Isoform 4 of B-cell CLL/lymphoma 7 protein family member B	BCL7B
9.21246	10.6101	10.6071	11.6774	11.9539	11.5395	cellular component organization;cellular component organization at cellular level;cellular component organization or biogenesis;cellular component organization or biogenesis at cellular level;cellular membrane fusion;cellular membrane organization;cellular process;ER to Golgi vesicle-mediated transport;establishment of localization;establishment of localization in cell;establishment of protein lo…		cell part;cis-Golgi network;cytoplasmic part;endoplasmic reticulum membrane;endoplasmic reticulum part;Golgi apparatus part;Golgi cisterna;Golgi membrane;integral to membrane;intracellular organelle part;intracellular part;intrinsic to membrane;membrane;membrane part;organelle membrane;organelle part;organelle subcompartment	SNARE interactions in vesicular transport	+	hMyoblastsT10_hMyoblastsT0	1.51779	0.034949	1.58036	+	3.28514	A0A3B3IU16;C9JTT8;H7C1N3;O15155;O15155-2;Q68DU7	A0A3B3IU16;C9JTT8;H7C1N3;O15155;O15155-2;Q68DU7	A0A3B3IU16_HUMAN;C9JTT8_HUMAN;H7C1N3_HUMAN;BET1_HUMAN;BET1_HUMAN;Q68DU7_HUMAN	Homo sapiens	2	Isoform of O15155, Bet1 golgi vesicular membrane trafficking protein;Isoform of O15155, Bet1 golgi vesicular membrane trafficking protein;Isoform of O15155, Bet1 golgi vesicular membrane trafficking protein (Fragment);BET1 homolog;Isoform of O15155, Isoform 2 of BET1 homolog;Isoform of O15155, Bet1 golgi vesicular membrane trafficking protein	BET1
8.97457	9.18931	9.74809	11.4162	11.3743	11.2964	activation of caspase activity;anatomical structure development;apoptosis;apoptotic mitochondrial changes;biological regulation;brain development;cell death;cellular component assembly;cellular component organization;cellular component organization at cellular level;cellular component organization or biogenesis;cellular component organization or biogenesis at cellular level;cellular process;cellu…	binding;cytokine receptor binding;death receptor binding;protein binding;receptor binding;tumor necrosis factor receptor superfamily binding	cell part;cytoplasmic part;cytosol;extracellular membrane-bounded organelle;extracellular organelle;extracellular region part;extracellular vesicular exosome;integral to membrane;integral to mitochondrial membrane;integral to organelle membrane;intracellular membrane-bounded organelle;intracellular organelle;intracellular organelle part;intracellular part;intrinsic to membrane;intrinsic to organe…	Alzheimer's disease;Amyotrophic lateral sclerosis (ALS);Apoptosis;ko05152;Natural killer cell mediated cytotoxicity;p53 signaling pathway;Pathways in cancer;Viral myocarditis	+	hMyoblastsT10_hMyoblastsT0	3.04127	0.00514685	2.05832	+	8.82645	P55957;P55957-2	P55957;P55957-2	BID_HUMAN	Homo sapiens	1	BH3-interacting domain death agonist;Isoform of P55957, Isoform 2 of BH3-interacting domain death agonist	BID
12.8034	12.4804	12.5367	16.9597	16.3009	16.0558	biological regulation;cell differentiation;cell proliferation;cellular component assembly;cellular component assembly at cellular level;cellular component organization;cellular component organization at cellular level;cellular component organization or biogenesis;cellular component organization or biogenesis at cellular level;cellular developmental process;cellular macromolecular complex assembly…	binding;cytoskeletal protein binding;enzyme binding;identical protein binding;protein binding;RNA polymerase binding;tau protein binding	actin cytoskeleton;axon;axon part;axon terminus;cell part;cell projection;cell projection part;cerebellar mossy fiber;clathrin-coated vesicle;coated vesicle;contractile fiber part;cytoplasm;cytoplasmic membrane-bounded vesicle;cytoplasmic part;cytoplasmic vesicle;cytoskeleton;I band;initial segment;intracellular membrane-bounded organelle;intracellular non-membrane-bounded organelle;intracellular…		+	hMyoblastsT10_hMyoblastsT0	3.73589	0.0075	3.83195	+	13.319	O00499-2;O00499-6	O00499-2;O00499-6	BIN1_HUMAN	Homo sapiens	52	Isoform of O00499, Isoform IIB of Myc box-dependent-interacting protein 1;Isoform of O00499, Isoform II2 of Myc box-dependent-interacting protein 1	BIN1
11.3829	11.5827	11.6967	9.63419	11.018	10.2711	actin cytoskeleton organization;actin filament organization;actin filament-based process;anatomical structure development;anatomical structure morphogenesis;barrier septum formation;biological regulation;cell development;cell growth;cell migration;cell morphogenesis;cell motility;cellular component assembly;cellular component assembly at cellular level;cellular component morphogenesis;cellular co…	binding;binding, bridging;cytoskeletal adaptor activity;cytoskeletal protein binding;protein binding;protein binding, bridging	actin filament;cell part;cytoplasm;cytoskeletal part;intracellular organelle part;intracellular part;macromolecular complex;organelle part;protein complex		+	hMyoblastsT10_hMyoblastsT0	1.41475	0.0405206	-1.24635	+	-3.03791	H7BYV6;Q9NQY0;Q9NQY0-2	H7BYV6;Q9NQY0;Q9NQY0-2	H7BYV6_HUMAN;BIN3_HUMAN;BIN3_HUMAN	Homo sapiens	3	Isoform of Q9NQY0, Bridging integrator 3;Bridging integrator 3;Isoform of Q9NQY0, Isoform 2 of Bridging integrator 3	BIN3
11.8739	11.8755	11.6235	10.0192	10.3683	10.4008	activation of immune response;activation of innate immune response;anatomical structure development;apoptosis;biological regulation;biosynthetic process;catabolic process;cell death;cell surface receptor linked signaling pathway;cellular biosynthetic process;cellular catabolic process;cellular component assembly;cellular component disassembly;cellular component disassembly at cellular level;cellu…	acid-amino acid ligase activity;binding;caspase inhibitor activity;caspase regulator activity;catalytic activity;cation binding;cysteine-type endopeptidase inhibitor activity;endopeptidase inhibitor activity;endopeptidase regulator activity;enzyme inhibitor activity;enzyme regulator activity;ion binding;ligase activity;ligase activity, forming carbon-nitrogen bonds;metal ion binding;peptidase inh…	CD40 receptor complex;cell part;chromosome;cytoplasm;cytoplasmic part;cytosol;internal side of plasma membrane;intracellular membrane-bounded organelle;intracellular non-membrane-bounded organelle;intracellular organelle;intracellular part;macromolecular complex;membrane part;membrane raft;membrane-bounded organelle;non-membrane-bounded organelle;nucleus;organelle;plasma membrane part;protein com…	Apoptosis;Focal adhesion;NOD-like receptor signaling pathway;Pathways in cancer;Small cell lung cancer;Toxoplasmosis;Ubiquitin mediated proteolysis	+	hMyoblastsT10_hMyoblastsT0	3.30309	0.00548387	-1.5282	+	-10.3189	E9PMH5;Q13490;Q13490-2	E9PMH5;Q13490;Q13490-2	E9PMH5_HUMAN;BIRC2_HUMAN;BIRC2_HUMAN	Homo sapiens	5	Isoform of Q13490, Baculoviral IAP repeat containing 2;Baculoviral IAP repeat-containing protein 2;Isoform of Q13490, Isoform 2 of Baculoviral IAP repeat-containing protein 2	BIRC2
11.2992	11.4344	11.5919	9.86473	10.3668	10.0493	biological regulation;catabolic process;cellular catabolic process;cellular macromolecule catabolic process;cellular macromolecule metabolic process;cellular metabolic process;cellular nitrogen compound metabolic process;cellular process;cellular response to stimulus;cellular response to stress;DNA catabolic process;DNA excision;DNA metabolic process;DNA repair;macromolecule catabolic process;mac…	binding;bubble DNA binding;catalytic activity;cation binding;deoxyribonuclease activity;DNA binding;DNA secondary structure binding;double-stranded DNA binding;endodeoxyribonuclease activity;endonuclease activity;hydrolase activity;hydrolase activity, acting on ester bonds;identical protein binding;ion binding;metal ion binding;nuclease activity;nucleic acid binding;protein binding;protein dimeri…	cell part;cytoskeleton;intermediate filament cytoskeleton;intracellular membrane-bounded organelle;intracellular non-membrane-bounded organelle;intracellular organelle;intracellular organelle part;intracellular part;membrane-bounded organelle;non-membrane-bounded organelle;nuclear part;nucleoplasm;nucleus;organelle;organelle part	Nucleotide excision repair	+	hMyoblastsT10_hMyoblastsT0	2.87106	0.00719101	-1.34822	+	-7.96577	A0A1W2PS85;A0A494C0S2;P28715;R4GMW8	A0A1W2PS85;A0A494C0S2;P28715;R4GMW8	A0A1W2PS85_HUMAN;A0A494C0S2_HUMAN;ERCC5_HUMAN;R4GMW8_HUMAN	Homo sapiens	4	BIVM-ERCC5 readthrough, BIVM-ERCC5 readthrough;Isoform of P28715, ERCC excision repair 5, endonuclease;DNA excision repair protein ERCC-5;BIVM-ERCC5 readthrough, BIVM-ERCC5 readthrough	BIVM-ERCC5
12.216	12.5969	12.0902	12.8038	12.7629	13.0498	aerobic respiration;anterograde axon cargo transport;anterograde synaptic vesicle transport;axon cargo transport;cell projection organization;cellular component movement;cellular component organization;cellular component organization at cellular level;cellular component organization or biogenesis;cellular component organization or biogenesis at cellular level;cellular macromolecule metabolic proc…		BLOC complex;BLOC-1 complex;cell part;cytoplasmic part;cytosol;cytosolic part;extracellular membrane-bounded organelle;extracellular organelle;extracellular region part;extracellular space;extracellular vesicular exosome;intracellular organelle lumen;intracellular organelle part;intracellular part;lysosomal membrane;macromolecular complex;membrane;membrane-bounded organelle;membrane-bounded vesic…		+	hMyoblastsT10_hMyoblastsT0	1.49594	0.0362573	0.571117	+	3.23184	G8JLQ3;P78537;P78537-2	G8JLQ3;P78537;P78537-2	G8JLQ3_HUMAN;BL1S1_HUMAN;BL1S1_HUMAN	Homo sapiens	2	Isoform of P78537, Biogenesis of lysosome-related organelles complex 1 subunit 1;Biogenesis of lysosome-related organelles complex 1 subunit 1;Isoform of P78537, Isoform 2 of Biogenesis of lysosome-related organelles complex 1 subunit 1	BLOC1S1
8.03481	8.3586	8.10162	10.1931	10.8638	10.6974	anatomical structure development;anterograde axon cargo transport;anterograde synaptic vesicle transport;axon cargo transport;biological regulation;cell activation;cell projection organization;cellular component movement;cellular component organization;cellular component organization at cellular level;cellular component organization or biogenesis;cellular component organization or biogenesis at c…		BLOC complex;BLOC-1 complex;cell part;cytoplasmic membrane-bounded vesicle;cytoplasmic part;cytoplasmic vesicle;cytosol;cytosolic part;intracellular membrane-bounded organelle;intracellular organelle;intracellular part;macromolecular complex;membrane-bounded organelle;membrane-bounded vesicle;organelle;protein complex;transport vesicle;vesicle		+	hMyoblastsT10_hMyoblastsT0	3.37662	0.00499379	2.41977	+	10.7786	K7EN58;Q6QNY0	K7EN58;Q6QNY0	K7EN58_HUMAN;BL1S3_HUMAN	Homo sapiens	1	Isoform of Q6QNY0, Biogenesis of lysosome-related organelles complex 1 subunit 3 (Fragment);Biogenesis of lysosome-related organelles complex 1 subunit 3	BLOC1S3
11.4899	11.5505	11.4747	11.0245	11.0667	11.0736	apoptosis;biological regulation;cell death;cell differentiation;cellular developmental process;cellular process;death;developmental process;muscle cell differentiation;negative regulation of apoptosis;negative regulation of biological process;negative regulation of cell death;negative regulation of cellular process;negative regulation of programmed cell death;positive regulation of biological pro…	binding;calcium ion binding;cation binding;enzyme activator activity;enzyme regulator activity;GTPase activator activity;GTPase regulator activity;identical protein binding;ion binding;metal ion binding;nucleoside-triphosphatase regulator activity;protein binding	cell part;cytoplasm;cytoplasmic part;cytosol;envelope;intracellular membrane-bounded organelle;intracellular organelle;intracellular organelle part;intracellular part;membrane-bounded organelle;nuclear envelope;nuclear part;organelle;organelle envelope;organelle part;perinuclear region of cytoplasm		+	hMyoblastsT10_hMyoblastsT0	4.0728	0.006	-0.450117		-16.2183	H7C096;Q12982;Q12982-2	H7C096;Q12982;Q12982-2	H7C096_HUMAN;BNIP2_HUMAN;BNIP2_HUMAN	Homo sapiens	3	Isoform of Q12982, BCL2 interacting protein 2;BCL2/adenovirus E1B 19 kDa protein-interacting protein 2;Isoform of Q12982, Isoform 2 of BCL2/adenovirus E1B 19 kDa protein-interacting protein 2	BNIP2
11.2742	11.7481	11.8806	10.2204	11.0605	10.5885	biological regulation;catabolic process;cellular catabolic process;cellular macromolecule catabolic process;cellular macromolecule metabolic process;cellular metabolic process;cellular process;cellular protein catabolic process;cellular protein metabolic process;defense response;defense response to virus;immune effector process;immune system process;macromolecule catabolic process;macromolecule m…	binding;identical protein binding;lamin binding;protein binding;protein dimerization activity;protein heterodimerization activity;protein homodimerization activity	cell part;cytoplasmic part;endoplasmic reticulum;envelope;integral to membrane;intracellular membrane-bounded organelle;intracellular organelle;intracellular organelle part;intracellular part;intrinsic to membrane;membrane;membrane part;membrane-bounded organelle;mitochondrial membrane;mitochondrial outer membrane;mitochondrial part;mitochondrion;nuclear envelope;nuclear part;organelle;organelle …		+	hMyoblastsT10_hMyoblastsT0	1.53026	0.0341679	-1.01119	+	-3.31579	O60238;O60238-2	O60238;O60238-2	BNI3L_HUMAN	Homo sapiens	2	BCL2/adenovirus E1B 19 kDa protein-interacting protein 3-like;Isoform of O60238, Isoform 2 of BCL2/adenovirus E1B 19 kDa protein-interacting protein 3-like	BNIP3L
11.8427	11.2899	11.2595	10.0233	10.071	9.39796		binding;DNA binding;nucleic acid binding	cell part;intracellular organelle part;intracellular part;nuclear part;nucleoplasm;organelle part		+	hMyoblastsT10_hMyoblastsT0	2.32169	0.0113051	-1.63328	+	-5.67151	H0Y9Y2;Q8NFC6	H0Y9Y2;Q8NFC6	H0Y9Y2_HUMAN;BD1L1_HUMAN	Homo sapiens	6	Isoform of Q8NFC6, Biorientation of chromosomes in cell division 1 like 1;Biorientation of chromosomes in cell division protein 1-like 1	BOD1L1
12.3042	12.5208	12.4621	10.8823	11.6483	10.0548			extracellular region		+	hMyoblastsT10_hMyoblastsT0	1.55337	0.0333013	-1.56726	+	-3.37301	Q53S33	Q53S33	BOLA3_HUMAN	Homo sapiens	4	BolA-like protein 3	BOLA3
12.5837	12.7892	12.5925	13.496	13.2709	13.4612					+	hMyoblastsT10_hMyoblastsT0	2.83254	0.00709574	0.754224	+	7.78186	G3V1P3;Q969J3	G3V1P3;Q969J3	G3V1P3_HUMAN;BORC5_HUMAN	Homo sapiens	7	Isoform of Q969J3, BLOC-1-related complex subunit 5;BLOC-1-related complex subunit 5	BORCS5
11.4632	11.7953	11.2026	12.3121	12.5545	12.4467					+	hMyoblastsT10_hMyoblastsT0	2.16517	0.013724	0.950743	+	5.13044	A0A0B4J1R7;Q96B45	A0A0B4J1R7;Q96B45	A0A0B4J1R7_HUMAN;BORC7_HUMAN	Homo sapiens	9	BORCS7-ASMT readthrough, BLOC-1-related complex subunit 7;BLOC-1-related complex subunit 7	BORCS7-ASMT
14.516	14.8013	14.8134	15.1612	15.0804	15.1738	3'-phosphoadenosine 5'-phosphosulfate metabolic process;anatomical structure development;cellular lipid metabolic process;cellular metabolic process;cellular nitrogen compound metabolic process;cellular process;dephosphorylation;developmental process;glycerolipid metabolic process;glycerophospholipid metabolic process;heterocycle metabolic process;lipid metabolic process;lipid modification;lipid …	3'(2'),5'-bisphosphate nucleotidase activity;binding;catalytic activity;cation binding;hydrolase activity;hydrolase activity, acting on ester bonds;inositol bisphosphate phosphatase activity;inositol or phosphatidylinositol phosphatase activity;inositol phosphate phosphatase activity;inositol-1,4-bisphosphate 1-phosphatase activity;ion binding;magnesium ion binding;metal ion binding;nucleotidase …	cell part;cytoplasmic part;cytosol;extracellular membrane-bounded organelle;extracellular organelle;extracellular region part;extracellular vesicular exosome;intracellular part;membrane-bounded organelle;membrane-bounded vesicle;organelle;vesicle	Sulfur metabolism	+	hMyoblastsT10_hMyoblastsT0	1.87001	0.020385	0.428257		4.21891	O95861;O95861-4	O95861;O95861-4	BPNT1_HUMAN	Homo sapiens	25	3'(2'),5'-bisphosphate nucleotidase 1;Isoform of O95861, Isoform 4 of 3'(2'),5'-bisphosphate nucleotidase 1	BPNT1
10.8565	11.0567	10.71	11.3621	11.7009	11.9892	biological regulation;cell cycle checkpoint;cellular component organization;cellular component organization at cellular level;cellular component organization or biogenesis;cellular component organization or biogenesis at cellular level;cellular macromolecule metabolic process;cellular metabolic process;cellular nitrogen compound metabolic process;cellular process;cellular protein metabolic proces…	binding;catalytic activity;cation binding;cysteine-type peptidase activity;enzyme regulator activity;hydrolase activity;ion binding;metal ion binding;metallopeptidase activity;peptidase activity;peptidase activity, acting on L-amino acid peptides;polyubiquitin binding;protein binding;small conjugating protein binding;small conjugating protein-specific protease activity;ubiquitin binding;ubiquitin…	BRCA1-A complex;BRISC complex;cell part;intracellular membrane-bounded organelle;intracellular organelle;intracellular organelle part;intracellular part;macromolecular complex;membrane-bounded organelle;nuclear part;nuclear ubiquitin ligase complex;nucleoplasm;nucleus;organelle;organelle part;protein complex;ubiquitin ligase complex		+	hMyoblastsT10_hMyoblastsT0	1.7585	0.024041	0.80967	+	3.907	P46736-2;P46736-3	P46736-2;P46736-3	BRCC3_HUMAN	Homo sapiens	4	Isoform of P46736, Isoform 1 of Lys-63-specific deubiquitinase BRCC36;Isoform of P46736, Isoform 3 of Lys-63-specific deubiquitinase BRCC36	BRCC3
12.3013	12.3933	12.4615	11.53	10.9128	9.9772	biological regulation;biosynthetic process;cell cycle process;cell proliferation;cellular biosynthetic process;cellular component organization;cellular component organization at cellular level;cellular component organization or biogenesis;cellular component organization or biogenesis at cellular level;cellular macromolecule biosynthetic process;cellular macromolecule metabolic process;cellular me…	binding;chromatin binding;DNA binding;histone acetyl-lysine binding;histone binding;nucleic acid binding;p53 binding;protein binding	carboxy-terminal domain protein kinase complex;cell part;chromatin;chromosomal part;chromosome;condensed chromosome;condensed nuclear chromosome;cytoplasm;intracellular membrane-bounded organelle;intracellular non-membrane-bounded organelle;intracellular organelle;intracellular organelle part;intracellular part;macromolecular complex;membrane-bounded organelle;non-membrane-bounded organelle;nucle…		+	hMyoblastsT10_hMyoblastsT0	1.59565	0.0306399	-1.57869	+	-3.47915	O60885	O60885	BRD4_HUMAN	Homo sapiens	5	Bromodomain-containing protein 4	BRD4
12.4358	12.9249	12.2945	10.7017	11.4396	11.3357	actin cytoskeleton organization;actin filament-based process;biological regulation;cell motility;cell surface receptor linked signaling pathway;cellular component assembly;cellular component movement;cellular component organization;cellular component organization at cellular level;cellular component organization or biogenesis;cellular component organization or biogenesis at cellular level;cellula…	binding;protein binding;protein complex binding	cell part;cell projection;cytoplasmic part;cytoskeleton;cytosol;extracellular membrane-bounded organelle;extracellular organelle;extracellular region part;extracellular vesicular exosome;intracellular non-membrane-bounded organelle;intracellular organelle;intracellular part;lamellipodium;macromolecular complex;membrane-bounded organelle;membrane-bounded vesicle;non-membrane-bounded organelle;orga…	Regulation of actin cytoskeleton	+	hMyoblastsT10_hMyoblastsT0	2.01529	0.0165572	-1.39274	+	-4.65101	Q8WUW1;Q8WUW1-2	Q8WUW1;Q8WUW1-2	BRK1_HUMAN	Homo sapiens	6	Protein BRICK1;Isoform of Q8WUW1, Isoform 2 of Protein BRICK1	BRK1
15.9397	15.5605	15.8899	15.4856	15.4425	15.2025	anatomical structure development;anatomical structure morphogenesis;biological regulation;blood coagulation;carboxylic acid metabolic process;cell migration;cell motility;cell surface receptor linked signaling pathway;cellular component disassembly;cellular component disassembly at cellular level;cellular component movement;cellular component organization;cellular component organization at cellul…	binding;carbohydrate binding;mannose binding;monosaccharide binding;sugar binding	acrosomal membrane;adherens junction;anchoring junction;cell junction;cell part;cell-substrate adherens junction;cell-substrate junction;cytoplasmic membrane-bounded vesicle;cytoplasmic part;cytoplasmic vesicle;cytoplasmic vesicle membrane;cytoplasmic vesicle part;extracellular membrane-bounded organelle;extracellular organelle;extracellular region part;extracellular vesicular exosome;focal adhes…		+	hMyoblastsT10_hMyoblastsT0	1.32735	0.0473026	-0.419823		-2.83597	A0A7P0TA85;A0A7P0TB04;I3L192;P35613;P35613-2	A0A7P0TA85;A0A7P0TB04;I3L192;P35613;P35613-2	A0A7P0TA85_HUMAN;A0A7P0TB04_HUMAN;I3L192_HUMAN;BASI_HUMAN;BASI_HUMAN	Homo sapiens	11	Isoform of P35613, Basigin (Ok blood group);Isoform of P35613, Basigin (Ok blood group);Isoform of P35613, Basigin (Ok blood group) (Fragment);Basigin;Isoform of P35613, Isoform 2 of Basigin	BSG
12.1996	12.1839	11.4101	10.1939	10.6202	8.21864	biological regulation;negative regulation of binding;negative regulation of biological process;negative regulation of biosynthetic process;negative regulation of cellular biosynthetic process;negative regulation of cellular macromolecule biosynthetic process;negative regulation of cellular metabolic process;negative regulation of cellular process;negative regulation of chromatin binding;negative …	adenyl nucleotide binding;adenyl ribonucleotide binding;ATP binding;binding;catalytic activity;DNA binding;helicase activity;hydrolase activity;hydrolase activity, acting on acid anhydrides;hydrolase activity, acting on acid anhydrides, in phosphorus-containing anhydrides;nucleic acid binding;nucleic acid binding transcription factor activity;nucleoside-triphosphatase activity;nucleotide binding;…	cell part;intracellular membrane-bounded organelle;intracellular organelle;intracellular part;membrane-bounded organelle;nucleus;organelle		+	hMyoblastsT10_hMyoblastsT0	1.34374	0.0453373	-2.25365	+	-2.87332	O14981	O14981	BTAF1_HUMAN	Homo sapiens	5	TATA-binding protein-associated factor 172	BTAF1
13.2224	13.2225	13.5346	13.9498	14.2915	13.9168					+	hMyoblastsT10_hMyoblastsT0	1.99088	0.017443	0.726192	+	4.57626	Q96K17	Q96K17	BT3L4_HUMAN	Homo sapiens	15	Transcription factor BTF3 homolog 4	BTF3L4
16.0519	15.9849	15.8903	15.4192	15.4219	15.0229	anaphase-promoting complex-dependent proteasomal ubiquitin-dependent protein catabolic process;attachment of spindle microtubules to chromosome;attachment of spindle microtubules to kinetochore;biological regulation;catabolic process;cell cycle;cell cycle checkpoint;cell cycle process;cell division;cellular catabolic process;cellular component organization;cellular component organization at cellu…		cell part;chromosomal part;condensed chromosome kinetochore;cytoplasmic part;cytosol;intracellular non-membrane-bounded organelle;intracellular organelle;intracellular organelle part;intracellular part;kinetochore;macromolecular complex;non-membrane-bounded organelle;nuclear part;nucleoplasm;organelle;organelle part;protein complex	Cell cycle;Cell cycle - yeast	+	hMyoblastsT10_hMyoblastsT0	2.09201	0.0155333	-0.687687	+	-4.89193	O43684;O43684-2	O43684;O43684-2	BUB3_HUMAN	Homo sapiens	28	Mitotic checkpoint protein BUB3;Isoform of O43684, Isoform 2 of Mitotic checkpoint protein BUB3	BUB3
12.3712	12.4254	12.7276	11.7486	11.6321	11.6272	biological regulation;cellular macromolecule metabolic process;cellular metabolic process;cellular nitrogen compound metabolic process;cellular process;macromolecule metabolic process;metabolic process;mRNA metabolic process;mRNA processing;nitrogen compound metabolic process;nuclear mRNA splicing, via spliceosome;nucleic acid metabolic process;nucleobase-containing compound metabolic process;pri…	nucleic acid binding transcription factor activity;sequence-specific DNA binding transcription factor activity	cell part;intracellular membrane-bounded organelle;intracellular organelle;intracellular organelle part;intracellular part;macromolecular complex;membrane-bounded organelle;nuclear part;nucleus;organelle;organelle part;ribonucleoprotein complex;spliceosomal complex	Spliceosome	+	hMyoblastsT10_hMyoblastsT0	2.68759	0.00881057	-0.838776	+	-7.12332	P41223;P41223-2	P41223;P41223-2	BUD31_HUMAN	Homo sapiens	9	Protein BUD31 homolog;Isoform of P41223, Isoform 2 of Protein BUD31 homolog	BUD31
14.0964	14.0317	14.2082	13.5255	13.2625	12.5037	biological adhesion;cell adhesion;cell differentiation;cell proliferation;cellular developmental process;cellular macromolecule metabolic process;cellular metabolic process;cellular nitrogen compound metabolic process;cellular process;developmental process;female pregnancy;macromolecule metabolic process;maturation of SSU-rRNA;maturation of SSU-rRNA from tricistronic rRNA transcript (SSU-rRNA, 5.…		apical part of cell;cell part;cytoplasm;intracellular membrane-bounded organelle;intracellular non-membrane-bounded organelle;intracellular organelle;intracellular organelle part;intracellular part;membrane;membrane-bounded organelle;non-membrane-bounded organelle;nuclear part;nucleolus;nucleus;organelle;organelle part		+	hMyoblastsT10_hMyoblastsT0	1.51042	0.0355084	-1.01483	+	-3.2671	Q13895	Q13895	BYST_HUMAN	Homo sapiens	6	Bystin	BYSL
16.2315	16.3301	16.1629	15.783	15.6148	15.6733	biological regulation;biosynthetic process;cellular biosynthetic process;cellular macromolecule biosynthetic process;cellular macromolecule metabolic process;cellular metabolic process;cellular nitrogen compound metabolic process;cellular process;macromolecule biosynthetic process;macromolecule metabolic process;metabolic process;nitrogen compound metabolic process;nucleic acid metabolic process;…		cell part;cytoplasm;intracellular part;membrane		+	hMyoblastsT10_hMyoblastsT0	2.87143	0.00721127	-0.55109	+	-7.96754	Q7L1Q6;Q7L1Q6-3;Q7L1Q6-4	Q7L1Q6;Q7L1Q6-3;Q7L1Q6-4	5MP2_HUMAN	Homo sapiens	50	eIF5-mimic protein 2;Isoform of Q7L1Q6, Isoform 3 of eIF5-mimic protein 2;Isoform of Q7L1Q6, Isoform 4 of eIF5-mimic protein 2	BZW1
12.6818	12.7244	12.4662	14.0155	14.0234	13.6126	metabolic process	binding;catalytic activity;cation binding;hydrolase activity;hydrolase activity, acting on ester bonds;ion binding;metal ion binding;transition metal ion binding;zinc ion binding	cell part;extracellular membrane-bounded organelle;extracellular organelle;extracellular region part;extracellular vesicular exosome;intracellular membrane-bounded organelle;intracellular organelle;intracellular part;membrane-bounded organelle;membrane-bounded vesicle;nucleus;organelle;vesicle		+	hMyoblastsT10_hMyoblastsT0	2.87873	0.00727273	1.25975	+	8.00284	A0A087WT99;Q9H0W9;Q9H0W9-2	A0A087WT99;Q9H0W9;Q9H0W9-2	A0A087WT99_HUMAN;CK054_HUMAN;CK054_HUMAN	Homo sapiens	10	Isoform of Q9H0W9, Chromosome 11 open reading frame 54;Ester hydrolase C11orf54;Isoform of Q9H0W9, Isoform 2 of Ester hydrolase C11orf54	C11orf54
14.1301	14.0729	14.1011	13.4407	13.7496	13.5					+	hMyoblastsT10_hMyoblastsT0	2.30119	0.01176	-0.537915	+	-5.59813	E9PM92;O00193	E9PM92;O00193	E9PM92_HUMAN;SMAP_HUMAN	Homo sapiens	13	Isoform of O00193, Small acidic protein;Small acidic protein	C11orf58
13.6735	13.7196	13.8381	12.0879	12.8141	12.6189					+	hMyoblastsT10_hMyoblastsT0	2.29044	0.0117012	-1.23678	+	-5.55999	Q9H3H3;Q9H3H3-1;Q9H3H3-3	Q9H3H3;Q9H3H3-1;Q9H3H3-3	CK068_HUMAN	Homo sapiens	10	UPF0696 protein C11orf68;Isoform of Q9H3H3, Isoform 1 of UPF0696 protein C11orf68;Isoform of Q9H3H3, Isoform 3 of UPF0696 protein C11orf68	C11orf68
11.422	11.629	11.468	9.49834	10.3614	8.72319					+	hMyoblastsT10_hMyoblastsT0	1.84444	0.0207861	-1.97873	+	-4.14595	E9PRG8	E9PRG8	CK098_HUMAN	Homo sapiens	3	Uncharacterized protein C11orf98	C11orf98
12.4172	12.2942	11.6964	10.9899	11.6498	11.2629	cell differentiation;cellular developmental process;cellular process;developmental process;hemopoietic progenitor cell differentiation				+	hMyoblastsT10_hMyoblastsT0	1.33102	0.0467406	-0.835062	+	-2.8443	Q8N999;Q8N999-3	Q8N999;Q8N999-3	CL029_HUMAN	Homo sapiens	4	Uncharacterized protein C12orf29;Isoform of Q8N999, Isoform 3 of Uncharacterized protein C12orf29	C12orf29
13.0298	13.5267	13.3319	10.6181	12.4066	11.2091					+	hMyoblastsT10_hMyoblastsT0	1.58595	0.0313163	-1.88488	+	-3.45461	Q9UNZ5	Q9UNZ5	L10K_HUMAN	Homo sapiens	2	Leydig cell tumor 10 kDa protein homolog	C19orf53
9.92592	10.7309	10.6932	13.3897	13.689	15.2537			cell part;cytoplasm;intracellular part		+	hMyoblastsT10_hMyoblastsT0	2.34838	0.010805	3.66082	+	5.76822	Q9H425	Q9H425	CA198_HUMAN	Homo sapiens	14	Uncharacterized protein C1orf198	C1orf198
15.9408	16.0643	15.8138	15.0448	14.7459	14.3764					+	hMyoblastsT10_hMyoblastsT0	2.38355	0.0107584	-1.21727	+	-5.8977	Q9GZN8;Q9GZN8-2	Q9GZN8;Q9GZN8-2	CT027_HUMAN	Homo sapiens	6	UPF0687 protein C20orf27;Isoform of Q9GZN8, Isoform 2 of UPF0687 protein C20orf27	C20orf27
12.9711	13.5047	13.438	11.0008	11.6633	11.5687			cell part;cytoplasmic part;cytosol;extracellular region;intracellular membrane-bounded organelle;intracellular organelle;intracellular part;membrane-bounded organelle;nucleus;organelle		+	hMyoblastsT10_hMyoblastsT0	2.68398	0.0087146	-1.89363	+	-7.10759	Q9Y426;Q9Y426-2;Q9Y426-3	Q9Y426;Q9Y426-2;Q9Y426-3	C2CD2_HUMAN	Homo sapiens	2	C2 domain-containing protein 2;Isoform of Q9Y426, Isoform 2 of C2 domain-containing protein 2;Isoform of Q9Y426, Isoform 3 of C2 domain-containing protein 2	C2CD2
11.2118	12.3529	12.4012	9.2284	9.62673	9.2646			cell part;membrane;plasma membrane		+	hMyoblastsT10_hMyoblastsT0	2.51301	0.0101554	-2.61539	+	-6.39551	Q9BSF0	Q9BSF0	SMAKA_HUMAN	Homo sapiens	1	Small membrane A-kinase anchor protein	C2orf88
14.9155	15.0725	15.7745	10.9343	11.1461	11.4234	activation of immune response;biological regulation;complement activation;complement activation, classical pathway;defense response;detection of biotic stimulus;detection of chemical stimulus;detection of molecule of bacterial origin;detection of stimulus;humoral immune response;immune effector process;immune response;immune system process;inflammatory response;innate immune response;macromolecul…	binding;carbohydrate binding;complement binding;complement component C1q binding;endopeptidase inhibitor activity;endopeptidase regulator activity;enzyme inhibitor activity;enzyme regulator activity;opsonin binding;peptidase inhibitor activity;peptidase regulator activity;protein binding	blood microparticle;cell part;extracellular membrane-bounded organelle;extracellular organelle;extracellular region;extracellular region part;extracellular space;extracellular vesicular exosome;membrane;membrane-bounded organelle;membrane-bounded vesicle;organelle;other organism cell;other organism part;plasma membrane;vesicle	Complement and coagulation cascades;Staphylococcus aureus infection;Systemic lupus erythematosus	+	hMyoblastsT10_hMyoblastsT0	3.77611	0.00833333	-4.08619	+	-13.6368	A0A0G2JL54;A0A0G2JPR0;A0A140TA29;A0A140TA32;A0A140TA44;A0A140TA49;F5GXS0;P0C0L4;P0C0L4-2;P0C0L5	A0A0G2JL54;A0A0G2JPR0;A0A140TA29;A0A140TA32;A0A140TA44;A0A140TA49;F5GXS0;P0C0L4;P0C0L4-2;P0C0L5	A0A0G2JL54_HUMAN;A0A0G2JPR0_HUMAN;A0A140TA29_HUMAN;A0A140TA32_HUMAN;A0A140TA44_HUMAN;A0A140TA49_HUMAN;F5GXS0_HUMAN;CO4A_HUMAN;CO4A_HUMAN;CO4B_HUMAN	Homo sapiens	12	Isoform of P0C0L5, Complement C4-B;Isoform of P0C0L4, Complement C4-A;Isoform of P0C0L5, Complement C4-B;Isoform of P0C0L4, Complement C4-A;Isoform of P0C0L4, Complement C4-A;Isoform of P0C0L4, Complement C4-A;Isoform of P0C0L5, Complement C4-B;Complement C4-A;Isoform of P0C0L4, Isoform 2 of Complement C4-A;Complement C4-B	C4B_2
9.47376	8.84822	10.437	12.1441	11.625	12.4378	activation of immune response;activation of MAPK activity;biological regulation;calcium ion homeostasis;carbohydrate homeostasis;cation homeostasis;cell chemotaxis;cell death;cell migration;cell motility;cell surface receptor linked signaling pathway;cellular calcium ion homeostasis;cellular cation homeostasis;cellular chemical homeostasis;cellular component movement;cellular divalent inorganic c…	binding;chemokine activity;chemokine receptor binding;cytokine activity;cytokine receptor binding;endopeptidase inhibitor activity;endopeptidase regulator activity;enzyme inhibitor activity;enzyme regulator activity;G-protein-coupled receptor binding;peptidase inhibitor activity;peptidase regulator activity;protein binding;receptor binding	cell part;extracellular membrane-bounded organelle;extracellular organelle;extracellular region;extracellular region part;extracellular space;extracellular vesicular exosome;macromolecular complex;membrane attack complex;membrane part;membrane-bounded organelle;membrane-bounded vesicle;organelle;plasma membrane part;pore complex;protein complex;vesicle	Complement and coagulation cascades;Prion diseases;Staphylococcus aureus infection;Systemic lupus erythematosus	+	hMyoblastsT10_hMyoblastsT0	2.0561	0.0157443	2.48264	+	4.77802	A0A8Q3SID6;A0A8V8TMU5;P01031	A0A8Q3SID6;A0A8V8TMU5;P01031	A0A8Q3SID6_HUMAN;A0A8V8TMU5_HUMAN;CO5_HUMAN	Homo sapiens	2	Isoform of P01031, Complement C5;Isoform of P01031, Complement C5;Complement C5	C5
12.6977	12.4638	12.0983	11.6524	11.8514	11.4941					+	hMyoblastsT10_hMyoblastsT0	1.68822	0.0257751	-0.753967	+	-3.71852	Q49AR2	Q49AR2	CE022_HUMAN	Homo sapiens	5	UPF0489 protein C5orf22	C5orf22
12.9976	12.3928	12.8734	12.1164	11.9355	11.9683	apoptosis;cell death;cellular process;death;programmed cell death		extracellular membrane-bounded organelle;extracellular organelle;extracellular region part;extracellular vesicular exosome;membrane-bounded organelle;membrane-bounded vesicle;organelle;vesicle		+	hMyoblastsT10_hMyoblastsT0	1.74927	0.0244194	-0.747862	+	-3.88188	Q7Z4R8	Q7Z4R8	CF120_HUMAN	Homo sapiens	1	UPF0669 protein C6orf120	C6orf120
9.65583	9.95271	8.3389	12.3342	12.0989	10.9476	anatomical structure development;anatomical structure formation involved in morphogenesis;axon guidance;calcium ion import;calcium ion transmembrane transport;calcium ion transport;cation transport;cell development;cellular component organization;cellular component organization at cellular level;cellular component organization or biogenesis;cellular component organization or biogenesis at cellula…	binding;calcium channel activity;cation binding;cation channel activity;cation transmembrane transporter activity;channel activity;gated channel activity;high voltage-gated calcium channel activity;ion binding;ion channel activity;ion transmembrane transporter activity;metal ion binding;passive transmembrane transporter activity;substrate-specific channel activity;substrate-specific transmembrane…	calcium channel complex;cation channel complex;cell part;contractile fiber part;cytoplasm;cytoplasmic part;endoplasmic reticulum;I band;intracellular membrane-bounded organelle;intracellular organelle;intracellular part;ion channel complex;macromolecular complex;membrane;membrane part;membrane-bounded organelle;organelle;organelle part;plasma membrane;plasma membrane part;protein complex;sarcopla…	Alzheimer's disease;Arrhythmogenic right ventricular cardiomyopathy (ARVC);Calcium signaling pathway;Cardiac muscle contraction;Dilated cardiomyopathy;GnRH signaling pathway;Hypertrophic cardiomyopathy (HCM);MAPK signaling pathway;Vascular smooth muscle contraction	+	hMyoblastsT10_hMyoblastsT0	1.71175	0.0252476	2.47775	+	3.78094	A0A7P0T8M7;B1ALM3;Q13698	A0A7P0T8M7;B1ALM3;Q13698	A0A7P0T8M7_HUMAN;B1ALM3_HUMAN;CAC1S_HUMAN	Homo sapiens	3	Isoform of Q13698, Voltage-dependent L-type calcium channel subunit alpha;Isoform of Q13698, Voltage-dependent L-type calcium channel subunit alpha;Voltage-dependent L-type calcium channel subunit alpha-1S	CACNA1S
10.6786	10.4759	10.2662	12.9518	13.0461	12.2747	biological regulation;calcium ion transmembrane transport;calcium ion transport;cation transport;cellular process;divalent inorganic cation transport;divalent metal ion transport;establishment of localization;ion transmembrane transport;ion transport;metal ion transport;regulation of biological process;regulation of calcium ion transport;regulation of ion transport;regulation of localization;regu…	binding;calcium channel activity;calcium channel regulator activity;cation binding;cation channel activity;cation transmembrane transporter activity;channel activity;channel regulator activity;gated channel activity;ion binding;ion channel activity;ion transmembrane transporter activity;metal ion binding;passive transmembrane transporter activity;substrate-specific channel activity;substrate-spec…	calcium channel complex;cation channel complex;cell part;cytoplasmic part;endoplasmic reticulum;extracellular membrane-bounded organelle;extracellular organelle;extracellular region part;extracellular vesicular exosome;intracellular membrane-bounded organelle;intracellular organelle;intracellular part;ion channel complex;macromolecular complex;membrane part;membrane-bounded organelle;membrane-bou…	Arrhythmogenic right ventricular cardiomyopathy (ARVC);Cardiac muscle contraction;Dilated cardiomyopathy;Hypertrophic cardiomyopathy (HCM);MAPK signaling pathway	+	hMyoblastsT10_hMyoblastsT0	2.96727	0.00657605	2.284	+	8.44233	P54289;P54289-2;P54289-3;P54289-4;P54289-5	P54289;P54289-2;P54289-3;P54289-4;P54289-5	CA2D1_HUMAN	Homo sapiens	15	Voltage-dependent calcium channel subunit alpha-2/delta-1;Isoform of P54289, Isoform 2 of Voltage-dependent calcium channel subunit alpha-2/delta-1;Isoform of P54289, Isoform 3 of Voltage-dependent calcium channel subunit alpha-2/delta-1;Isoform of P54289, Isoform 4 of Voltage-dependent calcium channel subunit alpha-2/delta-1;Isoform of P54289, Isoform 5 of Voltage-dependent calcium channel subun…	CACNA2D1
16.0358	15.9065	15.5431	15.4012	15.3209	14.8679	aging;biological regulation;cardiac cell differentiation;cardiac muscle cell differentiation;cell differentiation;cellular developmental process;cellular process;cellular response to calcium ion;cellular response to chemical stimulus;cellular response to inorganic substance;cellular response to metal ion;cellular response to stimulus;developmental process;muscle cell differentiation;negative regu…	binding;identical protein binding;protein binding;protein dimerization activity;protein homodimerization activity	beta-catenin destruction complex;cell body;cell part;cell projection;cytoplasm;cytoplasmic part;extracellular membrane-bounded organelle;extracellular organelle;extracellular region part;extracellular vesicular exosome;intracellular organelle part;intracellular part;macromolecular complex;membrane-bounded organelle;membrane-bounded vesicle;membrane-enclosed lumen;neuron projection;nuclear envelop…	Wnt signaling pathway	+	hMyoblastsT10_hMyoblastsT0	1.33155	0.0467336	-0.631808	+	-2.84551	Q9HB71	Q9HB71	CYBP_HUMAN	Homo sapiens	47	Calcyclin-binding protein	CACYBP
15.3576	14.9779	14.9681	14.5407	14.5452	14.0063	amide biosynthetic process;amine biosynthetic process;amine catabolic process;amine metabolic process;anatomical structure development;anatomical structure morphogenesis;arginine biosynthetic process;arginine metabolic process;biological regulation;biosynthetic process;body fluid secretion;carbamoyl phosphate biosynthetic process;carbamoyl phosphate metabolic process;carboxylic acid biosynthetic …	adenyl nucleotide binding;adenyl ribonucleotide binding;amine binding;amino acid binding;aspartate binding;aspartate carbamoyltransferase activity;ATP binding;binding;carbamoyl-phosphate synthase (ammonia) activity;carbamoyl-phosphate synthase (glutamine-hydrolyzing) activity;carbon-nitrogen ligase activity, with glutamine as amido-N-donor;carboxyl- or carbamoyltransferase activity;carboxylic aci…	axon part;cell body;cell part;cell projection;cell projection part;cytoplasmic part;cytosol;extracellular membrane-bounded organelle;extracellular organelle;extracellular region part;extracellular vesicular exosome;intracellular membrane-bounded organelle;intracellular organelle;intracellular organelle part;intracellular part;macromolecular complex;membrane;membrane-bounded organelle;membrane-bou…	Alanine, aspartate and glutamate metabolism;Pyrimidine metabolism	+	hMyoblastsT10_hMyoblastsT0	1.54383	0.0336492	-0.737171	+	-3.34931	F8VPD4;P27708	F8VPD4;P27708	F8VPD4_HUMAN;PYR1_HUMAN	Homo sapiens	53	Isoform of P27708, CAD protein;CAD protein	CAD
9.92039	10.1081	9.73248	10.8901	11.0077	11.4216					+	hMyoblastsT10_hMyoblastsT0	2.43875	0.0104514	1.18615	+	6.10582	A0A6Q8PGI1	A0A6Q8PGI1	A0A6Q8PGI1_HUMAN	Homo sapiens	3	Isoform of Q05682, Caldesmon 1 (Fragment)	CALD1
17.8483	17.9114	18.0007	18.1892	18.4761	18.3112					+	hMyoblastsT10_hMyoblastsT0	1.89991	0.0197736	0.405381		4.3054	P0DP23;P0DP24;P0DP25	P0DP23;P0DP24;P0DP25	CALM1_HUMAN;CALM2_HUMAN;CALM3_HUMAN	Homo sapiens	26	Calmodulin-1;Calmodulin-2;Calmodulin-3	CALM1
10.9224	10.9884	10.9339	10.2435	9.02869	10.1343	biological regulation;defense response;inflammatory response;negative regulation of apoptosis;negative regulation of biological process;negative regulation of cell death;negative regulation of cellular process;negative regulation of programmed cell death;positive regulation of apoptosis;positive regulation of behavior;positive regulation of biological process;positive regulation of cell death;pos…	adenyl nucleotide binding;adenyl ribonucleotide binding;ATP binding;binding;calmodulin-dependent protein kinase activity;catalytic activity;kinase activity;nucleotide binding;phosphotransferase activity, alcohol group as acceptor;protein kinase activity;protein serine/threonine kinase activity;purine nucleotide binding;purine ribonucleoside triphosphate binding;purine ribonucleotide binding;ribon…	cell part;cytoplasm;intracellular membrane-bounded organelle;intracellular organelle;intracellular part;membrane-bounded organelle;nucleus;organelle		+	hMyoblastsT10_hMyoblastsT0	1.37688	0.0430061	-1.14607	+	-2.94957	Q8IU85;Q8IU85-2	Q8IU85;Q8IU85-2	KCC1D_HUMAN	Homo sapiens	5	Calcium/calmodulin-dependent protein kinase type 1D;Isoform of Q8IU85, Isoform 2 of Calcium/calmodulin-dependent protein kinase type 1D	CAMK1D
15.4526	15.5151	15.6567	16.1007	15.8775	16.4121	biological regulation;calcium ion homeostasis;calcium ion transport;calcium-mediated signaling;cation homeostasis;cation transport;cell communication;cell cycle process;cell growth;cell growth involved in cardiac muscle cell development;cell surface receptor linked signaling pathway;cell-cell signaling;cellular calcium ion homeostasis;cellular cation homeostasis;cellular chemical homeostasis;cell…	adenyl nucleotide binding;adenyl ribonucleotide binding;ATP binding;binding;calmodulin binding;calmodulin-dependent protein kinase activity;catalytic activity;channel inhibitor activity;channel regulator activity;cytoskeletal protein binding;identical protein binding;ion channel binding;ion channel inhibitor activity;kinase activity;nucleotide binding;phosphotransferase activity, alcohol group as…	axon part;calcium channel complex;cation channel complex;cell body;cell junction;cell part;cell projection part;cell-cell contact zone;cell-cell junction;cytoplasm;cytoplasmic part;cytoplasmic vesicle membrane;cytoplasmic vesicle part;cytosol;endocytic vesicle membrane;endoplasmic reticulum membrane;endoplasmic reticulum part;initial segment;intercalated disc;intracellular membrane-bounded organe…	Calcium signaling pathway;ErbB signaling pathway;Gastric acid secretion;Glioma;GnRH signaling pathway;ko05152;Long-term potentiation;Melanogenesis;Neurotrophin signaling pathway;Olfactory transduction;Oocyte meiosis;Phototransduction - fly;Wnt signaling pathway	+	hMyoblastsT10_hMyoblastsT0	1.61899	0.028873	0.58866	+	3.53858	A0A8V8TNA7;Q13557-10	A0A8V8TNA7;Q13557-10	A0A8V8TNA7_HUMAN;KCC2D_HUMAN	Homo sapiens	46	Isoform of Q13557, calcium/calmodulin-dependent protein kinase;Isoform of Q13557, Isoform Delta 10 of Calcium/calmodulin-dependent protein kinase type II subunit delta	CAMK2D
12.7722	13.0513	12.742	13.6651	13.309	13.6802	anatomical structure development;biological regulation;calcium ion transport;cation transport;cell communication;cell cycle process;cell differentiation;cell surface receptor linked signaling pathway;cell-cell signaling;cellular component assembly;cellular component organization;cellular component organization or biogenesis;cellular developmental process;cellular macromolecule metabolic process;c…	adenyl nucleotide binding;adenyl ribonucleotide binding;ATP binding;binding;calcium-dependent protein serine/threonine phosphatase activity;calmodulin binding;calmodulin-dependent protein kinase activity;catalytic activity;hydrolase activity;hydrolase activity, acting on ester bonds;identical protein binding;kinase activity;nucleotide binding;phosphatase activity;phosphoprotein phosphatase activi…	cell part;cytoplasmic part;cytoplasmic vesicle membrane;cytoplasmic vesicle part;cytosol;endocytic vesicle membrane;endoplasmic reticulum membrane;endoplasmic reticulum part;intracellular organelle part;intracellular part;membrane;membrane part;nuclear part;nucleoplasm;organelle membrane;organelle part;plasma membrane;sarcoplasmic reticulum membrane;vesicle membrane	Calcium signaling pathway;ErbB signaling pathway;Gastric acid secretion;Glioma;GnRH signaling pathway;ko05152;Long-term potentiation;Melanogenesis;Neurotrophin signaling pathway;Olfactory transduction;Oocyte meiosis;Phototransduction - fly;Wnt signaling pathway	+	hMyoblastsT10_hMyoblastsT0	1.95143	0.0183177	0.696263	+	4.45733	H0Y6G2;Q13555-11;Q13555-5;Q13555-6;Q5SWX3	H0Y6G2;Q13555-11;Q13555-5;Q13555-6;Q5SWX3	H0Y6G2_HUMAN;KCC2G_HUMAN;KCC2G_HUMAN;KCC2G_HUMAN;Q5SWX3_HUMAN	Homo sapiens	11	Isoform of Q13555, calcium/calmodulin-dependent protein kinase;Isoform of Q13555, Isoform 11 of Calcium/calmodulin-dependent protein kinase type II subunit gamma;Isoform of Q13555, Isoform 5 of Calcium/calmodulin-dependent protein kinase type II subunit gamma;Isoform of Q13555, Isoform 6 of Calcium/calmodulin-dependent protein kinase type II subunit gamma;Isoform of Q13555, calcium/calmodulin-dep…	CAMK2G
12.8868	13.0078	13.3026	11.8414	11.9211	11.8556	biological regulation;cell projection organization;cellular component organization;cellular component organization at cellular level;cellular component organization or biogenesis;cellular component organization or biogenesis at cellular level;cellular process;cytoskeleton organization;neuron projection development;organelle organization;regulation of anatomical structure morphogenesis;regulation …	binding;calmodulin binding;cytoskeletal protein binding;microtubule binding;protein binding;spectrin binding;tubulin binding	cell part;cytoplasm;cytoskeletal part;intracellular organelle part;intracellular part;macromolecular complex;microtubule;organelle part;protein complex		+	hMyoblastsT10_hMyoblastsT0	3.15973	0.00480672	-1.19303	+	-9.47492	Q5T5Y3;Q5T5Y3-3	Q5T5Y3;Q5T5Y3-3	CAMP1_HUMAN	Homo sapiens	7	Calmodulin-regulated spectrin-associated protein 1;Isoform of Q5T5Y3, Isoform 3 of Calmodulin-regulated spectrin-associated protein 1	CAMSAP1
16.5574	16.6182	16.54	16.91	16.756	17.0452	biological regulation;cell differentiation;cellular component assembly;cellular component assembly at cellular level;cellular component organization;cellular component organization at cellular level;cellular component organization or biogenesis;cellular component organization or biogenesis at cellular level;cellular developmental process;cellular macromolecular complex assembly;cellular macromole…		cell part;cullin-RING ubiquitin ligase complex;cytoplasm;extracellular membrane-bounded organelle;extracellular organelle;extracellular region part;extracellular vesicular exosome;intracellular membrane-bounded organelle;intracellular organelle;intracellular organelle part;intracellular part;macromolecular complex;membrane;membrane-bounded organelle;membrane-bounded vesicle;nuclear part;nucleopla…		+	hMyoblastsT10_hMyoblastsT0	1.72704	0.0250112	0.331875		3.82187	Q86VP6	Q86VP6	CAND1_HUMAN	Homo sapiens	97	Cullin-associated NEDD8-dissociated protein 1	CAND1
12.3676	12.3387	12.5531	11.5795	10.0895	11.3215	biological regulation;biosynthetic process;cellular biosynthetic process;cellular macromolecule biosynthetic process;cellular macromolecule metabolic process;cellular metabolic process;cellular process;cellular response to stimulus;glycoprotein biosynthetic process;glycoprotein metabolic process;macromolecule biosynthetic process;macromolecule metabolic process;metabolic process;positive regulati…	binding;calcium ion binding;catalytic activity;cation binding;hydrolase activity;hydrolase activity, acting on acid anhydrides;hydrolase activity, acting on acid anhydrides, in phosphorus-containing anhydrides;ion binding;metal ion binding;molecular transducer activity;nucleoside-diphosphatase activity;pyrophosphatase activity;signal transducer activity;uridine-diphosphatase activity	cell part;cytoplasmic part;endoplasmic reticulum membrane;endoplasmic reticulum part;extracellular membrane-bounded organelle;extracellular organelle;extracellular region part;extracellular vesicular exosome;Golgi apparatus part;Golgi cisterna membrane;Golgi membrane;integral to membrane;intracellular organelle part;intracellular part;intrinsic to membrane;membrane;membrane part;membrane-bounded …	Purine metabolism;Pyrimidine metabolism	+	hMyoblastsT10_hMyoblastsT0	1.42527	0.0400488	-1.42296	+	-3.06266	Q8WVQ1;Q8WVQ1-3	Q8WVQ1;Q8WVQ1-3	CANT1_HUMAN	Homo sapiens	3	Soluble calcium-activated nucleotidase 1;Isoform of Q8WVQ1, Isoform 3 of Soluble calcium-activated nucleotidase 1	CANT1
19.1042	19.0448	18.9404	18.4972	18.6173	18.8427	actin cytoskeleton organization;actin filament-based process;activation of adenylate cyclase activity;ameboidal cell migration;axon guidance;biological regulation;blood coagulation;cell activation;cell migration;cell motility;cellular component movement;cellular component organization;cellular component organization at cellular level;cellular component organization or biogenesis;cellular componen…		adherens junction;anchoring junction;cell cortex part;cell junction;cell part;cell-substrate adherens junction;cell-substrate junction;cortical actin cytoskeleton;cortical cytoskeleton;cytoplasmic part;cytoskeletal part;cytoskeleton;extracellular membrane-bounded organelle;extracellular organelle;extracellular region part;extracellular vesicular exosome;focal adhesion;intracellular non-membrane-b…		+	hMyoblastsT10_hMyoblastsT0	1.55187	0.0334406	-0.377419		-3.36926	Q01518;Q01518-2	Q01518;Q01518-2	CAP1_HUMAN	Homo sapiens	132	Adenylyl cyclase-associated protein 1;Isoform of Q01518, Isoform 2 of Adenylyl cyclase-associated protein 1	CAP1
12.8162	13.0726	13.3219	15.0486	14.7927	14.7745	activation of adenylate cyclase activity;axon guidance;biological regulation;cellular component organization;cellular component organization at cellular level;cellular component organization or biogenesis;cellular component organization or biogenesis at cellular level;cellular process;cellular response to stimulus;chemotaxis;cytoskeleton organization;establishment or maintenance of cell polarity;…		cell part;membrane;plasma membrane		+	hMyoblastsT10_hMyoblastsT0	3.34107	0.00530233	1.80171	+	10.554	P40123	P40123	CAP2_HUMAN	Homo sapiens	63	Adenylyl cyclase-associated protein 2	CAP2
16.0334	15.6091	15.7416	15.3907	15.242	15.4634	anatomical structure development;anatomical structure formation involved in morphogenesis;biological regulation;blastocyst development;cellular process;cellular response to acid;cellular response to amine stimulus;cellular response to amino acid stimulus;cellular response to chemical stimulus;cellular response to endogenous stimulus;cellular response to organic nitrogen;cellular response to organ…	binding;calcium ion binding;calcium-dependent cysteine-type endopeptidase activity;catalytic activity;cation binding;cysteine-type endopeptidase activity;cysteine-type peptidase activity;cytoskeletal protein binding;endopeptidase activity;hydrolase activity;ion binding;metal ion binding;peptidase activity;peptidase activity, acting on L-amino acid peptides;protein binding	adherens junction;anchoring junction;cell cortex part;cell junction;cell part;cell projection;cell-substrate adherens junction;cell-substrate junction;chromatin;chromosomal part;cortical actin cytoskeleton;cortical cytoskeleton;cytoplasm;cytoplasmic part;cytoskeletal part;cytoskeleton;cytosol;dendrite;endoplasmic reticulum;endoplasmic reticulum part;extracellular membrane-bounded organelle;extrac…	Alzheimer's disease;Apoptosis;Focal adhesion;Protein processing in endoplasmic reticulum	+	hMyoblastsT10_hMyoblastsT0	1.41559	0.0404191	-0.429375		-3.03989	P17655	P17655	CAN2_HUMAN	Homo sapiens	80	Calpain-2 catalytic subunit	CAPN2
12.6148	11.7177	11.5422	8.69271	9.2575	9.54952	biological regulation;cellular process;cellular response to stimulus;macromolecule metabolic process;metabolic process;primary metabolic process;protein metabolic process;proteolysis;regulation of biological process;regulation of cellular process;response to stimulus;signal transduction	calcium-dependent cysteine-type endopeptidase activity;catalytic activity;cysteine-type endopeptidase activity;cysteine-type peptidase activity;endopeptidase activity;hydrolase activity;peptidase activity;peptidase activity, acting on L-amino acid peptides	adherens junction;anchoring junction;cell junction;cell part;cell surface;cell-substrate adherens junction;cell-substrate junction;cytoplasm;extracellular membrane-bounded organelle;extracellular organelle;extracellular region part;extracellular vesicular exosome;focal adhesion;intracellular;intracellular part;membrane-bounded organelle;membrane-bounded vesicle;organelle;vesicle		+	hMyoblastsT10_hMyoblastsT0	2.5881	0.0100866	-2.79164	+	-6.70025	A0A3B3IRX8;E7EV01;O15484	A0A3B3IRX8;E7EV01;O15484	A0A3B3IRX8_HUMAN;E7EV01_HUMAN;CAN5_HUMAN	Homo sapiens	7	Isoform of O15484, Calpain 5 (Fragment);Isoform of O15484, Calpain 5;Calpain-5	CAPN5
16.3552	16.2429	16.1157	15.8847	15.8186	15.9514	biological regulation;cellular component disassembly;cellular component disassembly at cellular level;cellular component organization;cellular component organization at cellular level;cellular component organization or biogenesis;cellular component organization or biogenesis at cellular level;cellular process;extracellular matrix disassembly;extracellular matrix organization;extracellular structu…	binding;calcium ion binding;calcium-dependent cysteine-type endopeptidase activity;catalytic activity;cation binding;cysteine-type endopeptidase activity;cysteine-type peptidase activity;endopeptidase activity;hydrolase activity;ion binding;metal ion binding;peptidase activity;peptidase activity, acting on L-amino acid peptides	cell part;cytoplasm;cytoplasmic part;cytosol;extracellular membrane-bounded organelle;extracellular organelle;extracellular region part;extracellular vesicular exosome;intracellular part;membrane;membrane-bounded organelle;membrane-bounded vesicle;organelle;plasma membrane;vesicle		+	hMyoblastsT10_hMyoblastsT0	1.95337	0.0182974	-0.35301		-4.46314	A0A0C4DGQ5;P04632	A0A0C4DGQ5;P04632	A0A0C4DGQ5_HUMAN;CPNS1_HUMAN	Homo sapiens	39	Isoform of P04632, Calpain small subunit 1;Calpain small subunit 1	CAPNS1
17.0768	17.2838	17.3474	16.4953	16.3584	16.0806	biological regulation;negative regulation of biological process;negative regulation of biosynthetic process;negative regulation of cellular biosynthetic process;negative regulation of cellular macromolecule biosynthetic process;negative regulation of cellular metabolic process;negative regulation of cellular process;negative regulation of cellular protein metabolic process;negative regulation of …	binding;nucleic acid binding;RNA binding	cell part;cell projection;cytoplasm;cytoplasmic mRNA processing body;cytoplasmic part;cytosol;dendrite;integral to membrane;integral to plasma membrane;intracellular non-membrane-bounded organelle;intracellular organelle;intracellular part;intrinsic to membrane;intrinsic to plasma membrane;macromolecular complex;membrane;membrane part;neuron projection;non-membrane-bounded organelle;organelle;pla…		+	hMyoblastsT10_hMyoblastsT0	2.48818	0.0102867	-0.92459	+	-6.29734	Q14444;Q14444-2	Q14444;Q14444-2	CAPR1_HUMAN	Homo sapiens	26	Caprin-1;Isoform of Q14444, Isoform 2 of Caprin-1	CAPRIN1
17.2525	17.1946	17.2276	16.9282	17.0251	16.9156	actin filament capping;barbed-end actin filament capping;biological regulation;blood coagulation;cellular component assembly;cellular component movement;cellular component organization;cellular component organization or biogenesis;cellular process;coagulation;defense response;hemostasis;immune response;immune system process;innate immune response;macromolecular complex assembly;macromolecular com…	actin binding;binding;cytoskeletal protein binding;protein binding	actin cytoskeleton;cell part;cytoplasmic part;cytoskeletal part;cytoskeleton;cytosol;extracellular membrane-bounded organelle;extracellular organelle;extracellular region;extracellular region part;extracellular vesicular exosome;F-actin capping protein complex;intracellular non-membrane-bounded organelle;intracellular organelle;intracellular organelle part;intracellular part;macromolecular comple…		+	hMyoblastsT10_hMyoblastsT0	2.65535	0.00893827	-0.268579		-6.98375	P52907	P52907	CAZA1_HUMAN	Homo sapiens	25	F-actin-capping protein subunit alpha-1	CAPZA1
15.755	15.5785	15.5529	15.8768	15.8027	15.8368	actin filament capping;barbed-end actin filament capping;biological regulation;blood coagulation;cellular component assembly;cellular component movement;cellular component organization;cellular component organization or biogenesis;cellular process;coagulation;defense response;hemostasis;immune response;immune system process;innate immune response;macromolecular complex assembly;macromolecular com…		actin cytoskeleton;cell cortex part;cell part;cortical cytoskeleton;cytoplasmic part;cytoskeletal part;cytoskeleton;cytosol;extracellular membrane-bounded organelle;extracellular organelle;extracellular region;extracellular region part;extracellular vesicular exosome;F-actin capping protein complex;intracellular non-membrane-bounded organelle;intracellular organelle;intracellular organelle part;i…		+	hMyoblastsT10_hMyoblastsT0	1.4544	0.038563	0.209975		3.13182	P47755	P47755	CAZA2_HUMAN	Homo sapiens	34	F-actin-capping protein subunit alpha-2	CAPZA2
14.4641	14.4978	14.6082	13.1294	12.7058	11.9287	biological regulation;cellular macromolecule metabolic process;cellular metabolic process;cellular nitrogen compound metabolic process;cellular process;cellular response to stimulus;intracellular signal transduction;macromolecule metabolic process;metabolic process;mRNA metabolic process;nitrogen compound metabolic process;nucleic acid metabolic process;nucleobase-containing compound metabolic pr…	binding;DNA binding;enzyme binding;mRNA 3'-UTR binding;mRNA binding;nucleic acid binding;phosphatase binding;protein binding;RNA binding	cell part;cytoplasmic mRNA processing body;cytoplasmic part;cytosol;extracellular membrane-bounded organelle;extracellular organelle;extracellular region part;extracellular vesicular exosome;intracellular non-membrane-bounded organelle;intracellular organelle;intracellular part;macromolecular complex;membrane-bounded organelle;membrane-bounded vesicle;non-membrane-bounded organelle;organelle;P gr…		+	hMyoblastsT10_hMyoblastsT0	2.26293	0.0121931	-1.93543	+	-5.46325	Q9Y2V2	Q9Y2V2	CHSP1_HUMAN	Homo sapiens	8	Calcium-regulated heat-stable protein 1	CARHSP1
9.9665	9.13546	9.41424	7.67192	8.13628	8.1895					+	hMyoblastsT10_hMyoblastsT0	2.16102	0.0137066	-1.50617	+	-5.11668	Q5T8U9;Q5T8V1;Q8N4J0	Q5T8U9;Q5T8V1;Q8N4J0	Q5T8U9_HUMAN;Q5T8V1_HUMAN;CARME_HUMAN	Homo sapiens	1	Isoform of Q8N4J0, Carnosine N-methyltransferase 1;Isoform of Q8N4J0, Carnosine N-methyltransferase (Fragment);Carnosine N-methyltransferase	CARNMT1
13.993	13.9808	14.229	14.8195	14.9277	15.0031	amine metabolic process;amino acid activation;carboxylic acid metabolic process;cellular amine metabolic process;cellular amino acid metabolic process;cellular ketone metabolic process;cellular macromolecule metabolic process;cellular metabolic process;cellular nitrogen compound metabolic process;cellular process;cysteinyl-tRNA aminoacylation;gene expression;macromolecule metabolic process;metabo…	adenyl nucleotide binding;adenyl ribonucleotide binding;aminoacyl-tRNA ligase activity;ATP binding;binding;catalytic activity;cation binding;cysteine-tRNA ligase activity;identical protein binding;ion binding;ligase activity;ligase activity, forming aminoacyl-tRNA and related compounds;ligase activity, forming carbon-oxygen bonds;metal ion binding;nucleic acid binding;nucleotide binding;protein b…	cell part;cytoplasm;cytoplasmic part;cytosol;intracellular part	Aminoacyl-tRNA biosynthesis	+	hMyoblastsT10_hMyoblastsT0	3.03127	0.00511111	0.849168	+	8.77363	P49589;P49589-3	P49589;P49589-3	SYCC_HUMAN	Homo sapiens	49	Cysteine--tRNA ligase, cytoplasmic;Isoform of P49589, Isoform 3 of Cysteine--tRNA ligase, cytoplasmic	CARS1
12.5258	12.5174	11.796	11.7284	11.1865	11.2399	amine metabolic process;amino acid activation;carboxylic acid metabolic process;cellular amine metabolic process;cellular amino acid metabolic process;cellular ketone metabolic process;cellular macromolecule metabolic process;cellular metabolic process;cellular nitrogen compound metabolic process;cellular process;cysteinyl-tRNA aminoacylation;gene expression;macromolecule metabolic process;metabo…	adenyl nucleotide binding;adenyl ribonucleotide binding;aminoacyl-tRNA ligase activity;ATP binding;binding;catalytic activity;cation binding;cysteine-tRNA ligase activity;ion binding;ligase activity;ligase activity, forming aminoacyl-tRNA and related compounds;ligase activity, forming carbon-oxygen bonds;metal ion binding;nucleotide binding;purine nucleotide binding;purine ribonucleoside triphosp…	cell part;cytoplasmic part;cytosol;intracellular organelle lumen;intracellular organelle part;intracellular part;membrane-enclosed lumen;mitochondrial matrix;mitochondrial part;organelle lumen;organelle part	Aminoacyl-tRNA biosynthesis	+	hMyoblastsT10_hMyoblastsT0	1.4039	0.0411568	-0.894836	+	-3.01245	Q9HA77	Q9HA77	SYCM_HUMAN	Homo sapiens	4	Probable cysteine--tRNA ligase, mitochondrial	CARS2
11.6664	11.4421	11.8663	9.11717	7.94262	8.64625	activation of caspase activity;aging;anatomical structure development;apoptosis;biological regulation;brain development;cell death;cell surface receptor linked signaling pathway;cellular developmental process;cellular process;cellular process involved in reproduction;cellular response to abiotic stimulus;cellular response to external stimulus;cellular response to mechanical stimulus;cellular resp…	binding;catalytic activity;cysteine-type endopeptidase activity;cysteine-type peptidase activity;endopeptidase activity;enzyme binding;hydrolase activity;peptidase activity;peptidase activity, acting on L-amino acid peptides;protein binding;protein domain specific binding	cell part;cytoplasm;cytoplasmic part;cytosol;intracellular membrane-bounded organelle;intracellular organelle;intracellular part;membrane;membrane-bounded organelle;mitochondrion;nucleus;organelle		+	hMyoblastsT10_hMyoblastsT0	2.98255	0.00677333	-3.08958	+	-8.5204	P42575	P42575	CASP2_HUMAN	Homo sapiens	3	Caspase-2	CASP2
12.1015	11.7976	11.3774	13.1158	12.7909	12.9051	activation of caspase activity;activation of caspase activity by cytochrome c;anatomical structure development;anatomical structure formation involved in morphogenesis;apoptosis;apoptotic mitochondrial changes;B cell homeostasis;biological regulation;catabolic process;cell death;cell differentiation;cell fate commitment;cell surface receptor linked signaling pathway;cellular catabolic process;cel…	aspartic-type endopeptidase activity;aspartic-type peptidase activity;catalytic activity;cyclin-dependent protein kinase inhibitor activity;cyclin-dependent protein kinase regulator activity;cysteine-type endopeptidase activity;cysteine-type endopeptidase activity involved in apoptotic process;cysteine-type peptidase activity;endopeptidase activity;enzyme inhibitor activity;enzyme regulator activ…	cell part;cytoplasmic part;cytosol;intracellular membrane-bounded organelle;intracellular organelle;intracellular organelle part;intracellular part;membrane;membrane-bounded organelle;nuclear part;nucleoplasm;nucleus;organelle;organelle part;plasma membrane	Alzheimer's disease;Amoebiasis;Amyotrophic lateral sclerosis (ALS);Apoptosis;Colorectal cancer;Epithelial cell signaling in Helicobacter pylori infection;Huntington's disease;ko05152;MAPK signaling pathway;Natural killer cell mediated cytotoxicity;p53 signaling pathway;Parkinson's disease;Pathways in cancer;Toxoplasmosis;Viral myocarditis	+	hMyoblastsT10_hMyoblastsT0	2.1598	0.013676	1.17847	+	5.11263	P42574	P42574	CASP3_HUMAN	Homo sapiens	26	Caspase-3	CASP3
12.0086	11.7846	11.9527	8.27909	9.12378	8.7941	activation of caspase activity;activation of immune response;activation of innate immune response;anatomical structure development;anatomical structure formation involved in morphogenesis;angiogenesis;apoptosis;B cell activation;biological regulation;cell activation;cell death;cell differentiation;cell differentiation involved in embryonic placenta development;cell surface receptor linked signali…	binding;catalytic activity;cysteine-type endopeptidase activity;cysteine-type endopeptidase activity involved in apoptotic process;cysteine-type peptidase activity;death effector domain binding;endopeptidase activity;enzyme binding;hydrolase activity;peptidase activity;peptidase activity, acting on L-amino acid peptides;protein binding;protein domain specific binding;scaffold protein binding;ubiq…	CD95 death-inducing signaling complex;cell body;cell part;cell projection;cytoplasm;cytoplasmic part;cytoskeletal part;cytoskeleton;cytosol;death-inducing signaling complex;intracellular membrane-bounded organelle;intracellular non-membrane-bounded organelle;intracellular organelle;intracellular organelle part;intracellular part;macromolecular complex;membrane;membrane part;membrane raft;membrane…	Alzheimer's disease;Apoptosis;Chagas disease (American trypanosomiasis);Huntington's disease;ko05152;NOD-like receptor signaling pathway;p53 signaling pathway;Pathways in cancer;RIG-I-like receptor signaling pathway;Toll-like receptor signaling pathway;Toxoplasmosis;Viral myocarditis	+	hMyoblastsT10_hMyoblastsT0	3.62648	0.006	-3.18298	+	-12.4903	A0A8Q3SID9;A0A8Q3WKY8;C9JB29;H7C0E2;Q14790;Q14790-2;Q14790-3;Q14790-4;Q14790-9	A0A8Q3SID9;A0A8Q3WKY8;C9JB29;H7C0E2;Q14790;Q14790-2;Q14790-3;Q14790-4;Q14790-9	A0A8Q3SID9_HUMAN;A0A8Q3WKY8_HUMAN;C9JB29_HUMAN;H7C0E2_HUMAN;CASP8_HUMAN;CASP8_HUMAN;CASP8_HUMAN;CASP8_HUMAN;CASP8_HUMAN	Homo sapiens	1	Isoform of Q14790, Caspase 8;Isoform of Q14790, Caspase 8;Isoform of Q14790, Caspase 8;Isoform of Q14790, Caspase-8 (Fragment);Caspase-8;Isoform of Q14790, Isoform 2 of Caspase-8;Isoform of Q14790, Isoform 3 of Caspase-8;Isoform of Q14790, Isoform 4 of Caspase-8;Isoform of Q14790, Isoform 9 of Caspase-8	CASP8
12.9915	12.8605	12.8875	11.9696	9.12978	10.0061					+	hMyoblastsT10_hMyoblastsT0	1.41035	0.0407825	-2.5447	+	-3.02756	A0A6Q8PFF6	A0A6Q8PFF6	A0A6Q8PFF6_HUMAN	Homo sapiens	1	Isoform of P20810, Calpastatin	CAST
14.4664	14.4783	14.4077	15.1811	15.2605	14.6628	acylglycerol metabolic process;aerobic respiration;aging;alcohol metabolic process;anatomical structure development;biological regulation;catabolic process;cell differentiation;cellular aromatic compound metabolic process;cellular catabolic process;cellular component assembly;cellular component organization;cellular component organization or biogenesis;cellular developmental process;cellular lipi…	aminoacylase activity;antioxidant activity;binding;catalase activity;catalytic activity;cation binding;coenzyme binding;cofactor binding;enzyme binding;heme binding;hydrolase activity;hydrolase activity, acting on carbon-nitrogen (but not peptide) bonds;hydrolase activity, acting on carbon-nitrogen (but not peptide) bonds, in linear amides;identical protein binding;ion binding;iron ion binding;me…	adherens junction;anchoring junction;cell junction;cell part;cell-substrate adherens junction;cell-substrate junction;cytoplasmic part;cytosol;endoplasmic reticulum;extracellular membrane-bounded organelle;extracellular organelle;extracellular region part;extracellular vesicular exosome;focal adhesion;Golgi apparatus;intracellular membrane-bounded organelle;intracellular organelle;intracellular o…	Amyotrophic lateral sclerosis (ALS);Methane metabolism;Peroxisome;Tryptophan metabolism	+	hMyoblastsT10_hMyoblastsT0	1.43912	0.039053	0.584021	+	3.09546	P04040	P04040	CATA_HUMAN	Homo sapiens	31	Catalase	CAT
12.3434	12.7327	12.2011	11.8036	11.838	11.7899	anatomical structure development;biological regulation;caveola assembly;cell development;cell surface receptor linked signaling pathway;cellular component assembly;cellular component assembly at cellular level;cellular component organization;cellular component organization at cellular level;cellular component organization or biogenesis;cellular component organization or biogenesis at cellular lev…	binding;D1 dopamine receptor binding;dopamine receptor binding;G-protein-coupled receptor binding;identical protein binding;protein binding;protein dimerization activity;protein homodimerization activity;receptor binding	acrosomal membrane;caveola;cell part;cytoplasmic membrane-bounded vesicle;cytoplasmic part;cytoplasmic vesicle;cytoplasmic vesicle membrane;cytoplasmic vesicle part;extrinsic to internal side of plasma membrane;extrinsic to membrane;extrinsic to plasma membrane;Golgi apparatus;Golgi apparatus part;Golgi membrane;integral to membrane;integral to plasma membrane;intracellular;intracellular membrane…	Bacterial invasion of epithelial cells;Endocytosis;Focal adhesion	+	hMyoblastsT10_hMyoblastsT0	1.73993	0.0246995	-0.615252	+	-3.85659	E9PCT3;P51636;P51636-2;P51636-3	E9PCT3;P51636;P51636-2;P51636-3	E9PCT3_HUMAN;CAV2_HUMAN;CAV2_HUMAN;CAV2_HUMAN	Homo sapiens	2	Isoform of P51636, Caveolin;Caveolin-2;Isoform of P51636, Isoform Beta of Caveolin-2;Isoform of P51636, Isoform C of Caveolin-2	CAV2
13.5426	13.836	13.9952	13.0958	13.3833	13.0729	actin cytoskeleton organization;actin filament-based process;biological regulation;cellular component organization;cellular component organization at cellular level;cellular component organization or biogenesis;cellular component organization or biogenesis at cellular level;cellular process;circadian regulation of gene expression;circadian rhythm;cortical actin cytoskeleton organization;cortical …	binding;enzyme binding;kinase binding;protein binding;protein kinase binding;protein kinase C binding	caveola;cell part;cytoplasm;intracellular part;macromolecular complex;membrane part;membrane raft;plasma membrane part;protein complex		+	hMyoblastsT10_hMyoblastsT0	1.66547	0.0267357	-0.607216	+	-3.65878	Q969G5	Q969G5	CAVN3_HUMAN	Homo sapiens	19	Caveolae-associated protein 3	CAVIN3
11.8345	11.759	11.2801	10.3614	10.8022	10.2209	anatomical structure development;biological regulation;biosynthetic process;cell activation;cell differentiation;cell maturation;cellular biosynthetic process;cellular developmental process;cellular macromolecule biosynthetic process;cellular macromolecule metabolic process;cellular metabolic process;cellular nitrogen compound metabolic process;cellular process;cellular protein metabolic process;…	binding;DNA binding;nucleic acid binding;nucleic acid binding transcription factor activity;protein binding transcription factor activity;sequence-specific DNA binding transcription factor activity;transcription coactivator activity;transcription cofactor activity;transcription factor binding transcription factor activity	cell part;intracellular membrane-bounded organelle;intracellular organelle;intracellular part;membrane;membrane-bounded organelle;nucleus;organelle		+	hMyoblastsT10_hMyoblastsT0	2.0364	0.0163654	-1.16303	+	-4.7164	Q13951	Q13951	PEBB_HUMAN	Homo sapiens	3	Core-binding factor subunit beta	CBFB
12.7105	12.5491	11.8093	10.1437	10.3388	10.0715	biological regulation;cell surface receptor linked signaling pathway;cellular macromolecule metabolic process;cellular metabolic process;cellular process;cellular protein metabolic process;cellular response to chemical stimulus;cellular response to fibroblast growth factor stimulus;cellular response to growth factor stimulus;cellular response to organic substance;cellular response to stimulus;enz…	acid-amino acid ligase activity;binding;calcium ion binding;catalytic activity;cation binding;ephrin receptor binding;ion binding;ligase activity;ligase activity, forming carbon-nitrogen bonds;metal ion binding;molecular transducer activity;nucleic acid binding transcription factor activity;protein binding;protein domain specific binding;receptor binding;sequence-specific DNA binding transcriptio…	cell part;cytoplasm;cytoplasmic part;cytosol;flotillin complex;intracellular membrane-bounded organelle;intracellular organelle;intracellular part;macromolecular complex;membrane;membrane part;membrane-bounded organelle;nucleus;organelle;plasma membrane;plasma membrane part;protein complex	Bacterial invasion of epithelial cells;Chronic myeloid leukemia;Endocytosis;ErbB signaling pathway;Insulin signaling pathway;Jak-STAT signaling pathway;Pathways in cancer;T cell receptor signaling pathway;Ubiquitin mediated proteolysis	+	hMyoblastsT10_hMyoblastsT0	2.77672	0.00803902	-2.17163	+	-7.52212	A0A0U1RR39;P22681	A0A0U1RR39;P22681	A0A0U1RR39_HUMAN;CBL_HUMAN	Homo sapiens	5	Isoform of P22681, E3 ubiquitin-protein ligase CBL;E3 ubiquitin-protein ligase CBL	CBL
13.8268	12.9995	12.9427	15.0808	15.893	15.3023	biological adhesion;biological regulation;cell adhesion;cell-cell adhesion;cellular macromolecule metabolic process;cellular metabolic process;cellular process;cellular protein metabolic process;macromolecule metabolic process;macromolecule modification;metabolic process;negative regulation of biological process;negative regulation of cell adhesion;negative regulation of cellular process;positive…	acid-amino acid ligase activity;binding;catalytic activity;cation binding;ion binding;ligase activity;ligase activity, forming carbon-nitrogen bonds;metal ion binding;nucleic acid binding;small conjugating protein ligase activity;transition metal ion binding;ubiquitin-protein ligase activity;zinc ion binding	cell part;intracellular part;macromolecular complex;protein complex;ubiquitin ligase complex		+	hMyoblastsT10_hMyoblastsT0	2.35407	0.0106911	2.16906	+	5.789	A0A8V8TMY5;C9J2P9;Q75N03;Q75N03-2	A0A8V8TMY5;C9J2P9;Q75N03;Q75N03-2	A0A8V8TMY5_HUMAN;C9J2P9_HUMAN;HAKAI_HUMAN;HAKAI_HUMAN	Homo sapiens	1	Isoform of Q75N03, RING-type E3 ubiquitin transferase;Isoform of Q75N03, RING-type E3 ubiquitin transferase (Fragment);E3 ubiquitin-protein ligase Hakai;Isoform of Q75N03, Isoform 2 of E3 ubiquitin-protein ligase Hakai	CBLL1
14.4699	14.5925	14.5876	14.1529	14.2657	13.7528	biological regulation;biosynthetic process;cellular biosynthetic process;cellular component organization;cellular component organization at cellular level;cellular component organization or biogenesis;cellular component organization or biogenesis at cellular level;cellular macromolecule biosynthetic process;cellular macromolecule metabolic process;cellular metabolic process;cellular nitrogen comp…	binding;enzyme binding;identical protein binding;protein binding;protein domain specific binding	cell part;centromeric heterochromatin;chromatin;chromosomal part;chromosome, centromeric region;condensed chromosome, centromeric region;cytoskeletal part;envelope;euchromatin;heterochromatin;intracellular membrane-bounded organelle;intracellular non-membrane-bounded organelle;intracellular organelle;intracellular organelle part;intracellular part;membrane;membrane-bounded organelle;non-membrane-…		+	hMyoblastsT10_hMyoblastsT0	1.42725	0.0400383	-0.492837		-3.06734	Q13185	Q13185	CBX3_HUMAN	Homo sapiens	13	Chromobox protein homolog 3	CBX3
12.8147	12.6948	12.9151	11.6817	11.5118	11.9843	biological regulation;biosynthetic process;cellular biosynthetic process;cellular macromolecule biosynthetic process;cellular macromolecule metabolic process;cellular metabolic process;cellular nitrogen compound metabolic process;cellular process;macromolecule biosynthetic process;macromolecule metabolic process;metabolic process;negative regulation of biological process;negative regulation of bi…	binding;core promoter proximal region DNA binding;core promoter proximal region sequence-specific DNA binding;DNA binding;nucleic acid binding;nucleic acid binding transcription factor activity;regulatory region DNA binding;regulatory region nucleic acid binding;RNA polymerase II core promoter proximal region sequence-specific DNA binding;RNA polymerase II core promoter proximal region sequence-s…	cell part;intracellular membrane-bounded organelle;intracellular organelle;intracellular organelle part;intracellular part;membrane-bounded organelle;nuclear part;nucleoplasm;organelle;organelle part		+	hMyoblastsT10_hMyoblastsT0	2.68503	0.00875274	-1.08224	+	-7.11214	H7C1U3;Q5T0F9-2	H7C1U3;Q5T0F9-2	H7C1U3_HUMAN;C2D1B_HUMAN	Homo sapiens	14	Isoform of Q5T0F9, Coiled-coil and C2 domain containing 1B (Fragment);Isoform of Q5T0F9, Isoform 2 of Coiled-coil and C2 domain-containing protein 1B	CC2D1B
15.8983	15.6159	15.5842	15.0297	15.0562	14.1746	apoptotic mitochondrial changes;biological regulation;cell cycle;cellular component organization;cellular component organization at cellular level;cellular component organization or biogenesis;cellular component organization or biogenesis at cellular level;cellular macromolecule metabolic process;cellular metabolic process;cellular nitrogen compound metabolic process;cellular process;cellular res…	basal RNA polymerase II transcription machinery binding;basal transcription machinery binding;binding;enzyme binding;enzyme inhibitor activity;enzyme regulator activity;protein binding;RNA polymerase binding;RNA polymerase core enzyme binding;RNA polymerase II core binding	cell part;chromatin;chromosomal part;cytoplasm;cytoplasmic part;intracellular membrane-bounded organelle;intracellular organelle;intracellular organelle lumen;intracellular organelle part;intracellular part;membrane-bounded organelle;membrane-enclosed lumen;mitochondrial matrix;mitochondrial part;nuclear chromatin;nuclear chromosome part;nuclear part;nucleoplasm;nucleus;organelle;organelle lumen;…		+	hMyoblastsT10_hMyoblastsT0	1.43629	0.0390301	-0.945963	+	-3.08874	Q8N163	Q8N163	CCAR2_HUMAN	Homo sapiens	31	Cell cycle and apoptosis regulator protein 2	CCAR2
11.5682	11.8419	12.1328	10.6475	9.72047	11.0595			cell part;extracellular region;membrane		+	hMyoblastsT10_hMyoblastsT0	1.48431	0.036613	-1.37181	+	-3.20366	Q9H6E4	Q9H6E4	CC134_HUMAN	Homo sapiens	4	Coiled-coil domain-containing protein 134	CCDC134
12.3901	12.1634	12.237	9.43973	8.37153	8.99747			cell part;intracellular non-membrane-bounded organelle;intracellular organelle;intracellular organelle part;intracellular part;non-membrane-bounded organelle;nuclear part;nucleolus;organelle;organelle part		+	hMyoblastsT10_hMyoblastsT0	3.33185	0.00521143	-3.32728	+	-10.4965	I3L0U5;Q6PK04	I3L0U5;Q6PK04	I3L0U5_HUMAN;CC137_HUMAN	Homo sapiens	1	Isoform of Q6PK04, Coiled-coil domain containing 137 (Fragment);Coiled-coil domain-containing protein 137	CCDC137
11.2826	11.9115	11.7917	12.4371	12.452	12.1914					+	hMyoblastsT10_hMyoblastsT0	1.53075	0.0342081	0.698249	+	3.31698	Q86WV7;Q96MW1	Q86WV7;Q96MW1	Q86WV7_HUMAN;CCD43_HUMAN	Homo sapiens	4	Isoform of Q96MW1, Coiled-coil domain-containing protein 43;Coiled-coil domain-containing protein 43	CCDC43
14.1114	14.2451	14.1608	13.9504	13.9923	13.9795	biological regulation;calcium ion homeostasis;cation homeostasis;cell differentiation;cellular developmental process;cellular process;cellular response to biotic stimulus;cellular response to stimulus;cellular response to stress;chemical homeostasis;developmental process;divalent inorganic cation homeostasis;ER overload response;ER-nucleus signaling pathway;homeostatic process;ion homeostasis;met…	binding;calcium ion binding;cation binding;ion binding;metal ion binding	cell part;cytoplasmic part;endoplasmic reticulum;integral to membrane;intracellular membrane-bounded organelle;intracellular organelle;intracellular part;intrinsic to membrane;membrane;membrane part;membrane-bounded organelle;organelle		+	hMyoblastsT10_hMyoblastsT0	2.07655	0.0157295	-0.198343		-4.84264	Q96A33	Q96A33	CCD47_HUMAN	Homo sapiens	32	PAT complex subunit CCDC47	CCDC47
14.3784	14.3853	14.3191	13.7457	13.8296	13.9092		binding;enzyme binding;protein binding;ubiquitin protein ligase binding	cell part;cytoplasm;intracellular part		+	hMyoblastsT10_hMyoblastsT0	3.30169	0.00545455	-0.532784	+	-10.3103	Q8IVM0	Q8IVM0	CCD50_HUMAN	Homo sapiens	12	Coiled-coil domain-containing protein 50	CCDC50
12.4981	12.4932	11.6649	11.4394	11.3613	10.9462	activation of protein kinase activity;activation of protein kinase B activity;biological regulation;biosynthetic process;cell migration;cell motility;cell projection assembly;cell projection organization;cellular biosynthetic process;cellular component assembly;cellular component assembly at cellular level;cellular component movement;cellular component organization;cellular component organization…	actin binding;binding;cytoskeletal protein binding;enzyme binding;identical protein binding;kinase binding;lipid binding;microtubule binding;phosphatidylinositol binding;phospholipid binding;protein binding;protein dimerization activity;protein homodimerization activity;protein kinase B binding;protein kinase binding;tubulin binding	cell part;cell projection;cytoplasmic membrane-bounded vesicle;cytoplasmic part;cytoplasmic vesicle;cytosol;endoplasmic reticulum;Golgi apparatus;intracellular membrane-bounded organelle;intracellular organelle;intracellular part;lamellipodium;membrane;membrane-bounded organelle;membrane-bounded vesicle;organelle;plasma membrane;vesicle		+	hMyoblastsT10_hMyoblastsT0	1.42628	0.0400828	-0.969774	+	-3.06505	A0A2R8Y7B1;Q3V6T2;Q3V6T2-2;Q3V6T2-3;Q3V6T2-4	A0A2R8Y7B1;Q3V6T2;Q3V6T2-2;Q3V6T2-3;Q3V6T2-4	A0A2R8Y7B1_HUMAN;GRDN_HUMAN;GRDN_HUMAN;GRDN_HUMAN;GRDN_HUMAN	Homo sapiens	26	Isoform of Q3V6T2, Coiled-coil domain containing 88A;Girdin;Isoform of Q3V6T2, Isoform 2 of Girdin;Isoform of Q3V6T2, Isoform 3 of Girdin;Isoform of Q3V6T2, Isoform 4 of Girdin	CCDC88A
12.7518	11.9218	13.3242	14.5095	15.7777	14.4996	anatomical structure development;anatomical structure formation involved in morphogenesis;anatomical structure morphogenesis;angiogenesis;apoptosis;apoptosis involved in heart morphogenesis;apoptosis involved in morphogenesis;atrial septum morphogenesis;atrioventricular valve morphogenesis;biological adhesion;biological regulation;blood vessel development;cardiac septum development;cardiac septum…	binding;carbohydrate binding;extracellular matrix binding;glycosaminoglycan binding;heparin binding;integrin binding;pattern binding;polysaccharide binding;protein binding;protein complex binding;receptor binding	extracellular matrix;extracellular region part;proteinaceous extracellular matrix		+	hMyoblastsT10_hMyoblastsT0	1.73681	0.0247415	2.26303	+	3.84817	O00622	O00622	CCN1_HUMAN	Homo sapiens	30	CCN family member 1	CCN1
10.6333	10.8371	10.8772	8.76003	9.25698	9.95809	anatomical structure morphogenesis;biological regulation;cell cycle;cell cycle checkpoint;cell cycle phase;cell cycle process;cell division;cellular component organization;cellular component organization at cellular level;cellular component organization or biogenesis;cellular component organization or biogenesis at cellular level;cellular process;cellular response to stimulus;cellular response to…		cell part;cytoplasm;female pronucleus;intracellular membrane-bounded organelle;intracellular organelle;intracellular organelle part;intracellular part;male pronucleus;membrane-bounded organelle;nuclear part;nucleoplasm;nucleus;organelle;organelle part;pronucleus	Cell cycle;Progesterone-mediated oocyte maturation	+	hMyoblastsT10_hMyoblastsT0	1.82762	0.021049	-1.45749	+	-4.0984	P20248	P20248	CCNA2_HUMAN	Homo sapiens	1	Cyclin-A2	CCNA2
13.5821	13.3665	12.9982	11.6221	9.45893	9.36624	anaphase-promoting complex-dependent proteasomal ubiquitin-dependent protein catabolic process;anatomical structure development;anatomical structure morphogenesis;biological regulation;cardiac cell development;cardiac muscle cell development;catabolic process;cell cycle;cell cycle process;cell development;cell division;cell maturation;cellular catabolic process;cellular component assembly;cellula…	binding;catalytic activity;enzyme binding;histone kinase activity;kinase activity;kinase binding;patched binding;phosphotransferase activity, alcohol group as acceptor;protein binding;protein kinase activity;protein kinase binding;receptor binding;transferase activity;transferase activity, transferring phosphorus-containing groups	cell part;centrosome;chromosomal part;condensed chromosome outer kinetochore;condensed nuclear chromosome outer kinetochore;cytoplasm;cytoplasmic part;cytoskeletal part;cytosol;intracellular membrane-bounded organelle;intracellular non-membrane-bounded organelle;intracellular organelle;intracellular organelle part;intracellular part;macromolecular complex;membrane;membrane-bounded organelle;micro…	Cell cycle;p53 signaling pathway;Progesterone-mediated oocyte maturation	+	hMyoblastsT10_hMyoblastsT0	1.85854	0.0206737	-3.16653	+	-4.18607	P14635;P14635-2	P14635;P14635-2	CCNB1_HUMAN	Homo sapiens	8	G2/mitotic-specific cyclin-B1;Isoform of P14635, Isoform 2 of G2/mitotic-specific cyclin-B1	CCNB1
13.3691	13.352	13.1588	12.9918	13.0653	12.758	biological regulation;cation transport;cellular metabolic process;cellular process;cellular response to chemical stimulus;cellular response to oxidative stress;cellular response to oxygen radical;cellular response to reactive oxygen species;cellular response to stimulus;cellular response to stress;cellular response to superoxide;copper ion transmembrane transport;copper ion transport;establishmen…	antioxidant activity;binding;catalytic activity;cation binding;cation transmembrane transporter activity;copper ion binding;copper ion transmembrane transporter activity;disulfide oxidoreductase activity;inorganic cation transmembrane transporter activity;ion binding;ion transmembrane transporter activity;metal ion binding;metal ion transmembrane transporter activity;oxidoreductase activity;oxido…	cell part;cytoplasm;cytoplasmic part;cytosol;intracellular membrane-bounded organelle;intracellular organelle;intracellular part;membrane-bounded organelle;nucleus;organelle	Amyotrophic lateral sclerosis (ALS)	+	hMyoblastsT10_hMyoblastsT0	1.44006	0.0390433	-0.354964		-3.09768	J3KNF4;O14618	J3KNF4;O14618	J3KNF4_HUMAN;CCS_HUMAN	Homo sapiens	9	Isoform of O14618, Superoxide dismutase copper chaperone;Copper chaperone for superoxide dismutase	CCS
16.775	16.7848	16.6883	16.6483	16.4801	16.4264	binding of sperm to zona pellucida;cell recognition;cell-cell recognition;cellular component assembly;cellular component assembly at cellular level;cellular component organization;cellular component organization at cellular level;cellular component organization or biogenesis;cellular component organization or biogenesis at cellular level;cellular macromolecule metabolic process;cellular metabolic…	adenyl nucleotide binding;adenyl ribonucleotide binding;ATP binding;binding;nucleotide binding;protein binding;purine nucleotide binding;purine ribonucleoside triphosphate binding;purine ribonucleotide binding;ribonucleotide binding;unfolded protein binding	cell body;cell part;chaperonin-containing T-complex;cytoplasm;cytoplasmic part;cytoskeletal part;cytoskeleton;cytosol;cytosolic part;extracellular membrane-bounded organelle;extracellular organelle;extracellular region part;extracellular vesicular exosome;intracellular non-membrane-bounded organelle;intracellular organelle;intracellular organelle part;intracellular part;macromolecular complex;mem…		+	hMyoblastsT10_hMyoblastsT0	1.45857	0.0382694	-0.231098		-3.14177	P49368	P49368	TCPG_HUMAN	Homo sapiens	117	T-complex protein 1 subunit gamma	CCT3
17.6478	17.5908	17.5038	17.431	17.2423	17.0871	binding of sperm to zona pellucida;cell recognition;cell-cell recognition;cellular macromolecule metabolic process;cellular metabolic process;cellular process;cellular process involved in reproduction;cellular protein metabolic process;'de novo' posttranslational protein folding;'de novo' protein folding;macromolecule metabolic process;metabolic process;primary metabolic process;protein folding;p…	adenyl nucleotide binding;adenyl ribonucleotide binding;ATP binding;binding;nucleotide binding;protein binding;purine nucleotide binding;purine ribonucleoside triphosphate binding;purine ribonucleotide binding;ribonucleotide binding;unfolded protein binding	cell body;cell part;centrosome;chaperonin-containing T-complex;cytoplasm;cytoplasmic membrane-bounded vesicle;cytoplasmic part;cytoplasmic vesicle;cytoskeletal part;cytosol;cytosolic part;extracellular membrane-bounded organelle;extracellular organelle;extracellular region part;extracellular vesicular exosome;intracellular membrane-bounded organelle;intracellular non-membrane-bounded organelle;in…		+	hMyoblastsT10_hMyoblastsT0	1.41313	0.0406123	-0.327339		-3.03409	P50991	P50991	TCPD_HUMAN	Homo sapiens	104	T-complex protein 1 subunit delta	CCT4
17.2815	17.3131	17.1792	17.0868	16.8581	16.7379	binding of sperm to zona pellucida;cell recognition;cell-cell recognition;cellular macromolecule metabolic process;cellular metabolic process;cellular process;cellular process involved in reproduction;cellular protein metabolic process;'de novo' posttranslational protein folding;'de novo' protein folding;macromolecule metabolic process;metabolic process;primary metabolic process;protein folding;p…	adenyl nucleotide binding;adenyl ribonucleotide binding;ATP binding;binding;nucleotide binding;protein binding;purine nucleotide binding;purine ribonucleoside triphosphate binding;purine ribonucleotide binding;ribonucleotide binding;unfolded protein binding	acrosomal vesicle;cell body;cell part;chaperonin-containing T-complex;cytoplasm;cytoplasmic membrane-bounded vesicle;cytoplasmic part;cytoplasmic vesicle;cytoskeletal part;cytosol;cytosolic part;extracellular membrane-bounded organelle;extracellular organelle;extracellular region part;extracellular vesicular exosome;intracellular membrane-bounded organelle;intracellular organelle;intracellular or…		+	hMyoblastsT10_hMyoblastsT0	1.52613	0.0344253	-0.363668		-3.30563	P40227	P40227	TCPZ_HUMAN	Homo sapiens	89	T-complex protein 1 subunit zeta	CCT6A
16.4695	16.4971	16.3279	16.3104	16.1138	16.0092	binding of sperm to zona pellucida;cell recognition;cell-cell recognition;cellular macromolecule metabolic process;cellular metabolic process;cellular process;cellular process involved in reproduction;cellular protein metabolic process;'de novo' posttranslational protein folding;'de novo' protein folding;macromolecule metabolic process;metabolic process;primary metabolic process;protein folding;p…	adenyl nucleotide binding;adenyl ribonucleotide binding;ATP binding;binding;nucleotide binding;protein binding;purine nucleotide binding;purine ribonucleoside triphosphate binding;purine ribonucleotide binding;ribonucleotide binding;unfolded protein binding	cell body;cell part;chaperonin-containing T-complex;cytoplasm;cytoplasmic part;cytoskeletal part;cytosol;cytosolic part;extracellular membrane-bounded organelle;extracellular organelle;extracellular region part;extracellular vesicular exosome;intracellular membrane-bounded organelle;intracellular organelle;intracellular organelle part;intracellular part;macromolecular complex;membrane-bounded org…		+	hMyoblastsT10_hMyoblastsT0	1.3094	0.0493141	-0.287034		-2.79532	Q99832	Q99832	TCPH_HUMAN	Homo sapiens	91	T-complex protein 1 subunit eta	CCT7
17.4196	17.4174	17.2876	17.2154	16.9853	16.8005	binding of sperm to zona pellucida;cell recognition;cell-cell recognition;cellular component assembly;cellular component assembly at cellular level;cellular component organization;cellular component organization at cellular level;cellular component organization or biogenesis;cellular component organization or biogenesis at cellular level;cellular macromolecule metabolic process;cellular metabolic…	adenyl nucleotide binding;adenyl ribonucleotide binding;ATP binding;ATPase activity;ATPase activity, coupled;binding;catalytic activity;hydrolase activity;hydrolase activity, acting on acid anhydrides;hydrolase activity, acting on acid anhydrides, in phosphorus-containing anhydrides;nucleoside-triphosphatase activity;nucleotide binding;purine nucleotide binding;purine ribonucleoside triphosphate …	aggresome;cell body;cell part;centrosome;chaperonin-containing T-complex;cytoplasm;cytoplasmic part;cytoskeletal part;cytoskeleton;cytosol;cytosolic part;extracellular membrane-bounded organelle;extracellular organelle;extracellular region part;extracellular vesicular exosome;inclusion body;intermediate filament cytoskeleton;intracellular non-membrane-bounded organelle;intracellular organelle;int…		+	hMyoblastsT10_hMyoblastsT0	1.36935	0.0437565	-0.374423		-2.93216	P50990	P50990	TCPQ_HUMAN	Homo sapiens	114	T-complex protein 1 subunit theta	CCT8
12.7395	13.0329	13.0606	9.48202	7.17492	7.99856	cation transport;cellular potassium ion transport;cellular process;establishment of localization;ion transmembrane transport;ion transport;metal ion transport;monovalent inorganic cation transport;potassium ion transmembrane transport;potassium ion transport;transmembrane transport;transport	adenyl nucleotide binding;adenyl ribonucleotide binding;anion channel activity;anion transmembrane transporter activity;ATP binding;binding;calcium activated cation channel activity;calcium-activated potassium channel activity;cation channel activity;cation transmembrane transporter activity;channel activity;gated channel activity;ion channel activity;ion gated channel activity;ion transmembrane …	cell part;cytoplasm;intracellular part		+	hMyoblastsT10_hMyoblastsT0	2.64074	0.00944422	-4.72582	+	-6.92127	A6NM43;Q96SF2	A6NM43;Q96SF2	TCPQL_HUMAN;TCPQM_HUMAN	Homo sapiens	1	Putative T-complex protein 1 subunit theta-like 1;T-complex protein 1 subunit theta-like 2	CCT8L1P
9.76377	8.74811	8.0896	12.0304	14.8131	12.3659	anatomical structure development;anatomical structure regression;biological regulation;cell migration;cell motility;cellular component movement;cellular process;developmental process;hemopoietic or lymphoid organ development;locomotion;lymph node development;organ development;positive regulation of apoptosis;positive regulation of biological process;positive regulation of cell death;positive regu…	binding;calcium ion binding;carbohydrate binding;cation binding;extracellular matrix binding;ion binding;metal ion binding	cell part;cytoplasm;extracellular matrix;extracellular membrane-bounded organelle;extracellular organelle;extracellular region part;extracellular vesicular exosome;integral to membrane;intracellular part;intrinsic to membrane;membrane part;membrane-bounded organelle;membrane-bounded vesicle;organelle;proteinaceous extracellular matrix;vesicle		+	hMyoblastsT10_hMyoblastsT0	1.85975	0.0206903	4.20265	+	4.18954	Q9HCU0	Q9HCU0	CD248_HUMAN	Homo sapiens	5	Endosialin	CD248
14.0914	14.125	14.3926	13.8495	13.4087	13.4196	biological regulation;cell activation;cell proliferation;cellular process;immune response;immune system process;leukocyte activation;lymphocyte activation;negative regulation of biological process;negative regulation of biosynthetic process;negative regulation of cell activation;negative regulation of cell proliferation;negative regulation of cellular biosynthetic process;negative regulation of c…	binding;protein binding;receptor binding	cell part;external side of plasma membrane;extracellular membrane-bounded organelle;extracellular organelle;extracellular region part;extracellular vesicular exosome;integral to membrane;intrinsic to membrane;membrane part;membrane-bounded organelle;membrane-bounded vesicle;organelle;plasma membrane part;vesicle	Cell adhesion molecules (CAMs)	+	hMyoblastsT10_hMyoblastsT0	1.68404	0.0260189	-0.643732	+	-3.70747	A0A0C4DGH0;H0YL10;H0YN29;Q5ZPR3;Q5ZPR3-2	A0A0C4DGH0;H0YL10;H0YN29;Q5ZPR3;Q5ZPR3-2	A0A0C4DGH0_HUMAN;H0YL10_HUMAN;H0YN29_HUMAN;CD276_HUMAN;CD276_HUMAN	Homo sapiens	3	Isoform of Q5ZPR3, CD276 molecule;Isoform of Q5ZPR3, CD276 molecule (Fragment);Isoform of Q5ZPR3, CD276 molecule (Fragment);CD276 antigen;Isoform of Q5ZPR3, Isoform 2 of CD276 antigen	CD276
12.8484	11.9861	12.1142	9.8436	10.969	9.05961	assembly of spliceosomal tri-snRNP;biological regulation;cellular component assembly;cellular component assembly at cellular level;cellular component organization;cellular component organization at cellular level;cellular component organization or biogenesis;cellular component organization or biogenesis at cellular level;cellular macromolecular complex assembly;cellular macromolecular complex sub…	binding;ribonucleoprotein binding	cell part;cytoplasm;intracellular membrane-bounded organelle;intracellular organelle;intracellular organelle part;intracellular part;macromolecular complex;membrane-bounded organelle;nuclear part;nucleoplasm;nucleus;organelle;organelle part;ribonucleoprotein complex;small nuclear ribonucleoprotein complex;U5 snRNP		+	hMyoblastsT10_hMyoblastsT0	1.7302	0.0249055	-2.35882	+	-3.83038	O95400	O95400	CD2B2_HUMAN	Homo sapiens	2	CD2 antigen cytoplasmic tail-binding protein 2	CD2BP2
16.7493	16.6455	16.4643	15.2814	15.7301	15.1937	amine metabolic process;aminoglycan catabolic process;aminoglycan metabolic process;anatomical structure development;anatomical structure morphogenesis;biological adhesion;biological regulation;blood coagulation;branching involved in prostate gland morphogenesis;branching involved in ureteric bud morphogenesis;branching morphogenesis of a tube;carbohydrate catabolic process;carbohydrate metabolic…	binding;carbohydrate binding;catalytic activity;collagen binding;glycosaminoglycan binding;hexosaminidase activity;hyaluronic acid binding;hyalurononglucosaminidase activity;hydrolase activity;hydrolase activity, acting on glycosyl bonds;hydrolase activity, hydrolyzing O-glycosyl compounds;pattern binding;polysaccharide binding;protein binding	adherens junction;anchoring junction;basolateral plasma membrane;cell junction;cell part;cell surface;cell-substrate adherens junction;cell-substrate junction;cytoplasm;cytoplasmic part;external side of plasma membrane;extracellular membrane-bounded organelle;extracellular organelle;extracellular region part;extracellular vesicular exosome;focal adhesion;Golgi apparatus;integral to membrane;integ…	ECM-receptor interaction;Hematopoietic cell lineage;Shigellosis	+	hMyoblastsT10_hMyoblastsT0	2.55247	0.00991459	-1.21799	+	-6.55412	H0YD13;P16070;P16070-10;P16070-11;P16070-12;P16070-13;P16070-14;P16070-16;P16070-17;P16070-18;P16070-3;P16070-4;P16070-5;P16070-6;P16070-7;P16070-8	H0YD13;P16070;P16070-10;P16070-11;P16070-12;P16070-13;P16070-14;P16070-16;P16070-17;P16070-18;P16070-3;P16070-4;P16070-5;P16070-6;P16070-7;P16070-8	H0YD13_HUMAN;CD44_HUMAN;CD44_HUMAN;CD44_HUMAN;CD44_HUMAN;CD44_HUMAN;CD44_HUMAN;CD44_HUMAN;CD44_HUMAN;CD44_HUMAN;CD44_HUMAN;CD44_HUMAN;CD44_HUMAN;CD44_HUMAN;CD44_HUMAN;CD44_HUMAN	Homo sapiens	32	Isoform of P16070, CD44 antigen;CD44 antigen;Isoform of P16070, Isoform 10 of CD44 antigen;Isoform of P16070, Isoform 11 of CD44 antigen;Isoform of P16070, Isoform 12 of CD44 antigen;Isoform of P16070, Isoform 13 of CD44 antigen;Isoform of P16070, Isoform 14 of CD44 antigen;Isoform of P16070, Isoform 16 of CD44 antigen;Isoform of P16070, Isoform 17 of CD44 antigen;Isoform of P16070, Isoform 18 of…	CD44
14.7846	14.3952	14.4585	12.9941	13.1025	12.4176	biological adhesion;biological regulation;blood coagulation;cell activation;cell adhesion;cell migration;cell motility;cell-matrix adhesion;cell-substrate adhesion;cellular component movement;cellular localization;cellular macromolecule localization;cellular pigment accumulation;cellular pigmentation;cellular process;cellular protein localization;cellular response to stimulus;coagulation;developm…		cell part;cell surface;cytoplasmic membrane-bounded vesicle;cytoplasmic part;cytoplasmic vesicle;cytoplasmic vesicle membrane;cytoplasmic vesicle part;endosomal part;endosome lumen;endosome membrane;extracellular membrane-bounded organelle;extracellular organelle;extracellular region part;extracellular vesicular exosome;integral to membrane;integral to plasma membrane;intracellular membrane-bound…	Lysosome	+	hMyoblastsT10_hMyoblastsT0	2.65649	0.00897521	-1.70806	+	-6.98865	F8VV56;F8VWK8;F8W022;P08962;P08962-2;P08962-3	F8VV56;F8VWK8;F8W022;P08962;P08962-2;P08962-3	F8VV56_HUMAN;F8VWK8_HUMAN;F8W022_HUMAN;CD63_HUMAN;CD63_HUMAN;CD63_HUMAN	Homo sapiens	2	Isoform of P08962, CD63 molecule;Isoform of P08962, Tetraspanin (Fragment);Isoform of P08962, Tetraspanin (Fragment);CD63 antigen;Isoform of P08962, Isoform 2 of CD63 antigen;Isoform of P08962, Isoform 3 of CD63 antigen	CD63
13.7211	13.6888	13.4371	12.8302	12.9584	12.5697	biological regulation;cell cycle;cell cycle arrest;cell cycle process;cell division;cellular process;negative regulation of biological process;negative regulation of cell cycle;negative regulation of cellular process;positive regulation of biological process;positive regulation of cell proliferation;positive regulation of cellular process;regulation of biological process;regulation of cell cycle;…		cell part;cytoplasm;intracellular part		+	hMyoblastsT10_hMyoblastsT0	2.33132	0.0111093	-0.829595	+	-5.70625	O75794;X6RA30	O75794;X6RA30	CD123_HUMAN;X6RA30_HUMAN	Homo sapiens	4	Cell division cycle protein 123 homolog;Isoform of O75794, Cell division cycle protein 123 homolog	CDC123
11.9949	11.8978	11.7938	11.1762	11.2954	11.0995	anaphase-promoting complex-dependent proteasomal ubiquitin-dependent protein catabolic process;biological regulation;catabolic process;cell cycle;cell cycle checkpoint;cell cycle phase;cell cycle process;cell division;cell proliferation;cellular catabolic process;cellular component organization;cellular component organization at cellular level;cellular component organization or biogenesis;cellula…		anaphase-promoting complex;cell part;centrosome;cullin-RING ubiquitin ligase complex;cytoplasm;cytoplasmic part;cytoskeletal part;cytosol;intracellular non-membrane-bounded organelle;intracellular organelle;intracellular organelle part;intracellular part;macromolecular complex;microtubule organizing center;non-membrane-bounded organelle;nuclear part;nuclear ubiquitin ligase complex;nucleoplasm;or…	Cell cycle;Cell cycle - yeast;Meiosis - yeast;Oocyte meiosis;Progesterone-mediated oocyte maturation;Ubiquitin mediated proteolysis	+	hMyoblastsT10_hMyoblastsT0	3.01066	0.0058157	-0.705108	+	-8.66569	A0A3B3ISD2;Q13042;Q13042-2;Q13042-3	A0A3B3ISD2;Q13042;Q13042-2;Q13042-3	A0A3B3ISD2_HUMAN;CDC16_HUMAN;CDC16_HUMAN;CDC16_HUMAN	Homo sapiens	6	Isoform of Q13042, Cell division cycle 16;Cell division cycle protein 16 homolog;Isoform of Q13042, Isoform 2 of Cell division cycle protein 16 homolog;Isoform of Q13042, Isoform 3 of Cell division cycle protein 16 homolog	CDC16
13.1058	12.3347	13.5408	10.2821	9.88615	9.00695					+	hMyoblastsT10_hMyoblastsT0	2.49738	0.0102097	-3.2687	+	-6.33357	D6RBY8	D6RBY8	D6RBY8_HUMAN	Homo sapiens	1	Isoform of Q9UJX2, Cell division cycle 23	CDC23
12.5	12.0568	11.9875	10.9027	10.7136	10.6525	anaphase-promoting complex-dependent proteasomal ubiquitin-dependent protein catabolic process;biological regulation;catabolic process;cell cycle;cell cycle checkpoint;cell cycle process;cell division;cell proliferation;cellular catabolic process;cellular macromolecule catabolic process;cellular macromolecule metabolic process;cellular metabolic process;cellular process;cellular protein metabolic…	binding;enzyme binding;phosphatase binding;protein binding;protein phosphatase binding	anaphase-promoting complex;cell part;centrosome;cullin-RING ubiquitin ligase complex;cytoplasm;cytoplasmic part;cytoskeletal part;cytosol;intracellular membrane-bounded organelle;intracellular non-membrane-bounded organelle;intracellular organelle;intracellular organelle part;intracellular part;macromolecular complex;membrane-bounded organelle;microtubule organizing center;non-membrane-bounded or…	Cell cycle;Cell cycle - yeast;Meiosis - yeast;Oocyte meiosis;Progesterone-mediated oocyte maturation;Ubiquitin mediated proteolysis	+	hMyoblastsT10_hMyoblastsT0	2.88563	0.00739884	-1.42517	+	-8.03632	G5EA36;P30260;P30260-2	G5EA36;P30260;P30260-2	G5EA36_HUMAN;CDC27_HUMAN;CDC27_HUMAN	Homo sapiens	7	Isoform of P30260, Cell division cycle 27;Cell division cycle protein 27 homolog;Isoform of P30260, Isoform 2 of Cell division cycle protein 27 homolog	CDC27
16.2566	16.3153	16.4152	16.0104	16.1868	16.0183	biological regulation;cellular macromolecule metabolic process;cellular metabolic process;cellular process;cellular protein metabolic process;establishment of localization;establishment of localization in cell;establishment of protein localization;intracellular protein transport;intracellular transport;macromolecule metabolic process;metabolic process;posttranscriptional regulation of gene expres…	binding;chaperone binding;enzyme binding;heat shock protein binding;kinase binding;protein binding;unfolded protein binding	cell part;cell projection membrane;cell projection part;cytoplasm;cytoplasmic part;cytosol;extracellular membrane-bounded organelle;extracellular organelle;extracellular region part;extracellular vesicular exosome;intracellular part;leading edge membrane;macromolecular complex;membrane part;membrane-bounded organelle;membrane-bounded vesicle;organelle;plasma membrane part;protein complex;ruffle m…		+	hMyoblastsT10_hMyoblastsT0	1.59726	0.0305238	-0.257232		-3.48323	Q16543	Q16543	CDC37_HUMAN	Homo sapiens	35	Hsp90 co-chaperone Cdc37	CDC37
11.8718	12.6439	12.4582	8.85075	11.2331	8.44523	biological regulation;cellular component organization;cellular component organization or biogenesis;cellular membrane organization;cellular process;endocytosis;establishment of localization;membrane invagination;membrane organization;phagocytosis;regulation of anatomical structure morphogenesis;regulation of biological process;regulation of biological quality;regulation of cell morphogenesis;regu…	structural molecule activity	cell part;cell projection;cytoplasm;cytoskeleton;extracellular membrane-bounded organelle;extracellular organelle;extracellular region part;extracellular vesicular exosome;intracellular non-membrane-bounded organelle;intracellular organelle;intracellular part;membrane;membrane part;membrane-bounded organelle;membrane-bounded vesicle;non-membrane-bounded organelle;organelle;phagocytic cup;plasma m…		+	hMyoblastsT10_hMyoblastsT0	1.45236	0.0385311	-2.81492	+	-3.12695	D6REL0;Q9NRR3	D6REL0;Q9NRR3	D6REL0_HUMAN;C42S2_HUMAN	Homo sapiens	1	Isoform of Q9NRR3, CDC42 small effector 2;CDC42 small effector protein 2	CDC42SE2
12.2223	12.55	11.867	10.2262	10.6483	9.52925	biological regulation;biosynthetic process;cell cycle;cell fate commitment;cell fate commitment involved in formation of primary germ layers;cell surface receptor linked signaling pathway;cellular biosynthetic process;cellular component organization;cellular component organization at cellular level;cellular component organization or biogenesis;cellular component organization or biogenesis at cell…	basal RNA polymerase II transcription machinery binding;basal transcription machinery binding;binding;enzyme binding;protein binding;RNA polymerase binding;RNA polymerase core enzyme binding;RNA polymerase II core binding	Cdc73/Paf1 complex;cell part;intracellular membrane-bounded organelle;intracellular organelle;intracellular organelle part;intracellular part;macromolecular complex;membrane-bounded organelle;nuclear part;nucleoplasm;nucleoplasm part;nucleus;organelle;organelle part;protein complex;transcription elongation factor complex		+	hMyoblastsT10_hMyoblastsT0	2.25962	0.0123894	-2.07848	+	-5.45173	A0A2R8YHB3;A0A3B3IRP5;Q6P1J9	A0A2R8YHB3;A0A3B3IRP5;Q6P1J9	A0A2R8YHB3_HUMAN;A0A3B3IRP5_HUMAN;CDC73_HUMAN	Homo sapiens	3	Isoform of Q6P1J9, Cell division cycle 73;Isoform of Q6P1J9, Cell division cycle 73;Parafibromin	CDC73
15.1244	14.9931	14.5978	11.8005	9.90882	10.618			cell part;extracellular region;integral to membrane;intrinsic to membrane;membrane;membrane part;plasma membrane		+	hMyoblastsT10_hMyoblastsT0	2.70372	0.00892857	-4.12933	+	-7.19409	Q9H5V8	Q9H5V8	CDCP1_HUMAN	Homo sapiens	19	CUB domain-containing protein 1	CDCP1
11.8653	11.0456	10.6831	14.1417	13.6353	13.4426	adherens junction organization;anatomical structure formation involved in morphogenesis;angiogenesis;biological adhesion;biological regulation;calcium-dependent cell-cell adhesion;cell adhesion;cell junction assembly;cell junction organization;cell migration;cell motility;cell projection assembly;cell projection organization;cell proliferation;cell-cell adhesion;cell-cell junction organization;ce…	adiponectin binding;binding;cadherin binding;calcium ion binding;cation binding;cell adhesion molecule binding;hormone binding;ion binding;lipoprotein particle binding;low-density lipoprotein particle binding;metal ion binding;protein binding;protein-lipid complex binding	adherens junction;anchored to membrane;anchoring junction;caveola;cell junction;cell part;cell projection;cell-substrate adherens junction;cell-substrate junction;cytoplasm;external side of plasma membrane;extracellular membrane-bounded organelle;extracellular organelle;extracellular region part;extracellular space;extracellular vesicular exosome;focal adhesion;intracellular part;intrinsic to mem…		+	hMyoblastsT10_hMyoblastsT0	2.47451	0.0102922	2.54187	+	6.24388	P55290;P55290-4	P55290;P55290-4	CAD13_HUMAN	Homo sapiens	17	Cadherin-13;Isoform of P55290, Isoform 4 of Cadherin-13	CDH13
9.95564	9.15925	10.5271	13.5979	13.0202	12.1192	adherens junction organization;biological adhesion;biological regulation;cell adhesion;cell differentiation;cell junction assembly;cell junction organization;cell-cell adhesion;cell-cell junction organization;cellular component assembly;cellular component assembly at cellular level;cellular component organization;cellular component organization at cellular level;cellular component organization or…	binding;calcium ion binding;cation binding;ion binding;metal ion binding	caveola;cell part;extracellular membrane-bounded organelle;extracellular organelle;extracellular region part;extracellular vesicular exosome;integral to membrane;intrinsic to membrane;membrane;membrane part;membrane raft;membrane-bounded organelle;membrane-bounded vesicle;neuromuscular junction;organelle;plasma membrane;plasma membrane part;synapse;vesicle	Cell adhesion molecules (CAMs)	+	hMyoblastsT10_hMyoblastsT0	2.18029	0.0132639	3.03174	+	5.18085	P55291	P55291	CAD15_HUMAN	Homo sapiens	12	Cadherin-15	CDH15
14.7197	14.2292	14.4606	11.8238	11.2129	8.85986	activation of immune response;activation of innate immune response;activation of MAPK activity;activation of MAPKK activity;activation of protein kinase activity;aging;anaphase-promoting complex-dependent proteasomal ubiquitin-dependent protein catabolic process;anatomical structure development;anatomical structure morphogenesis;apoptosis;axon guidance;biological regulation;biosynthetic process;c…	adenyl nucleotide binding;adenyl ribonucleotide binding;ATP binding;binding;catalytic activity;cyclin-dependent protein kinase activity;histone kinase activity;kinase activity;nucleotide binding;phosphotransferase activity, alcohol group as acceptor;protein kinase activity;protein serine/threonine kinase activity;purine nucleotide binding;purine ribonucleoside triphosphate binding;purine ribonucl…	cell part;centrosome;cytoplasm;cytoplasmic part;cytoskeletal part;cytosol;extracellular membrane-bounded organelle;extracellular organelle;extracellular region part;extracellular vesicular exosome;intracellular membrane-bounded organelle;intracellular non-membrane-bounded organelle;intracellular organelle;intracellular organelle part;intracellular part;macromolecular complex;membrane;membrane-bou…	Cell cycle;Gap junction;Oocyte meiosis;p53 signaling pathway;Progesterone-mediated oocyte maturation	+	hMyoblastsT10_hMyoblastsT0	1.86208	0.0206737	-3.8377	+	-4.19618	A0A024QZP7;P06493;P06493-2	A0A024QZP7;P06493;P06493-2	A0A024QZP7_HUMAN;CDK1_HUMAN;CDK1_HUMAN	Homo sapiens	15	Isoform of P06493, Cell division cycle 2, G1 to S and G2 to M, isoform CRA_a;Cyclin-dependent kinase 1;Isoform of P06493, Isoform 2 of Cyclin-dependent kinase 1	CDK1
12.539	12.5594	11.8077	11.5952	11.3208	11.5111	cellular macromolecule metabolic process;cellular metabolic process;cellular process;cellular protein metabolic process;macromolecule metabolic process;macromolecule modification;metabolic process;phosphate-containing compound metabolic process;phosphorus metabolic process;phosphorylation;primary metabolic process;protein metabolic process;protein modification process;protein phosphorylation	adenyl nucleotide binding;adenyl ribonucleotide binding;ATP binding;binding;catalytic activity;cyclin-dependent protein kinase activity;kinase activity;nucleotide binding;phosphotransferase activity, alcohol group as acceptor;protein kinase activity;protein serine/threonine kinase activity;purine nucleotide binding;purine ribonucleoside triphosphate binding;purine ribonucleotide binding;ribonucle…			+	hMyoblastsT10_hMyoblastsT0	1.47272	0.0372775	-0.8263	+	-3.17572	F5H6Z0;Q00537;Q00537-2	F5H6Z0;Q00537;Q00537-2	F5H6Z0_HUMAN;CDK17_HUMAN;CDK17_HUMAN	Homo sapiens	8	Isoform of Q00537, Cyclin dependent kinase 17;Cyclin-dependent kinase 17;Isoform of Q00537, Isoform 2 of Cyclin-dependent kinase 17	CDK17
13.8717	13.8604	13.6263	11.6725	10.6173	9.46451	anaphase-promoting complex-dependent proteasomal ubiquitin-dependent protein catabolic process;biological regulation;biosynthetic process;blood coagulation;catabolic process;cation transport;cell cycle;cell cycle checkpoint;cell cycle phase;cell cycle process;cell division;cellular biosynthetic process;cellular catabolic process;cellular component organization;cellular component organization at c…	adenyl nucleotide binding;adenyl ribonucleotide binding;ATP binding;binding;catalytic activity;cation binding;cyclin binding;cyclin-dependent protein kinase activity;ion binding;kinase activity;metal ion binding;nucleotide binding;phosphotransferase activity, alcohol group as acceptor;protein binding;protein kinase activity;protein serine/threonine kinase activity;purine nucleotide binding;purine…	Cajal body;cell part;centrosome;chromosomal part;chromosome;chromosome, telomeric region;condensed chromosome;cyclin-dependent protein kinase holoenzyme complex;cytoplasm;cytoplasmic part;cytoskeletal part;cytosol;endosome;intracellular membrane-bounded organelle;intracellular non-membrane-bounded organelle;intracellular organelle;intracellular organelle part;intracellular part;macromolecular com…	Cell cycle;Measles;Oocyte meiosis;p53 signaling pathway;Pathways in cancer;Progesterone-mediated oocyte maturation;Prostate cancer;Small cell lung cancer	+	hMyoblastsT10_hMyoblastsT0	2.11989	0.0146795	-3.20132	+	-4.98177	G3V5T9;P24941;P24941-2	G3V5T9;P24941;P24941-2	G3V5T9_HUMAN;CDK2_HUMAN;CDK2_HUMAN	Homo sapiens	8	Isoform of P24941, Cyclin dependent kinase 2;Cyclin-dependent kinase 2;Isoform of P24941, Isoform 2 of Cyclin-dependent kinase 2	CDK2
12.7908	12.1758	12.9758	11.6818	10.7343	10.0537	anatomical structure development;anatomical structure morphogenesis;biological regulation;cell cycle;cell cycle process;cell division;cellular component organization;cellular component organization at cellular level;cellular component organization or biogenesis;cellular component organization or biogenesis at cellular level;cellular macromolecule metabolic process;cellular metabolic process;cellu…	adenyl nucleotide binding;adenyl ribonucleotide binding;ATP binding;binding;catalytic activity;cyclin binding;cyclin-dependent protein kinase activity;cyclin-dependent protein kinase regulator activity;enzyme regulator activity;kinase activity;kinase regulator activity;nucleotide binding;phosphotransferase activity, alcohol group as acceptor;protein binding;protein kinase activity;protein kinase …	cell junction;cell part;cell-cell junction;chromatin;chromosomal part;cyclin-dependent protein kinase holoenzyme complex;cytoplasmic part;cytosol;intracellular membrane-bounded organelle;intracellular non-membrane-bounded organelle;intracellular organelle;intracellular organelle part;intracellular part;macromolecular complex;membrane;membrane-bounded organelle;non-membrane-bounded organelle;nucle…	Bladder cancer;Cell cycle;Chronic myeloid leukemia;Glioma;Measles;Melanoma;Non-small cell lung cancer;p53 signaling pathway;Pancreatic cancer;Pathways in cancer;Small cell lung cancer;T cell receptor signaling pathway;Tight junction	+	hMyoblastsT10_hMyoblastsT0	1.57984	0.03176	-1.82418	+	-3.43924	F8VTV8;F8VWX7;F8VYH9;F8VYY1;F8W1L8;P11802;Q96BE9	F8VTV8;F8VWX7;F8VYH9;F8VYY1;F8W1L8;P11802;Q96BE9	F8VTV8_HUMAN;F8VWX7_HUMAN;F8VYH9_HUMAN;F8VYY1_HUMAN;F8W1L8_HUMAN;CDK4_HUMAN;Q96BE9_HUMAN	Homo sapiens	4	Isoform of P11802, Cyclin dependent kinase 4;Isoform of P11802, Cyclin dependent kinase 4 (Fragment);Isoform of P11802, Cyclin dependent kinase 4 (Fragment);Isoform of P11802, Cyclin dependent kinase 4;Isoform of P11802, Cyclin dependent kinase 4 (Fragment);Cyclin-dependent kinase 4;Isoform of P11802, CDK4 protein	CDK4
12.9842	12.9962	13.1429	12.0522	11.6969	12.35	actin cytoskeleton organization;actin filament-based process;adult behavior;anatomical structure development;anatomical structure formation involved in morphogenesis;anatomical structure morphogenesis;apoptosis;associative learning;axon extension;axon guidance;behavior;behavioral response to cocaine;biological adhesion;biological regulation;blood coagulation;calcium ion import;calcium ion transme…	acetylcholine receptor activator activity;acetylcholine receptor regulator activity;adenyl nucleotide binding;adenyl ribonucleotide binding;ATP binding;binding;catalytic activity;cyclin-dependent protein kinase activity;ErbB-2 class receptor binding;ErbB-3 class receptor binding;kinase activity;nucleotide binding;phosphotransferase activity, alcohol group as acceptor;protein binding;protein kinas…	axon;cell body;cell junction;cell part;cell projection;cell projection part;cyclin-dependent protein kinase 5 holoenzyme complex;cyclin-dependent protein kinase holoenzyme complex;cytoplasm;cytoplasmic part;cytoskeletal part;cytoskeleton;cytosol;dendrite;filopodium;growth cone;intracellular membrane-bounded organelle;intracellular non-membrane-bounded organelle;intracellular organelle;intracellul…	Alzheimer's disease;Axon guidance	+	hMyoblastsT10_hMyoblastsT0	2.17255	0.0136339	-1.0081	+	-5.15499	Q00535	Q00535	CDK5_HUMAN	Homo sapiens	7	Cyclin-dependent kinase 5	CDK5
11.8878	11.2073	11.5914	10.1481	10.2517	9.51426	biological regulation;biosynthetic process;cell proliferation;cell surface receptor linked signaling pathway;cellular biosynthetic process;cellular macromolecule biosynthetic process;cellular macromolecule metabolic process;cellular metabolic process;cellular nitrogen compound metabolic process;cellular process;cellular protein metabolic process;cellular response to chemical stimulus;cellular res…	adenyl nucleotide binding;adenyl ribonucleotide binding;ATP binding;binding;catalytic activity;chromatin binding;cyclin-dependent protein kinase activity;DNA binding;kinase activity;nucleic acid binding;nucleotide binding;phosphotransferase activity, alcohol group as acceptor;protein kinase activity;protein serine/threonine kinase activity;purine nucleotide binding;purine ribonucleoside triphosph…	carboxy-terminal domain protein kinase complex;cell part;cytoplasm;intracellular membrane-bounded organelle;intracellular organelle;intracellular organelle part;intracellular part;macromolecular complex;membrane;membrane-bounded organelle;nuclear body;nuclear part;nucleoplasm;nucleoplasm part;organelle;organelle part;PML body;positive transcription elongation factor complex b;protein complex;tran…		+	hMyoblastsT10_hMyoblastsT0	2.19993	0.0128057	-1.59083	+	-5.24687	P50750;P50750-2	P50750;P50750-2	CDK9_HUMAN	Homo sapiens	4	Cyclin-dependent kinase 9;Isoform of P50750, Isoform 2 of Cyclin-dependent kinase 9	CDK9
9.27677	8.77822	9.48357	12.7572	12.2387	11.2013	adrenal gland development;aging;anatomical structure development;anatomical structure morphogenesis;biological regulation;camera-type eye development;cell cycle arrest;cell cycle process;cell differentiation;cell maturation;cellular developmental process;cellular metabolic process;cellular nitrogen compound metabolic process;cellular process;developmental maturation;developmental process;developm…	cyclin-dependent protein kinase inhibitor activity;cyclin-dependent protein kinase regulator activity;enzyme inhibitor activity;enzyme regulator activity;kinase inhibitor activity;kinase regulator activity;protein kinase inhibitor activity;protein kinase regulator activity;protein serine/threonine kinase inhibitor activity	cell part;cytoplasm;intracellular membrane-bounded organelle;intracellular organelle;intracellular part;membrane-bounded organelle;nucleus;organelle	Cell cycle	+	hMyoblastsT10_hMyoblastsT0	2.34006	0.0110139	2.88619	+	5.73792	A0A0G2JH30;A0A0G2JPX0;P49918;P49918-2	A0A0G2JH30;A0A0G2JPX0;P49918;P49918-2	A0A0G2JH30_HUMAN;A0A0G2JPX0_HUMAN;CDN1C_HUMAN;CDN1C_HUMAN	Homo sapiens	6	Isoform of P49918, Cyclin-dependent kinase inhibitor 1C;Isoform of P49918, Cyclin-dependent kinase inhibitor 1C;Cyclin-dependent kinase inhibitor 1C;Isoform of P49918, Isoform Short of Cyclin-dependent kinase inhibitor 1C	CDKN1C
13.6264	13.6339	13.565	13.0228	13.0128	13.1777	biological regulation;cellular process;cellular response to stimulus;cellular response to stress;negative regulation of biological process;negative regulation of cell growth;negative regulation of cellular process;negative regulation of growth;positive regulation of biological process;positive regulation of cell communication;positive regulation of cell growth;positive regulation of cellular proc…	binding;nucleic acid binding;p53 binding;protein binding;RNA binding	cell part;cytoplasm;granular component;intracellular membrane-bounded organelle;intracellular non-membrane-bounded organelle;intracellular organelle;intracellular organelle part;intracellular part;membrane-bounded organelle;non-membrane-bounded organelle;nuclear part;nucleolar part;nucleolus;nucleoplasm;nucleus;organelle;organelle part		+	hMyoblastsT10_hMyoblastsT0	3.13217	0.00490119	-0.53735	+	-9.3202	Q9NXV6	Q9NXV6	CARF_HUMAN	Homo sapiens	15	CDKN2A-interacting protein	CDKN2AIP
12.7126	12.51	12.3494	12.2334	11.6985	11.8988	biological regulation;cell cycle;cell cycle arrest;cell cycle process;cell differentiation;cellular developmental process;cellular process;developmental process;G1/S transition of mitotic cell cycle;glial cell differentiation;mitotic cell cycle;negative regulation of biological process;negative regulation of catalytic activity;negative regulation of cell cycle;negative regulation of cell growth;n…	binding;cyclin-dependent protein kinase inhibitor activity;cyclin-dependent protein kinase regulator activity;enzyme binding;enzyme inhibitor activity;enzyme regulator activity;kinase binding;kinase inhibitor activity;kinase regulator activity;protein binding;protein kinase binding;protein kinase inhibitor activity;protein kinase regulator activity;protein serine/threonine kinase inhibitor activi…	cell part;cytoplasm;cytoplasmic part;cytosol;intracellular membrane-bounded organelle;intracellular organelle;intracellular part;membrane-bounded organelle;nucleus;organelle	Cell cycle	+	hMyoblastsT10_hMyoblastsT0	1.43497	0.0391013	-0.580463	+	-3.08561	P42773	P42773	CDN2C_HUMAN	Homo sapiens	5	Cyclin-dependent kinase 4 inhibitor C	CDKN2C
14.835	14.9557	14.6641	16.1032	16.1039	16.2908	cell proliferation		cell part;cytoplasm;intracellular non-membrane-bounded organelle;intracellular organelle;intracellular organelle part;intracellular part;membrane;non-membrane-bounded organelle;nuclear part;nucleolus;organelle;organelle part;plasma membrane		+	hMyoblastsT10_hMyoblastsT0	3.6706	0.00666667	1.3477	+	12.8184	Q9UKY7	Q9UKY7	CDV3_HUMAN	Homo sapiens	34	Protein CDV3 homolog	CDV3
10.5711	10.9488	12.4622	9.72717	9.56465	9.62642	developmental process;multicellular organismal development;multicellular organismal process		cell part;extracellular membrane-bounded organelle;extracellular organelle;extracellular region part;extracellular vesicular exosome;integral to membrane;intrinsic to membrane;membrane part;membrane-bounded organelle;membrane-bounded vesicle;organelle;vesicle		+	hMyoblastsT10_hMyoblastsT0	1.36049	0.0442991	-1.68795	+	-2.91172	Q9UHN6;Q9UHN6-2	Q9UHN6;Q9UHN6-2	CEIP2_HUMAN	Homo sapiens	2	Cell surface hyaluronidase;Isoform of Q9UHN6, Isoform 2 of Cell surface hyaluronidase	CEMIP2
13.9925	14.1405	14.4582	13.2786	13.4115	13.6468			cell part;centriole;centrosome;cytoplasm;cytoplasmic part;cytoskeletal part;intracellular non-membrane-bounded organelle;intracellular organelle;intracellular organelle part;intracellular part;macromolecular complex;membrane;microtubule;microtubule organizing center;microtubule organizing center part;non-membrane-bounded organelle;nuclear membrane;nuclear part;organelle;organelle membrane;organel…		+	hMyoblastsT10_hMyoblastsT0	1.89986	0.019757	-0.751428	+	-4.30524	Q5SW79	Q5SW79	CE170_HUMAN	Homo sapiens	66	Centrosomal protein of 170 kDa	CEP170
13.0106	12.7727	12.9405	12.4573	12.2968	12.3942	anatomical structure formation involved in morphogenesis;cell cycle;cell cycle process;cell projection assembly;cell projection organization;cellular component assembly;cellular component assembly at cellular level;cellular component assembly involved in morphogenesis;cellular component organization;cellular component organization at cellular level;cellular component organization or biogenesis;ce…		cell part;cell projection;centriole;centrosome;cilium;cytoplasmic part;cytoskeletal part;cytosol;intracellular non-membrane-bounded organelle;intracellular organelle;intracellular organelle part;intracellular part;membrane;microtubule organizing center;microtubule organizing center part;non-membrane-bounded organelle;organelle;organelle part;primary cilium		+	hMyoblastsT10_hMyoblastsT0	2.46457	0.0106171	-0.525157	+	-6.20523	A0A6Q8PEV5;A0A6Q8PF12;A0A6Q8PFB1;A0A6Q8PFB5;A0A6Q8PH03;A0A7I2SYM4;Q9BYV8	A0A6Q8PEV5;A0A6Q8PF12;A0A6Q8PFB1;A0A6Q8PFB5;A0A6Q8PH03;A0A7I2SYM4;Q9BYV8	A0A6Q8PEV5_HUMAN;A0A6Q8PF12_HUMAN;A0A6Q8PFB1_HUMAN;A0A6Q8PFB5_HUMAN;A0A6Q8PH03_HUMAN;A0A7I2SYM4_HUMAN;CEP41_HUMAN	Homo sapiens	3	Isoform of Q9BYV8, Centrosomal protein 41;Isoform of Q9BYV8, Centrosomal protein 41;Isoform of Q9BYV8, Centrosomal protein 41;Isoform of Q9BYV8, Centrosomal protein 41;Isoform of Q9BYV8, Centrosomal protein 41;Isoform of Q9BYV8, Centrosomal protein 41;Centrosomal protein of 41 kDa	CEP41
12.5028	12.7136	12.6162	9.51877	10.5377	8.81624	biological regulation;cell cycle;cell cycle process;cellular component organization;cellular component organization at cellular level;cellular component organization or biogenesis;cellular component organization or biogenesis at cellular level;cellular macromolecule metabolic process;cellular metabolic process;cellular process;cellular protein metabolic process;cytoskeleton organization;G2/M tran…	binding;catalytic activity;enzyme binding;enzyme inhibitor activity;enzyme regulator activity;identical protein binding;kinase activity;kinase binding;kinase inhibitor activity;kinase regulator activity;phosphotransferase activity, alcohol group as acceptor;protein binding;protein dimerization activity;protein homodimerization activity;protein kinase activity;protein kinase binding;protein kinase…	cell part;centrosome;cytoplasmic part;cytoskeletal part;cytosol;intracellular membrane-bounded organelle;intracellular non-membrane-bounded organelle;intracellular organelle;intracellular organelle part;intracellular part;membrane-bounded organelle;microtubule organizing center;non-membrane-bounded organelle;nucleus;organelle;organelle part;perinuclear region of cytoplasm		+	hMyoblastsT10_hMyoblastsT0	2.39293	0.0108859	-2.98662	+	-5.93263	A0A087WV25;O95684;O95684-2	A0A087WV25;O95684;O95684-2	A0A087WV25_HUMAN;CEP43_HUMAN;CEP43_HUMAN	Homo sapiens	3	Isoform of O95684, Centrosomal protein 43;Centrosomal protein 43;Isoform of O95684, Isoform 2 of Centrosomal protein 43	CEP43
12.1752	12.1685	11.9918	9.42485	11.2227	8.79985	cell cycle cytokinesis;cell cycle phase;cell cycle process;cellular component organization;cellular component organization at cellular level;cellular component organization or biogenesis;cellular component organization or biogenesis at cellular level;cellular process;cytokinesis;cytokinesis after mitosis;cytokinetic cell separation;cytokinetic process;establishment of localization;establishment o…		cell division site part;cell part;centriole;centrosome;cleavage furrow;cytoplasmic part;cytoskeletal part;extracellular region part;intercellular bridge;intracellular non-membrane-bounded organelle;intracellular organelle;intracellular organelle part;intracellular part;membrane;microtubule organizing center;microtubule organizing center part;midbody;non-membrane-bounded organelle;organelle;organe…		+	hMyoblastsT10_hMyoblastsT0	1.46239	0.038032	-2.29604	+	-3.15093	Q53EZ4	Q53EZ4	CEP55_HUMAN	Homo sapiens	8	Centrosomal protein of 55 kDa	CEP55
13.397	13.1917	12.9864	11.8792	11.8303	12.7274	biosynthetic process;cellular biosynthetic process;cellular lipid metabolic process;cellular metabolic process;cellular process;ceramide biosynthetic process;ceramide metabolic process;lipid biosynthetic process;lipid metabolic process;membrane lipid biosynthetic process;membrane lipid metabolic process;metabolic process;primary metabolic process;small molecule metabolic process;sphingoid biosynt…	binding;catalytic activity;DNA binding;N-acyltransferase activity;nucleic acid binding;sphingosine N-acyltransferase activity;transferase activity;transferase activity, transferring acyl groups;transferase activity, transferring acyl groups other than amino-acyl groups	cell part;cytoplasmic part;endoplasmic reticulum;endoplasmic reticulum membrane;endoplasmic reticulum part;integral to membrane;intracellular membrane-bounded organelle;intracellular organelle;intracellular organelle part;intracellular part;intrinsic to membrane;membrane;membrane part;membrane-bounded organelle;nuclear membrane;nuclear part;organelle;organelle membrane;organelle part		+	hMyoblastsT10_hMyoblastsT0	1.53473	0.0343124	-1.04603	+	-3.3268	H0YKH6;Q5SZE1;Q5SZE2;Q5SZE3;Q5SZE4;Q96G23	H0YKH6;Q5SZE1;Q5SZE2;Q5SZE3;Q5SZE4;Q96G23	H0YKH6_HUMAN;Q5SZE1_HUMAN;Q5SZE2_HUMAN;Q5SZE3_HUMAN;Q5SZE4_HUMAN;CERS2_HUMAN	Homo sapiens	1	Isoform of Q96G23, Ceramide synthase 2 (Fragment);Isoform of Q96G23, Ceramide synthase 2 (Fragment);Isoform of Q96G23, Ceramide synthase 2 (Fragment);Isoform of Q96G23, Ceramide synthase 2 (Fragment);Isoform of Q96G23, Ceramide synthase 2 (Fragment);Ceramide synthase 2	CERS2
13.1052	12.7769	13.3633	12.4472	11.98	11.9893	biological adhesion;biological regulation;cell adhesion;cellular process;developmental process;multicellular organismal development;multicellular organismal process;negative regulation of apoptosis;negative regulation of biological process;negative regulation of cell death;negative regulation of cellular process;negative regulation of fibroblast apoptosis;negative regulation of programmed cell de…		cell part;chromosomal part;condensed chromosome kinetochore;intracellular non-membrane-bounded organelle;intracellular organelle;intracellular organelle part;intracellular part;kinetochore;macromolecular complex;non-membrane-bounded organelle;organelle;organelle part;protein complex		+	hMyoblastsT10_hMyoblastsT0	1.83258	0.0208683	-0.942955	+	-4.11239	Q9UEE9	Q9UEE9	CFDP1_HUMAN	Homo sapiens	6	Craniofacial development protein 1	CFDP1
21.1244	21.1157	21.0737	20.7495	20.7066	20.7781	actin cytoskeleton organization;actin filament depolymerization;actin filament organization;actin filament-based process;actin polymerization or depolymerization;ameboidal cell migration;anatomical structure morphogenesis;axon guidance;biological regulation;blood coagulation;cell activation;cell cycle cytokinesis;cell cycle process;cell migration;cell motility;cell surface receptor linked signali…		adherens junction;anchoring junction;cell cortex part;cell junction;cell part;cell projection membrane;cell projection part;cell-cell junction;cell-substrate adherens junction;cell-substrate junction;cortical actin cytoskeleton;cortical cytoskeleton;cytoplasm;cytoplasmic part;cytoskeletal part;cytoskeleton;extracellular membrane-bounded organelle;extracellular organelle;extracellular region part;…	Axon guidance;Fc gamma R-mediated phagocytosis;Regulation of actin cytoskeleton	+	hMyoblastsT10_hMyoblastsT0	3.80207	0.00882353	-0.35982		-13.8457	P23528	P23528	COF1_HUMAN	Homo sapiens	68	Cofilin-1	CFL1
12.4187	12.3135	12.0725	10.9779	10.9097	10.7704	biological regulation;negative regulation of biological process;negative regulation of biosynthetic process;negative regulation of cellular biosynthetic process;negative regulation of cellular macromolecule biosynthetic process;negative regulation of cellular metabolic process;negative regulation of cellular process;negative regulation of gene expression;negative regulation of macromolecule biosy…	binding;DNA binding;double-stranded DNA binding;nucleic acid binding;regulatory region DNA binding;regulatory region nucleic acid binding;RNA polymerase II regulatory region DNA binding;RNA polymerase II regulatory region sequence-specific DNA binding;sequence-specific DNA binding;structure-specific DNA binding;transcription regulatory region DNA binding;transcription regulatory region sequence-s…	cell part;intracellular membrane-bounded organelle;intracellular organelle;intracellular organelle part;intracellular part;membrane-bounded organelle;nuclear part;nucleoplasm;nucleus;organelle;organelle part		+	hMyoblastsT10_hMyoblastsT0	3.4995	0.0061374	-1.38225	+	-11.5905	Q9UFW8	Q9UFW8	CGBP1_HUMAN	Homo sapiens	7	CGG triplet repeat-binding protein 1	CGGBP1
11.9307	12.0639	11.884	8.32771	8.2702	9.58258		catalytic activity;hydrolase activity;hydrolase activity, acting on acid anhydrides;hydrolase activity, acting on acid anhydrides, in phosphorus-containing anhydrides;motor activity;nucleoside-triphosphatase activity;pyrophosphatase activity	cell junction;cell part;cell-cell junction;cytoskeletal part;intracellular organelle part;intracellular part;macromolecular complex;myosin complex;occluding junction;organelle part;protein complex;tight junction		+	hMyoblastsT10_hMyoblastsT0	2.76981	0.00796135	-3.23272	+	-7.49049	Q0VF96	Q0VF96	CGNL1_HUMAN	Homo sapiens	1	Cingulin-like protein 1	CGNL1
12.0813	11.2189	10.9165	10.4645	9.28454	9.04408	cellular component organization;cellular component organization at cellular level;cellular component organization or biogenesis;cellular component organization or biogenesis at cellular level;cellular macromolecule metabolic process;cellular metabolic process;cellular nitrogen compound metabolic process;cellular process;cellular response to stimulus;cellular response to stress;chromatin modificat…	adenyl nucleotide binding;adenyl ribonucleotide binding;ATP binding;ATPase activity;ATPase activity, coupled;ATP-dependent DNA helicase activity;ATP-dependent helicase activity;binding;catalytic activity;DNA binding;DNA helicase activity;DNA-dependent ATPase activity;helicase activity;hydrolase activity;hydrolase activity, acting on acid anhydrides;hydrolase activity, acting on acid anhydrides, i…	cell part;cytoplasm;intracellular membrane-bounded organelle;intracellular organelle;intracellular organelle part;intracellular part;membrane;membrane-bounded organelle;nuclear part;nucleoplasm;nucleus;organelle;organelle part;plasma membrane		+	hMyoblastsT10_hMyoblastsT0	1.49274	0.0362476	-1.80787	+	-3.22407	A0A0A0MRH8;A0A0A0MSH9;A0A494C1P7;Q86WJ1;Q86WJ1-2;Q86WJ1-3;Q86WJ1-4	A0A0A0MRH8;A0A0A0MSH9;A0A494C1P7;Q86WJ1;Q86WJ1-2;Q86WJ1-3;Q86WJ1-4	A0A0A0MRH8_HUMAN;A0A0A0MSH9_HUMAN;A0A494C1P7_HUMAN;CHD1L_HUMAN;CHD1L_HUMAN;CHD1L_HUMAN;CHD1L_HUMAN	Homo sapiens	4	Isoform of Q86WJ1, Chromodomain helicase DNA binding protein 1 like;Isoform of Q86WJ1, Chromodomain helicase DNA binding protein 1 like;Isoform of Q86WJ1, Chromodomain helicase DNA binding protein 1 like;Chromodomain-helicase-DNA-binding protein 1-like;Isoform of Q86WJ1, Isoform 2 of Chromodomain-helicase-DNA-binding protein 1-like;Isoform of Q86WJ1, Isoform 3 of Chromodomain-helicase-DNA-binding…	CHD1L
13.345	13.1809	13.0622	11.3064	11.2782	10.3585	ATP-dependent chromatin remodeling;biological regulation;biosynthetic process;cellular biosynthetic process;cellular component assembly;cellular component assembly at cellular level;cellular component organization;cellular component organization at cellular level;cellular component organization or biogenesis;cellular component organization or biogenesis at cellular level;cellular macromolecule bi…	adenyl nucleotide binding;adenyl ribonucleotide binding;ATP binding;ATPase activity;ATPase activity, coupled;ATP-dependent DNA helicase activity;ATP-dependent helicase activity;binding;catalytic activity;cation binding;DNA binding;DNA helicase activity;DNA-dependent ATPase activity;helicase activity;hydrolase activity;hydrolase activity, acting on acid anhydrides;hydrolase activity, acting on aci…	cell part;centrosome;chromatin;chromatin remodeling complex;chromosomal part;cytoplasm;cytoplasmic part;cytoskeletal part;histone deacetylase complex;intracellular membrane-bounded organelle;intracellular non-membrane-bounded organelle;intracellular organelle;intracellular organelle part;intracellular part;macromolecular complex;membrane;membrane-bounded organelle;microtubule organizing center;no…		+	hMyoblastsT10_hMyoblastsT0	2.63079	0.009784	-2.21497	+	-6.87903	A0A0C4DGG9;A0A2R8Y212;A0A2R8Y425;A0A2R8Y521;A0A2R8Y5J0;A0A2R8YFD8;A0A2R8YFK9;A0A2U3TZM0;F5GWX5;Q14839;Q14839-2	A0A0C4DGG9;A0A2R8Y212;A0A2R8Y425;A0A2R8Y521;A0A2R8Y5J0;A0A2R8YFD8;A0A2R8YFK9;A0A2U3TZM0;F5GWX5;Q14839;Q14839-2	A0A0C4DGG9_HUMAN;A0A2R8Y212_HUMAN;A0A2R8Y425_HUMAN;A0A2R8Y521_HUMAN;A0A2R8Y5J0_HUMAN;A0A2R8YFD8_HUMAN;A0A2R8YFK9_HUMAN;A0A2U3TZM0_HUMAN;F5GWX5_HUMAN;CHD4_HUMAN;CHD4_HUMAN	Homo sapiens	33	Isoform of Q14839, DNA helicase;Isoform of Q14839, DNA helicase;Isoform of Q14839, DNA helicase (Fragment);Isoform of Q14839, DNA helicase;Isoform of Q14839, DNA helicase;Isoform of Q14839, DNA helicase;Isoform of Q14839, DNA helicase;Isoform of Q14839, DNA helicase;Isoform of Q14839, DNA helicase;Chromodomain-helicase-DNA-binding protein 4;Isoform of Q14839, Isoform 2 of Chromodomain-helicase-DN…	CHD4
11.8799	11.9459	12.4847	10.5353	10.0799	8.75684	anatomical structure development;ATP-dependent chromatin remodeling;biological regulation;biosynthetic process;brain development;canonical Wnt receptor signaling pathway;cell surface receptor linked signaling pathway;cellular biosynthetic process;cellular component organization;cellular component organization at cellular level;cellular component organization or biogenesis;cellular component organ…	adenyl nucleotide binding;adenyl ribonucleotide binding;ATP binding;ATPase activity;ATPase activity, coupled;beta-catenin binding;binding;catalytic activity;chromatin binding;DNA binding;DNA helicase activity;DNA-dependent ATPase activity;helicase activity;histone binding;hydrolase activity;hydrolase activity, acting on acid anhydrides;hydrolase activity, acting on acid anhydrides, in phosphorus-…	cell part;histone methyltransferase complex;intracellular membrane-bounded organelle;intracellular organelle;intracellular organelle part;intracellular part;macromolecular complex;membrane-bounded organelle;methyltransferase complex;MLL1 complex;nuclear part;nucleoplasm;nucleoplasm part;nucleus;organelle;organelle part;protein complex	Wnt signaling pathway	+	hMyoblastsT10_hMyoblastsT0	1.82144	0.0215752	-2.31281	+	-4.08103	A0A2R8Y840;Q9HCK8;Q9HCK8-2	A0A2R8Y840;Q9HCK8;Q9HCK8-2	A0A2R8Y840_HUMAN;CHD8_HUMAN;CHD8_HUMAN	Homo sapiens	1	Isoform of Q9HCK8, DNA helicase (Fragment);Chromodomain-helicase-DNA-binding protein 8;Isoform of Q9HCK8, Isoform 2 of Chromodomain-helicase-DNA-binding protein 8	CHD8
11.4578	11.0392	11.2224	10.0585	9.67396	8.72516	biological regulation;biosynthetic process;cellular biosynthetic process;cellular component organization;cellular component organization at cellular level;cellular component organization or biogenesis;cellular component organization or biogenesis at cellular level;cellular lipid metabolic process;cellular macromolecule biosynthetic process;cellular macromolecule metabolic process;cellular metabol…	adenyl nucleotide binding;adenyl ribonucleotide binding;ATP binding;binding;catalytic activity;DNA binding;helicase activity;hydrolase activity;hydrolase activity, acting on acid anhydrides;hydrolase activity, acting on acid anhydrides, in phosphorus-containing anhydrides;nucleic acid binding;nucleoside-triphosphatase activity;nucleotide binding;purine nucleotide binding;purine ribonucleoside tri…	cell part;cytoplasm;intracellular membrane-bounded organelle;intracellular organelle;intracellular organelle part;intracellular part;membrane;membrane-bounded organelle;nuclear part;nucleoplasm;nucleus;organelle;organelle part;plasma membrane		+	hMyoblastsT10_hMyoblastsT0	1.87494	0.0202363	-1.75395	+	-4.2331	H3BTW3;Q3L8U1;Q3L8U1-2;Q3L8U1-3	H3BTW3;Q3L8U1;Q3L8U1-2;Q3L8U1-3	H3BTW3_HUMAN;CHD9_HUMAN;CHD9_HUMAN;CHD9_HUMAN	Homo sapiens	2	Isoform of Q3L8U1, DNA helicase;Chromodomain-helicase-DNA-binding protein 9;Isoform of Q3L8U1, Isoform 2 of Chromodomain-helicase-DNA-binding protein 9;Isoform of Q3L8U1, Isoform 3 of Chromodomain-helicase-DNA-binding protein 9	CHD9
12.4384	12.1679	11.3286	7.91889	9.0666	9.51402	aging;biological regulation;biosynthetic process;cell aging;cell cycle checkpoint;cell cycle process;cellular biosynthetic process;cellular component organization;cellular component organization at cellular level;cellular component organization or biogenesis;cellular component organization or biogenesis at cellular level;cellular macromolecule biosynthetic process;cellular macromolecule metabolic…	adenyl nucleotide binding;adenyl ribonucleotide binding;ATP binding;binding;catalytic activity;histone kinase activity;histone kinase activity (H3-T11 specific);histone threonine kinase activity;kinase activity;nucleotide binding;phosphotransferase activity, alcohol group as acceptor;protein kinase activity;protein serine/threonine kinase activity;purine nucleotide binding;purine ribonucleoside t…	cell part;centrosome;chromatin;chromosomal part;chromosome;condensed chromosome;condensed nuclear chromosome;cytoplasmic part;cytoskeletal part;cytosol;extracellular region part;extracellular space;intracellular membrane-bounded organelle;intracellular non-membrane-bounded organelle;intracellular organelle;intracellular organelle part;intracellular part;membrane-bounded organelle;microtubule orga…	Cell cycle;Cell cycle - yeast;Meiosis - yeast;p53 signaling pathway	+	hMyoblastsT10_hMyoblastsT0	2.2492	0.01264	-3.14513	+	-5.41551	E7EPP6;O14757;O14757-2	E7EPP6;O14757;O14757-2	E7EPP6_HUMAN;CHK1_HUMAN;CHK1_HUMAN	Homo sapiens	7	Isoform of O14757, Checkpoint kinase 1;Serine/threonine-protein kinase Chk1;Isoform of O14757, Isoform 2 of Serine/threonine-protein kinase Chk1	CHEK1
10.7308	10.3271	9.55617	9.20637	8.07948	8.33961	aging;biological regulation;biosynthetic process;catabolic process;cell aging;cell cycle checkpoint;cell cycle process;cell division;cellular biosynthetic process;cellular catabolic process;cellular component assembly;cellular component assembly at cellular level;cellular component organization;cellular component organization at cellular level;cellular component organization or biogenesis;cellula…	adenyl nucleotide binding;adenyl ribonucleotide binding;ATP binding;binding;catalytic activity;cation binding;enzyme binding;identical protein binding;ion binding;kinase activity;kinase binding;metal ion binding;nucleotide binding;phosphotransferase activity, alcohol group as acceptor;protein binding;protein dimerization activity;protein homodimerization activity;protein kinase activity;protein k…	cell part;cytoplasmic part;Golgi apparatus;intracellular membrane-bounded organelle;intracellular organelle;intracellular organelle part;intracellular part;membrane-bounded organelle;nuclear body;nuclear part;nucleoplasm;nucleoplasm part;organelle;organelle part;PML body	Cell cycle;Cell cycle - yeast;p53 signaling pathway	+	hMyoblastsT10_hMyoblastsT0	1.57694	0.0319975	-1.66286	+	-3.43192	B7ZBF2;B7ZBF7;O96017;O96017-12;O96017-13;O96017-4;O96017-7;O96017-8;O96017-9	B7ZBF2;B7ZBF7;O96017;O96017-12;O96017-13;O96017-4;O96017-7;O96017-8;O96017-9	B7ZBF2_HUMAN;B7ZBF7_HUMAN;CHK2_HUMAN;CHK2_HUMAN;CHK2_HUMAN;CHK2_HUMAN;CHK2_HUMAN;CHK2_HUMAN;CHK2_HUMAN	Homo sapiens	1	Isoform of O96017, Serine/threonine-protein kinase Chk2 (Fragment);Isoform of O96017, Checkpoint kinase 2 (Fragment);Serine/threonine-protein kinase Chk2;Isoform of O96017, Isoform 12 of Serine/threonine-protein kinase Chk2;Isoform of O96017, Isoform 13 of Serine/threonine-protein kinase Chk2;Isoform of O96017, Isoform 4 of Serine/threonine-protein kinase Chk2;Isoform of O96017, Isoform 7 of Seri…	CHEK2
10.6788	9.06336	10.2958	8.54957	8.72289	8.52087	anatomical structure development;biological regulation;calcium ion homeostasis;calcium ion transport;calcium ion transport into cytosol;cation homeostasis;cation transport;cellular calcium ion homeostasis;cellular cation homeostasis;cellular chemical homeostasis;cellular divalent inorganic cation homeostasis;cellular homeostasis;cellular ion homeostasis;cellular macromolecule metabolic process;ce…	binding;ion channel binding;nucleic acid binding;protein binding;RNA binding	cell part;cytoplasm;cytoplasmic part;endoplasmic reticulum membrane;endoplasmic reticulum part;intracellular organelle part;intracellular part;membrane;membrane part;organelle membrane;organelle part;perinuclear region of cytoplasm;sarcoplasmic reticulum membrane	Spliceosome	+	hMyoblastsT10_hMyoblastsT0	1.34629	0.0452933	-1.41488	+	-2.87915	J3QK89;Q8IWX8	J3QK89;Q8IWX8	J3QK89_HUMAN;CHERP_HUMAN	Homo sapiens	2	Isoform of Q8IWX8, Calcium homeostasis endoplasmic reticulum protein;Calcium homeostasis endoplasmic reticulum protein	CHERP
12.2964	12.4805	12.4209	11.4785	11.7214	11.9678	biological regulation;biosynthetic process;carbon catabolite regulation of transcription;carbon catabolite repression of transcription;cell communication;cell cycle process;cell division;cellular biosynthetic process;cellular component organization;cellular component organization at cellular level;cellular component organization or biogenesis;cellular component organization or biogenesis at cellu…	binding;catalytic activity;cation binding;hydrolase activity;identical protein binding;ion binding;metal ion binding;metallopeptidase activity;peptidase activity;peptidase activity, acting on L-amino acid peptides;protein binding;protein dimerization activity;protein domain specific binding;protein homodimerization activity;transition metal ion binding;zinc ion binding	cell part;chromosome;condensed chromosome;condensed nuclear chromosome;cytoplasmic part;cytoskeletal part;early endosome;endomembrane system;endosomal part;endosome;ESCRT III complex;extracellular membrane-bounded organelle;extracellular organelle;extracellular region part;extracellular vesicular exosome;intracellular membrane-bounded organelle;intracellular non-membrane-bounded organelle;intrace…		+	hMyoblastsT10_hMyoblastsT0	1.95649	0.0183154	-0.676697	+	-4.47246	A0A6Q8PF35;F5H875;F8VUA2;Q9HD42	A0A6Q8PF35;F5H875;F8VUA2;Q9HD42	A0A6Q8PF35_HUMAN;F5H875_HUMAN;F8VUA2_HUMAN;CHM1A_HUMAN	Homo sapiens	16	Isoform of Q9HD42, Charged multivesicular body protein 1A;Isoform of Q9HD42, Charged multivesicular body protein 1A;Isoform of Q9HD42, Charged multivesicular body protein 1A;Charged multivesicular body protein 1a	CHMP1A
12.0669	12.5187	12.9626	10.9797	11.0299	10.7422	biological regulation;cell cycle process;cell division;cellular component organization;cellular component organization at cellular level;cellular component organization or biogenesis;cellular component organization or biogenesis at cellular level;cellular process;cytokinetic cell separation;cytokinetic process;establishment of chromosome localization;establishment of localization;establishment of…	binding;protein binding;protein domain specific binding	cell part;cytoplasmic part;cytosol;endosomal part;endosome membrane;ESCRT III complex;extracellular membrane-bounded organelle;extracellular organelle;extracellular region part;extracellular vesicular exosome;intracellular organelle part;intracellular part;late endosome membrane;macromolecular complex;membrane;membrane coat;membrane part;membrane-bounded organelle;membrane-bounded vesicle;organel…	Endocytosis	+	hMyoblastsT10_hMyoblastsT0	2.37023	0.0105727	-1.5988	+	-5.84837	Q7LBR1	Q7LBR1	CHM1B_HUMAN	Homo sapiens	11	Charged multivesicular body protein 1b	CHMP1B
13.6568	13.827	13.8549	14.1097	14.5982	14.145	biological regulation;cell cycle process;cellular component assembly;cellular component organization;cellular component organization at cellular level;cellular component organization or biogenesis;cellular component organization or biogenesis at cellular level;cellular process;cytokinetic cell separation;cytokinetic process;endosome transport;establishment of chromosome localization;establishment…	binding;identical protein binding;protein binding;protein dimerization activity;protein homodimerization activity	cell part;cytoplasm;cytoplasmic part;cytosol;endosomal part;endosome;endosome membrane;ESCRT III complex;extracellular membrane-bounded organelle;extracellular organelle;extracellular region part;extracellular vesicular exosome;internal side of plasma membrane;intracellular membrane-bounded organelle;intracellular organelle;intracellular organelle part;intracellular part;late endosome membrane;ma…	Endocytosis	+	hMyoblastsT10_hMyoblastsT0	1.39257	0.0420092	0.504741	+	2.98601	Q9H444	Q9H444	CHM4B_HUMAN	Homo sapiens	14	Charged multivesicular body protein 4b	CHMP4B
13.2377	13.3507	13.2381	12.2366	12.0121	12.3905	amine metabolic process;aminoglycan catabolic process;aminoglycan metabolic process;biological regulation;calcium ion-dependent exocytosis;carbohydrate catabolic process;carbohydrate metabolic process;catabolic process;cation homeostasis;cation transport;cellular cation homeostasis;cellular chemical homeostasis;cellular component assembly;cellular component organization;cellular component organiz…	binding;calcium ion binding;calcium-dependent protein binding;cation binding;channel regulator activity;cytoskeletal protein binding;enzyme binding;enzyme inhibitor activity;enzyme regulator activity;ion binding;kinase binding;kinase inhibitor activity;kinase regulator activity;metal ion binding;microtubule binding;potassium channel regulator activity;protein binding;protein kinase inhibitor acti…	adherens junction;anchoring junction;cell junction;cell part;cell-substrate adherens junction;cell-substrate junction;cytoplasm;cytoplasmic membrane-bounded vesicle;cytoplasmic part;cytoplasmic vesicle;cytoskeleton;cytosol;endoplasmic reticulum;endoplasmic reticulum-Golgi intermediate compartment;extracellular membrane-bounded organelle;extracellular organelle;extracellular region part;extracellu…	Alzheimer's disease;Amyotrophic lateral sclerosis (ALS);Apoptosis;Axon guidance;B cell receptor signaling pathway;Calcium signaling pathway;ko05152;Long-term potentiation;MAPK signaling pathway;Natural killer cell mediated cytotoxicity;Oocyte meiosis;T cell receptor signaling pathway;VEGF signaling pathway;Wnt signaling pathway	+	hMyoblastsT10_hMyoblastsT0	3.10117	0.00557576	-1.06245	+	-9.14904	Q99653	Q99653	CHP1_HUMAN	Homo sapiens	6	Calcineurin B homologous protein 1	CHP1
12.5754	12.516	12.8429	11.6018	11.9343	11.2938	biosynthetic process;cellular biosynthetic process;cellular component organization;cellular component organization at cellular level;cellular component organization or biogenesis;cellular component organization or biogenesis at cellular level;cellular macromolecule biosynthetic process;cellular macromolecule metabolic process;cellular metabolic process;cellular nitrogen compound metabolic process…	binding;catalytic activity;DNA binding;DNA polymerase activity;DNA-directed DNA polymerase activity;nucleic acid binding;nucleotidyltransferase activity;sequence-specific DNA binding;transferase activity;transferase activity, transferring phosphorus-containing groups	cell part;chromatin accessibility complex;chromatin remodeling complex;chromosomal part;DNA polymerase complex;epsilon DNA polymerase complex;intracellular;intracellular organelle part;intracellular part;macromolecular complex;nuclear chromosome part;nuclear part;organelle part;protein complex		+	hMyoblastsT10_hMyoblastsT0	2.09963	0.0157134	-1.03479	+	-4.91637	E5RGS9;Q9NRG0	E5RGS9;Q9NRG0	E5RGS9_HUMAN;CHRC1_HUMAN	Homo sapiens	1	Isoform of Q9NRG0, Chromatin accessibility complex subunit 1;Chromatin accessibility complex protein 1	CHRAC1
11.6475	11.6814	11.3426	9.3486	9.29112	9.90493	biological regulation;biosynthetic process;cell cycle phase;cell cycle process;cellular biosynthetic process;cellular macromolecule biosynthetic process;cellular macromolecule metabolic process;cellular metabolic process;cellular nitrogen compound metabolic process;cellular process;DNA metabolic process;DNA recombination;DNA replication;gamete generation;macromolecule biosynthetic process;macromo…	adenyl nucleotide binding;adenyl ribonucleotide binding;ATP binding;binding;DNA binding;nucleic acid binding;nucleotide binding;purine nucleotide binding;purine ribonucleoside triphosphate binding;purine ribonucleotide binding;ribonucleotide binding	cell part;cytoplasm;intracellular organelle part;intracellular part;membrane;nuclear part;nucleoplasm;organelle part		+	hMyoblastsT10_hMyoblastsT0	3.09967	0.00553383	-2.04226	+	-9.14084	A0A0D9SF58;E7EXA6;Q8WVB6;Q8WVB6-2	A0A0D9SF58;E7EXA6;Q8WVB6;Q8WVB6-2	A0A0D9SF58_HUMAN;E7EXA6_HUMAN;CTF18_HUMAN;CTF18_HUMAN	Homo sapiens	3	Isoform of Q8WVB6, Chromosome transmission fidelity factor 18;Isoform of Q8WVB6, Chromosome transmission fidelity factor 18;Chromosome transmission fidelity protein 18 homolog;Isoform of Q8WVB6, Isoform 2 of Chromosome transmission fidelity protein 18 homolog	CHTF18
12.4183	12.4016	11.9201	11.3815	11.4101	11.2738	biosynthetic process;cellular biosynthetic process;cellular metabolic process;cellular process;chromosome segregation;cofactor biosynthetic process;cofactor metabolic process;iron-sulfur cluster assembly;metabolic process;metallo-sulfur cluster assembly	binding;cation binding;ion binding;metal ion binding	cell part;cytoplasm;intracellular organelle part;intracellular part;nuclear part;nucleoplasm;organelle part		+	hMyoblastsT10_hMyoblastsT0	2.21265	0.0128565	-0.891505	+	-5.29003	H0YKV4;Q9H5X1;Q9H5X1-2	H0YKV4;Q9H5X1;Q9H5X1-2	H0YKV4_HUMAN;CIA2A_HUMAN;CIA2A_HUMAN	Homo sapiens	1	Isoform of Q9H5X1, Cytosolic iron-sulfur assembly component 2A;Cytosolic iron-sulfur assembly component 2A;Isoform of Q9H5X1, Isoform 2 of Cytosolic iron-sulfur assembly component 2A	CIAO2A
14.2727	14.1416	14.1336	13.9402	13.6672	13.8683	anatomical structure development;apoptosis;biological regulation;biosynthetic process;cell death;cellular biosynthetic process;cellular metabolic process;cellular process;cofactor biosynthetic process;cofactor metabolic process;death;developmental process;hemopoiesis;hemopoietic or lymphoid organ development;iron-sulfur cluster assembly;metabolic process;metallo-sulfur cluster assembly;negative r…	2 iron, 2 sulfur cluster binding;binding;cation binding;electron carrier activity;ion binding;iron-sulfur cluster binding;metal cluster binding;metal ion binding	cell part;cytoplasm;cytoplasmic part;intracellular non-membrane-bounded organelle;intracellular organelle;intracellular organelle part;intracellular part;membrane-enclosed lumen;mitochondrial intermembrane space;mitochondrial part;non-membrane-bounded organelle;nuclear part;nucleolus;nucleoplasm;organelle;organelle envelope lumen;organelle part		+	hMyoblastsT10_hMyoblastsT0	1.73011	0.0248879	-0.357395		-3.83013	Q6FI81;Q6FI81-3	Q6FI81;Q6FI81-3	CPIN1_HUMAN	Homo sapiens	23	Anamorsin;Isoform of Q6FI81, Isoform 3 of Anamorsin	CIAPIN1
12.6012	11.825	12.1694	7.88274	9.05833	8.01385	biological regulation;gamete generation;male gamete generation;multicellular organismal process;multicellular organismal reproductive process;positive regulation of biological process;positive regulation of cell proliferation;positive regulation of cellular process;positive regulation of neural precursor cell proliferation;regulation of biological process;regulation of cell proliferation;regulati…		cell part;cytoplasm;integral to membrane;intracellular part;intrinsic to membrane;membrane;membrane part;plasma membrane		+	hMyoblastsT10_hMyoblastsT0	3.0609	0.00523843	-3.88026	+	-8.93098	Q8TCG1	Q8TCG1	CIP2A_HUMAN	Homo sapiens	11	Protein CIP2A	CIP2A
14.2025	14.2652	14.6267	14.9333	14.9907	14.6537	biological regulation;cellular component assembly;cellular component assembly at cellular level;cellular component organization;cellular component organization at cellular level;cellular component organization or biogenesis;cellular component organization or biogenesis at cellular level;cellular macromolecular complex assembly;cellular macromolecular complex subunit organization;cellular macromol…	binding;mRNA 3'-UTR binding;mRNA binding;nucleic acid binding;nucleotide binding;RNA binding;rRNA binding;SSU rRNA binding;translation regulator activity;translation repressor activity	cell part;cytoplasm;cytoplasmic part;intracellular membrane-bounded organelle;intracellular non-membrane-bounded organelle;intracellular organelle;intracellular organelle part;intracellular part;macromolecular complex;membrane-bounded organelle;non-membrane-bounded organelle;nuclear part;nucleoplasm;nucleus;organelle;organelle part;ribonucleoprotein complex;RNA granule;stress granule		+	hMyoblastsT10_hMyoblastsT0	1.37198	0.043567	0.494394		2.93823	Q14011	Q14011	CIRBP_HUMAN	Homo sapiens	18	Cold-inducible RNA-binding protein	CIRBP
11.8722	11.8008	11.8715	12.6467	12.3706	12.6531	biological regulation;regulation of biological process;regulation of cellular metabolic process;regulation of cellular process;regulation of cellular respiration;regulation of generation of precursor metabolites and energy;regulation of metabolic process	2 iron, 2 sulfur cluster binding;binding;cation binding;ion binding;iron-sulfur cluster binding;metal cluster binding;metal ion binding	cell part;cytoplasmic part;extracellular membrane-bounded organelle;extracellular organelle;extracellular region part;extracellular vesicular exosome;integral to membrane;intracellular membrane-bounded organelle;intracellular organelle;intracellular organelle part;intracellular part;intrinsic to membrane;membrane;membrane part;membrane-bounded organelle;membrane-bounded vesicle;mitochondrial memb…		+	hMyoblastsT10_hMyoblastsT0	2.74453	0.00795349	0.708633	+	7.37585	Q9NZ45	Q9NZ45	CISD1_HUMAN	Homo sapiens	8	CDGSH iron-sulfur domain-containing protein 1	CISD1
16.3515	16.2763	16.1036	15.5067	15.2014	15.1599	biological regulation;cell cycle;cell cycle phase;cell cycle process;cell division;cellular component organization;cellular component organization at cellular level;cellular component organization or biogenesis;cellular component organization or biogenesis at cellular level;cellular process;cellular response to stimulus;centrosome organization;cytoskeleton organization;establishment of localizati…		cell part;centrosome;cytoplasmic part;cytoskeletal part;cytosol;intracellular non-membrane-bounded organelle;intracellular organelle;intracellular organelle part;intracellular part;macromolecular complex;membrane;microtubule organizing center;non-membrane-bounded organelle;organelle;organelle part;protein complex;spindle pole		+	hMyoblastsT10_hMyoblastsT0	2.71581	0.00882916	-0.954421	+	-7.24754	Q14008;Q14008-2	Q14008;Q14008-2	CKAP5_HUMAN	Homo sapiens	123	Cytoskeleton-associated protein 5;Isoform of Q14008, Isoform 2 of Cytoskeleton-associated protein 5	CKAP5
14.857	14.2499	13.6468	18.2447	17.2928	15.71	amine biosynthetic process;amine metabolic process;biosynthetic process;carboxylic acid biosynthetic process;carboxylic acid metabolic process;cellular amine metabolic process;cellular amino acid biosynthetic process;cellular amino acid metabolic process;cellular biosynthetic process;cellular ketone metabolic process;cellular metabolic process;cellular modified amino acid biosynthetic process;cel…	adenyl nucleotide binding;adenyl ribonucleotide binding;ATP binding;binding;catalytic activity;creatine kinase activity;kinase activity;nucleotide binding;phosphotransferase activity, nitrogenous group as acceptor;purine nucleotide binding;purine ribonucleoside triphosphate binding;purine ribonucleotide binding;ribonucleotide binding;transferase activity;transferase activity, transferring phospho…	cell part;cytoplasmic part;cytosol;intracellular part	Arginine and proline metabolism	+	hMyoblastsT10_hMyoblastsT0	1.58918	0.0309495	2.83126	+	3.46278	P06732	P06732	KCRM_HUMAN	Homo sapiens	89	Creatine kinase M-type	CKM
19.5422	19.5022	19.3605	18.5949	18.4574	18.7238	anion transport;biological adhesion;biological regulation;cell adhesion;cell-cell adhesion;cellular chemical homeostasis;cellular homeostasis;cellular ion homeostasis;cellular process;cellular response to stimulus;chemical homeostasis;chloride transport;establishment of localization;homeostatic process;homotypic cell-cell adhesion;inorganic anion transport;ion homeostasis;ion transport;platelet a…	anion channel activity;anion transmembrane transporter activity;channel activity;chloride channel activity;gated channel activity;ion channel activity;ion transmembrane transporter activity;passive transmembrane transporter activity;substrate-specific channel activity;substrate-specific transmembrane transporter activity;substrate-specific transporter activity;transmembrane transporter activity;t…	blood microparticle;brush border;cell part;cell projection;chloride channel complex;cytoplasm;cytoplasmic part;envelope;extracellular membrane-bounded organelle;extracellular organelle;extracellular region part;extracellular space;extracellular vesicular exosome;intracellular membrane-bounded organelle;intracellular organelle;intracellular organelle part;intracellular part;ion channel complex;mac…		+	hMyoblastsT10_hMyoblastsT0	3.12132	0.00570543	-0.876268	+	-9.25997	O00299	O00299	CLIC1_HUMAN	Homo sapiens	40	Chloride intracellular channel protein 1	CLIC1
13.2234	13.4867	12.8632	11.6309	12.0029	11.7215			cell part;cytoplasmic microtubule;cytoplasmic part;cytoskeletal part;intracellular organelle part;intracellular part;macromolecular complex;microtubule;microtubule associated complex;microtubule plus end;organelle part;protein complex		+	hMyoblastsT10_hMyoblastsT0	2.56703	0.00993455	-1.40603	+	-6.61347	Q9UDT6;Q9UDT6-2	Q9UDT6;Q9UDT6-2	CLIP2_HUMAN	Homo sapiens	21	CAP-Gly domain-containing linker protein 2;Isoform of Q9UDT6, Isoform 2 of CAP-Gly domain-containing linker protein 2	CLIP2
1.77373	6.19582	3.25014	9.63382	8.95121	8.94878	anatomical structure development;developmental process;digestive tract development		cell junction;cell part;cell surface;cell-cell junction;cytoplasmic microtubule;cytoplasmic part;cytoskeletal part;extracellular membrane-bounded organelle;extracellular organelle;extracellular region part;extracellular vesicular exosome;integral to membrane;intracellular organelle part;intracellular part;intrinsic to membrane;macromolecular complex;membrane;membrane part;membrane-bounded organel…		+	hMyoblastsT10_hMyoblastsT0	1.83556	0.0207667	5.43804	+	4.12079	Q9H6B4	Q9H6B4	CLMP_HUMAN	Homo sapiens	1	CXADR-like membrane protein	CLMP
15.9324	16.0595	15.8421	15.6765	15.5205	15.2547	anion transport;biological regulation;cell volume homeostasis;cellular component assembly;cellular component assembly at cellular level;cellular component organization;cellular component organization at cellular level;cellular component organization or biogenesis;cellular component organization or biogenesis at cellular level;cellular homeostasis;cellular macromolecular complex assembly;cellular …	binding;protein binding;protein dimerization activity;protein heterodimerization activity	cell part;cytoplasm;cytoplasmic part;cytoskeleton;cytosol;intracellular membrane-bounded organelle;intracellular non-membrane-bounded organelle;intracellular organelle;intracellular organelle part;intracellular part;macromolecular complex;membrane;membrane-bounded organelle;methylosome;methyltransferase complex;non-membrane-bounded organelle;nuclear part;nucleoplasm;nucleus;organelle;organelle pa…	RNA transport	+	hMyoblastsT10_hMyoblastsT0	1.53635	0.0342525	-0.460738		-3.3308	E9PJF4;E9PMI6;J3KN38;P54105	E9PJF4;E9PMI6;J3KN38;P54105	E9PJF4_HUMAN;E9PMI6_HUMAN;J3KN38_HUMAN;ICLN_HUMAN	Homo sapiens	2	Isoform of P54105, Methylosome subunit pICln;Isoform of P54105, Methylosome subunit pICln;Isoform of P54105, Methylosome subunit pICln;Methylosome subunit pICln	CLNS1A
15.1493	15.1248	15.0635	14.7842	14.5366	14.5058	biological regulation;cellular macromolecule metabolic process;cellular metabolic process;cellular process;cellular protein metabolic process;macromolecule metabolic process;metabolic process;positive regulation of catalytic activity;positive regulation of hydrolase activity;positive regulation of molecular function;positive regulation of peptidase activity;primary metabolic process;protein foldi…	adenyl nucleotide binding;adenyl ribonucleotide binding;ATP binding;ATPase activity;binding;catalytic activity;cation binding;enzyme activator activity;enzyme regulator activity;hydrolase activity;hydrolase activity, acting on acid anhydrides;hydrolase activity, acting on acid anhydrides, in phosphorus-containing anhydrides;ion binding;metal ion binding;nucleoside-triphosphatase activity;nucleoti…	cell part;cytoplasm;cytoplasmic part;endopeptidase Clp complex;intracellular membrane-bounded organelle;intracellular non-membrane-bounded organelle;intracellular organelle;intracellular organelle lumen;intracellular organelle part;intracellular part;macromolecular complex;membrane;membrane-bounded organelle;membrane-enclosed lumen;mitochondrial endopeptidase Clp complex;mitochondrial inner membr…	Cell cycle - Caulobacter	+	hMyoblastsT10_hMyoblastsT0	2.27053	0.0120051	-0.503701	+	-5.48985	O76031	O76031	CLPX_HUMAN	Homo sapiens	17	ATP-dependent Clp protease ATP-binding subunit clpX-like, mitochondrial	CLPX
9.59445	10.2669	9.49867	12.4236	11.5555	12.9452	biological adhesion;cell adhesion;cell-cell adhesion;cellular process;homophilic cell adhesion	binding;calcium ion binding;cation binding;ion binding;metal ion binding	cell part;cytoplasmic part;endoplasmic reticulum membrane;endoplasmic reticulum part;Golgi apparatus part;Golgi membrane;integral to membrane;intracellular organelle part;intracellular part;intrinsic to membrane;membrane;membrane part;organelle membrane;organelle part;postsynaptic membrane;synapse part;synaptic membrane		+	hMyoblastsT10_hMyoblastsT0	2.22816	0.0128742	2.52142	+	5.34299	Q9H4D0	Q9H4D0	CSTN2_HUMAN	Homo sapiens	8	Calsyntenin-2	CLSTN2
14.1537	14.3478	14.2342	15.7009	15.7539	15.9459	cellular component organization;cellular component organization or biogenesis;cellular membrane organization;cellular process;clathrin-mediated endocytosis;endocytosis;establishment of localization;establishment of localization in cell;establishment of protein localization;intracellular protein transport;intracellular transport;membrane invagination;membrane organization;protein transport;recepto…	binding;clathrin binding;clathrin heavy chain binding;peptide binding;protein binding;structural molecule activity	cell part;cell projection membrane;cell projection part;cilium membrane;cilium part;clathrin coat;clathrin coat of coated pit;clathrin coat of trans-Golgi network vesicle;clathrin vesicle coat;cytoplasm;cytoplasmic part;cytoplasmic vesicle part;Golgi apparatus part;intracellular membrane-bounded organelle;intracellular organelle;intracellular organelle part;intracellular part;macromolecular compl…	Bacterial invasion of epithelial cells;Endocrine and other factor-regulated calcium reabsorption;Endocytosis;Huntington's disease;Lysosome	+	hMyoblastsT10_hMyoblastsT0	4.11913	0.00342857	1.55496	+	16.6622	P09497-2	P09497-2	CLCB_HUMAN	Homo sapiens	21	Isoform of P09497, Isoform Non-brain of Clathrin light chain B	CLTB
17.4333	17.3248	17.1207	17.587	17.6641	17.6076	antigen processing and presentation;antigen processing and presentation of exogenous antigen;antigen processing and presentation of exogenous peptide antigen;antigen processing and presentation of exogenous peptide antigen via MHC class II;antigen processing and presentation of peptide antigen;antigen processing and presentation of peptide antigen via MHC class II;antigen processing and presentat…	binding;clathrin binding;clathrin light chain binding;double-stranded RNA binding;enzyme binding;kinase binding;nucleic acid binding;protein binding;protein kinase binding;RNA binding;structural molecule activity	adherens junction;anchoring junction;cell junction;cell part;cell-substrate adherens junction;cell-substrate junction;clathrin coat;clathrin coat of coated pit;clathrin coat of trans-Golgi network vesicle;clathrin coated vesicle membrane;clathrin complex;clathrin vesicle coat;clathrin-coated endocytic vesicle membrane;clathrin-coated vesicle;coated vesicle;coated vesicle membrane;cytoplasm;cytopl…	Bacterial invasion of epithelial cells;Endocrine and other factor-regulated calcium reabsorption;Endocytosis;Huntington's disease;Lysosome	+	hMyoblastsT10_hMyoblastsT0	1.58669	0.0312786	0.326642		3.45648	A0A087WVQ6;A0A8V8TQ14;A0A8V8TQK1;A0A8V8TR47;A0A8V8TRF0;K7EJJ5;Q00610;Q00610-2	A0A087WVQ6;A0A8V8TQ14;A0A8V8TQK1;A0A8V8TR47;A0A8V8TRF0;K7EJJ5;Q00610;Q00610-2	A0A087WVQ6_HUMAN;A0A8V8TQ14_HUMAN;A0A8V8TQK1_HUMAN;A0A8V8TR47_HUMAN;A0A8V8TRF0_HUMAN;K7EJJ5_HUMAN;CLH1_HUMAN;CLH1_HUMAN	Homo sapiens	175	Isoform of Q00610, Clathrin heavy chain;Isoform of Q00610, Clathrin heavy chain;Isoform of Q00610, Clathrin heavy chain;Isoform of Q00610, Clathrin heavy chain;Isoform of Q00610, Clathrin heavy chain;Isoform of Q00610, Clathrin heavy chain;Clathrin heavy chain 1;Isoform of Q00610, Isoform 2 of Clathrin heavy chain 1	CLTC
12.3557	12.3719	12.3542	12.1134	11.4614	11.5445					+	hMyoblastsT10_hMyoblastsT0	1.47941	0.0367399	-0.654183	+	-3.19183	A0A494C0R8	A0A494C0R8	A0A494C0R8_HUMAN	Homo sapiens	16	Isoform of O75153, Clustered mitochondria protein homolog	CLUH
12.6713	12.675	12.167	8.98844	8.54643	8.21654					+	hMyoblastsT10_hMyoblastsT0	3.82054	0.00923077	-3.92061	+	-13.9963	C9J384;Q9BQ75;Q9BQ75-2	C9J384;Q9BQ75;Q9BQ75-2	C9J384_HUMAN;CMS1_HUMAN;CMS1_HUMAN	Homo sapiens	1	Isoform of Q9BQ75, Cms1 ribosomal small subunit homolog (Fragment);Protein CMSS1;Isoform of Q9BQ75, Isoform 2 of Protein CMSS1	CMSS1
12.6332	12.271	11.9611	10.6405	10.6354	10.7599	cellular macromolecule metabolic process;cellular metabolic process;cellular nitrogen compound metabolic process;cellular process;macromolecule metabolic process;macromolecule methylation;macromolecule modification;metabolic process;methylation;mRNA capping;mRNA metabolic process;mRNA methylation;mRNA modification;mRNA processing;nitrogen compound metabolic process;nucleic acid metabolic process;…	binding;catalytic activity;methyltransferase activity;mRNA (nucleoside-2'-O-)-methyltransferase activity;mRNA methyltransferase activity;nucleic acid binding;O-methyltransferase activity;RNA methyltransferase activity;S-adenosylmethionine-dependent methyltransferase activity;transferase activity;transferase activity, transferring one-carbon groups	cell part;cytoplasm;intracellular membrane-bounded organelle;intracellular organelle;intracellular organelle part;intracellular part;membrane-bounded organelle;nuclear part;nucleoplasm;nucleus;organelle;organelle part		+	hMyoblastsT10_hMyoblastsT0	2.90125	0.00661176	-1.60982	+	-8.11261	Q8N1G2	Q8N1G2	CMTR1_HUMAN	Homo sapiens	11	Cap-specific mRNA (nucleoside-2'-O-)-methyltransferase 1	CMTR1
11.3452	10.3903	10.7755	12.3591	12.3889	13.828	actin cytoskeleton organization;actin filament-based process;actomyosin structure organization;biological regulation;cellular component organization;cellular component organization at cellular level;cellular component organization or biogenesis;cellular component organization or biogenesis at cellular level;cellular process;cytoskeleton organization;organelle organization;regulation of biological…		adherens junction;anchoring junction;cell junction;cell part;cell-substrate adherens junction;cell-substrate junction;cytoskeleton;focal adhesion;intracellular non-membrane-bounded organelle;intracellular organelle;intracellular part;non-membrane-bounded organelle;organelle		+	hMyoblastsT10_hMyoblastsT0	1.65052	0.0277223	2.02166	+	3.61983	P51911	P51911	CNN1_HUMAN	Homo sapiens	34	Calponin-1	CNN1
13.3381	13.0853	12.8791	12.5564	12.4691	12.5678	biological regulation;biosynthetic process;catabolic process;cellular biosynthetic process;cellular catabolic process;cellular macromolecule biosynthetic process;cellular macromolecule catabolic process;cellular macromolecule metabolic process;cellular metabolic process;cellular nitrogen compound metabolic process;cellular process;developmental process;gene expression;gene silencing;gene silencin…	armadillo repeat domain binding;binding;estrogen receptor binding;hormone receptor binding;nuclear hormone receptor binding;protein binding;protein complex scaffold;protein domain specific binding;receptor binding;retinoic acid receptor binding;steroid hormone receptor binding;structural molecule activity;transcription factor binding	CCR4-NOT complex;cell part;cytoplasmic mRNA processing body;cytoplasmic part;cytosol;extracellular region part;extracellular space;intracellular membrane-bounded organelle;intracellular non-membrane-bounded organelle;intracellular organelle;intracellular organelle part;intracellular part;macromolecular complex;membrane;membrane-bounded organelle;microbody;microbody membrane;microbody part;non-mem…	RNA degradation	+	hMyoblastsT10_hMyoblastsT0	1.85607	0.0206072	-0.56977	+	-4.17901	A5YKK6	A5YKK6	CNOT1_HUMAN	Homo sapiens	24	CCR4-NOT transcription complex subunit 1	CNOT1
11.6734	11.7817	10.9696	10.5325	10.4467	10.7502	biological regulation;biosynthetic process;catabolic process;cellular biosynthetic process;cellular catabolic process;cellular macromolecule biosynthetic process;cellular macromolecule catabolic process;cellular macromolecule metabolic process;cellular metabolic process;cellular nitrogen compound metabolic process;cellular process;gene expression;gene silencing;gene silencing by RNA;macromolecule…		CCR4-NOT complex;cell part;cytoplasmic part;cytosol;intracellular membrane-bounded organelle;intracellular organelle;intracellular organelle part;intracellular part;macromolecular complex;membrane;membrane-bounded organelle;nuclear part;nucleoplasm part;nucleus;organelle;organelle part;protein complex;transcription factor complex	RNA degradation	+	hMyoblastsT10_hMyoblastsT0	1.53449	0.034306	-0.898438	+	-3.32621	Q9H9A5;Q9H9A5-2;Q9H9A5-3;Q9H9A5-4;Q9H9A5-6	Q9H9A5;Q9H9A5-2;Q9H9A5-3;Q9H9A5-4;Q9H9A5-6	CNO10_HUMAN	Homo sapiens	4	CCR4-NOT transcription complex subunit 10;Isoform of Q9H9A5, Isoform 2 of CCR4-NOT transcription complex subunit 10;Isoform of Q9H9A5, Isoform 3 of CCR4-NOT transcription complex subunit 10;Isoform of Q9H9A5, Isoform 4 of CCR4-NOT transcription complex subunit 10;Isoform of Q9H9A5, Isoform 6 of CCR4-NOT transcription complex subunit 10	CNOT10
[truncated: 4,678 more rows]

## Sheet: Human_Original_Matrix
hMyoblastsT0_1.Quantity	hMyoblastsT0_2.Quantity	hMyoblastsT0_3.Quantity	hMyotubesT10_1.Quantity	hMyotubesT10_2.Quantity	hMyotubesT10_3.Quantity	T: PG.ProteinGroups	T: PG.ProteinAccessions	T: PG.ProteinNames	T: PG.Organisms	T: PG.NrOfPrecursorsIdentified (Experiment-wide)	T: PG.ProteinDescriptions	T: PG.Genes
16763.8	26095.5	39365.5	7377.89	13279.5	11422.3	P01023	P01023	A2MG_HUMAN	Homo sapiens	19	Alpha-2-macroglobulin	A2M
3397.2	2058.86	2099.02	784.255	989.917	888.972	Q86V21	Q86V21	AACS_HUMAN	Homo sapiens	3	Acetoacetyl-CoA synthetase	AACS
9189.79	30071.2	11526.3	9155.31	8716.66	8699.84	Q6PD74	Q6PD74	AAGAB_HUMAN	Homo sapiens	2	Alpha- and gamma-adaptin-binding protein p34	AAGAB
32534.2	27149.3	26185.5	21493.3	20744.4	21754.4	A0A096LP25	A0A096LP25	A0A096LP25_HUMAN	Homo sapiens	30	Isoform of Q2M2I8, AP2 associated kinase 1	AAK1
6550.24	4407.85	4841.58	4707.38	4139.58	6584.78	E9PNP3;E9PR47;Q9H7C9	E9PNP3;E9PR47;Q9H7C9	E9PNP3_HUMAN;E9PR47_HUMAN;AAMDC_HUMAN	Homo sapiens	4	Isoform of Q9H7C9, Mth938 domain-containing protein;Isoform of Q9H7C9, Adipogenesis associated Mth938 domain containing;Mth938 domain-containing protein	AAMDC
10675.3	11058	12200.2	10232.5	10939.2	7207.63	C9JEH3;C9JG97;Q13685	C9JEH3;C9JG97;Q13685	C9JEH3_HUMAN;C9JG97_HUMAN;AAMP_HUMAN	Homo sapiens	11	Isoform of Q13685, Angio associated migratory cell protein;Isoform of Q13685, Angio associated migratory cell protein;Angio-associated migratory cell protein	AAMP
[truncated: 5,147 more rows]

## Sheet: Human_GOCC
Type	Name	Score	minus_log10_Benj. Hoch. FDR
GOCC name	nuclear part	-0.289628	23.3792
GOCC name	nucleoplasm	-0.314146	22.7946
GOCC name	vesicle	0.29198	22.7852
GOCC name	membrane-bounded vesicle	0.291645	22.6915
GOCC name	extracellular region part	0.286108	22.0589
[truncated: 114 more rows]
