# Supplementary material for: Two FAM134B isoforms differentially regulate ER dynamics during myogenesis
Source: EMBO J. 2025 Jan 6;44(4):1039–73. doi: 10.1038/s44318-024-00356-2 (PMC11832904; doi:10.1038/s44318-024-00356-2)
Supplement: Supplementary file 6 — Data Set EV4 [file 44318_2024_356_MOESM6_ESM.xlsx]

## Sheet: Sheet1
Dataset EV4
Coarse-grained MD simulations.
Protein-Membrane System	System Size [nm3]	# of lipids Nupper/Nlower	# of W beads	# of Na+	# of Cl-	Time [ns]	nruns	Protein Model
FAM134B1+POPC bilayer (PBC)	20X20X20	649/667	53489	584	594	10000	1	Ref. N°20
FAM134B2+POPC bilayer (PBC)	20X20X20	636/671	50667	723	724	10000	1	Alpha Fold2
Protein-Bicelle System	System Size [nm3]	DMPC:DHPC	# of W beads	# of Na+	# of Cl-	Time [ns]	nruns	Protein Model
FAM134B1+POPC bicelle	30X30X30	5:2	2036070	0	10	1000	50	Ref. N°20
FAM134B2+POPC bicelle	30X30X30	5:2	2036070	0	1	1000	50	Alpha Fold2
