# Supplementary material for: Two FAM134B isoforms differentially regulate ER dynamics during myogenesis
Source: EMBO J. 2025 Jan 6;44(4):1039–73. doi: 10.1038/s44318-024-00356-2 (PMC11832904; doi:10.1038/s44318-024-00356-2)
Supplement: Supplementary file 7 — Data Set EV5 [file 44318_2024_356_MOESM7_ESM.xlsx]

## Sheet: Dataset EV5
Dataset EV5
IP-MS interactomes of RFP-Fam134b1 and RFP-Fam134b2.

## Sheet: Analysis
IP_FAM134B1_CTRL_1_PG.Qunatity	IP_FAM134B1_CTRL_2_PG.Qunatity	IP_FAM134B1_CTRL_4_PG.Qunatity	IP_FAM134B1_T7_1_PG.Qunatity	IP_FAM134B1_T7_3_PG.Qunatity	IP_FAM134B1_T7_4_PG.Qunatity	IP_FAM134B2_CTRL_2_PG.Qunatity	IP_FAM134B2_CTRL_3_PG.Qunatity	IP_FAM134B2_CTRL_4_PG.Qunatity	IP_FAM134B2_T7_1_PG.Qunatity	IP_FAM134B2_T7_2_PG.Qunatity	IP_FAM134B2_T7_4_PG.Qunatity	C: GOBP name	C: GOMF name	C: GOCC name	C: KEGG name	C: Student's T-test Significant IP_FAM134B1_T2_IP_FAM134B1_CTRL	C: Student's T-test significant	C: Student's T-test Significant IP_FAM134B1_T7_IP_FAM134B1_CTRL	C: Student's T-test significant_	C: Student's T-test Significant IP_FAM134B2_T7_IP_FAM134B2_CTRL	C: Student's T-test significant__	N: -Log Student's T-test p-value IP_FAM134B1_T7_IP_FAM134B1_CTRL	N: Student's T-test q-value IP_FAM134B1_T7_IP_FAM134B1_CTRL	N: Student's T-test Difference IP_FAM134B1_T7_IP_FAM134B1_CTRL	Significantly deregulated IP_FAM134B1_T7_IP_FAM134B1_CTRL	N: Student's T-test Test statistic IP_FAM134B1_T7_IP_FAM134B1_CTRL	N: -Log Student's T-test p-value IP_FAM134B2_T7_IP_FAM134B2_CTRL	N: Student's T-test q-value IP_FAM134B2_T7_IP_FAM134B2_CTRL	N: Student's T-test Difference IP_FAM134B2_T7_IP_FAM134B2_CTRL	Significantly deregulated IP_FAM134B2_T7_IP_FAM134B2_CTRL	N: Student's T-test Test statistic IP_FAM134B2_T7_IP_FAM134B2_CTRL	T: Protein.Group	T: Protein.Ids	T: Protein.Names	T: First.Protein.Description	T: Genes
14.8299	14.1535	13.784	14.9578	14.6821	14.2855	12.7994	12.5518	11.5719	13.7152	12.9447	14.4426											0.458832	0.449413	0.386017		1.06307	1.14481	0.191096	1.39312		2.43432	A0A0J9YTR2	A0A0J9YTR2	A0A0J9YTR2_MOUSE	RIKEN cDNA 0610012G03 gene	0610012G03Rik
14.1421	13.5655	13.5283	16.1412	16.1253	16.985	17.7691	18.0814	17.7106	17.7757	18.0477	17.5148					+	IP_FAM134B1_T2_IP_FAM134B1_CTRL	+	IP_FAM134B1_T7_IP_FAM134B1_CTRL			2.81716	0.014	2.67184	+	7.70949	0.143412	0.788159	-0.074269		-0.386558	A0A0G2JEY4	Q9CXL3;A0A0G2JEY4	A0A0G2JEY4_MOUSE	RIKEN cDNA 3110082I17 gene	3110082I17Rik
14.0769	13.6732	13.5883	11.8342	11.0941	11.9838	12.3661	12.4319	12.7047	12.745	12.3957	14.7478											NaN	1	0		NaN	0.464609	0.484785	0.795267		1.07455	J3KMQ6	Q9CYI0;J3KMQ6	J3KMQ6_MOUSE	RIKEN cDNA 5730455P16 gene	5730455P16Rik
14.3893	14.2297	12.7362	13.2859	13.5414	13.1565	12.2752	12.0809	12.2888	12.7587	12.1437	13.3133	behavior;cognition;establishment of localization;establishment of localization in cell;establishment of protein localization;establishment of RNA localization;fertilization;intracellular transport;learning;learning or memory;mRNA transport;multicellular organismal process;neurological system process;nuclear transport;nucleic acid transport;nucleobase-containing compound transport;nucleocytoplasmi…		cell part;centrosome;cytoplasm;cytoplasmic part;cytoskeletal part;intracellular membrane-bounded organelle;intracellular non-membrane-bounded organelle;intracellular organelle;intracellular organelle part;intracellular part;macromolecular complex;membrane;membrane part;membrane-bounded organelle;microtubule organizing center;non-membrane-bounded organelle;nuclear membrane;nuclear part;nuclear por…	RNA transport							0.3529	0.55967	-0.457145		-0.848989	0.69245	0.349104	0.523646		1.52049	P58742	P58742;A0A2R8VI45;A0A2R8VI59;A0A2R8VI65	AAAS_MOUSE	Aladin	Aaas
14.8182	14.4216	14.2973	15.2188	15.5138	15.0866	14.5241	13.0913	11.4974	14.7317	14.0513	14.5882	adipose tissue development;anatomical structure development;biological regulation;carbohydrate homeostasis;carboxylic acid metabolic process;cell differentiation;cellular chemical homeostasis;cellular developmental process;cellular glucose homeostasis;cellular homeostasis;cellular ketone metabolic process;cellular lipid metabolic process;cellular metabolic process;cellular process;cellular respon…	acetoacetate-CoA ligase activity;acid-thiol ligase activity;adenyl nucleotide binding;adenyl ribonucleotide binding;ATP binding;binding;butyrate-CoA ligase activity;catalytic activity;ligase activity;ligase activity, forming carbon-sulfur bonds;nucleotide binding;purine nucleotide binding;purine ribonucleoside triphosphate binding;purine ribonucleotide binding;ribonucleotide binding	cell part;cytoplasmic part;cytosol;intracellular part	Butanoate metabolism			+	IP_FAM134B1_T7_IP_FAM134B1_CTRL			1.70931	0.0358777	0.760668		3.77444	0.722974	0.336756	1.41943		1.58005	Q9D2R0	Q9D2R0	AACS_MOUSE	Acetoacetyl-CoA synthetase	Aacs
15.0955	14.9567	18.1735	18.2373	18.6545	18.4414	18.1688	17.398	16.759	17.8079	17.8069	18.0114	alanyl-tRNA aminoacylation;amine metabolic process;amino acid activation;anatomical structure development;biological regulation;carboxylic acid metabolic process;cellular amine metabolic process;cellular amino acid metabolic process;cellular ketone metabolic process;cellular macromolecule metabolic process;cellular metabolic process;cellular nitrogen compound metabolic process;cellular process;ce…	adenyl nucleotide binding;adenyl ribonucleotide binding;alanine-tRNA ligase activity;amine binding;amino acid binding;aminoacyl-tRNA editing activity;aminoacyl-tRNA ligase activity;ATP binding;binding;carboxylic acid binding;carboxylic ester hydrolase activity;catalytic activity;cation binding;hydrolase activity;hydrolase activity, acting on ester bonds;ion binding;ligase activity;ligase activity…	cell part;cytoplasm;extracellular membrane-bounded organelle;extracellular organelle;extracellular region part;extracellular vesicular exosome;intracellular part;membrane;membrane-bounded organelle;membrane-bounded vesicle;organelle;vesicle	Aminoacyl-tRNA biosynthesis							1.05333	0.118499	2.36915		2.24182	0.451823	0.494333	0.433493		1.04912	Q8BGQ7	Q8BGQ7	SYAC_MOUSE	Alanine--tRNA ligase, cytoplasmic	Aars1
13.7086	14.8393	13.4369	14.0458	14.5251	13.9796	13.6512	15.2739	13.2703	14.673	13.8814	13.8698	alanyl-tRNA aminoacylation;amine metabolic process;amino acid activation;carboxylic acid metabolic process;cellular amine metabolic process;cellular amino acid metabolic process;cellular component assembly;cellular component assembly at cellular level;cellular component organization;cellular component organization at cellular level;cellular component organization or biogenesis;cellular component …	adenyl nucleotide binding;adenyl ribonucleotide binding;alanine-tRNA ligase activity;aminoacyl-tRNA ligase activity;ATP binding;binding;catalytic activity;cation binding;ion binding;ligase activity;ligase activity, forming aminoacyl-tRNA and related compounds;ligase activity, forming carbon-oxygen bonds;metal ion binding;nucleic acid binding;nucleotide binding;purine nucleotide binding;purine rib…	cell part;cytoplasmic part;intracellular membrane-bounded organelle;intracellular organelle;intracellular part;membrane-bounded organelle;mitochondrion;organelle	Aminoacyl-tRNA biosynthesis							0.152185	0.814459	0.188556		0.407669	0.0386863	0.938177	0.0762685		0.113942	Q14CH7	Q14CH7	SYAM_MOUSE	Alanine--tRNA ligase, mitochondrial	Aars2
14.3932	14.8319	14.361	11.8405	14.1361	13.766	13.5281	12.4906	13.173	10.919	11.4706	12.7542	alanyl-tRNA aminoacylation;amine metabolic process;amino acid activation;biological regulation;carboxylic acid metabolic process;cellular amine metabolic process;cellular amino acid metabolic process;cellular ketone metabolic process;cellular macromolecule metabolic process;cellular metabolic process;cellular nitrogen compound metabolic process;cellular process;macromolecule metabolic process;met…	adenyl nucleotide binding;adenyl ribonucleotide binding;alanine-tRNA ligase activity;aminoacyl-tRNA editing activity;aminoacyl-tRNA ligase activity;ATP binding;binding;carboxylic ester hydrolase activity;catalytic activity;cation binding;hydrolase activity;hydrolase activity, acting on ester bonds;ion binding;ligase activity;ligase activity, forming aminoacyl-tRNA and related compounds;ligase act…	cell part;cytoplasm;intracellular membrane-bounded organelle;intracellular organelle;intracellular part;membrane-bounded organelle;nucleus;organelle								0.81504	0.2065	-1.28114		-1.76068	NaN	1	0		NaN	Q3THG9	Q3THG9;A2A4P3;A2A4P4	AASD1_MOUSE	Alanyl-tRNA editing protein Aarsd1	Aarsd1
14.3904	14.5793	13.5321	14.3528	14.4449	14.6546	15.3108	14.2277	14.6588	15.0207	15.2739	15.5268	carboxylic acid catabolic process;carboxylic acid metabolic process;catabolic process;cellular catabolic process;cellular component organization;cellular component organization at cellular level;cellular component organization or biogenesis;cellular component organization or biogenesis at cellular level;cellular ketone metabolic process;cellular lipid catabolic process;cellular lipid metabolic pr…	active transmembrane transporter activity;adenyl nucleotide binding;adenyl ribonucleotide binding;ATP binding;ATPase activity;ATPase activity, coupled;ATPase activity, coupled to movement of substances;ATPase activity, coupled to transmembrane movement of substances;binding;catalytic activity;hydrolase activity;hydrolase activity, acting on acid anhydrides;hydrolase activity, acting on acid anhyd…	cell part;cytoplasmic part;integral to membrane;intracellular membrane-bounded organelle;intracellular organelle;intracellular organelle lumen;intracellular organelle part;intracellular part;intrinsic to membrane;membrane;membrane part;membrane-bounded organelle;membrane-enclosed lumen;microbody;microbody lumen;microbody membrane;microbody part;mitochondrial inner membrane;mitochondrial membrane;…	ABC transporters;Peroxisome							0.401176	0.510871	0.316823		0.947512	0.712537	0.341055	0.54133		1.55968	P55096	P55096;A0A0G2JDI9	ABCD3_MOUSE	ATP-binding cassette sub-family D member 3	Abcd3
16.6778	15.8087	16.2649	17.0704	16.8725	17.1421	16.5463	15.6559	16.1902	16.6372	16.4418	16.6788		adenyl nucleotide binding;adenyl ribonucleotide binding;ATP binding;ATPase activity;binding;catalytic activity;hydrolase activity;hydrolase activity, acting on acid anhydrides;hydrolase activity, acting on acid anhydrides, in phosphorus-containing anhydrides;iron-sulfur cluster binding;metal cluster binding;nucleoside-triphosphatase activity;nucleotide binding;purine nucleotide binding;purine rib…	cell part;cytoplasm;cytoplasmic part;intracellular membrane-bounded organelle;intracellular organelle;intracellular part;membrane;membrane-bounded organelle;mitochondrion;organelle								1.37735	0.0613752	0.77785		2.95066	0.780528	0.304984	0.455157		1.69275	P61222	P61222	ABCE1_MOUSE	ATP-binding cassette sub-family E member 1	Abce1
16.753	16.9928	18.632	16.1177	16.1904	17.108	17.4587	17.1873	17.1609	17.1732	17.4588	17.1674	biological regulation;cellular process;positive regulation of biological process;positive regulation of biosynthetic process;positive regulation of cellular biosynthetic process;positive regulation of cellular metabolic process;positive regulation of cellular process;positive regulation of cellular protein metabolic process;positive regulation of macromolecule biosynthetic process;positive regula…	adenyl nucleotide binding;adenyl ribonucleotide binding;ATP binding;ATPase activity;binding;catalytic activity;hydrolase activity;hydrolase activity, acting on acid anhydrides;hydrolase activity, acting on acid anhydrides, in phosphorus-containing anhydrides;nucleic acid binding;nucleoside-triphosphatase activity;nucleotide binding;purine nucleotide binding;purine ribonucleoside triphosphate bind…	cell part;cytoplasm;cytoplasmic part;envelope;intracellular non-membrane-bounded organelle;intracellular organelle;intracellular organelle part;intracellular part;macromolecular complex;membrane;non-membrane-bounded organelle;nuclear envelope;nuclear part;nucleoplasm;organelle;organelle envelope;organelle part;polysomal ribosome;ribonucleoprotein complex;ribosome								0.667279	0.29037	-0.987243		-1.47144	0.0061118	0.989393	-0.00252151		-0.0186338	Q6P542	Q6P542	ABCF1_MOUSE	ATP-binding cassette sub-family F member 1	Abcf1
14.7118	14.0252	14.9508	16.254	15.9128	16.2697	16.7354	15.9577	16.315	16.7503	16.8468	16.8425		adenyl nucleotide binding;adenyl ribonucleotide binding;ATP binding;ATPase activity;binding;catalytic activity;hydrolase activity;hydrolase activity, acting on acid anhydrides;hydrolase activity, acting on acid anhydrides, in phosphorus-containing anhydrides;nucleoside-triphosphatase activity;nucleotide binding;purine nucleotide binding;purine ribonucleoside triphosphate binding;purine ribonucleo…	cell part;cytoplasmic part;intracellular membrane-bounded organelle;intracellular organelle;intracellular part;membrane;membrane-bounded organelle;mitochondrion;organelle		+	IP_FAM134B1_T2_IP_FAM134B1_CTRL	+	IP_FAM134B1_T7_IP_FAM134B1_CTRL			2.20419	0.0186567	1.58293	+	5.26128	0.985663	0.234599	0.477147		2.10254	Q99LE6	Q99LE6	ABCF2_MOUSE	ATP-binding cassette sub-family F member 2	Abcf2
14.2589	14.1313	13.6205	14.5756	14.959	15.1104	14.6176	13.965	12.2017	15.1495	14.9818	14.9111	defense response;defense response to virus;immune effector process;immune system process;multi-organism process;response to biotic stimulus;response to other organism;response to stimulus;response to stress;response to virus	adenyl nucleotide binding;adenyl ribonucleotide binding;ATP binding;ATPase activity;binding;catalytic activity;hydrolase activity;hydrolase activity, acting on acid anhydrides;hydrolase activity, acting on acid anhydrides, in phosphorus-containing anhydrides;nucleoside-triphosphatase activity;nucleotide binding;purine nucleotide binding;purine ribonucleoside triphosphate binding;purine ribonucleo…	cell part;membrane				+	IP_FAM134B1_T7_IP_FAM134B1_CTRL			1.59913	0.0431264	0.878087		3.48797	0.91411	0.254786	1.41937		1.95775	Q8K268	Q8K268	ABCF3_MOUSE	ATP-binding cassette sub-family F member 3	Abcf3
13.7732	13.8745	13.603	14.366	13.047	13.1449	12.2878	12.3849	11.6302	13.9048	12.3784	11.406		carboxylic ester hydrolase activity;catalytic activity;hydrolase activity;hydrolase activity, acting on ester bonds	cell part;integral to membrane;intrinsic to membrane;membrane part								0.206893	0.746347	-0.230912		-0.534976	0.237809	0.680153	0.462078		0.604125	Q9QZC8	Q9QZC8	ABHD1_MOUSE	Protein ABHD1	Abhd1
14.2309	12.8784	13.6051	15.1293	10.6253	14.1026	14.5408	12.7747	14.4207	12.5232	14.2923	13.376	acylglycerol catabolic process;acylglycerol metabolic process;adult behavior;adult locomotory behavior;adult walking behavior;behavior;catabolic process;cellular catabolic process;cellular lipid catabolic process;cellular lipid metabolic process;cellular metabolic process;cellular process;glycerol ether catabolic process;glycerol ether metabolic process;glycerolipid catabolic process;glycerolipid…	acylglycerol lipase activity;carboxylic ester hydrolase activity;catalytic activity;hydrolase activity;hydrolase activity, acting on ester bonds;lipase activity	alpha-amino-3-hydroxy-5-methyl-4-isoxazolepropionic acid selective glutamate receptor complex;cell part;cytoplasmic part;integral to membrane;intracellular membrane-bounded organelle;intracellular organelle;intracellular part;intrinsic to membrane;ionotropic glutamate receptor complex;macromolecular complex;membrane part;membrane-bounded organelle;mitochondrion;organelle;plasma membrane part;prot…								0.0705221	0.916448	-0.285723		-0.201533	0.269311	0.644356	-0.51488		-0.672901	Q99LR1	Q99LR1;Q99LR1-2	ABD12_MOUSE	Lysophosphatidylserine lipase ABHD12	Abhd12
14.174	14.5659	14.1578	13.6482	13.9863	13.9042	13.26	13.0691	11.2344	13.3635	12.9145	13.5607		catalytic activity;hydrolase activity	cell part;integral to membrane;intrinsic to membrane;membrane part		+	IP_FAM134B1_T2_IP_FAM134B1_CTRL					1.26645	0.0775825	-0.452996		-2.69913	0.490651	0.469761	0.758385		1.12611	Q9Z1Q2	Q9Z1Q2	ABHGA_MOUSE	Phosphatidylserine lipase ABHD16A	Abhd16a
14.8239	14.7546	13.6774	14.647	14.2783	13.8661	12.5662	13.185	12.6195	14.0417	13.458	13.9811	acylglycerol catabolic process;acylglycerol metabolic process;biological regulation;catabolic process;cellular catabolic process;cellular lipid catabolic process;cellular lipid metabolic process;cellular metabolic process;cellular process;glycerol ether catabolic process;glycerol ether metabolic process;glycerolipid catabolic process;glycerolipid metabolic process;lipid catabolic process;lipid me…	acylglycerol lipase activity;carboxylic ester hydrolase activity;catalytic activity;hydrolase activity;hydrolase activity, acting on ester bonds;lipase activity;phospholipase activity	alpha-amino-3-hydroxy-5-methyl-4-isoxazolepropionic acid selective glutamate receptor complex;cell part;cytoplasmic part;extracellular membrane-bounded organelle;extracellular organelle;extracellular region part;extracellular vesicular exosome;integral to membrane;intracellular membrane-bounded organelle;intracellular organelle;intracellular part;intrinsic to membrane;ionotropic glutamate recepto…								0.131071	0.843547	-0.154829		-0.356487	1.72748	0.107801	1.0367	+	3.82305	Q8R2Y0;Q8R2Y0-2	Q8R2Y0;Q8R2Y0-2	ABHD6_MOUSE	Monoacylglycerol lipase ABHD6	Abhd6
13.9914	14.9619	12.888	12.5035	11.8212	12.5862	13.2571	13.4308	12.9253	12.8585	12.7559	12.7935	anatomical structure formation involved in morphogenesis;axon guidance;biological regulation;cell projection assembly;cell projection organization;cellular component assembly;cellular component assembly at cellular level;cellular component assembly involved in morphogenesis;cellular component organization;cellular component organization at cellular level;cellular component organization or biogene…	actin binding;binding;cation binding;cytoskeletal protein binding;ion binding;metal ion binding;protein binding;transition metal ion binding;zinc ion binding	actin cytoskeleton;actin filament bundle;actomyosin;cell part;cell projection;cytoplasm;cytoskeletal part;cytoskeleton;intracellular non-membrane-bounded organelle;intracellular organelle;intracellular organelle part;intracellular part;lamellipodium;non-membrane-bounded organelle;organelle;organelle part;stress fiber	Axon guidance							1.19533	0.0865743	-1.64344		-2.543	1.24673	0.171545	-0.401771		-2.65544	Q8K4G5;Q8K4G5-2;Q8K4G5-4	Q8K4G5;E9QK41;Q8K4G5-2;Q8K4G5-4;Q8K4G5-5;E9Q9C0;E9Q9C1;E9Q9C2;E9Q9C4;E9Q9C7;F6YHE5	ABLM1_MOUSE	Actin-binding LIM protein 1	Ablim1
14.8906	14.4406	14.4896	14.8604	15.0074	15.3733	14.2962	13.9629	12.6806	15.0515	14.3265	14.6683	actin cytoskeleton organization;actin filament-based process;anatomical structure development;anatomical structure morphogenesis;biological regulation;brain development;cellular component organization;cellular component organization at cellular level;cellular component organization or biogenesis;cellular component organization or biogenesis at cellular level;cellular process;cellular response to …	enzyme activator activity;enzyme regulator activity;GTPase activator activity;GTPase regulator activity;guanyl-nucleotide exchange factor activity;nucleoside-triphosphatase regulator activity;Ras guanyl-nucleotide exchange factor activity;Rho guanyl-nucleotide exchange factor activity;small GTPase regulator activity	cell part;cytoplasmic part;cytosol;intracellular part;membrane;plasma membrane								1.0661	0.116341	0.473467		2.26837	0.902775	0.257221	1.03554		1.93502	Q5SSL4;Q5SSL4-2;Q5SSL4-3;Q5SSL4-4	Q5SSL4;A0A571BG95;E9PUE7;Q5SSL4-2;Q5SSL4-3;Q5SSL4-4	ABR_MOUSE	Active breakpoint cluster region-related protein	Abr
16.3074	16.3332	15.2287	16.024	17.2852	15.7408	15.3154	14.5989	14.3583	15.13	14.9213	16.5202											0.262398	0.668503	0.393556		0.657942	0.592123	0.402625	0.766265		1.32502	Q4KML4	Q4KML4;A0A1W2P7X0;E9QMV2	ABRAL_MOUSE	Costars family protein ABRACL	Abracl
14.5365	13.6391	13.7453	13.2579	13.0044	14.0757	13.3499	12.7227	12.5654	13.3031	12.9231	12.3001	cellular process;cellular response to cold;cellular response to freezing;cellular response to stimulus;cellular response to stress;response to abiotic stimulus;response to cold;response to freezing;response to stimulus;response to stress;response to temperature stimulus	binding;polyubiquitin binding;protein binding;small conjugating protein binding;ubiquitin binding	BRISC complex;cell part;cytoplasm;intracellular membrane-bounded organelle;intracellular organelle;intracellular organelle part;intracellular part;macromolecular complex;membrane-bounded organelle;nuclear part;nucleus;organelle;organelle part;protein complex								0.542459	0.372444	-0.527633		-1.22797	0.0333048	0.944113	-0.0372794		-0.0986266	Q3TCJ1	Q3TCJ1;Z4YJY0;D3Z4D8	ABRX2_MOUSE	BRISC complex subunit Abraxas 2	Abraxas2
15.1746	13.6573	13.9674	14.5366	14.832	14.1964	14.4831	11.1327	13.4169	14.4514	14.3746	14.7683	bile acid metabolic process;carboxylic acid catabolic process;carboxylic acid metabolic process;catabolic process;cellular catabolic process;cellular ketone metabolic process;cellular lipid catabolic process;cellular lipid metabolic process;cellular metabolic process;cellular process;fatty acid beta-oxidation;fatty acid catabolic process;fatty acid metabolic process;fatty acid oxidation;lipid cat…	acetyl-CoA C-acetyltransferase activity;acetyl-CoA C-acyltransferase activity;acetyltransferase activity;acyl-CoA oxidase activity;C-acetyltransferase activity;C-acyltransferase activity;catalytic activity;oxidoreductase activity;oxidoreductase activity, acting on the CH-CH group of donors;oxidoreductase activity, acting on the CH-CH group of donors, oxygen as acceptor;palmitoyl-CoA oxidase activ…	cell part;cytoplasmic part;intracellular membrane-bounded organelle;intracellular organelle;intracellular part;membrane;membrane-bounded organelle;microbody;mitochondrion;organelle;peroxisome	Benzoate degradation;Biosynthesis of unsaturated fatty acids;Fatty acid metabolism;Peroxisome;PPAR signaling pathway;Valine, leucine and isoleucine degradation							0.197045	0.755713	0.25522		0.51256	0.695959	0.346656	1.52056		1.52733	Q921H8	Q8VCH0;Q921H8;H3BJZ9	THIKA_MOUSE	3-ketoacyl-CoA thiolase A, peroxisomal	Acaa1a
17.58	17.4152	17.6649	18.743	18.4036	18.4262	17.7782	17.3171	17.4033	18.2936	18.1723	18.3066	carboxylic acid metabolic process;cellular ketone metabolic process;cellular lipid metabolic process;cellular metabolic process;cellular process;cellular response to chemical stimulus;cellular response to hypoxia;cellular response to oxygen levels;cellular response to stimulus;cellular response to stress;fatty acid metabolic process;lipid metabolic process;metabolic process;monocarboxylic acid me…	acetyl-CoA C-acyltransferase activity;C-acyltransferase activity;catalytic activity;transferase activity;transferase activity, transferring acyl groups;transferase activity, transferring acyl groups other than amino-acyl groups	cell part;cytoplasmic part;extracellular membrane-bounded organelle;extracellular organelle;extracellular region part;extracellular vesicular exosome;intracellular membrane-bounded organelle;intracellular organelle;intracellular organelle part;intracellular part;membrane;membrane-bounded organelle;membrane-bounded vesicle;mitochondrial inner membrane;mitochondrial membrane;mitochondrial part;mito…	Benzoate degradation;Fatty acid elongation in mitochondria;Fatty acid metabolism;Valine, leucine and isoleucine degradation	+	IP_FAM134B1_T2_IP_FAM134B1_CTRL	+	IP_FAM134B1_T7_IP_FAM134B1_CTRL			2.74246	0.0136812	0.970929		7.36656	2.16387	0.0724604	0.757996		5.12612	Q8BWT1	Q8BWT1;A0A494B9J2	THIM_MOUSE	3-ketoacyl-CoA thiolase, mitochondrial	Acaa2
14.2584	14.2857	13.6952	11.6132	9.35914	14.2317	14.2097	12.4086	11.8221	12.6253	11.8189	13.979	acetyl-CoA metabolic process;anatomical structure homeostasis;biological regulation;biosynthetic process;carboxylic acid biosynthetic process;carboxylic acid metabolic process;cellular biosynthetic process;cellular component assembly;cellular component organization;cellular component organization or biogenesis;cellular ketone metabolic process;cellular lipid metabolic process;cellular metabolic p…	acetyl-CoA carboxylase activity;adenyl nucleotide binding;adenyl ribonucleotide binding;ATP binding;binding;biotin carboxylase activity;catalytic activity;cation binding;CoA carboxylase activity;ion binding;ligase activity;ligase activity, forming carbon-carbon bonds;ligase activity, forming carbon-nitrogen bonds;metal ion binding;nucleotide binding;purine nucleotide binding;purine ribonucleoside…	actin cytoskeleton;cell part;cytoplasm;cytoplasmic part;cytoskeleton;cytosol;extracellular membrane-bounded organelle;extracellular organelle;extracellular region part;extracellular vesicular exosome;intracellular membrane-bounded organelle;intracellular non-membrane-bounded organelle;intracellular organelle;intracellular organelle part;intracellular part;membrane-bounded organelle;membrane-bound…	Fatty acid biosynthesis;Insulin signaling pathway;Propanoate metabolism;Pyruvate metabolism							0.758889	0.23594	-2.34506		-1.65031	0.00195084	0.995575	-0.0057106		-0.00597592	Q5SWU9;Q5SWU9-2	Q5SWU9;Q5SWU9-2	ACACA_MOUSE	Acetyl-CoA carboxylase 1	Acaca
13.5911	13.7791	13.4005	15.5214	15.4637	15.3529	15.0841	13.9938	14.689	15.2608	15.8263	15.1675	amine catabolic process;amine metabolic process;branched chain family amino acid catabolic process;branched chain family amino acid metabolic process;carboxylic acid catabolic process;carboxylic acid metabolic process;catabolic process;cellular amine metabolic process;cellular amino acid catabolic process;cellular amino acid metabolic process;cellular catabolic process;cellular ketone metabolic p…	acyl-CoA dehydrogenase activity;binding;catalytic activity;coenzyme binding;cofactor binding;flavin adenine dinucleotide binding;oxidoreductase activity;oxidoreductase activity, acting on the CH-CH group of donors	cell part;cytoplasmic part;intracellular membrane-bounded organelle;intracellular organelle;intracellular part;membrane-bounded organelle;mitochondrion;organelle	Valine, leucine and isoleucine degradation			+	IP_FAM134B1_T7_IP_FAM134B1_CTRL			3.99187	0.0142857	1.85575	+	15.4705	1.02622	0.223901	0.829256		2.18572	Q9D7B6	Q9D7B6;A0A0R4J0P1;A0A1L1SUG2;D3YTT4	ACAD8_MOUSE	Isobutyryl-CoA dehydrogenase, mitochondrial	Acad8
14.121	15.6673	15.9105	16.0549	16.6802	16.3143	15.0882	13.448	14.7879	15.5376	15.6441	15.5712	amine catabolic process;amine metabolic process;betaine catabolic process;betaine metabolic process;biological regulation;carboxylic acid catabolic process;carboxylic acid metabolic process;carnitine catabolic process;carnitine metabolic process;carnitine metabolic process, CoA-linked;catabolic process;cellular amine metabolic process;cellular amino acid catabolic process;cellular amino acid meta…	acyl-CoA dehydrogenase activity;acyl-CoA oxidase activity;binding;carboxylic acid binding;catalytic activity;coenzyme binding;cofactor binding;fatty acid binding;fatty-acyl-CoA binding;flavin adenine dinucleotide binding;lipid binding;long-chain-acyl-CoA dehydrogenase activity;monocarboxylic acid binding;oxidoreductase activity;oxidoreductase activity, acting on the CH-CH group of donors;oxidored…	cell part;cytoplasm;cytoplasmic part;intracellular membrane-bounded organelle;intracellular organelle;intracellular organelle lumen;intracellular organelle part;intracellular part;membrane;membrane-bounded organelle;membrane-enclosed lumen;mitochondrial matrix;mitochondrial membrane;mitochondrial part;mitochondrion;organelle;organelle lumen;organelle membrane;organelle part	Fatty acid metabolism;PPAR signaling pathway							0.883343	0.181091	1.11686		1.89617	1.0633	0.217203	1.14295		2.26254	P51174	P51174;A0A0R4J083	ACADL_MOUSE	Long-chain specific acyl-CoA dehydrogenase, mitochondrial	Acadl
16.1568	15.8824	16.0751	16.879	16.8532	16.7438	15.5778	15.1078	15.0241	16.0596	15.8592	15.9274	amine biosynthetic process;amine metabolic process;anatomical structure development;betaine biosynthetic process;betaine metabolic process;biological regulation;biosynthetic process;carbohydrate biosynthetic process;carbohydrate metabolic process;carboxylic acid biosynthetic process;carboxylic acid catabolic process;carboxylic acid metabolic process;cardiac cell differentiation;cardiac muscle cel…	acyl-CoA dehydrogenase activity;binding;catalytic activity;coenzyme binding;cofactor binding;flavin adenine dinucleotide binding;identical protein binding;medium-chain-acyl-CoA dehydrogenase activity;oxidoreductase activity;oxidoreductase activity, acting on the CH-CH group of donors;protein binding	axon;cell part;cell projection;cytoplasmic part;extracellular membrane-bounded organelle;extracellular organelle;extracellular region part;extracellular vesicular exosome;intracellular membrane-bounded organelle;intracellular organelle;intracellular organelle lumen;intracellular organelle part;intracellular part;membrane-bounded organelle;membrane-bounded vesicle;membrane-enclosed lumen;mitochond…	beta-Alanine metabolism;Fatty acid metabolism;PPAR signaling pathway;Propanoate metabolism;Valine, leucine and isoleucine degradation			+	IP_FAM134B1_T7_IP_FAM134B1_CTRL			3.00228	0.0167312	0.787244		8.62214	1.76002	0.107466	0.712156		3.91114	P45952	P45952	ACADM_MOUSE	Medium-chain specific acyl-CoA dehydrogenase, mitochondrial	Acadm
14.2618	13.8054	13.9886	16.0851	15.9541	16.2077	14.7771	14.8269	14.8212	15.7273	15.2626	15.5591	butyrate catabolic process;butyrate metabolic process;carboxylic acid catabolic process;carboxylic acid metabolic process;catabolic process;cellular catabolic process;cellular component assembly;cellular component organization;cellular component organization or biogenesis;cellular ketone metabolic process;cellular lipid catabolic process;cellular lipid metabolic process;cellular metabolic process…	acyl-CoA dehydrogenase activity;binding;butyryl-CoA dehydrogenase activity;carboxylic acid binding;catalytic activity;coenzyme binding;cofactor binding;fatty acid binding;fatty-acyl-CoA binding;flavin adenine dinucleotide binding;lipid binding;monocarboxylic acid binding;oxidoreductase activity;oxidoreductase activity, acting on the CH-CH group of donors	cell part;cytoplasmic part;intracellular membrane-bounded organelle;intracellular organelle;intracellular organelle lumen;intracellular organelle part;intracellular part;membrane;membrane-bounded organelle;membrane-enclosed lumen;mitochondrial matrix;mitochondrial membrane;mitochondrial part;mitochondrion;nucleus;organelle;organelle lumen;organelle membrane;organelle part	Butanoate metabolism;Fatty acid metabolism;Valine, leucine and isoleucine degradation			+	IP_FAM134B1_T7_IP_FAM134B1_CTRL			3.77459	0.01225	2.06369	+	13.6246	2.17909	0.0727761	0.707952		5.17682	Q07417	Q07417	ACADS_MOUSE	Short-chain specific acyl-CoA dehydrogenase, mitochondrial	Acads
15.2969	13.1043	13.2442	15.1293	15.3702	15.5585	15.7922	14.4469	14.9839	15.8412	15.5009	16.0541	acyl-CoA metabolic process;carboxylic acid metabolic process;cellular ketone metabolic process;cellular lipid metabolic process;cellular metabolic process;cellular process;coenzyme metabolic process;cofactor metabolic process;fatty acid metabolic process;lipid metabolic process;metabolic process;monocarboxylic acid metabolic process;organic acid metabolic process;oxoacid metabolic process;primary…	acyl-CoA dehydrogenase activity;binding;catalytic activity;coenzyme binding;cofactor binding;flavin adenine dinucleotide binding;oxidoreductase activity;oxidoreductase activity, acting on the CH-CH group of donors;short-branched-chain-acyl-CoA dehydrogenase activity	cell part;cytoplasmic part;extracellular membrane-bounded organelle;extracellular organelle;extracellular region part;extracellular vesicular exosome;intracellular membrane-bounded organelle;intracellular organelle;intracellular organelle lumen;intracellular organelle part;intracellular part;membrane-bounded organelle;membrane-bounded vesicle;membrane-enclosed lumen;mitochondrial matrix;mitochond…	Fatty acid metabolism;Valine, leucine and isoleucine degradation							0.956999	0.148619	1.47087		2.04426	0.790832	0.302857	0.724366		1.713	Q9DBL1	Q9DBL1;E9Q5L3	ACDSB_MOUSE	Short/branched chain specific acyl-CoA dehydrogenase, mitochondrial	Acadsb
14.2175	14.075	14.3132	15.1767	15.3851	15.5131	15.0446	14.4693	14.6708	14.7695	14.7687	15.1674	biological regulation;carboxylic acid catabolic process;carboxylic acid metabolic process;catabolic process;cell differentiation;cellular catabolic process;cellular developmental process;cellular ketone metabolic process;cellular lipid catabolic process;cellular lipid metabolic process;cellular metabolic process;cellular process;developmental process;epithelial cell differentiation;fatty acid bet…	acyl-CoA dehydrogenase activity;binding;catalytic activity;coenzyme binding;cofactor binding;flavin adenine dinucleotide binding;oxidoreductase activity;oxidoreductase activity, acting on the CH-CH group of donors	cell part;cytoplasm;cytoplasmic part;intracellular membrane-bounded organelle;intracellular non-membrane-bounded organelle;intracellular organelle;intracellular organelle part;intracellular part;membrane;membrane-bounded organelle;mitochondrial inner membrane;mitochondrial membrane;mitochondrial nucleoid;mitochondrial part;mitochondrion;non-membrane-bounded organelle;nuclear part;nucleoid;nucleol…	Fatty acid metabolism			+	IP_FAM134B1_T7_IP_FAM134B1_CTRL			3.18812	0.0144706	1.15644	+	9.63672	0.333691	0.58267	0.173614		0.809217	P50544	P50544;B1AR28	ACADV_MOUSE	Very long-chain specific acyl-CoA dehydrogenase, mitochondrial	Acadvl
13.8974	16.1389	15.6832	17.4424	16.8452	17.0893	16.6373	15.8121	15.8376	16.7182	16.5196	16.8614	adipose tissue development;anatomical structure development;brain development;cellular component assembly;cellular component organization;cellular component organization or biogenesis;developmental process;liver development;macromolecular complex assembly;macromolecular complex subunit organization;metanephric proximal convoluted tubule development;organ development;protein complex assembly;prote…	acetyl-CoA C-acetyltransferase activity;acetyl-CoA C-acyltransferase activity;acetyltransferase activity;binding;C-acetyltransferase activity;C-acyltransferase activity;catalytic activity;cation binding;coenzyme binding;cofactor binding;ion binding;metal ion binding;transferase activity;transferase activity, transferring acyl groups;transferase activity, transferring acyl groups other than amino-…	cell part;cytoplasmic part;extracellular membrane-bounded organelle;extracellular organelle;extracellular region part;extracellular vesicular exosome;intracellular membrane-bounded organelle;intracellular organelle;intracellular organelle lumen;intracellular organelle part;intracellular part;membrane;membrane-bounded organelle;membrane-bounded vesicle;membrane-enclosed lumen;mitochondrial inner m…	Benzoate degradation;Butanoate metabolism;Carbon fixation pathways in prokaryotes;Fatty acid metabolism;Glyoxylate and dicarboxylate metabolism;Lysine degradation;Propanoate metabolism;Pyruvate metabolism;Synthesis and degradation of ketone bodies;Terpenoid backbone biosynthesis;Tryptophan metabolism;Two-component system;Valine, leucine and isoleucine degradation							1.25448	0.0789179	1.88583		2.67258	0.981541	0.23528	0.604073		2.09414	Q8QZT1	Q8QZT1	THIL_MOUSE	Acetyl-CoA acetyltransferase, mitochondrial	Acat1
14.8543	14.9178	15.5863	16.9812	16.703	16.6785	15.2559	14.6062	14.9975	16.2249	15.9262	16.2289	biological regulation;positive regulation of biological process;positive regulation of cholesterol transport;positive regulation of digestive system process;positive regulation of intestinal cholesterol absorption;positive regulation of lipid transport;positive regulation of multicellular organismal process;positive regulation of sterol transport;positive regulation of transport;regulation of bio…	acetyl-CoA C-acetyltransferase activity;acetyl-CoA C-acyltransferase activity;acetyltransferase activity;C-acetyltransferase activity;C-acyltransferase activity;catalytic activity;transferase activity;transferase activity, transferring acyl groups;transferase activity, transferring acyl groups other than amino-acyl groups	cell part;cytoplasm;cytoplasmic part;extracellular membrane-bounded organelle;extracellular organelle;extracellular region part;extracellular vesicular exosome;intracellular membrane-bounded organelle;intracellular non-membrane-bounded organelle;intracellular organelle;intracellular organelle part;intracellular part;membrane-bounded organelle;membrane-bounded vesicle;mitochondrion;non-membrane-bo…	Benzoate degradation;Butanoate metabolism;Carbon fixation pathways in prokaryotes;Fatty acid metabolism;Glyoxylate and dicarboxylate metabolism;Lysine degradation;Propanoate metabolism;Pyruvate metabolism;Synthesis and degradation of ketone bodies;Terpenoid backbone biosynthesis;Tryptophan metabolism;Two-component system;Valine, leucine and isoleucine degradation	+	IP_FAM134B1_T2_IP_FAM134B1_CTRL	+	IP_FAM134B1_T7_IP_FAM134B1_CTRL			2.55903	0.0144859	1.66809	+	6.5808	2.27013	0.0698824	1.17347	+	5.48846	Q8CAY6	Q8CAY6;A0A3B2WAL8;G3XA25	THIC_MOUSE	Acetyl-CoA acetyltransferase, cytosolic	Acat2
14.1422	13.8139	13.2188	14.2601	14.5402	14.1147	14.298	15.0386	12.1538	14.1108	14.122	14.2051	biosynthetic process;establishment of localization;lipid biosynthetic process;lipid metabolic process;metabolic process;primary metabolic process;steroid biosynthetic process;steroid metabolic process;transport	binding;carboxylic acid binding;coenzyme binding;cofactor binding;fatty acid binding;fatty-acyl-CoA binding;lipid binding;monocarboxylic acid binding	cell part;cytoplasmic part;Golgi apparatus;Golgi apparatus part;Golgi membrane;integral to membrane;intracellular membrane-bounded organelle;intracellular organelle;intracellular organelle part;intracellular part;intrinsic to membrane;membrane;membrane part;membrane-bounded organelle;mitochondrion;organelle;organelle membrane;organelle part								0.909437	0.16914	0.580047		1.94838	0.134506	0.798087	0.315834		0.364903	Q8BMP6	Q8BMP6;A0A0R4J079	GCP60_MOUSE	Golgi resident protein GCP60	Acbd3
14.4619	14.6156	15.3711	12.535	13.2418	14.1294	15.0154	14.3228	14.8647	13.097	13.6872	12.5474	apoptosis;apoptotic chromosome condensation;biological regulation;cell death;cell differentiation;cellular component organization;cellular component organization at cellular level;cellular component organization or biogenesis;cellular component organization or biogenesis at cellular level;cellular developmental process;cellular macromolecule metabolic process;cellular metabolic process;cellular n…	binding;nucleotide binding	cell part;cytoplasm;exon-exon junction complex;intracellular membrane-bounded organelle;intracellular non-membrane-bounded organelle;intracellular organelle;intracellular organelle part;intracellular part;macromolecular complex;membrane;membrane-bounded organelle;non-membrane-bounded organelle;nuclear body;nuclear part;nuclear speck;nucleolus;nucleoplasm;nucleoplasm part;nucleus;organelle;organel…	mRNA surveillance pathway;RNA transport;Spliceosome							1.31299	0.0715467	-1.51414		-2.80342	1.84856	0.0982936	-1.62378		-4.15763	Q9JIX8;Q9JIX8-4	Q9JIX8;Q9JIX8-4;F6RJ39	ACINU_MOUSE	Apoptotic chromatin condensation inducer in the nucleus	Acin1
16.9505	17.368	17.1584	17.6127	17.4632	17.5898	17.8949	17.3188	17.4908	17.8792	17.8258	17.8974	acetyl-CoA biosynthetic process;acetyl-CoA metabolic process;biosynthetic process;carbohydrate metabolic process;cellular biosynthetic process;cellular carbohydrate metabolic process;cellular metabolic process;cellular process;coenzyme biosynthetic process;coenzyme metabolic process;cofactor biosynthetic process;cofactor metabolic process;lipid biosynthetic process;lipid metabolic process;metabol…	acid-thiol ligase activity;adenyl nucleotide binding;adenyl ribonucleotide binding;ATP binding;ATP citrate synthase activity;binding;catalytic activity;cation binding;CoA-ligase activity;cofactor binding;ion binding;ligase activity;ligase activity, forming carbon-sulfur bonds;metal ion binding;nucleotide binding;purine nucleotide binding;purine ribonucleoside triphosphate binding;purine ribonucle…	cell part;cytoplasm;cytoplasmic part;extracellular membrane-bounded organelle;extracellular organelle;extracellular region part;extracellular vesicular exosome;intracellular;intracellular membrane-bounded organelle;intracellular organelle;intracellular organelle part;intracellular part;membrane;membrane-bounded organelle;membrane-bounded vesicle;mitochondrion;nuclear part;nucleoplasm;organelle;or…	Carbon fixation pathways in prokaryotes;Citrate cycle (TCA cycle)	+	IP_FAM134B1_T2_IP_FAM134B1_CTRL					1.42722	0.0582694	0.396236		3.06727	0.804085	0.295649	0.299299		1.73909	Q91V92	Q91V92;Q3V117	ACLY_MOUSE	ATP-citrate synthase	Acly
14.7167	15.187	12.9075	14.0695	14.7977	14.1624	14.7342	14.9392	14.1895	14.1928	14.3716	14.509	acetyl-CoA catabolic process;acetyl-CoA metabolic process;biological regulation;carboxylic acid metabolic process;catabolic process;cation homeostasis;cellular catabolic process;cellular cation homeostasis;cellular chemical homeostasis;cellular homeostasis;cellular ion homeostasis;cellular iron ion homeostasis;cellular ketone metabolic process;cellular metabolic process;cellular metal ion homeost…	4 iron, 4 sulfur cluster binding;aconitate hydratase activity;binding;carbon-oxygen lyase activity;catalytic activity;cation binding;hydro-lyase activity;ion binding;iron-responsive element binding;iron-sulfur cluster binding;lyase activity;metal cluster binding;metal ion binding;mRNA binding;nucleic acid binding;RNA binding	cell part;cytoplasm;cytoplasmic part;cytosol;endoplasmic reticulum;extracellular membrane-bounded organelle;extracellular organelle;extracellular region part;extracellular vesicular exosome;Golgi apparatus;intracellular membrane-bounded organelle;intracellular organelle;intracellular part;membrane-bounded organelle;membrane-bounded vesicle;mitochondrion;organelle;vesicle	Carbon fixation pathways in prokaryotes;Citrate cycle (TCA cycle);Glyoxylate and dicarboxylate metabolism							0.0336161	0.961808	0.0728016		0.0995169	0.471848	0.48039	-0.263167		-1.08891	P28271	P28271	ACOHC_MOUSE	Cytoplasmic aconitate hydratase	Aco1
18.1104	18.2879	18.6873	19.0966	19.1198	18.9096	18.3694	17.7069	17.9039	18.3163	18.3526	18.5262	acetyl-CoA catabolic process;acetyl-CoA metabolic process;carboxylic acid metabolic process;catabolic process;cellular catabolic process;cellular ketone metabolic process;cellular metabolic process;cellular process;citrate metabolic process;coenzyme catabolic process;coenzyme metabolic process;cofactor catabolic process;cofactor metabolic process;isocitrate metabolic process;metabolic process;org…	3 iron, 4 sulfur cluster binding;4 iron, 4 sulfur cluster binding;aconitate hydratase activity;binding;carbon-oxygen lyase activity;catalytic activity;cation binding;hydro-lyase activity;ion binding;iron ion binding;iron-sulfur cluster binding;lyase activity;metal cluster binding;metal ion binding;transition metal ion binding	cell part;cytoplasmic part;intracellular membrane-bounded organelle;intracellular organelle;intracellular part;membrane-bounded organelle;mitochondrion;myelin sheath;nucleus;organelle	Carbon fixation pathways in prokaryotes;Citrate cycle (TCA cycle);Glyoxylate and dicarboxylate metabolism			+	IP_FAM134B1_T7_IP_FAM134B1_CTRL			1.68661	0.0380084	0.680162		3.71426	0.91419	0.255377	0.404929		1.95791	Q99KI0	Q99KI0	ACON_MOUSE	Aconitate hydratase, mitochondrial	Aco2
14.3465	13.8437	12.8035	13.1075	15.0954	13.8571	11.1073	12.0525	11.5713	13.5619	12.2053	13.8394	cellular component assembly;cellular component organization;cellular component organization or biogenesis;macromolecular complex assembly;macromolecular complex subunit organization;metabolic process;protein complex assembly;protein complex subunit organization;protein homooligomerization;protein homotetramerization;protein oligomerization;protein tetramerization	acyl-CoA hydrolase activity;catalytic activity;CoA hydrolase activity;hydrolase activity;hydrolase activity, acting on ester bonds;thiolester hydrolase activity	cell part;cytoplasmic part;cytoskeletal part;cytosol;extracellular membrane-bounded organelle;extracellular organelle;extracellular region part;extracellular vesicular exosome;intracellular membrane-bounded organelle;intracellular non-membrane-bounded organelle;intracellular organelle;intracellular organelle part;intracellular part;membrane-bounded organelle;membrane-bounded vesicle;mitochondrion…								0.184062	0.77384	0.355473		0.482692	1.32559	0.156686	1.62517	+	2.83197	Q9CQR4	Q9CQR4	ACO13_MOUSE	Acyl-coenzyme A thioesterase 13	Acot13
17.7421	16.2377	17.5023	18.3407	18.0308	18.208	17.8241	17.5291	17.4113	18.3214	18.3213	18.1325	biosynthetic process;carboxylic acid biosynthetic process;carboxylic acid catabolic process;carboxylic acid metabolic process;catabolic process;cellular biosynthetic process;cellular catabolic process;cellular ketone metabolic process;cellular lipid catabolic process;cellular lipid metabolic process;cellular metabolic process;cellular nitrogen compound metabolic process;cellular process;coenzyme …	acyl-CoA thioesterase activity;binding;carboxylic acid binding;carboxylic ester hydrolase activity;catalytic activity;CoA hydrolase activity;coenzyme binding;cofactor binding;fatty acid binding;fatty-acyl-CoA binding;hydrolase activity;hydrolase activity, acting on ester bonds;identical protein binding;lipid binding;monocarboxylic acid binding;palmitoyl-CoA hydrolase activity;protein binding;prot…	cell body;cell part;cell projection;cytoplasm;cytoplasmic part;cytosol;extracellular membrane-bounded organelle;extracellular organelle;extracellular region part;extracellular vesicular exosome;intracellular organelle part;intracellular part;membrane-bounded organelle;membrane-bounded vesicle;neuron projection;nuclear part;nucleoplasm;organelle;organelle part;vesicle	Biosynthesis of unsaturated fatty acids							1.01989	0.130604	1.03247		2.17268	2.08113	0.0740732	0.670215		4.85721	Q91V12-2	Q91V12;E9PYH2;Q91V12-2;Q91V12-3;Q91V12-4	BACH_MOUSE	Isoform A of Cytosolic acyl coenzyme A thioester hydrolase	Acot7
14.4953	14.5322	14.3206	14.7495	15.1251	14.7368	14.9018	12.0648	12.8405	14.1545	13.9875	14.2809	acyl-CoA metabolic process;cellular metabolic process;cellular process;coenzyme metabolic process;cofactor metabolic process;metabolic process;thioester metabolic process	acetyl-CoA hydrolase activity;acyl-CoA hydrolase activity;carboxylic ester hydrolase activity;catalytic activity;CoA hydrolase activity;hydrolase activity;hydrolase activity, acting on ester bonds;thiolester hydrolase activity	cell part;cytoplasmic part;intracellular membrane-bounded organelle;intracellular organelle;intracellular part;membrane-bounded organelle;mitochondrion;organelle								1.37374	0.0626289	0.421071		2.94231	0.439657	0.501991	0.871913		1.02485	Q9R0X4	Q9R0X4;Q32MW3	ACOT9_MOUSE	Acyl-coenzyme A thioesterase 9, mitochondrial	Acot9
14.7515	16.6438	16.1713	16.765	16.4123	16.4493	16.1022	15.7412	15.7015	16.407	16.1456	16.3304		acid phosphatase activity;catalytic activity;hydrolase activity;hydrolase activity, acting on ester bonds;non-membrane spanning protein tyrosine phosphatase activity;phosphatase activity;phosphoprotein phosphatase activity;phosphoric ester hydrolase activity;protein tyrosine phosphatase activity	cell part;cytoplasm;extracellular membrane-bounded organelle;extracellular organelle;extracellular region part;extracellular vesicular exosome;internal side of plasma membrane;intracellular part;membrane part;membrane-bounded organelle;membrane-bounded vesicle;organelle;plasma membrane part;vesicle	Riboflavin metabolism							0.520509	0.390169	0.686707		1.18491	1.39404	0.151329	0.446052		2.98944	Q9D358	Q9D358;A0A1W2P7X3;Q561M1;Q9D358-2	PPAC_MOUSE	Low molecular weight phosphotyrosine protein phosphatase	Acp1
14.5754	14.7417	13.4588	16.3598	16.5016	16.5173	15.8055	15.841	15.4991	16.6946	16.3115	16.5445	carboxylic acid metabolic process;cellular ketone metabolic process;cellular lipid metabolic process;cellular metabolic process;cellular process;fatty acid metabolic process;lipid metabolic process;metabolic process;monocarboxylic acid metabolic process;organic acid metabolic process;oxoacid metabolic process;primary metabolic process;small molecule metabolic process	adenyl nucleotide binding;adenyl ribonucleotide binding;ATP binding;binding;catalytic activity;ligase activity;nucleotide binding;purine nucleotide binding;purine ribonucleoside triphosphate binding;purine ribonucleotide binding;ribonucleotide binding	cell part;cytoplasmic part;intracellular membrane-bounded organelle;intracellular organelle;intracellular part;membrane-bounded organelle;mitochondrion;organelle		+	IP_FAM134B1_T2_IP_FAM134B1_CTRL	+	IP_FAM134B1_T7_IP_FAM134B1_CTRL			2.25121	0.0172813	2.20099	+	5.4225	2.17196	0.0717059	0.801667		5.15301	Q8VCW8	Q8VCW8	ACSF2_MOUSE	Medium-chain acyl-CoA ligase ACSF2, mitochondrial	Acsf2
16.9083	16.5817	16.2487	17.1981	16.6826	17.2214	16.7266	16.1482	16.0131	17.1304	16.9933	17.1532	anatomical structure development;biological regulation;biosynthetic process;brain development;carboxylic acid biosynthetic process;carboxylic acid metabolic process;cellular biosynthetic process;cellular component assembly;cellular component organization;cellular component organization or biogenesis;cellular ketone metabolic process;cellular lipid metabolic process;cellular metabolic process;cell…	adenyl nucleotide binding;adenyl ribonucleotide binding;ATP binding;binding;catalytic activity;enzyme binding;fatty acid ligase activity;kinase binding;ligase activity;ligase activity, forming carbon-sulfur bonds;long-chain fatty acid-CoA ligase activity;nucleotide binding;protein binding;protein domain specific binding;protein kinase binding;purine nucleotide binding;purine ribonucleoside tripho…	cell part;cytoplasmic part;endoplasmic reticulum;endoplasmic reticulum membrane;endoplasmic reticulum part;Golgi apparatus;integral to membrane;intracellular membrane-bounded organelle;intracellular organelle;intracellular organelle part;intracellular part;intrinsic to membrane;lipid particle;membrane;membrane part;membrane-bounded organelle;microbody;microbody membrane;microbody part;mitochondri…	Adipocytokine signaling pathway;Fatty acid metabolism;Peroxisome;PPAR signaling pathway							0.811291	0.208315	0.45446		1.75329	1.62261	0.116524	0.7963		3.54786	Q9CZW4	Q9CZW4;E9PUC2	ACSL3_MOUSE	Fatty acid CoA ligase Acsl3	Acsl3
15.2748	14.6251	13.4371	16.2416	16.2023	16.0431	15.7852	15.8534	15.2529	16.3028	16.067	16.1418	acylglycerol metabolic process;anatomical structure development;biological regulation;biosynthetic process;carboxylic acid metabolic process;carboxylic acid transport;cell differentiation;cellular developmental process;cellular ketone metabolic process;cellular lipid metabolic process;cellular metabolic process;cellular process;dendritic spine development;developmental process;embryonic process i…	acid-thiol ligase activity;adenyl nucleotide binding;adenyl ribonucleotide binding;arachidonate-CoA ligase activity;ATP binding;binding;catalytic activity;fatty acid ligase activity;ligase activity;ligase activity, forming carbon-sulfur bonds;long-chain fatty acid-CoA ligase activity;nucleotide binding;purine nucleotide binding;purine ribonucleoside triphosphate binding;purine ribonucleotide bind…	cell body;cell part;cytoplasm;cytoplasmic part;endoplasmic reticulum part;ER-mitochondrion membrane contact site;extracellular membrane-bounded organelle;extracellular organelle;extracellular region part;extracellular vesicular exosome;integral to membrane;intracellular membrane-bounded organelle;intracellular organelle;intracellular organelle part;intracellular part;intrinsic to membrane;lipid p…	Adipocytokine signaling pathway;Fatty acid metabolism;Peroxisome;PPAR signaling pathway							1.47062	0.05488	1.71671	+	3.17066	1.25398	0.170813	0.540046		2.67147	Q9QUJ7;Q9QUJ7-2	Q9QUJ7;Q9QUJ7-2	ACSL4_MOUSE	Long-chain-fatty-acid--CoA ligase 4	Acsl4
14.3639	14.8531	13.1918	14.314	14.4909	12.2048	10.8337	12.6826	11.4536	13.7182	13.8366	14.1404	carboxylic acid metabolic process;cellular ketone metabolic process;cellular lipid metabolic process;cellular metabolic process;cellular process;fatty acid metabolic process;lipid metabolic process;long-chain fatty acid metabolic process;metabolic process;monocarboxylic acid metabolic process;organic acid metabolic process;oxoacid metabolic process;primary metabolic process;small molecule metabol…	adenyl nucleotide binding;adenyl ribonucleotide binding;ATP binding;binding;catalytic activity;fatty acid ligase activity;ligase activity;ligase activity, forming carbon-sulfur bonds;long-chain fatty acid-CoA ligase activity;nucleotide binding;purine nucleotide binding;purine ribonucleoside triphosphate binding;purine ribonucleotide binding;ribonucleotide binding	cell part;cytoplasmic part;endoplasmic reticulum;endoplasmic reticulum membrane;endoplasmic reticulum part;integral to membrane;intracellular membrane-bounded organelle;intracellular non-membrane-bounded organelle;intracellular organelle;intracellular organelle part;intracellular part;intrinsic to membrane;membrane;membrane part;membrane-bounded organelle;mitochondrial inner membrane;mitochondria…	Adipocytokine signaling pathway;Fatty acid metabolism;Peroxisome;PPAR signaling pathway							0.203513	0.749999	-0.466351		-0.527305	1.79956	0.102983	2.24178	+	4.01996	Q8JZR0	Q8JZR0;A0A286YD68	ACSL5_MOUSE	Long-chain-fatty-acid--CoA ligase 5	Acsl5
23.0967	23.1472	22.8538	22.4501	22.8913	22.3884	21.8839	22.3101	22.3017	22.6736	22.6431	22.7533	actin cytoskeleton organization;actin filament organization;actin filament-based process;actomyosin structure organization;anatomical structure development;anatomical structure homeostasis;anatomical structure morphogenesis;ATP-dependent chromatin remodeling;axonogenesis;biological adhesion;biological regulation;cell adhesion;cell development;cell growth;cell part morphogenesis;cell projection mo…	adenyl nucleotide binding;adenyl ribonucleotide binding;ATP binding;binding;core promoter proximal region DNA binding;core promoter proximal region sequence-specific DNA binding;cytoskeletal protein binding;DNA binding;enhancer binding;enhancer sequence-specific DNA binding;enzyme binding;identical protein binding;kinesin binding;nitric-oxide synthase binding;nucleic acid binding;nucleotide bindi…	actin cytoskeleton;actin filament;actin filament bundle;actomyosin;adherens junction;anchoring junction;axon;blood microparticle;cell cortex part;cell junction;cell part;cell periphery;cell projection;cell-substrate adherens junction;cell-substrate junction;chromatin;chromosomal part;contractile fiber;contractile fiber part;cortical cytoskeleton;costamere;cytoplasm;cytoplasmic part;cytoskeletal p…	Adherens junction;Arrhythmogenic right ventricular cardiomyopathy (ARVC);Bacterial invasion of epithelial cells;Dilated cardiomyopathy;Focal adhesion;Hypertrophic cardiomyopathy (HCM);Leukocyte transendothelial migration;Pathogenic Escherichia coli infection;Phagosome;Phototransduction - fly;Regulation of actin cytoskeleton;Shigellosis;Tight junction;Vascular smooth muscle contraction;Vibrio chol…	+	IP_FAM134B1_T2_IP_FAM134B1_CTRL					1.17503	0.0899288	-0.455957		-2.49912	1.65521	0.11434	0.524734		3.63202	P60710;P63260;P63268;P68134	P60710;P62737;P63260;P63268;P68033;P68134;Q8BFZ3;A0A0U1RQ96;E9Q1F2;E9Q5F4	ACTB_MOUSE;ACTG_MOUSE;ACTH_MOUSE;ACTS_MOUSE	Actin, cytoplasmic 1	Acta1
18.7755	18.5404	18.3144	18.3779	19.4419	18.6939	18.5596	18.4879	18.4975	19.0925	19.8957	19.2776	anatomical structure development;anatomical structure homeostasis;anatomical structure morphogenesis;ATP-dependent chromatin remodeling;axonogenesis;biological adhesion;biological regulation;cell adhesion;cell part morphogenesis;cell projection morphogenesis;cell projection organization;cell-cell adhesion;cellular component morphogenesis;cellular component organization;cellular component organiza…	adenyl nucleotide binding;adenyl ribonucleotide binding;ATP binding;binding;core promoter proximal region DNA binding;core promoter proximal region sequence-specific DNA binding;cytoskeletal protein binding;DNA binding;enhancer binding;enhancer sequence-specific DNA binding;enzyme binding;identical protein binding;kinesin binding;nitric-oxide synthase binding;nucleic acid binding;nucleotide bindi…	adherens junction;anchoring junction;axon;blood microparticle;cell cortex part;cell junction;cell part;cell projection;cell-substrate adherens junction;cell-substrate junction;chromatin;chromosomal part;cortical cytoskeleton;cytoplasmic part;cytoskeletal part;cytoskeleton;cytosol;extracellular membrane-bounded organelle;extracellular organelle;extracellular region part;extracellular space;extrace…	Adherens junction;Arrhythmogenic right ventricular cardiomyopathy (ARVC);Bacterial invasion of epithelial cells;Dilated cardiomyopathy;Focal adhesion;Hypertrophic cardiomyopathy (HCM);Leukocyte transendothelial migration;Pathogenic Escherichia coli infection;Phagosome;Phototransduction - fly;Regulation of actin cytoskeleton;Shigellosis;Tight junction;Vibrio cholerae infection;Viral myocarditis							0.358236	0.553759	0.294461		0.859975	1.68841	0.111697	0.906919		3.71901	P60710	P60710;E9Q1F2;E9Q2D1;E9Q5F4	ACTB_MOUSE	Actin, cytoplasmic 1	Actb
18.1923	18.1751	18.116	17.6447	18.9488	17.1184	18.5815	17.6309	17.6266	17.7261	18.6647	19.3735	actin cytoskeleton organization;actin filament-based process;actomyosin structure organization;anatomical structure homeostasis;biological adhesion;biological regulation;cell adhesion;cell-cell adhesion;cellular component organization;cellular component organization at cellular level;cellular component organization or biogenesis;cellular component organization or biogenesis at cellular level;cell…	adenyl nucleotide binding;adenyl ribonucleotide binding;ATP binding;binding;enzyme binding;identical protein binding;nucleotide binding;protein binding;purine nucleotide binding;purine ribonucleoside triphosphate binding;purine ribonucleotide binding;ribonucleotide binding;structural constituent of cytoskeleton;structural molecule activity;ubiquitin protein ligase binding	actin cytoskeleton;blood microparticle;cell part;contractile fiber;contractile fiber part;costamere;cytoplasmic part;cytoskeletal part;cytoskeleton;cytosol;extracellular membrane-bounded organelle;extracellular organelle;extracellular region part;extracellular space;extracellular vesicular exosome;filamentous actin;intracellular membrane-bounded organelle;intracellular non-membrane-bounded organe…	Adherens junction;Arrhythmogenic right ventricular cardiomyopathy (ARVC);Bacterial invasion of epithelial cells;Dilated cardiomyopathy;Focal adhesion;Hypertrophic cardiomyopathy (HCM);Leukocyte transendothelial migration;Pathogenic Escherichia coli infection;Phagosome;Phototransduction - fly;Regulation of actin cytoskeleton;Shigellosis;Tight junction;Vibrio cholerae infection;Viral myocarditis							0.179541	0.777383	-0.257133		-0.4722	0.487383	0.470545	0.641717		1.11965	P63260	P63260;B1ATY1;G3UYG0	ACTG_MOUSE	Actin, cytoplasmic 2	Actg1
20.1206	20.3211	19.8911	19.843	19.4024	19.5138	18.6342	19.2671	18.9677	19.7046	20.1079	20.0426		adenyl nucleotide binding;adenyl ribonucleotide binding;ATP binding;binding;nucleotide binding;purine nucleotide binding;purine ribonucleoside triphosphate binding;purine ribonucleotide binding;ribonucleotide binding	blood microparticle;cell part;cell periphery;cytoplasm;cytoskeleton;extracellular membrane-bounded organelle;extracellular organelle;extracellular region part;extracellular space;extracellular vesicular exosome;intracellular non-membrane-bounded organelle;intracellular organelle;intracellular part;membrane-bounded organelle;membrane-bounded vesicle;non-membrane-bounded organelle;organelle;vesicle	Vascular smooth muscle contraction	+	IP_FAM134B1_T2_IP_FAM134B1_CTRL					1.35133	0.0657765	-0.524542		-2.8907	1.96407	0.0833053	0.995391		4.4952	P63268	P62737;P63268;P68033	ACTH_MOUSE	Actin, gamma-enteric smooth muscle	Actg2
14.5901	14.2008	13.0151	15.5446	16.2066	16.3749	16.078	15.9731	15.3836	16.2165	15.2663	16.962	anatomical structure development;ATP-dependent chromatin remodeling;biological regulation;biosynthetic process;cellular biosynthetic process;cellular component organization;cellular component organization at cellular level;cellular component organization or biogenesis;cellular component organization or biogenesis at cellular level;cellular macromolecule biosynthetic process;cellular macromolecule…	binding;chromatin binding;core promoter proximal region DNA binding;core promoter proximal region sequence-specific DNA binding;DNA binding;enhancer binding;enhancer sequence-specific DNA binding;nucleic acid binding;regulatory region DNA binding;regulatory region nucleic acid binding;RNA polymerase II core promoter proximal region sequence-specific DNA binding;RNA polymerase II distal enhancer s…	cell part;chromatin;chromatin remodeling complex;chromosomal part;DNA helicase complex;H4/H2A histone acetyltransferase complex;histone acetyltransferase complex;Ino80 complex;intracellular membrane-bounded organelle;intracellular organelle;intracellular organelle part;intracellular part;macromolecular complex;membrane;membrane-bounded organelle;npBAF complex;NuA4 histone acetyltransferase comple…		+	IP_FAM134B1_T2_IP_FAM134B1_CTRL	+	IP_FAM134B1_T7_IP_FAM134B1_CTRL			1.76402	0.034279	2.10672	+	3.92204	0.248628	0.6698	0.33668		0.627924	Q9Z2N8	Q9Z2N8;A0A0A6YWG8	ACL6A_MOUSE	Actin-like protein 6A	Actl6a
15.2335	15.1134	15.433	15.6436	16.4345	15.8693	16.1112	15.1233	14.4864	15.9965	15.8447	16.2863	actin crosslink formation;actin cytoskeleton organization;actin filament bundle assembly;actin filament organization;actin filament-based process;biological regulation;cell junction assembly;cell junction organization;cell-substrate junction assembly;cellular component assembly;cellular component assembly at cellular level;cellular component organization;cellular component organization at cellula…	actin binding;actin filament binding;binding;calcium ion binding;cation binding;cytoskeletal protein binding;double-stranded RNA binding;identical protein binding;integrin binding;ion binding;ion channel binding;ligand-dependent nuclear receptor transcription coactivator activity;metal ion binding;nucleic acid binding;protein binding;protein binding transcription factor activity;protein complex b…	actin filament bundle;actomyosin;adherens junction;anchoring junction;brush border;cell cortex part;cell junction;cell part;cell projection;cell projection part;cell-cell adherens junction;cell-cell junction;cell-substrate adherens junction;cell-substrate junction;contractile fiber part;cortical actin cytoskeleton;cortical cytoskeleton;cytoplasm;cytoplasmic membrane-bounded vesicle;cytoplasmic pa…	Adherens junction;Amoebiasis;Arrhythmogenic right ventricular cardiomyopathy (ARVC);Focal adhesion;Leukocyte transendothelial migration;Regulation of actin cytoskeleton;Systemic lupus erythematosus;Tight junction	+	IP_FAM134B1_T2_IP_FAM134B1_CTRL					1.33593	0.0687089	0.722477		2.85549	0.751993	0.320234	0.802211		1.6368	Q7TPR4	Q7TPR4;A1BN54	ACTN1_MOUSE	Alpha-actinin-1	Actn1
14.1626	13.6278	14.2901	12.2916	12.0051	11.3547	10.333	15.1122	15.7773	13.12	12.4329	13.0565	biological regulation;cell junction assembly;cell junction organization;cell projection assembly;cell projection organization;cell-substrate junction assembly;cellular chemical homeostasis;cellular component assembly;cellular component assembly at cellular level;cellular component organization;cellular component organization at cellular level;cellular component organization or biogenesis;cellular…	actin binding;actin filament binding;binding;binding, bridging;calcium ion binding;cation binding;cytoskeletal protein binding;FATZ binding;identical protein binding;ion binding;ion channel binding;ligand-dependent nuclear receptor transcription coactivator activity;LIM domain binding;metal ion binding;protein binding;protein binding transcription factor activity;protein binding, bridging;protein…	adherens junction;anchoring junction;cell cortex part;cell junction;cell part;cell projection;cell-substrate adherens junction;cell-substrate junction;contractile fiber part;cortical actin cytoskeleton;cortical cytoskeleton;cytoplasmic part;cytoskeletal part;cytoskeleton;extracellular membrane-bounded organelle;extracellular organelle;extracellular region part;extracellular vesicular exosome;filo…	Adherens junction;Amoebiasis;Arrhythmogenic right ventricular cardiomyopathy (ARVC);Focal adhesion;Leukocyte transendothelial migration;Regulation of actin cytoskeleton;Systemic lupus erythematosus;Tight junction							NaN	1	0		NaN	0.193264	0.734089	-0.871068		-0.503899	Q9JI91	Q9JI91	ACTN2_MOUSE	Alpha-actinin-2	Actn2
14.4414	14.151	17.08	16.9455	16.9577	16.9943	16.9471	19.5318	19.5494	17.678	17.908	17.5506	multicellular organismal process;muscle contraction;muscle system process;system process	actin binding;actin filament binding;binding;binding, bridging;calcium ion binding;cation binding;cytoskeletal protein binding;identical protein binding;ion binding;metal ion binding;protein binding;protein binding, bridging;protein dimerization activity;protein homodimerization activity	brush border;cell part;cell projection;contractile fiber part;cytoplasmic part;cytoskeletal part;intracellular organelle part;intracellular part;organelle part;sarcomere;striated muscle thin filament;Z disc	Adherens junction;Amoebiasis;Arrhythmogenic right ventricular cardiomyopathy (ARVC);Focal adhesion;Leukocyte transendothelial migration;Regulation of actin cytoskeleton;Systemic lupus erythematosus;Tight junction							0.869776	0.185741	1.74168		1.86914	0.480929	0.47446	-0.96389		-1.10689	O88990	O88990	ACTN3_MOUSE	Alpha-actinin-3	Actn3
16.2904	16.2147	16.12	16.1605	16.5039	16.1484	16.25	15.2082	15.7793	16.4341	16.3418	16.7149	actin cytoskeleton organization;actin filament bundle assembly;actin filament organization;actin filament-based process;biological regulation;cell junction assembly;cell junction organization;cell-cell junction assembly;cell-cell junction organization;cellular component assembly;cellular component assembly at cellular level;cellular component organization;cellular component organization at cellul…	actin binding;actin filament binding;binding;calcium ion binding;cation binding;cytoskeletal protein binding;hormone receptor binding;identical protein binding;ion binding;ligand-dependent nuclear receptor transcription coactivator activity;metal ion binding;nuclear hormone receptor binding;nucleoside binding;protein binding;protein binding transcription factor activity;protein dimerization activ…	actin filament bundle;actomyosin;adherens junction;anchoring junction;cell cortex part;cell junction;cell part;cell projection;cell-cell junction;cell-substrate adherens junction;cell-substrate junction;contractile fiber part;cortical cytoskeleton;cytoplasm;cytoplasmic part;cytoskeletal part;cytoskeleton;extracellular membrane-bounded organelle;extracellular organelle;extracellular region part;ex…	Adherens junction;Amoebiasis;Arrhythmogenic right ventricular cardiomyopathy (ARVC);Focal adhesion;Leukocyte transendothelial migration;Regulation of actin cytoskeleton;Systemic lupus erythematosus;Tight junction							0.189112	0.765897	0.0625483		0.494353	1.0988	0.208129	0.751108		2.33686	P57780	P57780;A0A1L1SV25;E9Q2W9	ACTN4_MOUSE	Alpha-actinin-4	Actn4
14.5442	14.2658	13.2192	12.7093	15.0069	14.5384	13.7094	12.9734	11.9761	13.8307	13.7518	14.7057	cellular component movement;cellular process;microtubule-based movement;microtubule-based process		cell part;cytoplasm;cytoskeletal part;dynactin complex;intracellular organelle part;intracellular part;macromolecular complex;microtubule associated complex;organelle part;protein complex								0.0313187	0.963782	0.0751581		0.0929338	0.963618	0.237907	1.20981		2.05768	Q9QZB7	Q9QZB7	ARP10_MOUSE	Actin-related protein 10	Actr10
17.3682	16.6953	16.6939	16.8906	16.957	17.1835	15.847	15.8462	15.8549	16.6631	16.1584	16.7548		adenyl nucleotide binding;adenyl ribonucleotide binding;ATP binding;binding;nucleotide binding;purine nucleotide binding;purine ribonucleoside triphosphate binding;purine ribonucleotide binding;ribonucleotide binding	cell part;centrosome;cytoplasm;cytoplasmic part;cytoskeletal part;dynactin complex;extracellular membrane-bounded organelle;extracellular organelle;extracellular region part;extracellular vesicular exosome;intracellular non-membrane-bounded organelle;intracellular organelle;intracellular organelle part;intracellular part;macromolecular complex;membrane;membrane-bounded organelle;membrane-bounded …								0.139852	0.8329	0.0912387		0.377929	1.66039	0.114828	0.676078		3.6455	P61164;Q8R5C5	P61164;Q8R5C5;A0A494BB86	ACTY_MOUSE;ACTZ_MOUSE	Alpha-centractin	Actr1a
14.1308	15.3606	16.4643	16.7754	16.2475	16.0379	15.4035	14.9685	15.4156	16.1124	16.1141	16.2901		adenyl nucleotide binding;adenyl ribonucleotide binding;ATP binding;binding;nucleotide binding;purine nucleotide binding;purine ribonucleoside triphosphate binding;purine ribonucleotide binding;ribonucleotide binding	cell part;centrosome;cytoplasm;cytoplasmic part;cytoskeletal part;dynactin complex;extracellular membrane-bounded organelle;extracellular organelle;extracellular region part;extracellular vesicular exosome;intracellular non-membrane-bounded organelle;intracellular organelle;intracellular organelle part;intracellular part;macromolecular complex;membrane;membrane-bounded organelle;membrane-bounded …								0.661586	0.293806	1.03503		1.46035	2.34112	0.0678198	0.90965		5.74176	Q8R5C5	Q8R5C5;E0CYB4;E0CZD4	ACTY_MOUSE	Beta-centractin	Actr1b
17.8843	17.6623	17.2479	18.3726	18.1684	18.1939	17.1134	16.9027	16.9113	17.7312	17.5235	17.7801	actin cytoskeleton organization;actin filament organization;actin filament-based process;actin nucleation;anatomical structure formation involved in morphogenesis;Arp2/3 complex-mediated actin nucleation;asymmetric cell division;biological regulation;cell cycle;cell cycle cytokinesis;cell cycle process;cell division;cell projection assembly;cell projection organization;cellular component assembly…	adenyl nucleotide binding;adenyl ribonucleotide binding;ATP binding;binding;nucleotide binding;purine nucleotide binding;purine ribonucleoside triphosphate binding;purine ribonucleotide binding;ribonucleotide binding;structural constituent of cytoskeleton;structural molecule activity	actin cap;adherens junction;anchoring junction;Arp2/3 protein complex;cell cortex;cell cortex part;cell junction;cell part;cell projection;cell-substrate adherens junction;cell-substrate junction;cytoplasm;cytoplasmic part;cytoskeletal part;extracellular membrane-bounded organelle;extracellular organelle;extracellular region part;extracellular vesicular exosome;focal adhesion;intracellular organe…				+	IP_FAM134B1_T7_IP_FAM134B1_CTRL			1.5154	0.0499825	0.64684		3.2793	2.59275	0.0542703	0.702487		6.71953	P61161	P61161	ARP2_MOUSE	Actin-related protein 2	Actr2
17.7027	17.4893	17.1332	18.3807	18.1096	18.2333	17.42	17.162	17.2141	17.9276	17.8417	18.0745	actin cytoskeleton organization;actin filament organization;actin filament-based process;actin nucleation;anatomical structure morphogenesis;Arp2/3 complex-mediated actin nucleation;asymmetric cell division;biological regulation;cell cycle;cell cycle cytokinesis;cell cycle process;cell division;cell part morphogenesis;cell projection morphogenesis;cell projection organization;cellular component m…	adenyl nucleotide binding;adenyl ribonucleotide binding;ATP binding;binding;nucleotide binding;purine nucleotide binding;purine ribonucleoside triphosphate binding;purine ribonucleotide binding;ribonucleotide binding;structural constituent of cytoskeleton;structural molecule activity	actin filament;adherens junction;anchoring junction;Arp2/3 protein complex;brush border;cell junction;cell part;cell projection;cell-cell junction;cell-substrate adherens junction;cell-substrate junction;cytoplasmic part;cytoskeletal part;excitatory synapse;extracellular membrane-bounded organelle;extracellular organelle;extracellular region part;extracellular vesicular exosome;focal adhesion;Gol…				+	IP_FAM134B1_T7_IP_FAM134B1_CTRL			1.91618	0.0272088	0.799512		4.35297	2.55414	0.0555062	0.682558		6.5609	Q99JY9	Q99JY9	ARP3_MOUSE	Actin-related protein 3	Actr3
14.5785	14.1108	13.5599	14.5126	14.8985	14.8372	11.7294	11.631	11.1655	12.6314	13.8847	13.2047	biological adhesion;biological regulation;cell adhesion;cellular process;positive regulation of biological process;positive regulation of cellular component biogenesis;positive regulation of cellular component organization;positive regulation of cellular process;positive regulation of developmental process;positive regulation of nervous system development;positive regulation of synapse assembly;r…	binding;calcium ion binding;cation binding;G-protein coupled receptor activity;ion binding;metal ion binding;molecular transducer activity;receptor activity;signal transducer activity;signaling receptor activity;transmembrane signaling receptor activity	adherens junction;anchoring junction;cell junction;cell part;cell-substrate adherens junction;cell-substrate junction;extracellular membrane-bounded organelle;extracellular organelle;extracellular region part;extracellular vesicular exosome;focal adhesion;integral to membrane;intrinsic to membrane;membrane;membrane part;membrane-bounded organelle;membrane-bounded vesicle;organelle;plasma membrane…								0.982906	0.140878	0.66642		2.09692	1.90133	0.0910542	1.73161	+	4.30953	Q9Z0M6;Q9Z0M6-2;Q9Z0M6-3	Q9Z0M6;A0A0D9SEG8;E9QJS7;E9QMJ5;Q9DC42;Q9Z0M6-2;Q9Z0M6-3	AGRE5_MOUSE	Adhesion G protein-coupled receptor E5	Adgre5
19.1065	19.7187	18.1717	17.684	18.058	17.6937	16.9524	16.7601	16.4687	17.2905	17.5523	17.5098	aging;alcohol catabolic process;alcohol metabolic process;aldehyde catabolic process;biological regulation;catabolic process;cellular aldehyde metabolic process;cellular catabolic process;cellular lipid metabolic process;cellular macromolecule metabolic process;cellular metabolic process;cellular process;cellular protein metabolic process;developmental process;diterpenoid metabolic process;ethano…	alcohol dehydrogenase (NAD) activity;binding;carboxylic acid binding;catalytic activity;cation binding;fatty acid binding;formaldehyde dehydrogenase activity;identical protein binding;ion binding;lipid binding;metal ion binding;monocarboxylic acid binding;oxidoreductase activity;oxidoreductase activity, acting on CH-OH group of donors;oxidoreductase activity, acting on the aldehyde or oxo group o…	cell part;cytoplasmic part;extracellular membrane-bounded organelle;extracellular organelle;extracellular region part;extracellular vesicular exosome;intracellular membrane-bounded organelle;intracellular organelle;intracellular part;membrane-bounded organelle;membrane-bounded vesicle;mitochondrion;nucleus;organelle;vesicle	Chloroalkane and chloroalkene degradation;Drug metabolism - cytochrome P450;Fatty acid metabolism;Glycolysis / Gluconeogenesis;Metabolism of xenobiotics by cytochrome P450;Methane metabolism;Naphthalene degradation;Retinol metabolism;Tyrosine metabolism							1.19642	0.0862346	-1.18705		-2.54535	1.95203	0.0850833	0.723783		4.45913	P28474	P28474;Q64437	ADHX_MOUSE	Alcohol dehydrogenase class-3	Adh5
14.4427	13.7428	13.9826	13.8779	13.7992	13.366	12.2216	12.6114	12.124	13.3158	12.7395	13.8552	2'-deoxyribonucleotide biosynthetic process;2'-deoxyribonucleotide metabolic process;adenosine metabolic process;AMP biosynthetic process;AMP metabolic process;AMP salvage;biological regulation;biosynthetic process;cell proliferation;cellular biosynthetic process;cellular metabolic compound salvage;cellular metabolic process;cellular nitrogen compound biosynthetic process;cellular nitrogen compou…	adenosine kinase activity;adenyl nucleotide binding;adenyl ribonucleotide binding;ATP binding;binding;catalytic activity;cation binding;ion binding;kinase activity;metal ion binding;nucleobase-containing compound kinase activity;nucleoside kinase activity;nucleotide binding;phosphotransferase activity, alcohol group as acceptor;purine nucleotide binding;purine ribonucleoside triphosphate binding;…	cell part;cytoplasm;cytoplasmic part;cytosol;intracellular membrane-bounded organelle;intracellular organelle;intracellular organelle part;intracellular part;membrane-bounded organelle;nuclear part;nucleoplasm;nucleus;organelle;organelle part	Purine metabolism							0.65288	0.299429	-0.374986		-1.4434	1.30007	0.163469	0.984518		2.77429	P55264	P55264;A0A286YCD7;A0A286YCN3;P55264-2	ADK_MOUSE	Adenosine kinase	Adk
15.0553	13.3695	13.7684	16.0839	15.2994	16.0134	15.402	15.2502	14.6521	15.206	15.2333	15.925	biological regulation;biosynthetic process;cellular biosynthetic process;cellular macromolecule biosynthetic process;cellular macromolecule metabolic process;cellular metabolic process;cellular nitrogen compound metabolic process;cellular process;macromolecule biosynthetic process;macromolecule metabolic process;metabolic process;negative regulation of apoptosis;negative regulation of biological …	binding;cation binding;chromatin binding;DNA binding;ion binding;metal ion binding;nucleic acid binding	cell part;extracellular region part;extracellular space;intracellular membrane-bounded organelle;intracellular organelle;intracellular part;membrane-bounded organelle;nucleus;organelle								1.42367	0.0585008	1.73449	+	3.05889	0.465599	0.484802	0.35336		1.07651	Q9Z103	Q9Z103	ADNP_MOUSE	Activity-dependent neuroprotector homeobox protein	Adnp
16.5216	14.944	16.5933	17.0624	16.9632	16.8829	15.9676	16.5076	15.4916	16.7884	16.6155	16.751	cellular macromolecule metabolic process;cellular metabolic process;cellular process;cellular protein metabolic process;macromolecule metabolic process;macromolecule modification;metabolic process;primary metabolic process;protein de-ADP-ribosylation;protein metabolic process;protein modification process	ADP-ribosylarginine hydrolase activity;binding;catalytic activity;cation binding;hydrolase activity;hydrolase activity, acting on glycosyl bonds;hydrolase activity, hydrolyzing N-glycosyl compounds;ion binding;magnesium ion binding;metal ion binding									0.813036	0.207765	0.949879		1.75673	1.15036	0.190105	0.729378		2.44618	P54923	P54923	ADPRH_MOUSE	ADP-ribosylhydrolase ARH1	Adprh
17.1128	17.7603	17.7187	18.1836	18.1078	18.1981	16.659	17.0936	16.7111	17.5446	17.6742	17.5852	adipose tissue development;anatomical structure development;biological regulation;biosynthetic process;cell development;cell surface receptor linked signaling pathway;cellular biosynthetic process;cellular component assembly;cellular component assembly at cellular level;cellular component organization;cellular component organization at cellular level;cellular component organization or biogenesis;…	binding;endopeptidase activator activity;endopeptidase regulator activity;enzyme activator activity;enzyme binding;enzyme regulator activity;peptidase activator activity;peptidase regulator activity;protease binding;proteasome binding;protein binding;protein complex binding	cell part;cytoplasm;intracellular organelle part;intracellular part;macromolecular complex;membrane;nuclear part;nucleoplasm;organelle part;plasma membrane;proteasome complex;protein complex								1.39707	0.0607289	0.632564		2.9965	2.26902	0.0693	0.780112		5.48454	Q9JKV1	Q9JKV1;A0A0A6YVU8;D3YUD8	ADRM1_MOUSE	Proteasomal ubiquitin receptor ADRM1	Adrm1
14.9773	16.437	16.6753	17.4822	17.2037	17.4554	16.1015	15.5289	15.2436	16.9589	16.819	16.9533	aerobic respiration;AMP biosynthetic process;AMP metabolic process;biosynthetic process;cellular biosynthetic process;cellular component assembly;cellular component organization;cellular component organization or biogenesis;cellular metabolic process;cellular nitrogen compound biosynthetic process;cellular nitrogen compound metabolic process;cellular process;cellular respiration;'de novo' AMP bio…	(S)-2-(5-amino-1-(5-phospho-D-ribosyl)imidazole-4-carboxamido)succinate AMP-lyase (fumarate-forming) activity;amidine-lyase activity;carbon-nitrogen lyase activity;catalytic activity;lyase activity;N6-(1,2-dicarboxyethyl)AMP AMP-lyase (fumarate-forming) activity	cell part;cytoplasmic part;cytosol;intracellular membrane-bounded organelle;intracellular organelle;intracellular part;membrane-bounded organelle;mitochondrion;organelle	Alanine, aspartate and glutamate metabolism;Purine metabolism							1.17997	0.0896258	1.35057		2.50977	2.13023	0.0728322	1.28571	+	5.01545	P54822	P54822;E9Q242	PUR8_MOUSE	Adenylosuccinate lyase	Adsl
17.0495	17.5201	13.1029	17.2573	16.9326	17.0199	15.9065	12.1986	15.472	16.3901	16.4639	16.2837	amine metabolic process;AMP biosynthetic process;AMP metabolic process;aspartate family amino acid metabolic process;aspartate metabolic process;biosynthetic process;carboxylic acid metabolic process;cellular amine metabolic process;cellular amino acid metabolic process;cellular biosynthetic process;cellular ketone metabolic process;cellular metabolic process;cellular nitrogen compound biosynthet…	adenylosuccinate synthase activity;binding;catalytic activity;cation binding;GTP binding;GTPase activity;guanyl nucleotide binding;guanyl ribonucleotide binding;hydrolase activity;hydrolase activity, acting on acid anhydrides;hydrolase activity, acting on acid anhydrides, in phosphorus-containing anhydrides;ion binding;ligase activity;ligase activity, forming carbon-nitrogen bonds;magnesium ion b…	cell part;cytoplasm;intracellular part;membrane	Alanine, aspartate and glutamate metabolism;Purine metabolism							0.348482	0.566197	1.17911		0.839872	0.724076	0.336014	1.85349		1.58221	P28650	P28650;J3QN31;P28650-2	PURA1_MOUSE	Adenylosuccinate synthetase isozyme 1	Adss1
15.2382	14.3234	16.3284	17.5037	17.0122	17.2285	16.307	15.9146	16.286	17.0431	16.9508	16.7266	amine metabolic process;AMP biosynthetic process;AMP metabolic process;aspartate family amino acid metabolic process;aspartate metabolic process;biosynthetic process;carboxylic acid metabolic process;cellular amine metabolic process;cellular amino acid metabolic process;cellular biosynthetic process;cellular ketone metabolic process;cellular metabolic process;cellular nitrogen compound biosynthet…	adenylosuccinate synthase activity;binding;catalytic activity;cation binding;GTP binding;guanyl nucleotide binding;guanyl ribonucleotide binding;ion binding;ligase activity;ligase activity, forming carbon-nitrogen bonds;magnesium ion binding;metal ion binding;nucleotide binding;purine nucleotide binding;purine ribonucleoside triphosphate binding;purine ribonucleotide binding;ribonucleotide binding	cell part;cytoplasm;cytoplasmic part;cytosol;extracellular membrane-bounded organelle;extracellular organelle;extracellular region part;extracellular vesicular exosome;intracellular part;membrane;membrane-bounded organelle;membrane-bounded vesicle;organelle;plasma membrane;vesicle	Alanine, aspartate and glutamate metabolism;Purine metabolism	+	IP_FAM134B1_T2_IP_FAM134B1_CTRL	+	IP_FAM134B1_T7_IP_FAM134B1_CTRL			1.51169	0.0502322	1.95147	+	3.27021	2.01759	0.0803864	0.737608		4.6581	P46664	P46664	PURA2_MOUSE	Adenylosuccinate synthetase isozyme 2	Adss2
14.5104	16.0692	13.9948	15.7373	12.4186	13.7733	16.1785	16.4021	16.3215	15.7894	16.0063	15.9629	biological regulation;negative regulation of biological process;negative regulation of biosynthetic process;negative regulation of cellular biosynthetic process;negative regulation of cellular macromolecule biosynthetic process;negative regulation of cellular metabolic process;negative regulation of cellular process;negative regulation of gene expression;negative regulation of macromolecule biosy…	binding;carboxypeptidase activity;catalytic activity;cation binding;DNA binding;exopeptidase activity;hydrolase activity;ion binding;metal ion binding;metallocarboxypeptidase activity;metalloexopeptidase activity;metallopeptidase activity;nucleic acid binding;peptidase activity;peptidase activity, acting on L-amino acid peptides;protein binding transcription factor activity;regulatory region DNA …	cell part;cytoplasm;extracellular matrix;extracellular membrane-bounded organelle;extracellular organelle;extracellular region part;extracellular space;extracellular vesicular exosome;intracellular membrane-bounded organelle;intracellular organelle;intracellular part;membrane-bounded organelle;membrane-bounded vesicle;nucleus;organelle;vesicle								0.314122	0.604258	-0.8817		-0.768308	1.82674	0.101333	-0.381184		-4.09592	Q640N1	Q640N1;Q640N1-2	AEBP1_MOUSE	Adipocyte enhancer-binding protein 1	Aebp1
16.3187	13.4791	13.5058	15.0131	14.9208	15.1789	14.9624	14.3063	11.4671	15.2727	15.5963	15.1907	cellular component organization;cellular component organization at cellular level;cellular component organization or biogenesis;cellular component organization or biogenesis at cellular level;cellular macromolecule metabolic process;cellular membrane fusion;cellular membrane organization;cellular metabolic process;cellular process;cellular protein metabolic process;cristae formation;inner mitocho…	adenyl nucleotide binding;adenyl ribonucleotide binding;ATP binding;binding;catalytic activity;cation binding;endopeptidase activity;hydrolase activity;ion binding;metal ion binding;metalloendopeptidase activity;metallopeptidase activity;nucleotide binding;peptidase activity;peptidase activity, acting on L-amino acid peptides;purine nucleotide binding;purine ribonucleoside triphosphate binding;pu…	cell part;cytoplasmic part;integral to membrane;intracellular membrane-bounded organelle;intracellular organelle;intracellular organelle part;intracellular part;intrinsic to membrane;membrane;membrane part;membrane-bounded organelle;mitochondrial membrane;mitochondrial part;mitochondrion;organelle;organelle membrane;organelle part								0.253286	0.680953	0.603092		0.638112	0.75546	0.31895	1.7746		1.64359	Q920A7	Q920A7;Q920A7-2	AFG31_MOUSE	AFG3-like protein 1	Afg3l1
13.8022	13.5399	13.591	14.924	14.8404	14.7751	14.2617	14.1782	13.4443	14.4603	14.3844	14.5928	anatomical structure development;anatomical structure morphogenesis;axon ensheathment;axonogenesis;biological regulation;cell development;cell part morphogenesis;cell projection morphogenesis;cell projection organization;cellular component morphogenesis;cellular component organization;cellular component organization at cellular level;cellular component organization or biogenesis;cellular componen…	adenyl nucleotide binding;adenyl ribonucleotide binding;ATP binding;binding;catalytic activity;cation binding;endopeptidase activity;hydrolase activity;ion binding;metal ion binding;metalloendopeptidase activity;metallopeptidase activity;nucleotide binding;peptidase activity;peptidase activity, acting on L-amino acid peptides;purine nucleotide binding;purine ribonucleoside triphosphate binding;pu…	cell part;cytoplasmic part;integral to membrane;intracellular membrane-bounded organelle;intracellular organelle;intracellular organelle part;intracellular part;intrinsic to membrane;membrane;membrane part;membrane-bounded organelle;mitochondrial inner membrane;mitochondrial membrane;mitochondrial part;mitochondrion;organelle;organelle inner membrane;organelle membrane;organelle part				+	IP_FAM134B1_T7_IP_FAM134B1_CTRL			3.71972	0.0118788	1.20214	+	13.1933	0.905839	0.25653	0.51776		1.94116	Q8JZQ2	Q8JZQ2	AFG32_MOUSE	AFG3-like protein 2	Afg3l2
17.1879	17.8945	17.0815	15.0049	15.9485	15.5873	14.632	14.093	13.7813	15.0413	15.3748	15.5584	cellular macromolecule metabolic process;cellular metabolic process;cellular process;cellular protein metabolic process;macromolecule metabolic process;macromolecule modification;metabolic process;primary metabolic process;protein deglycosylation;protein maturation;protein metabolic process;protein modification process	asparaginase activity;catalytic activity;hydrolase activity;hydrolase activity, acting on carbon-nitrogen (but not peptide) bonds;hydrolase activity, acting on carbon-nitrogen (but not peptide) bonds, in linear amides;N4-(beta-N-acetylglucosaminyl)-L-asparaginase activity;peptidase activity	cell part;cytoplasmic part;endoplasmic reticulum;extracellular membrane-bounded organelle;extracellular organelle;extracellular region part;extracellular vesicular exosome;intracellular membrane-bounded organelle;intracellular organelle;intracellular part;lysosome;lytic vacuole;membrane-bounded organelle;membrane-bounded vesicle;organelle;vacuole;vesicle	Lysosome;Other glycan degradation			+	IP_FAM134B1_T7_IP_FAM134B1_CTRL			2.12487	0.0196242	-1.87438		-4.99799	1.78272	0.105074	1.15604	+	3.97336	Q64191	Q64191;B7ZNK6	ASPG_MOUSE	N(4)-(beta-N-acetylglucosaminyl)-L-asparaginase	Aga
14.619	14.909	13.9214	13.8663	13.66	13.1357	12.4234	13.5668	12.7744	13.4561	12.6656	13.3333	acrosome assembly;anatomical structure formation involved in morphogenesis;cellular component assembly;cellular component assembly at cellular level;cellular component assembly involved in morphogenesis;cellular component organization;cellular component organization at cellular level;cellular component organization or biogenesis;cellular component organization or biogenesis at cellular level;cell…	binding;cation binding;DNA binding;ion binding;metal ion binding;nucleic acid binding;transition metal ion binding;zinc ion binding	cell body;cell part;cell projection;cytoplasmic membrane-bounded vesicle;cytoplasmic part;cytoplasmic vesicle;intracellular membrane-bounded organelle;intracellular organelle;intracellular part;membrane-bounded organelle;membrane-bounded vesicle;neuronal cell body;nucleus;organelle;vesicle								1.1968	0.0862222	-0.929178		-2.54619	0.213838	0.712521	0.230147		0.550666	Q8K2K6;Q8K2K6-1;Q8K2K6-2;Q8K2K6-3	Q8K2K6;Q8K2K6-1;Q8K2K6-2;Q8K2K6-3;A0A087WNV1;A0A087WR52;A0A087WRL1;A0A087WSR7	AGFG1_MOUSE	Arf-GAP domain and FG repeat-containing protein 1	Agfg1
13.6368	13.8728	13.6554	14.8453	14.5973	14.9687	14.4559	11.8966	12.5372	14.2769	14.2534	14.7658	activation of protein kinase activity;activation of protein kinase C activity by G-protein coupled receptor protein signaling pathway;biological regulation;biosynthetic process;cell surface receptor linked signaling pathway;cellular biosynthetic process;cellular lipid metabolic process;cellular metabolic process;cellular process;cellular response to stimulus;ceramide biosynthetic process;ceramide…	acylglycerol kinase activity;adenyl nucleotide binding;adenyl ribonucleotide binding;ATP binding;binding;catalytic activity;ceramide kinase activity;diacylglycerol kinase activity;kinase activity;lipid kinase activity;NAD+ kinase activity;nucleotide binding;phosphotransferase activity, alcohol group as acceptor;purine nucleotide binding;purine ribonucleoside triphosphate binding;purine ribonucleo…	cell part;cytoplasmic part;intracellular membrane-bounded organelle;intracellular organelle;intracellular organelle part;intracellular part;membrane;membrane-bounded organelle;mitochondrial membrane;mitochondrial part;mitochondrion;organelle;organelle membrane;organelle part	Glycerolipid metabolism			+	IP_FAM134B1_T7_IP_FAM134B1_CTRL			2.90733	0.0151273	1.08213	+	8.14247	0.868551	0.272822	1.46878		1.8667	Q9ESW4	Q9ESW4	AGK_MOUSE	Acylglycerol kinase, mitochondrial	Agk
14.9937	13.9043	15.1434	15.6038	15.3446	15.3179	15.1069	16.3998	16.5813	15.1566	14.7666	14.9448	biosynthetic process;carbohydrate biosynthetic process;carbohydrate catabolic process;carbohydrate metabolic process;catabolic process;cellular biosynthetic process;cellular carbohydrate biosynthetic process;cellular carbohydrate catabolic process;cellular carbohydrate metabolic process;cellular glucan metabolic process;cellular macromolecule biosynthetic process;cellular macromolecule metabolic …	4-alpha-glucanotransferase activity;alpha-glucosidase activity;amylo-alpha-1,6-glucosidase activity;binding;carbohydrate binding;catalytic activity;glucosidase activity;glycogen debranching enzyme activity;hydrolase activity;hydrolase activity, acting on glycosyl bonds;hydrolase activity, hydrolyzing O-glycosyl compounds;pattern binding;polysaccharide binding;polyubiquitin binding;protein binding…	cell part;cytoplasm;cytoplasmic part;endoplasmic reticulum;inclusion body;intracellular membrane-bounded organelle;intracellular organelle;intracellular organelle part;intracellular part;membrane-bounded organelle;nuclear part;nucleoplasm;nucleus;organelle;organelle part;sarcoplasmic reticulum	Starch and sucrose metabolism							0.859875	0.191048	0.741641		1.84945	1.05589	0.218194	-1.07338		-2.24712	F8VPN4	A0A0G2JGI9;F8VPN4;F6XXE6	F8VPN4_MOUSE	Glycogen debranching enzyme	Agl
13.7231	13.7188	13.2589	14.7225	15.1828	15.0543	16.1919	15.6489	15.7678	15.7758	16.0079	16.136	biological regulation;biosynthetic process;cell differentiation;cellular biosynthetic process;cellular component assembly;cellular component assembly at cellular level;cellular component organization;cellular component organization at cellular level;cellular component organization or biogenesis;cellular component organization or biogenesis at cellular level;cellular developmental process;cellular…	basal RNA polymerase II transcription machinery binding;basal transcription machinery binding;binding;catalytic activity;cation binding;core promoter binding;DNA binding;double-stranded RNA binding;endonuclease activity;endonuclease activity, active with either ribo- or deoxyribonucleic acids and producing 5'-phosphomonoesters;endoribonuclease activity;endoribonuclease activity, cleaving siRNA-pa…	cell part;cell projection;cytoplasm;cytoplasmic mRNA processing body;cytoplasmic part;cytosol;dendrite;intracellular membrane-bounded organelle;intracellular non-membrane-bounded organelle;intracellular organelle;intracellular part;macromolecular complex;membrane;membrane-bounded organelle;micro-ribonucleoprotein complex;mRNA cap binding complex;neuron projection;non-membrane-bounded organelle;nu…		+	IP_FAM134B1_T2_IP_FAM134B1_CTRL	+	IP_FAM134B1_T7_IP_FAM134B1_CTRL			2.63198	0.0135062	1.41958	+	6.88406	0.204792	0.720456	0.103721		0.530211	Q8CJG0	Q8CJF9;Q8CJG0;Q8CJG1;A0A6I8MX18;H3BJ70	AGO2_MOUSE	Protein argonaute-2	Ago2
14.2657	12.8904	13.4916	13.447	14.376	15.0765	13.3325	11.1995	13.0517	13.3877	14.2264	14.4475	acylglycerol biosynthetic process;acylglycerol metabolic process;biosynthetic process;CDP-diacylglycerol biosynthetic process;CDP-diacylglycerol metabolic process;cellular biosynthetic process;cellular lipid metabolic process;cellular metabolic process;cellular process;diacylglycerol biosynthetic process;diacylglycerol metabolic process;glycerol ether biosynthetic process;glycerol ether metabolic…	1-acylglycerol-3-phosphate O-acyltransferase activity;acylglycerol O-acyltransferase activity;catalytic activity;lysophosphatidic acid acyltransferase activity;lysophospholipid acyltransferase activity;O-acyltransferase activity;transferase activity;transferase activity, transferring acyl groups;transferase activity, transferring acyl groups other than amino-acyl groups	cell part;cytoplasmic part;endoplasmic reticulum;endoplasmic reticulum membrane;endoplasmic reticulum part;envelope;integral to membrane;intracellular membrane-bounded organelle;intracellular organelle;intracellular organelle part;intracellular part;intrinsic to membrane;membrane;membrane part;membrane-bounded organelle;nuclear envelope;nuclear part;organelle;organelle envelope;organelle membrane…	Glycerolipid metabolism;Glycerophospholipid metabolism							0.536192	0.376077	0.750553		1.21569	0.939639	0.245613	1.49265		2.00915	Q9D517	Q9D517	PLCC_MOUSE	1-acyl-sn-glycerol-3-phosphate acyltransferase gamma	Agpat3
13.9952	13.0957	15.3265	16.2561	15.9091	16.1294	15.0724	14.1959	14.4717	15.8081	15.9162	15.8272	biosynthetic process;cellular biosynthetic process;cellular lipid metabolic process;cellular metabolic process;cellular process;ether lipid biosynthetic process;ether lipid metabolic process;glycerol ether biosynthetic process;glycerol ether metabolic process;glycerolipid biosynthetic process;glycerolipid metabolic process;lipid biosynthetic process;lipid metabolic process;metabolic process;organ…	alkylglycerone-phosphate synthase activity;binding;catalytic activity;coenzyme binding;cofactor binding;FAD binding;flavin adenine dinucleotide binding;oxidoreductase activity;oxidoreductase activity, acting on CH-OH group of donors;oxidoreductase activity, acting on the CH-OH group of donors, NAD or NADP as acceptor;transferase activity;transferase activity, transferring alkyl or aryl (other tha…	cell part;cytoplasmic part;intracellular membrane-bounded organelle;intracellular non-membrane-bounded organelle;intracellular organelle;intracellular organelle part;intracellular part;membrane;membrane-bounded organelle;microbody;microbody membrane;microbody part;mitochondrion;non-membrane-bounded organelle;nuclear part;nucleolus;organelle;organelle membrane;organelle part;peroxisomal membrane;p…	Ether lipid metabolism;Peroxisome							1.39298	0.0609268	1.95905	+	2.98697	2.08502	0.075925	1.27051	+	4.86962	Q8C0I1	Q8C0I1;A2AL49;A2AL50;H3BKN2	ADAS_MOUSE	Alkyldihydroxyacetonephosphate synthase, peroxisomal	Agps
18.9183	18.7542	18.4459	19.4397	19.1211	19.2067	18.3582	18.2743	18.2986	18.9596	18.8613	19.1067	cellular metabolic process;cellular process;metabolic process;one-carbon metabolic process;small molecule metabolic process	adenosylhomocysteinase activity;catalytic activity;hydrolase activity;hydrolase activity, acting on ether bonds;trialkylsulfonium hydrolase activity	cell part;cytoplasmic membrane-bounded vesicle;cytoplasmic part;cytoplasmic vesicle;intracellular membrane-bounded organelle;intracellular organelle;intracellular part;melanosome;membrane-bounded organelle;membrane-bounded vesicle;organelle;pigment granule;vesicle	Cysteine and methionine metabolism	+	IP_FAM134B1_T2_IP_FAM134B1_CTRL	+	IP_FAM134B1_T7_IP_FAM134B1_CTRL	+	IP_FAM134B2_T7_IP_FAM134B2_CTRL	1.51208	0.0503194	0.549718		3.27116	3.03804	0.0401	0.665501		8.80935	P50247	P50247	SAHH_MOUSE	Adenosylhomocysteinase	Ahcy
14.7618	14.5052	13.5705	15.6488	15.6728	15.9819	16.6956	15.1663	15.1167	16.1832	16.391	16.2323	amine metabolic process;biological regulation;carboxylic acid metabolic process;cellular amine metabolic process;cellular amino acid metabolic process;cellular ketone metabolic process;cellular macromolecule metabolic process;cellular metabolic process;cellular modified amino acid metabolic process;cellular nitrogen compound metabolic process;cellular process;coenzyme metabolic process;cofactor m…	catalytic activity;hydrolase activity	cell part;cytoplasmic part;cytosol;endoplasmic reticulum;extracellular membrane-bounded organelle;extracellular organelle;extracellular region part;extracellular vesicular exosome;intracellular membrane-bounded organelle;intracellular organelle;intracellular part;membrane-bounded organelle;membrane-bounded vesicle;organelle;vesicle	Cysteine and methionine metabolism	+	IP_FAM134B1_T2_IP_FAM134B1_CTRL	+	IP_FAM134B1_T7_IP_FAM134B1_CTRL			1.77164	0.034689	1.48863	+	3.9429	0.511513	0.454556	0.609285		1.16722	Q80SW1	Q80SW1	SAHH2_MOUSE	S-adenosylhomocysteine hydrolase-like protein 1	Ahcyl1
15.3341	14.4042	14.1607	11.5648	13.2342	13.1062	13.6543	13.7478	14.3438	14.0701	13.6912	14.0815		binding;DNA binding;nucleic acid binding			+	IP_FAM134B1_T2_IP_FAM134B1_CTRL					1.44073	0.0580712	-1.99792		-3.09927	0.0439474	0.932637	0.0323394		0.128764	Q6PAL7	Q6PAL7	AHDC1_MOUSE	Transcription factor Gibbin	Ahdc1
19.4351	19.7616	20.3101	21.0559	21.0951	21.0625	19.7471	19.2613	19.3954	20.6714	20.4676	20.7223	biological regulation;cellular component assembly;cellular component organization;cellular component organization or biogenesis;macromolecular complex assembly;macromolecular complex subunit organization;protein complex assembly;protein complex subunit organization;protein oligomerization;regulation of biological process;regulation of cellular metabolic process;regulation of cellular process;regu…		actin cytoskeleton;adherens junction;anchoring junction;cell junction;cell part;cell-cell contact zone;cell-cell junction;cell-substrate adherens junction;cell-substrate junction;contractile fiber part;costamere;cytoplasm;cytoplasmic part;cytoskeleton;cytosol;extracellular membrane-bounded organelle;extracellular organelle;extracellular region part;extracellular vesicular exosome;focal adhesion;i…		+	IP_FAM134B1_T2_IP_FAM134B1_CTRL	+	IP_FAM134B1_T7_IP_FAM134B1_CTRL			2.07395	0.0214359	1.23557	+	4.83441	2.66117	0.0557778	1.15254	+	7.00876	E9Q616	E9Q616;A0A494BBD5	E9Q616_MOUSE	AHNAK nucleoprotein (desmoyokin)	Ahnak
14.7968	14.2285	16.4259	16.4723	16.4387	16.5197	15.9633	15.0538	14.6487	15.9638	15.6942	15.9601	biological regulation;cellular macromolecule metabolic process;cellular metabolic process;cellular process;cellular protein metabolic process;macromolecule metabolic process;metabolic process;positive regulation of ATPase activity;positive regulation of catalytic activity;positive regulation of hydrolase activity;positive regulation of molecular function;primary metabolic process;protein folding;…	ATPase activator activity;ATPase regulator activity;binding;chaperone binding;enzyme activator activity;enzyme regulator activity;nucleoside-triphosphatase regulator activity;protein binding	cell part;cytoplasm;cytoplasmic part;cytosol;endoplasmic reticulum;extracellular membrane-bounded organelle;extracellular organelle;extracellular region part;extracellular vesicular exosome;intracellular membrane-bounded organelle;intracellular organelle;intracellular part;membrane-bounded organelle;membrane-bounded vesicle;organelle;vesicle								0.941626	0.156354	1.32651		2.01316	0.749437	0.322337	0.65075		1.63179	Q8BK64	Q8BK64	AHSA1_MOUSE	Activator of 90 kDa heat shock protein ATPase homolog 1	Ahsa1
13.7806	13.6955	13.3195	15.2161	14.7014	15.1263	13.8111	12.9566	12.2031	14.4604	13.627	14.5542	response to stimulus;response to stress	ATPase activator activity;ATPase regulator activity;enzyme activator activity;enzyme regulator activity;nucleoside-triphosphatase regulator activity			+	IP_FAM134B1_T2_IP_FAM134B1_CTRL	+	IP_FAM134B1_T7_IP_FAM134B1_CTRL			2.57728	0.0147356	1.41607	+	6.65559	1.04497	0.219185	1.22362		2.22447	Q8N9S3;Q8N9S3-2;Q8N9S3-3	Q8N9S3;A2AF81;A2AF82;F6S1R2;Q8N9S3-2;Q8N9S3-3	AHSA2_MOUSE	Activator of 90 kDa heat shock protein ATPase homolog 2	Ahsa2
14.2278	14.8979	14.2762	11.1144	18.3387	14.3474	12.0527	12.9927	13.8736	15.9051	14.7196	14.2055	acute inflammatory response;acute-phase response;biological regulation;defense response;inflammatory response;multicellular organismal process;negative regulation of biological process;negative regulation of biomineral tissue development;negative regulation of bone mineralization;negative regulation of developmental process;negative regulation of multicellular organismal process;negative regulati…	cysteine-type endopeptidase inhibitor activity;endopeptidase inhibitor activity;endopeptidase regulator activity;enzyme inhibitor activity;enzyme regulator activity;peptidase inhibitor activity;peptidase regulator activity	blood microparticle;extracellular membrane-bounded organelle;extracellular organelle;extracellular region part;extracellular space;extracellular vesicular exosome;membrane-bounded organelle;membrane-bounded vesicle;organelle;vesicle								0.0210907	0.976014	0.132864		0.0632565	1.27019	0.169741	1.97038		2.70743	P29699	P29699;A0A338P703;A0A338P7G1;A0A338P7H5	FETUA_MOUSE	Alpha-2-HS-glycoprotein	Ahsg
14.2019	14.6237	16.6105	16.1868	16.4985	16.3403	16.5094	15.6579	15.8556	16.3367	16.4195	16.1753	activation of caspase activity;apoptosis;apoptosis in response to endoplasmic reticulum stress;apoptotic mitochondrial changes;biological regulation;cell death;cell differentiation;cell redox homeostasis;cellular component assembly;cellular component assembly at cellular level;cellular component biogenesis;cellular component organization;cellular component organization at cellular level;cellular …	binding;catalytic activity;coenzyme binding;cofactor binding;DNA binding;electron-transferring-flavoprotein dehydrogenase activity;FAD binding;flavin adenine dinucleotide binding;NAD(P)H oxidase activity;nucleic acid binding;oxidoreductase activity;oxidoreductase activity, acting on NADH or NADPH;oxidoreductase activity, acting on NADH or NADPH, oxygen as acceptor;oxidoreductase activity, acting …	cell part;cytoplasm;cytoplasmic part;cytosol;intracellular membrane-bounded organelle;intracellular organelle;intracellular organelle part;intracellular part;membrane;membrane-bounded organelle;membrane-enclosed lumen;mitochondrial inner membrane;mitochondrial intermembrane space;mitochondrial membrane;mitochondrial outer membrane;mitochondrial part;mitochondrion;nucleus;organelle;organelle envel…	Apoptosis							0.732912	0.2493	1.19649		1.59947	0.494584	0.466854	0.30285		1.13387	Q9Z0X1	Q9Z0X1;B1AU25	AIFM1_MOUSE	Apoptosis-inducing factor 1, mitochondrial	Aifm1
14.8505	13.6189	15.1982	12.209	12.4996	12.789	13.4355	12.807	12.5184	12.1223	12.9155	12.6292	apoptotic mitochondrial changes;biological regulation;cellular component organization;cellular component organization at cellular level;cellular component organization or biogenesis;cellular component organization or biogenesis at cellular level;cellular process;mitochondrion organization;organelle organization;positive regulation of apoptosis;positive regulation of biological process;positive re…	binding;catalytic activity;coenzyme binding;cofactor binding;DNA binding;electron-transferring-flavoprotein dehydrogenase activity;flavin adenine dinucleotide binding;NADH dehydrogenase (quinone) activity;NADH dehydrogenase (ubiquinone) activity;NADH dehydrogenase activity;nucleic acid binding;oxidoreductase activity;oxidoreductase activity, acting on NADH or NADPH;oxidoreductase activity, acting…	cell part;cytoplasm;cytoplasmic part;cytosol;extracellular region part;extracellular space;integral to membrane;intracellular membrane-bounded organelle;intracellular organelle;intracellular organelle part;intracellular part;intrinsic to membrane;lipid particle;membrane;membrane part;membrane-bounded organelle;mitochondrial membrane;mitochondrial outer membrane;mitochondrial part;mitochondrion;or…				+	IP_FAM134B1_T7_IP_FAM134B1_CTRL			1.81115	0.0337834	-2.0567		-4.05223	0.438729	0.502107	-0.364675		-1.02299	Q8BUE4	Q8BUE4	FSP1_MOUSE	Ferroptosis suppressor protein 1	Aifm2
15.9391	15.9663	16.5693	16.4942	16.482	16.8251	16.3182	15.7781	16.2113	16.4018	16.0988	16.3779	alcohol metabolic process;anatomical structure formation involved in morphogenesis;angiogenesis;apoptosis;biological adhesion;biological regulation;biosynthetic process;carbohydrate metabolic process;cell adhesion;cell communication;cell death;cell migration;cell motility;cell-cell signaling;cellular biosynthetic process;cellular carbohydrate metabolic process;cellular component movement;cellular…	binding;cytokine activity;identical protein binding;nucleic acid binding;protein binding;protein dimerization activity;protein homodimerization activity;receptor binding;RNA binding;tRNA binding	aminoacyl-tRNA synthetase multienzyme complex;cell part;cell surface;cytoplasm;cytoplasmic membrane-bounded vesicle;cytoplasmic part;cytoplasmic vesicle;cytosol;endoplasmic reticulum;extracellular region part;extracellular space;Golgi apparatus;intracellular membrane-bounded organelle;intracellular organelle;intracellular part;macromolecular complex;membrane;membrane-bounded organelle;membrane-bo…								0.878631	0.183049	0.44224		1.88678	0.423828	0.508614	0.19031		0.993148	P31230	P31230;Q3UZG4	AIMP1_MOUSE	Aminoacyl tRNA synthase complex-interacting multifunctional protein 1	Aimp1
13.7973	14.3214	14.2737	16.3437	16.1797	16.2872	16.0681	14.8865	15.3117	16.095	15.6534	16.1462	apoptosis;biological regulation;biosynthetic process;cell death;cell differentiation;cellular biosynthetic process;cellular developmental process;cellular macromolecule biosynthetic process;cellular macromolecule metabolic process;cellular metabolic process;cellular process;cellular protein metabolic process;death;developmental process;epithelial cell differentiation;lung cell differentiation;lun…		cell part;cytoplasmic part;cytosol;intracellular membrane-bounded organelle;intracellular organelle;intracellular part;membrane;membrane-bounded organelle;nucleus;organelle		+	IP_FAM134B1_T2_IP_FAM134B1_CTRL	+	IP_FAM134B1_T7_IP_FAM134B1_CTRL			3.59866	0.011619	2.13939	+	12.2876	0.646497	0.374496	0.542756		1.43097	Q8R010	Q8R010;Q8R3V2	AIMP2_MOUSE	Aminoacyl tRNA synthase complex-interacting multifunctional protein 2	Aimp2
13.4607	13.8713	13.1708	15.444	15.6557	15.2716	14.8136	14.4241	14.1929	14.2215	15.2927	14.9159	biological regulation;cellular macromolecule metabolic process;cellular metabolic process;cellular process;cellular protein metabolic process;establishment of localization;establishment of localization in cell;establishment of protein localization;establishment of protein localization in mitochondrion;establishment of protein localization to organelle;intracellular protein transport;intracellular…	aryl hydrocarbon receptor binding;binding;GAF domain binding;protein binding;protein binding transcription factor activity;protein domain specific binding;receptor binding;transcription cofactor activity;transcription factor binding;transcription factor binding transcription factor activity;unfolded protein binding	aryl hydrocarbon receptor complex;cell part;cytoplasm;cytoplasmic part;cytosol;intracellular organelle part;intracellular part;macromolecular complex;membrane;nuclear part;nucleoplasm;organelle part;plasma membrane;protein complex;receptor complex		+	IP_FAM134B1_T2_IP_FAM134B1_CTRL	+	IP_FAM134B1_T7_IP_FAM134B1_CTRL			2.96819	0.0168081	1.95619	+	8.44703	0.387472	0.538642	0.333168		0.919732	O08915	O08915	AIP_MOUSE	AH receptor-interacting protein	Aip
18.8934	17.8772	17.2329	17.2481	17.7975	17.59	16.9379	17.1618	17.5779	17.0007	17.0478	17.2212	ADP biosynthetic process;ADP metabolic process;AMP metabolic process;ATP metabolic process;biological regulation;biosynthetic process;cell cycle arrest;cell cycle process;cellular biosynthetic process;cellular metabolic process;cellular nitrogen compound biosynthetic process;cellular nitrogen compound metabolic process;cellular process;heterocycle biosynthetic process;heterocycle metabolic proces…	adenyl nucleotide binding;adenyl ribonucleotide binding;adenylate kinase activity;ATP binding;binding;catalytic activity;kinase activity;nucleobase-containing compound kinase activity;nucleoside diphosphate kinase activity;nucleotide binding;nucleotide kinase activity;phosphotransferase activity, phosphate group as acceptor;purine nucleotide binding;purine ribonucleoside triphosphate binding;puri…	axoneme part;cell part;cell projection part;cytoplasm;extracellular membrane-bounded organelle;extracellular organelle;extracellular region part;extracellular vesicular exosome;intracellular part;membrane;membrane-bounded organelle;membrane-bounded vesicle;organelle;organelle part;outer dense fiber;plasma membrane;vesicle	Purine metabolism							0.375556	0.534582	-0.455955		-0.89546	0.273842	0.638777	-0.135934		-0.682671	Q9R0Y5;Q9R0Y5-2	Q9R0Y5;Q9R0Y5-2;A0A0A6YXW8;Z4YN97	KAD1_MOUSE	Adenylate kinase isoenzyme 1	Ak1
13.9917	14.1038	13.2853	13.6728	15.25	13.7878	12.3264	13.2595	12.2838	12.738	13.3963	14.1842	2'-deoxyribonucleotide metabolic process;ADP biosynthetic process;ADP metabolic process;AMP metabolic process;anatomical structure development;biosynthetic process;brain development;cellular biosynthetic process;cellular metabolic process;cellular nitrogen compound biosynthetic process;cellular nitrogen compound metabolic process;cellular process;dATP metabolic process;deoxyribonucleoside triphos…	adenyl nucleotide binding;adenyl ribonucleotide binding;adenylate kinase activity;ATP binding;binding;catalytic activity;kinase activity;nucleobase-containing compound kinase activity;nucleotide binding;nucleotide kinase activity;phosphotransferase activity, phosphate group as acceptor;purine nucleotide binding;purine ribonucleoside triphosphate binding;purine ribonucleotide binding;ribonucleotid…	cell part;cytoplasmic part;cytosol;extracellular membrane-bounded organelle;extracellular organelle;extracellular region part;extracellular vesicular exosome;intracellular membrane-bounded organelle;intracellular organelle;intracellular organelle part;intracellular part;membrane;membrane-bounded organelle;membrane-bounded vesicle;membrane-enclosed lumen;mitochondrial inner membrane;mitochondrial …	Purine metabolism							0.319441	0.600696	0.443246		0.779468	0.709313	0.341699	0.816291		1.55338	Q9WTP6;Q9WTP6-2	Q9WTP6;Q9WTP6-2	KAD2_MOUSE	Adenylate kinase 2, mitochondrial	Ak2
13.7272	14.0601	13.3535	11.3743	11.7576	12.8754	13.93	13.5931	10.8371	13.6126	13.8954	13.4424	biological regulation;cellular process;cellular response to stimulus;establishment of localization;establishment of localization in cell;intracellular signal transduction;intracellular transport;nuclear export;nuclear transport;nucleocytoplasmic transport;regulation of biological process;regulation of cardiac muscle hypertrophy;regulation of catalytic activity;regulation of cellular metabolic pro…	binding;cAMP-dependent protein kinase activity;catalytic activity;cation binding;cyclic nucleotide-dependent protein kinase activity;enzyme regulator activity;GTPase regulator activity;guanyl-nucleotide exchange factor activity;ion binding;kinase activity;metal ion binding;nucleoside-triphosphatase regulator activity;phosphotransferase activity, alcohol group as acceptor;protein kinase activity;p…	cell part;cytoplasm;cytoplasmic part;intracellular part;membrane;perinuclear region of cytoplasm								NaN	1	0		NaN	0.364769	0.554765	0.863357		0.873391	E9Q394;E9Q394-2	E9Q394;A0A140LJJ5;A0A140LHG3;E9Q394-2	AKP13_MOUSE	A-kinase anchor protein 13	Akap13
14.8308	14.1351	13.7499	11.8891	12.9247	12.954	13.7937	12.175	12.7631	14.2608	13.4703	13.2822	cell cycle process;cellular component organization;cellular component organization at cellular level;cellular component organization or biogenesis;cellular component organization or biogenesis at cellular level;cellular macromolecule metabolic process;cellular metabolic process;cellular nitrogen compound metabolic process;cellular process;chromosome condensation;chromosome organization;DNA confor…	binding;cation binding;chromatin binding;DNA binding;double-stranded DNA binding;ion binding;metal ion binding;nucleic acid binding;structure-specific DNA binding;transition metal ion binding;zinc ion binding	cell part;chromatin;chromosomal part;chromosome;condensed chromosome;cytoplasmic part;female pronucleus;Golgi apparatus;intracellular membrane-bounded organelle;intracellular non-membrane-bounded organelle;intracellular organelle;intracellular organelle part;intracellular part;membrane;membrane-bounded organelle;mitochondrion;non-membrane-bounded organelle;nuclear chromatin;nuclear chromosome par…				+	IP_FAM134B1_T7_IP_FAM134B1_CTRL			1.60212	0.0430462	-1.64935		-3.49556	0.608952	0.395451	0.760501		1.35783	Q9DBR0	Q9DBR0	AKAP8_MOUSE	A-kinase anchor protein 8	Akap8
14.3005	14.433	14.0647	11.9062	11.879	12.9426	12.5468	11.4032	13.5595	12.9587	13.261	13.6466	anatomical structure development;biological regulation;cell development;cellular developmental process;cellular process;cellular process involved in reproduction;cellular response to stimulus;developmental process;developmental process involved in reproduction;gamete generation;male gamete generation;multicellular organismal process;multicellular organismal reproductive process;regulation of biol…		cell part;centrosome;cytoplasm;cytoplasmic part;cytoskeletal part;Golgi apparatus;intracellular membrane-bounded organelle;intracellular non-membrane-bounded organelle;intracellular organelle;intracellular organelle part;intracellular part;membrane-bounded organelle;microtubule organizing center;microtubule organizing center part;non-membrane-bounded organelle;organelle;organelle part;pericentrio…				+	IP_FAM134B1_T7_IP_FAM134B1_CTRL			2.28028	0.0175223	-2.02343		-5.52408	0.528927	0.441314	0.785623		1.20144	Q70FJ1;Q70FJ1-2;Q70FJ1-3	Q70FJ1;E9QQ10;Q70FJ1-2;Q70FJ1-3	AKAP9_MOUSE	A-kinase anchor protein 9	Akap9
13.5932	14.4732	14.7508	14.8321	15.9144	15.1271	14.9832	13.347	13.3965	14.3051	14.8008	15.4131	alcohol metabolic process;aldehyde catabolic process;biosynthetic process;carbohydrate catabolic process;carbohydrate metabolic process;carboxylic acid biosynthetic process;carboxylic acid catabolic process;carboxylic acid metabolic process;catabolic process;cellular aldehyde metabolic process;cellular biosynthetic process;cellular carbohydrate metabolic process;cellular catabolic process;cellula…	alcohol dehydrogenase (NADP+) activity;alditol:NADP+ 1-oxidoreductase activity;aldo-keto reductase (NADP) activity;catalytic activity;L-glucuronate reductase activity;oxidoreductase activity;oxidoreductase activity, acting on CH-OH group of donors;oxidoreductase activity, acting on the CH-OH group of donors, NAD or NADP as acceptor	apical plasma membrane;cell part;cytoplasmic part;cytosol;extracellular membrane-bounded organelle;extracellular organelle;extracellular region part;extracellular space;extracellular vesicular exosome;intracellular part;membrane part;membrane-bounded organelle;membrane-bounded vesicle;organelle;plasma membrane part;vesicle	Caprolactam degradation;Glycerolipid metabolism;Glycolysis / Gluconeogenesis							1.00529	0.132642	1.01881		2.14268	0.675609	0.359001	0.930752		1.48767	Q9JII6	Q9JII6	AK1A1_MOUSE	Aldo-keto reductase family 1 member A1	Akr1a1
18.4965	17.9838	18.205	18.7879	18.8967	18.675	17.854	17.2481	17.0014	18.0391	17.794	18.228		alcohol dehydrogenase (NADP+) activity;alditol:NADP+ 1-oxidoreductase activity;aldo-keto reductase (NADP) activity;catalytic activity;glyceraldehyde oxidoreductase activity;oxidoreductase activity;oxidoreductase activity, acting on CH-OH group of donors;oxidoreductase activity, acting on the aldehyde or oxo group of donors;oxidoreductase activity, acting on the CH-OH group of donors, NAD or NADP …	cell part;cytoplasm;extracellular membrane-bounded organelle;extracellular organelle;extracellular region part;extracellular vesicular exosome;intracellular organelle part;intracellular part;membrane-bounded organelle;membrane-bounded vesicle;nuclear part;nucleoplasm;organelle;organelle part;vesicle	Fructose and mannose metabolism;Galactose metabolism;Glycerolipid metabolism;Pentose and glucuronate interconversions;Pyruvate metabolism			+	IP_FAM134B1_T7_IP_FAM134B1_CTRL			1.58479	0.0437891	0.558075		3.4517	1.08502	0.211879	0.652555		2.30791	P45376	P45376	ALDR_MOUSE	Aldo-keto reductase family 1 member B1	Akr1b1
16.5407	16.118	16.2949	17.2891	17.1422	17.0396	15.6582	15.6481	15.5079	16.4078	16.1467	16.6622	alcohol catabolic process;alcohol metabolic process;catabolic process;cellular catabolic process;cellular lipid catabolic process;cellular lipid metabolic process;cellular metabolic process;cellular process;farnesol catabolic process;farnesol metabolic process;isoprenoid catabolic process;isoprenoid metabolic process;lipid catabolic process;lipid metabolic process;metabolic process;primary alcoho…	alcohol dehydrogenase (NADP+) activity;alditol:NADP+ 1-oxidoreductase activity;aldo-keto reductase (NADP) activity;catalytic activity;geranylgeranyl reductase activity;indanol dehydrogenase activity;oxidoreductase activity;oxidoreductase activity, acting on CH-OH group of donors;oxidoreductase activity, acting on the aldehyde or oxo group of donors;oxidoreductase activity, acting on the aldehyde …	cell part;cytoplasm;extracellular membrane-bounded organelle;extracellular organelle;extracellular region part;extracellular vesicular exosome;intracellular part;membrane-bounded organelle;membrane-bounded vesicle;organelle;vesicle	Fructose and mannose metabolism;Galactose metabolism;Glycerolipid metabolism;Pentose and glucuronate interconversions;Pyruvate metabolism			+	IP_FAM134B1_T7_IP_FAM134B1_CTRL			2.38286	0.0152646	0.839092		5.89515	2.16106	0.0719429	0.800843		5.11681	P45377	P45377	ALD2_MOUSE	Aldose reductase-related protein 2	Akr1b8
14.5194	14.5765	15.0437	15.8253	15.8522	16.102	14.6018	14.8978	14.4165	15.6748	14.7236	15.9402		alcohol dehydrogenase (NADP+) activity;alditol:NADP+ 1-oxidoreductase activity;aldo-keto reductase (NADP) activity;catalytic activity;epoxide hydrolase activity;ether hydrolase activity;hydrolase activity;hydrolase activity, acting on ether bonds;oxidoreductase activity;oxidoreductase activity, acting on CH-OH group of donors;oxidoreductase activity, acting on the CH-OH group of donors, NAD or NA…	cell part;cytoplasmic part;extracellular membrane-bounded organelle;extracellular organelle;extracellular region part;extracellular vesicular exosome;Golgi apparatus;intracellular membrane-bounded organelle;intracellular organelle;intracellular part;membrane-bounded organelle;membrane-bounded vesicle;mitochondrion;organelle;vesicle		+	IP_FAM134B1_T2_IP_FAM134B1_CTRL	+	IP_FAM134B1_T7_IP_FAM134B1_CTRL			2.52765	0.0139348	1.21332	+	6.45395	0.956861	0.240598	0.807494		2.04398	Q8CG76	Q8CG76	ARK72_MOUSE	Aflatoxin B1 aldehyde reductase member 2	Akr7a2
13.407	14.5345	13.8229	13.8282	13.3661	13.186	12.8375	12.3507	12.4936	13.3429	12.8418	13.3464	activation-induced cell death of T cells;aging;alcohol metabolic process;amine metabolic process;aminoglycan metabolic process;anatomical structure development;apoptosis;apoptotic mitochondrial changes;biological regulation;biosynthetic process;blood vessel development;carbohydrate biosynthetic process;carbohydrate homeostasis;carbohydrate metabolic process;carbohydrate transport;catabolic proces…	14-3-3 protein binding;adenyl nucleotide binding;adenyl ribonucleotide binding;ATP binding;binding;catalytic activity;enzyme binding;enzyme regulator activity;identical protein binding;kinase activity;kinase binding;lipid binding;nitric-oxide synthase regulator activity;nucleotide binding;phosphatidylinositol binding;phosphatidylinositol-3,4,5-trisphosphate binding;phosphatidylinositol-3,4-bispho…	cell junction;cell part;cell-cell junction;cytoplasm;cytoplasmic part;cytoskeletal part;cytoskeleton;cytosol;intracellular membrane-bounded organelle;intracellular non-membrane-bounded organelle;intracellular organelle;intracellular organelle part;intracellular part;macromolecular complex;membrane;membrane-bounded organelle;microtubule cytoskeleton;mitochondrion;non-membrane-bounded organelle;nuc…	Acute myeloid leukemia;Adipocytokine signaling pathway;Apoptosis;B cell receptor signaling pathway;Carbohydrate digestion and absorption;Chagas disease (American trypanosomiasis);Chemokine signaling pathway;Chronic myeloid leukemia;Colorectal cancer;Endometrial cancer;ErbB signaling pathway;Fc epsilon RI signaling pathway;Fc gamma R-mediated phagocytosis;Focal adhesion;Glioma;Hepatitis C;Insulin …							0.534248	0.377703	-0.461389		-1.21188	1.30513	0.162526	0.61643		2.78568	P31750	P31750;D3Z783	AKT1_MOUSE	RAC-alpha serine/threonine-protein kinase	Akt1
14.5698	13.142	14.693	13.4125	13.3024	12.5824	12.3186	12.0681	12.3909	12.8089	11.6278	12.88	alcohol metabolic process;apoptosis;biological regulation;biosynthetic process;carbohydrate biosynthetic process;carbohydrate metabolic process;carbohydrate transport;cell death;cell surface receptor linked signaling pathway;cellular biosynthetic process;cellular carbohydrate biosynthetic process;cellular carbohydrate metabolic process;cellular component organization;cellular component organizati…	adenyl nucleotide binding;adenyl ribonucleotide binding;ATP binding;binding;catalytic activity;kinase activity;nucleotide binding;phosphotransferase activity, alcohol group as acceptor;protein kinase activity;protein serine/threonine kinase activity;purine nucleotide binding;purine ribonucleoside triphosphate binding;purine ribonucleotide binding;ribonucleotide binding;transferase activity;transf…	cell cortex;cell part;cell projection membrane;cell projection part;cytoplasmic part;intracellular membrane-bounded organelle;intracellular organelle;intracellular part;leading edge membrane;membrane;membrane part;membrane-bounded organelle;nucleus;organelle;plasma membrane;plasma membrane part;ruffle membrane	Acute myeloid leukemia;Adipocytokine signaling pathway;Apoptosis;B cell receptor signaling pathway;Carbohydrate digestion and absorption;Chagas disease (American trypanosomiasis);Chemokine signaling pathway;Chronic myeloid leukemia;Colorectal cancer;Endometrial cancer;ErbB signaling pathway;Fc epsilon RI signaling pathway;Fc gamma R-mediated phagocytosis;Focal adhesion;Glioma;Hepatitis C;Insulin …							0.857185	0.192095	-1.0358		-1.8441	0.161658	0.768048	0.179706		0.43023	Q60823	Q60823;F8WHG5	AKT2_MOUSE	RAC-beta serine/threonine-protein kinase	Akt2
15.0998	13.9749	13.7817	12.2853	13.8821	12.8718	12.2202	12.7915	11.9322	12.9754	12.4509	12.0908	biosynthetic process;cellular aromatic compound metabolic process;cellular biosynthetic process;cellular component assembly;cellular component organization;cellular component organization or biogenesis;cellular metabolic process;cellular nitrogen compound biosynthetic process;cellular nitrogen compound metabolic process;cellular process;cellular response to chemical stimulus;cellular response to …	binding;carbon-oxygen lyase activity;catalytic activity;cation binding;hydro-lyase activity;identical protein binding;ion binding;lead ion binding;lyase activity;metal ion binding;porphobilinogen synthase activity;protein binding;transition metal ion binding;zinc ion binding	cell part;cytoplasmic part;cytosol;extracellular membrane-bounded organelle;extracellular organelle;extracellular region part;extracellular vesicular exosome;intracellular membrane-bounded organelle;intracellular organelle;intracellular part;membrane-bounded organelle;membrane-bounded vesicle;nucleus;organelle;vesicle	Porphyrin and chlorophyll metabolism							0.958377	0.148689	-1.27242		-2.04705	0.20488	0.720696	0.191033		0.530409	P10518	P10518	HEM2_MOUSE	Delta-aminolevulinic acid dehydratase	Alad
22.6074	22.1363	22.7369	20.4067	22.3538	20.1079	19.1407	20.5451	20.5261	19.8328	20.8113	22.7369	anatomical structure homeostasis;behavior;biological regulation;cell communication;cell killing;cellular process;cellular response to external stimulus;cellular response to extracellular stimulus;cellular response to nutrient levels;cellular response to starvation;cellular response to stimulus;cellular response to stress;circadian behavior;circadian rhythm;circadian sleep/wake cycle process;cytol…	binding;carboxylic acid binding;cation binding;chaperone binding;cofactor binding;DNA binding;drug binding;fatty acid binding;ion binding;lipid binding;metal ion binding;monocarboxylic acid binding;nucleic acid binding;oxygen binding;protein binding;pyridoxal phosphate binding;toxin binding;transition metal ion binding;vitamin B6 binding;vitamin binding;zinc ion binding	basement membrane;blood microparticle;cell part;cytoplasm;extracellular matrix part;extracellular membrane-bounded organelle;extracellular organelle;extracellular region;extracellular region part;extracellular space;extracellular vesicular exosome;intracellular membrane-bounded organelle;intracellular organelle;intracellular part;macromolecular complex;membrane-bounded organelle;membrane-bounded …		+	IP_FAM134B1_T2_IP_FAM134B1_CTRL					0.991062	0.138634	-1.53741		-2.11356	0.471011	0.481186	1.05633		1.08725	P07724	P07724	ALBU_MOUSE	Albumin	Alb
13.6003	13.7737	13.7035	11.9872	13.9235	13.833	13.3006	12.0775	12.315	13.5005	12.0713	13.2722		aldehyde dehydrogenase (NAD) activity;catalytic activity;oxidoreductase activity;oxidoreductase activity, acting on the aldehyde or oxo group of donors;oxidoreductase activity, acting on the aldehyde or oxo group of donors, NAD or NADP as acceptor	cell part;extracellular membrane-bounded organelle;extracellular organelle;extracellular region part;extracellular vesicular exosome;membrane;membrane-bounded organelle;membrane-bounded vesicle;organelle;vesicle								0.283095	0.640831	-0.444623		-0.702529	0.263883	0.65094	0.383637		0.661161	Q571I9	Q571I9;A0A1B0GSU0;D3Z0B9	A16A1_MOUSE	Aldehyde dehydrogenase family 16 member A1	Aldh16a1
18.389	18.3696	18.4466	20.0156	19.8477	19.7994	19.3625	18.6853	18.7456	19.7523	19.6372	19.8313	amine biosynthetic process;amine metabolic process;biosynthetic process;carboxylic acid biosynthetic process;carboxylic acid metabolic process;cellular amine metabolic process;cellular amino acid biosynthetic process;cellular amino acid metabolic process;cellular biosynthetic process;cellular ketone metabolic process;cellular metabolic process;cellular modified amino acid biosynthetic process;cel…	adenyl nucleotide binding;adenyl ribonucleotide binding;amino acid kinase activity;ATP binding;binding;catalytic activity;coenzyme binding;cofactor binding;glutamate 5-kinase activity;glutamate-5-semialdehyde dehydrogenase activity;kinase activity;NADP binding;nucleotide binding;oxidoreductase activity;oxidoreductase activity, acting on the aldehyde or oxo group of donors;oxidoreductase activity,…	cell part;cytoplasm;cytoplasmic part;intracellular membrane-bounded organelle;intracellular organelle;intracellular organelle part;intracellular part;membrane;membrane-bounded organelle;mitochondrial inner membrane;mitochondrial membrane;mitochondrial part;mitochondrion;organelle;organelle inner membrane;organelle membrane;organelle part	Arginine and proline metabolism	+	IP_FAM134B1_T2_IP_FAM134B1_CTRL	+	IP_FAM134B1_T7_IP_FAM134B1_CTRL			4.54852	0	1.48584	+	21.3842	1.64996	0.114413	0.80913		3.6184	Q9Z110;Q9Z110-2	Q9Z110;Q9Z110-2	P5CS_MOUSE	Delta-1-pyrroline-5-carboxylate synthase	Aldh18a1
13.5151	14.0059	14.4068	15.2964	14.702	11.2604	15.5437	12.0404	14.1136	15.1586	14.5651	15.4433	alcohol catabolic process;alcohol metabolic process;catabolic process;ethanol catabolic process;ethanol metabolic process;metabolic process;primary alcohol catabolic process;primary alcohol metabolic process;small molecule catabolic process;small molecule metabolic process	aldehyde dehydrogenase (NAD) activity;catalytic activity;oxidoreductase activity;oxidoreductase activity, acting on the aldehyde or oxo group of donors;oxidoreductase activity, acting on the aldehyde or oxo group of donors, NAD or NADP as acceptor	cell part;cytoplasmic part;extracellular membrane-bounded organelle;extracellular organelle;extracellular region part;extracellular vesicular exosome;intracellular membrane-bounded organelle;intracellular organelle;intracellular organelle lumen;intracellular organelle part;intracellular part;membrane-bounded organelle;membrane-bounded vesicle;membrane-enclosed lumen;mitochondrial matrix;mitochond…	Arginine and proline metabolism;Ascorbate and aldarate metabolism;beta-Alanine metabolism;Chloroalkane and chloroalkene degradation;Fatty acid metabolism;Glycerolipid metabolism;Glycolysis / Gluconeogenesis;Histidine metabolism;Limonene and pinene degradation;Lysine degradation;Pentose and glucuronate interconversions;Propanoate metabolism;Pyruvate metabolism;Tryptophan metabolism;Valine, leucine…	+	IP_FAM134B1_T2_IP_FAM134B1_CTRL					0.0601936	0.925931	-0.222996		-0.173648	0.47847	0.476467	1.15644		1.10203	P47738;Q9CZS1	O35945;P24549;P47738;Q62148;Q9JHW9;Q9CZS1;A0A0G2JEU1;G3UWP3	AL1B1_MOUSE;ALDH2_MOUSE	Aldehyde dehydrogenase, mitochondrial	Aldh1b1
16.7841	16.7286	17.1101	17.7503	17.6612	17.7572	17.9575	16.8315	16.9039	17.9904	18.0322	18.005	10-formyltetrahydrofolate catabolic process;10-formyltetrahydrofolate metabolic process;aromatic compound catabolic process;biosynthetic process;catabolic process;cellular aromatic compound metabolic process;cellular catabolic process;cellular metabolic process;cellular nitrogen compound catabolic process;cellular nitrogen compound metabolic process;cellular process;coenzyme catabolic process;coe…	aldehyde dehydrogenase (NAD) activity;catalytic activity;formyltetrahydrofolate dehydrogenase activity;hydroxymethyl-, formyl- and related transferase activity;methyltransferase activity;oxidoreductase activity;oxidoreductase activity, acting on the aldehyde or oxo group of donors;oxidoreductase activity, acting on the aldehyde or oxo group of donors, NAD or NADP as acceptor;oxidoreductase activi…	cell part;cytoplasmic part;extracellular membrane-bounded organelle;extracellular organelle;extracellular region part;extracellular vesicular exosome;intracellular membrane-bounded organelle;intracellular organelle;intracellular part;membrane-bounded organelle;membrane-bounded vesicle;mitochondrion;organelle;vesicle	One carbon pool by folate			+	IP_FAM134B1_T7_IP_FAM134B1_CTRL			2.63616	0.013761	0.848648		6.90179	1.00282	0.229531	0.778253		2.13762	Q8K009	Q8K009;D3Z6B9	AL1L2_MOUSE	Mitochondrial 10-formyltetrahydrofolate dehydrogenase	Aldh1l2
15.4168	16.9526	16.8116	17.0497	17.334	17.0773	16.9359	15.7605	16.3416	16.8922	16.9016	17.1713	alcohol catabolic process;alcohol metabolic process;catabolic process;ethanol catabolic process;ethanol metabolic process;metabolic process;primary alcohol catabolic process;primary alcohol metabolic process;small molecule catabolic process;small molecule metabolic process	aldehyde dehydrogenase (NAD) activity;catalytic activity;oxidoreductase activity;oxidoreductase activity, acting on the aldehyde or oxo group of donors;oxidoreductase activity, acting on the aldehyde or oxo group of donors, NAD or NADP as acceptor	cell part;cytoplasmic part;extracellular membrane-bounded organelle;extracellular organelle;extracellular region part;extracellular vesicular exosome;intracellular membrane-bounded organelle;intracellular organelle;intracellular organelle lumen;intracellular organelle part;intracellular part;membrane-bounded organelle;membrane-bounded vesicle;membrane-enclosed lumen;mitochondrial matrix;mitochond…	Arginine and proline metabolism;Ascorbate and aldarate metabolism;beta-Alanine metabolism;Chloroalkane and chloroalkene degradation;Fatty acid metabolism;Glycerolipid metabolism;Glycolysis / Gluconeogenesis;Histidine metabolism;Limonene and pinene degradation;Lysine degradation;Pentose and glucuronate interconversions;Propanoate metabolism;Pyruvate metabolism;Tryptophan metabolism;Valine, leucine…							0.694686	0.270825	0.759988		1.52485	0.848967	0.277799	0.642337		1.82779	P47738	P47738;A0A0G2JEU1;A0A0G2JF60;A0A0G2JFQ0	ALDH2_MOUSE	Aldehyde dehydrogenase, mitochondrial	Aldh2
14.2671	14.788	14.0192	14.0891	14.0296	14.9597	14.6923	12.326	14.2133	14.6579	14.5671	14.5499	alcohol metabolic process;anatomical structure development;cellular aldehyde metabolic process;cellular lipid metabolic process;cellular metabolic process;cellular process;central nervous system development;developmental process;epidermis development;isoprenoid metabolic process;lipid metabolic process;metabolic process;oxidation-reduction process;peripheral nervous system development;phytol meta…	3-chloroallyl aldehyde dehydrogenase activity;aldehyde dehydrogenase (NAD) activity;aldehyde dehydrogenase [NAD(P)+] activity;catalytic activity;long-chain-alcohol oxidase activity;long-chain-aldehyde dehydrogenase activity;oxidoreductase activity;oxidoreductase activity, acting on CH-OH group of donors;oxidoreductase activity, acting on the aldehyde or oxo group of donors;oxidoreductase activity…	cell part;cytoplasmic part;endoplasmic reticulum;endoplasmic reticulum membrane;endoplasmic reticulum part;extracellular membrane-bounded organelle;extracellular organelle;extracellular region part;extracellular vesicular exosome;integral to membrane;intracellular membrane-bounded organelle;intracellular organelle;intracellular organelle part;intracellular part;intrinsic to membrane;membrane;memb…	Arginine and proline metabolism;Ascorbate and aldarate metabolism;beta-Alanine metabolism;Chloroalkane and chloroalkene degradation;Fatty acid metabolism;Glycerolipid metabolism;Glycolysis / Gluconeogenesis;Histidine metabolism;Limonene and pinene degradation;Lysine degradation;Pentose and glucuronate interconversions;Propanoate metabolism;Pyruvate metabolism;Tryptophan metabolism;Valine, leucine…							0.00116317	0.997862	0.00134246		0.0035663	0.514153	0.452761	0.847733		1.17242	P47740	P47740;B1ATI0;B1AV77	AL3A2_MOUSE	Aldehyde dehydrogenase family 3 member A2	Aldh3a2
14.5381	13.9334	15.0032	13.4779	13.7269	12.3982	12.239	10.944	11.8391	12.5268	11.1686	13.327	alcohol catabolic process;alcohol metabolic process;aldehyde catabolic process;catabolic process;cellular aldehyde metabolic process;cellular catabolic process;cellular metabolic process;cellular process;cellular response to chemical stimulus;cellular response to oxidative stress;cellular response to stimulus;cellular response to stress;ethanol catabolic process;ethanol metabolic process;metaboli…	3-chloroallyl aldehyde dehydrogenase activity;aldehyde dehydrogenase (NAD) activity;aldehyde dehydrogenase [NAD(P)+] activity;catalytic activity;oxidoreductase activity;oxidoreductase activity, acting on the aldehyde or oxo group of donors;oxidoreductase activity, acting on the aldehyde or oxo group of donors, NAD or NADP as acceptor	cell part;cytoplasm;cytoplasmic part;cytosol;extracellular membrane-bounded organelle;extracellular organelle;extracellular region part;extracellular vesicular exosome;intracellular part;membrane;membrane-bounded organelle;membrane-bounded vesicle;organelle;plasma membrane;vesicle	beta-Alanine metabolism;Drug metabolism - cytochrome P450;Glycolysis / Gluconeogenesis;Histidine metabolism;Metabolism of xenobiotics by cytochrome P450;Phenylalanine metabolism;Tyrosine metabolism							1.18497	0.0884832	-1.29061		-2.52056	0.379953	0.54443	0.66674		0.90443	Q80VQ0	Q80VQ0	AL3B1_MOUSE	Aldehyde dehydrogenase family 3 member B1	Aldh3b1
14.1199	13.5137	14.3373	13.3872	13.2789	12.58	11.9182	12.5783	13.596	13.6281	13.1594	12.871	amine catabolic process;amine metabolic process;branched chain family amino acid catabolic process;branched chain family amino acid metabolic process;brown fat cell differentiation;carboxylic acid catabolic process;carboxylic acid metabolic process;catabolic process;cell differentiation;cellular amine metabolic process;cellular amino acid catabolic process;cellular amino acid metabolic process;ce…	aldehyde dehydrogenase (NAD) activity;catalytic activity;malonate-semialdehyde dehydrogenase (acetylating) activity;methylmalonate-semialdehyde dehydrogenase (acylating) activity;oxidoreductase activity;oxidoreductase activity, acting on the aldehyde or oxo group of donors;oxidoreductase activity, acting on the aldehyde or oxo group of donors, NAD or NADP as acceptor	cell part;cytoplasmic part;extracellular membrane-bounded organelle;extracellular organelle;extracellular region part;extracellular vesicular exosome;intracellular membrane-bounded organelle;intracellular organelle;intracellular organelle part;intracellular part;membrane-bounded organelle;membrane-bounded vesicle;mitochondrion;nuclear part;nucleoplasm;organelle;organelle part;vesicle	Inositol phosphate metabolism;Propanoate metabolism;Valine, leucine and isoleucine degradation							1.20865	0.0842766	-0.908293		-2.57195	0.414662	0.516239	0.522004		0.974722	Q9EQ20	Q9EQ20;A0A1Y7VJ32	MMSA_MOUSE	Methylmalonate-semialdehyde dehydrogenase [acylating], mitochondrial	Aldh6a1
17.9321	16.0412	16.4177	16.6638	16.2907	16.269	15.879	15.51	15.8704	16.5594	16.5036	16.5253	amine biosynthetic process;amine metabolic process;anatomical structure development;betaine biosynthetic process;betaine metabolic process;biological regulation;biosynthetic process;carboxylic acid biosynthetic process;carboxylic acid metabolic process;carnitine biosynthetic process;carnitine metabolic process;cellular aldehyde metabolic process;cellular amine metabolic process;cellular amino aci…	4-trimethylammoniobutyraldehyde dehydrogenase activity;aldehyde dehydrogenase (NAD) activity;amine binding;aminobutyraldehyde dehydrogenase activity;binding;catalytic activity;coenzyme binding;cofactor binding;NAD binding;nucleotide binding;oxidoreductase activity;oxidoreductase activity, acting on the aldehyde or oxo group of donors;oxidoreductase activity, acting on the aldehyde or oxo group of…	cell part;cytoplasmic part;cytosol;extracellular membrane-bounded organelle;extracellular organelle;extracellular region part;extracellular vesicular exosome;intracellular membrane-bounded organelle;intracellular organelle;intracellular part;membrane-bounded organelle;membrane-bounded vesicle;mitochondrion;organelle;vesicle	Arginine and proline metabolism;Ascorbate and aldarate metabolism;beta-Alanine metabolism;Fatty acid metabolism;Glycerolipid metabolism;Glycolysis / Gluconeogenesis;Histidine metabolism;Lysine degradation;Propanoate metabolism;Pyruvate metabolism;Tryptophan metabolism;Valine, leucine and isoleucine degradation							0.262154	0.668454	-0.389118		-0.657411	2.49611	0.063954	0.776292		6.32854	Q9JLJ2	Q9JLJ2;Q9JLJ2-2	AL9A1_MOUSE	4-trimethylaminobutyraldehyde dehydrogenase	Aldh9a1
19.7025	19.3529	19.722	19.4757	20.0156	19.2377	18.9169	21.6364	21.5869	18.5573	18.6798	18.8948	alcohol catabolic process;alcohol metabolic process;carbohydrate catabolic process;carbohydrate metabolic process;catabolic process;cellular carbohydrate catabolic process;cellular carbohydrate metabolic process;cellular component assembly;cellular component organization;cellular component organization or biogenesis;cellular metabolic process;cellular process;generation of precursor metabolites a…	aldehyde-lyase activity;binding;carbon-carbon lyase activity;catalytic activity;enzyme binding;fructose-bisphosphate aldolase activity;lyase activity;protease binding;protein binding	cell part;contractile fiber part;cytoplasmic part;intracellular part;M band;macromolecular complex;membrane;myelin sheath;organelle part;protein complex;Z disc	Carbon fixation in photosynthetic organisms;Fructose and mannose metabolism;Glycolysis / Gluconeogenesis;Pentose phosphate pathway							0.0206689	0.975861	-0.0160942		-0.0620191	1.0409	0.219745	-2.0028		-2.21604	P05064	P05064;A6ZI44	ALDOA_MOUSE	Fructose-bisphosphate aldolase A	Aldoa
14.2854	13.3578	13.7759	14.3217	13.365	14.3345	13.9134	11.9748	12.7742	14.0558	13.8502	13.9819	biosynthetic process;carbohydrate biosynthetic process;carbohydrate metabolic process;cellular carbohydrate metabolic process;cellular macromolecule metabolic process;cellular metabolic process;cellular process;cellular protein metabolic process;dolichol-linked oligosaccharide biosynthetic process;glycosylation;macromolecule glycosylation;macromolecule metabolic process;macromolecule modification…	alpha-1,3-mannosyltransferase activity;alpha-1,6-mannosyltransferase activity;binding;calcium-dependent protein binding;catalytic activity;glycolipid 3-alpha-mannosyltransferase activity;glycolipid 6-alpha-mannosyltransferase activity;glycolipid mannosyltransferase activity;mannosyltransferase activity;protein binding;protein dimerization activity;protein heterodimerization activity;protein N-ter…	cell part;cytoplasm;cytoplasmic part;integral to membrane;intracellular membrane-bounded organelle;intracellular organelle;intracellular part;intrinsic to membrane;membrane;membrane part;membrane-bounded organelle;nucleus;organelle;perinuclear region of cytoplasm	N-Glycan biosynthesis;Various types of N-glycan biosynthesis							0.1828	0.775024	0.200701		0.479767	0.885566	0.263087	1.07516		1.90061	Q9DBE8	Q9DBE8;F6RBY3	ALG2_MOUSE	Alpha-1,3/1,6-mannosyltransferase ALG2	Alg2
14.4965	13.7265	13.964	15.4572	15.2982	14.8145	11.7873	12.4536	11.5201	11.29	11.3679	12.3584	alkene biosynthetic process;arachidonic acid metabolite production involved in inflammatory response;biosynthetic process;carboxylic acid biosynthetic process;carboxylic acid metabolic process;cellular alkene metabolic process;cellular biosynthetic process;cellular ketone metabolic process;cellular lipid metabolic process;cellular metabolic process;cellular process;defense response;fatty acid bio…	arachidonate 5-lipoxygenase activity;binding;catalytic activity;cation binding;dioxygenase activity;ion binding;iron ion binding;metal ion binding;oxidoreductase activity;oxidoreductase activity, acting on single donors with incorporation of molecular oxygen;oxidoreductase activity, acting on single donors with incorporation of molecular oxygen, incorporation of two atoms of oxygen;transition met…	cell part;cytoplasm;cytoplasmic part;cytosol;envelope;extracellular region part;extracellular space;intracellular membrane-bounded organelle;intracellular organelle;intracellular organelle part;intracellular part;membrane;membrane-bounded organelle;membrane-enclosed lumen;nuclear envelope;nuclear envelope lumen;nuclear matrix;nuclear membrane;nuclear part;nucleus;organelle;organelle envelope;orga…	Arachidonic acid metabolism;Toxoplasmosis	+	IP_FAM134B1_T2_IP_FAM134B1_CTRL	+	IP_FAM134B1_T7_IP_FAM134B1_CTRL			1.70987	0.0359562	1.12761	+	3.77593	NaN	1	0		NaN	P48999	P48999;A0A0N4SW45;E9Q6H6;E9QA93	LOX5_MOUSE	Polyunsaturated fatty acid 5-lipoxygenase	Alox5
17.6029	17.5475	18.0268	16.3829	16.5355	16.8036	17.7193	17.786	17.4613	17.2655	17.4313	17.337	cellular macromolecule metabolic process;cellular metabolic process;cellular nitrogen compound metabolic process;cellular process;establishment of localization;establishment of RNA localization;macromolecule metabolic process;metabolic process;mRNA metabolic process;mRNA processing;mRNA transport;nitrogen compound metabolic process;nucleic acid metabolic process;nucleic acid transport;nucleobase-…	binding;DNA binding;nucleic acid binding;nucleotide binding;RNA binding;single-stranded DNA binding;structure-specific DNA binding	cell part;cytoplasm;intracellular membrane-bounded organelle;intracellular organelle;intracellular organelle part;intracellular part;macromolecular complex;membrane-bounded organelle;nuclear body;nuclear part;nuclear speck;nucleoplasm part;nucleus;organelle;organelle part;ribonucleoprotein complex;spliceosomal complex	mRNA surveillance pathway;RNA transport;Spliceosome			+	IP_FAM134B1_T7_IP_FAM134B1_CTRL			2.38568	0.0149683	-1.15176		-5.90562	1.32261	0.157064	-0.310928		-2.8252	O08583	O08583	THOC4_MOUSE	THO complex subunit 4	Alyref
14.2031	13.7341	13.5398	14.5768	14.6927	15.1314	11.6619	11.8517	12.3449	14.6571	14.4897	14.9917	aging;behavior;biological regulation;catabolic process;cellular catabolic process;cellular component assembly;cellular component organization;cellular component organization or biogenesis;cellular macromolecule catabolic process;cellular macromolecule metabolic process;cellular metabolic process;cellular process;cellular protein metabolic process;cellular response to chemical stimulus;cellular re…	acid-amino acid ligase activity;binding;catalytic activity;cation binding;ion binding;ligase activity;ligase activity, forming carbon-nitrogen bonds;metal ion binding;nucleotide binding;receptor activity;small conjugating protein ligase activity;transition metal ion binding;ubiquitin-protein ligase activity;zinc ion binding	cell body;cell part;cell projection;cell projection part;cytoplasmic part;cytoplasmic ubiquitin ligase complex;dendrite;endoplasmic reticulum membrane;endoplasmic reticulum part;ER ubiquitin ligase complex;growth cone;Hrd1p ubiquitin ligase complex;integral to endoplasmic reticulum membrane;integral to membrane;integral to organelle membrane;integral to plasma membrane;intracellular membrane-boun…	Protein processing in endoplasmic reticulum	+	IP_FAM134B1_T2_IP_FAM134B1_CTRL	+	IP_FAM134B1_T7_IP_FAM134B1_CTRL	+	IP_FAM134B2_T7_IP_FAM134B2_CTRL	1.70291	0.0363905	0.974663		3.7574	3.40757	0.0422	2.75998	+	10.9779	Q9R049;Q9R049-2	Q9R049;Q9R049-2	AMFR_MOUSE	E3 ubiquitin-protein ligase AMFR	Amfr
13.7043	14.1683	13.597	11.7742	11.6482	12.1646	13.2073	12.7159	13.5712	13.4997	13.7606	12.3927	anatomical structure morphogenesis;axon guidance;axonogenesis;biological regulation;cation homeostasis;cell cycle cytokinesis;cell cycle process;cell part morphogenesis;cell projection morphogenesis;cell projection organization;cellular chemical homeostasis;cellular component assembly;cellular component assembly at cellular level;cellular component morphogenesis;cellular component organization;ce…	binding;ion channel binding;protein binding;structural constituent of cytoskeleton;structural molecule activity	axon;axon part;basal plasma membrane;basolateral plasma membrane;cell junction;cell part;cell projection;cell projection part;cell-cell contact zone;cell-cell junction;contractile fiber part;cytoplasmic part;cytoskeleton;dendrite;endoplasmic reticulum;initial segment;intercalated disc;intracellular membrane-bounded organelle;intracellular non-membrane-bounded organelle;intracellular organelle;int…								NaN	1	0		NaN	0.036775	0.94127	0.0528549		0.108521	G5E8K5;G5E8K5-2;G5E8K5-3;G5E8K5-4;G5E8K5-5;G5E8K5-6	G5E8K5;A0A1W2P812;G5E8K2;G5E8K3;G5E8K5-2;G5E8K5-3;G5E8K5-4;G5E8K5-5;G5E8K5-6;S4R1S2;S4R236;S4R2K9;S4R2S8;G3X971;S4R165;S4R187;S4R1X7;S4R2C1;S4R2F5;S4R2J6	ANK3_MOUSE	Ankyrin-3	Ank3
14.1282	15.3229	13.4803	13.2215	13.7786	13.6971	13.2644	13.1689	12.2254	13.6877	13.4169	13.9426	biological regulation;cellular component organization;cellular component organization at cellular level;cellular component organization or biogenesis;cellular component organization or biogenesis at cellular level;cellular localization;cellular membrane fusion;cellular membrane organization;cellular process;endocytosis;endosomal vesicle fusion;endosome localization;endosome transport;establishmen…	binding;cation binding;enzyme binding;GTPase binding;ion binding;metal ion binding;protein binding;Rab GTPase binding;Ras GTPase binding;small GTPase binding	cell part;cytoplasmic membrane-bounded vesicle;cytoplasmic part;cytoplasmic vesicle;early endosome;endosomal part;endosome;endosome membrane;extracellular membrane-bounded organelle;extracellular organelle;extracellular region part;extracellular vesicular exosome;intracellular membrane-bounded organelle;intracellular organelle;intracellular organelle part;intracellular part;lysosomal membrane;mac…								0.586265	0.342586	-0.744716		-1.31359	1.02504	0.223895	0.79618		2.18328	Q810B6	Q810B6;Q810B6-2	ANFY1_MOUSE	Rabankyrin-5	Ankfy1
20.6186	13.5348	17.8319	16.1919	15.8926	15.3478	16.0676	19.2656	19.2479	15.7096	16.0569	16.4005											0.296621	0.624847	-1.51765		-0.731353	0.92357	0.252363	-2.13808		-1.97677	E9PUR0;E9Q1M6	E9PUR0;E9Q1M6;F7DE17	E9PUR0_MOUSE;E9Q1M6_MOUSE	Ankyrin repeat and KH domain containing 1	Ankhd1
14.3223	15.1561	13.9203	13.2701	12.0978	12.2801	11.1797	11.2115	12.1634	11.3053	13.4631	12.088			cell part;cytoplasmic part;endosome;intracellular membrane-bounded organelle;intracellular organelle;intracellular part;late endosome;membrane;membrane-bounded organelle;organelle;plasma membrane								NaN	1	0		NaN	NaN	1	0		NaN	Q6PD24;Q80UP5	Q6PD24;Q80UP5;F7B209	AN13A_MOUSE;AN13D_MOUSE	Ankyrin repeat domain-containing protein 13D	Ankrd13a
15.2623	14.0297	13.6225	15.0407	15.1863	15.521	15.7128	15.1492	15.1419	15.15	15.7451	15.2783	anatomical structure development;anatomical structure maturation;biological regulation;blood vessel maturation;defense response;defense response to bacterium;developmental maturation;developmental process;endoderm development;immune response;immune system process;innate immune response;multi-organism process;negative regulation of biological process;negative regulation of cell differentiation;neg…	binding;chromatin binding	cell part;chromatin;chromosomal part;cytoplasm;intracellular membrane-bounded organelle;intracellular organelle;intracellular organelle part;intracellular part;membrane;membrane-bounded organelle;nucleus;organelle;organelle part								0.855626	0.192561	0.944503		1.841	0.0759373	0.886355	0.0564988		0.215965	Q99NH0;Q99NH0-2;Q99NH0-3	Q99NH0;E9PUR0;E9Q1M6;Q99NH0-2;Q99NH0-3;A0A0G2JDZ9;A0A1W2P6X1;E9Q804;E9QKG6;F7C545	ANR17_MOUSE	Ankyrin repeat domain-containing protein 17	Ankrd17
15.3085	14.2568	13.5217	15.0299	15.0754	14.3025	14.3293	13.2489	12.4589	14.5855	13.2291	13.7515	biological regulation;biosynthetic process;cellular biosynthetic process;cellular macromolecule biosynthetic process;cellular macromolecule metabolic process;cellular metabolic process;cellular nitrogen compound metabolic process;cellular process;macromolecule biosynthetic process;macromolecule metabolic process;metabolic process;nitrogen compound metabolic process;nucleic acid metabolic process;…		cell part;cytoplasm;cytoplasmic part;endoplasmic reticulum;intracellular membrane-bounded organelle;intracellular organelle;intracellular organelle part;intracellular part;membrane-bounded organelle;nuclear matrix;nuclear part;nucleus;organelle;organelle part;perinuclear region of cytoplasm								0.312389	0.605888	0.440301		0.764665	0.310052	0.601041	0.50959		0.759745	O35381	O35381	AN32A_MOUSE	Acidic leucine-rich nuclear phosphoprotein 32 family member A	Anp32a
17.5627	17.9071	17.6713	17.9666	17.8067	17.8455	17.866	17.2011	17.294	17.7257	17.6462	17.5584	activation of caspase activity;anatomical structure development;biological regulation;cell cycle process;cellular component assembly;cellular component assembly at cellular level;cellular component organization;cellular component organization at cellular level;cellular component organization or biogenesis;cellular component organization or biogenesis at cellular level;cellular macromolecular comp…		cell part;cytoplasm;extracellular membrane-bounded organelle;extracellular organelle;extracellular region part;extracellular vesicular exosome;intracellular membrane-bounded organelle;intracellular non-membrane-bounded organelle;intracellular organelle;intracellular organelle part;intracellular part;membrane-bounded organelle;membrane-bounded vesicle;non-membrane-bounded organelle;nuclear part;nu…								0.638459	0.308356	0.159217		1.41531	0.372355	0.54997	0.189713		0.888922	Q9EST5;Q9EST5-2	Q9EST5;Q9EST5-2	AN32B_MOUSE	Acidic leucine-rich nuclear phosphoprotein 32 family member B	Anp32b
14.3398	13.0989	13.4875	15.0279	15.8043	15.0034	15.0407	13.4311	13.9776	12.8426	15.1277	13.2793	ATP-dependent chromatin remodeling;biological regulation;cellular component organization;cellular component organization at cellular level;cellular component organization or biogenesis;cellular component organization or biogenesis at cellular level;cellular macromolecular complex subunit organization;cellular process;chromatin modification;chromatin organization;chromatin remodeling;chromosome or…	binding;enzyme inhibitor activity;enzyme regulator activity;histone binding;phosphatase inhibitor activity;phosphatase regulator activity;protein binding	cell part;chromatin remodeling complex;chromosomal part;cytoplasm;cytoplasmic membrane-bounded vesicle;cytoplasmic part;cytoplasmic vesicle;intracellular membrane-bounded organelle;intracellular organelle;intracellular organelle part;intracellular part;macromolecular complex;membrane-bounded organelle;membrane-bounded vesicle;nuclear chromosome part;nuclear part;nucleus;organelle;organelle part;p…				+	IP_FAM134B1_T7_IP_FAM134B1_CTRL			1.65379	0.0398057	1.63647	+	3.62833	0.180037	0.750049	-0.399926		-0.473353	P97822;P97822-2	P97822;P97822-2;E9PZF5;E9Q5H2	AN32E_MOUSE	Acidic leucine-rich nuclear phosphoprotein 32 family member E	Anp32e
17.917	17.8909	18.226	17.5318	18.414	17.8416	16.9282	16.2476	16.2093	17.2414	17.353	17.573	acid secretion;alpha-beta T cell activation;alpha-beta T cell differentiation;anatomical structure development;arachidonic acid secretion;biological regulation;carboxylic acid transport;cell activation;cell differentiation;cell migration;cell motility;cell surface receptor linked signaling pathway;cellular component movement;cellular developmental process;cellular macromolecule metabolic process;…	ATPase activity;ATPase activity, coupled;binding;binding, bridging;calcium ion binding;calcium-dependent phospholipid binding;calcium-dependent protein binding;catalytic activity;cation binding;DNA binding;DNA-dependent ATPase activity;double-stranded DNA-dependent ATPase activity;enzyme inhibitor activity;enzyme regulator activity;helicase activity;hydrolase activity;hydrolase activity, acting o…	adherens junction;anchoring junction;basolateral plasma membrane;cell junction;cell part;cell projection;cell surface;cell-substrate adherens junction;cell-substrate junction;cilium;cornified envelope;cytoplasm;cytoplasmic part;cytoskeleton;cytosol;endosome;extracellular membrane-bounded organelle;extracellular organelle;extracellular region part;extracellular space;extracellular vesicular exosom…								0.105847	0.869018	-0.0821724		-0.293546	1.66813	0.113861	0.927429		3.66572	P10107	P10107	ANXA1_MOUSE	Annexin A1	Anxa1
18.5776	15.4931	13.9477	14.9701	14.8242	15.0921	13.6935	12.5565	11.2753	14.1504	14.05	13.967	cell cycle;cell division;cellular component organization;cellular component organization or biogenesis;cellular membrane organization;cellular process;endocytosis;establishment of localization;membrane invagination;membrane organization;phagocytosis;response to calcium ion;response to chemical stimulus;response to inorganic substance;response to metal ion;response to stimulus;transport;vesicle-me…	antigen binding;binding;calcium ion binding;calcium-dependent phospholipid binding;calcium-dependent protein binding;cation binding;ion binding;lipid binding;metal ion binding;MHC class II protein complex binding;MHC protein complex binding;phosphatidylethanolamine binding;phospholipid binding;protein binding	azurophil granule;cell part;cytoplasm;cytoplasmic membrane-bounded vesicle;cytoplasmic part;cytoplasmic vesicle;cytoskeletal part;endocytic vesicle;envelope;extracellular membrane-bounded organelle;extracellular organelle;extracellular region part;extracellular vesicular exosome;intracellular membrane-bounded organelle;intracellular non-membrane-bounded organelle;intracellular organelle;intracell…								0.312969	0.605282	-1.044		-0.765883	1.03746	0.219764	1.54738		2.20893	P97384	P97384;D3Z7U0	ANX11_MOUSE	Annexin A11	Anxa11
20.6714	20.7955	20.4576	19.0487	19.5892	19.0602	18.4956	18.4167	18.5795	18.5331	18.8934	18.9202	anatomical structure formation involved in morphogenesis;angiogenesis;biological regulation;body fluid secretion;cellular component assembly;cellular component assembly at cellular level;cellular component organization;cellular component organization at cellular level;cellular component organization or biogenesis;cellular component organization or biogenesis at cellular level;cellular membrane or…	binding;calcium ion binding;calcium-dependent phospholipid binding;calcium-dependent protein binding;cation binding;enzyme inhibitor activity;enzyme regulator activity;ion binding;lipase inhibitor activity;lipid binding;metal ion binding;phosphatidylinositol binding;phosphatidylinositol-4,5-bisphosphate binding;phospholipase A2 inhibitor activity;phospholipase inhibitor activity;phospholipid bind…	basement membrane;basolateral plasma membrane;cell cortex;cell part;cell projection;cell surface;cytoplasm;cytoplasmic membrane-bounded vesicle;cytoplasmic part;cytoplasmic vesicle;cytosol;early endosome;endosomal part;endosome;endosome membrane;extracellular matrix part;extracellular membrane-bounded organelle;extracellular organelle;extracellular region part;extracellular space;extracellular ve…		+	IP_FAM134B1_T2_IP_FAM134B1_CTRL	+	IP_FAM134B1_T7_IP_FAM134B1_CTRL			2.63888	0.0138481	-1.40881		-6.91337	1.00219	0.229396	0.284929		2.13633	P07356	P07356;B0V2N5	ANXA2_MOUSE	Annexin A2	Anxa2
16.8969	16.7536	16.3176	15.9331	16.9302	16.0456	14.6387	11.3124	13.3341	15.0917	15.3362	15.5527	biological regulation;cell activation;cell activation involved in immune response;cellular component organization;cellular component organization or biogenesis;cellular membrane organization;cellular process;defense response;defense response to bacterium;endocytosis;establishment of localization;establishment of localization in cell;exocytosis;immune effector process;immune system process;leukocy…	binding;calcium ion binding;calcium-dependent phospholipid binding;calcium-dependent protein binding;cation binding;enzyme inhibitor activity;enzyme regulator activity;ion binding;lipase inhibitor activity;lipid binding;metal ion binding;phospholipase A2 inhibitor activity;phospholipase inhibitor activity;phospholipid binding;protein binding	cell part;cytoplasm;cytoplasmic membrane-bounded vesicle;cytoplasmic part;cytoplasmic vesicle;cytoplasmic vesicle membrane;cytoplasmic vesicle part;endocytic vesicle membrane;extracellular membrane-bounded organelle;extracellular organelle;extracellular region part;extracellular vesicular exosome;intracellular membrane-bounded organelle;intracellular organelle;intracellular organelle part;intrace…								0.417429	0.493271	-0.353108		-0.98029	1.07402	0.214068	2.23179		2.2849	O35639	O35639	ANXA3_MOUSE	Annexin A3	Anxa3
15.9791	16.552	16.5566	16.6469	16.7891	16.777	15.9005	15.3937	15.49	16.2293	15.6946	16.1829	anatomical structure development;biological regulation;cell differentiation;cellular developmental process;cellular process;developmental process;epithelial cell differentiation;kidney development;negative regulation of biological process;negative regulation of cellular process;negative regulation of cytokine secretion;negative regulation of interleukin-8 secretion;negative regulation of molecula…	binding;calcium ion binding;calcium-dependent phospholipid binding;calcium-dependent protein binding;cation binding;identical protein binding;ion binding;lipid binding;metal ion binding;NF-kappaB binding;phospholipid binding;protein binding;transcription factor binding	apical plasma membrane;cell part;cell surface;cytoplasm;cytoplasmic part;extracellular membrane-bounded organelle;extracellular organelle;extracellular region part;extracellular vesicular exosome;intracellular membrane-bounded organelle;intracellular organelle;intracellular organelle part;intracellular part;membrane;membrane part;membrane-bounded organelle;membrane-bounded vesicle;nuclear membran…								0.887015	0.180109	0.375101		1.90351	0.889162	0.26297	0.440879		1.90779	P97429	P97429;A0A0N4SV57;A0A0N4SW89;D3Z0S1;S4R1F2	ANXA4_MOUSE	Annexin A4	Anxa4
17.7359	17.8365	17.5872	16.6272	17.8728	17.0375	16.0792	15.3224	15.1371	16.3284	16.7019	17.1063	biological regulation;blood coagulation;coagulation;hemostasis;multicellular organismal process;negative regulation of biological process;negative regulation of coagulation;negative regulation of multicellular organismal process;regulation of biological process;regulation of biological quality;regulation of body fluid levels;regulation of coagulation;regulation of multicellular organismal process…	binding;calcium ion binding;calcium-dependent phospholipid binding;cation binding;ion binding;lipid binding;metal ion binding;phospholipid binding	adherens junction;anchoring junction;blood microparticle;cell junction;cell part;cell-substrate adherens junction;cell-substrate junction;endothelial microparticle;external side of plasma membrane;extracellular membrane-bounded organelle;extracellular organelle;extracellular region part;extracellular vesicular exosome;focal adhesion;intracellular;membrane;membrane part;membrane-bounded organelle;…		+	IP_FAM134B1_T2_IP_FAM134B1_CTRL					0.654966	0.297509	-0.540703		-1.44746	1.51666	0.130644	1.19927	+	3.28238	P48036	P48036	ANXA5_MOUSE	Annexin A5	Anxa5
18.2423	18.4112	18.4411	16.9381	17.6454	17.163	16.9055	15.6854	15.9317	16.2733	16.164	16.5653	biological regulation;calcium ion homeostasis;calcium ion transport;cation homeostasis;cation transport;cellular calcium ion homeostasis;cellular cation homeostasis;cellular chemical homeostasis;cellular component assembly;cellular component organization;cellular component organization or biogenesis;cellular divalent inorganic cation homeostasis;cellular homeostasis;cellular ion homeostasis;cellu…	binding;calcium ion binding;calcium-dependent phospholipid binding;calcium-dependent protein binding;cation binding;channel activity;cholesterol binding;gated channel activity;GTP binding;guanyl nucleotide binding;guanyl ribonucleotide binding;identical protein binding;ion binding;ion channel activity;ion transmembrane transporter activity;ligand-gated channel activity;ligand-gated ion channel ac…	adherens junction;anchoring junction;cell junction;cell part;cell-substrate adherens junction;cell-substrate junction;cytoplasmic membrane-bounded vesicle;cytoplasmic part;cytoplasmic vesicle;cytosol;endosomal part;endosome membrane;extracellular membrane-bounded organelle;extracellular organelle;extracellular region part;extracellular vesicular exosome;focal adhesion;intracellular membrane-bound…		+	IP_FAM134B1_T2_IP_FAM134B1_CTRL	+	IP_FAM134B1_T7_IP_FAM134B1_CTRL			2.16452	0.0185053	-1.11603		-5.12826	0.152678	0.778835	0.159975		0.408849	P14824	P14824;F8WIT2	ANXA6_MOUSE	Annexin A6	Anxa6
16.4664	16.3721	15.7846	16.5842	16.5944	16.6062	15.618	14.5123	14.8441	16.0513	15.5953	16.0281	autophagy;behavior;behavioral interaction between organisms;biological regulation;calcium ion homeostasis;catabolic process;cation homeostasis;cell differentiation;cell proliferation;cell volume homeostasis;cellular calcium ion homeostasis;cellular catabolic process;cellular cation homeostasis;cellular chemical homeostasis;cellular component organization;cellular component organization or biogene…	binding;calcium ion binding;calcium-dependent phospholipid binding;calcium-dependent protein binding;cation binding;integrin binding;ion binding;lipid binding;metal ion binding;phospholipid binding;protein binding;protein complex binding;receptor binding	cell part;chromaffin granule membrane;cytoplasmic part;cytoplasmic vesicle membrane;cytoplasmic vesicle part;cytosol;endoplasmic reticulum membrane;endoplasmic reticulum part;envelope;extracellular membrane-bounded organelle;extracellular organelle;extracellular region part;extracellular vesicular exosome;intracellular membrane-bounded organelle;intracellular organelle;intracellular organelle par…								0.842389	0.198088	0.387212		1.81475	1.17686	0.18223	0.90008		2.50305	Q07076	Q07076;A0A2C9F2D2	ANXA7_MOUSE	Annexin A7	Anxa7
15.6661	14.4386	13.8694	13.7106	15.2011	14.5021	11.405	12.4445	10.916	12.8518	12.4295	13.5979	biological regulation;blood coagulation;coagulation;hemostasis;multicellular organismal process;regulation of biological quality;regulation of body fluid levels	actin binding;actin filament binding;binding;calcium ion binding;calcium-dependent phospholipid binding;cation binding;cytoskeletal protein binding;ion binding;lipid binding;metal ion binding;phosphatidylinositol binding;phosphatidylinositol-3,4,5-trisphosphate binding;phosphatidylinositol-3,4-bisphosphate binding;phosphatidylinositol-4,5-bisphosphate binding;phospholipid binding;protein binding	cell part;cytoplasmic part;cytosol;endosomal part;endosome membrane;intracellular organelle part;intracellular part;late endosome membrane;membrane;organelle membrane;organelle part;plasma membrane								0.0979858	0.880144	-0.186774		-0.273485	1.14039	0.194301	1.37124		2.4249	O35640	O35640;Q921D0	ANXA8_MOUSE	Annexin A8	Anxa8
15.1708	14.5489	13.8711	14.3803	14.6197	13.5692	14.6531	12.462	13.3102	14.4211	11.9134	14.51	cellular process;establishment of localization;establishment of localization in cell;establishment of protein localization;intracellular protein transport;intracellular transport;protein transport;transport;vesicle-mediated transport	binding;enzyme binding;kinase binding;protein binding;protein kinase binding;protein transporter activity;substrate-specific transporter activity;transporter activity	AP-type membrane coat adaptor complex;cell part;clathrin adaptor complex;clathrin coated vesicle membrane;coated vesicle membrane;cytoplasmic part;cytoplasmic vesicle membrane;cytoplasmic vesicle part;Golgi apparatus part;intracellular organelle part;intracellular part;macromolecular complex;membrane;membrane part;organelle membrane;organelle part;protein complex;trans-Golgi network;vesicle membr…	Lysosome							0.278374	0.647507	-0.340562		-0.692411	0.0448774	0.931078	0.139725		0.131369	O35643	O35643;Q5SVG4;Q5SVG5	AP1B1_MOUSE	AP-1 complex subunit beta-1	Ap1b1
14.9964	14.7412	14.4952	13.2881	14.0392	14.3671	13.8014	12.1915	11.5911	13.9539	13.124	14.143	biological regulation;cellular process;endosome to melanosome transport;endosome transport;establishment of localization;establishment of localization in cell;establishment of protein localization;Golgi to lysosome transport;Golgi vesicle transport;intracellular protein transport;intracellular transport;lysosomal transport;positive regulation of biological process;positive regulation of cell acti…	binding;cytoskeletal protein binding;enzyme binding;GTPase binding;GTP-dependent protein binding;kinesin binding;protein binding;protein transporter activity;Rab GTPase binding;Ras GTPase binding;small GTPase binding;substrate-specific transporter activity;transporter activity	AP-type membrane coat adaptor complex;cell part;clathrin adaptor complex;clathrin coated vesicle membrane;clathrin-coated vesicle;coated vesicle;coated vesicle membrane;cytoplasm;cytoplasmic membrane-bounded vesicle;cytoplasmic part;cytoplasmic vesicle;cytoplasmic vesicle membrane;cytoplasmic vesicle part;endosome;Golgi apparatus;Golgi apparatus part;intracellular membrane-bounded organelle;intra…	Lysosome							1.13497	0.0982904	-0.846141		-2.41337	0.763842	0.315415	1.21234		1.66001	P22892	P22892;Q8CBB7	AP1G1_MOUSE	AP-1 complex subunit gamma-1	Ap1g1
13.3265	16.1648	15.4306	15.4739	15.4277	16.1139	16.8183	16.6973	16.609	16.6787	16.9168	16.7053	cellular component organization;cellular component organization at cellular level;cellular component organization or biogenesis;cellular component organization or biogenesis at cellular level;cellular process;endosome to melanosome transport;endosome transport;establishment of localization;establishment of localization in cell;establishment of protein localization;intracellular protein transport;…		AP-type membrane coat adaptor complex;cell part;clathrin adaptor complex;clathrin coated vesicle membrane;coated vesicle membrane;cytoplasmic part;cytoplasmic vesicle membrane;cytoplasmic vesicle part;extracellular membrane-bounded organelle;extracellular organelle;extracellular region part;extracellular vesicular exosome;Golgi apparatus part;intracellular organelle part;intracellular part;macrom…	Lysosome							0.326396	0.590252	0.697881		0.794015	0.239368	0.678731	0.0587591		0.607567	P35585	P35585	AP1M1_MOUSE	AP-1 complex subunit mu-1	Ap1m1
15.1625	13.8831	15.3353	15.335	15.6447	15.5276	15.954	15.0342	15.367	15.6922	15.8886	16.0242	cellular component organization;cellular component organization or biogenesis;cellular membrane organization;cellular process;endocytosis;establishment of localization;establishment of localization in cell;establishment of protein localization;intracellular protein transport;intracellular transport;membrane invagination;membrane organization;protein transport;transport;vesicle-mediated transport	binding;enzyme binding;kinase binding;protein binding;protein kinase binding;protein transporter activity;substrate-specific transporter activity;transporter activity	apical plasma membrane;AP-type membrane coat adaptor complex;basolateral plasma membrane;cell part;cell projection part;clathrin adaptor complex;coated pit;cytoplasmic membrane-bounded vesicle;cytoplasmic part;cytoplasmic vesicle;filopodium tip;intracellular membrane-bounded organelle;intracellular organelle;intracellular part;macromolecular complex;membrane;membrane coat;membrane part;membrane-b…	Endocrine and other factor-regulated calcium reabsorption;Endocytosis;Huntington's disease							0.691336	0.273205	0.708757		1.51832	0.660581	0.367581	0.416592		1.45839	P17426;P17426-2	P17426;P17426-2;A0A140LIG7	AP2A1_MOUSE	AP-2 complex subunit alpha-1	Ap2a1
13.7372	14.364	13.6998	16.2509	16.4823	16.4339	16.6989	16.0253	16.1436	16.7001	16.5835	16.8086	cellular component organization;cellular component organization or biogenesis;cellular membrane organization;cellular process;endocytosis;establishment of localization;establishment of localization in cell;establishment of protein localization;intracellular protein transport;intracellular transport;membrane invagination;membrane organization;protein transport;transport;vesicle-mediated transport	binding;enzyme binding;kinase binding;lipid binding;protein binding;protein kinase binding;protein transporter activity;substrate-specific transporter activity;transporter activity	AP-type membrane coat adaptor complex;cell part;clathrin adaptor complex;coated pit;cytoplasmic membrane-bounded vesicle;cytoplasmic part;cytoplasmic vesicle;intracellular membrane-bounded organelle;intracellular organelle;intracellular part;macromolecular complex;membrane;membrane coat;membrane part;membrane-bounded organelle;membrane-bounded vesicle;organelle;plasma membrane;protein complex;sto…	Endocrine and other factor-regulated calcium reabsorption;Endocytosis;Huntington's disease	+	IP_FAM134B1_T2_IP_FAM134B1_CTRL	+	IP_FAM134B1_T7_IP_FAM134B1_CTRL			3.38501	0.013037	2.45536	+	10.8323	0.873054	0.269335	0.408117		1.87566	P17427	P17427	AP2A2_MOUSE	AP-2 complex subunit alpha-2	Ap2a2
13.8751	13.5839	15.014	15.859	15.5495	15.6334	16.1734	15.1915	15.4472	15.9758	15.6436	15.9672	cellular component organization;cellular component organization or biogenesis;cellular membrane organization;cellular process;endocytosis;establishment of localization;establishment of localization in cell;establishment of protein localization;intracellular protein transport;intracellular transport;membrane invagination;membrane organization;protein transport;transport;vesicle-mediated transport	binding;clathrin binding;protein binding;protein transporter activity;substrate-specific transporter activity;transporter activity	AP-type membrane coat adaptor complex;cell part;clathrin adaptor complex;coated pit;cytoplasmic part;intracellular membrane-bounded organelle;intracellular organelle;intracellular part;macromolecular complex;membrane;membrane part;membrane-bounded organelle;organelle;plasma membrane;protein complex	Endocrine and other factor-regulated calcium reabsorption;Endocytosis;Huntington's disease	+	IP_FAM134B1_T2_IP_FAM134B1_CTRL	+	IP_FAM134B1_T7_IP_FAM134B1_CTRL			1.56998	0.0455196	1.52298	+	3.41446	0.340322	0.575098	0.258215		0.822986	Q9DBG3;Q9DBG3-2	Q9DBG3;H3BIY9;H3BKM0;Q9DBG3-2;H3BJ06	AP2B1_MOUSE	AP-2 complex subunit beta	Ap2b1
17.6523	17.6637	17.3221	18.4452	18.2515	18.4483	19.3478	18.9484	19.0518	19.153	19.2787	19.2724	cellular component organization;cellular component organization or biogenesis;cellular membrane organization;cellular process;endocytosis;establishment of localization;establishment of localization in cell;establishment of protein localization;intracellular protein transport;intracellular transport;membrane invagination;membrane organization;protein transport;transport;vesicle-mediated transport	binding;lipid binding;peptide binding;signal sequence binding	AP-type membrane coat adaptor complex;cell part;clathrin adaptor complex;coated pit;cytoplasmic membrane-bounded vesicle;cytoplasmic part;cytoplasmic vesicle;extracellular membrane-bounded organelle;extracellular organelle;extracellular region part;extracellular vesicular exosome;intracellular membrane-bounded organelle;intracellular organelle;intracellular part;macromolecular complex;membrane;me…	Endocrine and other factor-regulated calcium reabsorption;Endocytosis;Huntington's disease	+	IP_FAM134B1_T2_IP_FAM134B1_CTRL	+	IP_FAM134B1_T7_IP_FAM134B1_CTRL			2.52698	0.0138595	0.835639		6.45125	0.396846	0.528794	0.118735		0.938748	P84091	P84091;Q3TWV4	AP2M1_MOUSE	AP-2 complex subunit mu	Ap2m1
15.973	13.6565	13.4377	16.9133	16.4698	17.193	16.7963	16.515	16.1855	16.7611	16.1629	16.8285	cellular component organization;cellular component organization or biogenesis;cellular membrane organization;cellular process;endocytosis;establishment of localization;establishment of localization in cell;establishment of protein localization;intracellular protein transport;intracellular transport;membrane invagination;membrane organization;protein transport;transport;vesicle-mediated transport	protein transporter activity;substrate-specific transporter activity;transporter activity	AP-2 adaptor complex;AP-type membrane coat adaptor complex;cell part;clathrin adaptor complex;cytoplasmic part;cytoplasmic vesicle part;intracellular organelle part;intracellular part;macromolecular complex;membrane part;organelle part;plasma membrane part;protein complex	Endocrine and other factor-regulated calcium reabsorption;Endocytosis;Huntington's disease							1.39297	0.0608341	2.50295	+	2.98693	0.112117	0.833593	0.0852337		0.309389	P62743	P62743;A0A0U1RPS0	AP2S1_MOUSE	AP-2 complex subunit sigma	Ap2s1
21.1765	13.3878	14.6583	14.8907	14.6699	15.0408	16.3768	14.498	14.4818	15.1165	15.0016	15.3159	anterograde axon cargo transport;anterograde synaptic vesicle transport;antigen processing and presentation;antigen processing and presentation of exogenous antigen;antigen processing and presentation of lipid antigen via MHC class Ib;antigen processing and presentation via MHC class Ib;antigen processing and presentation, exogenous lipid antigen via MHC class Ib;axon cargo transport;biological r…	binding;enzyme binding;GTP-dependent protein binding;phosphatase binding;protein binding;protein phosphatase binding	AP-3 adaptor complex;AP-type membrane coat adaptor complex;cell part;clathrin coated vesicle membrane;coated vesicle membrane;cytoplasmic part;cytoplasmic vesicle membrane;cytoplasmic vesicle part;Golgi apparatus part;intracellular organelle part;intracellular part;lysosomal membrane;macromolecular complex;membrane;membrane part;organelle membrane;organelle part;protein complex;trans-Golgi networ…	Lysosome							0.253166	0.680926	-1.54035		-0.637849	0.013388	0.97683	0.0257368		0.0404894	Q9Z1T1	Q9Z1T1;A0A338P6V5	AP3B1_MOUSE	AP-3 complex subunit beta-1	Ap3b1
14.2902	13.928	13.6218	15.0028	15.2421	15.6437	16.0333	14.6666	15.2084	15.8819	16.0883	16.1256	anterograde axon cargo transport;anterograde synaptic vesicle transport;antigen processing and presentation;antigen processing and presentation of exogenous antigen;antigen processing and presentation of lipid antigen via MHC class Ib;antigen processing and presentation via MHC class Ib;antigen processing and presentation, exogenous lipid antigen via MHC class Ib;axon cargo transport;biological r…		axon;axon part;cell part;cell projection;cell projection part;cytoplasmic part;endosomal part;endosome membrane;Golgi apparatus part;Golgi membrane;intracellular organelle part;intracellular part;lysosomal membrane;macromolecular complex;membrane;membrane coat;membrane part;neuron projection;nuclear part;nucleoplasm;organelle membrane;organelle part;protein complex;synapse part;terminal button;tr…	Lysosome			+	IP_FAM134B1_T7_IP_FAM134B1_CTRL			2.1316	0.0194558	1.34955	+	5.01989	0.836203	0.279802	0.72915		1.8025	O54774	O54774	AP3D1_MOUSE	AP-3 complex subunit delta-1	Ap3d1
14.2585	13.9598	13.6773	16.2721	16.2341	16.0891	16.5027	16.0442	15.7949	16.4609	16.6159	16.2155	anterograde axon cargo transport;anterograde synaptic vesicle transport;axon cargo transport;cellular component movement;cellular process;cytoskeleton-dependent intracellular transport;establishment of localization;establishment of localization in cell;establishment of protein localization;intracellular protein transport;intracellular transport;microtubule-based movement;microtubule-based process…	binding;enzyme binding;GTPase binding;protein binding;Rab GTPase binding;Ras GTPase binding;small GTPase binding	AP-type membrane coat adaptor complex;cell part;clathrin adaptor complex;cytoplasmic part;cytoplasmic vesicle membrane;cytoplasmic vesicle part;Golgi apparatus;intracellular membrane-bounded organelle;intracellular organelle;intracellular organelle part;intracellular part;lysosomal membrane;macromolecular complex;membrane;membrane part;membrane-bounded organelle;organelle;organelle membrane;organ…	Lysosome	+	IP_FAM134B1_T2_IP_FAM134B1_CTRL	+	IP_FAM134B1_T7_IP_FAM134B1_CTRL			3.64545	0.0098	2.23321	+	12.6304	0.595901	0.401787	0.31685		1.33239	Q9JKC8	Q9JKC8;H7BWY2;A0A286YDZ6	AP3M1_MOUSE	AP-3 complex subunit mu-1	Ap3m1
14.1597	14.2841	12.9589	15.8729	14.7168	15.1689	14.8567	13.475	13.6748	11.4631	14.7098	15.1619	anterograde axon cargo transport;anterograde synaptic vesicle transport;axon cargo transport;cellular component movement;cellular process;cytoskeleton-dependent intracellular transport;establishment of localization;establishment of localization in cell;establishment of protein localization;intracellular protein transport;intracellular transport;microtubule-based movement;microtubule-based process…	protein transporter activity;substrate-specific transporter activity;transporter activity	AP-3 adaptor complex;AP-type membrane coat adaptor complex;cell part;cytoplasmic part;cytoplasmic vesicle membrane;cytoplasmic vesicle part;Golgi apparatus part;intracellular organelle part;intracellular part;macromolecular complex;membrane;membrane part;organelle membrane;organelle part;protein complex;trans-Golgi network;vesicle membrane	Lysosome							1.26171	0.078065	1.45199		2.68859	0.0626372	0.905452	-0.223944		-0.18029	Q9DCR2	Q9DCR2	AP3S1_MOUSE	AP-3 complex subunit sigma-1	Ap3s1
14.4387	14.8364	13.6861	14.4891	14.6985	14.7084	13.8993	12.6947	13.7093	14.046	13.8847	13.5751	beta-amyloid metabolic process;cellular macromolecule metabolic process;cellular metabolic process;cellular process;glycoprotein metabolic process;macromolecule metabolic process;metabolic process;primary metabolic process;protein metabolic process;proteolysis	catalytic activity;endopeptidase activity;exopeptidase activity;hydrolase activity;omega peptidase activity;peptidase activity;peptidase activity, acting on L-amino acid peptides;serine hydrolase activity;serine-type endopeptidase activity;serine-type peptidase activity	cell part;cytoplasm;extracellular membrane-bounded organelle;extracellular organelle;extracellular region part;extracellular vesicular exosome;intracellular organelle part;intracellular part;membrane;membrane-bounded organelle;membrane-bounded vesicle;nuclear membrane;nuclear part;organelle;organelle membrane;organelle part;vesicle								0.379551	0.532482	0.311555		0.90361	0.429955	0.504609	0.400778		1.00544	Q8R146;Q8R146-2	Q8R146;A0A0R4J107;Q8R146-2	ACPH_MOUSE	Acylamino-acid-releasing enzyme	Apeh
13.6772	16.3301	16.7268	17.3529	17.307	17.5575	16.4453	16.2538	16.0315	17.1882	17.0733	17.1104	aging;base-excision repair;biological regulation;biosynthetic process;catabolic process;cell redox homeostasis;cellular biosynthetic process;cellular catabolic process;cellular homeostasis;cellular macromolecule biosynthetic process;cellular macromolecule catabolic process;cellular macromolecule metabolic process;cellular metabolic process;cellular nitrogen compound metabolic process;cellular pro…	3'-5' exonuclease activity;3'-5'-exodeoxyribonuclease activity;binding;carbon-oxygen lyase activity;catalytic activity;cation binding;chromatin binding;chromatin DNA binding;damaged DNA binding;deoxyribonuclease activity;DNA binding;DNA-(apurinic or apyrimidinic site) lyase activity;double-stranded DNA specific 3'-5' exodeoxyribonuclease activity;double-stranded DNA specific exodeoxyribonuclease …	cell part;centrosome;cytoplasm;cytoplasmic part;cytoskeletal part;endoplasmic reticulum;intracellular membrane-bounded organelle;intracellular non-membrane-bounded organelle;intracellular organelle;intracellular organelle part;intracellular part;macromolecular complex;membrane-bounded organelle;microtubule organizing center;mitochondrion;non-membrane-bounded organelle;nuclear body;nuclear part;nu…	Base excision repair							0.886834	0.17994	1.82773		1.90314	2.67852	0.0564058	0.880413		7.08381	P28352	P28352;D3Z124;D3Z6R9	APEX1_MOUSE	DNA-(apurinic or apyrimidinic site) endonuclease	Apex1
14.9147	13.3052	13.654	14.903	15.34	14.4424	13.5069	12.6238	12.6792	13.9093	14.8132	14.7413	apoptosis;biological regulation;cell death;cellular process;death;negative regulation of apoptosis;negative regulation of biological process;negative regulation of cell death;negative regulation of cellular process;negative regulation of fibroblast apoptosis;negative regulation of programmed cell death;programmed cell death;regulation of apoptosis;regulation of biological process;regulation of ce…	binding;fibroblast growth factor binding;growth factor binding;protein binding	cell part;cytoplasm;intracellular membrane-bounded organelle;intracellular organelle;intracellular organelle part;intracellular part;macromolecular complex;membrane;membrane-bounded organelle;nuclear part;nucleoplasm;nucleus;organelle;organelle part;ribonucleoprotein complex;spliceosomal complex								0.781055	0.224249	0.937166		1.69379	1.72306	0.107396	1.5513	+	3.81118	O35841	O35841	API5_MOUSE	Apoptosis inhibitor 5	Api5
14.5664	14.1275	13.9414	13.9226	14.4524	14.4746	13.0122	12.1591	10.4099	12.455	11.7694	12.4576	biological regulation;cellular macromolecule metabolic process;cellular metabolic process;cellular nitrogen compound metabolic process;cellular process;demethylation;DNA dealkylation;DNA demethylation;DNA metabolic process;DNA modification;macromolecule metabolic process;macromolecule modification;metabolic process;mRNA metabolic process;mRNA modification;mRNA processing;nitrogen compound metabol…	binding;catalytic activity;cation binding;hydrolase activity;hydrolase activity, acting on carbon-nitrogen (but not peptide) bonds;hydrolase activity, acting on carbon-nitrogen (but not peptide) bonds, in cyclic amidines;ion binding;metal ion binding;transition metal ion binding;zinc ion binding		Atrazine degradation							0.0990519	0.880046	0.0714343		0.276219	0.173891	0.754764	0.366954		0.459025	Q9WV35	Q9WV35	ABEC2_MOUSE	C->U-editing enzyme APOBEC-2	Apobec2
15.4194	13.6383	13.315	12.6058	12.0883	12.6587	14.6202	13.1408	12.5658	14.3794	15.1614	14.5131	biological regulation;cell differentiation;cellular developmental process;cellular process;defense response;defense response to virus;developmental process;hemopoietic progenitor cell differentiation;immune effector process;immune response;immune system process;innate immune response;metabolic process;multi-organism process;negative regulation of biological process;negative regulation of cellular…	binding;catalytic activity;cation binding;deaminase activity;deoxycytidine deaminase activity;hydrolase activity;hydrolase activity, acting on carbon-nitrogen (but not peptide) bonds;hydrolase activity, acting on carbon-nitrogen (but not peptide) bonds, in cyclic amidines;ion binding;metal ion binding;transition metal ion binding;zinc ion binding	cell part;cytoplasm;intracellular membrane-bounded organelle;intracellular organelle;intracellular part;membrane-bounded organelle;nucleus;organelle								NaN	1	0		NaN	0.879547	0.264703	1.24241		1.8886	Q99J72;Q99J72-2;Q99J72-3;Q99J72-4	Q99J72;Q99J72-2;Q99J72-3;Q99J72-4;E9QMH1;H3BL97;Q3U5C5	ABEC3_MOUSE	DNA dC->dU-editing enzyme APOBEC-3	Apobec3
14.869	14.1013	13.7986	14.2559	14.4956	14.8871	14.4499	13.9049	12.6762	14.4224	14.3641	14.7264			cell part;cytoplasmic part;integral to membrane;intracellular membrane-bounded organelle;intracellular organelle;intracellular organelle part;intracellular part;intrinsic to membrane;membrane;membrane part;membrane-bounded organelle;mitochondrial inner membrane;mitochondrial membrane;mitochondrial part;mitochondrion;organelle;organelle inner membrane;organelle membrane;organelle part								0.323535	0.593705	0.289903		0.788037	0.703595	0.34349	0.827335		1.54223	Q78IK4	Q78IK4;B1AV14	MIC27_MOUSE	MICOS complex subunit Mic27	Apool
14.8436	14.8937	12.8559	14.3462	14.8846	13.7547	12.3886	12.1586	11.8815	13.7926	11.6755	11.7765	adenine biosynthetic process;adenine metabolic process;adenine salvage;AMP biosynthetic process;AMP metabolic process;AMP salvage;behavior;biological regulation;biosynthetic process;body fluid secretion;cellular aromatic compound metabolic process;cellular biosynthetic process;cellular metabolic compound salvage;cellular metabolic process;cellular nitrogen compound biosynthetic process;cellular n…	adenine binding;adenine phosphoribosyltransferase activity;adenyl nucleotide binding;adenyl ribonucleotide binding;AMP binding;binding;catalytic activity;nucleobase binding;nucleotide binding;purine base binding;purine nucleotide binding;purine ribonucleotide binding;ribonucleotide binding;transferase activity;transferase activity, transferring glycosyl groups;transferase activity, transferring p…	cell part;cytoplasm;extracellular membrane-bounded organelle;extracellular organelle;extracellular region part;extracellular vesicular exosome;intracellular organelle part;intracellular part;membrane-bounded organelle;membrane-bounded vesicle;nuclear part;nucleoplasm;organelle;organelle part;vesicle	Purine metabolism							0.0607836	0.926371	0.130775		0.175254	NaN	1	0		NaN	P08030	P08030;A0A1D5RLR6	APT_MOUSE	Adenine phosphoribosyltransferase	Aprt
17.2676	17.0673	16.5785	17.8697	17.609	17.829	17.8474	17.4947	17.4288	18.0294	17.8287	18.0572	adult behavior;adult locomotory behavior;anatomical structure maturation;behavior;cellular process;cerebellar Purkinje cell layer maturation;developmental maturation;developmental process;establishment of localization;establishment of localization in cell;establishment of protein localization;Golgi vesicle transport;intracellular protein transport;intracellular transport;locomotory behavior;multi…		AP-type membrane coat adaptor complex;cell part;clathrin adaptor complex;coated vesicle;COPI vesicle coat;COPI-coated vesicle;cytoplasm;cytoplasmic membrane-bounded vesicle;cytoplasmic part;cytoplasmic vesicle;cytoplasmic vesicle part;endoplasmic reticulum;Golgi apparatus;Golgi apparatus part;Golgi-associated vesicle;intracellular membrane-bounded organelle;intracellular organelle;intracellular o…		+	IP_FAM134B1_T2_IP_FAM134B1_CTRL	+	IP_FAM134B1_T7_IP_FAM134B1_CTRL			1.65289	0.0396452	0.798107		3.62598	1.20676	0.177758	0.381477		2.56783	Q5XJY5	Q5XJY5	COPD_MOUSE	Coatomer subunit delta	Arcn1
17.8465	17.132	18.3456	18.2617	17.8622	17.8244	16.8198	12.5102	17.735	16.8982	16.4808	16.8727	biological regulation;cation homeostasis;cellular cation homeostasis;cellular chemical homeostasis;cellular component organization;cellular component organization at cellular level;cellular component organization or biogenesis;cellular component organization or biogenesis at cellular level;cellular copper ion homeostasis;cellular homeostasis;cellular ion homeostasis;cellular process;cellular resp…	binding;GTP binding;guanyl nucleotide binding;guanyl ribonucleotide binding;nucleotide binding;purine nucleotide binding;purine ribonucleoside triphosphate binding;purine ribonucleotide binding;ribonucleotide binding	adherens junction;anchoring junction;cell junction;cell leading edge;cell part;cell projection;cell-substrate adherens junction;cell-substrate junction;contractile fiber part;cytoplasmic part;cytoskeletal part;cytosol;endomembrane system;extracellular membrane-bounded organelle;extracellular organelle;extracellular region part;extracellular vesicular exosome;focal adhesion;Golgi apparatus;intrace…	Vibrio cholerae infection							0.213143	0.736891	0.208076		0.549101	0.262008	0.651847	1.06222		0.657095	P61205;P84078	P84078;P61205	ARF1_MOUSE;ARF3_MOUSE	ADP-ribosylation factor 3	Arf1
17.7347	18.0734	17.5389	17.7018	17.7738	17.6039	16.2394	16.2761	16.2423	16.9896	16.6582	17.288	biological regulation;cellular process;cellular response to stimulus;establishment of localization;establishment of protein localization;intracellular signal transduction;protein transport;regulation of biological process;regulation of cellular process;response to stimulus;signal transduction;small GTPase mediated signal transduction;transport;vesicle-mediated transport	binding;GTP binding;guanyl nucleotide binding;guanyl ribonucleotide binding;nucleotide binding;purine nucleotide binding;purine ribonucleoside triphosphate binding;purine ribonucleotide binding;ribonucleotide binding	cell part;cytoplasmic part;Golgi apparatus;intracellular membrane-bounded organelle;intracellular organelle;intracellular part;membrane-bounded organelle;organelle								0.211211	0.739974	-0.0891724		-0.544742	1.78618	0.1055	0.725983		3.9829	Q8BSL7	P84078;P61205;Q8BSL7	ARF2_MOUSE	ADP-ribosylation factor 2	Arf2
14.7553	16.7808	16.1478	17.4622	17.2646	17.1645	16.4206	16.3177	15.6132	16.6474	16.5968	17.203	activation of phospholipase D activity;anatomical structure development;apical protein localization;asymmetric protein localization;biological regulation;brain development;cell migration;cell motility;cell surface receptor linked signaling pathway;cellular component movement;cellular macromolecule metabolic process;cellular metabolic process;cellular process;cellular protein metabolic process;cel…	binding;epidermal growth factor receptor binding;growth factor receptor binding;GTP binding;guanyl nucleotide binding;guanyl ribonucleotide binding;nucleotide binding;protein binding;purine nucleotide binding;purine ribonucleoside triphosphate binding;purine ribonucleotide binding;receptor binding;ribonucleotide binding	cell part;cell projection membrane;cell projection part;cytoplasm;cytoplasmic part;cytosol;extracellular membrane-bounded organelle;extracellular organelle;extracellular region part;extracellular vesicular exosome;Golgi apparatus;intracellular membrane-bounded organelle;intracellular organelle;intracellular part;leading edge membrane;membrane;membrane part;membrane-bounded organelle;membrane-boun…								1.0906	0.10985	1.40245		2.31962	1.02649	0.223762	0.698541		2.18628	P61750	P61750;E9Q798;F6UFB9	ARF4_MOUSE	ADP-ribosylation factor 4	Arf4
17.6519	17.9542	17.2366	17.7477	17.7256	17.6182	16.0982	16.0442	16.1778	17.3429	15.9824	17.3382	biological regulation;cellular process;cellular response to stimulus;establishment of localization;establishment of protein localization;intracellular signal transduction;protein transport;regulation of biological process;regulation of cellular process;response to stimulus;signal transduction;small GTPase mediated signal transduction;transport;vesicle-mediated transport	binding;GTP binding;guanyl nucleotide binding;guanyl ribonucleotide binding;nucleotide binding;purine nucleotide binding;purine ribonucleoside triphosphate binding;purine ribonucleotide binding;ribonucleotide binding	cell part;cytoplasm;cytoplasmic part;extracellular membrane-bounded organelle;extracellular organelle;extracellular region part;extracellular vesicular exosome;Golgi apparatus;intracellular membrane-bounded organelle;intracellular organelle;intracellular part;membrane;membrane-bounded organelle;membrane-bounded vesicle;organelle;perinuclear region of cytoplasm;plasma membrane;vesicle								0.145506	0.823298	0.082955		0.391616	0.793908	0.300623	0.781091		1.71905	P84084	P84084	ARF5_MOUSE	ADP-ribosylation factor 5	Arf5
14.7267	13.9376	13.7226	15.4062	15.3065	15.6228	14.1052	11.4436	13.202	15.2774	14.8472	15.4437	actin cytoskeleton organization;actin filament-based process;anatomical structure development;apoptosis;biological regulation;cell cycle;cell death;cell division;cell projection organization;cellular component organization;cellular component organization at cellular level;cellular component organization or biogenesis;cellular component organization or biogenesis at cellular level;cellular localiz…	binding;catalytic activity;enzyme binding;GTP binding;GTPase activity;guanyl nucleotide binding;guanyl ribonucleotide binding;hydrolase activity;hydrolase activity, acting on acid anhydrides;hydrolase activity, acting on acid anhydrides, in phosphorus-containing anhydrides;nucleoside-triphosphatase activity;nucleotide binding;protein binding;purine nucleotide binding;purine ribonucleoside triphos…	adherens junction;anchoring junction;cell cortex;cell division site part;cell junction;cell part;cell projection;cell projection membrane;cell projection part;cell-substrate adherens junction;cell-substrate junction;cleavage furrow;cytoplasm;cytoplasmic membrane-bounded vesicle;cytoplasmic part;cytoplasmic vesicle;early endosome;endocytic vesicle;endosomal part;endosome;endosome membrane;extracel…	Endocytosis;Fc gamma R-mediated phagocytosis			+	IP_FAM134B1_T7_IP_FAM134B1_CTRL			1.83656	0.0309538	1.31621	+	4.12362	1.32723	0.157274	2.27253	+	2.83568	P62331	P62331	ARF6_MOUSE	ADP-ribosylation factor 6	Arf6
14.2532	14.1991	13.0086	13.8822	13.5846	13.1289	13.9366	12.7113	12.6475	13.4455	13.4913	11.1866	biological regulation;cellular process;establishment of localization;establishment of localization in cell;establishment of protein localization;positive regulation of catalytic activity;positive regulation of GTPase activity;positive regulation of hydrolase activity;positive regulation of molecular function;protein secretion;protein transport;regulation of biological process;regulation of catabo…	binding;cation binding;enzyme activator activity;enzyme regulator activity;GTPase activator activity;GTPase regulator activity;ion binding;metal ion binding;nucleoside-triphosphatase regulator activity;transition metal ion binding;zinc ion binding	cell part;cytoplasm;cytoplasmic part;cytosol;Golgi apparatus;Golgi apparatus part;Golgi membrane;intracellular membrane-bounded organelle;intracellular organelle;intracellular organelle part;intracellular part;membrane;membrane-bounded organelle;organelle;organelle membrane;organelle part	Endocytosis							0.247293	0.68953	-0.288409		-0.624998	0.169915	0.757777	-0.390659		-0.449706	Q9D8S3	Q9D8S3;A0A0R4J0T8	ARFG3_MOUSE	ADP-ribosylation factor GTPase-activating protein 3	Arfgap3
19.8589	19.8797	19.6484	17.1159	16.9208	17.1491	16.6936	17.6329	17.6994	17.1287	17.555	17.2388	amide biosynthetic process;amine metabolic process;anatomical structure development;arginine metabolic process;biological regulation;biosynthetic process;carboxylic acid metabolic process;cellular amide metabolic process;cellular amine metabolic process;cellular amino acid metabolic process;cellular biosynthetic process;cellular component assembly;cellular component organization;cellular componen…	arginase activity;binding;catalytic activity;cation binding;hydrolase activity;hydrolase activity, acting on carbon-nitrogen (but not peptide) bonds;hydrolase activity, acting on carbon-nitrogen (but not peptide) bonds, in linear amidines;ion binding;manganese ion binding;metal ion binding;transition metal ion binding	cell body;cell part;cell projection;cytoplasm;extracellular membrane-bounded organelle;extracellular organelle;extracellular region part;extracellular space;extracellular vesicular exosome;intracellular membrane-bounded organelle;intracellular organelle;intracellular part;membrane-bounded organelle;membrane-bounded vesicle;neuron projection;neuronal cell body;nucleus;organelle;vesicle	Amoebiasis;Arginine and proline metabolism			+	IP_FAM134B1_T7_IP_FAM134B1_CTRL			4.92842	0	-2.73375		-26.6456	0.0333563	0.944919	-0.034469		-0.0987739	Q61176	Q61176	ARGI1_MOUSE	Arginase-1	Arg1
17.127	17.4037	19.8587	16.76	16.4101	17.8871	18.5709	18.0239	17.9709	17.2608	16.3139	17.086			cell part;cytoplasmic part;intracellular membrane-bounded organelle;intracellular organelle;intracellular organelle part;intracellular part;membrane-bounded organelle;mitochondrion;nuclear part;nucleoplasm;organelle;organelle part								0.496785	0.41444	-1.1107		-1.13821	1.69467	0.112044	-1.30166		-3.73555	Q3UL36	Q3UL36;A0A140LIS5;Q3UL36-2	ARGL1_MOUSE	Arginine and glutamate-rich protein 1	Arglu1
14.4812	13.8984	14.226	15.7265	15.7452	15.942	15.1018	13.8667	14.342	15.3576	15.1356	15.4594	biological regulation;cellular process;cellular response to stimulus;intracellular signal transduction;positive regulation of catalytic activity;positive regulation of GTPase activity;positive regulation of hydrolase activity;positive regulation of molecular function;regulation of biological process;regulation of catabolic process;regulation of catalytic activity;regulation of cellular catabolic …	enzyme activator activity;enzyme regulator activity;GTPase activator activity;GTPase regulator activity;nucleoside-triphosphatase regulator activity	cell leading edge;cell part;cell projection;cytoplasm;extracellular membrane-bounded organelle;extracellular organelle;extracellular region part;extracellular vesicular exosome;intracellular part;membrane;membrane-bounded organelle;membrane-bounded vesicle;organelle;plasma membrane;ruffle;vesicle		+	IP_FAM134B1_T2_IP_FAM134B1_CTRL	+	IP_FAM134B1_T7_IP_FAM134B1_CTRL			3.03542	0.0185238	1.6027	+	8.7955	1.11279	0.203311	0.88071		2.36635	Q5FWK3	Q5FWK3;A2AH25	RHG01_MOUSE	Rho GTPase-activating protein 1	Arhgap1
13.6588	13.4863	13.6125	14.8192	14.3054	14.2496	14.1537	14.5227	13.9369	12.873	14.2675	14.7599	anatomical structure formation involved in morphogenesis;angiogenesis;biological regulation;biosynthetic process;cell differentiation;cellular biosynthetic process;cellular developmental process;cellular macromolecule biosynthetic process;cellular macromolecule metabolic process;cellular metabolic process;cellular nitrogen compound metabolic process;cellular process;cellular response to stimulus;…	enzyme activator activity;enzyme regulator activity;GTPase activator activity;GTPase regulator activity;nucleoside-triphosphatase regulator activity	adherens junction;anchoring junction;cell junction;cell part;cell-substrate adherens junction;cell-substrate junction;cytoplasm;focal adhesion;intracellular membrane-bounded organelle;intracellular organelle;intracellular part;membrane-bounded organelle;nucleus;organelle				+	IP_FAM134B1_T7_IP_FAM134B1_CTRL			2.00768	0.0227147	0.872182		4.62761	0.150049	0.781378	-0.237649		-0.402547	Q8BL80	Q8BL80;A0A2I3BQ18;D3Z1Y5	RHG22_MOUSE	Rho GTPase-activating protein 22	Arhgap22
18.5364	19.2788	19.5207	18.5877	19.698	18.9378	17.9537	16.801	15.9608	18.3199	18.7949	18.7601	biological regulation;cell surface receptor linked signaling pathway;cellular process;cellular response to stimulus;intracellular signal transduction;negative regulation of biological process;negative regulation of cell migration;negative regulation of cell motility;negative regulation of cellular component movement;negative regulation of cellular process;negative regulation of locomotion;Ras pro…	enzyme activator activity;enzyme regulator activity;GDP-dissociation inhibitor activity;GTPase activator activity;GTPase regulator activity;nucleoside-triphosphatase regulator activity;Rho GDP-dissociation inhibitor activity;small GTPase regulator activity	cell part;cytoplasm;extracellular membrane-bounded organelle;extracellular organelle;extracellular region part;extracellular vesicular exosome;immunological synapse;intracellular membrane-bounded organelle;intracellular organelle;intracellular part;membrane;membrane part;membrane-bounded organelle;membrane-bounded vesicle;nucleus;organelle;plasma membrane part;vesicle	Neurotrophin signaling pathway;Vasopressin-regulated water reabsorption							0.0285282	0.966518	-0.0374997		-0.0848974	1.34588	0.154257	1.7198	+	2.8782	Q99PT1	Q99PT1	GDIR1_MOUSE	Rho GDP-dissociation inhibitor 1	Arhgdia
13.7886	13.7831	12.627	13.6699	13.9688	14.072	13.3118	12.6418	12.9819	13.7171	11.5184	13.3351	biological regulation;negative regulation of biological process;negative regulation of cell communication;negative regulation of cellular process;negative regulation of G-protein coupled receptor protein signaling pathway;negative regulation of response to stimulus;negative regulation of signal transduction;negative regulation of signaling;regulation of biological process;regulation of cell commu…	enzyme activator activity;enzyme regulator activity;GTPase activator activity;GTPase regulator activity;guanyl-nucleotide exchange factor activity;nucleoside-triphosphatase regulator activity;Ras guanyl-nucleotide exchange factor activity;Rho guanyl-nucleotide exchange factor activity;small GTPase regulator activity	cell part;cytoplasm;intracellular part;membrane;plasma membrane	ko05152;Regulation of actin cytoskeleton;Vascular smooth muscle contraction							0.551317	0.368913	0.503971		1.24531	0.0597571	0.90822	-0.121634		-0.172459	Q61210;Q61210-2;Q61210-5	Q61210;E9PUF7;Q61210-2;Q61210-3;Q61210-4;Q61210-5;F6ZN61	ARHG1_MOUSE	Rho guanine nucleotide exchange factor 1	Arhgef1
16.7047	15.9509	16.3014	16.3353	16.1712	16.5642	16.9616	16.1876	16.4148	16.6989	16.7235	16.6794	actin cytoskeleton organization;actin filament organization;actin filament-based process;anatomical structure morphogenesis;biological regulation;cell cycle phase;cell cycle process;cell division;cell morphogenesis;cellular component morphogenesis;cellular component organization;cellular component organization at cellular level;cellular component organization or biogenesis;cellular component orga…	binding;cation binding;cytoskeletal protein binding;enzyme binding;enzyme regulator activity;GTPase binding;GTPase regulator activity;guanyl-nucleotide exchange factor activity;ion binding;metal ion binding;microtubule binding;nucleoside-triphosphatase regulator activity;protein binding;Rac GTPase binding;Rac guanyl-nucleotide exchange factor activity;Ras GTPase binding;Ras guanyl-nucleotide exch…	adherens junction;anchoring junction;cell body;cell junction;cell part;cell projection membrane;cell projection part;cell-cell junction;cell-substrate adherens junction;cell-substrate junction;cytoplasm;cytoplasmic membrane-bounded vesicle;cytoplasmic part;cytoplasmic vesicle;cytoskeletal part;cytoskeleton;dendritic shaft;focal adhesion;Golgi apparatus;intracellular membrane-bounded organelle;int…	Pathogenic Escherichia coli infection							0.0530568	0.935075	0.0378784		0.154091	0.319393	0.595017	0.179283		0.779366	Q60875;Q60875-4;Q60875-5	Q60875;H3BJX8;H3BJ40;H3BJ45;H3BJU7;H3BKH9;Q60875-2;Q60875-3;Q60875-4;Q60875-5	ARHG2_MOUSE	Rho guanine nucleotide exchange factor 2	Arhgef2
14.8509	14.1757	14.6316	13.5522	12.6951	12.4802	13.3913	12.0379	13.7459	13.6706	13.0061	13.1486		enzyme regulator activity;GTPase regulator activity;guanyl-nucleotide exchange factor activity;nucleoside-triphosphatase regulator activity;Ras guanyl-nucleotide exchange factor activity;Rho guanyl-nucleotide exchange factor activity;small GTPase regulator activity	cell part;cytoplasm;intracellular part		+	IP_FAM134B1_T2_IP_FAM134B1_CTRL	+	IP_FAM134B1_T7_IP_FAM134B1_CTRL			1.89459	0.027655	-1.64355		-4.2899	0.144117	0.78751	0.216743		0.388261	Q3UPH7;Q3UPH7-2;Q3UPH7-3;Q3UPH7-6	Q3UPH7;Q3UPH7-2;Q3UPH7-3;Q3UPH7-6;S4R189	ARH40_MOUSE	Rho guanine nucleotide exchange factor 40	Arhgef40
14.2341	14.8455	13.7504	14.8619	14.2801	14.6543	13.3663	13.1492	12.3626	14.2212	14.2725	14.6469	catabolic process;cellular catabolic process;cellular macromolecule catabolic process;cellular macromolecule metabolic process;cellular metabolic process;cellular process;cellular protein metabolic process;macromolecule catabolic process;macromolecule metabolic process;macromolecule modification;metabolic process;modification-dependent macromolecule catabolic process;modification-dependent protei…	acid-amino acid ligase activity;binding;catalytic activity;cation binding;enzyme binding;ion binding;ligase activity;ligase activity, forming carbon-nitrogen bonds;metal ion binding;protein binding;small conjugating protein ligase activity;transition metal ion binding;ubiquitin protein ligase binding;ubiquitin-protein ligase activity;zinc ion binding	cell part;cytoplasm;intracellular part								0.375605	0.534757	0.322111		0.895561	1.8861	0.0915577	1.42083	+	4.26528	Q9Z1K5	Q9Z1K5;H7BWY7	ARI1_MOUSE	E3 ubiquitin-protein ligase ARIH1	Arih1
14.8094	13.6522	13.1541	14.2774	13.474	13.5687	12.7477	11.4761	15.7235	14.0255	12.3994	13.6239	activation of phospholipase D activity;biological regulation;cellular component organization;cellular component organization at cellular level;cellular component organization or biogenesis;cellular component organization or biogenesis at cellular level;cellular localization;cellular macromolecule localization;cellular metabolic process;cellular process;cellular protein localization;cellular respo…	binding;catalytic activity;cation binding;enzyme activator activity;enzyme regulator activity;GTP binding;GTPase activity;guanyl nucleotide binding;guanyl ribonucleotide binding;hydrolase activity;hydrolase activity, acting on acid anhydrides;hydrolase activity, acting on acid anhydrides, in phosphorus-containing anhydrides;ion binding;metal ion binding;nucleoside-triphosphatase activity;nucleoti…	cell part;cytoplasm;cytoplasmic part;extracellular membrane-bounded organelle;extracellular organelle;extracellular region part;extracellular vesicular exosome;Golgi apparatus;Golgi apparatus part;Golgi membrane;intracellular membrane-bounded organelle;intracellular organelle;intracellular organelle part;intracellular part;membrane;membrane-bounded organelle;membrane-bounded vesicle;organelle;org…								0.061988	0.925291	-0.0985409		-0.178528	0.00823623	0.986949	0.0338252		0.0250512	P61211	P61211;F8WIB1	ARL1_MOUSE	ADP-ribosylation factor-like protein 1	Arl1
14.2064	14.7432	14.3474	15.7304	15.7713	15.7859	15.2046	14.0124	14.2901	15.5469	15.4154	15.6727	biological regulation;cell cycle;cell junction assembly;cell junction organization;cell-cell junction assembly;cell-cell junction organization;cellular component assembly;cellular component assembly at cellular level;cellular component organization;cellular component organization at cellular level;cellular component organization or biogenesis;cellular component organization or biogenesis at cellu…	binding;catalytic activity;GDP binding;GTP binding;GTPase activity;guanyl nucleotide binding;guanyl ribonucleotide binding;hydrolase activity;hydrolase activity, acting on acid anhydrides;hydrolase activity, acting on acid anhydrides, in phosphorus-containing anhydrides;nucleoside-triphosphatase activity;nucleotide binding;purine nucleotide binding;purine ribonucleoside triphosphate binding;purin…	cell part;centrosome;cytoplasm;cytoplasmic part;cytoskeletal part;extracellular membrane-bounded organelle;extracellular organelle;extracellular region part;extracellular vesicular exosome;intracellular membrane-bounded organelle;intracellular non-membrane-bounded organelle;intracellular organelle;intracellular organelle part;intracellular part;lateral plasma membrane;membrane part;membrane-bound…		+	IP_FAM134B1_T2_IP_FAM134B1_CTRL	+	IP_FAM134B1_T7_IP_FAM134B1_CTRL			2.92587	0.0156981	1.33017	+	8.23418	1.32703	0.157204	1.04262	+	2.83523	Q9D0J4	Q9D0J4	ARL2_MOUSE	ADP-ribosylation factor-like protein 2	Arl2
13.737	13.9772	13.7201	16.6414	16.5947	15.7495	13.9264	11.6791	11.4834	16.5172	15.7804	16.3641	anatomical structure development;anatomical structure morphogenesis;biological regulation;cell development;cell part morphogenesis;cell projection morphogenesis;cell projection organization;cell surface receptor linked signaling pathway;cellular component morphogenesis;cellular component movement;cellular component organization;cellular component organization at cellular level;cellular component …	binding;catalytic activity;cation binding;cytoskeletal protein binding;GDP binding;GTP binding;GTPase activity;guanyl nucleotide binding;guanyl ribonucleotide binding;hydrolase activity;hydrolase activity, acting on acid anhydrides;hydrolase activity, acting on acid anhydrides, in phosphorus-containing anhydrides;ion binding;metal ion binding;microtubule binding;nucleoside-triphosphatase activity…	cell part;cell projection;centrosome;cilium;cytoplasmic microtubule;cytoplasmic part;cytoskeletal part;extracellular membrane-bounded organelle;extracellular organelle;extracellular region part;extracellular vesicular exosome;Golgi apparatus;Golgi apparatus part;Golgi membrane;intracellular membrane-bounded organelle;intracellular non-membrane-bounded organelle;intracellular organelle;intracellul…		+	IP_FAM134B1_T2_IP_FAM134B1_CTRL	+	IP_FAM134B1_T7_IP_FAM134B1_CTRL			2.94893	0.0163137	2.51709	+	8.34957	2.0413	0.0783158	3.85759	+	4.73168	Q9WUL7	Q9WUL7;A0A494BAJ6	ARL3_MOUSE	ADP-ribosylation factor-like protein 3	Arl3
14.6814	13.1433	16.6783	13.8913	12.4506	14.856	16.3384	14.8295	14.8384	13.8967	13.3876	14.3487	cellular macromolecule metabolic process;cellular metabolic process;cellular nitrogen compound metabolic process;cellular process;macromolecule metabolic process;metabolic process;mRNA metabolic process;mRNA processing;nitrogen compound metabolic process;nucleic acid metabolic process;nucleobase-containing compound metabolic process;primary metabolic process;RNA metabolic process;RNA processing;R…		cell part;intracellular non-membrane-bounded organelle;intracellular organelle;intracellular organelle part;intracellular part;non-membrane-bounded organelle;nuclear body;nuclear part;nuclear speck;nucleolus;nucleoplasm part;organelle;organelle part								0.372418	0.538106	-1.10172		-0.88905	1.19543	0.179972	-1.4578		-2.54321	Q9JM93	Q9JM93;D3YWC2;D3Z6F1	AR6P4_MOUSE	ADP-ribosylation factor-like protein 6-interacting protein 4	Arl6ip4
14.0929	13.9413	13.024	12.636	14.8573	13.2532	11.287	13.2573	12.4414	12.1335	11.9048	13.2127	acidic amino acid transport;amine transport;amino acid transport;anion transport;biological regulation;carboxylic acid transport;cellular chemical homeostasis;cellular homeostasis;cellular ion homeostasis;cellular process;chemical homeostasis;establishment of localization;homeostatic process;induction of apoptosis;induction of apoptosis by intracellular signals;induction of apoptosis by oxidative…		cell part;cytoplasmic part;cytoskeleton;endoplasmic reticulum;endoplasmic reticulum membrane;endoplasmic reticulum part;extracellular membrane-bounded organelle;extracellular organelle;extracellular region part;extracellular vesicular exosome;integral to membrane;intracellular membrane-bounded organelle;intracellular non-membrane-bounded organelle;intracellular organelle;intracellular organelle p…								0.0480231	0.94019	-0.103911		-0.140148	0.0431083	0.933587	0.0884295		0.12641	Q8R5J9	Q8R5J9	PRAF3_MOUSE	PRA1 family protein 3	Arl6ip5
14.1194	13.4442	13.8475	14.4142	14.8146	14.8406	14.059	12.8919	11.4845	14.607	14.2268	14.9094	biological regulation;cell cycle phase;cell cycle process;cell division;cellular component organization;cellular component organization at cellular level;cellular component organization or biogenesis;cellular component organization or biogenesis at cellular level;cellular process;cellular response to stimulus;chromosome segregation;intracellular signal transduction;mitosis;nuclear division;organe…	binding;GTP binding;guanyl nucleotide binding;guanyl ribonucleotide binding;nucleotide binding;purine nucleotide binding;purine ribonucleoside triphosphate binding;purine ribonucleotide binding;ribonucleotide binding	cell part;cytoplasm;cytoplasmic part;cytoskeletal part;endosomal part;endosome membrane;extracellular membrane-bounded organelle;extracellular organelle;extracellular region part;extracellular vesicular exosome;intracellular organelle part;intracellular part;late endosome membrane;lysosomal membrane;membrane;membrane-bounded organelle;membrane-bounded vesicle;midbody;organelle;organelle membrane;…				+	IP_FAM134B1_T7_IP_FAM134B1_CTRL			1.67932	0.038275	0.8861		3.69507	1.08009	0.213307	1.76926		2.2976	Q8VEH3	Q8VEH3;F6QKK2	ARL8A_MOUSE	ADP-ribosylation factor-like protein 8A	Arl8a
17.6759	13.6906	13.913	15.3049	15.8279	15.582	15.3989	13.2592	15.2243	15.1808	15.4666	15.6088	biological regulation;cell cycle phase;cell cycle process;cell division;cellular component organization;cellular component organization at cellular level;cellular component organization or biogenesis;cellular component organization or biogenesis at cellular level;cellular process;cellular response to stimulus;chromosome segregation;intracellular signal transduction;mitosis;nuclear division;organe…	alpha-tubulin binding;beta-tubulin binding;binding;cytoskeletal protein binding;GDP binding;GTP binding;guanyl nucleotide binding;guanyl ribonucleotide binding;nucleotide binding;protein binding;purine nucleotide binding;purine ribonucleoside triphosphate binding;purine ribonucleotide binding;ribonucleotide binding;tubulin binding	cell part;cytoplasm;cytoplasmic part;cytoskeletal part;endosomal part;endosome membrane;extracellular membrane-bounded organelle;extracellular organelle;extracellular region part;extracellular vesicular exosome;intracellular organelle part;intracellular part;late endosome membrane;lysosomal membrane;membrane;membrane-bounded organelle;membrane-bounded vesicle;midbody;organelle;organelle membrane;…								0.135572	0.83694	0.478405		0.367507	0.494943	0.467075	0.791272		1.13458	Q9CQW2	Q9CQW2;A0A0N4SVB8	ARL8B_MOUSE	ADP-ribosylation factor-like protein 8B	Arl8b
14.5069	14.6286	14.0576	13.6096	13.7924	14.1791	11.3865	11.7368	11.0441	13.6898	12.642	12.9101	cell differentiation;cellular developmental process;cellular process;developmental process;hemopoietic progenitor cell differentiation				+	IP_FAM134B1_T2_IP_FAM134B1_CTRL					1.04518	0.120917	-0.537324		-2.2249	1.97934	0.0847869	1.69148	+	4.54123	Q8BNU0	Q8BNU0	ARMC6_MOUSE	Armadillo repeat-containing protein 6	Armc6
14.3529	14.5319	14.209	12.7659	13.9512	13.453	13.094	12.2346	12.5353	12.5688	12.8208	12.8099											1.28338	0.0744841	-0.974587		-2.73686	0.158343	0.772087	0.111883		0.422361	Q9DBR3;Q9DBR3-2	Q9DBR3;G3X920;Q9DBR3-2	ARMC8_MOUSE	Armadillo repeat-containing protein 8	Armc8
14.335	14.1855	14.5297	13.017	12.0321	11.795	12.9402	12.4702	11.9138	12.0653	13.0553	12.6313			cell part;integral to membrane;intrinsic to membrane;membrane part								NaN	1	0		NaN	0.126573	0.810514	0.142518		0.345415	Q6A058	Q6A058	ARMX2_MOUSE	Armadillo repeat-containing X-linked protein 2	Armcx2
14.5607	13.4861	14.2991	13.3089	11.6451	12.172	15.1599	11.5961	14.5827	13.713	16.0092	14.6067	actin cytoskeleton organization;actin filament organization;actin filament-based process;actin nucleation;Arp2/3 complex-mediated actin nucleation;biological regulation;cellular component organization;cellular component organization at cellular level;cellular component organization or biogenesis;cellular component organization or biogenesis at cellular level;cellular process;cytoskeleton organiza…	actin binding;actin filament binding;binding;cytoskeletal protein binding;protein binding	Arp2/3 protein complex;cell part;cytoplasm;cytoskeletal part;extracellular membrane-bounded organelle;extracellular organelle;extracellular region part;extracellular vesicular exosome;intracellular organelle part;intracellular part;macromolecular complex;membrane-bounded organelle;membrane-bounded vesicle;organelle;organelle part;protein complex;vesicle	Bacterial invasion of epithelial cells;Fc gamma R-mediated phagocytosis;Pathogenic Escherichia coli infection;Regulation of actin cytoskeleton;Shigellosis							NaN	1	0		NaN	0.31595	0.598055	0.996701		0.772146	Q9R0Q6	Q9R0Q6	ARC1A_MOUSE	Actin-related protein 2/3 complex subunit 1A	Arpc1a
17.0455	16.7886	16.5505	17.6712	17.3589	17.4917	17.8237	17.4874	17.6499	17.8751	17.7841	17.9648	actin cytoskeleton organization;actin filament organization;actin filament-based process;actin nucleation;Arp2/3 complex-mediated actin nucleation;biological regulation;cellular component organization;cellular component organization at cellular level;cellular component organization or biogenesis;cellular component organization or biogenesis at cellular level;cellular process;cytoskeleton organiza…	actin binding;actin filament binding;binding;cytoskeletal protein binding;protein binding;structural constituent of cytoskeleton;structural molecule activity	adherens junction;anchoring junction;Arp2/3 protein complex;cell junction;cell part;cell-substrate adherens junction;cell-substrate junction;cytoplasm;cytoskeletal part;extracellular membrane-bounded organelle;extracellular organelle;extracellular region part;extracellular vesicular exosome;focal adhesion;intracellular organelle part;intracellular part;macromolecular complex;membrane-bounded orga…	Bacterial invasion of epithelial cells;Fc gamma R-mediated phagocytosis;Pathogenic Escherichia coli infection;Regulation of actin cytoskeleton;Shigellosis	+	IP_FAM134B1_T2_IP_FAM134B1_CTRL	+	IP_FAM134B1_T7_IP_FAM134B1_CTRL			1.86741	0.0286032	0.712346		4.21145	0.937704	0.245448	0.220999		2.00524	Q9WV32	Q9WV32;Q91Z25;F6VVE6	ARC1B_MOUSE	Actin-related protein 2/3 complex subunit 1B	Arpc1b
17.3213	17.5226	17.0948	18.013	17.922	18.0994	17.3693	16.9484	17.0509	17.7749	17.342	17.8928	actin cytoskeleton organization;actin filament organization;actin filament-based process;actin nucleation;Arp2/3 complex-mediated actin nucleation;biological regulation;cellular component organization;cellular component organization at cellular level;cellular component organization or biogenesis;cellular component organization or biogenesis at cellular level;cellular process;cytoskeleton organiza…	structural constituent of cytoskeleton;structural molecule activity	adherens junction;anchoring junction;Arp2/3 protein complex;cell junction;cell leading edge;cell part;cell projection;cell-substrate adherens junction;cell-substrate junction;cytoplasm;cytoplasmic part;cytoskeletal part;endosome;extracellular membrane-bounded organelle;extracellular organelle;extracellular region part;extracellular vesicular exosome;focal adhesion;Golgi apparatus;intracellular me…	Bacterial invasion of epithelial cells;Fc gamma R-mediated phagocytosis;Pathogenic Escherichia coli infection;Regulation of actin cytoskeleton;Shigellosis	+	IP_FAM134B1_T2_IP_FAM134B1_CTRL	+	IP_FAM134B1_T7_IP_FAM134B1_CTRL			2.19256	0.0185164	0.698579		5.22201	1.22383	0.175827	0.547049		2.6051	Q9CVB6	Q9CVB6;D3YXG6	ARPC2_MOUSE	Actin-related protein 2/3 complex subunit 2	Arpc2
16.5228	17.023	16.5755	17.7015	17.3146	17.4069	16.5029	16.5022	16.4087	16.9803	16.8916	17.2574	actin cytoskeleton organization;actin filament organization;actin filament-based process;actin nucleation;Arp2/3 complex-mediated actin nucleation;biological regulation;cellular component organization;cellular component organization at cellular level;cellular component organization or biogenesis;cellular component organization or biogenesis at cellular level;cellular process;cytoskeleton organiza…	structural constituent of cytoskeleton;structural molecule activity	adherens junction;anchoring junction;Arp2/3 protein complex;cell junction;cell part;cell projection;cell-substrate adherens junction;cell-substrate junction;cytoplasm;cytoskeletal part;extracellular membrane-bounded organelle;extracellular organelle;extracellular region part;extracellular vesicular exosome;focal adhesion;intracellular organelle part;intracellular part;lamellipodium;macromolecular…	Bacterial invasion of epithelial cells;Fc gamma R-mediated phagocytosis;Pathogenic Escherichia coli infection;Regulation of actin cytoskeleton;Shigellosis			+	IP_FAM134B1_T7_IP_FAM134B1_CTRL			1.75439	0.0344573	0.767252		3.89581	2.12346	0.0742252	0.57184		4.99339	Q9JM76	Q9JM76;D3Z2F7;D3Z2F8;H7BWZ3	ARPC3_MOUSE	Actin-related protein 2/3 complex subunit 3	Arpc3
18.8994	18.9283	18.8456	18.8447	18.6627	18.8273	18.0835	17.9656	17.9069	18.4937	18.3264	18.6128	actin cytoskeleton organization;actin filament organization;actin filament polymerization;actin filament-based process;actin nucleation;actin polymerization or depolymerization;Arp2/3 complex-mediated actin nucleation;biological regulation;cellular component assembly;cellular component assembly at cellular level;cellular component organization;cellular component organization at cellular level;cel…	binding;enzyme binding;protein binding;structural constituent of cytoskeleton;structural molecule activity	Arp2/3 protein complex;cell part;cell projection;cytoplasm;cytoskeletal part;extracellular membrane-bounded organelle;extracellular organelle;extracellular region part;extracellular vesicular exosome;intracellular organelle part;intracellular part;macromolecular complex;membrane-bounded organelle;membrane-bounded vesicle;organelle;organelle part;protein complex;vesicle	Bacterial invasion of epithelial cells;Fc gamma R-mediated phagocytosis;Pathogenic Escherichia coli infection;Regulation of actin cytoskeleton;Shigellosis							0.832589	0.200289	-0.11287		-1.79535	2.13348	0.0738231	0.492335		5.02606	P59999	P59999	ARPC4_MOUSE	Actin-related protein 2/3 complex subunit 4	Arpc4
16.7381	14.7191	16.3536	15.6299	16.3835	15.9441	15.407	15.2245	14.6827	15.7106	15.8454	15.5374	actin cytoskeleton organization;actin filament organization;actin filament-based process;actin nucleation;Arp2/3 complex-mediated actin nucleation;biological regulation;cell migration;cell motility;cellular component movement;cellular component organization;cellular component organization at cellular level;cellular component organization or biogenesis;cellular component organization or biogenesis…	structural constituent of cytoskeleton;structural molecule activity	adherens junction;anchoring junction;Arp2/3 protein complex;cell junction;cell part;cell projection;cell-substrate adherens junction;cell-substrate junction;cytoplasm;cytoskeletal part;extracellular membrane-bounded organelle;extracellular organelle;extracellular region part;extracellular vesicular exosome;focal adhesion;intracellular organelle part;intracellular part;lamellipodium;macromolecular…	Bacterial invasion of epithelial cells;Fc gamma R-mediated phagocytosis;Pathogenic Escherichia coli infection;Regulation of actin cytoskeleton;Shigellosis							0.0249357	0.970472	0.048892		0.0744851	1.18615	0.182157	0.593058		2.52312	Q9CPW4	Q9CPW4;Q3UA72	ARPC5_MOUSE	Actin-related protein 2/3 complex subunit 5	Arpc5
14.5607	13.8767	14.3696	13.5423	15.5147	14.6998	13.4489	11.7818	12.966	14.7226	14.9201	14.7695	actin cytoskeleton organization;actin filament organization;actin filament-based process;actin nucleation;Arp2/3 complex-mediated actin nucleation;biological regulation;cellular component organization;cellular component organization at cellular level;cellular component organization or biogenesis;cellular component organization or biogenesis at cellular level;cellular process;cytoskeleton organiza…		adherens junction;anchoring junction;Arp2/3 protein complex;cell junction;cell part;cell-substrate adherens junction;cell-substrate junction;cytoplasm;cytoskeletal part;extracellular membrane-bounded organelle;extracellular organelle;extracellular region part;extracellular vesicular exosome;focal adhesion;intracellular organelle part;intracellular part;macromolecular complex;membrane-bounded orga…	Bacterial invasion of epithelial cells;Fc gamma R-mediated phagocytosis;Pathogenic Escherichia coli infection;Regulation of actin cytoskeleton;Shigellosis							0.200842	0.753472	0.316615		0.521227	1.84708	0.0992146	2.07183	+	4.15342	Q9D898	Q9D898	ARP5L_MOUSE	Actin-related protein 2/3 complex subunit 5-like protein	Arpc5l
13.9489	14.0284	14.6293	12.6954	11.7933	11.2683	11.6892	12.281	12.4332	11.6994	12.3407	12.9208	actin cytoskeleton organization;actin filament bundle assembly;actin filament organization;actin filament-based process;biological regulation;biosynthetic process;catabolic process;cellular biosynthetic process;cellular catabolic process;cellular component assembly;cellular component assembly at cellular level;cellular component organization;cellular component organization at cellular level;cellu…	angiotensin receptor binding;binding;caspase inhibitor activity;caspase regulator activity;cysteine-type endopeptidase inhibitor activity;DNA binding;endopeptidase inhibitor activity;endopeptidase regulator activity;enzyme activator activity;enzyme binding;enzyme inhibitor activity;enzyme regulator activity;G-protein-coupled receptor binding;GTPase activator activity;GTPase regulator activity;ins…	cell part;cell projection;chromatin;chromosomal part;coated pit;cytoplasm;cytoplasmic membrane-bounded vesicle;cytoplasmic part;cytoplasmic vesicle;cytosol;intracellular;intracellular membrane-bounded organelle;intracellular organelle;intracellular organelle part;intracellular part;membrane;membrane part;membrane-bounded organelle;membrane-bounded vesicle;nuclear part;nucleoplasm;nucleus;organell…	Chemokine signaling pathway;Endocytosis;MAPK signaling pathway;Phototransduction							NaN	1	0		NaN	0.167051	0.76168	0.185788		0.442969	Q8BWG8;Q8BWG8-2	Q8BWG8;J3QNU6;Q8BWG8-2	ARRB1_MOUSE	Beta-arrestin-1	Arrb1
14.2501	15.5912	15.7153	13.4279	13.9594	13.8258	13.1055	12.5457	11.7353	13.4886	13.8985	12.8999	anatomical structure development;developmental process;lipid metabolic process;lung development;metabolic process;organ development;primary metabolic process;response to chemical stimulus;response to organic substance;response to stimulus	catalytic activity;ceramidase activity;hydrolase activity;hydrolase activity, acting on carbon-nitrogen (but not peptide) bonds;hydrolase activity, acting on carbon-nitrogen (but not peptide) bonds, in linear amides	cell part;cytoplasmic part;extracellular membrane-bounded organelle;extracellular organelle;extracellular region part;extracellular vesicular exosome;intracellular membrane-bounded organelle;intracellular organelle;intracellular part;lysosome;lytic vacuole;membrane-bounded organelle;membrane-bounded vesicle;organelle;vacuole;vesicle	Lysosome;Sphingolipid metabolism							1.36489	0.0637592	-1.4478		-2.92187	0.917491	0.254461	0.966841		1.96454	Q9WV54	Q9WV54	ASAH1_MOUSE	Acid ceramidase	Asah1
14.4218	13.8255	13.588	13.9677	13.9212	14.2865	15.3696	13.8438	14.9851	15.0379	15.134	15.0816	biological regulation;biosynthetic process;cell proliferation;cellular biosynthetic process;cellular macromolecule biosynthetic process;cellular macromolecule metabolic process;cellular metabolic process;cellular nitrogen compound metabolic process;cellular process;DNA conformation change;DNA dealkylation;DNA dealkylation involved in DNA repair;DNA duplex unwinding;DNA geometric change;DNA metabo…	3'-5' DNA helicase activity;adenyl nucleotide binding;adenyl ribonucleotide binding;ATP binding;ATPase activity;ATPase activity, coupled;ATP-dependent 3'-5' DNA helicase activity;ATP-dependent DNA helicase activity;ATP-dependent helicase activity;binding;catalytic activity;DNA helicase activity;DNA-dependent ATPase activity;helicase activity;hydrolase activity;hydrolase activity, acting on acid a…	cell part;cytoplasm;cytoplasmic part;Golgi apparatus;intracellular;intracellular membrane-bounded organelle;intracellular organelle;intracellular part;membrane;membrane-bounded organelle;nucleus;organelle		+	IP_FAM134B1_T2_IP_FAM134B1_CTRL					0.155154	0.810574	0.113359		0.414764	0.313094	0.59873	0.351672		0.766147	E9PZJ8	E9PZJ8;E9PZJ8-2	ASCC3_MOUSE	Activating signal cointegrator 1 complex subunit 3	Ascc3
16.4888	15.4488	16.4707	17.5904	17.4621	17.5575	16.8514	16.4922	16.339	17.0845	17.0085	17.2355	amine biosynthetic process;amine metabolic process;anatomical structure development;asparagine biosynthetic process;asparagine metabolic process;aspartate family amino acid biosynthetic process;aspartate family amino acid metabolic process;biological regulation;biosynthetic process;carboxylic acid biosynthetic process;carboxylic acid metabolic process;cell communication;cellular amine metabolic p…	adenyl nucleotide binding;adenyl ribonucleotide binding;asparagine synthase (glutamine-hydrolyzing) activity;ATP binding;binding;carbon-nitrogen ligase activity, with glutamine as amido-N-donor;catalytic activity;cofactor binding;ligase activity;ligase activity, forming carbon-nitrogen bonds;nucleotide binding;purine nucleotide binding;purine ribonucleoside triphosphate binding;purine ribonucleot…		Alanine, aspartate and glutamate metabolism;Nitrogen metabolism			+	IP_FAM134B1_T7_IP_FAM134B1_CTRL			1.81029	0.0340101	1.40057	+	4.04985	1.52711	0.129571	0.548634		3.30803	Q61024	Q61024;D3Z0C2	ASNS_MOUSE	Asparagine synthetase [glutamine-hydrolyzing]	Asns
16.6019	16.8388	17.6392	16.9418	16.7168	16.86	17.2206	17.2306	17.2413	17.1327	17.1169	17.2558	activation of store-operated calcium channel activity;anatomical structure development;anatomical structure morphogenesis;appendage morphogenesis;biological regulation;calcium ion transmembrane transport;calcium ion transport;cation transport;cellular macromolecule metabolic process;cellular metabolic process;cellular process;cellular protein metabolic process;cellular response to calcium ion;cel…	binding;calcium ion binding;catalytic activity;cation binding;ion binding;metal ion binding;oxidoreductase activity;oxidoreductase activity, acting on paired donors, with incorporation or reduction of molecular oxygen;oxidoreductase activity, acting on paired donors, with incorporation or reduction of molecular oxygen, 2-oxoglutarate as one donor, and incorporation of one atom each of oxygen into…	cell cortex part;cell part;cortical endoplasmic reticulum;cytoplasm;cytoplasmic part;endoplasmic reticulum;endoplasmic reticulum membrane;endoplasmic reticulum part;integral to endoplasmic reticulum membrane;integral to membrane;integral to organelle membrane;intracellular membrane-bounded organelle;intracellular organelle;intracellular organelle part;intracellular part;intrinsic to endoplasmic r…								0.228526	0.714557	-0.187103		-0.583547	0.634598	0.380121	-0.0623983		-1.40779	Q8BSY0	Q8BSY0;A2AL85;Q8CBM2	ASPH_MOUSE	Aspartyl/asparaginyl beta-hydroxylase	Asph
15.7843	16.4022	16.02	16.769	16.3105	16.6273	16.5066	16.2109	16.267	16.6532	16.5336	16.6866	amide biosynthetic process;amine biosynthetic process;amine metabolic process;arginine biosynthetic process;arginine metabolic process;argininosuccinate metabolic process;aspartate family amino acid metabolic process;aspartate metabolic process;biological regulation;biosynthetic process;carboxylic acid biosynthetic process;carboxylic acid metabolic process;cellular amide metabolic process;cellula…	adenyl nucleotide binding;adenyl ribonucleotide binding;amine binding;amino acid binding;argininosuccinate synthase activity;ATP binding;binding;carboxylic acid binding;catalytic activity;identical protein binding;ligase activity;ligase activity, forming carbon-nitrogen bonds;nucleotide binding;protein binding;purine nucleotide binding;purine ribonucleoside triphosphate binding;purine ribonucleot…	cell part;cytoplasmic part;extracellular membrane-bounded organelle;extracellular organelle;extracellular region part;extracellular vesicular exosome;intracellular membrane-bounded organelle;intracellular organelle;intracellular part;membrane-bounded organelle;membrane-bounded vesicle;mitochondrion;myelin sheath;organelle;vesicle	Alanine, aspartate and glutamate metabolism;Arginine and proline metabolism	+	IP_FAM134B1_T2_IP_FAM134B1_CTRL					1.04255	0.12141	0.500138		2.21945	1.35869	0.15265	0.296275		2.90761	P16460	P16460	ASSY_MOUSE	Argininosuccinate synthase	Ass1
19.1278	14.6198	13.5942	16.1863	16.2119	16.4498	15.6847	15.3156	15.4563	15.9062	15.5594	16.2296	behavior;biological regulation;cellular component organization;cellular component organization at cellular level;cellular component organization or biogenesis;cellular component organization or biogenesis at cellular level;cellular process;cognition;cytoplasmic microtubule organization;cytoskeleton organization;learning;learning or memory;memory;metabolic process;microtubule cytoskeleton organiza…	adenyl nucleotide binding;adenyl ribonucleotide binding;ATP binding;ATPase activity;ATPase activity, coupled;binding;catalytic activity;hydrolase activity;hydrolase activity, acting on acid anhydrides;hydrolase activity, acting on acid anhydrides, in phosphorus-containing anhydrides;microtubule-severing ATPase activity;nucleoside-triphosphatase activity;nucleotide binding;purine nucleotide bindin…	cell junction;cell part;cytoplasmic part;intracellular membrane-bounded organelle;intracellular organelle;intracellular organelle part;intracellular part;membrane;membrane-bounded organelle;microbody;microbody membrane;microbody part;mitochondrion;nucleus;organelle;organelle membrane;organelle part;peroxisomal membrane;peroxisomal part;postsynaptic membrane;synapse part;synaptic membrane								0.106433	0.8689	0.502043		0.295031	0.867651	0.273105	0.412872		1.86491	Q9D5T0	Q9D5T0;A0A494B9L7;A0A494B9Y0	ATAD1_MOUSE	Outer mitochondrial transmembrane helix translocase	Atad1
14.7865	16.0588	15.8937	16.3501	15.8592	16.1312	16.3033	15.947	15.5999	16.0564	16.2264	16.3012	biological regulation;cell growth;cellular process;growth;negative regulation of apoptosis;negative regulation of biological process;negative regulation of cell death;negative regulation of cellular process;negative regulation of programmed cell death;regulation of apoptosis;regulation of biological process;regulation of cell death;regulation of cellular process;regulation of programmed cell death	adenyl nucleotide binding;adenyl ribonucleotide binding;ATP binding;binding;nucleotide binding;purine nucleotide binding;purine ribonucleoside triphosphate binding;purine ribonucleotide binding;ribonucleotide binding	cell part;cytoplasmic part;integral to membrane;intracellular membrane-bounded organelle;intracellular non-membrane-bounded organelle;intracellular organelle;intracellular organelle part;intracellular part;intrinsic to membrane;membrane;membrane part;membrane-bounded organelle;mitochondrial inner membrane;mitochondrial membrane;mitochondrial nucleoid;mitochondrial part;mitochondrion;non-membrane-…								0.558472	0.363741	0.53386		1.25931	0.494964	0.46731	0.244608		1.13462	Q925I1	Q925I1;H3BK90;Q925I1-2	ATAD3_MOUSE	ATPase family AAA domain-containing protein 3	Atad3
14.4665	14.8536	13.4615	14.5492	13.3736	14.4134	14.448	12.0687	11.8338	13.3646	14.3719	13.9043	cellular macromolecule metabolic process;cellular metabolic process;cellular process;cellular protein metabolic process;macromolecule metabolic process;macromolecule modification;metabolic process;primary metabolic process;protein arginylation;protein metabolic process;protein modification process	arginyltransferase activity;catalytic activity;transferase activity;transferase activity, transferring acyl groups;transferase activity, transferring amino-acyl groups	cell part;cytoplasm;intracellular membrane-bounded organelle;intracellular organelle;intracellular part;membrane-bounded organelle;nucleus;organelle								0.0953218	0.884019	-0.148455		-0.266636	0.548756	0.428968	1.09679		1.2403	Q9Z2A5-2	Q9Z2A5;A0A1L1SQ41;J3QNU1;Q4FCQ7;Q9Z2A5-2	ATE1_MOUSE	Isoform ATE1-2 of Arginyl-tRNA--protein transferase 1	Ate1
13.637	14.5227	13.9959	13.6903	13.6404	13.8567	14.2235	11.7242	14.1617	13.9447	14.4627	14.3463	autophagic vacuole assembly;autophagy;biological regulation;catabolic process;cell communication;cellular catabolic process;cellular component assembly;cellular component assembly at cellular level;cellular component organization;cellular component organization at cellular level;cellular component organization or biogenesis;cellular component organization or biogenesis at cellular level;cellular …	catalytic activity;cysteine-type endopeptidase activity;cysteine-type peptidase activity;endopeptidase activity;hydrolase activity;peptidase activity;peptidase activity, acting on L-amino acid peptides	cell part;cytoplasm;cytoplasmic part;cytosol;intracellular part	Regulation of autophagy							0.536336	0.376163	-0.3227		-1.21597	0.453285	0.493213	0.881412		1.05203	Q8BGE6	Q8BGE6;A0A0R4J065;D3YZP6;A0A087WNY2;A0A087WRT0	ATG4B_MOUSE	Cysteine protease ATG4B	Atg4b
13.8942	15.7654	16.6916	15.9625	16.7471	16.2745	16.4061	15.3932	15.1564	15.9265	16.0486	16.2176	anatomical structure development;anatomical structure morphogenesis;aromatic compound biosynthetic process;biosynthetic process;brainstem development;cellular aromatic compound metabolic process;cellular biosynthetic process;cellular metabolic process;cellular nitrogen compound biosynthetic process;cellular nitrogen compound metabolic process;cellular process;cerebellum development;cerebral corte…	binding;catalytic activity;cyclohydrolase activity;hydrolase activity;hydrolase activity, acting on carbon-nitrogen (but not peptide) bonds;hydrolase activity, acting on carbon-nitrogen (but not peptide) bonds, in cyclic amidines;hydroxymethyl-, formyl- and related transferase activity;identical protein binding;IMP cyclohydrolase activity;phosphoribosylaminoimidazolecarboxamide formyltransferase …	cell part;cytoplasmic part;extracellular membrane-bounded organelle;extracellular organelle;extracellular region part;extracellular vesicular exosome;intracellular membrane-bounded organelle;intracellular organelle;intracellular part;membrane;membrane-bounded organelle;membrane-bounded vesicle;mitochondrion;organelle;vesicle	One carbon pool by folate;Purine metabolism							0.441198	0.464435	0.877637		1.02793	0.45262	0.493564	0.412321		1.05071	Q9CWJ9	Q9CWJ9	PUR9_MOUSE	Bifunctional purine biosynthesis protein ATIC	Atic
14.4128	14.9934	14.7561	13.2392	12.0015	13.1794	14.0183	14.3051	13.5248	12.4925	14.6511	13.6495	cellular component assembly;cellular component organization;cellular component organization at cellular level;cellular component organization or biogenesis;cellular component organization or biogenesis at cellular level;cellular process;endoplasmic reticulum organization;Golgi organization;macromolecular complex assembly;macromolecular complex subunit organization;organelle organization;protein c…	binding;catalytic activity;GTP binding;GTPase activity;guanyl nucleotide binding;guanyl ribonucleotide binding;hydrolase activity;hydrolase activity, acting on acid anhydrides;hydrolase activity, acting on acid anhydrides, in phosphorus-containing anhydrides;identical protein binding;nucleoside-triphosphatase activity;nucleotide binding;protein binding;purine nucleotide binding;purine ribonucleos…	cell part;cytoplasmic part;endoplasmic reticulum;endoplasmic reticulum membrane;endoplasmic reticulum part;integral to membrane;intracellular membrane-bounded organelle;intracellular organelle;intracellular organelle part;intracellular part;intrinsic to membrane;membrane;membrane part;membrane-bounded organelle;organelle;organelle membrane;organelle part				+	IP_FAM134B1_T7_IP_FAM134B1_CTRL			1.92612	0.0267922	-1.91408		-4.3822	0.204577	0.720551	-0.351734		-0.529722	Q6PA06	Q6PA06	ATLA2_MOUSE	Atlastin-2	Atl2
14.2138	14.0895	14.5277	14.1501	13.733	14.0419	13.6939	13.0844	12.1274	13.4085	13.4966	13.3403	cellular component assembly;cellular component organization;cellular component organization at cellular level;cellular component organization or biogenesis;cellular component organization or biogenesis at cellular level;cellular process;endoplasmic reticulum organization;Golgi organization;macromolecular complex assembly;macromolecular complex subunit organization;organelle organization;protein c…	binding;catalytic activity;GTP binding;GTPase activity;guanyl nucleotide binding;guanyl ribonucleotide binding;hydrolase activity;hydrolase activity, acting on acid anhydrides;hydrolase activity, acting on acid anhydrides, in phosphorus-containing anhydrides;identical protein binding;nucleoside-triphosphatase activity;nucleotide binding;protein binding;purine nucleotide binding;purine ribonucleos…	cell part;cytoplasmic part;endoplasmic reticulum;endoplasmic reticulum membrane;endoplasmic reticulum part;integral to membrane;intracellular membrane-bounded organelle;intracellular organelle;intracellular organelle part;intracellular part;intrinsic to membrane;membrane;membrane part;membrane-bounded organelle;organelle;organelle membrane;organelle part								0.770046	0.230646	-0.301991		-1.67218	0.414679	0.516561	0.446563		0.974756	Q91YH5	Q91YH5;E9PYT3;Q91YH5-2	ATLA3_MOUSE	Atlastin-3	Atl3
14.9679	12.6082	13.4384	14.1158	13.2693	11.8427	12.0284	13.2423	11.0729	11.6688	12.6087	11.4381	cation transport;establishment of localization;ion transport;transport	adenyl nucleotide binding;adenyl ribonucleotide binding;ATP binding;ATPase activity;binding;catalytic activity;cation binding;hydrolase activity;hydrolase activity, acting on acid anhydrides;hydrolase activity, acting on acid anhydrides, in phosphorus-containing anhydrides;ion binding;metal ion binding;nucleoside-triphosphatase activity;nucleotide binding;purine nucleotide binding;purine ribonucl…	cell part;cytoplasmic part;endoplasmic reticulum membrane;endoplasmic reticulum part;integral to membrane;intracellular organelle part;intracellular part;intrinsic to membrane;membrane;membrane part;organelle membrane;organelle part								0.245793	0.692544	-0.595524		-0.621706	0.104315	0.844077	-0.209314		-0.289654	Q9EPE9	Q9EPE9	AT131_MOUSE	Endoplasmic reticulum transmembrane helix translocase	Atp13a1
14.0151	13.9	15.3275	16.4235	16.6303	16.464	16.0683	14.7943	13.9712	15.8559	16.0359	15.8788	biological regulation;cation homeostasis;cation transport;cellular cation homeostasis;cellular chemical homeostasis;cellular homeostasis;cellular ion homeostasis;cellular metabolic process;cellular metal ion homeostasis;cellular monovalent inorganic cation homeostasis;cellular potassium ion homeostasis;cellular potassium ion transport;cellular process;cellular response to abiotic stimulus;cellula…	active transmembrane transporter activity;adenyl nucleotide binding;adenyl ribonucleotide binding;ADP binding;alkali metal ion binding;ATP binding;ATPase activity;ATPase activity, coupled;ATPase activity, coupled to movement of substances;ATPase activity, coupled to transmembrane movement of ions;ATPase activity, coupled to transmembrane movement of ions, phosphorylative mechanism;ATPase activity…	apical plasma membrane;basolateral plasma membrane;caveola;cell part;cytoplasmic membrane-bounded vesicle;cytoplasmic part;cytoplasmic vesicle;endoplasmic reticulum;endosome;extracellular membrane-bounded organelle;extracellular organelle;extracellular region part;extracellular vesicular exosome;Golgi apparatus;integral to membrane;intracellular membrane-bounded organelle;intracellular organelle;…	Aldosterone-regulated sodium reabsorption;Bile secretion;Carbohydrate digestion and absorption;Cardiac muscle contraction;Endocrine and other factor-regulated calcium reabsorption;Gastric acid secretion;Mineral absorption;Pancreatic secretion;Protein digestion and absorption;Proximal tubule bicarbonate reclamation;Salivary secretion	+	IP_FAM134B1_T2_IP_FAM134B1_CTRL	+	IP_FAM134B1_T7_IP_FAM134B1_CTRL			1.97405	0.0236279	2.09169	+	4.52525	0.732121	0.330739	0.978964		1.59792	Q8VDN2	Q8VDN2	AT1A1_MOUSE	Sodium/potassium-transporting ATPase subunit alpha-1	Atp1a1
17.6706	18.0099	17.7422	18.7271	18.5457	18.7671	17.6864	17.4649	17.4029	17.8746	17.8876	17.9826	apoptosis;apoptosis in response to endoplasmic reticulum stress;apoptotic mitochondrial changes;biological regulation;calcium ion homeostasis;calcium ion import;calcium ion transmembrane transport;calcium ion transport;cation homeostasis;cation transport;cell death;cellular calcium ion homeostasis;cellular cation homeostasis;cellular chemical homeostasis;cellular component organization;cellular c…	active transmembrane transporter activity;adenyl nucleotide binding;adenyl ribonucleotide binding;ATP binding;ATPase activity;ATPase activity, coupled;ATPase activity, coupled to movement of substances;ATPase activity, coupled to transmembrane movement of ions;ATPase activity, coupled to transmembrane movement of ions, phosphorylative mechanism;ATPase activity, coupled to transmembrane movement o…	cell part;contractile fiber part;cytoplasmic part;endoplasmic reticulum;endoplasmic reticulum membrane;endoplasmic reticulum part;endoplasmic reticulum-Golgi intermediate compartment;H zone;I band;integral to membrane;intracellular membrane-bounded organelle;intracellular organelle;intracellular organelle part;intracellular part;intrinsic to membrane;membrane;membrane part;membrane-bounded organe…	Alzheimer's disease;Calcium signaling pathway;Pancreatic secretion			+	IP_FAM134B1_T7_IP_FAM134B1_CTRL			2.67148	0.0136732	0.872435		7.0533	1.89428	0.0913756	0.396851		4.289	Q8R429	Q8R429	AT2A1_MOUSE	Sarcoplasmic/endoplasmic reticulum calcium ATPase 1	Atp2a1
14.6777	15.5402	16.6274	17.6272	17.3296	17.6117	16.1924	15.1495	15.3135	16.7371	16.8151	17.006	biological regulation;calcium ion homeostasis;calcium ion transmembrane transport;calcium ion transport;calcium-mediated signaling;cation homeostasis;cation transport;cellular calcium ion homeostasis;cellular cation homeostasis;cellular chemical homeostasis;cellular component organization;cellular component organization at cellular level;cellular component organization or biogenesis;cellular comp…	active transmembrane transporter activity;adenyl nucleotide binding;adenyl ribonucleotide binding;ATP binding;ATPase activity;ATPase activity, coupled;ATPase activity, coupled to movement of substances;ATPase activity, coupled to transmembrane movement of ions;ATPase activity, coupled to transmembrane movement of ions, phosphorylative mechanism;ATPase activity, coupled to transmembrane movement o…	cell junction;cell part;cell-cell contact zone;cell-cell junction;cytoplasmic part;endoplasmic reticulum;endoplasmic reticulum membrane;endoplasmic reticulum part;intercalated disc;intracellular membrane-bounded organelle;intracellular organelle;intracellular organelle part;intracellular part;longitudinal sarcoplasmic reticulum;membrane;membrane part;membrane-bounded organelle;organelle;organelle…	Alzheimer's disease;Calcium signaling pathway;Pancreatic secretion	+	IP_FAM134B1_T2_IP_FAM134B1_CTRL	+	IP_FAM134B1_T7_IP_FAM134B1_CTRL			1.53745	0.0488157	1.90775	+	3.33352	1.75642	0.106988	1.30095	+	3.90133	O55143;O55143-2	O55143;O55143-2	AT2A2_MOUSE	Sarcoplasmic/endoplasmic reticulum calcium ATPase 2	Atp2a2
15.3965	14.171	16.4133	15.4328	15.9684	16.0545	15.9152	16.0199	14.562	15.9943	15.7	15.4157		active transmembrane transporter activity;adenyl nucleotide binding;adenyl ribonucleotide binding;ATP binding;ATPase activity;ATPase activity, coupled;ATPase activity, coupled to movement of substances;ATPase activity, coupled to transmembrane movement of ions;ATPase activity, coupled to transmembrane movement of ions, phosphorylative mechanism;ATPase activity, coupled to transmembrane movement o…	cell part;cytoplasmic part;endoplasmic reticulum;endoplasmic reticulum membrane;endoplasmic reticulum part;integral to membrane;intracellular membrane-bounded organelle;intracellular organelle;intracellular organelle part;intracellular part;intrinsic to membrane;membrane;membrane part;membrane-bounded organelle;nuclear membrane;nuclear part;organelle;organelle membrane;organelle part;sarcoplasmic…	Alzheimer's disease;Calcium signaling pathway;Pancreatic secretion							0.294306	0.62721	0.491636		0.726436	0.153128	0.778753	0.204267		0.409924	Q64518;Q64518-1;Q64518-3	Q64518;B1ATS5;E9Q559;B1ATS4;Q64518-1;Q64518-3	AT2A3_MOUSE	Sarcoplasmic/endoplasmic reticulum calcium ATPase 3	Atp2a3
14.3311	13.2578	13.5614	15.25	15.8421	14.9388	14.7361	12.5506	14.1594	15.1281	14.4358	14.6002	calcium ion transport;cation transport;divalent inorganic cation transport;divalent metal ion transport;establishment of localization;ion transport;metal ion transport;transport	active transmembrane transporter activity;adenyl nucleotide binding;adenyl ribonucleotide binding;ATP binding;ATPase activity;ATPase activity, coupled;ATPase activity, coupled to movement of substances;ATPase activity, coupled to transmembrane movement of ions;ATPase activity, coupled to transmembrane movement of ions, phosphorylative mechanism;ATPase activity, coupled to transmembrane movement o…	cell junction;cell part;extracellular membrane-bounded organelle;extracellular organelle;extracellular region part;extracellular vesicular exosome;integral to membrane;integral to plasma membrane;intracellular membrane-bounded organelle;intracellular organelle;intracellular part;intrinsic to membrane;intrinsic to plasma membrane;membrane;membrane part;membrane-bounded organelle;membrane-bounded v…	Calcium signaling pathway;Pancreatic secretion;Salivary secretion			+	IP_FAM134B1_T7_IP_FAM134B1_CTRL			1.76338	0.0341981	1.62689	+	3.92031	0.589453	0.404486	0.905979		1.31981	G5E829	G5E829;A0A1W2P867	AT2B1_MOUSE	Plasma membrane calcium-transporting ATPase 1	Atp2b1
14.8679	14.366	13.6588	14.8366	14.3236	13.9203	14.4444	12.9569	13.2172	13.9292	13.8419	14.389	biological regulation;calcium ion homeostasis;calcium ion transmembrane transport;calcium ion transport;cation homeostasis;cation transport;cellular calcium ion homeostasis;cellular cation homeostasis;cellular chemical homeostasis;cellular divalent inorganic cation homeostasis;cellular homeostasis;cellular ion homeostasis;cellular metal ion homeostasis;cellular process;cellular response to amine …	active transmembrane transporter activity;adenyl nucleotide binding;adenyl ribonucleotide binding;ATP binding;ATPase activity;ATPase activity, coupled;ATPase activity, coupled to movement of substances;ATPase activity, coupled to transmembrane movement of ions;ATPase activity, coupled to transmembrane movement of ions, phosphorylative mechanism;ATPase activity, coupled to transmembrane movement o…	cell part;contractile fiber part;cytoplasmic part;integral to membrane;integral to plasma membrane;intracellular part;intrinsic to membrane;intrinsic to plasma membrane;membrane;membrane part;organelle part;plasma membrane;plasma membrane part;sarcolemma;T-tubule;Z disc	Calcium signaling pathway;Pancreatic secretion;Salivary secretion							0.0488128	0.939804	0.0625807		0.142343	0.45264	0.493805	0.513849		1.05075	Q6Q477;Q6Q477-2	Q6Q477;F7AAP4;E9Q828;Q6Q477-2	AT2B4_MOUSE	Plasma membrane calcium-transporting ATPase 4	Atp2b4
14.7321	14.2073	15.5303	15.873	16.0813	15.454	13.259	15.2457	15.891	12.3781	12.2407	13.0049	ATP biosynthetic process;ATP metabolic process;ATP synthesis coupled proton transport;biosynthetic process;cation transport;cellular biosynthetic process;cellular metabolic process;cellular nitrogen compound biosynthetic process;cellular nitrogen compound metabolic process;cellular process;energy coupled proton transport, down electrochemical gradient;establishment of localization;heterocycle bio…	active transmembrane transporter activity;ATPase activity;ATPase activity, coupled;ATPase activity, coupled to movement of substances;ATPase activity, coupled to transmembrane movement of ions;ATPase activity, coupled to transmembrane movement of substances;catalytic activity;cation transmembrane transporter activity;cation-transporting ATPase activity;hydrogen ion transmembrane transporter activ…	cell part;cytoplasmic part;extracellular membrane-bounded organelle;extracellular organelle;extracellular region part;extracellular vesicular exosome;intracellular membrane-bounded organelle;intracellular organelle;intracellular organelle part;intracellular part;macromolecular complex;membrane;membrane part;membrane-bounded organelle;membrane-bounded vesicle;mitochondrial inner membrane;mitochond…	Alzheimer's disease;Huntington's disease;Oxidative phosphorylation;Parkinson's disease							1.0795	0.112486	0.979549		2.29636	1.28129	0.167842	-2.25733		-2.73219	A2AKU9	A2AKU9	A2AKU9_MOUSE	ATP synthase subunit gamma	Atp5c1
19.6064	19.6873	19.6602	20.68	20.4273	20.5356	18.7665	18.6264	18.7335	19.5164	19.2338	19.5673	ATP biosynthetic process;ATP hydrolysis coupled proton transport;ATP metabolic process;ATP synthesis coupled proton transport;biological regulation;biosynthetic process;cation transport;cellular biosynthetic process;cellular metabolic process;cellular nitrogen compound biosynthetic process;cellular nitrogen compound metabolic process;cellular process;energy coupled proton transport, against elect…	active transmembrane transporter activity;adenyl nucleotide binding;adenyl ribonucleotide binding;ATP binding;ATPase activity;ATPase activity, coupled;ATPase activity, coupled to movement of substances;ATPase activity, coupled to transmembrane movement of ions;ATPase activity, coupled to transmembrane movement of substances;binding;catalytic activity;cation transmembrane transporter activity;cati…	cell part;cytoplasmic part;extracellular membrane-bounded organelle;extracellular organelle;extracellular region part;extracellular vesicular exosome;intracellular membrane-bounded organelle;intracellular organelle;intracellular organelle part;intracellular part;macromolecular complex;membrane;membrane part;membrane-bounded organelle;membrane-bounded vesicle;mitochondrial inner membrane;mitochond…	Alzheimer's disease;Huntington's disease;Oxidative phosphorylation;Parkinson's disease	+	IP_FAM134B1_T2_IP_FAM134B1_CTRL	+	IP_FAM134B1_T7_IP_FAM134B1_CTRL			3.5075	0.0135455	0.896358		11.6453	2.54392	0.0579277	0.730359		6.51947	Q03265	Q03265;D3Z6F5	ATPA_MOUSE	ATP synthase subunit alpha, mitochondrial	Atp5f1a
19.9037	19.8476	20.0559	20.7634	20.6276	20.6186	18.3893	18.0398	18.0946	19.2622	19.2787	19.5164	anatomical structure formation involved in morphogenesis;angiogenesis;ATP biosynthetic process;ATP hydrolysis coupled proton transport;ATP metabolic process;ATP synthesis coupled proton transport;biological regulation;biosynthetic process;cation homeostasis;cation transport;cell differentiation;cellular biosynthetic process;cellular cation homeostasis;cellular chemical homeostasis;cellular develo…	active transmembrane transporter activity;adenyl nucleotide binding;adenyl ribonucleotide binding;ATP binding;ATPase activity;ATPase activity, coupled;ATPase activity, coupled to movement of substances;ATPase activity, coupled to transmembrane movement of ions;ATPase activity, coupled to transmembrane movement of substances;binding;catalytic activity;cation transmembrane transporter activity;cati…	cell part;cell surface;cytoplasmic part;extracellular membrane-bounded organelle;extracellular organelle;extracellular region part;extracellular vesicular exosome;intracellular membrane-bounded organelle;intracellular non-membrane-bounded organelle;intracellular organelle;intracellular organelle part;intracellular part;macromolecular complex;membrane;membrane part;membrane-bounded organelle;membr…	Alzheimer's disease;Huntington's disease;Oxidative phosphorylation;Parkinson's disease	+	IP_FAM134B1_T2_IP_FAM134B1_CTRL	+	IP_FAM134B1_T7_IP_FAM134B1_CTRL	+	IP_FAM134B2_T7_IP_FAM134B2_CTRL	3.15096	0.0140571	0.734142		9.42544	3.00861	0.0348696	1.17788	+	8.65499	P56480	P56480	ATPB_MOUSE	ATP synthase subunit beta, mitochondrial	Atp5f1b
18.0395	17.2401	17.1548	18.452	18.4404	18.3899	15.4004	14.6608	15.4955	16.9438	16.7825	17.0724	ATP biosynthetic process;ATP metabolic process;ATP synthesis coupled proton transport;biosynthetic process;cation transport;cellular biosynthetic process;cellular metabolic process;cellular nitrogen compound biosynthetic process;cellular nitrogen compound metabolic process;cellular process;energy coupled proton transport, down electrochemical gradient;establishment of localization;heterocycle bio…	active transmembrane transporter activity;ATPase activity;ATPase activity, coupled;ATPase activity, coupled to movement of substances;ATPase activity, coupled to transmembrane movement of ions;ATPase activity, coupled to transmembrane movement of substances;catalytic activity;cation transmembrane transporter activity;cation-transporting ATPase activity;hydrogen ion transmembrane transporter activ…	cell part;cytoplasmic part;envelope;intracellular membrane-bounded organelle;intracellular organelle;intracellular organelle part;intracellular part;macromolecular complex;membrane;membrane part;membrane-bounded organelle;mitochondrial envelope;mitochondrial inner membrane;mitochondrial membrane;mitochondrial membrane part;mitochondrial part;mitochondrial proton-transporting ATP synthase complex;…	Alzheimer's disease;Huntington's disease;Oxidative phosphorylation;Parkinson's disease			+	IP_FAM134B1_T7_IP_FAM134B1_CTRL			1.5487	0.0483497	0.949274		3.36139	2.49197	0.0632273	1.74738	+	6.31226	Q9D3D9	Q9D3D9	ATPD_MOUSE	ATP synthase subunit delta, mitochondrial	Atp5f1d
14.7915	15.5232	14.6668	17.4564	17.5586	17.393	13.2923	12.386	14.3778	14.7328	15.0145	15.5018	ATP biosynthetic process;ATP metabolic process;ATP synthesis coupled proton transport;biosynthetic process;cation transport;cellular biosynthetic process;cellular metabolic process;cellular nitrogen compound biosynthetic process;cellular nitrogen compound metabolic process;cellular process;energy coupled proton transport, down electrochemical gradient;establishment of localization;heterocycle bio…	active transmembrane transporter activity;ATPase activity;ATPase activity, coupled;ATPase activity, coupled to movement of substances;ATPase activity, coupled to transmembrane movement of ions;ATPase activity, coupled to transmembrane movement of ions, phosphorylative mechanism;ATPase activity, coupled to transmembrane movement of substances;catalytic activity;cation transmembrane transporter act…	cell part;cytoplasmic part;intracellular membrane-bounded organelle;intracellular organelle;intracellular organelle part;intracellular part;macromolecular complex;membrane;membrane part;membrane-bounded organelle;mitochondrial inner membrane;mitochondrial membrane;mitochondrial membrane part;mitochondrial part;mitochondrial proton-transporting ATP synthase complex;mitochondrial proton-transportin…	Alzheimer's disease;Huntington's disease;Oxidative phosphorylation;Parkinson's disease	+	IP_FAM134B1_T2_IP_FAM134B1_CTRL	+	IP_FAM134B1_T7_IP_FAM134B1_CTRL			3.09578	0.0162133	2.4755	+	9.11959	1.31185	0.160914	1.73101	+	2.80084	P56382	P56382	ATP5E_MOUSE	ATP synthase subunit epsilon, mitochondrial	Atp5f1e
14.6858	15.0437	14.9225	15.6818	16.4023	15.4285	13.2351	12.5669	11.7653	13.8793	13.6914	14.3707	biological regulation;biosynthetic process;cell differentiation;cellular biosynthetic process;cellular chemical homeostasis;cellular component assembly;cellular component organization;cellular component organization or biogenesis;cellular developmental process;cellular homeostasis;cellular ion homeostasis;cellular metabolic process;cellular nitrogen compound biosynthetic process;cellular nitrogen…	angiostatin binding;ATPase binding;ATPase inhibitor activity;ATPase regulator activity;binding;calmodulin binding;enzyme binding;enzyme inhibitor activity;enzyme regulator activity;identical protein binding;nucleoside-triphosphatase regulator activity;protein binding;protein dimerization activity;protein homodimerization activity	cell part;cell surface;cytoplasmic part;intracellular membrane-bounded organelle;intracellular organelle;intracellular organelle part;intracellular part;macromolecular complex;membrane part;membrane-bounded organelle;mitochondrial membrane part;mitochondrial part;mitochondrial proton-transporting ATP synthase complex;mitochondrion;organelle;organelle part;protein complex;proton-transporting ATP s…		+	IP_FAM134B1_T2_IP_FAM134B1_CTRL					1.43072	0.0584689	0.953526		3.07554	1.44004	0.141861	1.45799	+	3.09763	O35143	O35143;E9PV44	ATIF1_MOUSE	ATPase inhibitor, mitochondrial	Atp5if1
15.3581	14.1607	13.7546	14.1124	14.1693	12.0605	11.6118	12.788	11.8921	10.5241	12.4862	11.7749	ATP biosynthetic process;ATP hydrolysis coupled proton transport;ATP metabolic process;ATP synthesis coupled proton transport;biosynthetic process;cation transport;cellular biosynthetic process;cellular metabolic process;cellular nitrogen compound biosynthetic process;cellular nitrogen compound metabolic process;cellular process;energy coupled proton transport, against electrochemical gradient;en…	binding;cation transmembrane transporter activity;hydrogen ion transmembrane transporter activity;inorganic cation transmembrane transporter activity;ion transmembrane transporter activity;lipid binding;monovalent inorganic cation transmembrane transporter activity;substrate-specific transmembrane transporter activity;substrate-specific transporter activity;transmembrane transporter activity;tran…	cell part;cytoplasmic part;integral to membrane;intracellular membrane-bounded organelle;intracellular organelle;intracellular organelle part;intracellular part;intrinsic to membrane;macromolecular complex;membrane;membrane part;membrane-bounded organelle;mitochondrial inner membrane;mitochondrial membrane;mitochondrial membrane part;mitochondrial part;mitochondrial proton-transporting ATP syntha…	Alzheimer's disease;Huntington's disease;Oxidative phosphorylation;Parkinson's disease							0.506448	0.404707	-0.977043		-1.15726	NaN	1	0		NaN	P56383;P56384;Q9CR84	P56383;P56384;Q9CR84;A0A087WQS5	AT5G1_MOUSE;AT5G2_MOUSE;AT5G3_MOUSE	ATP synthase F(0) complex subunit C2, mitochondrial	Atp5mc1
17.6764	18.0169	17.8606	18.1918	17.8859	18.0581	15.9505	15.6446	16.222	16.9311	16.6787	17.1718	ATP biosynthetic process;ATP metabolic process;ATP synthesis coupled proton transport;biosynthetic process;cation transport;cellular biosynthetic process;cellular metabolic process;cellular nitrogen compound biosynthetic process;cellular nitrogen compound metabolic process;cellular process;energy coupled proton transport, down electrochemical gradient;establishment of localization;heterocycle bio…	ATPase activity;catalytic activity;cation transmembrane transporter activity;hydrogen ion transmembrane transporter activity;hydrolase activity;hydrolase activity, acting on acid anhydrides;hydrolase activity, acting on acid anhydrides, in phosphorus-containing anhydrides;inorganic cation transmembrane transporter activity;ion transmembrane transporter activity;monovalent inorganic cation transme…	cell part;cytoplasmic part;intracellular membrane-bounded organelle;intracellular organelle;intracellular organelle part;intracellular part;macromolecular complex;membrane part;membrane-bounded organelle;mitochondrial membrane part;mitochondrial part;mitochondrial proton-transporting ATP synthase complex;mitochondrial proton-transporting ATP synthase complex, coupling factor F(o);mitochondrion;or…	Oxidative phosphorylation							0.664195	0.291956	0.193985		1.46544	1.96792	0.083746	0.988181		4.50677	Q06185	Q06185;Q8BTB6	ATP5I_MOUSE	ATP synthase subunit e, mitochondrial	Atp5me
21.7715	21.8385	22.1238	21.2989	21.0559	21.3592	19.8497	20.1946	20.3211	20.8191	20.8346	20.9316	ATP biosynthetic process;ATP metabolic process;biosynthetic process;cation transport;cellular biosynthetic process;cellular metabolic process;cellular nitrogen compound biosynthetic process;cellular nitrogen compound metabolic process;cellular process;establishment of localization;heterocycle biosynthetic process;heterocycle metabolic process;hydrogen transport;ion transport;metabolic process;mon…	ATPase activity;catalytic activity;hydrolase activity;hydrolase activity, acting on acid anhydrides;hydrolase activity, acting on acid anhydrides, in phosphorus-containing anhydrides;nucleoside-triphosphatase activity;pyrophosphatase activity	cell part;cytoplasmic part;extracellular membrane-bounded organelle;extracellular organelle;extracellular region part;extracellular vesicular exosome;integral to membrane;intracellular membrane-bounded organelle;intracellular organelle;intracellular organelle part;intracellular part;intrinsic to membrane;macromolecular complex;membrane;membrane part;membrane-bounded organelle;membrane-bounded ves…	Oxidative phosphorylation	+	IP_FAM134B1_T2_IP_FAM134B1_CTRL	+	IP_FAM134B1_T7_IP_FAM134B1_CTRL			2.04086	0.022037	-0.673246		-4.7303	2.15463	0.0731549	0.739958		5.09553	P56135	P56135;F8WHP8	ATPK_MOUSE	ATP synthase subunit f, mitochondrial	Atp5mf
14.8064	13.7195	14.0099	17.5704	17.9422	17.7157	16.2758	15.3229	15.6377	17.0405	17.0547	17.0004	ATP biosynthetic process;ATP metabolic process;ATP synthesis coupled proton transport;biosynthetic process;cation transport;cellular biosynthetic process;cellular metabolic process;cellular nitrogen compound biosynthetic process;cellular nitrogen compound metabolic process;cellular process;energy coupled proton transport, down electrochemical gradient;establishment of localization;heterocycle bio…	cation transmembrane transporter activity;hydrogen ion transmembrane transporter activity;inorganic cation transmembrane transporter activity;ion transmembrane transporter activity;monovalent inorganic cation transmembrane transporter activity;substrate-specific transmembrane transporter activity;substrate-specific transporter activity;transmembrane transporter activity;transporter activity	cell part;cytoplasmic part;intracellular organelle part;intracellular part;macromolecular complex;membrane part;mitochondrial membrane part;mitochondrial part;mitochondrial proton-transporting ATP synthase complex;mitochondrial proton-transporting ATP synthase complex, coupling factor F(o);organelle part;protein complex;proton-transporting ATP synthase complex;proton-transporting ATP synthase com…	Oxidative phosphorylation	+	IP_FAM134B1_T2_IP_FAM134B1_CTRL	+	IP_FAM134B1_T7_IP_FAM134B1_CTRL			3.31754	0.0159286	3.56416	+	10.4077	1.99248	0.0805714	1.28639	+	4.58114	Q9CPQ8	Q9CPQ8	ATP5L_MOUSE	ATP synthase subunit g, mitochondrial	Atp5mg
14.1764	13.6299	15.2947	14.6834	14.9868	15.0806	13.022	12.8247	13.1606	14.1183	13.9896	14.5955			cell part;cytoplasmic part;extracellular membrane-bounded organelle;extracellular organelle;extracellular region part;extracellular vesicular exosome;integral to membrane;intracellular membrane-bounded organelle;intracellular organelle;intracellular organelle part;intracellular part;intrinsic to membrane;macromolecular complex;membrane;membrane part;membrane-bounded organelle;membrane-bounded ves…								0.47249	0.435874	0.549902		1.09018	2.38672	0.061098	1.23208	+	5.9095	Q78IK2	Q78IK2	ATPMK_MOUSE	ATP synthase membrane subunit K, mitochondrial	Atp5mk
12.9168	15.5235	15.4858	17.1167	17.1866	17.2263	15.5815	14.0664	14.4047	15.8155	15.3125	16.0233	anatomical structure development;ATP biosynthetic process;ATP metabolic process;ATP synthesis coupled proton transport;biosynthetic process;cation transport;cellular biosynthetic process;cellular metabolic process;cellular nitrogen compound biosynthetic process;cellular nitrogen compound metabolic process;cellular process;developmental process;energy coupled proton transport, down electrochemical…	ATPase activity;catalytic activity;cation transmembrane transporter activity;hydrogen ion transmembrane transporter activity;hydrolase activity;hydrolase activity, acting on acid anhydrides;hydrolase activity, acting on acid anhydrides, in phosphorus-containing anhydrides;inorganic cation transmembrane transporter activity;ion transmembrane transporter activity;monovalent inorganic cation transme…	cell part;cytoplasmic part;extracellular membrane-bounded organelle;extracellular organelle;extracellular region part;extracellular vesicular exosome;intracellular membrane-bounded organelle;intracellular organelle;intracellular organelle part;intracellular part;macromolecular complex;membrane;membrane part;membrane-bounded organelle;membrane-bounded vesicle;mitochondrial inner membrane;mitochond…	Alzheimer's disease;Huntington's disease;Oxidative phosphorylation;Parkinson's disease							1.37096	0.0627852	2.53451	+	2.93588	0.956879	0.240895	1.0329		2.04401	Q9CQQ7	Q9CQQ7;A0A0G2JGX3	AT5F1_MOUSE	ATP synthase F(0) complex subunit B1, mitochondrial	Atp5pb
15.5962	15.5272	15.554	17.0095	17.3307	17.362	14.0561	11.2033	13.6339	15.4268	15.1911	15.7842	ATP biosynthetic process;ATP metabolic process;ATP synthesis coupled proton transport;biosynthetic process;cation transport;cellular biosynthetic process;cellular metabolic process;cellular nitrogen compound biosynthetic process;cellular nitrogen compound metabolic process;cellular process;energy coupled proton transport, down electrochemical gradient;establishment of localization;heterocycle bio…	cation transmembrane transporter activity;hydrogen ion transmembrane transporter activity;inorganic cation transmembrane transporter activity;ion transmembrane transporter activity;monovalent inorganic cation transmembrane transporter activity;substrate-specific transmembrane transporter activity;substrate-specific transporter activity;transmembrane transporter activity;transporter activity	cell part;cytoplasm;cytoplasmic part;extracellular membrane-bounded organelle;extracellular organelle;extracellular region part;extracellular vesicular exosome;intracellular membrane-bounded organelle;intracellular organelle;intracellular organelle part;intracellular part;macromolecular complex;membrane;membrane part;membrane-bounded organelle;membrane-bounded vesicle;mitochondrial inner membrane…	Alzheimer's disease;Huntington's disease;Oxidative phosphorylation;Parkinson's disease	+	IP_FAM134B1_T2_IP_FAM134B1_CTRL	+	IP_FAM134B1_T7_IP_FAM134B1_CTRL			3.8974	0.0125	1.67492	+	14.64	1.29553	0.163744	2.50295		2.76408	Q9DCX2	Q9DCX2;B1ASE2	ATP5H_MOUSE	ATP synthase subunit d, mitochondrial	Atp5pd
14.2943	14.3556	13.2548	16.3137	16.2434	15.7239	13.4081	12.2786	12.6265	13.5065	14.0629	14.6075	anatomical structure development;ATP biosynthetic process;ATP metabolic process;ATP synthesis coupled proton transport;biosynthetic process;cation transport;cellular biosynthetic process;cellular metabolic process;cellular nitrogen compound biosynthetic process;cellular nitrogen compound metabolic process;cellular process;developmental process;energy coupled proton transport, down electrochemical…	ATPase activity;catalytic activity;cation transmembrane transporter activity;hydrogen ion transmembrane transporter activity;hydrolase activity;hydrolase activity, acting on acid anhydrides;hydrolase activity, acting on acid anhydrides, in phosphorus-containing anhydrides;inorganic cation transmembrane transporter activity;ion transmembrane transporter activity;monovalent inorganic cation transme…	cell part;cytoplasmic part;intracellular membrane-bounded organelle;intracellular organelle;intracellular organelle part;intracellular part;macromolecular complex;membrane;membrane part;membrane-bounded organelle;mitochondrial inner membrane;mitochondrial membrane;mitochondrial membrane part;mitochondrial part;mitochondrial proton-transporting ATP synthase complex;mitochondrial proton-transportin…	Alzheimer's disease;Huntington's disease;Oxidative phosphorylation;Parkinson's disease	+	IP_FAM134B1_T2_IP_FAM134B1_CTRL	+	IP_FAM134B1_T7_IP_FAM134B1_CTRL			2.2091	0.0187266	2.12541	+	5.27793	1.30853	0.161768	1.28786	+	2.79335	P97450	P97450	ATP5J_MOUSE	ATP synthase-coupling factor 6, mitochondrial	Atp5pf
21.2933	21.4476	22.0592	20.417	20.2535	20.4375	19.117	19.606	19.6757	19.4917	19.6417	19.8033	ATP biosynthetic process;ATP metabolic process;ATP synthesis coupled proton transport;biosynthetic process;cation transport;cellular biosynthetic process;cellular metabolic process;cellular nitrogen compound biosynthetic process;cellular nitrogen compound metabolic process;cellular process;energy coupled proton transport, down electrochemical gradient;establishment of localization;establishment o…	binding;cation transmembrane transporter activity;drug binding;hydrogen ion transmembrane transporter activity;hydrogen ion transporting ATP synthase activity, rotational mechanism;inorganic cation transmembrane transporter activity;ion transmembrane transporter activity;lipid binding;monovalent inorganic cation transmembrane transporter activity;steroid binding;substrate-specific transmembrane t…	cell part;cytoplasmic part;extracellular membrane-bounded organelle;extracellular organelle;extracellular region part;extracellular vesicular exosome;intracellular membrane-bounded organelle;intracellular organelle;intracellular organelle part;intracellular part;macromolecular complex;membrane;membrane part;membrane-bounded organelle;membrane-bounded vesicle;mitochondrial membrane part;mitochondr…	Alzheimer's disease;Huntington's disease;Oxidative phosphorylation;Parkinson's disease	+	IP_FAM134B1_T2_IP_FAM134B1_CTRL	+	IP_FAM134B1_T7_IP_FAM134B1_CTRL			2.15805	0.0183099	-1.23072		-5.10685	0.381829	0.542821	0.179367		0.908253	Q9DB20	Q9DB20;A0A338P7G3	ATPO_MOUSE	ATP synthase subunit O, mitochondrial	Atp5po
13.9668	15.2677	13.4367	14.4488	14.1071	14.4082	14.4954	12.1389	13.4114	14.6334	14.4895	14.8977	anatomical structure development;anatomical structure formation involved in morphogenesis;ATP hydrolysis coupled proton transport;brain development;cation transport;cell projection assembly;cell projection organization;cellular component assembly;cellular component assembly at cellular level;cellular component assembly involved in morphogenesis;cellular component organization;cellular component o…	active transmembrane transporter activity;ATPase activity;ATPase activity, coupled;ATPase activity, coupled to movement of substances;ATPase activity, coupled to transmembrane movement of ions;ATPase activity, coupled to transmembrane movement of ions, phosphorylative mechanism;ATPase activity, coupled to transmembrane movement of substances;catalytic activity;cation transmembrane transporter act…	apical plasma membrane;axon part;axon terminus;cell part;cell projection part;centrosome;clathrin-coated vesicle;coated vesicle;cytoplasmic membrane-bounded vesicle;cytoplasmic part;cytoplasmic vesicle;cytoskeletal part;early endosome;endosome;extracellular membrane-bounded organelle;extracellular organelle;extracellular region part;extracellular vesicular exosome;intracellular membrane-bounded o…	Collecting duct acid secretion;Epithelial cell signaling in Helicobacter pylori infection;ko05152;Lysosome;Oxidative phosphorylation;Phagosome;Rheumatoid arthritis;Vibrio cholerae infection							0.0610724	0.926546	0.0976206		0.17604	0.893411	0.261575	1.32496		1.91628	P51863	P51863	VA0D1_MOUSE	V-type proton ATPase subunit d 1	Atp6v0d1
14.6585	14.2223	14.4821	14.7596	15.2605	14.689	14.6978	14.7752	14.0037	14.2655	14.7828	14.4861	ATP hydrolysis coupled proton transport;ATP metabolic process;cation transport;cellular metabolic process;cellular nitrogen compound metabolic process;cellular process;energy coupled proton transport, against electrochemical gradient;establishment of localization;heterocycle metabolic process;hydrogen transport;ion transmembrane transport;ion transport;metabolic process;monovalent inorganic catio…	active transmembrane transporter activity;adenyl nucleotide binding;adenyl ribonucleotide binding;ATP binding;ATPase activity;ATPase activity, coupled;ATPase activity, coupled to movement of substances;ATPase activity, coupled to transmembrane movement of ions;ATPase activity, coupled to transmembrane movement of substances;binding;catalytic activity;cation transmembrane transporter activity;cati…	apical plasma membrane;cell part;cell projection;cytoplasmic part;cytosol;extracellular membrane-bounded organelle;extracellular organelle;extracellular region part;extracellular vesicular exosome;intracellular membrane-bounded organelle;intracellular organelle;intracellular organelle part;intracellular part;lysosomal membrane;macromolecular complex;membrane;membrane part;membrane-bounded organel…	Collecting duct acid secretion;Epithelial cell signaling in Helicobacter pylori infection;Oxidative phosphorylation;Phagosome;Rheumatoid arthritis;Vibrio cholerae infection							0.954639	0.150582	0.448754		2.03948	0.0223207	0.960978	0.0192178		0.0668582	P50516	P50516;P50516-2;D3YWH3;D3Z1B9	VATA_MOUSE	V-type proton ATPase catalytic subunit A	Atp6v1a
14.3967	14.0098	16.1462	17.4791	17.3677	17.3938	16.9431	16.5707	16.6982	16.8302	16.5662	16.9003	ATP hydrolysis coupled proton transport;ATP metabolic process;cation transport;cellular metabolic process;cellular nitrogen compound metabolic process;cellular process;energy coupled proton transport, against electrochemical gradient;establishment of localization;heterocycle metabolic process;hydrogen transport;ion transmembrane transport;ion transport;metabolic process;monovalent inorganic catio…	adenyl nucleotide binding;adenyl ribonucleotide binding;ATP binding;binding;catalytic activity;hydrolase activity;hydrolase activity, acting on acid anhydrides;hydrolase activity, acting on acid anhydrides, catalyzing transmembrane movement of substances;nucleotide binding;purine nucleotide binding;purine ribonucleoside triphosphate binding;purine ribonucleotide binding;ribonucleotide binding;tra…	cell part;cell projection;cytoplasm;cytoplasmic membrane-bounded vesicle;cytoplasmic part;cytoplasmic vesicle;cytosol;endomembrane system;extracellular membrane-bounded organelle;extracellular organelle;extracellular region part;extracellular vesicular exosome;integral to membrane;intracellular membrane-bounded organelle;intracellular organelle;intracellular organelle part;intracellular part;intr…	Collecting duct acid secretion;Epithelial cell signaling in Helicobacter pylori infection;Oxidative phosphorylation;Phagosome;Rheumatoid arthritis;Vibrio cholerae infection	+	IP_FAM134B1_T2_IP_FAM134B1_CTRL	+	IP_FAM134B1_T7_IP_FAM134B1_CTRL			1.75377	0.0343779	2.56262	+	3.89411	0.0659206	0.901117	0.0282421		0.18917	P62814	P62814	VATB2_MOUSE	V-type proton ATPase subunit B, brain isoform	Atp6v1b2
14.9033	14.1959	14.7576	14.6926	15.0117	14.595	13.8381	10.8838	12.1491	14.1902	13.9099	14.4254	ATP hydrolysis coupled proton transport;cation transport;cellular process;energy coupled proton transport, against electrochemical gradient;establishment of localization;hydrogen transport;ion transmembrane transport;ion transport;monovalent inorganic cation transport;proton transport;transmembrane transport;transport	active transmembrane transporter activity;ATPase activity;ATPase activity, coupled;ATPase activity, coupled to movement of substances;ATPase activity, coupled to transmembrane movement of ions;ATPase activity, coupled to transmembrane movement of ions, phosphorylative mechanism;ATPase activity, coupled to transmembrane movement of substances;ATPase binding;binding;catalytic activity;cation transm…	apical plasma membrane;cell part;cell projection;cytoplasm;cytoplasmic part;cytosol;endosome;extracellular membrane-bounded organelle;extracellular organelle;extracellular region part;extracellular vesicular exosome;intracellular membrane-bounded organelle;intracellular organelle;intracellular organelle part;intracellular part;lysosomal membrane;macromolecular complex;membrane;membrane part;membr…	Collecting duct acid secretion;Epithelial cell signaling in Helicobacter pylori infection;Oxidative phosphorylation;Phagosome;Rheumatoid arthritis;Vibrio cholerae infection							0.23174	0.709671	0.147485		0.590689	1.01855	0.225201	1.88486		2.16991	P50518	P50518	VATE1_MOUSE	V-type proton ATPase subunit E 1	Atp6v1e1
14.2413	13.8835	14.435	15.3381	15.2954	15.4126	14.5928	11.7483	13.9785	14.8321	15.0413	15.247	ATP hydrolysis coupled proton transport;cation transport;cellular component organization;cellular component organization or biogenesis;cellular membrane organization;cellular process;endocytosis;energy coupled proton transport, against electrochemical gradient;establishment of localization;hydrogen transport;ion transmembrane transport;ion transport;membrane invagination;membrane organization;mon…	active transmembrane transporter activity;ATPase activity;ATPase activity, coupled;ATPase activity, coupled to movement of substances;ATPase activity, coupled to transmembrane movement of ions;ATPase activity, coupled to transmembrane movement of substances;catalytic activity;cation transmembrane transporter activity;cation-transporting ATPase activity;hydrogen ion transmembrane transporter activ…	cell part;cytoplasmic part;extracellular membrane-bounded organelle;extracellular organelle;extracellular region part;extracellular vesicular exosome;intracellular organelle part;intracellular part;lysosomal membrane;macromolecular complex;membrane;membrane part;membrane-bounded organelle;membrane-bounded vesicle;organelle;organelle membrane;organelle part;protein complex;proton-transporting two-…	Epithelial cell signaling in Helicobacter pylori infection;ko05152;Lysosome;Oxidative phosphorylation;Phagosome;Rheumatoid arthritis;Vibrio cholerae infection	+	IP_FAM134B1_T2_IP_FAM134B1_CTRL	+	IP_FAM134B1_T7_IP_FAM134B1_CTRL			2.66801	0.0135844	1.16209	+	7.03825	0.852247	0.276772	1.60028		1.8343	Q8BVE3	Q8BVE3;A0A0A6YWP6;A0A0A6YX18;A0A0A6YVU0;A0A0A6YW86	VATH_MOUSE	V-type proton ATPase subunit H	Atp6v1h
15.5277	14.4448	13.4114	13.7986	14.5203	14.3486	13.3402	11.5844	12.7787	13.9566	13.841	14.2099	anatomical structure development;cell projection organization;cellular component organization;cellular component organization at cellular level;cellular component organization or biogenesis;cellular component organization or biogenesis at cellular level;cellular process;developmental process;nervous system development;neuron projection development;system development		cell body;cell part;cell projection;cytoplasm;cytoplasmic part;cytosol;dendrite;extracellular region part;extracellular space;intracellular part;membrane;neuron projection;neuronal cell body;perinuclear region of cytoplasm;plasma membrane								0.135837	0.836809	-0.238783		-0.368154	1.27223	0.169981	1.43475		2.71197	P28658	P28658	ATX10_MOUSE	Ataxin-10	Atxn10
14.267	14.676	13.8684	14.4563	15.3081	14.7908	15.5927	15.1329	14.8668	15.058	15.6912	15.5427	biological regulation;cellular component assembly;cellular component assembly at cellular level;cellular component organization;cellular component organization at cellular level;cellular component organization or biogenesis;cellular component organization or biogenesis at cellular level;cellular macromolecular complex assembly;cellular macromolecular complex subunit organization;cellular process;…		cell part;cytoplasm;cytoplasmic part;intracellular non-membrane-bounded organelle;intracellular organelle;intracellular organelle part;intracellular part;macromolecular complex;membrane;non-membrane-bounded organelle;nuclear body;nuclear part;nuclear speck;nucleoplasm part;organelle;organelle part;ribonucleoprotein complex;RNA granule;stress granule		+	IP_FAM134B1_T2_IP_FAM134B1_CTRL					0.788524	0.221674	0.581277		1.70846	0.337346	0.578226	0.233184		0.816811	Q7TQH0-2	Q7TQH0;A0A0U1RPL0;E9Q5Q0;Q3TGG2;Q7TQH0-2;Q7TQH0-3	ATX2L_MOUSE	Isoform 2 of Ataxin-2-like protein	Atxn2l
15.1214	15.0217	13.8841	13.7385	13.1064	13.1737	12.7276	12.1345	12.7366	13.0194	13.5641	12.2174		catalytic activity;transferase activity;transferase activity, transferring acyl groups	cell part;cytoplasmic part;endoplasmic reticulum membrane;endoplasmic reticulum part;extracellular membrane-bounded organelle;extracellular organelle;extracellular region part;extracellular vesicular exosome;integral to membrane;intracellular organelle part;intracellular part;intrinsic to membrane;membrane;membrane part;membrane-bounded organelle;membrane-bounded vesicle;organelle;organelle membr…								1.40093	0.0606022	-1.33625		-3.00552	0.384178	0.541834	0.400748		0.913033	P70295	P70295;Q3U3K9;A0A0N4SVA6	AUP1_MOUSE	Lipid droplet-regulating VLDL assembly factor AUP1	Aup1
13.8256	13.8128	13.4932	12.5826	12.3494	12.8154	11.5045	13.5094	12.2046	11.8129	11.098	11.7566	anatomical structure development;anatomical structure morphogenesis;apoptotic cell clearance;biological adhesion;biological regulation;blood vessel remodeling;cell activation;cell adhesion;cell communication;cell differentiation;cell maturation;cell migration;cell morphogenesis;cell morphogenesis involved in differentiation;cell motility;cell surface receptor linked signaling pathway;cell-substra…	adenyl nucleotide binding;adenyl ribonucleotide binding;ATP binding;binding;catalytic activity;kinase activity;lipid binding;molecular transducer activity;nucleotide binding;phosphatidylserine binding;phospholipid binding;phosphotransferase activity, alcohol group as acceptor;protein binding;protein dimerization activity;protein heterodimerization activity;protein kinase activity;protein tyrosine…	cell part;cell surface;extracellular membrane-bounded organelle;extracellular organelle;extracellular region part;extracellular space;extracellular vesicular exosome;host cell part;host cell surface;integral to membrane;intrinsic to membrane;membrane;membrane part;membrane-bounded organelle;membrane-bounded vesicle;organelle;other organism part;plasma membrane;vesicle		+	IP_FAM134B1_T2_IP_FAM134B1_CTRL					NaN	1	0		NaN	NaN	1	0		NaN	Q00993	Q00993;Q6PE80;F6YPR4	UFO_MOUSE	Tyrosine-protein kinase receptor UFO	Axl
15.0468	14.6848	12.2225	13.3322	13.2294	12.8691	13.4881	12.6599	13.2867	13.0228	13.4209	13.2269	amine metabolic process;aminoglycan biosynthetic process;aminoglycan metabolic process;biosynthetic process;carbohydrate biosynthetic process;carbohydrate metabolic process;cellular biosynthetic process;cellular carbohydrate metabolic process;cellular macromolecule biosynthetic process;cellular macromolecule metabolic process;cellular metabolic process;cellular process;cellular protein metabolic …	beta-1,3-galactosyltransferase activity;catalytic activity;galactosyltransferase activity;galactosylxylosylprotein 3-beta-galactosyltransferase activity;transferase activity;transferase activity, transferring glycosyl groups;transferase activity, transferring hexosyl groups;UDP-galactose:beta-N-acetylglucosamine beta-1,3-galactosyltransferase activity;UDP-galactosyltransferase activity;UDP-glycos…	cell part;cytoplasmic part;Golgi apparatus part;Golgi cisterna;Golgi medial cisterna;Golgi membrane;integral to membrane;intracellular organelle part;intracellular part;intrinsic to membrane;membrane;membrane part;organelle membrane;organelle part;organelle subcompartment	Glycosaminoglycan biosynthesis - chondroitin sulfate;Glycosaminoglycan biosynthesis - heparan sulfate							0.395648	0.515479	-0.841103		-0.936323	0.10305	0.845047	0.078647		0.286433	Q91Z92	Q91Z92	B3GT6_MOUSE	Beta-1,3-galactosyltransferase 6	B3galt6
13.9077	14.2339	14.2318	14.0374	14.9937	15.1144	14.025	13.8957	14.6063	14.8412	15.1072	14.5754	apoptosis;biological regulation;cell cycle checkpoint;cell death;cellular component organization;cellular component organization at cellular level;cellular component organization or biogenesis;cellular component organization or biogenesis at cellular level;cellular macromolecule metabolic process;cellular metabolic process;cellular nitrogen compound metabolic process;cellular process;cellular res…	binding;cytokine receptor binding;polyubiquitin binding;protein binding;receptor binding;small conjugating protein binding;tumor necrosis factor receptor binding;tumor necrosis factor receptor superfamily binding;ubiquitin binding	BRCA1-A complex;BRISC complex;cell part;cytoplasm;intracellular membrane-bounded organelle;intracellular organelle;intracellular organelle part;intracellular part;macromolecular complex;membrane-bounded organelle;nuclear part;nuclear ubiquitin ligase complex;nucleus;organelle;organelle part;protein complex;ubiquitin ligase complex		+	IP_FAM134B1_T2_IP_FAM134B1_CTRL					0.759938	0.235489	0.590688		1.65236	1.17197	0.183597	0.665623		2.49253	Q8K3W0	Q8K3W0;A0A0J9YV56;D3Z7P0;E9Q0U3;E9Q8Q1	BABA2_MOUSE	BRISC and BRCA1-A complex member 2	Babam2
15.1412	14.124	12.9325	16.3378	16.6134	16.1964	15.4375	15.1361	15.6053	16.1979	15.9792	15.8923	anatomical structure development;biological regulation;brain development;cellular process;cellular response to abiotic stimulus;cellular response to external stimulus;cellular response to mechanical stimulus;cellular response to stimulus;developmental process;induction of apoptosis;induction of apoptosis by extracellular signals;induction of apoptosis via death domain receptors;induction of progr…	binding;protein binding;protein complex binding	cell part;cell projection;contractile fiber part;cytoplasm;cytoplasmic part;cytosol;intracellular part;membrane;neuron projection;organelle part;plasma membrane;Z disc				+	IP_FAM134B1_T7_IP_FAM134B1_CTRL			1.6292	0.040622	2.31667	+	3.56475	1.72906	0.107862	0.630166		3.82729	Q9JLV1	Q9JLV1	BAG3_MOUSE	BAG family molecular chaperone regulator 3	Bag3
14.6086	13.8572	14.3477	14.1646	14.7736	14.484	12.4875	12.1849	12.4327	12.2048	12.1422	14.3095	anatomical structure development;antigen processing and presentation;antigen processing and presentation of peptide antigen;antigen processing and presentation of peptide antigen via MHC class I;apoptosis;apoptosis in response to endoplasmic reticulum stress;biological regulation;brain development;catabolic process;cell cycle process;cell death;cell differentiation;cellular catabolic process;cell…	binding;enzyme binding;heat shock protein binding;Hsp70 protein binding;polyubiquitin binding;proteasome binding;protein binding;protein complex binding;ribonucleoprotein binding;ribosome binding;small conjugating protein binding;ubiquitin binding;ubiquitin protein ligase binding	BAT3 complex;cell part;cytoplasm;cytoplasmic part;cytosol;cytosolic part;ER membrane insertion complex;intracellular membrane-bounded organelle;intracellular organelle;intracellular organelle part;intracellular part;macromolecular complex;membrane-bounded organelle;nuclear part;nucleoplasm;nucleus;organelle;organelle part;protein complex								0.291147	0.632759	0.202853		0.719716	0.291261	0.617536	0.517137		0.719959	Q9Z1R2	Q9Z1R2;G3UXT8;Q3UF95;A0A1B0GX81;G3UYQ2;G3UZT6	BAG6_MOUSE	Large proline-rich protein BAG6	Bag6
19.6064	18.9961	19.482	15.9102	16.3554	15.9108	20.2066	20.3857	20.7955	19.6197	19.1516	19.6208	cellular macromolecule metabolic process;cellular metabolic process;cellular nitrogen compound metabolic process;cellular process;DNA integration;DNA metabolic process;macromolecule metabolic process;metabolic process;nitrogen compound metabolic process;nucleic acid metabolic process;nucleobase-containing compound metabolic process;primary metabolic process	binding;DNA binding;nucleic acid binding	cell part;chromosome;cytoplasm;extracellular membrane-bounded organelle;extracellular organelle;extracellular region part;extracellular vesicular exosome;intracellular membrane-bounded organelle;intracellular non-membrane-bounded organelle;intracellular organelle;intracellular organelle part;intracellular part;membrane-bounded organelle;membrane-bounded vesicle;non-membrane-bounded organelle;nucl…		+	IP_FAM134B1_T2_IP_FAM134B1_CTRL	+	IP_FAM134B1_T7_IP_FAM134B1_CTRL			3.80572	0.0130667	-3.30271		-13.8754	1.88644	0.0909565	-0.998568		-4.26628	O54962	O54962	BAF_MOUSE	Barrier-to-autointegration factor	Banf1
13.7112	16.4265	15.4352	14.7592	16.0658	15.3367	14.0261	14.7471	14.0816	15.169	14.7976	14.6873	anatomical structure development;biological regulation;cell differentiation;cell differentiation involved in kidney development;cellular developmental process;cellular process;developmental process;epithelial cell differentiation;epithelial cell differentiation involved in kidney development;glomerular epithelial cell differentiation;glomerular visceral epithelial cell differentiation;negative re…	binding;DNA binding;nucleic acid binding;protein binding;protein binding transcription factor activity;protein domain specific binding;regulatory region DNA binding;regulatory region nucleic acid binding;transcription cofactor activity;transcription corepressor activity;transcription factor binding transcription factor activity;transcription regulatory region DNA binding	cell junction;cell part;cell projection part;cytoplasm;extracellular membrane-bounded organelle;extracellular organelle;extracellular region part;extracellular vesicular exosome;growth cone;intracellular membrane-bounded organelle;intracellular organelle;intracellular organelle part;intracellular part;macromolecular complex;membrane;membrane-bounded organelle;membrane-bounded vesicle;nuclear body…								0.0787142	0.904396	0.196244		0.223317	1.02899	0.222983	0.599704		2.19143	Q91XV3	Q91XV3	BASP1_MOUSE	Brain acid soluble protein 1	Basp1
14.5218	13.395	15.6873	15.0415	16.4491	15.1433	12.9375	14.1554	11.6611	15.0129	15.029	13.833	activation of caspase activity;activation of caspase activity by cytochrome c;anatomical structure development;anatomical structure homeostasis;anatomical structure morphogenesis;apoptosis;apoptosis in response to endoplasmic reticulum stress;apoptotic mitochondrial changes;appendage morphogenesis;B cell activation;B cell apoptosis;B cell homeostasis;B cell homeostatic proliferation;B cell negati…	BH domain binding;BH3 domain binding;binding;channel activity;death domain binding;identical protein binding;lipid binding;passive transmembrane transporter activity;protein binding;protein dimerization activity;protein domain specific binding;protein heterodimerization activity;protein homodimerization activity;transmembrane transporter activity;transporter activity	BAX complex;Bcl-2 family protein complex;cell part;cytoplasm;cytoplasmic part;cytosol;endoplasmic reticulum;endoplasmic reticulum membrane;endoplasmic reticulum part;envelope;extracellular membrane-bounded organelle;extracellular organelle;extracellular region part;extracellular vesicular exosome;integral to membrane;intracellular;intracellular membrane-bounded organelle;intracellular organelle;i…	Amyotrophic lateral sclerosis (ALS);Apoptosis;Colorectal cancer;Huntington's disease;ko05152;Neurotrophin signaling pathway;p53 signaling pathway;Pathways in cancer;Prion diseases;Protein processing in endoplasmic reticulum							0.558405	0.363551	1.00995		1.25918	0.973167	0.234827	1.70697		2.07708	Q07813	Q07813;A0A1B0GSH8;A0A1B0GT81;A0A1B0GTA4;A0A1B0GS13	BAX_MOUSE	Apoptosis regulator BAX	Bax
14.7862	13.9202	16.1594	15.6555	16.0303	16.4292	13.5867	13.8984	14.7513	15.2995	14.3888	15.7156	biological regulation;calcium ion homeostasis;calcium-mediated signaling;calcium-mediated signaling using intracellular calcium source;cation homeostasis;cellular calcium ion homeostasis;cellular cation homeostasis;cellular chemical homeostasis;cellular divalent inorganic cation homeostasis;cellular homeostasis;cellular ion homeostasis;cellular localization;cellular macromolecule localization;cel…	binding;MHC class I protein binding;MHC protein binding;protein binding;protein complex binding;receptor binding	cell part;clathrin-coated vesicle;coated vesicle;cytoplasmic membrane-bounded vesicle;cytoplasmic part;cytoplasmic vesicle;endoplasmic reticulum;endoplasmic reticulum membrane;endoplasmic reticulum part;endoplasmic reticulum-Golgi intermediate compartment membrane;Golgi apparatus part;Golgi cisterna membrane;Golgi membrane;integral to membrane;integral to plasma membrane;intracellular membrane-bo…	Protein processing in endoplasmic reticulum							0.718685	0.258972	1.08306		1.57168	0.94233	0.244508	1.05579		2.01458	Q61335	Q61335	BAP31_MOUSE	B-cell receptor-associated protein 31	Bcap31
14.7217	14.3263	14.5688	13.1338	11.9686	14.2851	13.4858	14.7939	14.1282	14	14.1637	14.1688	cellular macromolecule metabolic process;cellular metabolic process;cellular nitrogen compound metabolic process;cellular process;macromolecule metabolic process;metabolic process;mRNA metabolic process;mRNA processing;nitrogen compound metabolic process;nuclear mRNA splicing, via spliceosome;nucleic acid metabolic process;nucleobase-containing compound metabolic process;primary metabolic process…		cell junction;cell part;chromosomal part;DNA replication factor A complex;intracellular membrane-bounded organelle;intracellular non-membrane-bounded organelle;intracellular organelle;intracellular organelle part;intracellular part;macromolecular complex;membrane-bounded organelle;non-membrane-bounded organelle;nuclear chromosome part;nuclear part;nucleolus;nucleoplasm;nucleus;organelle;organelle…	Spliceosome							NaN	1	0		NaN	0.0219763	0.960825	-0.0251331		-0.0658505	Q9D287	Q9D287	SPF27_MOUSE	Pre-mRNA-splicing factor SPF27	Bcas2
14.3891	14.1829	13.6286	12.5339	12.5971	11.7617	13.3725	12.6546	11.86	12.6295	14.1525	12.5229	anatomical structure formation involved in morphogenesis;angiogenesis;biological regulation;biosynthetic process;cellular biosynthetic process;cellular component organization;cellular component organization at cellular level;cellular component organization or biogenesis;cellular component organization or biogenesis at cellular level;cellular macromolecule biosynthetic process;cellular macromolecu…	acetyltransferase activator activity;beta-tubulin binding;binding;chromatin binding;cytoskeletal protein binding;enzyme activator activity;enzyme binding;enzyme regulator activity;histone acetyltransferase binding;histone binding;hormone receptor binding;nuclear hormone receptor binding;protein binding;receptor binding;transcription factor binding;tubulin binding	cell leading edge;cell part;cell periphery;chromatin;chromosomal part;cytoplasm;cytoplasmic microtubule;cytoplasmic part;cytoskeletal part;cytoskeleton;intermediate filament cytoskeleton;intracellular membrane-bounded organelle;intracellular non-membrane-bounded organelle;intracellular organelle;intracellular organelle part;intracellular part;macromolecular complex;membrane-bounded organelle;micr…								NaN	1	0		NaN	0.277684	0.634958	0.4726		0.690931	Q8CCN5;Q8CCN5-2	Q8CCN5;B1AR74;Q8CCN5-2;Q0VF62	BCAS3_MOUSE	BCAS3 microtubule associated cell migration factor	Bcas3
14.8996	13.3274	13.2079	12.3734	12.8967	11.1723	12.6267	12.2299	12.8988	11.8304	11.7531	10.8511	amine biosynthetic process;amine catabolic process;amine metabolic process;biological regulation;biosynthetic process;branched chain family amino acid biosynthetic process;branched chain family amino acid catabolic process;branched chain family amino acid metabolic process;carboxylic acid biosynthetic process;carboxylic acid catabolic process;carboxylic acid metabolic process;catabolic process;ce…	branched-chain-amino-acid transaminase activity;catalytic activity;L-isoleucine transaminase activity;L-leucine transaminase activity;L-valine transaminase activity;transaminase activity;transferase activity;transferase activity, transferring nitrogenous groups	cell part;cytoplasmic part;cytosol;intracellular membrane-bounded organelle;intracellular organelle;intracellular part;membrane-bounded organelle;mitochondrion;organelle	Pantothenate and CoA biosynthesis;Valine, leucine and isoleucine biosynthesis;Valine, leucine and isoleucine degradation							NaN	1	0		NaN	NaN	1	0		NaN	P24288	P24288;E9Q4K3;B2KFA8;B2KFA9;Q8CBC8	BCAT1_MOUSE	Branched-chain-amino-acid aminotransferase, cytosolic	Bcat1
14.1625	14.9438	13.9676	16.0365	15.2488	15.6205	14.7426	13.8501	14.1541	15.1556	15.0073	15.311	amine biosynthetic process;amine catabolic process;amine metabolic process;biological regulation;biosynthetic process;branched chain family amino acid biosynthetic process;branched chain family amino acid catabolic process;branched chain family amino acid metabolic process;carboxylic acid biosynthetic process;carboxylic acid catabolic process;carboxylic acid metabolic process;catabolic process;ce…	branched-chain-amino-acid transaminase activity;catalytic activity;L-isoleucine transaminase activity;L-leucine transaminase activity;L-valine transaminase activity;transaminase activity;transferase activity;transferase activity, transferring nitrogenous groups	cell part;cytoplasmic part;intracellular membrane-bounded organelle;intracellular organelle;intracellular part;membrane-bounded organelle;mitochondrion;organelle	Pantothenate and CoA biosynthesis;Valine, leucine and isoleucine biosynthesis;Valine, leucine and isoleucine degradation			+	IP_FAM134B1_T7_IP_FAM134B1_CTRL			1.56622	0.045551	1.2773	+	3.40507	1.52005	0.131225	0.909008		3.2907	O35855	O35855;A0A1B0GX27;O88374	BCAT2_MOUSE	Branched-chain-amino-acid aminotransferase, mitochondrial	Bcat2
14.6419	14.2344	13.734	11.9556	12.766	12.5867	13.4487	12.2418	12.7209	12.9097	12.0664	12.297	amine catabolic process;amine metabolic process;branched chain family amino acid catabolic process;branched chain family amino acid metabolic process;carboxylic acid catabolic process;carboxylic acid metabolic process;catabolic process;cellular amine metabolic process;cellular amino acid catabolic process;cellular amino acid metabolic process;cellular catabolic process;cellular ketone metabolic p…	[3-methyl-2-oxobutanoate dehydrogenase (acetyl-transferring)] kinase activity;adenyl nucleotide binding;adenyl ribonucleotide binding;ATP binding;binding;catalytic activity;kinase activity;nucleotide binding;phosphotransferase activity, alcohol group as acceptor;protein kinase activity;protein serine/threonine kinase activity;purine nucleotide binding;purine ribonucleoside triphosphate binding;pu…	cell part;cytoplasmic part;dihydrolipoyl dehydrogenase complex;intracellular membrane-bounded organelle;intracellular organelle;intracellular organelle part;intracellular part;macromolecular complex;membrane-bounded organelle;mitochondrial alpha-ketoglutarate dehydrogenase complex;mitochondrial part;mitochondrial tricarboxylic acid cycle enzyme complex;mitochondrion;organelle;organelle part;prote…		+	IP_FAM134B1_T2_IP_FAM134B1_CTRL	+	IP_FAM134B1_T7_IP_FAM134B1_CTRL			2.09905	0.0194754	-1.76731		-4.9145	0.367394	0.554265	-0.379433		-0.87877	O55028	O55028;A0A0U1RNL7;A0A0U1RPT4;A0A0U1RQ97;D3Z7R0	BCKD_MOUSE	[3-methyl-2-oxobutanoate dehydrogenase [lipoamide]] kinase, mitochondrial	Bckdk
14.0653	14.1668	14.6708	12.4316	13.1596	13.3377	14.7316	12.5083	14.0684	12.6569	11.3974	13.2922	apoptosis;biological regulation;biosynthetic process;cell death;cellular biosynthetic process;cellular macromolecule biosynthetic process;cellular macromolecule metabolic process;cellular metabolic process;cellular nitrogen compound metabolic process;cellular process;cellular response to stimulus;cellular response to stress;death;macromolecule biosynthetic process;macromolecule metabolic process;…	binding;DNA binding;nucleic acid binding	cell part;cytoplasm;intracellular membrane-bounded organelle;intracellular non-membrane-bounded organelle;intracellular organelle;intracellular organelle part;intracellular part;membrane-bounded organelle;non-membrane-bounded organelle;nuclear part;nucleolus;nucleoplasm;nucleus;organelle;organelle part				+	IP_FAM134B1_T7_IP_FAM134B1_CTRL			1.77801	0.034615	-1.32463		-3.9604	0.697731	0.34653	-1.3206		-1.53079	Q8K019;Q8K019-2;Q8K019-3	Q8K019;Q8K019-2;Q8K019-3;A0A087WQA0;A0A087WRN1;F8WI22	BCLF1_MOUSE	Bcl-2-associated transcription factor 1	Bclaf1
14.1891	14.116	14.3491	13.1008	13.6031	14.4087	13.6257	14.1267	14.9256	14.78	14.6792	14.4741	amine metabolic process;aminoglycan metabolic process;blood vessel remodeling;carbohydrate metabolic process;cellular macromolecule metabolic process;cellular metabolic process;cellular process;cellular protein metabolic process;chondroitin sulfate metabolic process;glycosaminoglycan metabolic process;macromolecule metabolic process;macromolecule modification;metabolic process;multicellular organ…	binding;carbohydrate binding;extracellular matrix binding;glycosaminoglycan binding;pattern binding;polysaccharide binding	cell part;cell surface;cytoplasmic membrane-bounded vesicle;cytoplasmic part;cytoplasmic vesicle;extracellular matrix;extracellular membrane-bounded organelle;extracellular organelle;extracellular region part;extracellular vesicular exosome;intracellular;intracellular membrane-bounded organelle;intracellular organelle;intracellular part;membrane;membrane-bounded organelle;membrane-bounded vesicle…								0.593366	0.339237	-0.513857		-1.32745	0.465054	0.485066	0.418433		1.07543	P28653	P28653	PGS1_MOUSE	Biglycan	Bgn
16.5111	16.5358	16.8998	16.3181	17.2625	16.9162	15.1737	16.1871	16.3676	15.6273	16.3578	15.2916	biological regulation;cell differentiation;cellular component assembly;cellular component assembly at cellular level;cellular component organization;cellular component organization at cellular level;cellular component organization or biogenesis;cellular component organization or biogenesis at cellular level;cellular developmental process;cellular macromolecular complex assembly;cellular macromole…	binding;cytoskeletal protein binding;enzyme binding;identical protein binding;protein binding;RNA polymerase binding;tau protein binding	axon;axon part;axon terminus;cell part;cell projection;cell projection part;cerebellar mossy fiber;clathrin-coated vesicle;coated vesicle;contractile fiber part;cytoplasm;cytoplasmic membrane-bounded vesicle;cytoplasmic part;cytoplasmic vesicle;cytoskeletal part;I band;initial segment;intracellular membrane-bounded organelle;intracellular organelle;intracellular organelle part;intracellular part;…								0.23818	0.702593	0.183361		0.604945	0.112044	0.833437	-0.150573		-0.309206	O08539-2	O08539;O08539-2;A0A3Q4EBK4;Q6P1B9	BIN1_MOUSE	Isoform 2 of Myc box-dependent-interacting protein 1	Bin1
14.0093	13.8317	14.2591	14.5315	14.8009	14.5773	14.9366	11.4939	11.859	14.4595	14.6827	14.7071	anatomical structure development;apoptosis;biological regulation;cell cycle phase;cell cycle process;cell death;cell division;cellular component organization;cellular component organization at cellular level;cellular component organization or biogenesis;cellular component organization or biogenesis at cellular level;cellular macromolecule metabolic process;cellular metabolic process;cellular proc…	acid-amino acid ligase activity;catalytic activity;cysteine-type endopeptidase inhibitor activity;endopeptidase inhibitor activity;endopeptidase regulator activity;enzyme inhibitor activity;enzyme regulator activity;ligase activity;ligase activity, forming carbon-nitrogen bonds;peptidase inhibitor activity;peptidase regulator activity;small conjugating protein ligase activity;ubiquitin-protein li…	cell part;cytoplasm;cytoplasmic part;cytoskeletal part;endosome;Golgi apparatus part;intracellular membrane-bounded organelle;intracellular organelle;intracellular organelle part;intracellular part;membrane;membrane-bounded organelle;microtubule organizing center;midbody;organelle;organelle part;spindle pole;trans-Golgi network	Ubiquitin mediated proteolysis			+	IP_FAM134B1_T7_IP_FAM134B1_CTRL			1.80694	0.0343342	0.603187		4.04048	0.780667	0.305185	1.85327		1.69303	O88738;O88738-2;O88738-3	O88738;O88738-2;O88738-3;S4R1L5;S4R2P8	BIRC6_MOUSE	Baculoviral IAP repeat-containing protein 6	Birc6
17.8605	18.3806	18.876	16.4516	16.0627	16.3761	15.8068	16.5478	16.9027	16.1176	17	16.3324	response to chemical stimulus;response to drug;response to stimulus;response to toxin	catalytic activity;cysteine-type endopeptidase activity;cysteine-type peptidase activity;endopeptidase activity;hydrolase activity;peptidase activity;peptidase activity, acting on L-amino acid peptides	cell part;cytoplasm;extracellular membrane-bounded organelle;extracellular organelle;extracellular region part;extracellular vesicular exosome;intracellular membrane-bounded organelle;intracellular organelle;intracellular organelle part;intracellular part;membrane-bounded organelle;membrane-bounded vesicle;nuclear part;nucleoplasm;nucleus;organelle;organelle part;vesicle				+	IP_FAM134B1_T7_IP_FAM134B1_CTRL			2.55363	0.014324	-2.07557		-6.55881	0.0528787	0.919001	0.0642185		0.1536	Q8R016	Q8R016;E9PY26	BLMH_MOUSE	Bleomycin hydrolase	Blmh
15.1379	13.2868	14.3544	19.0002	18.9854	19.1002	18.3915	17.3733	17.1014	18.9628	18.58	18.9646	catabolic process;cellular catabolic process;cellular metabolic process;cellular nitrogen compound catabolic process;cellular nitrogen compound metabolic process;cellular process;cofactor catabolic process;cofactor metabolic process;heme catabolic process;heme metabolic process;heterocycle catabolic process;heterocycle metabolic process;metabolic process;nitrogen compound metabolic process;oxidat…	biliverdin reductase activity;binding;catalytic activity;cation binding;ion binding;metal ion binding;nucleotide binding;oxidoreductase activity;oxidoreductase activity, acting on the CH-CH group of donors;oxidoreductase activity, acting on the CH-CH group of donors, NAD or NADP as acceptor;transition metal ion binding;zinc ion binding	cell part;cytoplasm;extracellular membrane-bounded organelle;extracellular organelle;extracellular region part;extracellular vesicular exosome;intracellular part;membrane-bounded organelle;membrane-bounded vesicle;organelle;vesicle	Porphyrin and chlorophyll metabolism	+	IP_FAM134B1_T2_IP_FAM134B1_CTRL	+	IP_FAM134B1_T7_IP_FAM134B1_CTRL			3.04935	0.0192099	4.7689	+	8.86934	1.37239	0.150621	1.21371	+	2.93917	Q9CY64	Q9CY64	BIEA_MOUSE	Biliverdin reductase A	Blvra
14.4609	14.7818	15.0977	11.7322	14.5799	12.91	11.6752	11.6178	12.083	14.0732	12.9238	13.2115	catabolic process;cellular catabolic process;cellular metabolic process;cellular nitrogen compound catabolic process;cellular nitrogen compound metabolic process;cellular process;cofactor catabolic process;cofactor metabolic process;heme catabolic process;heme metabolic process;heterocycle catabolic process;heterocycle metabolic process;metabolic process;nitrogen compound metabolic process;pigmen…	biliverdin reductase activity;catalytic activity;flavin reductase activity;oxidoreductase activity;oxidoreductase activity, acting on the CH-CH group of donors;oxidoreductase activity, acting on the CH-CH group of donors, NAD or NADP as acceptor;oxidoreductase activity, acting on the CH-NH group of donors;oxidoreductase activity, acting on the CH-NH group of donors, NAD or NADP as acceptor	cell part;cytoplasm;cytoplasmic part;cytosol;extracellular membrane-bounded organelle;extracellular organelle;extracellular region part;extracellular vesicular exosome;intracellular organelle part;intracellular part;membrane;membrane-bounded organelle;membrane-bounded vesicle;nuclear part;nucleoplasm;organelle;organelle part;plasma membrane;vesicle	Porphyrin and chlorophyll metabolism;Riboflavin metabolism							0.942968	0.155567	-1.70611		-2.01587	1.89616	0.0912157	1.61081	+	4.29448	Q923D2	Q923D2;E9PZC3;A0A0U1RPU7	BLVRB_MOUSE	Flavin reductase (NADPH)	Blvrb
13.8114	13.8191	14.9206	14.9332	14.9438	15.4345	14.8921	14.2363	14.7698	15.1876	14.9764	15.592		catalytic activity;hydrolase activity	cell part;cytoplasmic part;extracellular membrane-bounded organelle;extracellular organelle;extracellular region part;extracellular vesicular exosome;intracellular membrane-bounded organelle;intracellular organelle;intracellular part;membrane-bounded organelle;membrane-bounded vesicle;mitochondrion;organelle;vesicle								1.07088	0.115634	0.920142		2.27835	1.07625	0.214472	0.619274		2.28957	Q8R164	Q8R164	BPHL_MOUSE	Valacyclovir hydrolase	Bphl
14.4476	14.2912	12.6238	13.9063	13.8484	13.9773	11.1823	13.1353	11.1722	13.6244	13.6305	14.342	cellular lipid metabolic process;cellular metabolic process;cellular process;dephosphorylation;glycerolipid metabolic process;glycerophospholipid metabolic process;lipid metabolic process;lipid modification;lipid phosphorylation;metabolic process;organophosphate metabolic process;phosphate-containing compound metabolic process;phosphatidylinositol metabolic process;phosphatidylinositol phosphoryl…	3'(2'),5'-bisphosphate nucleotidase activity;binding;catalytic activity;cation binding;hydrolase activity;hydrolase activity, acting on ester bonds;inositol bisphosphate phosphatase activity;inositol or phosphatidylinositol phosphatase activity;inositol phosphate phosphatase activity;inositol-1,4-bisphosphate 1-phosphatase activity;ion binding;magnesium ion binding;metal ion binding;nucleotidase …	extracellular membrane-bounded organelle;extracellular organelle;extracellular region part;extracellular vesicular exosome;membrane-bounded organelle;membrane-bounded vesicle;organelle;vesicle	Sulfur metabolism							0.0739135	0.911125	0.123149		0.210586	1.36836	0.151027	2.03568	+	2.92986	Q9Z0S1	Q9Z0S1;A0A1B0GRV0;D3Z5X0	BPNT1_MOUSE	3'(2'),5'-bisphosphate nucleotidase 1	Bpnt1
13.1937	13.2437	13.775	12.1523	12.226	14.0385	14.5744	14.6834	13.5181	14.5472	14.7453	13.9896	cellular component assembly;cellular component assembly at cellular level;cellular component organization;cellular component organization at cellular level;cellular component organization or biogenesis;cellular component organization or biogenesis at cellular level;cellular macromolecular complex assembly;cellular macromolecular complex subunit organization;cellular process;macromolecular complex…	binding;nucleic acid binding;RNA binding	cell part;intracellular membrane-bounded organelle;intracellular non-membrane-bounded organelle;intracellular organelle;intracellular organelle part;intracellular part;membrane-bounded organelle;non-membrane-bounded organelle;nuclear part;nucleolus;nucleus;organelle;organelle part								NaN	1	0		NaN	0.143943	0.787538	0.168736		0.38784	Q9DCA5	Q9DCA5;E9Q2V8;F6QAG4	BRX1_MOUSE	Ribosome biogenesis protein BRX1 homolog	Brix1
14.4582	14.2486	13.4387	14.5785	15.3292	14.6092	13.1182	12.0288	11.5249	13.2395	11.7468	13.5803	anatomical structure development;anatomical structure morphogenesis;decidualization;developmental process;developmental process involved in reproduction;embryo implantation;establishment of localization;establishment of localization in cell;establishment of protein localization;establishment of protein localization in membrane;establishment of protein localization in plasma membrane;intracellular…	binding;carbohydrate binding;mannose binding;monosaccharide binding;sugar binding	acrosomal membrane;adherens junction;anchoring junction;cell junction;cell part;cell-substrate adherens junction;cell-substrate junction;cytoplasmic membrane-bounded vesicle;cytoplasmic part;cytoplasmic vesicle;cytoplasmic vesicle membrane;cytoplasmic vesicle part;extracellular membrane-bounded organelle;extracellular organelle;extracellular region part;extracellular vesicular exosome;focal adhes…								0.933326	0.159649	0.790498		1.99641	0.358709	0.560202	0.631524		0.860946	P18572;P18572-2	P18572;P18572-2;K3W4Q8;J3QP71	BASI_MOUSE	Basigin	Bsg
14.6132	13.6711	13.7608	13.8072	13.8579	13.7998	14.5957	14.7655	14.3107	14.7851	15.8263	15.1603			cell part;cytoplasmic mRNA processing body;cytoplasmic part;intracellular non-membrane-bounded organelle;intracellular organelle;intracellular part;macromolecular complex;non-membrane-bounded organelle;organelle;ribonucleoprotein complex;RNA granule								0.255609	0.677888	-0.19342		-0.643179	0.988056	0.2331	0.699914		2.10743	E9PY28;F6WBW4	E9PY28;F6WBW4	E9PY28_MOUSE;F6WBW4_MOUSE	BTB (POZ) domain containing 2	Btbd2
14.2707	14.122	15.5221	14.3799	15.5596	15.2273	14.0482	12.3027	12.7637	13.2335	14.4097	13.4269	biological regulation;biosynthetic process;cellular biosynthetic process;cellular macromolecule biosynthetic process;cellular macromolecule metabolic process;cellular metabolic process;cellular nitrogen compound metabolic process;cellular process;chordate embryonic development;developmental process;embryo development;embryo development ending in birth or egg hatching;establishment of localization…		cell part;cytoplasm;intracellular membrane-bounded organelle;intracellular organelle;intracellular part;membrane-bounded organelle;nucleus;organelle								0.299356	0.619886	0.417316		0.737152	0.439148	0.502129	0.651828		1.02383	Q64152-2	Q64152;Q64152-2	BTF3_MOUSE	Isoform 2 of Transcription factor BTF3	Btf3
14.1517	13.6746	14.4383	11.2297	15.0771	14.456	11.3762	11.5766	12.2959	11.6568	12.195	11.8429											0.154264	0.810342	-0.500583		-0.412639	0.175843	0.754002	0.148681		0.463585	Q9CQH7	Q9CQH7	BT3L4_MOUSE	Transcription factor BTF3 homolog 4	Btf3l4
15.8091	16.5685	15.9299	17.1953	16.7395	17.0559	16.8755	16.2237	16.6153	16.9443	17.0488	16.8891	attachment of spindle microtubules to chromosome;attachment of spindle microtubules to kinetochore;biological regulation;cell cycle;cell cycle checkpoint;cell cycle process;cell division;cellular component organization;cellular component organization at cellular level;cellular component organization or biogenesis;cellular component organization or biogenesis at cellular level;cellular process;chr…		cell part;chromosomal part;condensed chromosome kinetochore;intracellular non-membrane-bounded organelle;intracellular organelle;intracellular organelle part;intracellular part;kinetochore;macromolecular complex;non-membrane-bounded organelle;nuclear part;nucleoplasm;organelle;organelle part;protein complex	Cell cycle;Cell cycle - yeast	+	IP_FAM134B1_T2_IP_FAM134B1_CTRL	+	IP_FAM134B1_T7_IP_FAM134B1_CTRL			1.52162	0.0499402	0.894393		3.29454	0.93241	0.248114	0.389233		1.99456	Q9WVA3	Q9WVA3;A0A140LHA2	BUB3_MOUSE	Mitotic checkpoint protein BUB3	Bub3
13.205	14.3916	13.6334	11.2962	15.2282	15.8046	15.9474	15.8779	16.0541	16.7982	16.9652	16.4524	biological regulation;biosynthetic process;cellular biosynthetic process;cellular component organization;cellular component organization at cellular level;cellular component organization or biogenesis;cellular component organization or biogenesis at cellular level;cellular macromolecule biosynthetic process;cellular macromolecule metabolic process;cellular metabolic process;cellular nitrogen comp…	catalytic activity;methyltransferase activity;transferase activity;transferase activity, transferring one-carbon groups	cell part;cytoplasm;intracellular membrane-bounded organelle;intracellular organelle;intracellular part;membrane-bounded organelle;nucleus;organelle	Histidine metabolism;Polycyclic aromatic hydrocarbon degradation;Tyrosine metabolism							0.0893544	0.888526	0.366347		0.251195	2.08954	0.0752453	0.778824		4.88405	Q9CY21	Q9CY21;D3YYK7;Q9DCT4	BUD23_MOUSE	Probable 18S rRNA (guanine-N(7))-methyltransferase	Bud23
13.5595	14.9121	16.1754	15.4373	15.4614	15.3615	14.0453	15.2704	14.0237	14.3693	15.1147	14.6024	cellular macromolecule metabolic process;cellular metabolic process;cellular nitrogen compound metabolic process;cellular process;macromolecule metabolic process;metabolic process;mRNA metabolic process;mRNA processing;nitrogen compound metabolic process;nuclear mRNA splicing, via spliceosome;nucleic acid metabolic process;nucleobase-containing compound metabolic process;primary metabolic process…		cell part;intracellular organelle part;intracellular part;macromolecular complex;nuclear part;organelle part;ribonucleoprotein complex;spliceosomal complex								0.28726	0.636741	0.537772		0.71143	0.20604	0.720596	0.249008		0.533043	Q6PGH1	Q6PGH1	BUD31_MOUSE	Protein BUD31 homolog	Bud31
13.4242	14.7168	12.9768	13.2221	11.858	13.1297	12.126	12.2199	12.0552	11.7987	11.8904	12.2998	anatomical structure development;anatomical structure morphogenesis;biological adhesion;biological regulation;cardiac cell development;cardiac muscle cell development;cell adhesion;cell development;cell differentiation;cell migration;cell migration involved in heart development;cell morphogenesis;cell morphogenesis involved in differentiation;cell motility;cell-cell adhesion;cell-substrate adhesi…	adenyl nucleotide binding;adenyl ribonucleotide binding;AMP binding;binding;cAMP binding;cyclic nucleotide binding;nucleotide binding;purine nucleotide binding;purine ribonucleotide binding;ribonucleotide binding;structural molecule activity	cell junction;cell part;cell projection membrane;cell projection part;cell-cell junction;integral to membrane;intrinsic to membrane;lateral plasma membrane;membrane;membrane part;occluding junction;plasma membrane;plasma membrane part;tight junction								0.640958	0.307331	-0.969333		-1.42018	0.354344	0.564892	-0.137403		-0.851964	Q9ES83	Q9ES83	POPD1_MOUSE	Blood vessel epicardial substance	Bves
14.9736	14.2304	13.7563	13.9723	15.5877	14.6595	14.1475	11.672	13.2209	14.1082	13.5979	14.4815	biological regulation;biosynthetic process;cellular biosynthetic process;cellular macromolecule biosynthetic process;cellular macromolecule metabolic process;cellular metabolic process;cellular nitrogen compound metabolic process;cellular process;macromolecule biosynthetic process;macromolecule metabolic process;metabolic process;nitrogen compound metabolic process;nucleic acid metabolic process;…		cell part;cytoplasm;intracellular part;membrane								0.288954	0.635574	0.419719		0.715045	0.614801	0.392543	1.04906		1.36923	Q9CQC6	Q9CQC6;A0A087WPF9;A0A087WQS2;A0A087WS48	5MP2_MOUSE	eIF5-mimic protein 2	Bzw1
14.9846	15.4042	15.1589	15.8542	16.3736	16.4573	14.5146	12.623	13.8837	15.4989	15.089	15.4022	activation of immune response;apoptosis;biological regulation;biosynthetic process;cell death;cellular biosynthetic process;cellular component assembly;cellular component assembly at cellular level;cellular component organization;cellular component organization at cellular level;cellular component organization or biogenesis;cellular component organization or biogenesis at cellular level;cellular …	adrenergic receptor binding;binding;carbohydrate binding;complement binding;complement component C1q binding;glycosaminoglycan binding;G-protein-coupled receptor binding;hyaluronic acid binding;kininogen binding;mRNA binding;nucleic acid binding;opsonin binding;pattern binding;polysaccharide binding;protein binding;protein binding transcription factor activity;receptor binding;RNA binding;transcr…	cell part;cell surface;cytoplasm;cytoplasmic part;cytosol;extracellular region;intracellular membrane-bounded organelle;intracellular non-membrane-bounded organelle;intracellular organelle;intracellular organelle lumen;intracellular organelle part;intracellular part;membrane;membrane-bounded organelle;membrane-enclosed lumen;mitochondrial matrix;mitochondrial part;mitochondrion;non-membrane-bound…		+	IP_FAM134B1_T2_IP_FAM134B1_CTRL	+	IP_FAM134B1_T7_IP_FAM134B1_CTRL			2.01785	0.0222048	1.04581	+	4.65892	1.3586	0.152311	1.65625	+	2.90738	O35658	O35658;Q8R5L1	C1QBP_MOUSE	Complement component 1 Q subcomponent-binding protein, mitochondrial	C1qbp
13.7101	15.1558	13.8948	12.4515	13.3382	13.1775	17.4611	17.5118	17.5405	17.8088	17.8365	17.6693	biological regulation;calcium ion homeostasis;cation homeostasis;cellular calcium ion homeostasis;cellular cation homeostasis;cellular chemical homeostasis;cellular component assembly;cellular component organization;cellular component organization or biogenesis;cellular divalent inorganic cation homeostasis;cellular homeostasis;cellular ion homeostasis;cellular metal ion homeostasis;cellular proc…	binding;collagen binding;protein binding	cell part;collagen;extracellular matrix part;extracellular region part;extracellular space;integral to membrane;integral to plasma membrane;intrinsic to membrane;intrinsic to plasma membrane;membrane part;plasma membrane part								1.12233	0.1004	-1.2645		-2.38653	2.034	0.0796069	0.267012		4.70894	Q9QXP7	Q9QXP7	C1QT1_MOUSE	Complement C1q tumor necrosis factor-related protein 1	C1qtnf1
19.6953	18.7288	18.3839	11.8519	16.6515	17.1248	15.8517	17.0096	16.7642	16.3779	15.8674	16.7188	cellular component assembly;cellular component organization;cellular component organization or biogenesis;macromolecular complex assembly;macromolecular complex subunit organization;protein complex assembly;protein complex subunit organization;protein heterooligomerization;protein heterotrimerization;protein oligomerization;protein trimerization	binding;identical protein binding;protein binding	collagen;extracellular matrix part;extracellular region part;extracellular space		+	IP_FAM134B1_T2_IP_FAM134B1_CTRL					1.0112	0.132445	-3.72658		-2.15481	0.196909	0.728849	-0.220508		-0.512248	Q6IR41	Q6IR41	C1QT6_MOUSE	Complement C1q tumor necrosis factor-related protein 6	C1qtnf6
16.6046	15.8414	17.1408	16.3009	16.9721	16.4806	17.0503	17.1535	17.5372	15.8297	15.7229	16.4268	cellular metabolic process;cellular process;metabolic process;one-carbon metabolic process;response to chemical stimulus;response to ethanol;response to organic substance;response to oxidative stress;response to stimulus;response to stress;small molecule metabolic process	binding;carbonate dehydratase activity;carbon-oxygen lyase activity;catalytic activity;cation binding;hydro-lyase activity;ion binding;lyase activity;metal ion binding;nickel ion binding;transition metal ion binding;zinc ion binding	cell part;cytoplasmic part;cytosol;intracellular part	Nitrogen metabolism							0.0444221	0.946651	0.0555576		0.130095	2.04469	0.0787765	-1.25385		-4.74226	P16015	P16015	CAH3_MOUSE	Carbonic anhydrase 3	Ca3
14.1872	14.2636	14.8151	13.9222	15.7375	14.9906	12.2633	14.1842	11.1708	13.1718	13.8418	14.2044	aging;biological regulation;cardiac cell differentiation;cardiac muscle cell differentiation;cell differentiation;cellular developmental process;cellular process;cellular response to calcium ion;cellular response to chemical stimulus;cellular response to inorganic substance;cellular response to metal ion;cellular response to stimulus;developmental process;muscle cell differentiation;negative regu…	binding;identical protein binding;protein binding;protein dimerization activity;protein homodimerization activity	beta-catenin destruction complex;cell body;cell part;cell projection;cytoplasm;cytoplasmic part;extracellular membrane-bounded organelle;extracellular organelle;extracellular region part;extracellular vesicular exosome;intracellular organelle part;intracellular part;macromolecular complex;membrane-bounded organelle;membrane-bounded vesicle;membrane-enclosed lumen;neuron projection;nuclear envelop…	Wnt signaling pathway							0.338954	0.57902	0.461476		0.820149	0.573392	0.412047	1.1999		1.28847	Q9CXW3	Q9CXW3	CYBP_MOUSE	Calcyclin-binding protein	Cacybp
14.0363	15.8412	16.1573	16.7273	16.6493	16.85	16.5962	15.2171	15.5734	16.6806	16.6142	16.7256	amide biosynthetic process;amine biosynthetic process;amine catabolic process;amine metabolic process;anatomical structure development;anatomical structure morphogenesis;arginine biosynthetic process;arginine metabolic process;biological regulation;biosynthetic process;body fluid secretion;carbamoyl phosphate biosynthetic process;carbamoyl phosphate metabolic process;carboxylic acid biosynthetic …	adenyl nucleotide binding;adenyl ribonucleotide binding;amine binding;amino acid binding;aspartate carbamoyltransferase activity;ATP binding;binding;carbamoyl-phosphate synthase (ammonia) activity;carbamoyl-phosphate synthase (glutamine-hydrolyzing) activity;carbon-nitrogen ligase activity, with glutamine as amido-N-donor;carboxyl- or carbamoyltransferase activity;carboxylic acid binding;catalyti…	axon part;cell body;cell part;cell projection part;cytoplasm;cytoplasmic part;cytosol;extracellular membrane-bounded organelle;extracellular organelle;extracellular region part;extracellular vesicular exosome;intracellular membrane-bounded organelle;intracellular organelle;intracellular organelle part;intracellular part;macromolecular complex;membrane;membrane-bounded organelle;membrane-bounded v…	Alanine, aspartate and glutamate metabolism;Pyrimidine metabolism							0.987726	0.139035	1.39729		2.10675	0.993015	0.231847	0.877941		2.11756	B2RQC6	B2RQC6;E9QAI5;B2RQC6-2;G3UWN2;E9QAT6	PYR1_MOUSE	CAD protein	Cad
14.1966	14.3423	13.9908	15.4382	11.9678	13.8646	12.6997	12.3174	11.7361	13.2847	14.2837	14.6992	biological regulation;biosynthetic process;cell surface receptor linked signaling pathway;cellular biosynthetic process;cellular macromolecule biosynthetic process;cellular macromolecule metabolic process;cellular metabolic process;cellular nitrogen compound metabolic process;cellular process;cellular response to stimulus;intracellular receptor mediated signaling pathway;macromolecule biosyntheti…	armadillo repeat domain binding;beta-catenin binding;binding;chromatin binding;DNA binding;ligand-dependent nuclear receptor transcription coactivator activity;nucleic acid binding;protein binding;protein binding transcription factor activity;protein C-terminus binding;protein domain specific binding;regulatory region DNA binding;regulatory region nucleic acid binding;sequence-specific DNA bindin…	cell part;chromatin;chromosomal part;cytoplasm;intracellular membrane-bounded organelle;intracellular organelle;intracellular organelle part;intracellular part;membrane-bounded organelle;nuclear chromatin;nuclear chromosome part;nuclear part;nucleus;organelle;organelle part		+	IP_FAM134B1_T2_IP_FAM134B1_CTRL					0.155748	0.810037	-0.4197		-0.416181	1.65917	0.11437	1.83812	+	3.64233	Q8CGU1	Q8CGU1;A0A2R8VHU8;A0A2R8VKP5;E9Q7U2	CACO1_MOUSE	Calcium-binding and coiled-coil domain-containing protein 1	Calcoco1
15.6674	16.8783	16.3338	15.3796	16.7847	16.0515	15.8153	14.7158	14.8462	15.6662	15.6221	15.8029	biological regulation;multicellular organismal process;muscle contraction;muscle system process;regulation of biological process;regulation of multicellular organismal process;regulation of muscle contraction;regulation of muscle system process;regulation of smooth muscle contraction;regulation of system process;system process	actin binding;binding;cytoskeletal protein binding;protein binding	actin cap;cell cortex part;cell part;cytoplasmic part;cytoskeletal part;intracellular organelle part;intracellular part;membrane;organelle part;plasma membrane	Vascular smooth muscle contraction							0.154328	0.810655	-0.221229		-0.412792	0.747176	0.323021	0.571301		1.62737	E9QA15;Q8VCQ8	D3Z6I7;E9Q0M9;E9Q9F3;E9QA15;E9QA16;Q8VCQ8;S4R1T7	E9QA15_MOUSE;Q8VCQ8_MOUSE	Caldesmon 1	Cald1
18.8511	19.0765	18.8125	18.1655	19.4214	18.4396	17.7709	17.9461	18.0933	17.8455	18.0236	18.0715					+	IP_FAM134B1_T2_IP_FAM134B1_CTRL					0.240401	0.700414	-0.237855		-0.609844	0.138775	0.792626	0.0434678		0.375313	P0DP26;P0DP27;P0DP28	P0DP26;P0DP27;P0DP28;Q9D6P8;A0A1Y7VK66;A0A3Q4EHJ0	CALM1_MOUSE;CALM2_MOUSE;CALM3_MOUSE	Calmodulin-1	Calm1
18.2379	17.8554	17.9966	17.2178	18.2614	17.1336	16.7909	15.4763	15.9056	17.0358	17.4101	17.3328	actin cytoskeleton organization;actin filament-based process;aging;biological regulation;cardiac cell differentiation;cardiac muscle cell differentiation;cell aging;cell cycle arrest;cell cycle process;cell differentiation;cellular component assembly;cellular component assembly at cellular level;cellular component organization;cellular component organization at cellular level;cellular component o…	androgen receptor binding;binding;calcium ion binding;carbohydrate binding;cation binding;enzyme binding;glycoprotein binding;hormone binding;hormone receptor binding;integrin binding;ion binding;iron ion binding;metal ion binding;mRNA binding;nuclear hormone receptor binding;nucleic acid binding;peptide binding;protein binding;protein complex binding;receptor binding;RNA binding;steroid hormone …	acrosomal vesicle;adherens junction;anchoring junction;cell junction;cell part;cell-substrate adherens junction;cell-substrate junction;cytoplasm;cytoplasmic membrane-bounded vesicle;cytoplasmic part;cytoplasmic vesicle;cytosol;endocytic vesicle;endoplasmic reticulum;endoplasmic reticulum lumen;endoplasmic reticulum part;external side of plasma membrane;extracellular matrix;extracellular membrane…	Antigen processing and presentation;Chagas disease (American trypanosomiasis);Phagosome;Protein processing in endoplasmic reticulum							0.577916	0.347723	-0.492359		-1.2973	1.38954	0.151728	1.20197	+	2.97896	P14211	P14211	CALR_MOUSE	Calreticulin	Calr
16.9179	17.4792	17.4588	16.7138	17.5753	17.2398	16.837	16.7078	16.269	16.7838	16.8643	17.1934		binding;calcium ion binding;cation binding;ion binding;metal ion binding	cell part;cytoplasmic membrane-bounded vesicle;cytoplasmic part;cytoplasmic vesicle;endoplasmic reticulum;endoplasmic reticulum lumen;endoplasmic reticulum part;extracellular region;intracellular membrane-bounded organelle;intracellular organelle;intracellular organelle lumen;intracellular organelle part;intracellular part;melanosome;membrane;membrane-bounded organelle;membrane-bounded vesicle;me…								0.128736	0.843888	-0.109032		-0.350747	0.738634	0.329502	0.342594		1.61066	O35887	O35887;G3UWR0;G3UWV3;G3UY49;Q6XLQ8	CALU_MOUSE	Calumenin	Calu
14.2879	13.7148	14.0236	14.9992	12.8325	14.6478	13.9312	12.2329	12.8364	14.734	14.3831	14.2701	biological regulation;calcium ion transport;cation transport;cell cycle process;cellular macromolecule metabolic process;cellular metabolic process;cellular process;cellular protein metabolic process;divalent inorganic cation transport;divalent metal ion transport;establishment of localization;G1/S transition of mitotic cell cycle;ion transport;macromolecule metabolic process;macromolecule modifi…	adenyl nucleotide binding;adenyl ribonucleotide binding;ATP binding;binding;calmodulin binding;calmodulin-dependent protein kinase activity;catalytic activity;glutamate receptor binding;identical protein binding;kinase activity;nucleotide binding;phosphotransferase activity, alcohol group as acceptor;protein binding;protein dimerization activity;protein homodimerization activity;protein kinase ac…	cell junction;cell part;cytoplasmic part;intracellular membrane-bounded organelle;intracellular organelle;intracellular part;membrane;membrane-bounded organelle;mitochondrion;nucleus;organelle;presynaptic membrane;synapse part;synaptic membrane	Calcium signaling pathway;ErbB signaling pathway;Gastric acid secretion;Glioma;GnRH signaling pathway;ko05152;Long-term potentiation;Melanogenesis;Neurotrophin signaling pathway;Olfactory transduction;Oocyte meiosis;Phototransduction - fly;Wnt signaling pathway							0.0768922	0.907204	0.151087		0.218497	1.32565	0.157015	1.46221	+	2.83209	P11798	P11798;F8WIS9;F8WHB5;P11798-2	KCC2A_MOUSE	Calcium/calmodulin-dependent protein kinase type II subunit alpha	Camk2a
13.9093	14.2319	14.6693	15.4535	15.3215	15.496	15.1775	14.0074	13.2319	15.585	15.7624	15.7604	biological regulation;calcium ion transport;cardiac muscle contraction;cation transport;cell cycle process;cellular component assembly;cellular component organization;cellular component organization or biogenesis;cellular macromolecule metabolic process;cellular metabolic process;cellular process;cellular protein metabolic process;divalent inorganic cation transport;divalent metal ion transport;e…	adenyl nucleotide binding;adenyl ribonucleotide binding;ATP binding;binding;calmodulin binding;calmodulin-dependent protein kinase activity;catalytic activity;channel inhibitor activity;channel regulator activity;cytoskeletal protein binding;identical protein binding;ion channel binding;ion channel inhibitor activity;kinase activity;nucleotide binding;phosphotransferase activity, alcohol group as…	axon part;cell body;cell junction;cell part;cell projection part;cell-cell contact zone;cell-cell junction;cytoplasm;cytoplasmic part;endoplasmic reticulum;endoplasmic reticulum membrane;endoplasmic reticulum part;initial segment;intercalated disc;intracellular membrane-bounded organelle;intracellular organelle;intracellular organelle part;intracellular part;membrane;membrane part;membrane-bounde…	Calcium signaling pathway;ErbB signaling pathway;Gastric acid secretion;Glioma;GnRH signaling pathway;ko05152;Long-term potentiation;Melanogenesis;Neurotrophin signaling pathway;Olfactory transduction;Oocyte meiosis;Phototransduction - fly;Wnt signaling pathway	+	IP_FAM134B1_T2_IP_FAM134B1_CTRL	+	IP_FAM134B1_T7_IP_FAM134B1_CTRL			2.15446	0.0181185	1.15352	+	5.09496	1.28943	0.165328	1.56369		2.7504	Q6PHZ2;Q6PHZ2-2;Q6PHZ2-4;Q6PHZ2-5	A0A0G2JGS4;Q6PHZ2;E9Q1T1;E9Q1V9;E9Q1W0;Q6PHZ2-2;Q6PHZ2-4;Q6PHZ2-5;E9PXV3;F6RWZ9	KCC2D_MOUSE	Calcium/calmodulin-dependent protein kinase type II subunit delta	Camk2d
16.9853	17.0426	17.05	18.2791	17.9988	18.241	17.7431	17.2924	17.1725	18.3323	18.2204	18.3311	anatomical structure development;calcium ion transport;cation transport;cell cycle process;cell differentiation;cellular component assembly;cellular component organization;cellular component organization or biogenesis;cellular developmental process;cellular macromolecule metabolic process;cellular metabolic process;cellular process;cellular protein metabolic process;developmental process;divalent…	adenyl nucleotide binding;adenyl ribonucleotide binding;ATP binding;binding;calmodulin-dependent protein kinase activity;catalytic activity;identical protein binding;kinase activity;nucleotide binding;phosphotransferase activity, alcohol group as acceptor;protein binding;protein dimerization activity;protein homodimerization activity;protein kinase activity;protein serine/threonine kinase activit…	cell part;cytoplasmic part;endoplasmic reticulum membrane;endoplasmic reticulum part;intracellular organelle part;intracellular part;membrane;membrane part;organelle membrane;organelle part;sarcoplasmic reticulum membrane	Calcium signaling pathway;ErbB signaling pathway;Gastric acid secretion;Glioma;GnRH signaling pathway;ko05152;Long-term potentiation;Melanogenesis;Neurotrophin signaling pathway;Olfactory transduction;Oocyte meiosis;Phototransduction - fly;Wnt signaling pathway	+	IP_FAM134B1_T2_IP_FAM134B1_CTRL	+	IP_FAM134B1_T7_IP_FAM134B1_CTRL			3.65828	0.0103158	1.14699	+	12.726	2.13214	0.0733243	0.891986		5.02166	Q923T9;Q923T9-2;Q923T9-3	Q923T9;A0A2I3BQP6;A0A286YCB8;A0A286YCW8;A0A286YDK9;A0A286YDL6;Q923T9-2;Q923T9-3	KCC2G_MOUSE	Calcium/calmodulin-dependent protein kinase type II subunit gamma	Camk2g
14.7302	14.295	13.4458	14.7169	13.1937	13.7653	11.7661	11.3166	11.5458	14.2499	13.7324	14.3039	cellular macromolecule metabolic process;cellular metabolic process;cellular process;cellular protein metabolic process;macromolecule metabolic process;macromolecule modification;metabolic process;phosphate-containing compound metabolic process;phosphorus metabolic process;phosphorylation;primary metabolic process;protein autophosphorylation;protein metabolic process;protein modification process;…	adenyl nucleotide binding;adenyl ribonucleotide binding;ATP binding;binding;calcium ion binding;calmodulin-dependent protein kinase activity;catalytic activity;cation binding;ion binding;kinase activity;metal ion binding;nucleotide binding;phosphotransferase activity, alcohol group as acceptor;protein kinase activity;protein serine/threonine kinase activity;purine nucleotide binding;purine ribonu…	cell part;cell projection;cytoplasm;intracellular membrane-bounded organelle;intracellular organelle;intracellular part;membrane-bounded organelle;nucleus;organelle	Adipocytokine signaling pathway					+	IP_FAM134B2_T7_IP_FAM134B2_CTRL	0.172089	0.78684	-0.265037		-0.454806	3.47341	0.0416	2.55255	+	11.4134	Q8C078;Q8C078-2;Q8C078-5	Q8C078;Q8C078-2;Q8C078-5;A0A0G2JEC5;A0A0G2JET2	KKCC2_MOUSE	Calcium/calmodulin-dependent protein kinase kinase 2	Camkk2
17.4362	17.583	17.0022	17.2602	17.4625	17.2106	16.9681	15.6022	16.1617	16.7927	16.8665	17.1354	biological regulation;cell differentiation;cellular component assembly;cellular component assembly at cellular level;cellular component organization;cellular component organization at cellular level;cellular component organization or biogenesis;cellular component organization or biogenesis at cellular level;cellular developmental process;cellular macromolecular complex assembly;cellular macromole…		cell part;cullin-RING ubiquitin ligase complex;cytoplasm;extracellular membrane-bounded organelle;extracellular organelle;extracellular region part;extracellular vesicular exosome;intracellular membrane-bounded organelle;intracellular organelle;intracellular organelle part;intracellular part;macromolecular complex;membrane;membrane-bounded organelle;membrane-bounded vesicle;nuclear part;nucleopla…								0.053051	0.934646	-0.0293719		-0.154075	0.77272	0.308855	0.687537		1.67742	Q6ZQ38	Q6ZQ38	CAND1_MOUSE	Cullin-associated NEDD8-dissociated protein 1	Cand1
13.8768	14.242	14.1793	13.5874	13.8185	13.6955	12.7944	11.8573	12.5366	13.6449	13.2405	14.0309	cellular component assembly;cellular component assembly at cellular level;cellular component organization;cellular component organization at cellular level;cellular component organization or biogenesis;cellular component organization or biogenesis at cellular level;cellular macromolecular complex assembly;cellular macromolecular complex subunit organization;cellular macromolecule metabolic proces…	binding;protein binding;TBP-class protein binding;transcription factor binding	cell part;intracellular;intracellular membrane-bounded organelle;intracellular organelle;intracellular part;membrane-bounded organelle;nucleus;organelle								1.41767	0.0593947	-0.398925		-3.04477	1.58181	0.123437	1.24266	+	3.4442	Q6ZQ73	Q6ZQ73	CAND2_MOUSE	Cullin-associated NEDD8-dissociated protein 2	Cand2
15.8641	15.9485	16.0713	16.4323	16.8255	16.175	14.897	14.4289	14.4899	15.6482	15.4899	15.9862	aging;cellular component organization;cellular component organization or biogenesis;cellular macromolecule metabolic process;cellular membrane organization;cellular metabolic process;cellular process;cellular protein metabolic process;chaperone-mediated protein folding;clathrin-mediated endocytosis;developmental process;endocytosis;establishment of localization;macromolecule metabolic process;mem…	binding;calcium ion binding;carbohydrate binding;cation binding;ion binding;metal ion binding	axon;cell body;cell part;cell projection;cell projection cytoplasm;cell projection part;cytoplasmic membrane-bounded vesicle;cytoplasmic part;cytoplasmic vesicle;dendrite cytoplasm;dendritic spine;endoplasmic reticulum;endoplasmic reticulum membrane;endoplasmic reticulum part;ER-mitochondrion membrane contact site;extracellular membrane-bounded organelle;extracellular organelle;extracellular regi…	Antigen processing and presentation;Phagosome;Protein processing in endoplasmic reticulum	+	IP_FAM134B1_T2_IP_FAM134B1_CTRL					1.22198	0.0830637	0.51628		2.60105	2.2208	0.0731746	1.10285	+	5.3178	P35564	P35564	CALX_MOUSE	Calnexin	Canx
16.6292	14.8379	15.0065	15.4885	16.394	15.7313	14.5458	16.0611	14.9651	15.444	15.3801	15.6536	actin cytoskeleton organization;actin filament-based process;ameboidal cell migration;anatomical structure morphogenesis;cell migration;cell morphogenesis;cell motility;cellular component morphogenesis;cellular component movement;cellular component organization;cellular component organization at cellular level;cellular component organization or biogenesis;cellular component organization or biogen…		adherens junction;anchoring junction;cell cortex part;cell junction;cell part;cell-substrate adherens junction;cell-substrate junction;cortical actin cytoskeleton;cortical cytoskeleton;cytoplasm;cytoplasmic part;cytoskeletal part;cytoskeleton;cytosol;extracellular membrane-bounded organelle;extracellular organelle;extracellular region;extracellular region part;extracellular vesicular exosome;foca…								0.236578	0.704	0.380058		0.601406	0.262165	0.651959	0.301898		0.657437	P40124	P40124	CAP1_MOUSE	Adenylyl cyclase-associated protein 1	Cap1
15.3826	13.5446	16.3607	14.9954	16.1904	15.5372	15.8024	14.0564	14.4298	15.0128	15.138	15.3046	actin filament capping;barbed-end actin filament capping;biological regulation;cell projection assembly;cell projection organization;cellular component assembly;cellular component assembly at cellular level;cellular component organization;cellular component organization at cellular level;cellular component organization or biogenesis;cellular component organization or biogenesis at cellular level;…		cell part;centriole;cytoplasm;cytoplasmic membrane-bounded vesicle;cytoplasmic part;cytoplasmic vesicle;cytoskeletal part;extracellular membrane-bounded organelle;extracellular organelle;extracellular region part;extracellular vesicular exosome;intracellular membrane-bounded organelle;intracellular non-membrane-bounded organelle;intracellular organelle;intracellular organelle part;intracellular p…								0.206717	0.7463	0.478361		0.534576	0.292994	0.615821	0.388963		0.723647	P24452	P24452;Q99LB4	CAPG_MOUSE	Macrophage-capping protein	Capg
13.7787	13.8073	16.872	14.9906	14.7616	14.9905	14.1663	15.3798	15.1455	14.32	14.5952	14.6704	catabolic process;cellular catabolic process;cellular macromolecule metabolic process;cellular metabolic process;cellular process;macromolecule catabolic process;macromolecule metabolic process;mammary gland involution;metabolic process;multicellular organismal process;primary metabolic process;protein metabolic process;proteolysis;receptor catabolic process;receptor metabolic process;tissue remo…	binding;calcium ion binding;calcium-dependent cysteine-type endopeptidase activity;catalytic activity;cation binding;cysteine-type endopeptidase activity;cysteine-type peptidase activity;endopeptidase activity;hydrolase activity;ion binding;metal ion binding;peptidase activity;peptidase activity, acting on L-amino acid peptides	adherens junction;anchoring junction;cell junction;cell part;cell-substrate adherens junction;cell-substrate junction;cytoplasm;cytoplasmic part;cytosol;extracellular membrane-bounded organelle;extracellular organelle;extracellular region part;extracellular vesicular exosome;focal adhesion;intracellular membrane-bounded organelle;intracellular organelle;intracellular part;lysosome;lytic vacuole;m…	Alzheimer's disease;Apoptosis;Protein processing in endoplasmic reticulum							0.0310665	0.963108	0.0949036		0.0922093	0.40424	0.523047	-0.368697		-0.953706	O35350	O35350;A0A494BAC4;A0A494BAS0	CAN1_MOUSE	Calpain-1 catalytic subunit	Capn1
16.4962	17.2236	16.7878	17.5507	17.221	17.6232	17.4756	16.824	17.0004	17.5853	17.4469	17.6483	anatomical structure development;anatomical structure formation involved in morphogenesis;biological regulation;blastocyst development;cellular process;cellular response to acid;cellular response to amine stimulus;cellular response to amino acid stimulus;cellular response to chemical stimulus;cellular response to endogenous stimulus;cellular response to organic nitrogen;cellular response to organ…	binding;calcium ion binding;calcium-dependent cysteine-type endopeptidase activity;catalytic activity;cation binding;cysteine-type endopeptidase activity;cysteine-type peptidase activity;endopeptidase activity;hydrolase activity;ion binding;metal ion binding;peptidase activity;peptidase activity, acting on L-amino acid peptides	adherens junction;anchoring junction;cell junction;cell part;cell projection;cell-substrate adherens junction;cell-substrate junction;chromatin;chromosomal part;cytoplasm;cytoplasmic part;cytosol;dendrite;endoplasmic reticulum;endoplasmic reticulum part;extracellular membrane-bounded organelle;extracellular organelle;extracellular region part;extracellular vesicular exosome;focal adhesion;Golgi a…	Alzheimer's disease;Apoptosis;Focal adhesion;Protein processing in endoplasmic reticulum							1.20713	0.0839694	0.629104		2.56864	1.06299	0.216757	0.460188		2.26189	O08529	O08529	CAN2_MOUSE	Calpain-2 catalytic subunit	Capn2
15.894	16.2113	14.257	15.654	16.6936	16.0084	15.2296	14.6914	14.2869	15.1721	15.2115	15.8663	macromolecule metabolic process;metabolic process;primary metabolic process;protein metabolic process;proteolysis	binding;calcium ion binding;calcium-dependent cysteine-type endopeptidase activity;catalytic activity;cation binding;cysteine-type endopeptidase activity;cysteine-type peptidase activity;endopeptidase activity;hydrolase activity;ion binding;metal ion binding;peptidase activity;peptidase activity, acting on L-amino acid peptides	cell part;cytoplasm;cytoplasmic part;cytosol;extracellular membrane-bounded organelle;extracellular organelle;extracellular region part;extracellular vesicular exosome;intracellular part;membrane;membrane-bounded organelle;membrane-bounded vesicle;organelle;plasma membrane;vesicle								0.417311	0.493018	0.664553		0.980053	0.897036	0.260575	0.680671		1.92354	O88456	O88456;A0A0R4J1C2	CPNS1_MOUSE	Calpain small subunit 1	Capns1
17.8803	18.3094	16.7862	16.6367	16.4937	16.3883	18.8523	19.0153	19.0505	18.4928	19.061	18.1953	biological regulation;negative regulation of biological process;negative regulation of biosynthetic process;negative regulation of cellular biosynthetic process;negative regulation of cellular macromolecule biosynthetic process;negative regulation of cellular metabolic process;negative regulation of cellular process;negative regulation of cellular protein metabolic process;negative regulation of …	binding;nucleic acid binding;RNA binding	cell part;cell projection;cytoplasm;cytoplasmic mRNA processing body;cytoplasmic part;cytosol;dendrite;intracellular non-membrane-bounded organelle;intracellular organelle;intracellular part;macromolecular complex;membrane;neuron projection;non-membrane-bounded organelle;organelle;ribonucleoprotein complex;RNA granule;stress granule								1.18007	0.089603	-1.15238		-2.50997	0.677834	0.357559	-0.389664		-1.49201	Q60865	Q60865	CAPR1_MOUSE	Caprin-1	Caprin1
14.0056	16.2081	13.3464	16.7858	16.6958	16.5307	15.7215	14.9103	15.1868	16.1313	15.9053	16.2079	actin filament capping;barbed-end actin filament capping;biological regulation;cellular component organization;cellular component organization or biogenesis;negative regulation of actin filament depolymerization;negative regulation of actin filament polymerization;negative regulation of biological process;negative regulation of cellular component organization;negative regulation of cellular proce…		brush border;cell cortex part;cell junction;cell part;cell projection;cell-cell junction;cortical cytoskeleton;cytoplasmic part;cytoskeletal part;cytoskeleton;extracellular membrane-bounded organelle;extracellular organelle;extracellular region part;extracellular vesicular exosome;F-actin capping protein complex;intracellular non-membrane-bounded organelle;intracellular organelle;intracellular or…								1.16452	0.0912282	2.15073		2.47651	1.47164	0.139065	0.808644		3.17311	P47753	P47753;A0A0G2JE27;Q5RKN9	CAZA1_MOUSE	F-actin-capping protein subunit alpha-1	Capza1
14.2931	16.6485	16.3813	16.87	16.6862	16.5583	16.0741	15.8144	15.7819	16.1334	15.8732	16.2913	actin filament capping;barbed-end actin filament capping;biological regulation;cellular component organization;cellular component organization or biogenesis;negative regulation of actin filament depolymerization;negative regulation of actin filament polymerization;negative regulation of biological process;negative regulation of cellular component organization;negative regulation of cellular proce…		brush border;cell cortex part;cell part;cell projection;cortical cytoskeleton;cytoplasmic part;cytoskeletal part;cytoskeleton;extracellular membrane-bounded organelle;extracellular organelle;extracellular region part;extracellular vesicular exosome;F-actin capping protein complex;intracellular non-membrane-bounded organelle;intracellular organelle;intracellular organelle part;intracellular part;m…								0.548881	0.368971	0.930526		1.24055	0.6137	0.39325	0.209135		1.36708	P47754	P47754;A0A0N4SVM0;D6RCW7	CAZA2_MOUSE	F-actin-capping protein subunit alpha-2	Capza2
14.1961	13.2933	13.6056	15.4353	14.9667	15.2027	13.0465	12.8999	12.0039	14.9052	13.5161	13.4657	actin cytoskeleton organization;actin filament capping;actin filament-based process;anatomical structure development;anatomical structure morphogenesis;barbed-end actin filament capping;biological regulation;cell development;cell morphogenesis;cell projection assembly;cell projection organization;cellular component assembly;cellular component assembly at cellular level;cellular component morphoge…	beta-tubulin binding;binding;cytoskeletal protein binding;protein binding;tubulin binding	actin filament;brush border;cell cortex part;cell junction;cell part;cell projection;cell-cell contact zone;cell-cell junction;contractile fiber part;cortical cytoskeleton;cytoplasmic part;cytoskeletal calyx;cytoskeletal part;cytoskeleton;extracellular membrane-bounded organelle;extracellular organelle;extracellular region part;extracellular vesicular exosome;F-actin capping protein complex;inter…				+	IP_FAM134B1_T7_IP_FAM134B1_CTRL			2.14275	0.0192828	1.50317	+	5.0564	1.07599	0.213516	1.31222		2.28902	P47757	P47757	CAPZB_MOUSE	F-actin-capping protein subunit beta	Capzb
14.3735	13.1691	13.1378	12.488	13.4058	11.3862	14.068	12.5842	10.9256	13.8147	14.061	14.0818	biological regulation;regulation of apoptosis;regulation of biological process;regulation of cell death;regulation of cellular process;regulation of programmed cell death		cell part;cytoplasmic part;endoplasmic reticulum membrane;endoplasmic reticulum part;integral to membrane;intracellular organelle part;intracellular part;intrinsic to membrane;membrane;membrane part;mitochondrial membrane;mitochondrial part;organelle membrane;organelle part								NaN	1	0		NaN	0.733886	0.330621	1.45989		1.60137	Q9D1I2	Q9D1I2	CAR19_MOUSE	Caspase recruitment domain-containing protein 19	Card19
14.2587	14.0533	14.4536	13.2983	12.5684	13.3745	13.349	12.8488	12.231	12.6771	11.5394	11.6331	anatomical structure morphogenesis;biological regulation;biosynthetic process;bone morphogenesis;cellular biosynthetic process;cellular component organization;cellular component organization at cellular level;cellular component organization or biogenesis;cellular component organization or biogenesis at cellular level;cellular macromolecule biosynthetic process;cellular macromolecule metabolic pro…	arginine N-methyltransferase activity;binding;catalytic activity;DNA binding;histone acetyl-lysine binding;histone binding;histone methyltransferase activity;histone methyltransferase activity (H3-R17 specific);histone-arginine N-methyltransferase activity;identical protein binding;ligand-dependent nuclear receptor transcription coactivator activity;methyltransferase activity;N-methyltransferase …	cell part;cytoplasm;cytoplasmic part;cytosol;intracellular membrane-bounded organelle;intracellular organelle;intracellular organelle part;intracellular part;membrane-bounded organelle;nuclear part;nucleoplasm;nucleus;organelle;organelle part				+	IP_FAM134B1_T7_IP_FAM134B1_CTRL			1.85277	0.0292468	-1.1748		-4.16963	NaN	1	0		NaN	Q9WVG6;Q9WVG6-2	Q9WVG6;D3YUP1;Q9WVG6-2	CARM1_MOUSE	Histone-arginine methyltransferase CARM1	Carm1
13.8923	13.8335	14.4651	14.6677	15.6364	15.9431	14.9368	12.0115	13.7006	14.754	14.9734	14.6099	amine metabolic process;amino acid activation;carboxylic acid metabolic process;cellular amine metabolic process;cellular amino acid metabolic process;cellular ketone metabolic process;cellular macromolecule metabolic process;cellular metabolic process;cellular nitrogen compound metabolic process;cellular process;cysteinyl-tRNA aminoacylation;macromolecule metabolic process;metabolic process;ncRN…	adenyl nucleotide binding;adenyl ribonucleotide binding;aminoacyl-tRNA ligase activity;ATP binding;binding;catalytic activity;cation binding;cysteine-tRNA ligase activity;identical protein binding;ion binding;ligase activity;ligase activity, forming aminoacyl-tRNA and related compounds;ligase activity, forming carbon-oxygen bonds;metal ion binding;nucleic acid binding;nucleotide binding;protein b…	cell part;cytoplasm;cytoplasmic part;cytosol;intracellular part	Aminoacyl-tRNA biosynthesis							1.44767	0.0562801	1.35213	+	3.11576	0.650623	0.373235	1.22948		1.439	Q9ER72	Q9ER72;Q9ER72-2;A0A140LIB6	SYCC_MOUSE	Cysteine--tRNA ligase, cytoplasmic	Cars1
19.0735	19.5475	18.5012	17.3361	16.8725	16.8784	16.4702	17.3506	17.579	16.9928	16.8564	17.2556	activation of caspase activity;biological regulation;cell differentiation;cellular developmental process;cellular process;cellular response to stimulus;cellular response to stress;developmental process;DNA damage response, signal transduction resulting in induction of apoptosis;induction of apoptosis;induction of apoptosis by intracellular signals;induction of programmed cell death;intracellular …	catalytic activity;hydrolase activity;peptidase activity	cell part;cytoplasm;cytoskeletal part;extracellular membrane-bounded organelle;extracellular organelle;extracellular region part;extracellular vesicular exosome;intermediate filament;intracellular membrane-bounded organelle;intracellular organelle;intracellular organelle part;intracellular part;keratin filament;macromolecular complex;membrane-bounded organelle;membrane-bounded vesicle;nucleus;org…		+	IP_FAM134B1_T2_IP_FAM134B1_CTRL	+	IP_FAM134B1_T7_IP_FAM134B1_CTRL			2.39237	0.0146789	-2.01175		-5.93054	0.0985336	0.852024	-0.0983384		-0.27489	O89094;O89094-2	O89094;O89094-2	CASPE_MOUSE	Caspase-14	Casp14
14.1364	13.5269	14.7042	17.0764	16.5805	16.7702	15.5499	14.5247	15.8285	16.1439	16.3414	16.2607	anatomical structure development;apoptosis;apoptosis in response to endoplasmic reticulum stress;B cell homeostasis;biological regulation;cell death;cell differentiation;cell fate commitment;cellular developmental process;cellular process;cellular response to chemical stimulus;cellular response to organic substance;cellular response to stimulus;cellular response to stress;death;developmental proc…	aspartic-type endopeptidase activity;aspartic-type peptidase activity;catalytic activity;cyclin-dependent protein kinase inhibitor activity;cyclin-dependent protein kinase regulator activity;cysteine-type endopeptidase activity;cysteine-type endopeptidase activity involved in apoptotic process;cysteine-type peptidase activity;endopeptidase activity;enzyme inhibitor activity;enzyme regulator activ…	cell part;cytoplasm;cytoplasmic part;cytosol;intracellular membrane-bounded organelle;intracellular organelle;intracellular part;membrane-bounded organelle;nucleus;organelle	Alzheimer's disease;Amoebiasis;Amyotrophic lateral sclerosis (ALS);Apoptosis;Colorectal cancer;Epithelial cell signaling in Helicobacter pylori infection;Huntington's disease;ko05152;MAPK signaling pathway;Natural killer cell mediated cytotoxicity;p53 signaling pathway;Parkinson's disease;Pathways in cancer;Toxoplasmosis;Viral myocarditis	+	IP_FAM134B1_T2_IP_FAM134B1_CTRL	+	IP_FAM134B1_T7_IP_FAM134B1_CTRL			2.72171	0.0134966	2.68655	+	7.27371	1.11251	0.203194	0.947605		2.36575	P70677	P70677	CASP3_MOUSE	Caspase-3	Casp3
13.5745	13.9867	14.2451	13.8283	15.6914	15.8395	14.7053	14.2029	13.4187	15.3427	14.5841	15.4692	cell differentiation;cellular developmental process;cellular process;developmental process;epithelial cell differentiation;macromolecule metabolic process;metabolic process;primary metabolic process;protein metabolic process;proteolysis	binding;catalytic activity;endopeptidase activity;hydrolase activity;identical protein binding;peptidase activity;peptidase activity, acting on L-amino acid peptides;protein binding	cell part;cytoplasm;cytoplasmic part;cytosol;intracellular organelle part;intracellular part;nuclear part;nucleoplasm;organelle part	Apoptosis							0.810641	0.208681	1.18427		1.75201	1.03248	0.220999	1.02304		2.19863	O08738	O08738	CASP6_MOUSE	Caspase-6	Casp6
15.1903	13.8393	14.1217	12.9605	14.0443	14.199	13.1345	12.1806	12.7421	13.2978	13.3605	13.917	aging;anatomical structure development;apoptosis;cell death;cellular process;death;developmental process;heart development;macromolecule metabolic process;metabolic process;neuron apoptosis;neuron death;organ development;primary metabolic process;programmed cell death;protein maturation;protein metabolic process;protein processing;proteolysis;response to abiotic stimulus;response to light stimulu…	aspartic-type endopeptidase activity;aspartic-type peptidase activity;catalytic activity;cysteine-type endopeptidase activity;cysteine-type endopeptidase activity involved in apoptotic process;cysteine-type peptidase activity;endopeptidase activity;hydrolase activity;peptidase activity;peptidase activity, acting on L-amino acid peptides	cell part;cytoplasm;cytoplasmic part;cytosol;intracellular membrane-bounded organelle;intracellular organelle;intracellular part;membrane-bounded organelle;nucleus;organelle	Alzheimer's disease;Apoptosis							0.500543	0.411085	-0.649131		-1.14562	1.16217	0.185717	0.839382		2.47147	P97864	P97864	CASP7_MOUSE	Caspase-7	Casp7
14.9522	13.7884	13.5915	15.3412	15.3841	15.186	15.8879	16.2599	15.7893	15.4704	15.6523	15.5266	actin cytoskeleton organization;actin filament-based process;actomyosin structure organization;anatomical structure development;biological regulation;calcium-mediated signaling;cellular component assembly;cellular component assembly at cellular level;cellular component organization;cellular component organization at cellular level;cellular component organization or biogenesis;cellular component o…	binding;calcium ion binding;cation binding;ion binding;metal ion binding	cell part;contractile fiber part;cytoplasmic part;endoplasmic reticulum;endoplasmic reticulum lumen;endoplasmic reticulum membrane;endoplasmic reticulum part;Golgi apparatus;I band;intracellular membrane-bounded organelle;intracellular organelle;intracellular organelle lumen;intracellular organelle part;intracellular part;membrane;membrane part;membrane-bounded organelle;membrane-enclosed lumen;m…								1.30356	0.0731388	1.19301	+	2.78215	1.31375	0.159526	-0.429296		-2.80514	O09165	O09165	CASQ1_MOUSE	Calsequestrin-1	Casq1
16.1924	13.9268	15.3013	15.6355	15.5705	15.7972	15.8172	15.2012	15.9341	15.5922	15.8332	15.3525	actin cytoskeleton organization;actin filament-based process;actomyosin structure organization;biological regulation;calcium-mediated signaling;cardiac muscle contraction;cellular chemical homeostasis;cellular component assembly;cellular component assembly at cellular level;cellular component organization;cellular component organization at cellular level;cellular component organization or biogene…	binding;calcium ion binding;calcium-dependent protein binding;cation binding;ion binding;metal ion binding;protein binding	cell part;contractile fiber part;cytoplasm;cytoplasmic part;endoplasmic reticulum;endoplasmic reticulum lumen;endoplasmic reticulum part;intracellular;intracellular membrane-bounded organelle;intracellular organelle;intracellular organelle lumen;intracellular organelle part;intracellular part;junctional membrane complex;macromolecular complex;membrane-bounded organelle;membrane-enclosed lumen;org…								0.327523	0.588477	0.527526		0.796366	0.0768888	0.885575	-0.0581923		-0.218488	O09161	O09161;F6QYE1;E9PZ67	CASQ2_MOUSE	Calsequestrin-2	Casq2
14.2731	14.7684	13.7494	12.412	12.3225	13.3162	13.7777	13.9183	15.7029	14.6393	15.0136	14.9169	biological regulation;biosynthetic process;cellular biosynthetic process;cellular macromolecule biosynthetic process;cellular macromolecule metabolic process;cellular metabolic process;cellular nitrogen compound metabolic process;cellular process;developmental process;macromolecule biosynthetic process;macromolecule metabolic process;metabolic process;multicellular organismal development;multicel…	binding;cation binding;DNA binding;ion binding;metal ion binding;nucleic acid binding	cell part;cytoplasm;intracellular membrane-bounded organelle;intracellular organelle;intracellular organelle part;intracellular part;membrane-bounded organelle;nuclear part;nucleoplasm;organelle;organelle part								NaN	1	0		NaN	0.244954	0.673803	0.390326		0.619864	Q9CWL2;Q9CWL2-2	Q9CWL2;Q9CWL2-2;B1AS46;B1AS48	CASZ1_MOUSE	Zinc finger protein castor homolog 1	Casz1
19.0223	19.4759	19.2187	16.7518	17.1165	17.0415	16.017	17.2797	17.2271	16.5202	17.2499	17.0011	acylglycerol metabolic process;aerobic respiration;aging;alcohol metabolic process;anatomical structure development;biological regulation;catabolic process;cell differentiation;cellular catabolic process;cellular component assembly;cellular component organization;cellular component organization or biogenesis;cellular developmental process;cellular lipid metabolic process;cellular metabolic proces…	aminoacylase activity;antioxidant activity;binding;catalase activity;catalytic activity;cation binding;coenzyme binding;cofactor binding;enzyme binding;heme binding;hydrolase activity;hydrolase activity, acting on carbon-nitrogen (but not peptide) bonds;hydrolase activity, acting on carbon-nitrogen (but not peptide) bonds, in linear amides;identical protein binding;ion binding;iron ion binding;me…	adherens junction;anchoring junction;cell junction;cell part;cell-substrate adherens junction;cell-substrate junction;cytoplasmic part;cytosol;endoplasmic reticulum;extracellular membrane-bounded organelle;extracellular organelle;extracellular region part;extracellular vesicular exosome;focal adhesion;Golgi apparatus;intracellular membrane-bounded organelle;intracellular organelle;intracellular o…	Amyotrophic lateral sclerosis (ALS);Methane metabolism;Peroxisome;Tryptophan metabolism			+	IP_FAM134B1_T7_IP_FAM134B1_CTRL			3.7187	0.0115294	-2.26904		-13.1854	0.0615934	0.905782	0.0824661		0.177456	P24270	P24270;A2AL20	CATA_MOUSE	Catalase	Cat
14.1082	13.3364	13.6642	16.6664	16.3958	16.3955	13.7061	14.0827	13.9799	14.7394	14.4805	15.3177	acylglycerol metabolic process;anatomical structure development;anatomical structure formation involved in morphogenesis;angiogenesis;biological regulation;body fluid secretion;calcium ion homeostasis;calcium ion transport;cation homeostasis;cation transport;caveola assembly;caveolin-mediated endocytosis;cell communication;cell differentiation;cellular calcium ion homeostasis;cellular cation home…	binding;binding, bridging;channel inhibitor activity;channel regulator activity;enzyme activator activity;enzyme binding;enzyme regulator activity;identical protein binding;inward rectifier potassium channel inhibitor activity;ion channel binding;ion channel inhibitor activity;kinase binding;nitric-oxide synthase binding;peptidase activator activity;peptidase regulator activity;potassium channel …	acrosomal membrane;adherens junction;anchoring junction;apical plasma membrane;basolateral plasma membrane;caveola;cell cortex;cell junction;cell part;cell projection;cell-substrate adherens junction;cell-substrate junction;cilium;cytoplasmic part;cytoplasmic vesicle;cytoplasmic vesicle membrane;cytoplasmic vesicle part;endoplasmic reticulum;endosome;focal adhesion;Golgi apparatus;Golgi apparatus…	Bacterial invasion of epithelial cells;Endocytosis;Focal adhesion;Viral myocarditis	+	IP_FAM134B1_T2_IP_FAM134B1_CTRL	+	IP_FAM134B1_T7_IP_FAM134B1_CTRL			3.49207	0.0129565	2.78299	+	11.5397	1.56253	0.125165	0.922975		3.39582	P49817	P49817;H3BKG0	CAV1_MOUSE	Caveolin-1	Cav1
17.1681	17.5979	18.1829	17.9041	17.8521	18.304	18.1303	17.5491	17.7433	18.0638	18.0884	18.0515	biological regulation;biosynthetic process;cellular biosynthetic process;cellular macromolecule metabolic process;cellular metabolic process;cellular nitrogen compound metabolic process;cellular process;macromolecule metabolic process;metabolic process;nitrogen compound metabolic process;nucleic acid metabolic process;nucleobase-containing compound metabolic process;primary metabolic process;regu…	binding;nucleic acid binding;RNA binding;rRNA binding;rRNA primary transcript binding	caveola;cell part;cytoplasm;cytoplasmic part;cytosol;endoplasmic reticulum;intracellular membrane-bounded organelle;intracellular organelle;intracellular part;macromolecular complex;membrane;membrane part;membrane raft;membrane-bounded organelle;mitochondrion;nucleus;organelle;plasma membrane;plasma membrane part;protein complex								0.494198	0.417085	0.370414		1.13311	0.6927	0.349321	0.260339		1.52098	O54724	O54724	CAVN1_MOUSE	Caveolae-associated protein 1	Cavin1
13.6262	13.3936	13.8753	11.6742	13.6503	13.3532	14.5285	14.1002	14.0944	13.9793	14.9551	15.2355	biological regulation;positive regulation of biological process;positive regulation of biosynthetic process;positive regulation of cellular biosynthetic process;positive regulation of cellular metabolic process;positive regulation of cellular process;positive regulation of gene expression;positive regulation of macromolecule biosynthetic process;positive regulation of macromolecule metabolic proc…	binding;enzyme binding;kinase binding;lipid binding;phosphatidylserine binding;phospholipid binding;protein binding;protein kinase binding;protein kinase C binding	caveola;cell part;cytoplasm;cytoplasmic part;cytosol;intracellular part;membrane part;membrane raft;plasma membrane part								0.513866	0.397125	-0.739122		-1.17185	0.520576	0.44807	0.482237		1.18504	Q63918	Q63918	CAVN2_MOUSE	Caveolae-associated protein 2	Cavin2
14.203	14.8611	13.8722	11.9631	12.785	13.3641	12.9035	11.9882	11.7501	12.0399	11.7975	12.1787	actin cytoskeleton organization;actin filament-based process;biological regulation;cellular component organization;cellular component organization at cellular level;cellular component organization or biogenesis;cellular component organization or biogenesis at cellular level;cellular process;circadian regulation of gene expression;circadian rhythm;cortical actin cytoskeleton organization;cortical …	binding;enzyme binding;kinase binding;protein binding;protein kinase binding;protein kinase C binding	caveola;cell part;cytoplasm;intracellular part;macromolecular complex;membrane part;membrane raft;plasma membrane part;protein complex								1.49033	0.0520746	-1.60806		-3.21824	NaN	1	0		NaN	Q91VJ2	Q91VJ2	CAVN3_MOUSE	Caveolae-associated protein 3	Cavin3
15.9771	16.6041	17.3203	16.4852	16.525	17.0289	16.5368	16.4544	16.2454	16.4222	16.6068	16.3698	actin cytoskeleton organization;actin filament-based process;actomyosin structure organization;anatomical structure development;anatomical structure formation involved in morphogenesis;biological regulation;biosynthetic process;cardiac myofibril assembly;cellular biosynthetic process;cellular component assembly;cellular component assembly at cellular level;cellular component assembly involved in …	enzyme activator activity;enzyme regulator activity;GTPase activator activity;GTPase regulator activity;nucleoside-triphosphatase regulator activity	cell part;contractile fiber part;cytoplasm;cytoplasmic part;intracellular part;organelle part;Z disc		+	IP_FAM134B1_T2_IP_FAM134B1_CTRL					0.0364841	0.957208	0.0458431		0.107694	0.182866	0.746192	0.0540511		0.47992	A2AMM0	A2AMM0	CAVN4_MOUSE	Caveolae-associated protein 4	Cavin4
14.774	14.9595	13.8946	11.6863	11.6679	11.3371	13.0682	13.2973	11.2656	13.618	13.7099	14.2054	anatomical structure development;biological regulation;cell activation;cell differentiation;cell maturation;cellular developmental process;cellular macromolecule metabolic process;cellular metabolic process;cellular process;cellular protein metabolic process;definitive hemopoiesis;developmental maturation;developmental process;hemopoiesis;hemopoietic or lymphoid organ development;immune system pr…	binding;DNA binding;nucleic acid binding;protein binding transcription factor activity;transcription coactivator activity;transcription cofactor activity;transcription factor binding transcription factor activity	cell part;intracellular membrane-bounded organelle;intracellular organelle;intracellular part;membrane;membrane-bounded organelle;nucleus;organelle								NaN	1	0		NaN	0.909051	0.255462	1.30075		1.9476	Q08024;Q08024-2;Q08024-4	Q08024;Q08024-2;Q08024-4	PEBB_MOUSE	Core-binding factor subunit beta	Cbfb
19.4988	19.7798	19.1948	19.015	18.6389	18.8121	20.4874	20.2535	20.1704	20.4775	20.6714	20.0156	cellular process;establishment of localization;establishment of localization in cell;establishment of protein localization;protein secretion;protein transport;secretion;secretion by cell;transport		cell junction;extracellular region part;extracellular space;synapse				+	IP_FAM134B1_T7_IP_FAM134B1_CTRL			1.53634	0.0487286	-0.669112		-3.33079	0.144921	0.786094	0.0844504		0.390205	Q8BME9	Q8BME9	CBLN4_MOUSE	Cerebellin-4	Cbln4
13.8677	14.9413	16.3452	17.0878	16.6831	16.7816	15.723	15.1127	15.4932	16.4313	16.2864	16.4843	cell differentiation;cellular developmental process;cellular ketone metabolic process;cellular metabolic process;cellular process;cofactor metabolic process;developmental process;drug metabolic process;epithelial cell differentiation;fat-soluble vitamin metabolic process;metabolic process;oxidation-reduction process;quinone cofactor metabolic process;small molecule metabolic process;vitamin K met…	15-hydroxyprostaglandin dehydrogenase (NADP+) activity;carbonyl reductase (NADPH) activity;catalytic activity;oxidoreductase activity;oxidoreductase activity, acting on CH-OH group of donors;oxidoreductase activity, acting on NADH or NADPH;oxidoreductase activity, acting on NADH or NADPH, quinone or similar compound as acceptor;oxidoreductase activity, acting on the CH-OH group of donors, NAD or …	cell part;cytoplasm;extracellular membrane-bounded organelle;extracellular organelle;extracellular region part;extracellular vesicular exosome;intracellular part;membrane-bounded organelle;membrane-bounded vesicle;organelle;vesicle	Arachidonic acid metabolism							1.16292	0.0914764	1.79943		2.47307	2.1581	0.0723121	0.957685		5.107	P48758	P48758	CBR1_MOUSE	Carbonyl reductase [NADPH] 1	Cbr1
14.2512	13.1248	13.7684	11.4456	13.7861	11.9213	13.2116	12.1921	12.9713	13.1132	13.6213	13.8831	cellular component assembly;cellular component organization;cellular component organization or biogenesis;cellular metabolic process;cellular nitrogen compound metabolic process;cellular process;coenzyme metabolic process;cofactor metabolic process;heterocycle metabolic process;macromolecular complex assembly;macromolecular complex subunit organization;metabolic process;NAD metabolic process;NADH…	binding;carbonyl reductase (NADPH) activity;catalytic activity;oxidoreductase activity;oxidoreductase activity, acting on CH-OH group of donors;oxidoreductase activity, acting on the CH-OH group of donors, NAD or NADP as acceptor;protein binding;protein self-association	cell part;cytoplasmic part;intracellular membrane-bounded organelle;intracellular organelle;intracellular organelle lumen;intracellular organelle part;intracellular part;membrane-bounded organelle;membrane-enclosed lumen;mitochondrial matrix;mitochondrial part;mitochondrion;organelle;organelle lumen;organelle part	Arachidonic acid metabolism							0.781395	0.22444	-1.33048		-1.69446	0.91417	0.255081	0.747488		1.95787	P08074	P08074	CBR2_MOUSE	Carbonyl reductase [NADPH] 2	Cbr2
16.3111	15.1948	14.0693	17.0111	16.4785	16.4727	15.7103	15.2135	15.2947	16.4214	16.5843	16.5285	catabolic process;cellular catabolic process;cellular ketone metabolic process;cellular metabolic process;cellular process;coenzyme catabolic process;coenzyme metabolic process;cofactor catabolic process;cofactor metabolic process;cognition;fat-soluble vitamin catabolic process;fat-soluble vitamin metabolic process;ketone catabolic process;metabolic process;multicellular organismal process;neurol…	3-keto sterol reductase activity;binding;carbonyl reductase (NADPH) activity;catalytic activity;coenzyme binding;cofactor binding;NADP binding;NADPH binding;nucleotide binding;oxidoreductase activity;oxidoreductase activity, acting on CH-OH group of donors;oxidoreductase activity, acting on the CH-OH group of donors, NAD or NADP as acceptor	cell part;cytoplasm;cytoplasmic part;cytosol;extracellular region part;extracellular space;intracellular organelle part;intracellular part;nuclear part;nucleoplasm;organelle part	Arachidonic acid metabolism							1.02264	0.129677	1.46236		2.17834	2.62606	0.0550137	1.10521	+	6.85903	Q8K354	Q8K354	CBR3_MOUSE	Carbonyl reductase [NADPH] 3	Cbr3
14.5252	16.8423	14.0486	14.2668	16.5559	16.1587	16.0494	15.3116	11.9374	15.6851	15.6832	15.906	biological regulation;biosynthetic process;cellular biosynthetic process;cellular component organization;cellular component organization at cellular level;cellular component organization or biogenesis;cellular component organization or biogenesis at cellular level;cellular macromolecule biosynthetic process;cellular macromolecule metabolic process;cellular metabolic process;cellular nitrogen comp…	binding;DNA binding;enzyme binding;identical protein binding;nucleic acid binding;protein binding;protein domain specific binding;regulatory region DNA binding;regulatory region nucleic acid binding;sequence-specific DNA binding;transcription regulatory region DNA binding;transcription regulatory region sequence-specific DNA binding	cell part;centromeric heterochromatin;chromatin;chromocenter;chromosomal part;chromosome, centromeric region;condensed chromosome, centromeric region;cytoskeletal part;envelope;euchromatin;heterochromatin;intracellular membrane-bounded organelle;intracellular non-membrane-bounded organelle;intracellular organelle;intracellular organelle part;intracellular part;membrane-bounded organelle;non-membr…								0.177726	0.779686	0.521787		0.467975	0.4499	0.49525	1.32532		1.04529	P23198	P23198;Q9DCC5	CBX3_MOUSE	Chromobox protein homolog 3	Cbx3
16.8564	15.4162	17.1383	15.6355	15.8158	15.7951	16.8433	15.8718	16.0438	15.5284	16.102	15.367	biological regulation;negative regulation of biological process;negative regulation of biosynthetic process;negative regulation of cellular biosynthetic process;negative regulation of cellular macromolecule biosynthetic process;negative regulation of cellular metabolic process;negative regulation of cellular process;negative regulation of gene expression;negative regulation of macromolecule biosy…	binding;binding, bridging;chromatin binding;enzyme binding;histone binding;histone deacetylase binding;identical protein binding;methylated histone residue binding;protein binding;protein binding, bridging;protein dimerization activity;protein homodimerization activity;repressing transcription factor binding;transcription factor binding	cell part;chromatin;chromatin remodeling complex;chromocenter;chromosomal part;heterochromatin;histone deacetylase complex;histone methyltransferase complex;intracellular membrane-bounded organelle;intracellular non-membrane-bounded organelle;intracellular organelle;intracellular organelle part;intracellular part;kinetochore;macromolecular complex;membrane-bounded organelle;methyltransferase comp…								0.602513	0.333123	-0.721485		-1.34528	0.719457	0.338917	-0.58719		-1.57318	Q61686	Q61686	CBX5_MOUSE	Chromobox protein homolog 5	Cbx5
13.909	14.8318	14.2745	11.2002	12.5053	13.1027	14.1257	14.0388	13.913	13.5853	14.6464	13.3738	biological regulation;cellular process;cellular response to stimulus;negative regulation of biological process;negative regulation of biosynthetic process;negative regulation of cellular biosynthetic process;negative regulation of cellular macromolecule biosynthetic process;negative regulation of cellular metabolic process;negative regulation of cellular process;negative regulation of gene expres…	binding;core promoter proximal region DNA binding;core promoter proximal region sequence-specific DNA binding;DNA binding;molecular transducer activity;nucleic acid binding;nucleic acid binding transcription factor activity;regulatory region DNA binding;regulatory region nucleic acid binding;RNA polymerase II core promoter proximal region sequence-specific DNA binding;RNA polymerase II core promo…	cell part;cytoplasm;extracellular membrane-bounded organelle;extracellular organelle;extracellular region part;extracellular vesicular exosome;intracellular membrane-bounded organelle;intracellular organelle;intracellular part;membrane;membrane-bounded organelle;membrane-bounded vesicle;nucleus;organelle;vesicle		+	IP_FAM134B1_T2_IP_FAM134B1_CTRL	+	IP_FAM134B1_T7_IP_FAM134B1_CTRL			1.53348	0.049426	-2.06904		-3.32373	0.146849	0.783977	-0.157351		-0.394853	Q8K1A6	Q8K1A6;E9PX94	C2D1A_MOUSE	Coiled-coil and C2 domain-containing protein 1A	Cc2d1a
14.5775	15.0426	15.4027	14.5765	14.7504	15.0619	14.8189	14.7377	14.3246	14.9574	14.0258	14.6171	apoptosis;biological regulation;biosynthetic process;cell cycle;cell death;cellular biosynthetic process;cellular macromolecule biosynthetic process;cellular macromolecule metabolic process;cellular metabolic process;cellular nitrogen compound metabolic process;cellular process;death;macromolecule biosynthetic process;macromolecule metabolic process;metabolic process;nitrogen compound metabolic p…	ligand-dependent nuclear receptor transcription coactivator activity;protein binding transcription factor activity;transcription coactivator activity;transcription cofactor activity;transcription factor binding transcription factor activity	cell part;cytoplasmic part;intracellular organelle part;intracellular part;membrane-enclosed lumen;nuclear envelope lumen;nuclear part;organelle envelope lumen;organelle part;perinuclear region of cytoplasm								0.310416	0.607835	-0.211334		-0.760512	0.10836	0.837989	-0.0936457		-0.299911	Q8CH18;Q8CH18-3	Q8CH18;Q8CH18-2;Q8CH18-3;A0A1W2P765	CCAR1_MOUSE	Cell division cycle and apoptosis regulator protein 1	Ccar1
13.4726	14.5791	13.2223	14.8657	15.1017	15.2483	15.7772	15.6425	14.4637	15.3393	15.2747	15.6245	apoptotic mitochondrial changes;biological regulation;cell cycle;cellular component organization;cellular component organization at cellular level;cellular component organization or biogenesis;cellular component organization or biogenesis at cellular level;cellular macromolecule metabolic process;cellular metabolic process;cellular nitrogen compound metabolic process;cellular process;cellular res…	basal RNA polymerase II transcription machinery binding;basal transcription machinery binding;binding;enzyme binding;enzyme inhibitor activity;enzyme regulator activity;protein binding;RNA polymerase binding;RNA polymerase core enzyme binding;RNA polymerase II core binding	cell part;chromatin;chromosomal part;cytoplasm;cytoplasmic part;intracellular membrane-bounded organelle;intracellular organelle;intracellular organelle lumen;intracellular organelle part;intracellular part;macromolecular complex;membrane-bounded organelle;membrane-enclosed lumen;mitochondrial matrix;mitochondrial part;nuclear chromatin;nuclear chromosome part;nuclear part;nucleus;organelle;organ…								1.41768	0.0594875	1.31383	+	3.04479	0.0984604	0.851734	0.118347		0.274703	Q8VDP4	Q8VDP4	CCAR2_MOUSE	Cell cycle and apoptosis regulator protein 2	Ccar2
15.9033	15.7404	16.6153	14.601	14.0965	15.7522	15.0087	15.0889	14.3349	14.4344	14.6901	14.4884	cell cycle;cell division;cellular process		cell part;cytoplasm;cytoplasmic part;cytoskeletal part;intracellular organelle part;intracellular part;membrane;microtubule organizing center;midbody;organelle part;plasma membrane								1.06808	0.115751	-1.26979		-2.27251	0.470623	0.480527	-0.273197		-1.08648	Q9D8X2	Q9D8X2	CC124_MOUSE	Coiled-coil domain-containing protein 124	Ccdc124
14.861	14.2538	14.449	15.7364	14.9951	15.4241	15.6732	17.6583	14.0877	15.8831	15.6728	15.5766	biological regulation;cation homeostasis;cellular cation homeostasis;cellular chemical homeostasis;cellular copper ion homeostasis;cellular homeostasis;cellular ion homeostasis;cellular process;chemical homeostasis;copper ion homeostasis;cytoplasmic sequestering of NF-kappaB;cytoplasmic sequestering of protein;cytoplasmic sequestering of transcription factor;establishment of localization;establis…		cell part;cytoplasmic part;endosome;intracellular membrane-bounded organelle;intracellular organelle;intracellular part;membrane-bounded organelle;organelle								1.43654	0.0580965	0.863905		3.08934	0.0310332	0.947453	-0.095507		-0.0921135	Q9JIG7	Q9JIG7	CCD22_MOUSE	Coiled-coil domain-containing protein 22	Ccdc22
15.1894	13.4833	16.2086	15.044	15.3363	15.7319	14.2817	14.0557	13.8385	14.4095	14.177	14.9588	biological regulation;calcium ion homeostasis;catabolic process;cation homeostasis;cell differentiation;cellular catabolic process;cellular component organization;cellular component organization at cellular level;cellular component organization or biogenesis;cellular component organization or biogenesis at cellular level;cellular developmental process;cellular macromolecule catabolic process;cell…	binding;calcium ion binding;cation binding;ion binding;metal ion binding	cell part;cytoplasmic part;endoplasmic reticulum;integral to membrane;intracellular membrane-bounded organelle;intracellular organelle;intracellular part;intrinsic to membrane;membrane;membrane part;membrane-bounded organelle;organelle;rough endoplasmic reticulum								0.191833	0.762263	0.410315		0.500613	0.796519	0.298955	0.456491		1.72419	Q9D024;Q9D024-2	Q9D024;Q9D024-2	CCD47_MOUSE	PAT complex subunit CCDC47	Ccdc47
14.9274	13.7381	13.6371	13.3853	13.0194	12.6904	13.2728	13.1498	13.7355	13.4746	14.029	13.158	biological regulation;biosynthetic process;cellular biosynthetic process;cellular macromolecule biosynthetic process;cellular macromolecule metabolic process;cellular metabolic process;cellular nitrogen compound metabolic process;cellular process;macromolecule biosynthetic process;macromolecule metabolic process;metabolic process;nitrogen compound metabolic process;nucleic acid metabolic process;…		cell part;intracellular membrane-bounded organelle;intracellular organelle;intracellular part;membrane-bounded organelle;nucleus;organelle								NaN	1	0		NaN	0.20912	0.718286	0.167824		0.540018	Q8R2N0;Q8R2N0-2	Q8R2N0;Q8R2N0-2	TAP26_MOUSE	Thyroid transcription factor 1-associated protein 26	Ccdc59
13.6614	13.3367	16.7053	15.9386	15.7462	16.4299	16.0664	15.9579	16.0614	16.3498	16.4754	15.6084											0.603174	0.332793	1.47044		1.34657	0.159428	0.771164	0.115925		0.424939	Q8VEG0	Q8VEG0;A0A0A6YXC9	CCD71_MOUSE	Coiled-coil domain-containing protein 71	Ccdc71
13.3726	14.2387	14.0986	12.3938	13.3052	13.3108	13.66	13.0988	11.7587	13.9586	13.595	13.325	cellular process;establishment of localization;establishment of localization in cell;establishment of protein localization;Golgi to plasma membrane transport;Golgi vesicle transport;intracellular transport;post-Golgi vesicle-mediated transport;protein transport;transport;vesicle-mediated transport		cell part;cytoplasmic part;early endosome;endosome;intracellular membrane-bounded organelle;intracellular organelle;intracellular part;membrane-bounded organelle;organelle								1.04106	0.122319	-0.900052		-2.21637	0.593118	0.402894	0.787054		1.32696	Q7TQK5	Q7TQK5;E9QAD4	CCD93_MOUSE	Coiled-coil domain-containing protein 93	Ccdc93
17.241	16.4834	17.057	17.4154	17.7625	17.6555	16.7775	16.0532	16.24	16.9677	16.8853	17.207	binding of sperm to zona pellucida;cell recognition;cell-cell recognition;cellular component assembly;cellular component assembly at cellular level;cellular component organization;cellular component organization at cellular level;cellular component organization or biogenesis;cellular component organization or biogenesis at cellular level;cellular macromolecular complex assembly;cellular macromole…	adenyl nucleotide binding;adenyl ribonucleotide binding;ATP binding;binding;enzyme binding;nucleotide binding;protein binding;purine nucleotide binding;purine ribonucleoside triphosphate binding;purine ribonucleotide binding;ribonucleotide binding;ubiquitin protein ligase binding	cell body;cell part;chaperonin-containing T-complex;cytoplasm;cytoplasmic part;cytoskeletal part;cytosolic part;extracellular membrane-bounded organelle;extracellular organelle;extracellular region part;extracellular vesicular exosome;intracellular organelle part;intracellular part;macromolecular complex;membrane-bounded organelle;membrane-bounded vesicle;microtubule;myelin sheath;organelle;organ…								1.28211	0.074663	0.683976		2.73403	1.30749	0.161634	0.663076		2.79099	P80314	P80314;A0A1W2P6Q3;A0A1W2P7B7;A0A1W2P828;A0A1W2P871	TCPB_MOUSE	T-complex protein 1 subunit beta	Cct2
18.2546	18.252	18.1152	19.2872	19.1317	19.2001	18.3581	17.9133	17.9998	18.7212	18.5061	18.7159	binding of sperm to zona pellucida;cell recognition;cell-cell recognition;cellular component assembly;cellular component assembly at cellular level;cellular component organization;cellular component organization at cellular level;cellular component organization or biogenesis;cellular component organization or biogenesis at cellular level;cellular macromolecule metabolic process;cellular metabolic…	adenyl nucleotide binding;adenyl ribonucleotide binding;ATP binding;binding;nucleotide binding;purine nucleotide binding;purine ribonucleoside triphosphate binding;purine ribonucleotide binding;ribonucleotide binding	cell body;cell part;chaperonin-containing T-complex;cytoplasm;cytoplasmic part;cytoskeletal part;cytosolic part;extracellular membrane-bounded organelle;extracellular organelle;extracellular region part;extracellular vesicular exosome;intracellular organelle part;intracellular part;macromolecular complex;membrane;membrane-bounded organelle;membrane-bounded vesicle;microtubule;myelin sheath;organe…		+	IP_FAM134B1_T2_IP_FAM134B1_CTRL	+	IP_FAM134B1_T7_IP_FAM134B1_CTRL			3.99728	0.0157895	0.999005		15.5194	1.65466	0.114386	0.557301		3.6306	P80318	P80318;E9Q133;Q3U0I3;F6Q609	TCPG_MOUSE	T-complex protein 1 subunit gamma	Cct3
17.7558	17.7747	18.2673	18.8712	18.626	18.7787	18.198	17.4136	17.4771	18.3996	18.2667	18.3038	binding of sperm to zona pellucida;cell recognition;cell-cell recognition;cellular macromolecule metabolic process;cellular metabolic process;cellular process;cellular process involved in reproduction;cellular protein metabolic process;macromolecule metabolic process;metabolic process;primary metabolic process;protein folding;protein metabolic process;reproductive process;sperm-egg recognition	adenyl nucleotide binding;adenyl ribonucleotide binding;ATP binding;binding;nucleotide binding;purine nucleotide binding;purine ribonucleoside triphosphate binding;purine ribonucleotide binding;ribonucleotide binding	cell body;cell part;centrosome;chaperonin-containing T-complex;cytoplasm;cytoplasmic membrane-bounded vesicle;cytoplasmic part;cytoplasmic vesicle;cytoskeletal part;cytosolic part;extracellular membrane-bounded organelle;extracellular organelle;extracellular region part;extracellular vesicular exosome;intracellular membrane-bounded organelle;intracellular non-membrane-bounded organelle;intracellu…		+	IP_FAM134B1_T2_IP_FAM134B1_CTRL	+	IP_FAM134B1_T7_IP_FAM134B1_CTRL			1.97789	0.0234854	0.826041		4.53686	1.15813	0.187061	0.627129		2.46281	P80315	P80315;G5E839	TCPD_MOUSE	T-complex protein 1 subunit delta	Cct4
17.3255	18.1536	18.1355	18.626	18.486	18.6012	17.7023	17.4665	17.4381	18.1656	17.71	18.1937	binding of sperm to zona pellucida;cell recognition;cell-cell recognition;cellular macromolecule metabolic process;cellular metabolic process;cellular process;cellular process involved in reproduction;cellular protein metabolic process;macromolecule metabolic process;metabolic process;multi-organism process;primary metabolic process;protein folding;protein metabolic process;reproductive process;r…	adenyl nucleotide binding;adenyl ribonucleotide binding;ATP binding;beta-tubulin binding;binding;cytoskeletal protein binding;G-protein beta-subunit binding;nucleotide binding;protein binding;purine nucleotide binding;purine ribonucleoside triphosphate binding;purine ribonucleotide binding;ribonucleotide binding;tubulin binding	cell body;cell part;centrosome;chaperonin-containing T-complex;cytoplasm;cytoplasmic part;cytoskeletal part;cytosolic part;extracellular membrane-bounded organelle;extracellular organelle;extracellular region part;extracellular vesicular exosome;intracellular non-membrane-bounded organelle;intracellular organelle;intracellular organelle part;intracellular part;macromolecular complex;membrane-boun…								1.18958	0.0883162	0.699549		2.53054	1.28615	0.166	0.487487		2.74304	P80316	P80316	TCPE_MOUSE	T-complex protein 1 subunit epsilon	Cct5
[truncated: 2,159 more rows]

## Sheet: Original Matrix
IP_FAM134B1_CTRL_1_PG.Qunatity	IP_FAM134B1_CTRL_2_PG.Qunatity	IP_FAM134B1_CTRL_4_PG.Qunatity	IP_FAM134B1_T7_1_PG.Qunatity	IP_FAM134B1_T7_3_PG.Qunatity	IP_FAM134B1_T7_4_PG.Qunatity	IP_FAM134B2_CTRL_2_PG.Qunatity	IP_FAM134B2_CTRL_3_PG.Qunatity	IP_FAM134B2_CTRL_4_PG.Qunatity	IP_FAM134B2_T7_1_PG.Qunatity	IP_FAM134B2_T7_2_PG.Qunatity	IP_FAM134B2_T7_4_PG.Qunatity	T: Protein.Group	T: Protein.Ids	T: Protein.Names	T: First.Protein.Description	T: Genes
[truncated: 3,437 more rows]

## Sheet: GO_Fam134b1_T7
Enrichment FDR	nGenes	Pathway Genes	Fold Enrichment	GO CC terms	Term	Genes
[truncated: 952 more rows]

## Sheet: GO_CC_Fam134b2_T7
Enrichment FDR	nGenes	Pathway Genes	Fold Enrichment	GO CC term	Pathway	Genes
[truncated: 456 more rows]
