# Supplementary material for: Two FAM134B isoforms differentially regulate ER dynamics during myogenesis
Source: EMBO J. 2025 Jan 6;44(4):1039–73. doi: 10.1038/s44318-024-00356-2 (PMC11832904; doi:10.1038/s44318-024-00356-2)
Supplement: Supplementary file 8 — Data Set EV6 [file 44318_2024_356_MOESM8_ESM.xlsx]

## Sheet: Dataset EV6
Dataset EV6
IP-MS interactomes of BiCAP of FAM134B1 and FAM134B2.

## Sheet: Analysis
Myotubes_Fam134b1_V1_Fam134b2_V2_dox_1	Myotubes_Fam134b1_V1_Fam134b2_V2_dox_2	Myotubes_Fam134b1_V1_Fam134b2_V2_dox_3	Myotubes_Fam134b1_V1_V2_dox_1	Myotubes_Fam134b1_V1_V2_dox_2	Myotubes_Fam134b1_V1_V2_dox_3	Myotubes_Fam134b2_V1_V2_dox_1	Myotubes_Fam134b2_V1_V2_dox_2	Myotubes_Fam134b2_V1_V2_dox_3	Myotubes_Fam134b1_V1_V2_1	Myotubes_Fam134b1_V1_V2_2	Myotubes_Fam134b1_V1_V2_3	C: Student's T-test Significant Myoblasts_Fam134b1_V1_V2_dox_Myoblasts_Fam134b1_V1_V2	C: Student's T-test significant	C: Student's T-test Significant Myotubes_Fam134b1_V1_Fam134b2_V2_dox_Myotubes_Fam134b1_V1_V2	C: Student's T-test significant_	C: Student's T-test Significant Myotubes_Fam134b1_V1_V2_dox_Myotubes_Fam134b1_V1_V2	C: Student's T-test significant__	C: Student's T-test Significant Myotubes_Fam134b2_V1_V2_dox_Myotubes_Fam134b1_V1_V2	C: Student's T-test significant___	N: -Log Student's T-test p-value Myotubes_Fam134b1_V1_Fam134b2_V2_dox_Myotubes_Fam134b1_V1_V2	N: Student's T-test q-value Myotubes_Fam134b1_V1_Fam134b2_V2_dox_Myotubes_Fam134b1_V1_V2	N: Student's T-test Difference Myotubes_Fam134b1_V1_Fam134b2_V2_dox_Myotubes_Fam134b1_V1_V2	Myotubes_Fam134b1_V1_Fam134b2_V2_dox_Myotubes_Fam134b1_V1_V2	N: Student's T-test Test statistic Myotubes_Fam134b1_V1_Fam134b2_V2_dox_Myotubes_Fam134b1_V1_V2	N: -Log Student's T-test p-value Myotubes_Fam134b1_V1_V2_dox_Myotubes_Fam134b1_V1_V2	N: Student's T-test q-value Myotubes_Fam134b1_V1_V2_dox_Myotubes_Fam134b1_V1_V2	N: Student's T-test Difference Myotubes_Fam134b1_V1_V2_dox_Myotubes_Fam134b1_V1_V2	Myotubes_Fam134b1_V1_V2_dox_Myotubes_Fam134b1_V1_V2	N: Student's T-test Test statistic Myotubes_Fam134b1_V1_V2_dox_Myotubes_Fam134b1_V1_V2	N: -Log Student's T-test p-value Myotubes_Fam134b2_V1_V2_dox_Myotubes_Fam134b1_V1_V2	N: Student's T-test q-value Myotubes_Fam134b2_V1_V2_dox_Myotubes_Fam134b1_V1_V2	N: Student's T-test Difference Myotubes_Fam134b2_V1_V2_dox_Myotubes_Fam134b1_V1_V2	Myotubes_Fam134b2_V1_V2_dox_Myotubes_Fam134b1_V1_V2	N: Student's T-test Test statistic Myotubes_Fam134b2_V1_V2_dox_Myotubes_Fam134b1_V1_V2	T: Protein.Group	T: Protein.Ids	T: Protein.Names	T: First.Protein.Description	T: Genes
15.4197	15.8003	17.9601	19.9882	18.1155	20.8487	12.8259	12.804	12.7551	10.5016	16.4334	16.4576					+	Myotubes_Fam134b1_V1_V2_dox_Myotubes_Fam134b1_V1_V2			0.379878	0.417746	1.92919		0.904277	1.14017	0.00789266	5.1866		2.42443	0.349713	0.601963	-1.6692		-0.842414	A0A0J9YTR2	A0A0J9YTR2	A0A0J9YTR2_MOUSE	RIKEN cDNA 0610012G03 gene	0610012G03Rik
16.4421	15.7023	15.3294	18.5556	17.7877	19.4197	16.624	16.6662	13.3403	16.8238	16.8606	17.68			+	Myotubes_Fam134b1_V1_Fam134b2_V2_dox_Myotubes_Fam134b1_V1_V2	+	Myotubes_Fam134b1_V1_V2_dox_Myotubes_Fam134b1_V1_V2			1.40498	0.0208372	-1.29687		-3.01499	1.25579	0.00347619	1.46622		2.67546	0.624618	0.358672	-1.57796		-1.38835	A0A0G2JEY4	Q9CXL3;A0A0G2JEY4	A0A0G2JEY4_MOUSE	RIKEN cDNA 3110082I17 gene	3110082I17Rik
18.3321	17.6593	18.2279	19.2753	17.4586	20.7581	13.2717	14.8058	14.3401	14.0364	13.239	13.3569			+	Myotubes_Fam134b1_V1_Fam134b2_V2_dox_Myotubes_Fam134b1_V1_V2					3.81443	0	4.52899	+	13.9463	NaN	1	0		NaN	NaN	1	0		NaN	H7BX33	Q8R092;H7BX33;Q8R092-1;Q8R092-2	H7BX33_MOUSE	RIKEN cDNA 4933434E20 gene	4933434E20Rik
16.9992	16.3575	16.9316	19.853	19.6662	19.814	16.6662	16.1012	17.4893	15.7153	15.8989	16.7731					+	Myotubes_Fam134b1_V1_V2_dox_Myotubes_Fam134b1_V1_V2			0.757382	0.127988	0.633632		1.64735	3.41317	0	3.64864	+	11.0143	0.52904	0.429265	0.623154		1.20166	Q8BGQ7	Q8BGQ7	SYAC_MOUSE	Alanine--tRNA ligase, cytoplasmic	Aars1
17.0959	15.8525	15.4912	18.0202	18.7313	20.0812	15.5746	14.2285	13.4459	16.4252	13.309	13.3594									NaN	1	0		NaN	NaN	1	0		NaN	NaN	1	0		NaN	Q9JKX4	Q9JKX4;Q9JKX4-2	AATF_MOUSE	Protein AATF	Aatf
16.1092	16.7471	15.2025	18.3907	17.9351	19.5871	16.2194	15.5049	16.3987	13.0241	15.0102	16.034					+	Myotubes_Fam134b1_V1_V2_dox_Myotubes_Fam134b1_V1_V2			0.601163	0.208125	1.33018		1.34265	1.75699	0.000573158	3.9482	+	3.90288	0.66219	0.332871	1.35159		1.46153	P55096	P55096;A0A0G2JDI9	ABCD3_MOUSE	ATP-binding cassette sub-family D member 3	Abcd3
19.9185	19.2855	19.8144	21.7796	20.3538	20.4562	17.9658	17.5582	17.0426	17.3836	17.4736	17.1556			+	Myotubes_Fam134b1_V1_Fam134b2_V2_dox_Myotubes_Fam134b1_V1_V2	+	Myotubes_Fam134b1_V1_V2_dox_Myotubes_Fam134b1_V1_V2			3.36893	0.00096124	2.33519	+	10.7297	2.7764	0.000317881	3.52559	+	7.52066	0.259401	0.698569	0.1846		0.651432	Q6P542	Q6P542	ABCF1_MOUSE	ATP-binding cassette sub-family F member 1	Abcf1
19.778	17.8787	18.1994	18.262	18.0449	20.7633	18.2466	18.5805	18.1507	17.5432	17.8423	17.8606									0.661325	0.173273	0.869975		1.45984	0.657002	0.0954362	1.27472		1.45142	1.59486	0.0683867	0.577198		3.47715	Q99LE6	Q99LE6	ABCF2_MOUSE	ATP-binding cassette sub-family F member 2	Abcf2
16.2903	15.296	15.1093	18.8111	16.7166	20.0815	13.1467	14.2246	14.401	11.8488	12.1128	14.005									NaN	1	0		NaN	NaN	1	0		NaN	NaN	1	0		NaN	Q99LR1	Q99LR1;Q99LR1-2	ABD12_MOUSE	Lysophosphatidylserine lipase ABHD12	Abhd12
16.4313	14.8583	15.753	18.7486	17.9882	20.4546	17.4496	17.734	16.9882	17.786	17.2877	17.4972			+	Myotubes_Fam134b1_V1_Fam134b2_V2_dox_Myotubes_Fam134b1_V1_V2	+	Myotubes_Fam134b1_V1_V2_dox_Myotubes_Fam134b1_V1_V2			1.73974	0.0112624	-1.84271		-3.85609	0.970611	0.0192646	1.54022		2.07189	0.195864	0.778674	-0.13304		-0.509858	Q8K4G5	Q8K4G5;E9QK41;Q8K4G5-2;Q8K4G5-3;Q8K4G5-4;E9Q030;E9Q9C0;E9Q9C1;E9Q9C2;E9Q9C4;E9Q9C7;E9Q9D1;E9Q9D2;E9Q9Q7	ABLM1_MOUSE	Actin-binding LIM protein 1	Ablim1
15.6603	16.035	14.8747	17.9982	18.427	19.7866	16.185	15.4021	15.4512	16.4909	15.4186	16.2985					+	Myotubes_Fam134b1_V1_V2_dox_Myotubes_Fam134b1_V1_V2			0.50226	0.279317	-0.546019		-1.14901	1.87068	0.00030871	2.66793	+	4.22084	0.396182	0.556713	-0.389935		-0.937403	Q69ZX8	Q69ZX8	ABLM3_MOUSE	Actin-binding LIM protein 3	Ablim3
19.0717	19.5223	19.6714	17.8412	16.2141	20.0043	20.7307	20.6276	20.6096	20.714	20.5638	20.895			+	Myotubes_Fam134b1_V1_Fam134b2_V2_dox_Myotubes_Fam134b1_V1_V2	+	Myotubes_Fam134b1_V1_V2_dox_Myotubes_Fam134b1_V1_V2			2.50936	0.00287097	-1.30249		-6.38098	1.15411	0.00744199	-2.70439		-2.45419	0.265207	0.691219	-0.0683333		-0.664029	Q8BUZ1	Q8BUZ1	ABRA_MOUSE	Actin-binding Rho-activating protein	Abra
17.1659	16.1053	16.2826	18.358	18.8515	20.7299	14.4576	15.6634	15.8113	15.8894	15.5687	16.5204					+	Myotubes_Fam134b1_V1_V2_dox_Myotubes_Fam134b1_V1_V2			0.537605	0.249964	0.52512		1.21846	1.89312	0.0003125	3.32032	+	4.28565	0.596015	0.379646	-0.68203		-1.33261	Q4KML4	Q4KML4;A0A1W2P7X0;E9QMV2	ABRAL_MOUSE	Costars family protein ABRACL	Abracl
15.14	15.441	16.8585	17.7372	17.2301	20.2348	14.2805	14.4811	14.0199	12.744	13.3443	13.1938			+	Myotubes_Fam134b1_V1_Fam134b2_V2_dox_Myotubes_Fam134b1_V1_V2	+	Myotubes_Fam134b1_V1_V2_dox_Myotubes_Fam134b1_V1_V2	+	Myotubes_Fam134b2_V1_V2_dox_Myotubes_Fam134b1_V1_V2	2.08149	0.00512	2.71915	+	4.85837	2.30443	0.000157895	5.30667	+	5.60968	2.1856	0.0319551	1.16646	+	5.19863	Q9QYL7	Q9QYL7	ABT1_MOUSE	Activator of basal transcription 1	Abt1
17.2578	17.4087	13.6756	20.7634	19.2855	20.6604	16.7073	13.5854	14.9621	17.1556	16.5657	16.3373					+	Myotubes_Fam134b1_V1_V2_dox_Myotubes_Fam134b1_V1_V2			0.174272	0.760793	-0.572183		-0.459915	2.57201	0.000229665	3.55021	+	6.63389	0.790075	0.258939	-1.60131		-1.71151	Q8VCH0	Q8VCH0;Q921H8;H3BKL5	THIKA_MOUSE;THIKB_MOUSE	3-ketoacyl-CoA thiolase B, peroxisomal	Acaa1a
21.9707	21.4324	21.3857	23.0625	22.3073	24.1015	19.5582	19.6505	19.7022	18.8876	19.0211	19.0769			+	Myotubes_Fam134b1_V1_Fam134b2_V2_dox_Myotubes_Fam134b1_V1_V2	+	Myotubes_Fam134b1_V1_V2_dox_Myotubes_Fam134b1_V1_V2	+	Myotubes_Fam134b2_V1_V2_dox_Myotubes_Fam134b1_V1_V2	3.7304	0	2.60107	+	13.2762	2.86903	0.000387097	4.1619	+	7.95596	3.1003	0.0135652	0.641783		9.14425	Q8BWT1	Q8BWT1;A0A494B9J2	THIM_MOUSE	3-ketoacyl-CoA thiolase, mitochondrial	Acaa2
17.7537	20.0156	18.8846	18.4745	17.5611	19.1777	20.4972	20.7634	20.4273	19.3538	19.9229	19.853					+	Myotubes_Fam134b1_V1_V2_dox_Myotubes_Fam134b1_V1_V2	+	Myotubes_Fam134b2_V1_V2_dox_Myotubes_Fam134b1_V1_V2	0.537766	0.250138	-0.825242		-1.21878	1.22385	0.00472754	-1.30545		-2.60515	1.83938	0.0485735	0.852727		4.1316	D3Z7X0	Q8K370;D3Z7X0;D3Z2B3	D3Z7X0_MOUSE	Acyl-Coenzyme A dehydrogenase family, member 12	Acad12
19.4536	18.2604	18.3624	20.6453	18.8207	18.7319	17.6382	17.4415	16.8238	15.8088	15.7207	15.8361			+	Myotubes_Fam134b1_V1_Fam134b2_V2_dox_Myotubes_Fam134b1_V1_V2	+	Myotubes_Fam134b1_V1_V2_dox_Myotubes_Fam134b1_V1_V2	+	Myotubes_Fam134b2_V1_V2_dox_Myotubes_Fam134b1_V1_V2	2.78758	0.0015942	2.90361	+	7.57204	2.35209	0.000168421	3.61073	+	5.78177	2.43821	0.026918	1.51264	+	6.10375	Q9D7B6	Q9D7B6;A0A0R4J0P1;D3YTT4	ACAD8_MOUSE	Isobutyryl-CoA dehydrogenase, mitochondrial	Acad8
17.1752	16.8361	17.7796	18.2526	19.0102	20.1068	17.417	17.6382	17.0102	17.9083	17.6731	17.8606					+	Myotubes_Fam134b1_V1_V2_dox_Myotubes_Fam134b1_V1_V2			0.900522	0.0846545	-0.550364		-1.93051	1.13387	0.00796335	1.30917		2.41102	1.09286	0.151088	-0.458886		-2.32436	P51174	P51174;A0A0R4J083	ACADL_MOUSE	Long-chain specific acyl-CoA dehydrogenase, mitochondrial	Acadl
18.9909	18.0426	17.9024	18.2135	19.9742	19.5012	17.1655	16.9431	17.2877	17.8175	17.185	17.805					+	Myotubes_Fam134b1_V1_V2_dox_Myotubes_Fam134b1_V1_V2			0.820315	0.106881	0.70949		1.7711	1.34432	0.00213313	1.62714	+	2.87464	0.949254	0.187717	-0.470414		-2.02858	P45952	P45952	ACADM_MOUSE	Medium-chain specific acyl-CoA dehydrogenase, mitochondrial	Acadm
19.2787	18.68	19.2255	19.4108	20.1825	21.0205	17.4576	17.9431	17.7602	16.9316	16.8846	16.8238			+	Myotubes_Fam134b1_V1_Fam134b2_V2_dox_Myotubes_Fam134b1_V1_V2	+	Myotubes_Fam134b1_V1_V2_dox_Myotubes_Fam134b1_V1_V2	+	Myotubes_Fam134b2_V1_V2_dox_Myotubes_Fam134b1_V1_V2	3.4496	0	2.18141	+	11.254	2.69058	0.000277457	3.32463	+	7.13639	2.3564	0.032	0.840307		5.79751	Q07417	Q07417	ACADS_MOUSE	Short-chain specific acyl-CoA dehydrogenase, mitochondrial	Acads
16.3781	18.5805	18.2787	20.6096	19.6766	22.0691	16.2641	16.8238	16.0211	14.7936	16.3937	15.9613			+	Myotubes_Fam134b1_V1_Fam134b2_V2_dox_Myotubes_Fam134b1_V1_V2	+	Myotubes_Fam134b1_V1_V2_dox_Myotubes_Fam134b1_V1_V2			1.13787	0.0450113	2.02954		2.41953	2.4116	0.000183206	5.0689	+	6.00269	0.540585	0.420435	0.653437		1.2243	Q9DBL1	Q9DBL1;E9Q5L3	ACDSB_MOUSE	Short/branched chain specific acyl-CoA dehydrogenase, mitochondrial	Acadsb
16.3117	15.0441	16.5716	19.0899	17.9258	20.0417	15.7233	16.5003	15.6382	15.0575	15.6439	15.7654					+	Myotubes_Fam134b1_V1_V2_dox_Myotubes_Fam134b1_V1_V2			0.395622	0.397432	0.486886		0.936269	2.25445	0.000149766	3.53021	+	5.43372	0.59264	0.379692	0.465034		1.32603	P50544	P50544;B1AR28	ACADV_MOUSE	Very long-chain specific acyl-CoA dehydrogenase, mitochondrial	Acadvl
20.6453	20.4476	19.9882	22.2214	21.4425	23.5638	18.265	18.3012	18.1704	17.7537	17.5356	18.0691			+	Myotubes_Fam134b1_V1_Fam134b2_V2_dox_Myotubes_Fam134b1_V1_V2	+	Myotubes_Fam134b1_V1_V2_dox_Myotubes_Fam134b1_V1_V2			3.30813	0.00151724	2.5742	+	10.3498	2.71403	0.000291793	4.62312	+	7.23961	1.3453	0.0974034	0.459373		2.87689	Q8QZT1	Q8QZT1	THIL_MOUSE	Acetyl-CoA acetyltransferase, mitochondrial	Acat1
16.5538	15.974	15.4614	18.8401	16.7002	20.0775	13.0319	13.8352	14.773	14.9792	14.5265	15.5893					+	Myotubes_Fam134b1_V1_V2_dox_Myotubes_Fam134b1_V1_V2			1.02735	0.0593416	0.964682		2.18804	1.56185	0.00109411	3.50757	+	3.39413	0.911413	0.199291	-1.15164		-1.95234	Q8CAY6	Q8CAY6;Q80X81;A0A3B2WAL8;G3XA25	THIC_MOUSE	Acetyl-CoA acetyltransferase, cytosolic	Acat2
16.9863	16.1936	15.0565	17.914	17.2791	20.6072	13.8467	13.7669	15.2769	16.7602	15.4153	14.7936					+	Myotubes_Fam134b1_V1_V2_dox_Myotubes_Fam134b1_V1_V2			0.201956	0.716735	0.422426		0.523763	1.17921	0.00603028	2.94373		2.50812	0.829431	0.242711	-1.35956		-1.78911	Q9JIX8	Q9JIX8;Q9JIX8-2;Q9JIX8-3;Q9JIX8-4;B8JJ91;B8JJ92;F6RJ39;Q52KR6	ACINU_MOUSE	Apoptotic chromatin condensation inducer in the nucleus	Acin1
17.0487	15.4673	14.7722	18.53	18.5165	19.4126	16.3987	16.5387	16.5657	15.3786	16.4203	16.034					+	Myotubes_Fam134b1_V1_V2_dox_Myotubes_Fam134b1_V1_V2			0.0872459	0.89074	-0.181575		-0.245707	2.6051	0.00024	2.87542	+	6.77094	0.837544	0.237274	0.556745		1.80516	Q91V92	Q91V92;Q3V117;Q3TS02	ACLY_MOUSE	ATP-citrate synthase	Acly
21.002	20.3321	20.3211	22.741	22.6119	24.2463	18.7005	19.1382	18.8757	19.2967	18.9488	19.5713			+	Myotubes_Fam134b1_V1_Fam134b2_V2_dox_Myotubes_Fam134b1_V1_V2	+	Myotubes_Fam134b1_V1_V2_dox_Myotubes_Fam134b1_V1_V2			1.94488	0.00688925	1.27949	+	4.43779	2.67784	0.000268156	3.92747	+	7.08087	0.767142	0.26774	-0.367453		-1.66648	Q99KI0	Q99KI0	ACON_MOUSE	Aconitate hydratase, mitochondrial	Aco2
16.6121	15.6743	14.9443	18.8085	17.5494	20.3939	13.2614	13.4005	14.088	17.4252	15.8012	16.4862					+	Myotubes_Fam134b1_V1_V2_dox_Myotubes_Fam134b1_V1_V2	+	Myotubes_Fam134b2_V1_V2_dox_Myotubes_Fam134b1_V1_V2	0.542	0.246543	-0.827329		-1.22707	1.1638	0.00716846	2.34639		2.47497	2.29551	0.0314054	-2.98755		-5.57795	Q9QYR9	O55137;Q9QYR9	ACOT2_MOUSE	Acyl-coenzyme A thioesterase 2, mitochondrial	Acot2
20.0292	19.9156	19.6662	22.265	20.9171	22.0789	19.2989	18.8906	18.9431	17.6453	17.7923	18.5242			+	Myotubes_Fam134b1_V1_Fam134b2_V2_dox_Myotubes_Fam134b1_V1_V2	+	Myotubes_Fam134b1_V1_V2_dox_Myotubes_Fam134b1_V1_V2			2.5254	0.00292603	1.88307	+	6.44493	2.77338	0.000315789	3.76638	+	7.50683	1.61041	0.0656045	1.05693	+	3.51666	Q91V12-2	Q91V12;E9PYH2;Q91V12-2;Q91V12-3;Q91V12-4	BACH_MOUSE	Isoform A of Cytosolic acyl coenzyme A thioester hydrolase	Acot7
16.383	15.2795	14.47	18.5173	17.0699	20.1957	13.0467	14.7495	13.5355	11.7697	15.3512	14.8823					+	Myotubes_Fam134b1_V1_V2_dox_Myotubes_Fam134b1_V1_V2			0.476629	0.30315	1.37645		1.09838	1.47689	0.00140304	4.59319	+	3.18576	0.0631275	0.930761	-0.223861		-0.181619	P58137	P58137;Q8BZR4	ACOT8_MOUSE	Acyl-coenzyme A thioesterase 8	Acot8
17.0847	15.6937	14.7088	19.3823	18.6971	20.2283	15.9153	16.2023	16.1417	15.1556	15.5657	16.5642					+	Myotubes_Fam134b1_V1_V2_dox_Myotubes_Fam134b1_V1_V2			0.0280234	0.968485	0.0672677		0.083439	2.41922	0.0001875	3.67404	+	6.0315	0.31	0.642551	0.324596		0.759636	Q9R0X4	Q9R0X4;Q32MW3	ACOT9_MOUSE	Acyl-coenzyme A thioesterase 9, mitochondrial	Acot9
20.1457	20.1704	19.8066	22.4092	21.0224	22.7492	18.3581	18.7537	18.5545	17.3495	17.8606	18.0156			+	Myotubes_Fam134b1_V1_Fam134b2_V2_dox_Myotubes_Fam134b1_V1_V2	+	Myotubes_Fam134b1_V1_V2_dox_Myotubes_Fam134b1_V1_V2			3.22791	0.00196273	2.29896	+	9.86791	2.80244	0.000333333	4.31838	+	7.6408	1.61007	0.0654197	0.813521		3.51578	Q9D358	Q9D358;A0A1W2P7X3;Q561M1;Q9D358-2	PPAC_MOUSE	Low molecular weight phosphotyrosine protein phosphatase	Acp1
18.4496	18.7373	17.9488	19.6645	20.1946	19.7799	17.6096	17.0319	16.208	16.0232	16.3426	16.4219			+	Myotubes_Fam134b1_V1_Fam134b2_V2_dox_Myotubes_Fam134b1_V1_V2	+	Myotubes_Fam134b1_V1_V2_dox_Myotubes_Fam134b1_V1_V2			2.9026	0.00130579	2.11597	+	8.11925	4.24394	0	3.61709	+	17.9176	0.742797	0.281857	0.687263		1.6188	Q8VCW8	Q8VCW8	ACSF2_MOUSE	Medium-chain acyl-CoA ligase ACSF2, mitochondrial	Acsf2
20.265	20.3101	20.1332	21.4923	20.5261	21.0292	18.9516	18.8606	18.9686	17.1155	17.8238	17.8484			+	Myotubes_Fam134b1_V1_Fam134b2_V2_dox_Myotubes_Fam134b1_V1_V2	+	Myotubes_Fam134b1_V1_V2_dox_Myotubes_Fam134b1_V1_V2	+	Myotubes_Fam134b2_V1_V2_dox_Myotubes_Fam134b1_V1_V2	3.3688	0.000953846	2.64018	+	10.7288	3.12641	0.000671329	3.41995	+	9.28817	2.26945	0.0314286	1.33103	+	5.48605	Q9CZW4	Q9CZW4;E9PUC2	ACSL3_MOUSE	Fatty acid CoA ligase Acsl3	Acsl3
19.2581	18.7955	18.9316	20.5638	19.3516	20.8346	17.3836	17.2877	17.2877	15.3954	16.7207	16.9431			+	Myotubes_Fam134b1_V1_Fam134b2_V2_dox_Myotubes_Fam134b1_V1_V2	+	Myotubes_Fam134b1_V1_V2_dox_Myotubes_Fam134b1_V1_V2			2.20398	0.00472349	2.64202	+	5.26058	2.37512	0.000173599	3.89698	+	5.86643	0.933378	0.190517	0.966641		1.99652	Q9QUJ7	Q9QUJ7;Q9QUJ7-2	ACSL4_MOUSE	Long-chain-fatty-acid--CoA ligase 4	Acsl4
28.1652	28.7195	28.7581	27.0505	27.5826	27.7895	28.2399	27.5014	28.1984	28.1984	28.5426	28.459					+	Myotubes_Fam134b1_V1_V2_dox_Myotubes_Fam134b1_V1_V2			0.271541	0.593615	0.147594		0.677714	1.72073	0.000556863	-0.925771		-3.80493	0.738066	0.282569	-0.420102		-1.60955	P60710	P60710;P62737;P63260;P63268;P68033;P68134;Q8BFZ3;A0A0U1RQ96;E9Q1F2;E9Q5F4	ACTA_MOUSE;ACTBL_MOUSE;ACTB_MOUSE;ACTG_MOUSE;ACTH_MOUSE;ACTS_MOUSE	Actin, cytoplasmic 1	Acta1
21.3857	23.6209	22.8783	25.705	21.9847	20.8122	22.5823	19.4415	19.0156	19.0795	20.8651	21.6006									0.994935	0.0643788	2.11322		2.12148	0.631629	0.109411	2.31888		1.40201	0.042533	0.950749	-0.168594		-0.124794	P60710	P60710;P62737;P63260;P68033;Q8BFZ3;B1ATY1;E9Q1F2	ACTA_MOUSE;ACTBL_MOUSE;ACTB_MOUSE;ACTG_MOUSE	Actin, cytoplasmic 1	Acta2
26.5478	26.6998	27.2262	25.8069	26.1719	26.0935	25.895	25.8974	26.6595	26.8504	26.5682	26.3153					+	Myotubes_Fam134b1_V1_V2_dox_Myotubes_Fam134b1_V1_V2			0.406792	0.382983	0.246598		0.958857	1.36032	0.00197662	-0.5539		-2.91134	0.648808	0.341238	-0.427338		-1.43547	P60710	P60710;E9Q1F2;E9Q2D1;E9Q5F4	ACTB_MOUSE	Actin, cytoplasmic 1	Actb
26.9316	23.0641	24.1871	25.5983	24.2821	25.673	23.391	23.895	23.6096	23.1991	23.7389	23.48					+	Myotubes_Fam134b1_V1_V2_dox_Myotubes_Fam134b1_V1_V2			0.468651	0.311148	1.25492		1.08257	1.63598	0.000750916	1.7118	+	3.58223	0.303377	0.65059	0.159217		0.745661	Q8BFZ3	Q8BFZ3	ACTBL_MOUSE	Beta-actin-like protein 2	Actbl2
25.6757	26.0588	25.867	25.1015	25.3273	28.5536	25.2961	24.6971	25.433	26.2732	25.3066	25.6703									0.14354	0.811664	0.117135		0.386867	0.192475	0.66805	0.577429		0.502089	0.775506	0.264703	-0.607964		-1.68289	P63260	P63260;B1ATY1;G3UYG0	ACTG_MOUSE	Actin, cytoplasmic 2	Actg1
18.2967	15.5998	18.6276	19.0991	17.8377	20.4331	17.4004	17.7005	18.724	17.0638	17.5049	17.3667					+	Myotubes_Fam134b1_V1_V2_dox_Myotubes_Fam134b1_V1_V2			0.0709781	0.916739	0.196204		0.202754	1.12009	0.00854787	1.81151		2.38179	0.679345	0.324169	0.62983		1.49495	P63268	P62737;P63268;P68033	ACTH_MOUSE	Actin, gamma-enteric smooth muscle	Actg2
17.1061	15.5964	16.2816	18.0661	17.4484	19.712	12.7892	14.1671	14.5267	14.6991	13.6188	13.5208									NaN	1	0		NaN	NaN	1	0		NaN	NaN	1	0		NaN	Q9Z2N8	Q9Z2N8;A0A0A6YWG8	ACL6A_MOUSE	Actin-like protein 6A	Actl6a
19.2232	19.0479	19.0426	19.6835	20.5165	21.3275	19.3794	19.4676	19.197	19.4334	19.7123	19.6258			+	Myotubes_Fam134b1_V1_Fam134b2_V2_dox_Myotubes_Fam134b1_V1_V2	+	Myotubes_Fam134b1_V1_V2_dox_Myotubes_Fam134b1_V1_V2			2.05829	0.00502857	-0.485921		-4.78492	0.888811	0.0285938	0.918682		1.90709	0.991791	0.175186	-0.242477		-2.11506	Q7TPR4	Q7TPR4;A1BN54	ACTN1_MOUSE	Alpha-actinin-1	Actn1
17.1115	18.1507	19.2042	18.1281	19.6096	21.2388	18.9854	19.1531	19.0873	18.3101	18.6096	18.4293							+	Myotubes_Fam134b2_V1_V2_dox_Myotubes_Fam134b1_V1_V2	0.183791	0.746778	-0.294231		-0.482063	0.599659	0.127695	1.20917		1.33972	2.48056	0.0264286	0.625601		6.2675	Q9JI91	Q9JI91	ACTN2_MOUSE	Alpha-actinin-2	Actn2
19.7747	19.9459	20.3752	21.4067	20.2877	19.8331	19.6168	19.4795	19.5545	19.5146	20.0156	19.8936									0.406518	0.383088	0.224016		0.958305	0.644615	0.10248	0.701209		1.4273	0.759696	0.270432	-0.257652		-1.65189	O88990	O88990	ACTN3_MOUSE	Alpha-actinin-3	Actn3
20.0559	19.9742	20.9812	20.953	20.1581	19.4724	20.5261	20.6971	20.6453	21.2593	21.1946	20.8113					+	Myotubes_Fam134b1_V1_V2_dox_Myotubes_Fam134b1_V1_V2			1.00157	0.0635878	-0.751275		-2.13506	0.928172	0.0243331	-0.893873		-1.98603	1.45411	0.0830827	-0.465549		-3.13111	P57780	P57780;A0A1L1SV25;A0A1L1SVJ6	ACTN4_MOUSE	Alpha-actinin-4	Actn4
16.1469	15.0951	14.7603	17.8178	16.9333	20.7346	13.1163	14.0704	13.9567	13.7731	15.8062	12.5058					+	Myotubes_Fam134b1_V1_V2_dox_Myotubes_Fam134b1_V1_V2			0.551548	0.241072	1.30569		1.24577	1.39111	0.00159873	4.46682	+	2.9826	0.113013	0.874834	-0.313901		-0.311641	Q9QZB7	Q9QZB7	ARP10_MOUSE	Actin-related protein 10	Actr10
18.4415	18.92	18.1053	18.0882	19.3645	21.0131	17.1457	17.4415	17.1155	16.4544	17.0102	17.0211			+	Myotubes_Fam134b1_V1_Fam134b2_V2_dox_Myotubes_Fam134b1_V1_V2	+	Myotubes_Fam134b1_V1_V2_dox_Myotubes_Fam134b1_V1_V2			2.27573	0.00431929	1.66039	+	5.50808	1.42748	0.00154943	2.66006	+	3.0679	0.882889	0.21301	0.40569		1.89527	P61164	P61164;Q8R5C5;A0A494BB86	ACTZ_MOUSE	Alpha-centractin	Actr1a
21.7756	21.6276	22.654	22.3266	21.8461	25.1565	21.0756	21.6096	21.391	22.5615	22.7533	22.0723							+	Myotubes_Fam134b2_V1_V2_dox_Myotubes_Fam134b1_V1_V2	0.51262	0.271829	-0.443329		-1.1694	0.242798	0.578627	0.647388		0.615125	1.90655	0.0410193	-1.10363		-4.32476	P61161	P61161	ARP2_MOUSE	Actin-related protein 2	Actr2
20.85	20.9601	22.2125	20.1206	20.8034	20.7902	20.6364	21.1332	20.9388	21.8614	22.2679	21.5356					+	Myotubes_Fam134b1_V1_V2_dox_Myotubes_Fam134b1_V1_V2			0.49124	0.289012	-0.547412		-1.12727	1.88335	0.000309392	-1.31688		-4.25735	1.73503	0.0584026	-0.985482		-3.84336	Q99JY9	Q99JY9	ARP3_MOUSE	Actin-related protein 3	Actr3
19.4375	14.5504	19.2764	22.9334	21.9024	20.6853	17.2967	12.1596	17.0426	12.8983	14.1128	16.8113					+	Myotubes_Fam134b1_V1_V2_dox_Myotubes_Fam134b1_V1_V2			0.729305	0.141623	3.1473		1.59242	2.26003	0.000150943	7.2329	+	5.45316	0.16534	0.816638	0.892183		0.438936	Q9R1V6-21	Q9R1V6;Q9R1V6-1;Q9R1V6-10;Q9R1V6-11;Q9R1V6-12;Q9R1V6-13;Q9R1V6-14;Q9R1V6-15;Q9R1V6-16;Q9R1V6-17;Q9R1V6-18;Q9R1V6-19;Q9R1V6-2;Q9R1V6-20;Q9R1V6-21;Q9R1V6-4;Q9R1V6-5;Q9R1V6-6;Q9R1V6-7;Q9R1V6-8;Q9R1V6-9;D3YUP9;D3YUQ0	ADA22_MOUSE	Isoform 21 of Disintegrin and metalloproteinase domain-containing protein 22	Adam22
16.4431	14.8753	16.8484	18.4832	17.1931	20.0079	16.1053	14.3515	16.2949	15.6297	15.2622	15.3233					+	Myotubes_Fam134b1_V1_V2_dox_Myotubes_Fam134b1_V1_V2			0.458503	0.322228	0.650518		1.06241	1.73476	0.00056182	3.15631	+	3.84265	0.102211	0.887157	0.17882		0.284295	Q64437	Q64437	ADH7_MOUSE	All-trans-retinol dehydrogenase [NAD(+)] ADH7	Adh7
17.3637	15.4827	15.1352	18.8467	16.745	20.3101	13.2363	14.1029	15.0488	13.2168	14.768	14.464					+	Myotubes_Fam134b1_V1_V2_dox_Myotubes_Fam134b1_V1_V2			1.03189	0.0587821	1.84429		2.19741	1.7704	0.000484103	4.48435	+	3.9395	0.00943728	0.994658	-0.0202532		-0.0286659	Q8BGK2	Q8BGK2;A0A0N4SVK8;E9Q4C0	ARHL1_MOUSE	Inactive ADP-ribosyltransferase ARH2	Adprhl1
16.2603	16.0457	14.8584	18.6325	16.7668	19.7793	15.6828	13.867	13.9745	11.2999	14.7366	14.6828					+	Myotubes_Fam134b1_V1_V2_dox_Myotubes_Fam134b1_V1_V2			0.817039	0.107747	2.14835		1.76463	1.54648	0.00117235	4.8198	+	3.35587	0.29624	0.657175	0.935001		0.730544	P54822	P54822;E9Q242;E9Q3T7;A0A0G2JFL8	PUR8_MOUSE	Adenylosuccinate lyase	Adsl
19.9024	19.2809	19.0238	21.8538	21.002	22.9388	18.6971	17.9488	18.562	16.7073	17.5204	17.1457			+	Myotubes_Fam134b1_V1_Fam134b2_V2_dox_Myotubes_Fam134b1_V1_V2	+	Myotubes_Fam134b1_V1_V2_dox_Myotubes_Fam134b1_V1_V2			2.53638	0.00296667	2.27794	+	6.48903	2.85947	0.000373541	4.80706	+	7.91	1.75054	0.0574834	1.27818	+	3.88534	P28650	P28650;J3QN31;P28650-2	PURA1_MOUSE	Adenylosuccinate synthetase isozyme 1	Adss1
16.1325	14.6826	17.4252	18.2615	17.5028	19.6722	16.9083	16.4431	14.0426	15.887	16.4037	16.6096					+	Myotubes_Fam134b1_V1_V2_dox_Myotubes_Fam134b1_V1_V2			0.0958798	0.881978	-0.220032		-0.268073	1.50226	0.00125128	2.17869	+	3.2472	0.213378	0.757601	-0.502119		-0.549631	P46664	P46664	PURA2_MOUSE	Adenylosuccinate synthetase isozyme 2	Adss2
17.7406	15.7816	17.5204	18.714	16.0008	20.1483	16.3598	16.6024	16.6662	15.6467	16.1517	16.1417					+	Myotubes_Fam134b1_V1_V2_dox_Myotubes_Fam134b1_V1_V2			0.739246	0.13588	1.03416		1.61185	0.875247	0.0308856	2.30767		1.88003	1.37531	0.0931733	0.562806		2.94592	Q640N1	Q640N1;Q640N1-2	AEBP1_MOUSE	Adipocyte enhancer-binding protein 1	Aebp1
16.6649	15.482	15.7028	19.0741	16.5222	19.4096	13.3163	14.0094	13.1606	14.0447	13.2571	13.1923			+	Myotubes_Fam134b1_V1_Fam134b2_V2_dox_Myotubes_Fam134b1_V1_V2	+	Myotubes_Fam134b1_V1_V2_dox_Myotubes_Fam134b1_V1_V2			2.24178	0.00467811	2.45189	+	5.38985	2.15031	0.000137339	4.83726	+	5.08126	0.00225742	1	-0.00261529		-0.00691263	Q80YS6	Q80YS6;E9Q8X9	AFAP1_MOUSE	Actin filament-associated protein 1	Afap1
16.3277	15.6699	17.4334	19.4904	16.8125	20.283	13.4767	15.2213	16.0145	15.846	14.7936	14.7628					+	Myotubes_Fam134b1_V1_V2_dox_Myotubes_Fam134b1_V1_V2			1.007	0.0629333	1.34287		2.1462	1.5491	0.00117441	3.72782	+	3.36239	0.0993921	0.887788	-0.229935		-0.27709	Q920A7	Q920A7	AFG31_MOUSE	AFG3-like protein 1	Afg3l1
17.1655	16.6662	16.0575	18.6115	16.6682	19.6845	14.6551	15.2769	15.6467	15.7126	15.9408	15.7911			+	Myotubes_Fam134b1_V1_Fam134b2_V2_dox_Myotubes_Fam134b1_V1_V2	+	Myotubes_Fam134b1_V1_V2_dox_Myotubes_Fam134b1_V1_V2			1.17076	0.0415048	0.814899		2.48992	1.32535	0.00227697	2.50655	+	2.83142	0.981709	0.176795	-0.621954		-2.09448	Q8JZQ2	Q8JZQ2	AFG32_MOUSE	AFG3-like protein 2	Afg3l2
17.8545	18.3538	19.2967	20.2764	20.7471	22.5961	17.4815	18.1002	16.8727	16.9316	16.8113	17.2232			+	Myotubes_Fam134b1_V1_Fam134b2_V2_dox_Myotubes_Fam134b1_V1_V2	+	Myotubes_Fam134b1_V1_V2_dox_Myotubes_Fam134b1_V1_V2			1.57911	0.0149027	1.51301	+	3.43739	2.37638	0.000174229	4.21786	+	5.87111	0.591315	0.381523	0.496119		1.32345	Q64191	Q64191;B7ZNK6	ASPG_MOUSE	N(4)-(beta-N-acetylglucosaminyl)-L-asparaginase	Aga
18.7537	18.5356	19.0795	20.002	19.5787	20.6595	17.2042	17.0319	16.7073	16.1927	16.9882	16.9882			+	Myotubes_Fam134b1_V1_Fam134b2_V2_dox_Myotubes_Fam134b1_V1_V2	+	Myotubes_Fam134b1_V1_V2_dox_Myotubes_Fam134b1_V1_V2			2.58685	0.00239766	2.06662	+	6.69507	2.91118	0.000426667	3.35706	+	8.16143	0.354914	0.596121	0.258111		0.853138	Q9ESW4	Q9ESW4	AGK_MOUSE	Acylglycerol kinase, mitochondrial	Agk
16.0944	15.2056	13.9587	19.3217	15.9561	21.1283	14.7987	16.3529	15.4054	14.4893	15.464	15.3092					+	Myotubes_Fam134b1_V1_V2_dox_Myotubes_Fam134b1_V1_V2			0.000607463	0.998892	-0.0012846		-0.00186368	1.13036	0.00795775	3.71451		2.40356	0.325955	0.628036	0.431483		0.793094	Q8CJG0	Q8CJF9;Q8CJG0;Q8CJG1;A0A6I8MX18;H3BJ70	AGO2_MOUSE	Protein argonaute-2	Ago2
16.0343	15.1583	16.1811	18.1657	17.3862	20.4286	14.7366	14.0978	13.9288	13.5101	13.4767	13.5265			+	Myotubes_Fam134b1_V1_Fam134b2_V2_dox_Myotubes_Fam134b1_V1_V2	+	Myotubes_Fam134b1_V1_V2_dox_Myotubes_Fam134b1_V1_V2			2.69469	0.0018623	2.28674	+	7.15441	2.31572	0.00015894	5.1557	+	5.65005	1.41715	0.0869795	0.749967		3.04354	Q9D517	Q9D517	PLCC_MOUSE	1-acyl-sn-glycerol-3-phosphate acyltransferase gamma	Agpat3
16.2477	20.4576	19.503	17.4479	16.9191	19.1104	13.9316	19.9142	20.5915	20.2302	18.1801	18.3794									0.0463068	0.942639	-0.193815		-0.135365	0.52276	0.190175	-1.10414		-1.18933	0.130102	0.860747	-0.784173		-0.354107	Q641K1	Q641K1;Q641K1-2;Q641K1-3;Q641K1-4;Q641K1-5;F6ZCF0	CBPC1_MOUSE	Cytosolic carboxypeptidase 1	Agtpbp1
18.528	18.7699	18.8423	21.714	20.0951	22.0625	17.7923	18.2137	17.4004	16.9658	17.2137	17.624			+	Myotubes_Fam134b1_V1_Fam134b2_V2_dox_Myotubes_Fam134b1_V1_V2	+	Myotubes_Fam134b1_V1_V2_dox_Myotubes_Fam134b1_V1_V2			2.60009	0.00242604	1.44558	+	6.75002	2.49573	0.000210989	4.02268	+	6.32704	0.815599	0.250335	0.534322		1.76179	P50247	P50247	SAHH_MOUSE	Adenosylhomocysteinase	Ahcy
17.8423	17.3236	16.9992	18.2224	16.7458	20.8654	14.9293	15.1869	12.8781	13.92	14.9293	14.9837			+	Myotubes_Fam134b1_V1_Fam134b2_V2_dox_Myotubes_Fam134b1_V1_V2	+	Myotubes_Fam134b1_V1_V2_dox_Myotubes_Fam134b1_V1_V2			2.551	0.00266667	2.77738	+	6.54814	1.47901	0.00140541	4.00022	+	3.19088	0.126771	0.861858	-0.279553		-0.345903	Q80SW1	Q68FL4;Q80SW1;Q68FL4-2;F8WGT1;F8WI65;H3BKT5	SAHH2_MOUSE	S-adenosylhomocysteine hydrolase-like protein 1	Ahcyl1
15.7015	14.9412	14.4786	17.8018	17.1485	21.5911	12.5579	13.9455	14.4685	15.3443	12.9012	14.6937					+	Myotubes_Fam134b1_V1_V2_dox_Myotubes_Fam134b1_V1_V2			0.375234	0.424811	0.727316		0.894803	1.35358	0.00213975	4.53406	+	2.89585	0.285529	0.669234	-0.655767		-0.707732	Q6PAL7	Q6PAL7	AHDC1_MOUSE	Transcription factor Gibbin	Ahdc1
23.0902	23.0999	22.3699	24.9406	24.2463	26.3795	21.7307	21.714	21.2125	21.1581	21.1886	21.4972			+	Myotubes_Fam134b1_V1_Fam134b2_V2_dox_Myotubes_Fam134b1_V1_V2	+	Myotubes_Fam134b1_V1_V2_dox_Myotubes_Fam134b1_V1_V2			2.39343	0.00306569	1.57205	+	5.9345	2.44502	0.000197531	3.90749	+	6.12984	0.602378	0.376664	0.271112		1.34502	E9Q616	E9Q616;A0A494BBD5	E9Q616_MOUSE	AHNAK nucleoprotein (desmoyokin)	Ahnak
18.9992	18.5988	19.0399	21.7348	20.5823	21.928	17.4415	15.9499	15.8386	16.3701	16.3339	17.2787			+	Myotubes_Fam134b1_V1_Fam134b2_V2_dox_Myotubes_Fam134b1_V1_V2	+	Myotubes_Fam134b1_V1_V2_dox_Myotubes_Fam134b1_V1_V2			2.54705	0.00265915	2.21844	+	6.53215	3.09512	0.000631579	4.75416	+	9.11596	0.155925	0.829777	-0.25085		-0.416604	Q8BK64	Q8BK64	AHSA1_MOUSE	Activator of 90 kDa heat shock protein ATPase homolog 1	Ahsa1
20.0821	19.5545	19.805	21.6006	20.8802	21.2535	18.3012	17.8361	17.6731	17.7471	18.1556	18.0743			+	Myotubes_Fam134b1_V1_Fam134b2_V2_dox_Myotubes_Fam134b1_V1_V2	+	Myotubes_Fam134b1_V1_V2_dox_Myotubes_Fam134b1_V1_V2			3.119	0.00168085	1.82152	+	9.24713	3.74707	0	3.2524	+	13.4066	0.0873335	0.905428	-0.0555318		-0.245935	Q9Z0X1	Q9Z0X1;B1AU25	AIFM1_MOUSE	Apoptosis-inducing factor 1, mitochondrial	Aifm1
15.7796	17.9083	17.0102	19.2561	17.0366	20.6198	15.768	15.6883	15.8435	13.6439	15.2841	13.4712			+	Myotubes_Fam134b1_V1_Fam134b2_V2_dox_Myotubes_Fam134b1_V1_V2	+	Myotubes_Fam134b1_V1_V2_dox_Myotubes_Fam134b1_V1_V2			1.51277	0.0172057	2.76629	+	3.27285	1.81183	0.000397463	4.8378	+	4.05414	1.32	0.10239	1.63352	+	2.81929	Q8BUE4	Q8BUE4	FSP1_MOUSE	Ferroptosis suppressor protein 1	Aifm2
19.7553	19.8423	20.1206	21.6141	21.5685	22.6298	18.4046	18.1752	18.1002	17.9083	18.0638	18.3752			+	Myotubes_Fam134b1_V1_Fam134b2_V2_dox_Myotubes_Fam134b1_V1_V2	+	Myotubes_Fam134b1_V1_V2_dox_Myotubes_Fam134b1_V1_V2			3.27901	0.00144737	1.79031	+	10.1723	3.29289	0	3.82171	+	10.2566	0.269007	0.689479	0.110911		0.672245	P31230	P31230;Q3UZG4	AIMP1_MOUSE	Aminoacyl tRNA synthase complex-interacting multifunctional protein 1	Aimp1
19.7955	18.9112	19.3941	21.4015	19.9127	20.5262	18.1507	17.8361	17.1655	16.734	17.9024	17.9258			+	Myotubes_Fam134b1_V1_Fam134b2_V2_dox_Myotubes_Fam134b1_V1_V2	+	Myotubes_Fam134b1_V1_V2_dox_Myotubes_Fam134b1_V1_V2			1.76873	0.0106511	1.84623	+	3.93494	2.21357	0.000143928	3.09274	+	5.29315	0.149893	0.834882	0.196696		0.402173	Q8R010	Q8R010	AIMP2_MOUSE	Aminoacyl tRNA synthase complex-interacting multifunctional protein 2	Aimp2
19.9882	18.9171	17.9992	21.1519	19.1457	20.1083	17.0532	17.3752	17.1257	17.6937	17.7537	17.9826					+	Myotubes_Fam134b1_V1_V2_dox_Myotubes_Fam134b1_V1_V2	+	Myotubes_Fam134b2_V1_V2_dox_Myotubes_Fam134b1_V1_V2	0.93109	0.0780718	1.15815		1.9919	1.78092	0.0004871	2.32529	+	3.96842	2.05044	0.0370755	-0.625301		-4.76026	Q9R0Y5	Q9R0Y5;Q9R0Y5-2	KAD1_MOUSE	Adenylate kinase isoenzyme 1	Ak1
21.1143	21.9777	21.2989	19.29	19.8175	20.4571	21.4015	21.7836	21.7389	21.7634	21.3645	21.6628					+	Myotubes_Fam134b1_V1_V2_dox_Myotubes_Fam134b1_V1_V2			0.175114	0.760314	-0.133272		-0.461883	2.08367	0.00025	-1.74205		-4.8653	0.0932314	0.89646	0.0444069		0.261242	G3UYQ4	G3UYQ4	G3UYQ4_MOUSE	Adenylate kinase 9	Ak9
16.4107	14.8472	16.1654	18.4625	17.4875	20.0234	15.3269	16.1596	16.0743	15.2438	15.4956	15.3339					+	Myotubes_Fam134b1_V1_V2_dox_Myotubes_Fam134b1_V1_V2			0.385887	0.410291	0.450031		0.91651	1.94771	0.000327103	3.30007	+	4.44622	0.837868	0.237126	0.495829		1.8058	E9Q394	E9Q394;A0A140LJJ5;E9Q394-2	AKP13_MOUSE	A-kinase anchor protein 13	Akap13
15.2551	16.6975	15.4085	18.2474	16.3261	20.8755	12.5176	13.286	16.4137	15.8533	15.641	15.2659					+	Myotubes_Fam134b1_V1_V2_dox_Myotubes_Fam134b1_V1_V2			0.15314	0.795733	0.200277		0.409953	1.02253	0.0147279	2.89623		2.17812	0.557792	0.405602	-1.51431		-1.25798	D3YVF0	D3YVF0;H3BIV5	AKAP5_MOUSE	A-kinase anchor protein 5	Akap5
16.116	16.3346	15.6796	18.4278	17.5037	19.7327	13.665	14.3788	14.6031	11.6566	15.4862	14.9476					+	Myotubes_Fam134b1_V1_V2_dox_Myotubes_Fam134b1_V1_V2			0.764196	0.125055	2.01327		1.66071	1.53437	0.00116219	4.52458	+	3.32592	0.0518647	0.943925	0.185465		0.1508	Q9DBR0	Q9DBR0	AKAP8_MOUSE	A-kinase anchor protein 8	Akap8
18.6869	16.3739	18.734	20.895	21.1395	22.44	16.624	16.8965	16.3581	17.7073	17.3408	18.606					+	Myotubes_Fam134b1_V1_V2_dox_Myotubes_Fam134b1_V1_V2			0.0180153	0.976755	0.0468864		0.0542106	2.38962	0.000178771	3.6068	+	5.92029	1.43859	0.0846189	-1.2585		-3.0942	P45376	P45376;D3YVJ7	ALDR_MOUSE	Aldo-keto reductase family 1 member B1	Akr1b1
18.0211	15.39	17.6937	20.1946	17.1069	20.4843	13.1785	16.8113	14.7361	14.4576	13.3139	13.3209			+	Myotubes_Fam134b1_V1_Fam134b2_V2_dox_Myotubes_Fam134b1_V1_V2					1.66733	0.012433	3.33743	+	3.66362	NaN	1	0		NaN	NaN	1	0		NaN	P70694	P70694;Q8VC77;A0A1Y7VMC8;G3XA14;Q3UXL1;Q9CZU0;E0CYR9;A0A1Y7VNR7	DHB5_MOUSE	Estradiol 17 beta-dehydrogenase 5	Akr1c6
16.5933	16.179	17.0319	18.9372	17.8606	20.3754	14.9339	15.641	13.9498	13.3987	13.9385	14.5627			+	Myotubes_Fam134b1_V1_Fam134b2_V2_dox_Myotubes_Fam134b1_V1_V2	+	Myotubes_Fam134b1_V1_V2_dox_Myotubes_Fam134b1_V1_V2			2.49423	0.00307937	2.63474	+	6.32114	2.50036	0.000212389	5.09109	+	6.34534	0.667213	0.330677	0.874908		1.47131	P10518	P10518	HEM2_MOUSE	Delta-aminolevulinic acid dehydratase	Alad
24.2021	23.8191	24.2961	28.2308	25.792	27.8019	21.9243	21.5356	21.5165	21.5915	20.6714	21.2989			+	Myotubes_Fam134b1_V1_Fam134b2_V2_dox_Myotubes_Fam134b1_V1_V2	+	Myotubes_Fam134b1_V1_V2_dox_Myotubes_Fam134b1_V1_V2			3.15914	0.00180571	2.91849	+	9.47155	2.79734	0.000328767	6.08763	+	7.61716	0.712952	0.300821	0.471553		1.56049	P07724	P07724	ALBU_MOUSE	Albumin	Alb
18.8269	19.113	19.0184	20.6006	20.2989	22.654	18.624	18.3012	18.4211	17.9545	18.3145	18.4129			+	Myotubes_Fam134b1_V1_Fam134b2_V2_dox_Myotubes_Fam134b1_V1_V2	+	Myotubes_Fam134b1_V1_V2_dox_Myotubes_Fam134b1_V1_V2			2.01872	0.00554949	0.758788		4.66161	1.76612	0.000579001	2.95724	+	3.92779	0.587917	0.383066	0.221478		1.31682	Q9Z110	Q9Z110;Q9Z110-2	P5CS_MOUSE	Delta-1-pyrroline-5-carboxylate synthase	Aldh18a1
20.2989	20.0951	20.2066	22.5708	21.9061	23.5869	19.4314	19.3123	19.1257	18.8392	19.1994	19.4536			+	Myotubes_Fam134b1_V1_Fam134b2_V2_dox_Myotubes_Fam134b1_V1_V2	+	Myotubes_Fam134b1_V1_V2_dox_Myotubes_Fam134b1_V1_V2			2.27887	0.00432889	1.03611	+	5.51914	2.60578	0.000241206	3.52385	+	6.77377	0.249995	0.713056	0.125683		0.630918	Q8K009	Q8K009;Q8R0Y6;D3Z6B9	AL1L2_MOUSE	Mitochondrial 10-formyltetrahydrofolate dehydrogenase	Aldh1l2
20.0426	18.8207	19.3255	22.3857	21.7634	23.4298	18.9882	18.805	18.8484	18.6096	18.6204	18.977					+	Myotubes_Fam134b1_V1_V2_dox_Myotubes_Fam134b1_V1_V2			0.816662	0.107958	0.660571		1.76388	2.7866	0.000323232	3.79065	+	7.56753	0.472922	0.482573	0.144832		1.09104	P47738	P47738;A0A0G2JEU1;A0A0G2JF60;A0A0G2JFQ0	ALDH2_MOUSE	Aldehyde dehydrogenase, mitochondrial	Aldh2
18.6971	14.5158	17.5805	19.2208	18.0618	20.3189	15.5326	12.6814	15.101	11.9022	16.4544	15.7366					+	Myotubes_Fam134b1_V1_V2_dox_Myotubes_Fam134b1_V1_V2			0.519966	0.265312	2.23337		1.18384	1.35264	0.00213809	4.50274	+	2.89369	0.0535587	0.943147	-0.259408		-0.155474	P47740	P47740;B1ATI0;B1AV77	AL3A2_MOUSE	Aldehyde dehydrogenase family 3 member A2	Aldh3a2
19.5223	17.5951	18.8965	20.8423	19.1407	20.5882	16.2949	17.1655	16.4878	16.0167	14.5864	15.7445			+	Myotubes_Fam134b1_V1_Fam134b2_V2_dox_Myotubes_Fam134b1_V1_V2	+	Myotubes_Fam134b1_V1_V2_dox_Myotubes_Fam134b1_V1_V2			1.96309	0.00609836	3.22211	+	4.49223	2.63403	0.000253298	4.7412	+	6.89276	1.1026	0.146845	1.20018		2.34484	Q9JLJ2	Q9JLJ2;Q9JLJ2-2	AL9A1_MOUSE	4-trimethylaminobutyraldehyde dehydrogenase	Aldh9a1
21.2933	20.8727	20.4676	23.3778	22.8269	25.0484	18.9937	19.5489	18.9402	18.83	18.9431	19.9742			+	Myotubes_Fam134b1_V1_Fam134b2_V2_dox_Myotubes_Fam134b1_V1_V2	+	Myotubes_Fam134b1_V1_V2_dox_Myotubes_Fam134b1_V1_V2			1.69755	0.0120277	1.62879	+	3.74319	2.38912	0.000177449	4.50196	+	5.91841	0.0750423	0.918468	-0.088164		-0.213588	P05064	P05063;P05064;Q91Y97;A6ZI44;A6ZI46;A6ZI47;D3YWI1;Q9CPQ9	ALDOA_MOUSE	Fructose-bisphosphate aldolase A	Aldoa
16.9545	16.9882	17.2604	19.7697	16.8113	19.5096	15.4608	14.7516	15.7936	14.0868	14.8287	14.9613			+	Myotubes_Fam134b1_V1_Fam134b2_V2_dox_Myotubes_Fam134b1_V1_V2	+	Myotubes_Fam134b1_V1_V2_dox_Myotubes_Fam134b1_V1_V2			2.96979	0.00138596	2.44208	+	8.45515	1.84123	0.000406486	4.07127	+	4.13683	0.799119	0.256844	0.709758		1.72931	Q9DBE8	Q9DBE8;F6RBY3	ALG2_MOUSE	Alpha-1,3/1,6-mannosyltransferase ALG2	Alg2
17.0743	16.2967	17.417	19.5011	18.6426	19.1822	17.185	15.7936	15.5537	16.253	12.0772	12.1715			+	Myotubes_Fam134b1_V1_Fam134b2_V2_dox_Myotubes_Fam134b1_V1_V2					1.1389	0.0448347	3.42874		2.42172	NaN	1	0		NaN	0.847154	0.232826	2.67684		1.8242	O70582	O70582	LX12B_MOUSE	Arachidonate 12-lipoxygenase, 12R-type	Alox12b
16.5826	15.2213	15.3417	18.3414	17.2934	21.3639	17.3495	16.2307	17.7602	17.7207	16.8606	16.0951									0.854367	0.0980896	-1.1769		-1.83851	0.739245	0.060966	2.10746		1.61185	0.123499	0.8618	0.221348		0.337812	P39654	P39654	LOX15_MOUSE	Polyunsaturated fatty acid lipoxygenase ALOX15	Alox15
19.2535	20.1704	19.7715	21.1581	21.4118	19.7974	17.9316	18.8113	18.7106	18.3878	18.1704	17.7796			+	Myotubes_Fam134b1_V1_Fam134b2_V2_dox_Myotubes_Fam134b1_V1_V2	+	Myotubes_Fam134b1_V1_V2_dox_Myotubes_Fam134b1_V1_V2			2.14599	0.00551076	1.6192	+	5.06705	2.13531	0.000134078	2.67651	+	5.03204	0.490971	0.46447	0.371897		1.12674	O08583	O08583	THOC4_MOUSE	THO complex subunit 4	Alyref
20.3752	20.5545	19.9601	19.9882	19.8144	21.2933	18.0532	14.5216	18.2604	10.8256	14.1215	12.2585			+	Myotubes_Fam134b1_V1_Fam134b2_V2_dox_Myotubes_Fam134b1_V1_V2	+	Myotubes_Fam134b1_V1_V2_dox_Myotubes_Fam134b1_V1_V2			2.9062	0.00131667	7.89475	+	8.13691	2.7713	0.000312704	7.96344	+	7.49731	1.37426	0.0927947	4.54321	+	2.94349	Q9R049	Q9R049;Q9R049-2	AMFR_MOUSE	E3 ubiquitin-protein ligase AMFR	Amfr
17.403	15.8157	13.9903	18.0805	17.2074	20.7889	16.4987	16.786	15.6991	15.7757	15.9106	15.4767					+	Myotubes_Fam134b1_V1_V2_dox_Myotubes_Fam134b1_V1_V2			0.00504101	0.992155	0.0152992		0.0153878	1.28322	0.00289842	2.97126		2.73649	0.802738	0.254699	0.606908		1.73643	Q9R045	Q8R0Z6;Q9R045	ANGL2_MOUSE	Angiopoietin-related protein 2	Angptl2
17.9083	17.8846	17.3581	19.6006	18.734	18.7211	14.1984	12.6248	14.8583	13.9658	14.4893	14.3163			+	Myotubes_Fam134b1_V1_Fam134b2_V2_dox_Myotubes_Fam134b1_V1_V2	+	Myotubes_Fam134b1_V1_V2_dox_Myotubes_Fam134b1_V1_V2			3.89561	0	3.45988	+	14.6247	3.87623	0	4.76141	+	14.4599	0.206521	0.765905	-0.363296		-0.534132	Q9CR42	Q9CR42;A0A494BA80;A0A494BBH7;A0A498WFQ0	ANKR1_MOUSE	Ankyrin repeat domain-containing protein 1	Ankrd1
16.8841	16.0802	16.2456	18.2905	18.3385	20.7862	11.9229	14.4513	15.9313	13.0684	13.1014	14.392			+	Myotubes_Fam134b1_V1_Fam134b2_V2_dox_Myotubes_Fam134b1_V1_V2	+	Myotubes_Fam134b1_V1_V2_dox_Myotubes_Fam134b1_V1_V2			2.34758	0.00384977	2.88269	+	5.76529	2.41795	0.00018677	5.61777	+	6.0267	0.176638	0.80267	0.581213		0.465439	Q99NH0	Q99NH0;E9PUR0;E9Q1M6;Q99NH0-2;Q99NH0-3;A0A0G2JDZ9;A0A1W2P6X1;E9Q804;E9QKG6;F7C545	ANR17_MOUSE	Ankyrin repeat domain-containing protein 17	Ankrd17
15.9187	15.6321	15.6027	18.4989	20.8034	20.062	17.1655	13.5549	13.2858	14.8238	15.6662	16.2099					+	Myotubes_Fam134b1_V1_V2_dox_Myotubes_Fam134b1_V1_V2			0.134059	0.828949	0.151214		0.363811	2.22855	0.000146789	4.22146	+	5.34433	0.274115	0.684863	-0.897922		-0.683258	Q8K298	Q8K298;A0A1L1SS34	ANLN_MOUSE	Anillin	Anln
19.6523	19.4496	19.0102	21.7013	21.3211	21.8461	18.3101	18.1053	18.5242	17.6731	17.7406	18.0211			+	Myotubes_Fam134b1_V1_Fam134b2_V2_dox_Myotubes_Fam134b1_V1_V2	+	Myotubes_Fam134b1_V1_V2_dox_Myotubes_Fam134b1_V1_V2			2.69858	0.00186842	1.55909	+	7.17146	4.44411	0	3.81127	+	20.1273	1.44632	0.0848357	0.501612		3.11255	Q9EST5	Q9EST5;Q9EST5-2	AN32B_MOUSE	Acidic leucine-rich nuclear phosphoprotein 32 family member B	Anp32b
19.2442	18.3624	18.6628	20.9601	20.4067	23.155	16.8846	17.7602	17.5127	17.5805	17.4415	18.4933					+	Myotubes_Fam134b1_V1_V2_dox_Myotubes_Fam134b1_V1_V2			1.02803	0.0593945	0.918034		2.18945	1.81704	0.000398727	3.66884	+	4.06872	0.465648	0.486958	-0.452582		-1.07661	P10107	P10107;A0A494BBD8	ANXA1_MOUSE	Annexin A1	Anxa1
15.5822	15.6289	15.524	19.0939	18.3189	20.7601	12.542	14.024	14.0782	14.9385	15.8703	15.9635					+	Myotubes_Fam134b1_V1_V2_dox_Myotubes_Fam134b1_V1_V2			0.0124541	0.982807	-0.0123914		-0.0377035	2.06435	0.000243208	3.80019	+	4.80402	1.56526	0.072064	-2.04267		-3.40266	P97384	P97384;D3Z7U0	ANX11_MOUSE	Annexin A11	Anxa11
22.5522	22.6453	22.4273	25.0935	24.019	26.217	20.654	21.0156	20.8269	20.1581	20.9388	20.7471			+	Myotubes_Fam134b1_V1_Fam134b2_V2_dox_Myotubes_Fam134b1_V1_V2	+	Myotubes_Fam134b1_V1_V2_dox_Myotubes_Fam134b1_V1_V2			2.86193	0.00123438	1.9269	+	7.9218	2.57434	0.000232446	4.49516	+	6.64349	0.351533	0.599917	0.217517		0.846169	P07356	P07356;B0V2N5	ANXA2_MOUSE	Annexin A2	Anxa2
16.3427	15.6454	15.5791	17.5077	18.3566	21.0648	14.1179	12.9192	13.4319	14.6551	15.0145	15.9083					+	Myotubes_Fam134b1_V1_V2_dox_Myotubes_Fam134b1_V1_V2			0.675972	0.16529	0.66305		1.48838	1.53697	0.00116522	3.7837	+	3.33233	1.54161	0.0757812	-1.70299		-3.34383	O35639	O35639;A0A0G2JGL7;Q3TET3	ANXA3_MOUSE	Annexin A3	Anxa3
16.8458	15.6494	15.9385	18.4513	18.1082	20.5004	12.3244	15.6096	13.4293	14.4318	14.9012	15.4925			+	Myotubes_Fam134b1_V1_Fam134b2_V2_dox_Myotubes_Fam134b1_V1_V2	+	Myotubes_Fam134b1_V1_V2_dox_Myotubes_Fam134b1_V1_V2			1.19433	0.0395874	1.20275		2.54082	2.14108	0.000134454	4.07814	+	5.05092	0.497442	0.457902	-1.15406		-1.13951	P97429	P97429;A0A0N4SV57;A0A0N4SW89;S4R1F2	ANXA4_MOUSE	Annexin A4	Anxa4
17.8484	17.3667	17.7923	20.3857	20.265	22.1457	15.7524	16.6068	15.9499	16.2732	16.786	17.6593					+	Myotubes_Fam134b1_V1_V2_dox_Myotubes_Fam134b1_V1_V2			0.817303	0.107833	0.762992		1.76515	2.27742	0.00015311	4.02599	+	5.51403	0.770568	0.266482	-0.803132		-1.6732	P48036	P48036	ANXA5_MOUSE	Annexin A5	Anxa5
18.1206	18.3794	18.2741	19.6042	19.6593	19.6993	16.528	16.6082	14.3373	16.9431	17.1556	17.7406			+	Myotubes_Fam134b1_V1_Fam134b2_V2_dox_Myotubes_Fam134b1_V1_V2	+	Myotubes_Fam134b1_V1_V2_dox_Myotubes_Fam134b1_V1_V2			1.76077	0.0109233	0.978298		3.91317	3.23211	0.000793388	2.3745	+	9.89262	0.866564	0.222516	-1.45523		-1.86275	P14824	P14824;F8WIT2	ANXA6_MOUSE	Annexin A6	Anxa6
16.633	16.9658	17.1053	18.7082	19.547	20.5722	15.9882	16.185	16.6053	16.3615	16.9431	16.2363					+	Myotubes_Fam134b1_V1_V2_dox_Myotubes_Fam134b1_V1_V2			0.680646	0.163044	0.387729		1.49748	2.22296	0.000145675	3.09552	+	5.32516	0.375629	0.578139	-0.254165		-0.89561	Q07076	Q07076;A0A2C9F2D2	ANXA7_MOUSE	Annexin A7	Anxa7
19.3899	20.2764	19.4149	21.0756	20.2989	19.7002	19.816	19.8712	19.7257	19.4516	19.6575	19.734					+	Myotubes_Fam134b1_V1_V2_dox_Myotubes_Fam134b1_V1_V2			0.0934085	0.884317	0.0793896		0.2617	0.849014	0.0346489	0.743896		1.82788	0.941091	0.188999	0.189901		2.01208	O35643	O35643;Q9DBG3;H3BIY9;H3BKM0;Q5SVG4;Q5SVG5;Q9DBG3-2	AP1B1_MOUSE;AP2B1_MOUSE	AP-1 complex subunit beta-1	Ap1b1
16.2119	15.418	15.1935	17.9225	17.3018	19.299	12.7717	15.4054	14.1235	15.0014	12.6426	16.525					+	Myotubes_Fam134b1_V1_V2_dox_Myotubes_Fam134b1_V1_V2			0.308121	0.529083	0.884786		0.755678	1.2707	0.00306726	3.45143		2.70857	0.173211	0.806419	-0.622785		-0.457434	P22892	P22892;Q8CBB7	AP1G1_MOUSE	AP-1 complex subunit gamma-1	Ap1g1
16.3712	17.1155	17.7073	18.4834	22.2006	20.6578	18.2185	18.3321	18.4496	17.417	17.7602	17.8965					+	Myotubes_Fam134b1_V1_V2_dox_Myotubes_Fam134b1_V1_V2			0.692602	0.157291	-0.626583		-1.52079	1.19117	0.00577616	2.756		2.53397	1.82011	0.0500567	0.642146		4.0773	P35585	P35585	AP1M1_MOUSE	AP-1 complex subunit mu-1	Ap1m1
18.2922	18.5011	18.1752	19.5242	18.0743	20.0915	18.3365	17.8606	18.1946	17.92	18.5127	18.6132									0.0369959	0.954407	-0.0257969		-0.109148	0.620676	0.115136	0.881369		1.38068	0.350748	0.60034	-0.218075		-0.844549	P17426	P17426;P17427;P17426-2	AP2A1_MOUSE;AP2A2_MOUSE	AP-2 complex subunit alpha-1	Ap2a1
19.2372	19.4636	19.3773	20.3752	20.3752	20.5648	19.6835	19.9601	19.7812	18.9316	19.5933	19.7764					+	Myotubes_Fam134b1_V1_V2_dox_Myotubes_Fam134b1_V1_V2			0.100786	0.876713	-0.0743548		-0.280656	1.71952	0.000556317	1.00462	+	3.80169	0.626409	0.358902	0.374508		1.39184	P17427	P17427	AP2A2_MOUSE	AP-2 complex subunit alpha-2	Ap2a2
19.3321	19.2185	18.805	20.7876	19.4516	19.9288	18.9545	19.4375	18.6311	18.6903	18.9686	18.8906					+	Myotubes_Fam134b1_V1_V2_dox_Myotubes_Fam134b1_V1_V2			0.676759	0.164917	0.268684		1.48991	1.40658	0.00153574	1.20615	+	3.01874	0.251945	0.709007	0.157852		0.635182	Q9DBG3	Q9DBG3;H3BIY9;H3BKM0;Q9DBG3-2;H3BJ06	AP2B1_MOUSE	AP-2 complex subunit beta	Ap2b1
20.6006	20.5165	20.3962	22.391	20.5823	24.0359	20.7634	20.8034	20.7223	20.2185	20.8191	20.68					+	Myotubes_Fam134b1_V1_V2_dox_Myotubes_Fam134b1_V1_V2			0.131051	0.831804	-0.0680701		-0.35644	0.804556	0.0435166	1.76389		1.74001	0.447758	0.500676	0.190542		1.04102	P84091	P84091;Q3TWV4	AP2M1_MOUSE	AP-2 complex subunit mu	Ap2m1
15.0323	15.7159	17.4656	20.9742	19.9287	20.0185	18.5915	18.5394	16.6039	18.1257	18.7731	18.392			+	Myotubes_Fam134b1_V1_Fam134b2_V2_dox_Myotubes_Fam134b1_V1_V2	+	Myotubes_Fam134b1_V1_V2_dox_Myotubes_Fam134b1_V1_V2			1.46262	0.0178894	-2.35901		-3.15148	2.0919	0.000128514	1.87686	+	4.8916	0.311229	0.64255	-0.518688		-0.762223	P62743	P62743;A0A0U1RPS0	AP2S1_MOUSE	AP-2 complex subunit sigma	Ap2s1
16.9977	16.1527	15.6986	18.9508	17.3489	20.2861	14.3092	13.2693	14.3952	12.5531	14.2586	14.3233			+	Myotubes_Fam134b1_V1_Fam134b2_V2_dox_Myotubes_Fam134b1_V1_V2	+	Myotubes_Fam134b1_V1_V2_dox_Myotubes_Fam134b1_V1_V2			1.68438	0.0120274	2.57132	+	3.70837	2.12853	0.000133148	5.15026	+	5.00989	0.152818	0.832066	0.279569		0.409184	Q9Z1T1	Q9Z1T1;A0A338P6V5	AP3B1_MOUSE	AP-3 complex subunit beta-1	Ap3b1
17.6937	17.3321	17.2042	19.8392	17.9714	19.3252	16.9083	16.0447	16.2967	16.5582	16.5417	16.8113			+	Myotubes_Fam134b1_V1_Fam134b2_V2_dox_Myotubes_Fam134b1_V1_V2	+	Myotubes_Fam134b1_V1_V2_dox_Myotubes_Fam134b1_V1_V2			1.97608	0.00597025	0.772928		4.53137	1.88807	0.000311111	2.40822	+	4.271	0.336065	0.617111	-0.220494		-0.814151	O54774	O54774	AP3D1_MOUSE	AP-3 complex subunit delta-1	Ap3d1
16.3251	18.8906	17.6382	18.0242	18.8727	19.9562	12.526	13.4632	12.623	14.4893	14.7524	15.0992			+	Myotubes_Fam134b1_V1_Fam134b2_V2_dox_Myotubes_Fam134b1_V1_V2	+	Myotubes_Fam134b1_V1_V2_dox_Myotubes_Fam134b1_V1_V2	+	Myotubes_Fam134b2_V1_V2_dox_Myotubes_Fam134b1_V1_V2	1.69135	0.0120771	2.83766	+	3.72677	2.68533	0.000272727	4.17072	+	7.11345	2.27878	0.0314172	-1.90958		-5.51882	O35841	O35841	API5_MOUSE	Apoptosis inhibitor 5	Api5
17.5096	16.2651	15.2447	18.6412	17.4383	20.0717	16.4334	17.1357	13.9874	15.2137	12.1707	13.1636									NaN	1	0		NaN	NaN	1	0		NaN	0.827292	0.243852	2.33616		1.78488	Q9D842	Q9D842	APLF_MOUSE	Aprataxin and PNK-like factor	Aplf
15.8357	15.8719	15.8596	18.6528	16.4545	21.2276	12.8595	13.7034	14.0105	15.4054	15.4987	16.624					+	Myotubes_Fam134b1_V1_V2_dox_Myotubes_Fam134b1_V1_V2	+	Myotubes_Fam134b2_V1_V2_dox_Myotubes_Fam134b1_V1_V2	0.0109526	0.983879	0.01301		0.033213	0.958545	0.0205579	2.93558		2.04739	1.948	0.0400976	-2.31824		-4.44711	Q9WV35	Q9WV35	ABEC2_MOUSE	C->U-editing enzyme APOBEC-2	Apobec2
17.1851	15.8532	15.9666	19.2662	17.2504	21.4561	13.279	13.055	14.7046	12.1323	14.0868	13.742									NaN	1	0		NaN	NaN	1	0		NaN	0.171154	0.809328	0.359145		0.452614	Q99J72	Q99J72;Q99J72-2;Q99J72-3;Q99J72-4;E9QMH1;H3BL97;Q3U5C5	ABEC3_MOUSE	DNA dC->dU-editing enzyme APOBEC-3	Apobec3
18.8392	18.9686	19.4716	19.3693	19.8667	20.3059	17.0102	17.1655	16.8727	15.3853	17.2326	16.7602			+	Myotubes_Fam134b1_V1_Fam134b2_V2_dox_Myotubes_Fam134b1_V1_V2	+	Myotubes_Fam134b1_V1_V2_dox_Myotubes_Fam134b1_V1_V2			1.96212	0.00608838	2.63378	+	4.48933	2.2719	0.000152381	3.38792	+	5.49464	0.423916	0.524545	0.556738		0.993324	Q78IK4	Q78IK4;B1AV14	MIC27_MOUSE	MICOS complex subunit Mic27	Apool
15.8427	18.1053	16.37	17.9589	17.0967	20.8796	16.2194	18.5242	18.0211	16.4862	15.4672	18.8876									0.0488903	0.939201	-0.174316		-0.142559	0.482739	0.23134	1.69805		1.11047	0.200527	0.775606	0.641204		0.520508	Q9DAX9	Q9DAX9	APBP2_MOUSE	Amyloid protein-binding protein 2	Appbp2
16.3363	15.1728	15.215	19.0252	16.506	20.8412	12.7727	13.9872	14.346	13.1755	11.4567	13.361									NaN	1	0		NaN	NaN	1	0		NaN	NaN	1	0		NaN	Q7TQC5	Q7TQC5;Q7TQC5-2;Q7TQC5-3;Q7TQC5-4	APTX_MOUSE	Aprataxin	Aptx
20.2066	19.786	19.7356	21.1519	20.5915	22.5045	18.6204	18.4046	18.7207	17.83	18.3667	18.3233			+	Myotubes_Fam134b1_V1_Fam134b2_V2_dox_Myotubes_Fam134b1_V1_V2	+	Myotubes_Fam134b1_V1_V2_dox_Myotubes_Fam134b1_V1_V2			2.79773	0.00160584	1.73606	+	7.61897	2.26353	0.000151181	3.24263	+	5.46535	0.978013	0.177189	0.408566		2.08695	Q5XJY5	Q5XJY5	COPD_MOUSE	Coatomer subunit delta	Arcn1
20.3538	19.3255	19.4596	22.5069	20.3211	21.9243	17.3667	17.7406	16.9545	15.8557	16.1694	16.8113			+	Myotubes_Fam134b1_V1_Fam134b2_V2_dox_Myotubes_Fam134b1_V1_V2	+	Myotubes_Fam134b1_V1_V2_dox_Myotubes_Fam134b1_V1_V2			2.88281	0.00127419	3.43419	+	8.02264	2.7625	0.000309677	5.30532	+	7.4572	1.38774	0.0904107	1.0751	+	2.97475	P61205	P84078;P61205;Q8BSL7	ARF1_MOUSE;ARF3_MOUSE	ADP-ribosylation factor 3	Arf1
19.7971	20.0691	18.8936	21.4972	20.0426	20.3565	17.5805	16.624	17.4576	16.4783	16.8238	17.185			+	Myotubes_Fam134b1_V1_Fam134b2_V2_dox_Myotubes_Fam134b1_V1_V2	+	Myotubes_Fam134b1_V1_V2_dox_Myotubes_Fam134b1_V1_V2			2.59547	0.00241888	2.75756	+	6.7308	2.83918	0.000356877	3.80307	+	7.81328	0.466623	0.485655	0.391694		1.07854	P61750	P61750;E9Q798;F6UFB9	ARF4_MOUSE	ADP-ribosylation factor 4	Arf4
20.265	18.2137	17.9024	20.5165	17.0729	20.5643	14.8679	14.2176	15.9992	11.3079	14.183	15.0276			+	Myotubes_Fam134b1_V1_Fam134b2_V2_dox_Myotubes_Fam134b1_V1_V2	+	Myotubes_Fam134b1_V1_V2_dox_Myotubes_Fam134b1_V1_V2			1.76431	0.010955	5.28756	+	3.92286	1.65945	0.000761374	5.87842	+	3.64306	0.542027	0.42038	1.52208		1.22712	P84084	P84084	ARF5_MOUSE	ADP-ribosylation factor 5	Arf5
21.2066	20.417	20.6364	23.632	21.7796	22.4451	19.4232	19.7207	19.4933	18.1104	18.624	18.624			+	Myotubes_Fam134b1_V1_Fam134b2_V2_dox_Myotubes_Fam134b1_V1_V2	+	Myotubes_Fam134b1_V1_V2_dox_Myotubes_Fam134b1_V1_V2	+	Myotubes_Fam134b2_V1_V2_dox_Myotubes_Fam134b1_V1_V2	2.85862	0.00122008	2.30053	+	7.90596	2.73486	0.000298137	4.16607	+	7.33241	2.31672	0.0325429	1.09289	+	5.65366	Q61176	Q61176	ARGI1_MOUSE	Arginase-1	Arg1
20.0691	19.2302	19.4456	21.9207	20.6886	22.8519	18.8667	18.3752	18.9258	16.8113	16.8965	16.68			+	Myotubes_Fam134b1_V1_Fam134b2_V2_dox_Myotubes_Fam134b1_V1_V2	+	Myotubes_Fam134b1_V1_V2_dox_Myotubes_Fam134b1_V1_V2	+	Myotubes_Fam134b2_V1_V2_dox_Myotubes_Fam134b1_V1_V2	3.37111	0.00096875	2.78568	+	10.7435	2.87396	0.000391837	5.02445	+	7.97974	3.31374	0.0112727	1.9266	+	10.3843	Q3UL36	Q3UL36;A0A140LIS5;Q3UL36-2	ARGL1_MOUSE	Arginine and glutamate-rich protein 1	Arglu1
15.5437	16.8328	15.7189	17.7526	16.9613	19.8612	12.8323	14.3046	14.3561	14.7313	13.8337	13.1938			+	Myotubes_Fam134b1_V1_Fam134b2_V2_dox_Myotubes_Fam134b1_V1_V2	+	Myotubes_Fam134b1_V1_V2_dox_Myotubes_Fam134b1_V1_V2			1.60845	0.0136465	2.11219	+	3.51167	1.92814	0.00032147	4.27213	+	4.38816	0.0452257	0.947865	-0.0886215		-0.132344	Q80Y19	Q80Y19;A2AL18;A2AL19	RHGBA_MOUSE	Rho GTPase-activating protein 11A	Arhgap11a
16.4066	16.0076	15.1923	18.7641	17.7837	20.0424	16.6937	16.6937	16.2641	15.9339	15.959	15.68					+	Myotubes_Fam134b1_V1_V2_dox_Myotubes_Fam134b1_V1_V2	+	Myotubes_Fam134b2_V1_V2_dox_Myotubes_Fam134b1_V1_V2	0.009995	0.984845	0.0111736		0.0303412	1.98369	0.000337349	3.00578	+	4.55441	1.83099	0.0484945	0.692858		4.10791	Q8BL80	Q8BL80;A0A2I3BQ18;D3Z1Y5	RHG22_MOUSE	Rho GTPase-activating protein 22	Arhgap22
15.2614	16.7926	14.9986	19.475	17.6029	20.989	15.8582	15.3339	13.6839	15.9635	15.6579	16.034					+	Myotubes_Fam134b1_V1_V2_dox_Myotubes_Fam134b1_V1_V2			0.129163	0.832717	-0.200928		-0.3518	1.61152	0.000944796	3.47051	+	3.51949	0.626922	0.358154	-0.926489		-1.39284	Q69ZH9	Q69ZH9;B1AQY2;D6RDB5;F8VQ11	RHG23_MOUSE	Rho GTPase-activating protein 23	Arhgap23
15.7406	16.1841	15.9106	22.9406	22.5777	24.7077	17.6937	19.2832	14.6487	18.4854	17.2137	19.4046			+	Myotubes_Fam134b1_V1_Fam134b2_V2_dox_Myotubes_Fam134b1_V1_V2	+	Myotubes_Fam134b1_V1_V2_dox_Myotubes_Fam134b1_V1_V2			1.69554	0.0120111	-2.42277		-3.73785	2.27688	0.000152866	5.04075	+	5.51215	0.316137	0.636872	-1.15937		-0.77254	Q99PT1	Q99PT1	GDIR1_MOUSE	Rho GDP-dissociation inhibitor 1	Arhgdia
15.3034	15.6615	18.6024	18.087	20.6971	20.8269	17.9024	17.9937	17.8484	17.3056	17.6662	17.734					+	Myotubes_Fam134b1_V1_V2_dox_Myotubes_Fam134b1_V1_V2			0.423759	0.359174	-1.04616		-0.993009	1.199	0.00541983	2.30174		2.55096	1.16683	0.132519	0.346238		2.48147	Q60875	Q60875;H3BJX8;H3BJ40;H3BJ45;H3BJU7;H3BKH9;Q60875-2;Q60875-3;Q60875-4;Q60875-5	ARHG2_MOUSE	Rho guanine nucleotide exchange factor 2	Arhgef2
15.9358	14.9702	15.3414	18.2445	16.9576	20.0415	12.898	14.8171	13.3001	12.8803	13.1296	12.5378									NaN	1	0		NaN	NaN	1	0		NaN	NaN	1	0		NaN	Q66JY6	Q66JY6;F6V695	ARG39_MOUSE	Rho guanine nucleotide exchange factor 39	Arhgef39
16.5933	15.9273	14.9355	19.6318	17.897	20.2456	15.0785	13.0665	16.4071	14.7936	15.3718	14.9385					+	Myotubes_Fam134b1_V1_V2_dox_Myotubes_Fam134b1_V1_V2			0.698062	0.155094	0.784087		1.53144	2.36533	0.000170819	4.22352	+	5.83033	0.0649149	0.928906	-0.183928		-0.186455	Q3UPH7	Q3UPH7;Q3UPH7-2;Q3UPH7-3;Q3UPH7-6;S4R189	ARH40_MOUSE	Rho guanine nucleotide exchange factor 40	Arhgef40
17.6081	16.4355	16.0813	18.2612	17.3236	19.4157	12.9011	14.3141	15.0785	12.9549	13.3325	12.1738									NaN	1	0		NaN	NaN	1	0		NaN	NaN	1	0		NaN	Q8BM75	Q8BM75;Q8BM75-3;A0A1X7SB62	ARI5B_MOUSE	AT-rich interactive domain-containing protein 5B	Arid5b
17.0319	15.3277	16.977	18.3324	16.2098	19.7371	14.9926	15.2251	15.5922	14.6439	15.435	15.2213					+	Myotubes_Fam134b1_V1_V2_dox_Myotubes_Fam134b1_V1_V2			1.04111	0.058018	1.34546		2.21648	1.33121	0.00212	2.99306	+	2.84473	0.226187	0.742975	0.169901		0.578338	Q9D0J4	Q9D0J4	ARL2_MOUSE	ADP-ribosylation factor-like protein 2	Arl2
17.8906	17.2877	16.0036	18.569	17.6465	20.866	13.317	13.4875	14.0579	15.0992	15.8679	15.7524			+	Myotubes_Fam134b1_V1_Fam134b2_V2_dox_Myotubes_Fam134b1_V1_V2	+	Myotubes_Fam134b1_V1_V2_dox_Myotubes_Fam134b1_V1_V2	+	Myotubes_Fam134b2_V1_V2_dox_Myotubes_Fam134b1_V1_V2	1.15485	0.0434351	1.4875		2.45578	1.60416	0.000940541	3.45402	+	3.50073	2.39917	0.0273701	-1.95235		-5.95598	Q8R5J9	Q8R5J9	PRAF3_MOUSE	PRA1 family protein 3	Arl6ip5
16.455	14.8746	16.2004	19.5752	18.0078	20.4396	15.4925	13.6118	12.2964	12.5018	15.1517	12.1382									NaN	1	0		NaN	NaN	1	0		NaN	NaN	1	0		NaN	Q8BHS6	Q8BHS6	ARMX3_MOUSE	Armadillo repeat-containing X-linked protein 3	Armcx3
17.3145	17.0319	18.6204	18.1553	17.8906	20.2203	17.7471	18.2512	17.734	18.528	18.8175	18.2877									0.801348	0.112365	-0.888822		-1.7337	0.100715	0.833272	0.210967		0.280474	1.2968	0.105383	-0.633657		-2.76694	Q9R0Q6	Q9R0Q6;A0A0G2JF52;D3YVI5	ARC1A_MOUSE	Actin-related protein 2/3 complex subunit 1A	Arpc1a
20.4972	20.3857	21.6843	22.0054	20.6628	21.2826	20.4676	20.8034	20.7471	21.2707	21.7512	21.002									0.444026	0.336898	-0.485558		-1.03357	0.0181984	0.972862	-0.0243963		-0.0547508	1.29233	0.105268	-0.668575		-2.75689	Q9WV32	Q9WV32;Q91Z25;F6VVE6	ARC1B_MOUSE	Actin-related protein 2/3 complex subunit 1B	Arpc1b
19.3255	19.1679	20.9459	17.7229	18.4252	19.4145	19.5127	19.7039	19.8003	20.7796	21.2302	20.6186					+	Myotubes_Fam134b1_V1_V2_dox_Myotubes_Fam134b1_V1_V2	+	Myotubes_Fam134b2_V1_V2_dox_Myotubes_Fam134b1_V1_V2	0.82516	0.105408	-1.06302		-1.78066	1.96487	0.000332147	-2.35529		-4.49758	2.4033	0.027808	-1.20387		-5.97147	Q9CVB6	Q9CVB6;D3YXG6	ARPC2_MOUSE	Actin-related protein 2/3 complex subunit 2	Arpc2
20.2989	19.805	21.7756	19.8484	20.0426	19.9295	20.0691	20.2302	20.3645	21.2125	21.6186	20.5731					+	Myotubes_Fam134b1_V1_V2_dox_Myotubes_Fam134b1_V1_V2			0.311892	0.52367	-0.508263		-0.763618	1.74119	0.000565737	-1.19457		-3.86	1.35109	0.0964051	-0.91348		-2.89015	Q9JM76	Q9JM76;D3Z2F7;D3Z2F8;H7BWZ3	ARPC3_MOUSE	Actin-related protein 2/3 complex subunit 3	Arpc3
22.1079	21.5961	23.1719	21.2477	21.1457	22.3484	21.2125	21.8073	21.9098	22.8519	23.2821	22.4196					+	Myotubes_Fam134b1_V1_V2_dox_Myotubes_Fam134b1_V1_V2			0.458184	0.322377	-0.559224		-1.06178	1.29861	0.00275946	-1.27056		-2.77101	1.66394	0.0628537	-1.20795		-3.65478	P59999	P59999	ARPC4_MOUSE	Actin-related protein 2/3 complex subunit 4	Arpc4
19.8469	19.7651	21.0224	19.0346	18.7987	19.7561	19.4375	19.8846	19.6903	21.1946	21.1332	20.3321					+	Myotubes_Fam134b1_V1_V2_dox_Myotubes_Fam134b1_V1_V2			0.616237	0.198681	-0.675174		-1.37203	1.87164	0.000309051	-1.69018		-4.2236	1.78029	0.0553311	-1.21583		-3.96667	Q9CPW4	Q9CPW4;Q3UA72	ARPC5_MOUSE	Actin-related protein 2/3 complex subunit 5	Arpc5
20.7223	20.5165	21.5592	18.4995	19.6329	20.659	20.0691	20.5545	20.4273	21.6141	21.2707	20.8113					+	Myotubes_Fam134b1_V1_V2_dox_Myotubes_Fam134b1_V1_V2			0.309486	0.527114	-0.299358		-0.758553	1.15507	0.0072906	-1.63492		-2.45625	1.48911	0.0795074	-0.881762		-3.21528	Q9D898	Q9D898;A0A0R3P9C9	ARP5L_MOUSE	Actin-related protein 2/3 complex subunit 5-like protein	Arpc5l
18.92	18.9965	18.7602	21.2361	20.002	20.1736	17.6869	18.2372	18.2137	11.4397	16.0254	16.4021			+	Myotubes_Fam134b1_V1_Fam134b2_V2_dox_Myotubes_Fam134b1_V1_V2	+	Myotubes_Fam134b1_V1_V2_dox_Myotubes_Fam134b1_V1_V2			1.25529	0.0338866	4.26983		2.67435	1.62873	0.000745455	5.84816	+	3.56357	1.0005	0.172822	3.42356		2.13286	Q9WV54	Q9WV54	ASAH1_MOUSE	Acid ceramidase	Asah1
16.855	16.5834	15.8116	17.8516	17.5504	19.191	15.8799	13.5834	16.2493	14.9613	16.786	16.5158					+	Myotubes_Fam134b1_V1_V2_dox_Myotubes_Fam134b1_V1_V2			0.194662	0.729075	0.329012		0.507104	1.30109	0.00276364	2.11001	+	2.77657	0.349654	0.601678	-0.850129		-0.842293	E9PZJ8	E9PZJ8;E9PZJ8-2	ASCC3_MOUSE	Activating signal cointegrator 1 complex subunit 3	Ascc3
18.6766	18.3452	19.0238	20.8651	20.8876	20.3805	17.2326	16.6662	16.7602	16.7073	17.786	18.0265			+	Myotubes_Fam134b1_V1_Fam134b2_V2_dox_Myotubes_Fam134b1_V1_V2	+	Myotubes_Fam134b1_V1_V2_dox_Myotubes_Fam134b1_V1_V2			1.2256	0.03642	1.17528		2.60896	2.73094	0.000296296	3.20451	+	7.31489	0.632467	0.353464	-0.620233		-1.40364	Q61024	Q61024	ASNS_MOUSE	Asparagine synthetase [glutamine-hydrolyzing]	Asns
20.4775	19.7971	20.3321	22.4751	20.9601	22.823	18.5242	17.9937	18.5694	18.6347	18.7504	18.6903			+	Myotubes_Fam134b1_V1_Fam134b2_V2_dox_Myotubes_Fam134b1_V1_V2	+	Myotubes_Fam134b1_V1_V2_dox_Myotubes_Fam134b1_V1_V2			2.70679	0.00188079	1.51045	+	7.20761	2.39101	0.000179104	3.39427	+	5.92546	0.811394	0.252146	-0.32936		-1.75349	Q8BSY0	Q8BSY0;A2AL85;Q8CBM2	ASPH_MOUSE	Aspartyl/asparaginyl beta-hydroxylase	Asph
19.0156	18.1946	18.8727	20.9812	19.7731	20.8463	16.624	16.8965	16.2194	16.6382	16.977	17.0638			+	Myotubes_Fam134b1_V1_Fam134b2_V2_dox_Myotubes_Fam134b1_V1_V2	+	Myotubes_Fam134b1_V1_V2_dox_Myotubes_Fam134b1_V1_V2			2.49637	0.00308753	1.80129	+	6.32959	3.0773	0.0006	3.64052	+	9.01921	0.593735	0.379703	-0.313042		-1.32817	P16460	P16460	ASSY_MOUSE	Argininosuccinate synthase	Ass1
19.2809	19.3145	18.8454	18.3279	19.2673	19.9423	13.015	18.0532	15.8292	16.3853	16.9545	17.0743			+	Myotubes_Fam134b1_V1_Fam134b2_V2_dox_Myotubes_Fam134b1_V1_V2	+	Myotubes_Fam134b1_V1_V2_dox_Myotubes_Fam134b1_V1_V2			3.07046	0.00155665	2.34224	+	8.98232	2.00476	0.00034188	2.37447	+	4.61867	0.32721	0.6277	-1.17221		-0.795714	Q9D5T0	Q9D5T0;A0A494B9L7;A0A494B9Y0	ATAD1_MOUSE	Outer mitochondrial transmembrane helix translocase	Atad1
19.8606	19.343	19.0847	19.8454	20.1946	19.5008	18.0156	18.528	17.7667	17.0743	17.4893	17.4252			+	Myotubes_Fam134b1_V1_Fam134b2_V2_dox_Myotubes_Fam134b1_V1_V2	+	Myotubes_Fam134b1_V1_V2_dox_Myotubes_Fam134b1_V1_V2			2.8808	0.00126908	2.09982	+	8.01289	3.34305	0	2.51729	+	10.5664	1.39533	0.0894318	0.773824		2.99243	Q925I1	Q925I1;Q925I1-2	ATAD3_MOUSE	ATPase family AAA domain-containing protein 3	Atad3
15.9015	15.5746	15.6586	17.2449	18.0426	21.0551	15.9362	15.0447	13.1969	14.508	14.3987	15.7419					+	Myotubes_Fam134b1_V1_V2_dox_Myotubes_Fam134b1_V1_V2			0.873363	0.0933508	0.828694		1.87628	1.46191	0.00148628	3.898	+	3.14978	0.0594607	0.935755	-0.156964		-0.171651	Q9CWJ9	Q9CWJ9	PUR9_MOUSE	Bifunctional purine biosynthesis protein ATIC	Atic
18.2185	15.6153	17.3408	19.615	18.3752	20.113	15.1277	13.9585	13.2296	11.4911	14.2128	13.0213			+	Myotubes_Fam134b1_V1_Fam134b2_V2_dox_Myotubes_Fam134b1_V1_V2	+	Myotubes_Fam134b1_V1_V2_dox_Myotubes_Fam134b1_V1_V2			1.71144	0.0119665	4.14981	+	3.7801	2.62552	0.000250653	6.45935	+	6.85675	NaN	1	0		NaN	Q62388	Q62388;B9EHX4	ATM_MOUSE	Serine-protein kinase ATM	Atm
20.9601	20.3101	20.0426	22.1238	21.0951	23.0409	17.2137	17.9714	17.1556	16.3021	16.92	17.0532			+	Myotubes_Fam134b1_V1_Fam134b2_V2_dox_Myotubes_Fam134b1_V1_V2	+	Myotubes_Fam134b1_V1_V2_dox_Myotubes_Fam134b1_V1_V2			3.29884	0.00150685	3.67917	+	10.2929	3.02987	0.000551724	5.32815	+	8.76626	0.918341	0.198377	0.688478		1.96625	Q8VDN2	Q8VDN2	AT1A1_MOUSE	Sodium/potassium-transporting ATPase subunit alpha-1	Atp1a1
23.2199	22.9619	22.7286	24.7234	23.4041	25.4614	19.692	19.7876	19.8438	18.5915	19.4835	19.5933			+	Myotubes_Fam134b1_V1_Fam134b2_V2_dox_Myotubes_Fam134b1_V1_V2	+	Myotubes_Fam134b1_V1_V2_dox_Myotubes_Fam134b1_V1_V2			3.37738	0.000992	3.74738	+	10.7835	2.83667	0.000351648	5.30685	+	7.80138	0.795647	0.258679	0.55171		1.72247	Q8R429	Q8R429	AT2A1_MOUSE	Sarcoplasmic/endoplasmic reticulum calcium ATPase 1	Atp2a1
22.0886	21.9388	21.6971	23.1504	22.0325	24.6153	19.4252	19.3233	19.3473	17.9545	18.6835	18.4893			+	Myotubes_Fam134b1_V1_Fam134b2_V2_dox_Myotubes_Fam134b1_V1_V2	+	Myotubes_Fam134b1_V1_V2_dox_Myotubes_Fam134b1_V1_V2	+	Myotubes_Fam134b2_V1_V2_dox_Myotubes_Fam134b1_V1_V2	3.86427	0	3.5324	+	14.3591	2.48331	0.000206452	4.8903	+	6.27825	1.96409	0.0378286	0.989535		4.49525	O55143	O55143;Q64518;B1ATS5;E9Q559;B1ATS4;O55143-2;Q64518-1;Q64518-3	AT2A2_MOUSE;AT2A3_MOUSE	Sarcoplasmic/endoplasmic reticulum calcium ATPase 2	Atp2a2
19.9601	20.3962	20.6714	21.9637	21.3857	22.8576	16.3163	16.8606	17.0847	16.0909	16.5537	16.6096			+	Myotubes_Fam134b1_V1_Fam134b2_V2_dox_Myotubes_Fam134b1_V1_V2	+	Myotubes_Fam134b1_V1_V2_dox_Myotubes_Fam134b1_V1_V2			3.92106	0	3.92449	+	14.8438	3.6034	0	5.65088	+	12.322	0.525136	0.433688	0.33576		1.194	Q64518	Q64518;B1ATS5;E9Q559;B1ATS4;Q64518-1;Q64518-3	AT2A3_MOUSE	Sarcoplasmic/endoplasmic reticulum calcium ATPase 3	Atp2a3
19.7651	15.3596	18.3794	19.1667	16.956	19.9501	16.4496	12.8599	13.97	12.9818	12.2088	12.2159			+	Myotubes_Fam134b1_V1_Fam134b2_V2_dox_Myotubes_Fam134b1_V1_V2					1.80957	0.0100628	5.36589	+	4.04783	NaN	1	0		NaN	NaN	1	0		NaN	G5E829	G5E829;A0A1W2P867	AT2B1_MOUSE	Plasma membrane calcium-transporting ATPase 1	Atp2b1
15.7286	15.5303	15.0067	19.6126	22.4375	20.9881	13.9548	17.5127	17.1257	15.9926	16.9083	16.9882			+	Myotubes_Fam134b1_V1_Fam134b2_V2_dox_Myotubes_Fam134b1_V1_V2	+	Myotubes_Fam134b1_V1_V2_dox_Myotubes_Fam134b1_V1_V2			1.45595	0.0177463	-1.2078		-3.13551	2.1268	0.000132231	4.38303	+	5.00425	0.136091	0.850914	-0.431982		-0.368773	Q6Q477	G5E829;Q6Q477;F7AAP4;E9Q828;A0A1W2P7C7;Q6Q477-2	AT2B4_MOUSE	Plasma membrane calcium-transporting ATPase 4	Atp2b4
23.3778	22.9352	22.937	24.5105	23.8288	25.6458	20.7471	20.6453	20.7553	19.4191	19.692	20.1581			+	Myotubes_Fam134b1_V1_Fam134b2_V2_dox_Myotubes_Fam134b1_V1_V2	+	Myotubes_Fam134b1_V1_V2_dox_Myotubes_Fam134b1_V1_V2	+	Myotubes_Fam134b2_V1_V2_dox_Myotubes_Fam134b1_V1_V2	3.65969	0	3.32694	+	12.7365	2.99279	0.000502618	4.90533	+	8.57305	1.92831	0.0404462	0.959531		4.38869	Q03265	Q03265;D3Z6F5	ATPA_MOUSE	ATP synthase subunit alpha, mitochondrial	Atp5f1a
25.0935	24.5463	24.6096	26.0711	25.5014	28.0813	22.5754	22.5823	22.5189	21.4626	21.6186	22.0559			+	Myotubes_Fam134b1_V1_Fam134b2_V2_dox_Myotubes_Fam134b1_V1_V2	+	Myotubes_Fam134b1_V1_V2_dox_Myotubes_Fam134b1_V1_V2	+	Myotubes_Fam134b2_V1_V2_dox_Myotubes_Fam134b1_V1_V2	3.59471	0	3.0374	+	12.2591	2.419	0.000187135	4.8389	+	6.03065	2.04309	0.0369014	0.846509		4.73727	P56480	P56480	ATPB_MOUSE	ATP synthase subunit beta, mitochondrial	Atp5f1b
21.9316	21.0156	21.3699	23.0756	22.1363	22.2905	19.1482	18.9516	19.0532	18.417	18.7987	18.8817			+	Myotubes_Fam134b1_V1_Fam134b2_V2_dox_Myotubes_Fam134b1_V1_V2	+	Myotubes_Fam134b1_V1_V2_dox_Myotubes_Fam134b1_V1_V2			3.08373	0.00157214	2.73991	+	9.05398	3.51975	0	3.80171	+	11.7297	1.07467	0.15571	0.351906		2.28627	Q91VR2	Q91VR2;A2AKU9;Q8C2Q8;A2AKV0;A2AKV1;A2AKV2;A2AKV3	ATPG_MOUSE	ATP synthase subunit gamma, mitochondrial	Atp5f1c
22.2792	22.2448	21.4626	23.5165	23.0723	25.141	18.8667	19.4815	19.2967	17.6453	17.8965	18.4496			+	Myotubes_Fam134b1_V1_Fam134b2_V2_dox_Myotubes_Fam134b1_V1_V2	+	Myotubes_Fam134b1_V1_V2_dox_Myotubes_Fam134b1_V1_V2			3.44084	0	3.99843	+	11.1959	3.03573	0.00055814	5.91284	+	8.79716	1.81681	0.0506431	1.21782	+	4.06808	Q9D3D9	Q9D3D9	ATPD_MOUSE	ATP synthase subunit delta, mitochondrial	Atp5f1d
20.6971	19.4375	20.1206	22.0526	20.9672	20.2702	16.5805	18.1801	17.3145	14.7471	16.253	16.4037			+	Myotubes_Fam134b1_V1_Fam134b2_V2_dox_Myotubes_Fam134b1_V1_V2	+	Myotubes_Fam134b1_V1_V2_dox_Myotubes_Fam134b1_V1_V2			2.58122	0.00238372	4.28375	+	6.67182	2.69348	0.00027907	5.29535	+	7.1491	1.0412	0.163829	1.55706		2.21666	P56382	P56382	ATP5E_MOUSE	ATP synthase subunit epsilon, mitochondrial	Atp5f1e
20.4375	20.4067	20.1079	21.9566	21.3962	23.8764	18.0847	18.0638	18.2512	16.2475	16.3163	17.0951			+	Myotubes_Fam134b1_V1_Fam134b2_V2_dox_Myotubes_Fam134b1_V1_V2	+	Myotubes_Fam134b1_V1_V2_dox_Myotubes_Fam134b1_V1_V2	+	Myotubes_Fam134b2_V1_V2_dox_Myotubes_Fam134b1_V1_V2	3.68381	0	3.76439	+	12.9182	2.7351	0.0003	5.85681	+	7.33352	2.32429	0.032087	1.5803	+	5.68088	Q06185	Q06185;Q8BTB6	ATP5I_MOUSE	ATP synthase subunit e, mitochondrial	Atp5me
23.976	23.48	23.6096	25.5045	24.654	26.1055	21.9637	21.6276	21.3645	19.8545	20.8423	21.0821			+	Myotubes_Fam134b1_V1_Fam134b2_V2_dox_Myotubes_Fam134b1_V1_V2	+	Myotubes_Fam134b1_V1_V2_dox_Myotubes_Fam134b1_V1_V2			2.80724	0.00164794	3.09555	+	7.66317	2.98961	0.000494845	4.82834	+	8.55664	1.20288	0.121907	1.05893		2.55938	P56135	P56135;F8WHP8	ATPK_MOUSE	ATP synthase subunit f, mitochondrial	Atp5mf
20.1206	20.1581	19.85	21.4067	21.0756	20.3277	18.68	18.2967	18.5432	16.4318	17.1946	18.3056			+	Myotubes_Fam134b1_V1_Fam134b2_V2_dox_Myotubes_Fam134b1_V1_V2	+	Myotubes_Fam134b1_V1_V2_dox_Myotubes_Fam134b1_V1_V2			2.1082	0.0053032	2.73221	+	4.94396	2.34307	0.000166378	3.62599	+	5.74886	1.01034	0.169656	1.19598		2.15304	Q9CPQ8	Q9CPQ8	ATP5L_MOUSE	ATP synthase subunit g, mitochondrial	Atp5mg
16.1615	15.9233	16.7073	18.8158	16.9248	20.2288	12.9706	13.395	15.0402	14.9882	15.6297	15.2175			+	Myotubes_Fam134b1_V1_Fam134b2_V2_dox_Myotubes_Fam134b1_V1_V2	+	Myotubes_Fam134b1_V1_V2_dox_Myotubes_Fam134b1_V1_V2			1.52483	0.0172352	0.985572		3.30242	1.58945	0.000932976	3.37803	+	3.46345	1.05361	0.160963	-1.47655		-2.2424	Q78IK2	Q78IK2	ATPMK_MOUSE	ATP synthase membrane subunit K, mitochondrial	Atp5mk
20.5165	20.0292	19.9459	20.6006	20.5356	20.9853	17.7207	17.7731	17.6453	16.2787	17.3408	17.6096			+	Myotubes_Fam134b1_V1_Fam134b2_V2_dox_Myotubes_Fam134b1_V1_V2	+	Myotubes_Fam134b1_V1_V2_dox_Myotubes_Fam134b1_V1_V2			2.64986	0.00212923	3.0875	+	6.96019	2.968	0.000477612	3.63081	+	8.44603	0.712866	0.300625	0.636648		1.56032	Q9CQQ7	Q9CQQ7;A0A0G2JGX3	AT5F1_MOUSE	ATP synthase F(0) complex subunit B1, mitochondrial	Atp5pb
21.4425	20.9459	20.8651	22.4118	21.895	20.2049	18.2696	18.0047	18.5318	16.8484	16.9545	17.3581			+	Myotubes_Fam134b1_V1_Fam134b2_V2_dox_Myotubes_Fam134b1_V1_V2	+	Myotubes_Fam134b1_V1_V2_dox_Myotubes_Fam134b1_V1_V2	+	Myotubes_Fam134b2_V1_V2_dox_Myotubes_Fam134b1_V1_V2	4.14644	0	4.03087	+	16.9293	2.54003	0.000222738	4.45027	+	6.50376	2.2986	0.0318356	1.21504	+	5.58891	Q9DCX2	Q9DCX2;B1ASE2	ATP5H_MOUSE	ATP synthase subunit d, mitochondrial	Atp5pd
22.9189	22.3045	22.8171	23.632	23.5638	24.4298	20.1206	19.816	19.8667	18.7828	19.4025	19.3983			+	Myotubes_Fam134b1_V1_Fam134b2_V2_dox_Myotubes_Fam134b1_V1_V2	+	Myotubes_Fam134b1_V1_V2_dox_Myotubes_Fam134b1_V1_V2			3.61938	0	3.48565	+	12.4383	3.76277	0	4.68069	+	13.5306	1.51062	0.0781772	0.739878		3.26761	Q9DB20	Q9DB20;A0A338P7G3	ATPO_MOUSE	ATP synthase subunit O, mitochondrial	Atp5po
16.1483	15.91	15.8931	18.2564	16.1989	19.9604	17.0102	16.8113	15.3127	16.093	14.6551	15.7885					+	Myotubes_Fam134b1_V1_V2_dox_Myotubes_Fam134b1_V1_V2			0.456949	0.322974	0.471578		1.05932	1.05275	0.0128607	2.62633		2.24061	0.554651	0.408015	0.865863		1.25184	P63082	P63082;E9Q9C5	VATL_MOUSE	V-type proton ATPase 16 kDa proteolipid subunit c	Atp6v0c
17.8965	17.8965	18.6593	19.3167	19.1679	21.0238	17.7207	17.5805	17.0638	16.4071	16.9545	16.9658			+	Myotubes_Fam134b1_V1_Fam134b2_V2_dox_Myotubes_Fam134b1_V1_V2	+	Myotubes_Fam134b1_V1_V2_dox_Myotubes_Fam134b1_V1_V2			1.92469	0.00779081	1.375	+	4.37801	2.0977	0.00012938	3.06036	+	4.91018	1.17485	0.130678	0.67922		2.49873	P51863	P51863	VA0D1_MOUSE	V-type proton ATPase subunit d 1	Atp6v0d1
16.7655	15.0864	15.4306	18.6824	17.1712	20.2694	16.0532	14.5142	14.5047	15.0145	13.9837	15.4862					+	Myotubes_Fam134b1_V1_V2_dox_Myotubes_Fam134b1_V1_V2			0.618591	0.197165	0.932683		1.37661	1.75061	0.000570281	3.87951	+	3.88554	0.103806	0.884374	0.195919		0.288359	P50516	P50516	VATA_MOUSE	V-type proton ATPase catalytic subunit A	Atp6v1a
15.7008	14.883	15.1186	19.396	16.893	19.1719	16.4301	17.0532	17.4736	14.3163	14.4956	14.8965					+	Myotubes_Fam134b1_V1_V2_dox_Myotubes_Fam134b1_V1_V2	+	Myotubes_Fam134b2_V1_V2_dox_Myotubes_Fam134b1_V1_V2	1.04978	0.0568109	0.664656		2.23445	2.06002	0.000242268	3.91751	+	4.79036	2.64456	0.026506	2.41618	+	6.93756	Q91YH6	Q91YH6;A0A0U1RNU9	VATB1_MOUSE	V-type proton ATPase subunit B, kidney isoform	Atp6v1b1
15.0692	16.1543	15.7362	18.4113	17.6689	20.6361	15.7099	11.9983	13.6466	14.0362	13.8138	13.6096			+	Myotubes_Fam134b1_V1_Fam134b2_V2_dox_Myotubes_Fam134b1_V1_V2	+	Myotubes_Fam134b1_V1_V2_dox_Myotubes_Fam134b1_V1_V2			2.24641	0.00448485	1.83335	+	5.40587	2.31599	0.000159204	5.08556	+	5.65103	0.0106479	0.994692	-0.0349073		-0.0322997	O70305	O70305;O70305-2;E9QM77;F6U2C2;F6V8M6;F7B6X4	ATX2_MOUSE	Ataxin-2	Atxn2
16.0874	15.6401	17.7923	19.8408	17.4283	21.1928	18.5356	19.2764	19.3167	18.0372	18.0479	17.9431									1.07596	0.0536198	-1.50279		-2.28895	0.600673	0.127323	1.47788		1.34169	1.80526	0.0523636	1.03351	+	4.03581	Q7TQH0	Q7TQH0;A0A0U1RPL0;E9Q5Q0;Q3TGG2;Q7TQH0-2;Q7TQH0-3	ATX2L_MOUSE	Ataxin-2-like protein	Atxn2l
16.4118	16.5947	15.0194	19.5077	17.5268	20.0282	12.3071	14.8237	14.7359	11.2395	13.2605	13.87									NaN	1	0		NaN	NaN	1	0		NaN	NaN	1	0		NaN	P97477	P97477;P97477-2	AURKA_MOUSE	Aurora kinase A	Aurka
16.0556	15.0684	15.6877	18.2519	15.8695	19.8913	13.5746	14.9385	13.4965	15.6579	15.601	15.049					+	Myotubes_Fam134b1_V1_V2_dox_Myotubes_Fam134b1_V1_V2			0.184395	0.746048	0.16795		0.483462	1.01852	0.0151111	2.56829		2.16985	1.3233	0.102267	-1.43274		-2.82678	Q9DCJ7	Q9DCJ7	AKIP_MOUSE	Aurora kinase A-interacting protein	Aurkaip1
15.815	16.8343	15.4986	19.6786	17.6914	20.7882	12.108	14.3305	12.9881	13.1969	12.5759	12.4252			+	Myotubes_Fam134b1_V1_Fam134b2_V2_dox_Myotubes_Fam134b1_V1_V2	+	Myotubes_Fam134b1_V1_V2_dox_Myotubes_Fam134b1_V1_V2			2.6824	0.00183226	3.31664	+	7.10068	2.6839	0.000271955	6.65338	+	7.10725	0.233777	0.734984	0.409502		0.595206	O70126	O70126	AURKB_MOUSE	Aurora kinase B	Aurkb
18.6488	18.7569	19.2066	18.5999	17.5058	20.1095	18.9287	18.9459	18.805	19.7022	19.5638	19.5694			+	Myotubes_Fam134b1_V1_Fam134b2_V2_dox_Myotubes_Fam134b1_V1_V2			+	Myotubes_Fam134b2_V1_V2_dox_Myotubes_Fam134b1_V1_V2	1.86152	0.00882353	-0.741044		-4.19457	0.505325	0.207588	-0.873418		-1.15504	3.46274	0.0137778	-0.718613		-11.3417	O88398	O88398	AVIL_MOUSE	Advillin	Avil
16.752	15.1095	15.4411	17.3553	17.1716	19.4071	12.6623	14.6336	15.1984	16.0447	14.6718	14.0617					+	Myotubes_Fam134b1_V1_V2_dox_Myotubes_Fam134b1_V1_V2			0.472683	0.307283	0.841446		1.09056	1.52233	0.0012599	3.05192	+	3.29628	0.323219	0.630425	-0.761276		-0.787375	O35625	O35625;E9QMJ8;O35625-2;Q14DJ8;F6XWC2	AXIN1_MOUSE	Axin-1	Axin1
16.511	15.1694	15.5559	17.8447	17.4322	20.6622	15.8361	15.9992	16.1477	12.4319	12.7115	14.5447							+	Myotubes_Fam134b2_V1_V2_dox_Myotubes_Fam134b1_V1_V2	NaN	1	0		NaN	NaN	1	0		NaN	1.84056	0.047572	2.76496	+	4.13495	Q91Z92	Q91Z92	B3GT6_MOUSE	Beta-1,3-galactosyltransferase 6	B3galt6
24.2535	23.9406	23.5522	25.965	24.8717	27.189	17.3408	17.8906	17.714	17.7073	17.7537	17.6731			+	Myotubes_Fam134b1_V1_Fam134b2_V2_dox_Myotubes_Fam134b1_V1_V2	+	Myotubes_Fam134b1_V1_V2_dox_Myotubes_Fam134b1_V1_V2			5.15555	0	6.20404	+	30.3839	3.61272	0	8.2972	+	12.3897	0.142417	0.844008	-0.0628942		-0.38415	Q91YN9	Q91YN9	BAG2_MOUSE	BAG family molecular chaperone regulator 2	Bag2
20.85	21.0951	20.343	22.3805	21.5685	23.48	17.8175	17.2042	16.9992	17.8361	17.2137	18.265			+	Myotubes_Fam134b1_V1_Fam134b2_V2_dox_Myotubes_Fam134b1_V1_V2	+	Myotubes_Fam134b1_V1_V2_dox_Myotubes_Fam134b1_V1_V2			2.86414	0.00124901	2.99105	+	7.93243	2.75859	0.000306709	4.7047	+	7.43944	0.477743	0.478534	-0.431308		-1.10059	Q9JLV1	Q9JLV1	BAG3_MOUSE	BAG family molecular chaperone regulator 3	Bag3
16.8959	16.0696	16.9431	19.4576	17.7483	19.3383	14.392	14.8679	13.3348	14.0701	14.7046	15.1596			+	Myotubes_Fam134b1_V1_Fam134b2_V2_dox_Myotubes_Fam134b1_V1_V2	+	Myotubes_Fam134b1_V1_V2_dox_Myotubes_Fam134b1_V1_V2			2.02811	0.00526425	1.99144	+	4.69064	2.56823	0.000228029	4.20335	+	6.61842	0.33332	0.619382	-0.446519		-0.808443	Q9Z1R2	Q9Z1R2;G3UXT8;Q3UF95;A0A1B0GX81;G3UYQ2;G3UZT6	BAG6_MOUSE	Large proline-rich protein BAG6	Bag6
15.887	15.9781	14.4964	18.7669	17.8569	20.1405	13.7067	14.3265	13.6072	14.1437	12.683	12.5889									NaN	1	0		NaN	NaN	1	0		NaN	NaN	1	0		NaN	Q8BKX1	Q8BKX1;B1AZ46;Q8BKX1-2;Q8BKX1-3;Q8BKX1-4	BAIP2_MOUSE	Brain-specific angiogenesis inhibitor 1-associated protein 2	Baiap2
20.7307	21.7675	21.5404	19.4025	19.7005	20.6803	23.632	23.8288	23.5404	22.2243	21.9098	22.0224					+	Myotubes_Fam134b1_V1_V2_dox_Myotubes_Fam134b1_V1_V2	+	Myotubes_Fam134b2_V1_V2_dox_Myotubes_Fam134b1_V1_V2	1.01054	0.0622696	-0.706003		-2.15346	2.23136	0.000147465	-2.12442		-5.35394	3.6794	0.0112727	1.61489	+	12.8848	O54962	O54962	BAF_MOUSE	Barrier-to-autointegration factor	Banf1
16.2002	15.3345	16.624	17.7676	18.562	19.6691	14.3954	16.0806	13.0681	16.2659	16.412	15.718					+	Myotubes_Fam134b1_V1_V2_dox_Myotubes_Fam134b1_V1_V2			0.0633113	0.924164	-0.0790958		-0.182117	1.89529	0.000314254	2.53426	+	4.29196	0.836554	0.237155	-1.61728		-1.8032	Q91XV3	Q91XV3	BASP1_MOUSE	Brain acid soluble protein 1	Basp1
16.7641	15.3148	15.8754	17.8798	16.9836	20.3151	12.8256	14.5507	15.0447	16.0785	12.3453	12.5715									NaN	1	0		NaN	NaN	1	0		NaN	0.125853	0.861291	0.475269		0.343637	Q9Z277	Q9Z277	BAZ1B_MOUSE	Tyrosine-protein kinase BAZ1B	Baz1b
16.8353	15.9039	14.1391	17.6712	16.9527	19.8046	13.6629	13.609	14.1579	13.0617	12.9513	12.9604			+	Myotubes_Fam134b1_V1_Fam134b2_V2_dox_Myotubes_Fam134b1_V1_V2	+	Myotubes_Fam134b1_V1_V2_dox_Myotubes_Fam134b1_V1_V2	+	Myotubes_Fam134b2_V1_V2_dox_Myotubes_Fam134b1_V1_V2	1.53582	0.0167942	2.63497	+	3.3295	2.41369	0.000184971	5.15172	+	6.01059	1.99684	0.0387598	0.818822		4.59444	Q8VBW5	Q8VBW5;Q8VBW5-3;Q8VBW5-4	BBX_MOUSE	HMG box transcription factor BBX	Bbx
17.9373	18.2419	16.92	18.8484	17.392	20.5165	15.7783	15.7471	13.7906	15.0909	15.4925	15.4383			+	Myotubes_Fam134b1_V1_Fam134b2_V2_dox_Myotubes_Fam134b1_V1_V2	+	Myotubes_Fam134b1_V1_V2_dox_Myotubes_Fam134b1_V1_V2			2.31026	0.00420862	2.35918	+	5.63051	1.76562	0.000578411	3.57844	+	3.92643	0.129011	0.862052	-0.235233		-0.351425	Q61335	Q61335	BAP31_MOUSE	B-cell receptor-associated protein 31	Bcap31
15.8818	16.2644	17.3667	18.5725	18.9798	20.0448	13.2744	15.1019	12.9597	15.7524	15.9385	16.92					+	Myotubes_Fam134b1_V1_V2_dox_Myotubes_Fam134b1_V1_V2			0.202048	0.717037	0.30068		0.523974	2.20488	0.000143498	2.99543	+	5.26363	1.47946	0.0811359	-2.42495		-3.19195	Q9D287	Q9D287	SPF27_MOUSE	Pre-mRNA-splicing factor SPF27	Bcas2
15.3336	16.8019	15.4179	17.7149	18.2275	20.8283	15.755	15.1635	14.5142	15.7419	12.3516	13.1778									NaN	1	0		NaN	NaN	1	0		NaN	0.570255	0.393247	1.38712		1.28234	Q8K019	Q8K019;Q8K019-2;Q8K019-3;A0A087WQA0;A0A087WRN1;F8WI22	BCLF1_MOUSE	Bcl-2-associated transcription factor 1	Bclaf1
19.002	18.3321	18.3321	21.1946	19.0925	20.1573	18.0899	17.2787	17.1946	17.3321	17.185	17.3581			+	Myotubes_Fam134b1_V1_Fam134b2_V2_dox_Myotubes_Fam134b1_V1_V2	+	Myotubes_Fam134b1_V1_V2_dox_Myotubes_Fam134b1_V1_V2			2.27382	0.00430973	1.26367	+	5.5014	2.02742	0.000234122	2.85641	+	4.68852	0.324213	0.629522	0.229338		0.789455	P28653	P28653	PGS1_MOUSE	Biglycan	Bgn
19.6628	19.0847	20.0292	21.9916	21.5823	21.85	16.8606	17.0426	16.4544	16.624	17.2419	17.2696			+	Myotubes_Fam134b1_V1_Fam134b2_V2_dox_Myotubes_Fam134b1_V1_V2	+	Myotubes_Fam134b1_V1_V2_dox_Myotubes_Fam134b1_V1_V2			2.73949	0.00195189	2.54706	+	7.35321	4.4019	0	4.76281	+	19.6401	0.401952	0.549937	-0.25928		-0.949082	O08539-2	O08539;O08539-2;A0A3Q4EBK4;Q6P1B9	BIN1_MOUSE	Isoform 2 of Myc box-dependent-interacting protein 1	Bin1
18.4004	14.8552	15.6524	18.5774	17.8963	20.1869	13.9483	13.4687	14.1123	12.8329	16.3735	16.3304					+	Myotubes_Fam134b1_V1_V2_dox_Myotubes_Fam134b1_V1_V2			0.285008	0.568177	1.12376		0.70662	1.28281	0.00299248	3.70796		2.73559	0.489385	0.465778	-1.3358		-1.12361	P16277	E9Q696;J3QN85;P06240;P08103;P14234;P16092;P16277;P21803;P25911;P39688;Q03142;Q04736;Q04859;Q61851;Q9JHU3;Q9JKV2;A0A0R4IZY3;E9QK53;E9QNJ9;F6UND7;D3Z5M8;E9PVU6;E9PX67;E9PXV8;E9Q708;E9Q7E8;E9Q7T0;F6TK14;P08103-2;P16092-5;Q61563;Q7TSI8;D3YZ57;E9PX60;E9PX88;E9PX90;E9Q5C2;E9Q5C3;E9Q700;E9Q7C7;E9Q7E6;P16092-2;P16092-3;P16092-4;P16092-6;P21803-2;P25911-2;P39688-2;Q03142-2;Q04859-2;Q04859-3;Q3UZZ3;Q61851-…	BLK_MOUSE;FYN_MOUSE	Tyrosine-protein kinase Blk	Blk
15.8361	15.854	16.0466	18.4687	17.3088	21.6731	14.4979	15.9941	14.3777	12.8579	11.9098	13.6617									NaN	1	0		NaN	NaN	1	0		NaN	NaN	1	0		NaN	O88700	E9PZ97;O88700;A0A0U1RPS3	BLM_MOUSE	RecQ-like DNA helicase BLM	Blm
20.9742	20.1825	20.3645	23.2273	21.4118	23.8093	19.2255	19.5223	18.7569	17.9714	17.8787	17.7667			+	Myotubes_Fam134b1_V1_Fam134b2_V2_dox_Myotubes_Fam134b1_V1_V2	+	Myotubes_Fam134b1_V1_V2_dox_Myotubes_Fam134b1_V1_V2	+	Myotubes_Fam134b2_V1_V2_dox_Myotubes_Fam134b1_V1_V2	3.3618	0.000946565	2.63483	+	10.6844	2.61795	0.000246787	4.94389	+	6.8248	2.30796	0.0320845	1.296	+	5.62227	Q8R016	Q8R016;E9PY26	BLMH_MOUSE	Bleomycin hydrolase	Blmh
15.6431	15.4761	14.4295	19.2896	16.5732	19.7836	16.92	17.3581	12.3243	15.9992	16.4704	16.1946			+	Myotubes_Fam134b1_V1_Fam134b2_V2_dox_Myotubes_Fam134b1_V1_V2	+	Myotubes_Fam134b1_V1_V2_dox_Myotubes_Fam134b1_V1_V2			1.20906	0.0378477	-1.0385		-2.57284	1.08621	0.0105866	2.32739		2.31041	0.159611	0.823281	-0.687265		-0.425375	P98063	P98063	BMP1_MOUSE	Bone morphogenetic protein 1	Bmp1
16.7114	15.6712	15.4189	18.676	16.8394	19.7688	16.5805	16.2805	16.3853	17.0743	16.4285	16.5657					+	Myotubes_Fam134b1_V1_V2_dox_Myotubes_Fam134b1_V1_V2			0.789865	0.11669	-0.755665		-1.7111	0.926405	0.0246918	1.73855		1.98247	0.56572	0.398305	-0.274066		-1.27348	Q6PGF5	Q6PGF5	Q6PGF5_MOUSE	BMS1 homolog, ribosome assembly protein (Yeast)	Bms1
16.4229	16.4559	15.3777	17.9685	17.5747	19.943	13.4333	13.9376	14.681	13.2315	11.903	12.5533									NaN	1	0		NaN	NaN	1	0		NaN	NaN	1	0		NaN	Q8BMQ3	O35914;Q8BMQ3;F8VPY0;H3BIU2;H3BJ03;H3BKX5;H3BLG6;Q8BMQ3-2	BNC2_MOUSE	Zinc finger protein basonuclin-2	Bnc2
15.7086	16.0246	14.4102	18.551	17.4945	19.4351	15.3954	13.4292	17.2512	17.185	16.2659	16.1811					+	Myotubes_Fam134b1_V1_V2_dox_Myotubes_Fam134b1_V1_V2			0.921785	0.08032	-1.16283		-1.97318	1.40521	0.00153328	1.94953	+	3.01552	0.442923	0.505007	-1.18538		-1.03137	P97452	P97452	BOP1_MOUSE	Ribosome biogenesis protein BOP1	Bop1
17.0898	16.1553	16.6662	17.9254	16.5885	20.9831	17.5582	18.3321	18.2185	16.3971	16.8606	16.472							+	Myotubes_Fam134b2_V1_V2_dox_Myotubes_Fam134b1_V1_V2	0.0691459	0.917517	0.0605373		0.197846	0.666095	0.0916867	1.92244		1.46914	2.1856	0.0321356	1.45971	+	5.19863	A0A1B0GRB6	A0A1B0GRB6	A0A1B0GRB6_MOUSE	Bromodomain containing 3, opposite strand	Brd3os
15.8326	16.3862	16.8484	17.3863	18.0307	20.0443	16.8965	17.1752	17.3233	17.0102	17.0743	16.68					+	Myotubes_Fam134b1_V1_V2_dox_Myotubes_Fam134b1_V1_V2			0.824299	0.105518	-0.565756		-1.77896	0.901962	0.0270936	1.5656		1.93339	0.529256	0.428903	0.210194		1.20209	Q9DCA5	Q9DCA5	BRX1_MOUSE	Ribosome biogenesis protein BRX1 homolog	Brix1
15.6367	15.9853	15.1521	18.9196	16.7294	20.2644	13.5823	12.6207	13.6469	15.2512	12.9203	15.3478					+	Myotubes_Fam134b1_V1_V2_dox_Myotubes_Fam134b1_V1_V2			0.583384	0.219856	1.08497		1.30797	1.47331	0.00150378	4.13137	+	3.17713	0.641902	0.344578	-1.22311		-1.42202	B2RRD7	B2RRD7;A0A0N4SUT9;A0A0N4SUS4;A0A0N4SVG7;E9PXP1;Q3U109;Q80XK2	BRPF1_MOUSE	Peregrin	Brpf1
15.9925	15.8971	13.9597	18.3382	16.6054	20.1663	12.7694	13.8431	13.7546	12.4464	13.2978	13.3057									NaN	1	0		NaN	NaN	1	0		NaN	NaN	1	0		NaN	Q8C726	Q8C726;A0A494B946;A0A494B989;A0A494B9M3;A0A494B9P6;A0A494B9Q1	BTBD9_MOUSE	BTB/POZ domain-containing protein 9	Btbd9
17.8787	19.2489	18.8454	19.8113	20.6006	20.2832	16.1477	15.7706	16.0167	16.6382	15.8337	14.9339			+	Myotubes_Fam134b1_V1_Fam134b2_V2_dox_Myotubes_Fam134b1_V1_V2	+	Myotubes_Fam134b1_V1_V2_dox_Myotubes_Fam134b1_V1_V2			1.9567	0.00602917	2.85572	+	4.4731	2.91034	0.000422907	4.42977	+	8.15728	0.128287	0.860998	0.176399		0.349641	Q64152	Q64152;Q64152-2	BTF3_MOUSE	Transcription factor BTF3	Btf3
18.6869	16.0552	18.4415	20.4676	18.5127	20.4001	16.1674	16.2269	13.5173	15.5834	15.8606	16.528					+	Myotubes_Fam134b1_V1_V2_dox_Myotubes_Fam134b1_V1_V2			0.916797	0.0811718	1.73719		1.96315	2.2556	0.000150235	3.80276	+	5.43774	0.297608	0.65687	-0.686799		-0.733446	Q9WVA3	Q9WVA3;A0A140LHA2	BUB3_MOUSE	Mitotic checkpoint protein BUB3	Bub3
16.6217	16.3504	16.0756	18.4101	15.5747	20.2302	12.9741	12.2727	13.5807	11.181	11.5848	13.9402									NaN	1	0		NaN	NaN	1	0		NaN	NaN	1	0		NaN	Q9CY21	Q9CY21;D3YYK7;Q9DCT4;A0A0J9YVD6;D3YWZ3;D3Z1S2	BUD23_MOUSE	Probable 18S rRNA (guanine-N(7))-methyltransferase	Bud23
17.5582	15.6715	16.7373	18.0272	17.5621	20.5544	12.811	13.2054	14.4773	15.0532	15.5922	14.1596			+	Myotubes_Fam134b1_V1_Fam134b2_V2_dox_Myotubes_Fam134b1_V1_V2	+	Myotubes_Fam134b1_V1_V2_dox_Myotubes_Fam134b1_V1_V2			1.17647	0.041195	1.72066		2.50221	1.68432	0.000656604	3.77957	+	3.70822	1.03238	0.164457	-1.43711		-2.19843	O54825	O54825	BYST_MOUSE	Bystin	Bysl
16.9191	17.7987	14.7744	19.1066	17.9258	20.8113	13.0576	14.4457	14.9613	12.158	14.5687	14.0189			+	Myotubes_Fam134b1_V1_Fam134b2_V2_dox_Myotubes_Fam134b1_V1_V2	+	Myotubes_Fam134b1_V1_V2_dox_Myotubes_Fam134b1_V1_V2			1.18465	0.040444	2.91554		2.51987	2.16554	0.000139942	5.69939	+	5.13168	0.244837	0.719291	0.572991		0.619607	Q9D1W4	Q8VE95;Q9D1W4	Q9D1W4_MOUSE	RIKEN cDNA C030006K11 gene	C030006K11Rik
17.7207	16.786	15.8386	18.451	18.417	19.858	13.6396	14.1786	15.2949	14.9339	13.9926	12.9531			+	Myotubes_Fam134b1_V1_Fam134b2_V2_dox_Myotubes_Fam134b1_V1_V2	+	Myotubes_Fam134b1_V1_V2_dox_Myotubes_Fam134b1_V1_V2			1.63391	0.0130316	2.82189	+	3.57688	2.57766	0.000235872	4.94882	+	6.65713	0.212253	0.756913	0.411168		0.547094	O35658	O35658;Q8R5L1	C1QBP_MOUSE	Complement component 1 Q subcomponent-binding protein, mitochondrial	C1qbp
17.1939	15.6052	16.0648	18.0429	17.2682	20.9185	12.9269	14.6218	13.7942	14.183	14.0532	16.7207					+	Myotubes_Fam134b1_V1_V2_dox_Myotubes_Fam134b1_V1_V2			0.588363	0.216554	1.3023		1.31769	1.25135	0.00361099	3.75753		2.66564	0.532614	0.427092	-1.20469		-1.20867	Q9QXP7	Q9QXP7	C1QT1_MOUSE	Complement C1q tumor necrosis factor-related protein 1	C1qtnf1
18.1801	15.7308	17.4087	21.0156	20.1825	20.7804	16.2475	17.2137	16.3039	14.7731	13.863	17.2877					+	Myotubes_Fam134b1_V1_V2_dox_Myotubes_Fam134b1_V1_V2			0.648395	0.179849	1.79857		1.43466	2.14951	0.000137143	5.35157	+	5.07863	0.525938	0.433086	1.28039		1.19557	P16015	P16015	CAH3_MOUSE	Carbonic anhydrase 3	Ca3
16.1593	16.7602	17.2877	18.6698	18.3962	20.6368	15.9454	16.0211	15.8582	15.0145	15.7706	15.9882			+	Myotubes_Fam134b1_V1_Fam134b2_V2_dox_Myotubes_Fam134b1_V1_V2	+	Myotubes_Fam134b1_V1_V2_dox_Myotubes_Fam134b1_V1_V2			1.2231	0.0365075	1.14466		2.60349	2.05131	0.000239796	3.64321	+	4.763	0.51444	0.444377	0.350446		1.17298	B2RQC6	B2RQC6;E9QAI5;B2RQC6-2;G3UWN2	PYR1_MOUSE	CAD protein	Cad
19.9185	20.2877	19.1507	20.8727	21.4972	20.6782	18.3667	18.8606	18.3962	18.7764	18.6311	18.7796			+	Myotubes_Fam134b1_V1_Fam134b2_V2_dox_Myotubes_Fam134b1_V1_V2	+	Myotubes_Fam134b1_V1_V2_dox_Myotubes_Fam134b1_V1_V2			1.45023	0.0180159	1.05662	+	3.12188	3.08876	0.000611465	2.28701	+	9.08132	0.489087	0.465957	-0.187847		-1.12302	Q8VCQ8	D3Z6I7;E9Q0M9;E9QA15;E9QA16;Q8VCQ8	Q8VCQ8_MOUSE	Caldesmon 1	Cald1
21.2302	20.2066	19.5107	22.1946	22.2506	25.5725	19.4576	19.2581	19.1155	20.2989	20.1825	19.6258					+	Myotubes_Fam134b1_V1_V2_dox_Myotubes_Fam134b1_V1_V2			0.199379	0.720655	0.280101		0.517891	1.35897	0.00197508	3.3035	+	2.90823	1.52208	0.0779694	-0.758657		-3.29567	P0DP26	P0DP26;P0DP27;P0DP28;Q9D6P8;A0A1Y7VK66;A0A3Q4EHJ0	CALM1_MOUSE;CALM2_MOUSE;CALM3_MOUSE	Calmodulin-1	Calm1
18.6453	18.4415	18.6971	20.895	21.2419	22.2302	17.2604	17.9601	17.3321	16.9658	16.5326	17.6523			+	Myotubes_Fam134b1_V1_Fam134b2_V2_dox_Myotubes_Fam134b1_V1_V2	+	Myotubes_Fam134b1_V1_V2_dox_Myotubes_Fam134b1_V1_V2			2.0012	0.00584564	1.54441	+	4.60777	2.98597	0.000492308	4.4055	+	8.53795	0.520302	0.439953	0.467327		1.1845	P14211	P14211	CALR_MOUSE	Calreticulin	Calr
16.3601	17.6168	14.9263	17.5777	19.8906	20.6645	16.6096	16.034	16.4512	15.6154	15.3615	15.1517					+	Myotubes_Fam134b1_V1_V2_dox_Myotubes_Fam134b1_V1_V2	+	Myotubes_Fam134b2_V1_V2_dox_Myotubes_Fam134b1_V1_V2	0.51426	0.269985	0.924888		1.17263	1.88801	0.000310766	4.00139	+	4.27082	1.9787	0.0376763	0.988765		4.53932	O35887	O35887;G3UWR0;G3UWV3;G3UY49;Q6XLQ8	CALU_MOUSE	Calumenin	Calu
20.1825	20.3752	20.5261	21.68	20.0156	20.5877	19.0372	19.3299	19.0847	17.1946	18.9083	18.6132			+	Myotubes_Fam134b1_V1_Fam134b2_V2_dox_Myotubes_Fam134b1_V1_V2	+	Myotubes_Fam134b1_V1_V2_dox_Myotubes_Fam134b1_V1_V2			1.77191	0.0106667	2.12256	+	3.94365	1.6055	0.000941389	2.52242	+	3.50416	0.783806	0.261275	0.911915		1.69919	P11798	P11798;F8WIS9;F8WHB5;P11798-2	KCC2A_MOUSE	Calcium/calmodulin-dependent protein kinase type II subunit alpha	Camk2a
17.8361	19.2581	18.0156	18.289	20.5069	19.9709	17.1155	16.9316	17.92	16.5552	16.7471	16.1576			+	Myotubes_Fam134b1_V1_Fam134b2_V2_dox_Myotubes_Fam134b1_V1_V2	+	Myotubes_Fam134b1_V1_V2_dox_Myotubes_Fam134b1_V1_V2			1.76574	0.0109709	1.8833	+	3.92674	1.96366	0.000331361	3.10226	+	4.49397	1.12405	0.142179	0.835702		2.39017	Q6PHZ2	A0A0G2JGS4;Q6PHZ2;E9Q1T1;E9Q1V9;E9Q1W0;Q6PHZ2-2;Q6PHZ2-4;Q6PHZ2-5;E9PXV3;F6RWZ9	KCC2D_MOUSE	Calcium/calmodulin-dependent protein kinase type II subunit delta	Camk2d
19.586	19.597	19.719	21.4118	19.92	20.6654	18.0585	17.9024	17.4496	18.0743	18.3189	17.8965			+	Myotubes_Fam134b1_V1_Fam134b2_V2_dox_Myotubes_Fam134b1_V1_V2	+	Myotubes_Fam134b1_V1_V2_dox_Myotubes_Fam134b1_V1_V2			3.53818	0	1.5374	+	11.8578	2.34012	0.000164666	2.56914	+	5.73815	0.59619	0.380024	-0.293066		-1.33295	Q923T9	Q923T9;A0A2I3BQP6;A0A286YCB8;A0A286YCW8;A0A286YDK9;A0A286YDL6;Q923T9-2;Q923T9-3	KCC2G_MOUSE	Calcium/calmodulin-dependent protein kinase type II subunit gamma	Camk2g
19.0265	19.1357	18.8081	20.6453	20.1825	21.1746	17.2232	17.1257	17.0847	16.7987	17.1053	17.4087			+	Myotubes_Fam134b1_V1_Fam134b2_V2_dox_Myotubes_Fam134b1_V1_V2	+	Myotubes_Fam134b1_V1_V2_dox_Myotubes_Fam134b1_V1_V2			3.14566	0.00172678	1.88586	+	9.39566	3.34721	0	3.56323	+	10.5925	0.0784815	0.913752	0.0402718		0.222702	Q6ZQ38	Q6ZQ38	CAND1_MOUSE	Cullin-associated NEDD8-dissociated protein 1	Cand1
18.6168	18.8936	17.3667	21.7553	18.2832	21.0916	16.68	17.4004	16.0167	16.7471	15.9408	16.4925			+	Myotubes_Fam134b1_V1_Fam134b2_V2_dox_Myotubes_Fam134b1_V1_V2	+	Myotubes_Fam134b1_V1_V2_dox_Myotubes_Fam134b1_V1_V2			1.64532	0.0128735	1.89889	+	3.60635	1.66322	0.000764212	3.98325	+	3.6529	0.26201	0.695269	0.305589		0.6571	P35564	P35564	CALX_MOUSE	Calnexin	Canx
16.5224	18.5657	16.7136	17.8166	19.7667	20.2905	15.7961	16.5417	12.8887	15.7757	16.1908	16.2194					+	Myotubes_Fam134b1_V1_V2_dox_Myotubes_Fam134b1_V1_V2			0.838234	0.10255	1.20526		1.80652	1.86853	0.00030837	3.22931	+	4.21466	0.366993	0.585268	-0.986434		-0.877948	P40124	P40124	CAP1_MOUSE	Adenylyl cyclase-associated protein 1	Cap1
18.5842	19.6114	17.83	17.491	19.9601	20.5647	17.8175	18.1307	17.2512	16.9658	17.392	18.2419					+	Myotubes_Fam134b1_V1_V2_dox_Myotubes_Fam134b1_V1_V2			0.829615	0.104495	1.14195		1.78947	0.826649	0.0394203	1.80537		1.78361	0.165543	0.816904	0.19989		0.439415	P24452	P24452;Q99LB4	CAPG_MOUSE	Macrophage-capping protein	Capg
18.7955	17.3836	18.963	19.9185	18.8787	19.8077	17.0847	16.1984	16.2099	14.3304	15.9748	16.0447			+	Myotubes_Fam134b1_V1_Fam134b2_V2_dox_Myotubes_Fam134b1_V1_V2	+	Myotubes_Fam134b1_V1_V2_dox_Myotubes_Fam134b1_V1_V2			1.75601	0.0108604	2.93075	+	3.9002	2.48496	0.000207343	4.08501	+	6.28473	0.762168	0.269219	1.04774		1.65673	O35350	O35350	CAN1_MOUSE	Calpain-1 catalytic subunit	Capn1
19.2922	19.4933	18.9516	21.0426	20.4067	20.6729	17.3408	17.2326	17.2604	16.448	17.4087	17.7471			+	Myotubes_Fam134b1_V1_Fam134b2_V2_dox_Myotubes_Fam134b1_V1_V2	+	Myotubes_Fam134b1_V1_V2_dox_Myotubes_Fam134b1_V1_V2			2.08442	0.00514808	2.04441	+	4.86769	2.90734	0.000417391	3.5061	+	8.14253	0.0685688	0.923542	0.0766468		0.196297	O08529	O08529	CAN2_MOUSE	Calpain-2 catalytic subunit	Capn2
16.1174	15.3021	16.5834	18.239	17.6096	19.2701	15.6096	15.3718	14.906	14.5018	15.2769	15.6495					+	Myotubes_Fam134b1_V1_V2_dox_Myotubes_Fam134b1_V1_V2			0.784906	0.117973	0.858247		1.70135	2.26535	0.00015142	3.23019	+	5.47172	0.143326	0.844607	0.153066		0.38635	O88456	O88456;A0A0R4J1C2	CPNS1_MOUSE	Calpain small subunit 1	Capns1
15.5885	15.4289	15.9384	18.7712	16.1991	20.4224	16.977	16.6096	16.5716	15.5142	15.8606	15.4987					+	Myotubes_Fam134b1_V1_V2_dox_Myotubes_Fam134b1_V1_V2	+	Myotubes_Fam134b2_V1_V2_dox_Myotubes_Fam134b1_V1_V2	0.0491761	0.939838	0.0274204		0.143353	1.08145	0.0106391	2.83972		2.30043	2.47682	0.0257391	1.09491	+	6.25289	Q60865	Q60865	CAPR1_MOUSE	Caprin-1	Caprin1
20.3962	18.1002	17.3321	17.6222	19.6558	20.4293	17.5507	17.6311	17.8113	18.3321	18.1407	18.0372							+	Myotubes_Fam134b2_V1_V2_dox_Myotubes_Fam134b1_V1_V2	0.180911	0.751172	0.439496		0.475384	0.562078	0.155293	1.06572		1.26636	1.92173	0.0401265	-0.505641		-4.36927	P47753	P47753;A0A0G2JE27;Q5RKN9	CAZA1_MOUSE	F-actin-capping protein subunit alpha-1	Capza1
19.0559	18.7005	19.0399	20.4775	20.2302	21.4945	17.7602	17.6382	17.8965	18.6417	19.0899	18.9316					+	Myotubes_Fam134b1_V1_V2_dox_Myotubes_Fam134b1_V1_V2	+	Myotubes_Fam134b2_V1_V2_dox_Myotubes_Fam134b1_V1_V2	0.0902142	0.886063	0.0443681		0.253428	1.97223	0.000334129	1.84636	+	4.51977	2.75834	0.0220299	-1.12276		-7.43827	P47754	P47754;A0A0N4SVM0;D6RCW7	CAZA2_MOUSE	F-actin-capping protein subunit alpha-2	Capza2
16.5855	13.7529	19.0479	18.2342	18.4616	20.6395	17.9601	18.0047	17.7796	18.7307	18.7373	18.4046							+	Myotubes_Fam134b2_V1_V2_dox_Myotubes_Fam134b1_V1_V2	0.635572	0.187195	-2.16206		-1.40969	0.249398	0.567206	0.48764		0.62961	2.26584	0.0312258	-0.709366		-5.47342	P47757	P47757;A0A0A0MQI9;F6YHZ8;P47757-2	CAPZB_MOUSE	F-actin-capping protein subunit beta	Capzb
18.4211	17.68	17.9024	19.4854	18.6311	21.0642	17.0211	16.5477	16.7731	16.3339	17.4334	16.5417			+	Myotubes_Fam134b1_V1_Fam134b2_V2_dox_Myotubes_Fam134b1_V1_V2	+	Myotubes_Fam134b1_V1_V2_dox_Myotubes_Fam134b1_V1_V2			1.42427	0.0193884	1.23154	+	3.06031	1.70041	0.000668588	2.95726	+	3.75078	0.00995649	0.994422	0.010999		0.0302256	Q9D1I2	Q9D1I2	CAR19_MOUSE	Caspase recruitment domain-containing protein 19	Card19
16.528	16.2958	15.4803	18.1102	17.4169	20.3278	14.5593	13.4765	13.9016	11.2163	11.7058	11.9032									NaN	1	0		NaN	NaN	1	0		NaN	NaN	1	0		NaN	E9PWH2	E9PWH2	E9PWH2_MOUSE	Caspase recruitment domain family, member 6	Card6
18.8667	17.4972	19.1002	20.7471	17.3062	19.688	16.9083	17.7796	15.4608	12.1639	12.394	12.5624			+	Myotubes_Fam134b1_V1_Fam134b2_V2_dox_Myotubes_Fam134b1_V1_V2			+	Myotubes_Fam134b2_V1_V2_dox_Myotubes_Fam134b1_V1_V2	3.54642	0	6.11456	+	11.9155	NaN	1	0		NaN	2.49661	0.027156	4.34279	+	6.33052	O89094	O89094;O89094-2	CASPE_MOUSE	Caspase-14	Casp14
16.0728	15.5269	16.7987	18.9934	16.9822	19.7795	13.0343	13.0848	15.1309	13.412	14.9837	15.1397			+	Myotubes_Fam134b1_V1_Fam134b2_V2_dox_Myotubes_Fam134b1_V1_V2	+	Myotubes_Fam134b1_V1_V2_dox_Myotubes_Fam134b1_V1_V2			1.14912	0.0441179	1.621		2.44353	1.82001	0.000399575	4.07321	+	4.07702	0.359144	0.590776	-0.761824		-0.86184	P70677	P70677;A0A1B0GRX1	CASP3_MOUSE	Caspase-3	Casp3
20.6971	20.5261	21.1519	22.3184	21.5685	22.9916	18.4736	18.1457	18.0951	19.1053	19.6697	19.0795			+	Myotubes_Fam134b1_V1_Fam134b2_V2_dox_Myotubes_Fam134b1_V1_V2	+	Myotubes_Fam134b1_V1_V2_dox_Myotubes_Fam134b1_V1_V2	+	Myotubes_Fam134b2_V1_V2_dox_Myotubes_Fam134b1_V1_V2	2.30665	0.0041991	1.50686	+	5.61762	2.57034	0.000229117	3.00798	+	6.62706	2.0078	0.03648	-1.04674		-4.62799	O09165	O09165;E9Q489	CASQ1_MOUSE	Calsequestrin-1	Casq1
19.7056	19.2349	19.3773	21.1143	20.2989	19.7649	17.9658	17.5878	18.0211	18.0047	18.6311	17.9937			+	Myotubes_Fam134b1_V1_Fam134b2_V2_dox_Myotubes_Fam134b1_V1_V2	+	Myotubes_Fam134b1_V1_V2_dox_Myotubes_Fam134b1_V1_V2			2.08431	0.00513869	1.22942	+	4.86734	2.0951	0.000128686	2.18286	+	4.90182	0.631531	0.35348	-0.35161		-1.40182	O09161	O09161;F6QYE1;E9PZ67	CASQ2_MOUSE	Calsequestrin-2	Casq2
20.5915	19.8727	20.265	22.7182	21.9243	22.5045	18.8175	18.9083	17.7796	17.2967	17.805	17.9083			+	Myotubes_Fam134b1_V1_Fam134b2_V2_dox_Myotubes_Fam134b1_V1_V2	+	Myotubes_Fam134b1_V1_V2_dox_Myotubes_Fam134b1_V1_V2			3.10318	0.00164583	2.57306	+	9.16002	3.9994	0	4.71232	+	15.5386	0.953202	0.186563	0.831803		2.03657	P24270	P24270;A2AL20	CATA_MOUSE	Catalase	Cat
15.5527	16.021	15.9463	18.8727	17.915	20.0818	12.9097	14.0145	13.7817	14.6718	12.4268	12.2192									NaN	1	0		NaN	NaN	1	0		NaN	NaN	1	0		NaN	P49817	P49817;H3BKG0	CAV1_MOUSE	Caveolin-1	Cav1
21.6006	21.0559	21.0821	23.4676	22.6276	24.9584	19.3365	19.615	19.3581	19.0479	19.3581	19.4456			+	Myotubes_Fam134b1_V1_Fam134b2_V2_dox_Myotubes_Fam134b1_V1_V2	+	Myotubes_Fam134b1_V1_V2_dox_Myotubes_Fam134b1_V1_V2			3.10109	0.00162887	1.96234	+	9.1486	2.50361	0.00021286	4.40065	+	6.35818	0.435477	0.513918	0.152671		1.01649	O54724	O54724	CAVN1_MOUSE	Caveolae-associated protein 1	Cavin1
16.6232	17.0165	17.0847	18.596	17.1053	21.1593	15.8918	12.516	14.4652	17.392	16.0319	14.4576					+	Myotubes_Fam134b1_V1_V2_dox_Myotubes_Fam134b1_V1_V2			0.478436	0.3019	0.947634		1.10196	0.962512	0.0201635	2.99303		2.05544	0.573957	0.392509	-1.66953		-1.28957	Q63918	Q63918	CAVN2_MOUSE	Caveolae-associated protein 2	Cavin2
16.0462	15.2496	15.6144	18.4099	17.3604	19.5284	13.2338	13.8515	12.1212	11.7946	13.412	14.4704			+	Myotubes_Fam134b1_V1_Fam134b2_V2_dox_Myotubes_Fam134b1_V1_V2	+	Myotubes_Fam134b1_V1_V2_dox_Myotubes_Fam134b1_V1_V2			1.38634	0.0222349	2.41108	+	2.97151	2.19036	0.000142645	5.20721	+	5.21462	0.0584777	0.936128	-0.156847		-0.168968	Q91VJ2	Q91VJ2	CAVN3_MOUSE	Caveolae-associated protein 3	Cavin3
20.3752	20.2066	20.1825	22.538	21.5117	23.3645	19.0795	19.0532	19.1332	18.0156	18.2512	18.1104			+	Myotubes_Fam134b1_V1_Fam134b2_V2_dox_Myotubes_Fam134b1_V1_V2	+	Myotubes_Fam134b1_V1_V2_dox_Myotubes_Fam134b1_V1_V2	+	Myotubes_Fam134b2_V1_V2_dox_Myotubes_Fam134b1_V1_V2	4.69592	0	2.12901	+	23.2911	2.88717	0.000401674	4.34566	+	8.04384	3.73436	0.0062	0.962905		13.3071	A2AMM0	A2AMM0	CAVN4_MOUSE	Caveolae-associated protein 4	Cavin4
16.2834	15.9259	16.2175	17.8092	17.2628	20.5349	17.1946	18.3581	17.2604	15.0575	13.9926	14.6773			+	Myotubes_Fam134b1_V1_Fam134b2_V2_dox_Myotubes_Fam134b1_V1_V2	+	Myotubes_Fam134b1_V1_V2_dox_Myotubes_Fam134b1_V1_V2	+	Myotubes_Fam134b2_V1_V2_dox_Myotubes_Fam134b1_V1_V2	2.04449	0.00517606	1.56649	+	4.74164	1.69623	0.000664756	3.95987	+	3.73968	2.46037	0.0262222	3.02859	+	6.18898	Q08024-3	Q08024;Q08024-3;Q08024-4	PEBB_MOUSE	Isoform 3 of Core-binding factor subunit beta	Cbfb
21.0493	20.6714	20.5915	22.8132	21.6971	23.7492	22.3403	22.5333	22.1795	11.0884	22.2006	21.8191									0.262808	0.608858	2.40136		0.658831	0.522072	0.190589	4.38381		1.18798	0.473803	0.482033	3.98165		1.09278	Q8BME9	Q8BME9	CBLN4_MOUSE	Cerebellin-4	Cbln4
16.6389	15.3906	17.734	18.4916	17.8945	19.8252	16.1417	17.3408	16.3478	15.0868	15.2622	15.8942					+	Myotubes_Fam134b1_V1_V2_dox_Myotubes_Fam134b1_V1_V2			0.748446	0.132003	1.17345		1.62986	2.23001	0.000147239	3.32269	+	5.34933	1.26371	0.110109	1.1957		2.69302	P48758	P48758;A0A338P684	CBR1_MOUSE	Carbonyl reductase [NADPH] 1	Cbr1
16.4852	15.3658	16.2589	18.565	18.0014	20.921	17.2967	17.3408	17.2787	17.0532	16.9083	17.2042			+	Myotubes_Fam134b1_V1_Fam134b2_V2_dox_Myotubes_Fam134b1_V1_V2	+	Myotubes_Fam134b1_V1_V2_dox_Myotubes_Fam134b1_V1_V2			1.35182	0.0242707	-1.01859		-2.89181	1.10309	0.00964934	2.10723		2.34589	1.33893	0.0984979	0.250153		2.86234	P08074	P08074	CBR2_MOUSE	Carbonyl reductase [NADPH] 2	Cbr2
16.0657	14.9158	16.043	18.5189	18.2284	20.1038	12.6484	14.2009	12.7532	15.0909	14.7099	14.3373					+	Myotubes_Fam134b1_V1_V2_dox_Myotubes_Fam134b1_V1_V2			1.03272	0.0588873	0.962104		2.19913	2.61495	0.000245524	4.23762	+	6.81222	1.29743	0.105592	-1.51191		-2.76834	Q61686	Q61686	CBX5_MOUSE	Chromobox protein homolog 5	Cbx5
16.1256	16.0119	15.1858	18.3255	17.5747	20.1585	14.5687	13.2891	12.7317	14.0034	13.6904	14.1301									NaN	1	0		NaN	NaN	1	0		NaN	NaN	1	0		NaN	Q9DBY5	Q9DBY5;F8VQB8;H3BLN6;D3Z329;D3Z5F6;Q3UK98	CBX6_MOUSE	Chromobox protein homolog 6	Cbx6
14.8034	17.4139	17.7005	19.5564	16.107	19.432	18.7373	18.92	18.6523	18.1407	18.4456	18.209							+	Myotubes_Fam134b2_V1_V2_dox_Myotubes_Fam134b1_V1_V2	0.81228	0.109334	-1.62584		-1.75524	0.0296961	0.955542	0.10004		0.0882661	1.84711	0.0471822	0.504769		4.15353	Q3TMW1	Q3TMW1	C102A_MOUSE	Coiled-coil domain-containing protein 102A	Ccdc102a
18.528	18.2696	18.2372	21.9985	20.5451	21.1962	16.5966	16.4893	16.5127	16.3021	16.2512	14.7576			+	Myotubes_Fam134b1_V1_Fam134b2_V2_dox_Myotubes_Fam134b1_V1_V2	+	Myotubes_Fam134b1_V1_V2_dox_Myotubes_Fam134b1_V1_V2			2.12575	0.00538432	2.57466	+	5.00085	2.943	0.000440367	5.47631	+	8.31972	0.683137	0.321097	0.76259		1.50234	Q9D8X2	Q9D8X2	CC124_MOUSE	Coiled-coil domain-containing protein 124	Ccdc124
16.6572	16.4635	15.9341	18.5346	17.2848	19.7937	12.3129	14.6075	15.4831	15.6154	14.8188	12.9321					+	Myotubes_Fam134b1_V1_V2_dox_Myotubes_Fam134b1_V1_V2			1.0812	0.0530406	1.89615		2.29992	1.71676	0.000555773	4.08226	+	3.79431	0.0926684	0.896767	-0.320961		-0.259787	Q8R0K4	Q8R0K4;H3BJB7;H3BLI5	CC137_MOUSE	Coiled-coil domain-containing protein 137	Ccdc137
18.5878	18.6024	18.5088	20.4375	19.9882	19.8722	15.9567	14.6839	12.9028	12.6861	12.1451	12.2614			+	Myotubes_Fam134b1_V1_Fam134b2_V2_dox_Myotubes_Fam134b1_V1_V2	+	Myotubes_Fam134b1_V1_V2_dox_Myotubes_Fam134b1_V1_V2			5.50356	0	6.20215	+	37.1454	5.27057	0	7.73507	+	32.471	NaN	1	0		NaN	Q9D024	Q9D024;Q9D024-2;Q9D024-3;B1AR93;F7C265	CCD47_MOUSE	PAT complex subunit CCDC47	Ccdc47
16.1736	16.2581	15.026	18.6185	16.9561	19.3472	12.7815	13.2951	13.8288	11.6466	13.7099	12.5971									NaN	1	0		NaN	NaN	1	0		NaN	NaN	1	0		NaN	Q8R2N0	Q8R2N0	TAP26_MOUSE	Thyroid transcription factor 1-associated protein 26	Ccdc59
16.9184	15.9841	16.0083	16.6596	16.9674	20.6786	13.1542	14.3024	14.1708	14.8138	14.2732	12.9954			+	Myotubes_Fam134b1_V1_Fam134b2_V2_dox_Myotubes_Fam134b1_V1_V2	+	Myotubes_Fam134b1_V1_V2_dox_Myotubes_Fam134b1_V1_V2			1.66879	0.0124668	2.27613	+	3.66743	1.36038	0.00197816	4.07442	+	2.91148	0.082531	0.910595	-0.151646		-0.23337	Q8R2G6	Q8R2G6	CCD80_MOUSE	Coiled-coil domain-containing protein 80	Ccdc80
16.8432	14.9887	15.4384	18.5871	17.5377	18.9866	13.9263	14.8252	14.0837	15.435	15.4153	16.0575					+	Myotubes_Fam134b1_V1_V2_dox_Myotubes_Fam134b1_V1_V2			0.0708301	0.916488	0.120806		0.202358	2.32621	0.000162437	2.73449	+	5.6878	1.75534	0.0572625	-1.35754		-3.89839	P18406	P18406	CCN1_MOUSE	CCN family member 1	Ccn1
17.0536	17.9258	18.0638	18.824	17.8061	20.0699	16.1074	13.6969	13.7441	16.0102	16.2931	17.2042			+	Myotubes_Fam134b1_V1_Fam134b2_V2_dox_Myotubes_Fam134b1_V1_V2	+	Myotubes_Fam134b1_V1_V2_dox_Myotubes_Fam134b1_V1_V2			1.1562	0.0434565	1.17858		2.45867	1.48641	0.00141017	2.3975	+	3.20874	1.06883	0.157314	-1.98635		-2.27408	P29268	P29268;H3BJW0	CCN2_MOUSE	CCN family member 2	Ccn2
16.1536	16.1174	19.3602	18.2443	16.567	20.7522	17.6662	14.2584	18.4087	16.0971	16.68	16.9658									0.2223	0.682449	0.629437		0.569659	0.713389	0.0696718	1.94017		1.56134	0.0519452	0.943968	0.1968		0.151023	A0A0J9YU51	A0A0J9YU51	A0A0J9YU51_MOUSE	Cyclin D2 (Fragment)	Ccnd2
20.2764	20.0292	19.5049	21.7594	21.5731	20.0932	18.7892	19.0319	18.5878	17.977	18.2466	18.9882			+	Myotubes_Fam134b1_V1_Fam134b2_V2_dox_Myotubes_Fam134b1_V1_V2	+	Myotubes_Fam134b1_V1_V2_dox_Myotubes_Fam134b1_V1_V2			1.81109	0.0101081	1.53293	+	4.05208	1.96766	0.000333333	2.738	+	4.50598	0.535842	0.424159	0.399048		1.215	P80314	P80314;A0A1W2P6Q3;A0A1W2P7B7;A0A1W2P828;A0A1W2P871	TCPB_MOUSE	T-complex protein 1 subunit beta	Cct2
20.7553	20.2764	20.5731	22.4701	21.6757	23.6865	19.1994	19.2945	19.0399	18.4815	19.1053	19.2137			+	Myotubes_Fam134b1_V1_Fam134b2_V2_dox_Myotubes_Fam134b1_V1_V2	+	Myotubes_Fam134b1_V1_V2_dox_Myotubes_Fam134b1_V1_V2			2.40754	0.00311881	1.60143	+	5.98739	2.37308	0.000172973	3.67725	+	5.85891	0.436548	0.512336	0.244419		1.01863	P80318	P80318;E9Q133;Q3U0I3;F6Q609	TCPG_MOUSE	T-complex protein 1 subunit gamma	Cct3
19.7971	19.3189	19.7207	21.4118	20.4775	22.5498	17.9658	18.2832	18.2326	17.2967	18.1357	17.8484			+	Myotubes_Fam134b1_V1_Fam134b2_V2_dox_Myotubes_Fam134b1_V1_V2	+	Myotubes_Fam134b1_V1_V2_dox_Myotubes_Fam134b1_V1_V2			2.52514	0.00291803	1.85195	+	6.4439	2.34115	0.000165517	3.71945	+	5.74187	0.686838	0.318992	0.400238		1.50955	P80315	P80315;G5E839	TCPD_MOUSE	T-complex protein 1 subunit delta	Cct4
20.5165	20.2066	20.0691	22.0658	21.4526	23.5285	18.3408	18.5507	18.2787	17.5731	18.1407	18.4893			+	Myotubes_Fam134b1_V1_Fam134b2_V2_dox_Myotubes_Fam134b1_V1_V2	+	Myotubes_Fam134b1_V1_V2_dox_Myotubes_Fam134b1_V1_V2			2.74333	0.00198601	2.19634	+	7.37044	2.50885	0.000213808	4.28125	+	6.37896	0.504666	0.451575	0.322356		1.15375	P80316	P80316	TCPE_MOUSE	T-complex protein 1 subunit epsilon	Cct5
20.6628	20.0292	20.0156	22.1886	21.2066	22.5846	18.392	18.4293	18.2832	17.6096	18.1257	18.0638			+	Myotubes_Fam134b1_V1_Fam134b2_V2_dox_Myotubes_Fam134b1_V1_V2	+	Myotubes_Fam134b1_V1_V2_dox_Myotubes_Fam134b1_V1_V2			2.99407	0.00141704	2.30282	+	8.57966	3.11267	0.000648649	4.06022	+	9.21221	1.2136	0.119878	0.435148		2.58274	P80317	P80317;Q52KG9	TCPZ_MOUSE	T-complex protein 1 subunit zeta	Cct6a
19.0769	19.3473	18.4893	20.5545	20.2185	20.7634	17.624	17.8846	17.5356	16.3251	17.1556	17.68			+	Myotubes_Fam134b1_V1_Fam134b2_V2_dox_Myotubes_Fam134b1_V1_V2	+	Myotubes_Fam134b1_V1_V2_dox_Myotubes_Fam134b1_V1_V2			1.82495	0.00949091	1.91762	+	4.0909	2.90562	0.000415584	3.45855	+	8.13405	0.701624	0.307385	0.62785		1.53838	P80313	P80313;A0A0N4SV00	TCPH_MOUSE	T-complex protein 1 subunit eta	Cct7
19.7323	19.778	19.3056	21.5213	21.0088	22.8783	18.4456	18.3233	18.3056	17.4576	18.1752	18.3752			+	Myotubes_Fam134b1_V1_Fam134b2_V2_dox_Myotubes_Fam134b1_V1_V2	+	Myotubes_Fam134b1_V1_V2_dox_Myotubes_Fam134b1_V1_V2			2.14453	0.0055	1.60262	+	5.06226	2.43608	0.000193548	3.80013	+	6.09559	0.559095	0.405273	0.355494		1.26053	P42932	P42932;H3BL49;H3BJB6	TCPQ_MOUSE	T-complex protein 1 subunit theta	Cct8
15.999	16.1907	16.5071	16.7577	17.4719	20.4327	13.2036	14.9469	13.9376	15.5477	16.1869	17.6311									0.12917	0.833202	-0.222968		-0.351816	0.618472	0.116544	1.76553		1.37638	1.41736	0.0871781	-2.42586		-3.04403	P15379	A2APM2;P15379;P15379-10;P15379-11;P15379-12;P15379-13;P15379-2;P15379-3;P15379-4;P15379-5;P15379-6;P15379-7;P15379-8;P15379-9;A2APM1;A2APM3;A2APM4;A2APM5;E9QKM8;Q3U8S1;Q80X37	CD44_MOUSE	CD44 antigen	Cd44
18.5204	18.9992	18.68	20.8651	20.5915	19.3722	17.0102	16.8965	16.387	15.9904	15.6297	16.3547			+	Myotubes_Fam134b1_V1_Fam134b2_V2_dox_Myotubes_Fam134b1_V1_V2	+	Myotubes_Fam134b1_V1_V2_dox_Myotubes_Fam134b1_V1_V2			3.39092	0.00103333	2.74163	+	10.8702	2.97771	0.000484848	4.28472	+	8.49557	1.27772	0.106837	0.772992		2.72422	Q61081	Q61081	CDC37_MOUSE	Hsp90 co-chaperone Cdc37	Cdc37
16.4778	15.089	14.8618	18.5809	17.0909	19.7227	15.1216	14.2564	12.9761	14.392	13.3853	12.4346			+	Myotubes_Fam134b1_V1_Fam134b2_V2_dox_Myotubes_Fam134b1_V1_V2	+	Myotubes_Fam134b1_V1_V2_dox_Myotubes_Fam134b1_V1_V2			1.28208	0.0312977	2.0722		2.73395	2.22577	0.000146341	5.06085	+	5.33478	0.352789	0.59887	0.714047		0.84876	Q9DC48	Q9DC48	PRP17_MOUSE	Pre-mRNA-processing factor 17	Cdc40
16.472	18.2696	18.6903	19.5507	17.8846	20.4496	19.5451	18.6204	17.9714	19.2967	19.9742	20.1079			+	Myotubes_Fam134b1_V1_Fam134b2_V2_dox_Myotubes_Fam134b1_V1_V2					1.28202	0.0312656	-1.98232		-2.73382	0.248889	0.567957	-0.497927		-0.628496	0.971536	0.179588	-1.08062		-2.07377	P60766	P60764;P60766;P63001;P84096;Q05144;Q8R527;Q9ER71;Q3TLP8;Q9ER71-2;A0A1B0GSL4;A0A2R8VH29;D3YX61;D3Z3L1;F2Z463;G3UZM2;P60766-1	CDC42_MOUSE;RAC1_MOUSE;RHOG_MOUSE	Cell division control protein 42 homolog	Cdc42
19.6006	18.7602	17.977	18.7014	19.7699	20.5182	16.8846	16.3937	17.3752	17.4334	16.7471	16.8361			+	Myotubes_Fam134b1_V1_Fam134b2_V2_dox_Myotubes_Fam134b1_V1_V2	+	Myotubes_Fam134b1_V1_V2_dox_Myotubes_Fam134b1_V1_V2			1.57932	0.0147848	1.77371	+	3.43791	2.02032	0.000232673	2.6576	+	4.66655	0.124413	0.862004	-0.121045		-0.340076	Q6A068	Q6A068;A0A1W2P6Q8;A0A1W2P7H4;A0A1W2P7S8;A0A1W2P7Z8;A0A1W2P855	CDC5L_MOUSE	Cell division cycle 5-like protein	Cdc5l
16.0615	15.0126	17.1357	19.2357	16.8121	21.1457	15.6662	15.8062	17.1655	15.913	15.7602	15.6269					+	Myotubes_Fam134b1_V1_V2_dox_Myotubes_Fam134b1_V1_V2			0.187372	0.743258	0.303254		0.49034	1.23259	0.00435451	3.29782		2.62431	0.387167	0.568918	0.445965		0.919113	Q8JZM7	Q8JZM7	CDC73_MOUSE	Parafibromin	Cdc73
17.1124	16.593	15.1929	18.2735	16.1686	19.819	13.1339	13.5302	14.5664	14.1871	13.5018	12.892									NaN	1	0		NaN	NaN	1	0		NaN	NaN	1	0		NaN	Q8BHX3	Q8BHX3;Q8BHX3-2	BOREA_MOUSE	Borealin	Cdca8
15.7349	15.1412	15.8427	18.2606	17.7906	22.4218	15.1946	14.1236	13.9157	15.6991	14.9837	14.5981					+	Myotubes_Fam134b1_V1_V2_dox_Myotubes_Fam134b1_V1_V2			0.543944	0.244907	0.479291		1.23088	1.36352	0.00198435	4.39736	+	2.91871	0.597487	0.378955	-0.682339		-1.33548	Q69ZA1	Q14AX6;Q69ZA1;Q14AX6-2;Q14AX6-3;Q69ZA1-2;A0A1Y7VLM0	CDK13_MOUSE	Cyclin-dependent kinase 13	Cdk13
17.3749	16.429	15.3809	18.2668	17.6525	20.173	12.9812	13.2782	13.1157	12.3764	13.7099	12.3853			+	Myotubes_Fam134b1_V1_Fam134b2_V2_dox_Myotubes_Fam134b1_V1_V2	+	Myotubes_Fam134b1_V1_V2_dox_Myotubes_Fam134b1_V1_V2			2.09923	0.0052342	3.57105	+	4.91507	2.58433	0.000237037	5.87355	+	6.68464	0.266719	0.689837	0.301135		0.6673	Q8K0D0	Q8K0D0;A0A1L1SUS7;Q8K0D0-2	CDK17_MOUSE	Cyclin-dependent kinase 17	Cdk17
15.9781	16.7602	15.9142	18.7595	18.0702	19.9228	13.7524	13.5833	14.2486	13.3021	13.863	12.9069			+	Myotubes_Fam134b1_V1_Fam134b2_V2_dox_Myotubes_Fam134b1_V1_V2	+	Myotubes_Fam134b1_V1_V2_dox_Myotubes_Fam134b1_V1_V2			2.74158	0.0019654	2.86016	+	7.36257	3.10153	0.00064	5.56017	+	9.15098	0.669099	0.329693	0.504094		1.47499	Q8BTW8	Q8BTW8	CK5P1_MOUSE	Mitochondrial tRNA methylthiotransferase CDK5RAP1	Cdk5rap1
19.8253	19.5526	19.3624	21.2535	20.002	22.7451	13.7457	14.5458	15.0197	15.1196	12.244	16.1477			+	Myotubes_Fam134b1_V1_Fam134b2_V2_dox_Myotubes_Fam134b1_V1_V2	+	Myotubes_Fam134b1_V1_V2_dox_Myotubes_Fam134b1_V1_V2			1.90387	0.0078805	5.07637	+	4.31693	2.07488	0.000247368	6.82977	+	4.83736	0.0180764	0.98215	-0.0666806		-0.0543909	Q91WE6	Q91WE6;Q91WE6-2;Q91WE6-3;Q91WE6-4	CDKAL_MOUSE	Threonylcarbamoyladenosine tRNA methylthiotransferase	Cdkal1
15.2789	15.8601	14.5949	18.1601	17.0691	19.61	14.3369	13.7677	15.0577	12.4245	12.5624	13.6741									NaN	1	0		NaN	NaN	1	0		NaN	NaN	1	0		NaN	Q8BI72	Q8BI72	CARF_MOUSE	CDKN2A-interacting protein	Cdkn2aip
15.6292	17.68	15.2339	18.6404	16.3567	21.2015	14.3092	15.8799	13.3298	14.4448	15.4956	13.9323					+	Myotubes_Fam134b1_V1_V2_dox_Myotubes_Fam134b1_V1_V2			0.812388	0.109422	1.5568		1.75545	1.3067	0.00276993	4.10863	+	2.78921	0.0461733	0.947928	-0.117941		-0.134992	Q4VAA2	Q4VAA2;A0A087WNP6;Q4VAA2-2	CDV3_MOUSE	Protein CDV3	Cdv3
16.1872	15.7237	15.9958	18.3294	17.2313	20.4687	13.817	13.5951	15.7654	14.3718	13.2703	13.0515			+	Myotubes_Fam134b1_V1_Fam134b2_V2_dox_Myotubes_Fam134b1_V1_V2	+	Myotubes_Fam134b1_V1_V2_dox_Myotubes_Fam134b1_V1_V2			2.29901	0.00418018	2.40435	+	5.59037	2.10727	0.000130258	5.11192	+	4.94097	0.443846	0.503932	0.827984		1.03322	P28033	P28033;P28033-3	CEBPB_MOUSE	CCAAT/enhancer-binding protein beta	Cebpb
15.2508	15.7725	15.1986	18.8397	16.9705	20.1755	14.485	12.7853	12.847	15.6125	15.1397	15.6096					+	Myotubes_Fam134b1_V1_V2_dox_Myotubes_Fam134b1_V1_V2			0.0674583	0.919637	-0.046656		-0.193312	1.56542	0.00109604	3.20794	+	3.40306	1.64259	0.062578	-2.08156		-3.59929	P53569	P53569;A0A0R4J046	CEBPZ_MOUSE	CCAAT/enhancer-binding protein zeta	Cebpz
15.8741	16.1997	14.5086	17.9388	17.6382	20.049	12.6906	16.5096	16.5627	14.7313	15.3021	14.4512					+	Myotubes_Fam134b1_V1_V2_dox_Myotubes_Fam134b1_V1_V2			0.536024	0.251451	0.699281		1.21536	2.01481	0.000344403	3.71379	+	4.64954	0.118843	0.867849	0.426114		0.326236	Q9CXS4	Q9CXS4;F6SS03	CENPV_MOUSE	Centromere protein V	Cenpv
17.276	15.4709	15.3863	18.8128	16.9791	21.0456	13.149	12.5503	14.2136	12.9269	13.5334	12.5394									NaN	1	0		NaN	NaN	1	0		NaN	NaN	1	0		NaN	Q8C4X1	Q8C4X1;A2AC07;Q8C4X1-2;Q8C4X1-3	CENPX_MOUSE	Centromere protein X	Cenpx
17.5939	15.7302	15.5412	18.7131	16.9448	19.6579	14.9339	15.1559	13.3722	15.4862	11.1306	14.7576					+	Myotubes_Fam134b1_V1_V2_dox_Myotubes_Fam134b1_V1_V2			0.767478	0.123828	2.49698		1.66714	1.38615	0.00166403	4.64714	+	2.97107	0.181555	0.797463	0.695861		0.476879	Q62036	Q62036;B1AXI9;J3QMP9	CP131_MOUSE	Centrosomal protein of 131 kDa	Cep131
16.459	16.0109	15.1106	18.0503	17.2085	19.2481	14.6319	13.7818	12.9957	14.4704	15.0189	14.5204			+	Myotubes_Fam134b1_V1_Fam134b2_V2_dox_Myotubes_Fam134b1_V1_V2	+	Myotubes_Fam134b1_V1_V2_dox_Myotubes_Fam134b1_V1_V2			1.28755	0.0307505	1.19027		2.74619	2.32133	0.000160535	3.49908	+	5.67022	0.794499	0.259411	-0.866746		-1.72021	Q6A065	Q6A065;A0A0A6YVZ3;A0A0A6YX99;A0A0A6YXK7;H7BX26;Q6A065-3	CE170_MOUSE	Centrosomal protein of 170 kDa	Cep170
19.9316	18.7106	18.1002	22.502	15.9328	20.295	17.8727	18.3667	18.6347	16.1772	17.5582	16.9431			+	Myotubes_Fam134b1_V1_Fam134b2_V2_dox_Myotubes_Fam134b1_V1_V2					1.40504	0.0208603	2.0213	+	3.01513	0.610899	0.120964	2.68377		1.36162	1.42257	0.0870713	1.39851	+	3.05632	Q6A078	Q6A078;E9Q9M0	CE290_MOUSE	Centrosomal protein of 290 kDa	Cep290
15.4454	16.7302	15.9437	18.7855	17.4414	19.9669	15.3056	14.7313	16.1713	15.3233	13.6861	13.1153									NaN	1	0		NaN	NaN	1	0		NaN	0.803784	0.2552	1.36118		1.73849	Q8BT07	Q8BT07	CEP55_MOUSE	Centrosomal protein of 55 kDa	Cep55
17.0529	15.5194	15.8574	16.8899	16.8843	20.1079	13.193	14.7626	14.7842	12.2559	11.3611	12.9125									NaN	1	0		NaN	NaN	1	0		NaN	NaN	1	0		NaN	Q9CZX2	Q9CZX2;E9Q9S2;A0A0U1RNL8	CEP89_MOUSE	Centrosomal protein of 89 kDa	Cep89
14.9077	16.1618	15.2606	18.1744	17.3263	20.6524	12.9448	14.1394	14.0522	14.0189	13.7834	12.5674			+	Myotubes_Fam134b1_V1_Fam134b2_V2_dox_Myotubes_Fam134b1_V1_V2	+	Myotubes_Fam134b1_V1_V2_dox_Myotubes_Fam134b1_V1_V2			1.56376	0.0154343	1.9868	+	3.39889	2.06525	0.000244156	5.26113	+	4.80685	0.162374	0.819572	0.255564		0.431925	Q9R1K9	Q9R1K9;B1AUQ7;Z4YJH1	CETN2_MOUSE	Centrin-2	Cetn2
16.4237	15.287	15.2839	19.0523	16.7707	20.6773	15.0405	12.8781	13.9439	12.6602	13.3857	13.3839									NaN	1	0		NaN	NaN	1	0		NaN	NaN	1	0		NaN	Q8BTU1	Q8BTU1	CFA20_MOUSE	Cilia- and flagella-associated protein 20	Cfap20
18.8846	19.0795	20.2535	18.4444	17.5684	20.1108	20.6886	19.1777	20.9024	20.9243	20.8423	21.1457			+	Myotubes_Fam134b1_V1_Fam134b2_V2_dox_Myotubes_Fam134b1_V1_V2	+	Myotubes_Fam134b1_V1_V2_dox_Myotubes_Fam134b1_V1_V2			1.63544	0.0128971	-1.56489		-3.58084	1.40401	0.00153205	-2.26294		-3.01272	0.578504	0.389054	-0.714548		-1.29845	B2RW38	B2RW38	CFA58_MOUSE	Cilia- and flagella-associated protein 58	Cfap58
22.6006	22.4041	21.9847	23.9225	23.1111	24.7024	22.4324	22.6209	22.44	22.2621	22.1363	22.0789					+	Myotubes_Fam134b1_V1_V2_dox_Myotubes_Fam134b1_V1_V2	+	Myotubes_Fam134b2_V1_V2_dox_Myotubes_Fam134b1_V1_V2	0.378017	0.420763	0.170665		0.900483	1.71491	0.000554688	1.75289	+	3.78937	1.83883	0.0483956	0.338633		4.13003	P18760	P18760;F8WGL3;A0A494B9A7	COF1_MOUSE	Cofilin-1	Cfl1
20.4273	20.7715	20.7876	21.1269	21.0088	22.3565	21.4825	21.2535	21.4726	21.2302	21.0359	20.895			+	Myotubes_Fam134b1_V1_Fam134b2_V2_dox_Myotubes_Fam134b1_V1_V2					1.20691	0.0380277	-0.391609		-2.56815	0.429466	0.293038	0.443682		1.00446	1.33268	0.100282	0.349126		2.84808	P45591	P45591;A0A1Y7VJ71	COF2_MOUSE	Cofilin-2	Cfl2
15.7059	16.2636	15.0757	18.5794	16.1797	19.2448	12.9693	14.6747	13.8267	12.3343	13.0798	12.5659									NaN	1	0		NaN	NaN	1	0		NaN	NaN	1	0		NaN	Q8BHG9	Q8BHG9	CGBP1_MOUSE	CGG triplet repeat-binding protein 1	Cggbp1
15.6925	15.6879	14.7261	18.15	18.0605	20.5895	13.7889	14.4243	12.4533	12.7778	12.629	11.9412									NaN	1	0		NaN	NaN	1	0		NaN	NaN	1	0		NaN	Q9D0N7	Q9D0N7;D3YTP6;D3Z616	CAF1B_MOUSE	Chromatin assembly factor 1 subunit B	Chaf1b
20.9601	20.0559	20.6186	22.1332	21.9637	22.5069	17.6168	17.0211	18.0102	16.3512	17.0743	17.0532			+	Myotubes_Fam134b1_V1_Fam134b2_V2_dox_Myotubes_Fam134b1_V1_V2	+	Myotubes_Fam134b1_V1_V2_dox_Myotubes_Fam134b1_V1_V2			3.3289	0.00158273	3.71863	+	10.4781	4.3218	0	5.37499	+	18.7474	0.904599	0.201971	0.723103		1.93868	Q9CQA6	Q9CQA6;Q05BF0	CHCH1_MOUSE	Coiled-coil-helix-coiled-coil-helix domain-containing protein 1	Chchd1
20.7223	19.8606	19.7892	21.4476	20.953	22.8708	17.7667	17.5127	17.1457	18.1053	17.9488	17.8906			+	Myotubes_Fam134b1_V1_Fam134b2_V2_dox_Myotubes_Fam134b1_V1_V2	+	Myotubes_Fam134b1_V1_V2_dox_Myotubes_Fam134b1_V1_V2			2.65606	0.00214907	2.14246	+	6.9868	2.54593	0.000223776	3.77557	+	6.52761	1.24323	0.113604	-0.506552		-2.64772	Q9CRB9	Q9CRB9;D3Z0L4;Q9D9P1;S4R238	MIC19_MOUSE	MICOS complex subunit Mic19	Chchd3
16.2643	15.2366	15.9752	18.7392	18.2286	20.0122	15.0058	15.7757	15.2841	16.1615	13.6791	14.7313					+	Myotubes_Fam134b1_V1_V2_dox_Myotubes_Fam134b1_V1_V2			0.547729	0.243811	0.96805		1.23829	2.00775	0.000342717	4.13604	+	4.62783	0.263599	0.693651	0.497906		0.660545	E9PZM4	E9PZM4;P40201;Q8C7Q2;G3V014	CHD1_MOUSE;CHD2_MOUSE	Chromodomain-helicase-DNA-binding protein 2	Chd1
17.1209	17.2877	18.1155	18.8074	19.0795	21.4371	15.5922	16.3904	15.7046	15.9293	15.1236	15.5173			+	Myotubes_Fam134b1_V1_Fam134b2_V2_dox_Myotubes_Fam134b1_V1_V2	+	Myotubes_Fam134b1_V1_V2_dox_Myotubes_Fam134b1_V1_V2			2.17017	0.00501804	1.98464	+	5.14707	2.0961	0.000129206	4.25129	+	4.90505	0.47324	0.482326	0.372317		1.09167	Q6PDQ2	Q6PDQ2;E9QAS5;E9QAS4	CHD4_MOUSE	Chromodomain-helicase-DNA-binding protein 4	Chd4
18.3012	18.2185	18.3667	17.9598	17.4212	20.069	16.6523	17.5204	16.8606	16.346	16.3443	15.5567			+	Myotubes_Fam134b1_V1_Fam134b2_V2_dox_Myotubes_Fam134b1_V1_V2	+	Myotubes_Fam134b1_V1_V2_dox_Myotubes_Fam134b1_V1_V2			2.94126	0.00135043	2.21307	+	8.31102	1.32297	0.00237128	2.401	+	2.82601	1.17746	0.130305	0.928729		2.50436	Q921W0	Q921W0	CHM1A_MOUSE	Charged multivesicular body protein 1a	Chmp1a
17.2137	17.1946	17.5878	19.147	16.2728	20.9159	16.1297	15.6382	16.0511	15.1277	15.9567	15.2363			+	Myotubes_Fam134b1_V1_Fam134b2_V2_dox_Myotubes_Fam134b1_V1_V2	+	Myotubes_Fam134b1_V1_V2_dox_Myotubes_Fam134b1_V1_V2			2.54527	0.00265169	1.89181	+	6.52491	1.13955	0.00788152	3.33834		2.4231	0.762007	0.268909	0.499432		1.65641	Q99LU0	Q99LU0;Q9CQD4	CH1B1_MOUSE	Charged multivesicular body protein 1B1	Chmp1b1
19.5394	18.2042	18.7406	18.51	17.3179	19.8729	17.3752	18.0795	17.2696	17.1053	17.1752	16.5142			+	Myotubes_Fam134b1_V1_Fam134b2_V2_dox_Myotubes_Fam134b1_V1_V2	+	Myotubes_Fam134b1_V1_V2_dox_Myotubes_Fam134b1_V1_V2			1.89833	0.00805016	1.89647	+	4.30078	0.999707	0.0170768	1.63535		2.13125	0.911133	0.19903	0.643158		1.95178	Q9DB34	Q9DB34;A0A1B0GR63;A0A1B0GSH4;A0A1B0GT75	CHM2A_MOUSE	Charged multivesicular body protein 2a	Chmp2a
16.2075	15.4678	16.2493	19.2387	17.3341	20.6217	15.5893	15.9792	14.0628	14.7834	15.0868	14.3373			+	Myotubes_Fam134b1_V1_Fam134b2_V2_dox_Myotubes_Fam134b1_V1_V2	+	Myotubes_Fam134b1_V1_V2_dox_Myotubes_Fam134b1_V1_V2			1.6833	0.0121423	1.23902	+	3.70554	1.94169	0.00032445	4.32899	+	4.42831	0.310466	0.642682	0.474594		0.760618	Q8BJF9	Q8BJF9	CHM2B_MOUSE	Charged multivesicular body protein 2b	Chmp2b
19.6024	19.2989	19.4232	18.9315	17.0843	20.8601	17.83	17.8667	17.9882	17.2232	17.6168	16.8361			+	Myotubes_Fam134b1_V1_Fam134b2_V2_dox_Myotubes_Fam134b1_V1_V2					3.10293	0.00163731	2.21612	+	9.15867	0.71123	0.0703366	1.73324		1.55713	1.35809	0.0964559	0.669539		2.90622	Q9CQ10	Q9CQ10;A0A0N4SVS3	CHMP3_MOUSE	Charged multivesicular body protein 3	Chmp3
21.9459	21.7056	21.7553	21.5961	20.5451	20.7571	20.417	20.2419	19.8591	19.8175	19.786	19.5165			+	Myotubes_Fam134b1_V1_Fam134b2_V2_dox_Myotubes_Fam134b1_V1_V2	+	Myotubes_Fam134b1_V1_V2_dox_Myotubes_Fam134b1_V1_V2			4.19459	0	2.09559	+	17.4105	1.70458	0.000671815	1.25941	+	3.76185	1.15083	0.137607	0.465988		2.44717	Q9D8B3	Q9D7F7;Q9D8B3	CHM4B_MOUSE	Charged multivesicular body protein 4b	Chmp4b
18.4211	18.7406	20.3752	21.0691	19.343	21.1235	17.1155	17.2696	15.3752	15.8337	15.8942	15.5951			+	Myotubes_Fam134b1_V1_Fam134b2_V2_dox_Myotubes_Fam134b1_V1_V2	+	Myotubes_Fam134b1_V1_V2_dox_Myotubes_Fam134b1_V1_V2			2.29127	0.00416143	3.40463	+	5.5629	2.87944	0.000396694	4.73754	+	8.00627	0.590913	0.38173	0.812432		1.32266	Q91V57	Q91V57;A7VK13;B2FDI2	CHIN_MOUSE	N-chimaerin	Chn1
15.804	16.2779	15.6738	17.9486	17.5489	19.6088	15.4186	15.6579	15.5864	17.6453	16.3339	16.5672					+	Myotubes_Fam134b1_V1_V2_dox_Myotubes_Fam134b1_V1_V2			0.982756	0.0666505	-0.930187		-2.09661	0.949767	0.0212031	1.52002		2.02961	1.46477	0.0830983	-1.29447		-3.15664	Q9CY57	Q9CY57;Q9CY57-2;Q9CY57-3;Q9CY57-4;Q9CY57-5;D3YZA1;D3Z7T7;E9PW20	CHTOP_MOUSE	Chromatin target of PRMT1 protein	Chtop
16.8691	15.7569	14.5885	18.207	17.4834	19.7079	13.5221	12.6987	14.1971	12.7356	12.5357	13.4803									NaN	1	0		NaN	NaN	1	0		NaN	NaN	1	0		NaN	Q9D0V8	Q9D0V8;A0A1Y7VMU4;A0A1Y7VN75	CINP_MOUSE	Cyclin-dependent kinase 2-interacting protein	Cinp
16.2494	18.6593	14.6965	19.0975	19.7731	20.3708	12.518	15.0133	17.185	15.6964	17.0743	12.4596					+	Myotubes_Fam134b1_V1_V2_dox_Myotubes_Fam134b1_V1_V2			0.336587	0.48515	1.45825		0.815235	1.52288	0.00126098	4.67037	+	3.29763	0.0300312	0.969426	-0.171373		-0.0892315	P60824	P60824;D3YU80;K4DI65	CIRBP_MOUSE	Cold-inducible RNA-binding protein	Cirbp
16.7707	16.4429	16.0362	18.5951	16.977	20.7473	12.1421	14.1541	12.4891	14.412	14.5447	15.5204			+	Myotubes_Fam134b1_V1_Fam134b2_V2_dox_Myotubes_Fam134b1_V1_V2	+	Myotubes_Fam134b1_V1_V2_dox_Myotubes_Fam134b1_V1_V2			1.75231	0.011099	1.59089	+	3.89013	1.58126	0.000928826	3.94744	+	3.4428	1.25002	0.111755	-1.89728		-2.6627	Q91WS0	Q91WS0	CISD1_MOUSE	CDGSH iron-sulfur domain-containing protein 1	Cisd1
19.5638	18.8113	19.4972	20.9388	20.1206	20.0499	17.2232	16.4334	17.0319	16.5477	17.2326	16.9882			+	Myotubes_Fam134b1_V1_Fam134b2_V2_dox_Myotubes_Fam134b1_V1_V2	+	Myotubes_Fam134b1_V1_V2_dox_Myotubes_Fam134b1_V1_V2			2.78588	0.00158845	2.36794	+	7.56422	3.23145	0.000786885	3.44695	+	9.88869	0.0288288	0.971583	-0.0266749		-0.0857651	B1AR13	B1AR13;B2RWE3;Z4YKM2	CISD3_MOUSE	CDGSH iron-sulfur domain-containing protein 3, mitochondrial	Cisd3
16.9007	15.8482	15.4842	18.394	17.0545	21.441	13.3815	13.9618	12.751	12.1105	11.1109	12.2565									NaN	1	0		NaN	NaN	1	0		NaN	NaN	1	0		NaN	Q7TS74	Q7TS74;Q7TS74-2	CKP2L_MOUSE	Cytoskeleton-associated protein 2-like	Ckap2l
21.2764	21.2361	20.8576	22.7975	21.9207	22.9637	20.7876	20.6886	20.8423	19.0184	19.1777	19.1432			+	Myotubes_Fam134b1_V1_Fam134b2_V2_dox_Myotubes_Fam134b1_V1_V2	+	Myotubes_Fam134b1_V1_V2_dox_Myotubes_Fam134b1_V1_V2	+	Myotubes_Fam134b2_V1_V2_dox_Myotubes_Fam134b1_V1_V2	3.84115	0	2.01027	+	14.1662	3.33862	0	3.44754	+	10.5387	4.82654	0	1.65974	+	25.1205	Q8BMK4	Q8BMK4	CKAP4_MOUSE	Cytoskeleton-associated protein 4	Ckap4
18.5805	18.786	18.786	20.3211	21.0088	21.0635	13.3256	17.7273	12.6407	18.4815	18.4854	19.1752					+	Myotubes_Fam134b1_V1_V2_dox_Myotubes_Fam134b1_V1_V2			0.00466403	0.992882	0.00342623		0.0142431	2.48279	0.000206009	2.08376	+	6.27624	1.2109	0.12005	-4.14953		-2.57684	Q04447	Q04447	KCRB_MOUSE	Creatine kinase B-type	Ckb
20.4067	19.8346	19.3012	22.8858	22.7614	23.5522	18.8876	19.1531	18.6347	17.9826	18.1704	19.1994			+	Myotubes_Fam134b1_V1_Fam134b2_V2_dox_Myotubes_Fam134b1_V1_V2	+	Myotubes_Fam134b1_V1_V2_dox_Myotubes_Fam134b1_V1_V2			1.32127	0.0279958	1.39669	+	2.82216	3.28959	0	4.61566	+	10.2365	0.469499	0.483645	0.441027		1.08425	P07310	P07310	KCRM_MOUSE	Creatine kinase M-type	Ckm
20.2764	20.1079	19.6971	21.6006	21.7634	23.6209	18.4736	18.4696	18.3581	18.1104	18.5394	18.7955			+	Myotubes_Fam134b1_V1_Fam134b2_V2_dox_Myotubes_Fam134b1_V1_V2	+	Myotubes_Fam134b1_V1_V2_dox_Myotubes_Fam134b1_V1_V2			2.37346	0.00348077	1.54534	+	5.8603	2.32194	0.000160804	3.84651	+	5.67241	0.0835845	0.909677	-0.0480302		-0.236134	Q9Z1Q5	Q9Z1Q5	CLIC1_MOUSE	Chloride intracellular channel protein 1	Clic1
20.1825	19.7699	19.2396	21.3857	20.5731	22.1581	17.7537	17.9142	18.0585	16.977	17.1946	17.6869			+	Myotubes_Fam134b1_V1_Fam134b2_V2_dox_Myotubes_Fam134b1_V1_V2	+	Myotubes_Fam134b1_V1_V2_dox_Myotubes_Fam134b1_V1_V2			2.68203	0.00182637	2.44451	+	7.09911	2.90195	0.000412017	4.08615	+	8.11605	1.28236	0.106705	0.622628		2.73458	Q9QYB1	Q9QYB1	CLIC4_MOUSE	Chloride intracellular channel protein 4	Clic4
16.3547	16.3586	16.0032	18.4515	17.0539	19.5151	13.5869	16.7471	15.4889	13.0856	12.138	12.9581									NaN	1	0		NaN	NaN	1	0		NaN	NaN	1	0		NaN	O35492	O35492;A0A1L1SST3;A0A8Z1S2G3	CLK3_MOUSE	Dual specificity protein kinase CLK3	Clk3
18.8269	17.2967	18.0899	18.9258	19.0399	19.7899	16.6523	15.7153	16.5188	16.0469	15.669	16.0405			+	Myotubes_Fam134b1_V1_Fam134b2_V2_dox_Myotubes_Fam134b1_V1_V2	+	Myotubes_Fam134b1_V1_V2_dox_Myotubes_Fam134b1_V1_V2			2.02722	0.00525517	2.15238	+	4.68789	3.43674	0	3.33311	+	11.1688	0.520034	0.439621	0.376705		1.18398	Q9JHS4	Q9JHS4;Q6P8N8	CLPX_MOUSE	ATP-dependent Clp protease ATP-binding subunit clpX-like, mitochondrial	Clpx
20.1581	19.8757	19.5582	22.1269	21.5404	23.0625	17.9083	18.4456	18.0847	17.417	18.1605	18.7207			+	Myotubes_Fam134b1_V1_Fam134b2_V2_dox_Myotubes_Fam134b1_V1_V2	+	Myotubes_Fam134b1_V1_V2_dox_Myotubes_Fam134b1_V1_V2			1.87998	0.0085109	1.7646	+	4.24762	2.68612	0.000275072	4.14386	+	7.11692	0.0388162	0.954948	0.0467923		0.11431	Q68FD5	Q68FD5;Q5SXR6	CLH1_MOUSE	Clathrin heavy chain 1	Cltc
15.7246	16.0492	17.1655	18.2586	17.3785	19.7706	17.0426	16.7987	16.7731	11.8969	16.734	19.2232									0.0569676	0.931238	0.361758		0.164838	0.484231	0.229554	2.51789		1.11342	0.160491	0.821953	0.920126		0.427464	Q99KK2	Q99KK2;A0A0R4J0B4;Q99KK2-2	NEUA_MOUSE	N-acylneuraminate cytidylyltransferase	Cmas
17.0372	16.228	15.7461	17.8664	16.3939	19.947	12.0224	13.1352	13.5868	12.9178	12.2059	12.9061									NaN	1	0		NaN	NaN	1	0		NaN	NaN	1	0		NaN	Q9CZT6	Q9CZT6	CMS1_MOUSE	Protein CMSS1	Cmss1
16.6523	19.6903	19.1307	21.7594	20.8113	20.8333	17.6024	17.0532	16.977	16.8727	17.805	16.6382					+	Myotubes_Fam134b1_V1_V2_dox_Myotubes_Fam134b1_V1_V2			0.623886	0.194031	1.3858		1.38693	2.97902	0.00048731	4.02935	+	8.50229	0.0924996	0.896199	0.105598		0.25935	P53996	P53996;P53996-2;P53996-3;A0A0N4SVS6	CNBP_MOUSE	CCHC-type zinc finger nucleic acid binding protein	Cnbp
16.3427	15.3973	18.3709	17.3811	17.5642	19.9358	18.2466	19.0795	18.2419	16.0743	17.4252	16.624					+	Myotubes_Fam134b1_V1_V2_dox_Myotubes_Fam134b1_V1_V2			0.00142866	0.99789	-0.00420761		-0.00437895	0.804508	0.0434894	1.58586		1.73992	1.70877	0.0607619	1.81482	+	3.77301	Q6PCW6	Q6PCW6;G3UWC9	CNFN_MOUSE	Cornifelin	Cnfn
16.3233	17.3495	17.2232	18.9608	17.5	20.6126	17.2419	17.6096	17.4252	17.624	17.7406	18.0899			+	Myotubes_Fam134b1_V1_Fam134b2_V2_dox_Myotubes_Fam134b1_V1_V2					1.13913	0.0448771	-0.852825		-2.42221	0.592487	0.133022	1.20631		1.32573	1.04985	0.161991	-0.392569		-2.23458	Q08093	Q08093;D3Z7R6	CNN2_MOUSE	Calponin-2	Cnn2
16.4756	18.0638	17.3752	18.7074	20.4067	19.7781	17.9142	18.209	17.8965	17.1752	17.4656	17.0102					+	Myotubes_Fam134b1_V1_V2_dox_Myotubes_Fam134b1_V1_V2	+	Myotubes_Fam134b2_V1_V2_dox_Myotubes_Fam134b1_V1_V2	0.0638124	0.924328	0.0878328		0.183474	2.03107	0.000234707	2.41372	+	4.69983	2.03725	0.0362212	0.789529		4.71906	Q9DAW9	Q9DAW9;A0A0G2JDV8;A0A0G2JFI6	CNN3_MOUSE	Calponin-3	Cnn3
18.8576	19.5204	19.9601	20.3752	19.9459	19.3278	17.9024	17.6311	18.0532	13.2497	12.9528	13.0886			+	Myotubes_Fam134b1_V1_Fam134b2_V2_dox_Myotubes_Fam134b1_V1_V2	+	Myotubes_Fam134b1_V1_V2_dox_Myotubes_Fam134b1_V1_V2	+	Myotubes_Fam134b2_V1_V2_dox_Myotubes_Fam134b1_V1_V2	4.35735	0	6.34902	+	19.1385	4.55654	0	6.78596	+	21.4838	5.22819	0	4.76526	+	31.6859	Q99M07	Q99M07	COA5_MOUSE	Cytochrome c oxidase assembly factor 5	Coa5
15.5062	15.1846	14.6671	18.6033	16.9425	21.4551	15.92	14.1279	15.5893	15.6467	13.975	13.0965									NaN	1	0		NaN	NaN	1	0		NaN	0.45109	0.49891	0.972993		1.04766	Q5NBX1	Q5NBX1;Q5NBX1-2;Q5NBX1-3;Q5NBX1-4;Q5NBX1-5;F6RR81;G3UWY3;G3UZ73;G5E8P4	COBL_MOUSE	Protein cordon-bleu	Cobl
16.8816	15.5641	15.204	18.5036	17.9684	19.1759	13.0015	14.4959	13.09	12.5167	14.0073	13.7307									NaN	1	0		NaN	NaN	1	0		NaN	NaN	1	0		NaN	Q5SU73	Q5SU73;E9Q284	COIL_MOUSE	Coilin	Coil
15.8612	17.1752	19.5731	18.6414	20.417	20.7353	17.3408	17.1655	17.1357	16.448	16.9882	16.8965					+	Myotubes_Fam134b1_V1_V2_dox_Myotubes_Fam134b1_V1_V2			0.277418	0.582714	0.758975		0.69036	2.02782	0.000234414	3.15367	+	4.68974	1.1483	0.13856	0.436443		2.44177	Q60847	Q60847;Q60847-2;Q60847-3;Q60847-4;Q60847-5;E9PX70	COCA1_MOUSE	Collagen alpha-1(XII) chain	Col12a1
16.1191	16.0935	17.734	18.1506	16.424	20.4369	17.6937	17.6096	17.5582	16.6662	16.7602	16.0383							+	Myotubes_Fam134b2_V1_V2_dox_Myotubes_Fam134b1_V1_V2	0.0978514	0.879642	0.160611		0.27314	0.713482	0.0697146	1.84891		1.56152	2.10163	0.0364974	1.13228	+	4.92278	P39061	P39061;E9QPX1;P39061-1;P39061-2	COIA1_MOUSE	Collagen alpha-1(XVIII) chain	Col18a1
20.6364	21.1886	20.2764	23.181	21.6186	25.9066	23.3239	23.4923	23.1519	21.1946	21.0886	21.2243					+	Myotubes_Fam134b1_V1_V2_dox_Myotubes_Fam134b1_V1_V2	+	Myotubes_Fam134b2_V1_V2_dox_Myotubes_Fam134b1_V1_V2	0.807621	0.110652	-0.468716		-1.74605	0.892342	0.0280464	2.39955		1.91415	4.45131	0	2.1535	+	20.2117	P11087	P11087;P11087-2	CO1A1_MOUSE	Collagen alpha-1(I) chain	Col1a1
19.2042	19.3012	18.9345	25.5463	20.265	25.141	20.3962	20.4676	20.2302	19.4211	19.4913	19.5676			+	Myotubes_Fam134b1_V1_Fam134b2_V2_dox_Myotubes_Fam134b1_V1_V2	+	Myotubes_Fam134b1_V1_V2_dox_Myotubes_Fam134b1_V1_V2	+	Myotubes_Fam134b2_V1_V2_dox_Myotubes_Fam134b1_V1_V2	1.37658	0.022658	-0.346719		-2.94887	1.15179	0.0074156	4.15744		2.44923	3.35147	0.011625	0.871371		10.6192	Q01149	Q01149	CO1A2_MOUSE	Collagen alpha-2(I) chain	Col1a2
15.982	16.1103	15.7612	18.2327	16.6114	20.9184	16.528	14.7366	16.1277	14.8918	14.3592	14.4956			+	Myotubes_Fam134b1_V1_Fam134b2_V2_dox_Myotubes_Fam134b1_V1_V2	+	Myotubes_Fam134b1_V1_V2_dox_Myotubes_Fam134b1_V1_V2			2.71054	0.00189333	1.36896	+	7.2242	1.46771	0.00149623	4.0053	+	3.16368	1.00767	0.169743	1.21524		2.14757	P28481	P28481;Q3U962;P28481-1;P28481-2;P28481-4;P28481-5;P28481-6;P28481-7	CO2A1_MOUSE;CO5A2_MOUSE	Collagen alpha-1(II) chain	Col2a1
20.6971	21.3857	20.8191	21.343	21.1704	23.141	21.7634	22.1111	21.6231	20.8269	20.4476	20.7715					+	Myotubes_Fam134b1_V1_V2_dox_Myotubes_Fam134b1_V1_V2	+	Myotubes_Fam134b2_V1_V2_dox_Myotubes_Fam134b1_V1_V2	0.515265	0.268931	0.285319		1.17461	0.8733	0.0308265	1.2028		1.87615	2.44958	0.0266891	1.15055	+	6.14735	P08121	P08121;A0A087WPJ5	CO3A1_MOUSE	Collagen alpha-1(III) chain	Col3a1
15.8919	15.5745	15.1483	18.4505	18.0682	19.2351	15.8138	16.8238	16.8113	15.7987	15.0362	15.3443					+	Myotubes_Fam134b1_V1_V2_dox_Myotubes_Fam134b1_V1_V2			0.178595	0.754446	0.145212		0.470001	2.83845	0.000354244	3.19154	+	7.80984	1.27415	0.108214	1.08989		2.71624	P02463	P02463;F7CK55;Q63ZW6	CO4A1_MOUSE	Collagen alpha-1(IV) chain	Col4a1
17.0044	15.1137	16.5393	17.9248	16.6646	19.4119	17.7537	17.5951	16.8606	16.4672	16.2004	12.9215					+	Myotubes_Fam134b1_V1_V2_dox_Myotubes_Fam134b1_V1_V2			0.330584	0.494203	1.02274		0.802749	0.944212	0.0219359	2.80409		2.01838	0.876083	0.216241	2.20678		1.8817	P08122	P08122	CO4A2_MOUSE	Collagen alpha-2(IV) chain	Col4a2
17.3485	15.9906	15.5872	17.7762	17.1241	20.7112	13.9817	14.9253	13.347	12.1296	14.1542	13.4126									NaN	1	0		NaN	NaN	1	0		NaN	NaN	1	0		NaN	Q9QZS0	Q9QZS0	CO4A3_MOUSE	Collagen alpha-3(IV) chain	Col4a3
16.3498	17.3233	15.7757	18.3864	17.3416	20.3236	19.778	19.9459	19.1556	19.3602	19.4435	18.963			+	Myotubes_Fam134b1_V1_Fam134b2_V2_dox_Myotubes_Fam134b1_V1_V2					2.36582	0.00366746	-2.77265		-5.83213	0.256548	0.553872	-0.571717		-0.645225	0.586098	0.383863	0.370914		1.31327	O88207	O88207;A3KGE7	CO5A1_MOUSE	Collagen alpha-1(V) chain	Col5a1
15.6081	19.6575	17.5951	18.2008	16.5347	20.4321	20.3211	20.4067	20.2989	19.9742	19.9882	19.9287							+	Myotubes_Fam134b2_V1_V2_dox_Myotubes_Fam134b1_V1_V2	0.937257	0.0764351	-2.34343		-2.00434	0.627701	0.111889	-1.57445		-1.39436	3.26946	0.0106286	0.378561		10.1148	Q3U962	Q3U962	CO5A2_MOUSE	Collagen alpha-2(V) chain	Col5a2
16.6022	15.8924	14.8501	18.4853	16.7061	19.5695	17.6593	17.0951	17.0319	18.392	18.9573	18.6417			+	Myotubes_Fam134b1_V1_Fam134b2_V2_dox_Myotubes_Fam134b1_V1_V2			+	Myotubes_Fam134b2_V1_V2_dox_Myotubes_Fam134b1_V1_V2	2.24263	0.00445591	-2.88212		-5.39279	0.183813	0.683559	-0.41005		-0.482115	2.25464	0.030925	-1.40163		-5.4344	Q9JLI2	Q9JLI2	Q9JLI2_MOUSE	Collagen type V alpha 3 chain	Col5a3
17.4178	15.162	16.8238	18.075	16.4415	20.6793	17.2967	17.3836	17.4252	17.0847	17.6096	17.4815									0.596149	0.211436	-0.92409		-1.33287	0.33367	0.428039	1.00666		0.809172	0.0494855	0.944537	-0.0234311		-0.144212	Q04857	Q04857	CO6A1_MOUSE	Collagen alpha-1(VI) chain	Col6a1
15.5821	16.027	15.4243	18.618	17.167	21.1122	14.6718	13.0004	13.3734	14.5567	15.5234	14.8238					+	Myotubes_Fam134b1_V1_V2_dox_Myotubes_Fam134b1_V1_V2			0.978233	0.0671938	0.709824		2.0874	1.55066	0.00117544	3.99775	+	3.36627	1.03645	0.164443	-1.28615		-2.20684	Q02788	Q02788;D3Z7D5	CO6A2_MOUSE	Collagen alpha-2(VI) chain	Col6a2
16.3128	18.6204	18.6204	18.2257	17.4113	20.2028	18.4656	18.5127	18.5127	18.1655	18.9882	18.5545									0.373881	0.426674	-0.718142		-0.892039	0.0169022	0.974609	0.0439053		0.0509223	0.109951	0.876555	-0.0723737		-0.303932	E9PWQ3	E9PWQ3;J3QQ16;A0A087WS16	E9PWQ3_MOUSE	Collagen, type VI, alpha 3	Col6a3
25.1833	25.1488	24.9933	27.2535	25.2571	29.1913	23.3778	23.0443	23.0886	20.7955	22.3239	22.239			+	Myotubes_Fam134b1_V1_Fam134b2_V2_dox_Myotubes_Fam134b1_V1_V2	+	Myotubes_Fam134b1_V1_V2_dox_Myotubes_Fam134b1_V1_V2			2.57675	0.00237681	3.32235	+	6.65339	1.93075	0.000323326	5.44784	+	4.3959	1.28073	0.107069	1.38411		2.73094	Q00780	Q00780	CO8A1_MOUSE	Collagen alpha-1(VIII) chain	Col8a1
15.1844	17.6168	14.4935	23.0426	16.971	20.0559	19.2604	19.5011	19.0559	17.0211	17.6662	17.4576							+	Myotubes_Fam134b2_V1_V2_dox_Myotubes_Fam134b1_V1_V2	0.770717	0.122769	-1.61674		-1.67349	0.68103	0.0846495	2.64151		1.49823	2.92665	0.0126207	1.89081	+	8.23807	Q8K297	Q8K297	GT251_MOUSE	Procollagen galactosyltransferase 1	Colgalt1
20.1946	20.1946	19.8936	21.4118	20.2302	22.7389	20.5356	20.85	20.7223	20.2302	20.6453	20.5165			+	Myotubes_Fam134b1_V1_Fam134b2_V2_dox_Myotubes_Fam134b1_V1_V2					1.09707	0.0498998	-0.369751		-2.3332	0.607859	0.122946	0.996321		1.3557	0.713161	0.301156	0.238639		1.56089	Q8CIE6	Q8CIE6;F8WHL2	COPA_MOUSE	Coatomer subunit alpha	Copa
18.4775	18.7273	18.4775	22.0156	20.5261	20.256	17.0638	17.4334	17.5049	16.4252	16.4736	16.8965			+	Myotubes_Fam134b1_V1_Fam134b2_V2_dox_Myotubes_Fam134b1_V1_V2	+	Myotubes_Fam134b1_V1_V2_dox_Myotubes_Fam134b1_V1_V2			3.47975	0	1.96236	+	11.4561	2.80248	0.000334495	4.33414	+	7.64099	1.654	0.0626158	0.73561		3.62887	Q9JIF7	Q9JIF7	COPB_MOUSE	Coatomer subunit beta	Copb1
18.6382	17.9083	18.547	20.3538	19.4273	20.1824	17.0847	17.4656	16.7207	15.2512	16.7207	16.8727			+	Myotubes_Fam134b1_V1_Fam134b2_V2_dox_Myotubes_Fam134b1_V1_V2	+	Myotubes_Fam134b1_V1_V2_dox_Myotubes_Fam134b1_V1_V2			1.67435	0.0123701	2.08299	+	3.682	2.48372	0.000206897	3.70633	+	6.27988	0.653398	0.338143	0.808831		1.4444	O55029	O55029	COPB2_MOUSE	Coatomer subunit beta'	Copb2
21.4775	21.5638	20.9098	22.8054	21.9207	24.9406	21.2593	21.0426	21.2243	20.5915	21.0951	21.002					+	Myotubes_Fam134b1_V1_V2_dox_Myotubes_Fam134b1_V1_V2			0.752602	0.130273	0.420872		1.63799	1.20191	0.00534891	2.32604		2.55729	0.761661	0.268599	0.279229		1.65574	O89079	O89079;D3Z315	COPE_MOUSE	Coatomer subunit epsilon	Cope
18.0479	18.5988	18.6276	19.5145	16.653	20.2367	15.5417	15.2023	15.2023	15.7834	15.5537	16.2307			+	Myotubes_Fam134b1_V1_Fam134b2_V2_dox_Myotubes_Fam134b1_V1_V2	+	Myotubes_Fam134b1_V1_V2_dox_Myotubes_Fam134b1_V1_V2			3.14206	0.00171739	2.56881	+	9.37546	1.24355	0.00377481	2.94545		2.64843	1.11143	0.144853	-0.540532		-2.36348	Q9QZE5	Q9QZE5;Q7TNQ1	COPG1_MOUSE	Coatomer subunit gamma-1	Copg1
19.2945	17.8606	18.7955	18.4706	17.9085	20.866	16.346	16.5878	17.4334	15.1477	16.0447	16.4656			+	Myotubes_Fam134b1_V1_Fam134b2_V2_dox_Myotubes_Fam134b1_V1_V2	+	Myotubes_Fam134b1_V1_V2_dox_Myotubes_Fam134b1_V1_V2			2.07225	0.00506475	2.76417	+	4.829	1.49898	0.00124808	3.1957	+	3.23922	0.820815	0.246967	0.903069		1.77208	Q60936	Q60936;Q60936-2;F7B1B6	COQ8A_MOUSE	Atypical kinase COQ8A, mitochondrial	Coq8a
19.7971	19.9459	20.6714	21.1519	20.4972	20.7857	19.615	19.2466	19.6311	20.7553	20.5638	19.9316									0.309708	0.527109	-0.278763		-0.75902	0.559786	0.156781	0.394697		1.26188	1.52291	0.0781688	-0.919336		-3.29772	Q9WUM3	Q9WUM3	COR1B_MOUSE	Coronin-1B	Coro1b
22.4349	22.68	23.0641	21.8073	21.953	22.4221	23.0838	22.9495	23.0139	23.4298	23.417	23.2961			+	Myotubes_Fam134b1_V1_Fam134b2_V2_dox_Myotubes_Fam134b1_V1_V2	+	Myotubes_Fam134b1_V1_V2_dox_Myotubes_Fam134b1_V1_V2	+	Myotubes_Fam134b2_V1_V2_dox_Myotubes_Fam134b1_V1_V2	1.59679	0.0140794	-0.654621		-3.48202	2.64443	0.000257373	-1.32014		-6.93701	2.49969	0.0276636	-0.365261		-6.34269	Q9WUM4	Q9WUM4	COR1C_MOUSE	Coronin-1C	Coro1c
19.4596	21.3376	21.1332	18.7156	18.0543	20.2934	20.8269	20.6453	20.6714	21.8385	21.9207	21.8538					+	Myotubes_Fam134b1_V1_V2_dox_Myotubes_Fam134b1_V1_V2	+	Myotubes_Fam134b2_V1_V2_dox_Myotubes_Fam134b1_V1_V2	0.965607	0.0704702	-1.22751		-2.06172	1.89382	0.000313199	-2.84988		-4.28768	4.31159	0	-1.15646		-18.6364	Q8BH44	Q8BH44;G3UW48	COR2B_MOUSE	Coronin-2B	Coro2b
19.0372	19.8018	19.3941	17.5525	16.7602	20.8129	19.85	20.0951	20.0156	19.9882	19.6886	19.5204									0.546894	0.243907	-0.321297		-1.23666	0.471297	0.244228	-1.3572		-1.08782	0.75637	0.273292	0.254513		1.64537	Q920M5	Q920M5;Q920M5-2;Q920M5-3	CORO6_MOUSE	Coronin-6	Coro6
15.8503	15.4107	14.7688	18.681	17.4159	20.1513	12.9512	15.2832	13.2294	16.1417	16.2841	15.8213					+	Myotubes_Fam134b1_V1_V2_dox_Myotubes_Fam134b1_V1_V2			1.01254	0.0617037	-0.739087		-2.15757	1.53393	0.00116118	2.66703	+	3.32482	1.40836	0.0886273	-2.26107		-3.0229	Q9D2V7	Q9D2V7	CORO7_MOUSE	Coronin-7	Coro7
16.2677	17.4893	16.8846	18.6869	17.977	20.1481	16.6523	16.1556	16.3304	13.6211	14.7731	15.4608			+	Myotubes_Fam134b1_V1_Fam134b2_V2_dox_Myotubes_Fam134b1_V1_V2	+	Myotubes_Fam134b1_V1_V2_dox_Myotubes_Fam134b1_V1_V2			1.61275	0.0136995	2.26219	+	3.52262	2.17855	0.000140969	4.31897	+	5.17501	1.46912	0.0821398	1.76105	+	3.16707	Q9CQI6	Q9CQI6;A0A1D5RLP1	COTL1_MOUSE	Coactosin-like protein	Cotl1
16.577	15.513	16.0211	18.2071	17.7909	20.0895	14.92	15.2985	15.624	13.5507	14.3512	13.5018			+	Myotubes_Fam134b1_V1_Fam134b2_V2_dox_Myotubes_Fam134b1_V1_V2	+	Myotubes_Fam134b1_V1_V2_dox_Myotubes_Fam134b1_V1_V2	+	Myotubes_Fam134b2_V1_V2_dox_Myotubes_Fam134b1_V1_V2	2.25029	0.00451416	2.23575	+	5.41929	2.52671	0.00021968	4.89456	+	6.45017	1.9056	0.0408615	1.47956	+	4.32199	P19536	P19536;A0A0A6YVR0;F7C106;Q9D881	COX5B_MOUSE	Cytochrome c oxidase subunit 5B, mitochondrial	Cox5b
15.7919	18.1457	18.1357	18.4108	19.5823	20.8	14.9476	12.4649	13.9961	15.2696	17.734	11.4278					+	Myotubes_Fam134b1_V1_V2_dox_Myotubes_Fam134b1_V1_V2			0.567482	0.229949	2.54733		1.27692	1.14851	0.00754359	4.78727		2.44223	0.196312	0.778562	-1.00758		-0.510884	P56391	P56391;A0A140LIU3	CX6B1_MOUSE	Cytochrome c oxidase subunit 6B1	Cox6b1
18.0638	17.7987	18.3878	20.2989	18.6382	20.68	15.4252	15.9658	15.0951	15.0362	14.9431	15.183			+	Myotubes_Fam134b1_V1_Fam134b2_V2_dox_Myotubes_Fam134b1_V1_V2	+	Myotubes_Fam134b1_V1_V2_dox_Myotubes_Fam134b1_V1_V2			4.09742	0	3.02936	+	16.4528	2.80218	0.00033218	4.81831	+	7.63962	0.772201	0.265716	0.441271		1.67641	Q6P8K8	Q504N0;Q6P8K8	CBPA4_MOUSE	Carboxypeptidase A4	Cpa4
16.624	16.1986	16.2456	19.3819	17.2639	19.7803	16.5356	15.6937	16.1908	16.2232	16.4688	16.417					+	Myotubes_Fam134b1_V1_V2_dox_Myotubes_Fam134b1_V1_V2			0.0296654	0.966871	-0.0135797		-0.0881777	1.44483	0.00157366	2.43903	+	3.10901	0.377087	0.576152	-0.229629		-0.898587	Q8C166	Q8C166;B7ZCP4;B7ZCP6;B7ZCP7;E9Q806	CPNE1_MOUSE	Copine-1	Cpne1
17.0712	16.0051	18.8018	20.0426	17.4309	19.5696	16.1694	17.3145	15.392	15.7757	16.5522	16.5582					+	Myotubes_Fam134b1_V1_V2_dox_Myotubes_Fam134b1_V1_V2			0.510879	0.273339	0.997301		1.16598	1.49104	0.0013356	2.71894	+	3.21995	0.00181338	1	-0.00342147		-0.0055557	Q8BT60	Q8BT60	CPNE3_MOUSE	Copine-3	Cpne3
19.5601	15.3939	19.4933	21.0493	20.2877	20.1629	17.1752	15.5265	18.0899	12.7865	16.0951	15.6096					+	Myotubes_Fam134b1_V1_V2_dox_Myotubes_Fam134b1_V1_V2			0.89938	0.0849546	3.31866		1.92823	2.21803	0.000144578	5.66956	+	5.30835	0.757045	0.272817	2.10013		1.64669	Q6NVF9	Q6NVF9;H3BJW3;H3BJ30;H3BKW0	CPSF6_MOUSE	Cleavage and polyadenylation specificity factor subunit 6	Cpsf6
16.6232	16.365	15.8064	19.0085	17.6349	20.225	15.7498	15.3269	15.1115	14.4252	12.9604	14.5507			+	Myotubes_Fam134b1_V1_Fam134b2_V2_dox_Myotubes_Fam134b1_V1_V2	+	Myotubes_Fam134b1_V1_V2_dox_Myotubes_Fam134b1_V1_V2			1.81018	0.0100778	2.28608	+	4.04952	2.27213	0.000152623	4.97737	+	5.49545	1.22426	0.118812	1.41725		2.60605	Q01147	P81269;Q01147;P27699-10;P27699-11;P27699-2;P27699-5;P27699-6;P27699-7;P27699-8;D3Z2U7;D3Z326;D3Z6A5;D3Z7M6;D3Z7P7;E9PWV9;F6Q346;F6QKL8;F6QWT6;F6U9F5;F6VJ22;F6W4F5;Q01147-1;Q62347	CREB1_MOUSE	Cyclic AMP-responsive element-binding protein 1	Creb1
18.0156	18.6417	18.4972	20.1704	19.503	20.0308	15.8263	16.8727	16.6662	17.5951	16.8727	16.8361			+	Myotubes_Fam134b1_V1_Fam134b2_V2_dox_Myotubes_Fam134b1_V1_V2	+	Myotubes_Fam134b1_V1_V2_dox_Myotubes_Fam134b1_V1_V2			1.83646	0.00941679	1.28352	+	4.12334	3.02701	0.000548571	2.80008	+	8.7512	0.732373	0.286406	-0.646272		-1.59842	Q9DCT8	Q9DCT8;A0A0G2JF37	CRIP2_MOUSE	Cysteine-rich protein 2	Crip2
15.7317	15.7429	16.4872	18.1449	17.6688	20.4174	16.24	15.1791	15.9725	12.5481	12.3007	14.726									NaN	1	0		NaN	NaN	1	0		NaN	1.4516	0.0833302	2.60561	+	3.12512	Q9CYD3	Q9CYD3	CRTAP_MOUSE	Cartilage-associated protein	Crtap
19.8876	20.1079	20.0559	20.1704	20.1825	22.8404	17.7073	17.8175	17.5805	18.5318	18.8018	19.2741			+	Myotubes_Fam134b1_V1_Fam134b2_V2_dox_Myotubes_Fam134b1_V1_V2	+	Myotubes_Fam134b1_V1_V2_dox_Myotubes_Fam134b1_V1_V2	+	Myotubes_Fam134b2_V1_V2_dox_Myotubes_Fam134b1_V1_V2	2.1437	0.00548928	1.14787	+	5.05954	1.12936	0.00808726	2.19516		2.40145	2.16582	0.0334807	-1.16751		-5.13258	P23927	P23927;A0A1L1SRG5	CRYAB_MOUSE	Alpha-crystallin B chain	Cryab
19.8921	19.7307	19.3962	21.953	21.6584	23.391	18.4576	18.4456	18.5127	18.2466	18.4656	18.9826			+	Myotubes_Fam134b1_V1_Fam134b2_V2_dox_Myotubes_Fam134b1_V1_V2	+	Myotubes_Fam134b1_V1_V2_dox_Myotubes_Fam134b1_V1_V2			1.87055	0.00885093	1.10807	+	4.22046	2.54435	0.000223256	3.76922	+	6.5212	0.159101	0.823609	-0.0929654		-0.424162	Q9CZU6	Q9CZU6	CISY_MOUSE	Citrate synthase, mitochondrial	Cs
16.4157	14.3848	15.3617	17.2097	16.1721	19.9483	15.5477	14.6096	14.2363	15.3443	15.7393	15.3092					+	Myotubes_Fam134b1_V1_V2_dox_Myotubes_Fam134b1_V1_V2			0.0435279	0.947076	-0.0768611		-0.127588	0.953852	0.0208825	2.31248		2.03788	0.738558	0.282805	-0.66635		-1.61051	Q91W50	Q91W50;A0A0G2JF72;Q8JZN2	CSDE1_MOUSE	Cold shock domain-containing protein E1	Csde1
16.0262	18.1556	18.7439	17.8008	18.9826	19.1435	17.786	17.9937	18.0211	16.5432	17.3321	17.1655					+	Myotubes_Fam134b1_V1_V2_dox_Myotubes_Fam134b1_V1_V2			0.296371	0.549959	0.628291		0.730822	1.54285	0.00116827	1.62873	+	3.34689	1.66643	0.0630419	0.919982		3.66129	Q8BK63	Q8BK63;E9PWB2;E9Q4G7;H7BXB1;E9Q2U6;E9Q3W1;Q8BK63-2	KC1A_MOUSE	Casein kinase I isoform alpha	Csnk1a1
18.1206	17.8667	17.2512	17.6044	18.8361	19.934	17.2604	16.9083	17.3581	16.2567	16.2913	15.9792			+	Myotubes_Fam134b1_V1_Fam134b2_V2_dox_Myotubes_Fam134b1_V1_V2	+	Myotubes_Fam134b1_V1_V2_dox_Myotubes_Fam134b1_V1_V2	+	Myotubes_Fam134b2_V1_V2_dox_Myotubes_Fam134b1_V1_V2	2.32471	0.004	1.57038	+	5.68238	1.73611	0.000562376	2.61578	+	3.84629	2.39267	0.028	0.999839		5.93166	Q9JMK2	Q9DC28;Q9JMK2;Q3USK2;Q9DC28-2;A0A668KLW3;F7A4U8;Q3TYE1	KC1E_MOUSE	Casein kinase I isoform epsilon	Csnk1e
16.7429	15.9925	17.5878	19.0032	18.8936	20.0242	16.8361	13.8032	13.333	14.9246	14.7471	15.8337			+	Myotubes_Fam134b1_V1_Fam134b2_V2_dox_Myotubes_Fam134b1_V1_V2	+	Myotubes_Fam134b1_V1_V2_dox_Myotubes_Fam134b1_V1_V2			1.31786	0.0282824	1.60593	+	2.81444	2.95852	0.000463768	4.13852	+	8.39797	0.167949	0.813017	-0.511045		-0.445084	Q60737	Q60737	CSK21_MOUSE	Casein kinase II subunit alpha	Csnk2a1
16.3716	16.0597	18.1104	18.1855	18.805	20.5047	14.1596	16.1576	16.3684	11.588	15.2288	15.4318					+	Myotubes_Fam134b1_V1_V2_dox_Myotubes_Fam134b1_V1_V2			0.920842	0.0804592	2.7644		1.97128	1.62661	0.000861035	5.08221	+	3.55811	0.443114	0.504883	1.47898		1.03175	P67871	P67871;G3UZX4;G3UXG7;G3UXU2;G3UZA4;G3UZJ5	CSK2B_MOUSE	Casein kinase II subunit beta	Csnk2b
19.8392	20.6096	18.9402	20.7715	20.8034	21.9316	17.7923	18.3794	17.8846	17.1357	18.265	18.2466			+	Myotubes_Fam134b1_V1_Fam134b2_V2_dox_Myotubes_Fam134b1_V1_V2	+	Myotubes_Fam134b1_V1_V2_dox_Myotubes_Fam134b1_V1_V2			1.45676	0.0177666	1.91394	+	3.13746	2.45198	0.000198758	3.28642	+	6.1566	0.119641	0.866751	0.136379		0.328225	P97315	P97315	CSRP1_MOUSE	Cysteine and glycine-rich protein 1	Csrp1
19.4004	19.8361	19.2208	21.1395	20.5823	20.4462	17.9258	18.0743	18.2042	16.977	18.2832	17.6869			+	Myotubes_Fam134b1_V1_Fam134b2_V2_dox_Myotubes_Fam134b1_V1_V2	+	Myotubes_Fam134b1_V1_V2_dox_Myotubes_Fam134b1_V1_V2			1.92514	0.00780317	1.83676	+	4.37932	2.68178	0.000271186	3.07362	+	7.09799	0.470195	0.483836	0.419064		1.08563	P97314	P97314;A0A1W2P6I3;A0A1W2P758;A0A1W2P780;A0A1W2P7N8;A0A1W2P845	CSRP2_MOUSE	Cysteine and glycine-rich protein 2	Csrp2
19.9459	19.3365	19.4191	22.1765	20.3752	22.2707	18.5768	18.2696	17.5582	17.9316	17.6937	18.2967			+	Myotubes_Fam134b1_V1_Fam134b2_V2_dox_Myotubes_Fam134b1_V1_V2	+	Myotubes_Fam134b1_V1_V2_dox_Myotubes_Fam134b1_V1_V2			2.44933	0.00323077	1.59316	+	6.14637	2.32039	0.000160267	3.63345	+	5.66681	0.174773	0.804777	0.16088		0.461086	P50462	P50462	CSRP3_MOUSE	Cysteine and glycine-rich protein 3	Csrp3
15.7546	16.2322	16.68	18.6893	17.1648	20.6133	12.0983	16.0167	13.2117	14.9748	15.734	15.8509					+	Myotubes_Fam134b1_V1_V2_dox_Myotubes_Fam134b1_V1_V2			0.851681	0.0983759	0.702401		1.83318	1.47922	0.00140659	3.30259	+	3.19138	0.659558	0.333674	-1.7443		-1.4564	P26231	P26231;A0A494BAD0	CTNA1_MOUSE	Catenin alpha-1	Ctnna1
16.6011	19.9459	15.0176	22.0122	17.0358	20.9979	12.7945	14.8271	14.4594	17.8175	17.9937	18.1994							+	Myotubes_Fam134b2_V1_V2_dox_Myotubes_Fam134b1_V1_V2	0.217839	0.689064	-0.815342		-0.559663	0.590339	0.134164	2.01174		1.32154	2.47929	0.0261947	-3.97658		-6.26255	Q02248	Q02248;E9Q6A9	CTNB1_MOUSE	Catenin beta-1	Ctnnb1
19.4775	19.3365	19.3101	20.6971	19.8772	19.2463	17.8667	17.6168	17.7207	17.1556	17.5049	17.2326			+	Myotubes_Fam134b1_V1_Fam134b2_V2_dox_Myotubes_Fam134b1_V1_V2	+	Myotubes_Fam134b1_V1_V2_dox_Myotubes_Fam134b1_V1_V2			4.21283	0	2.07699	+	17.5963	2.43736	0.000193939	2.64248	+	6.10049	1.56587	0.0719679	0.437012		3.40418	P30999	P30999;E9Q8Z8;P30999-2;P30999-3;D3Z2H2;D3Z2H7;D3Z7H6;E9Q8Z4;E9Q8Z5;E9Q8Z6;E9Q8Z9;E9Q901;E9Q903;E9Q904;E9Q905;E9Q906;E9Q907;E9Q986;G3X9V2	CTND1_MOUSE	Catenin delta-1	Ctnnd1
15.6469	19.4516	19.1407	20.7389	19.9272	20.9912	17.4252	19.1206	17.8846	16.068	17.1257	17.0532					+	Myotubes_Fam134b1_V1_V2_dox_Myotubes_Fam134b1_V1_V2			0.45262	0.328498	1.33076		1.05071	2.9028	0.000413793	3.80349	+	8.12024	1.0738	0.155635	1.39451		2.28444	P70698	P70698;P70303;P70303-2;P70303-3	PYRG1_MOUSE	CTP synthase 1	Ctps1
19.5223	19.6954	19.4273	22.343	20.5356	22.882	17.7273	17.4972	17.3836	15.4415	16.9992	17.5951			+	Myotubes_Fam134b1_V1_Fam134b2_V2_dox_Myotubes_Fam134b1_V1_V2	+	Myotubes_Fam134b1_V1_V2_dox_Myotubes_Fam134b1_V1_V2			1.94451	0.00687821	2.8697	+	4.4367	2.26704	0.000151899	5.2416	+	5.47762	0.589156	0.382876	0.857424		1.31923	P10605	P10605	CATB_MOUSE	Cathepsin B	Ctsb
22.9477	22.7816	22.0393	24.9933	23.5983	26.1776	20.2419	21.1143	20.343	19.8667	19.4293	19.9742			+	Myotubes_Fam134b1_V1_Fam134b2_V2_dox_Myotubes_Fam134b1_V1_V2	+	Myotubes_Fam134b1_V1_V2_dox_Myotubes_Fam134b1_V1_V2			3.01929	0.00149057	2.83279	+	8.71072	2.60345	0.000239401	5.16637	+	6.76406	1.18231	0.129019	0.809664		2.51481	P18242	P18242;F8WIR1;A0A1B0GT66;F6Y6L6	CATD_MOUSE	Cathepsin D	Ctsd
20.265	19.597	20.8651	19.4448	19.9882	20.2548	19.3857	20.2066	19.8545	21.4375	21.1332	20.4676					+	Myotubes_Fam134b1_V1_V2_dox_Myotubes_Fam134b1_V1_V2			0.762313	0.125586	-0.770396		-1.65701	1.3976	0.00152594	-1.11685		-2.99774	1.48957	0.0797037	-1.19714		-3.21638	Q60598	Q60598;Q921L6	SRC8_MOUSE	Src substrate cortactin	Cttn
16.3323	16.588	15.1262	20.2592	15.8772	19.0454	14.6211	15.0189	13.8356	14.9613	15.1477	15.6883					+	Myotubes_Fam134b1_V1_V2_dox_Myotubes_Fam134b1_V1_V2			0.68067	0.163085	0.749786		1.49753	1.11079	0.00922006	3.12821		2.36212	0.878169	0.21503	-0.773858		-1.88585	Q9WTX6	Q9WTX6;Q3TPM3	CUL1_MOUSE	Cullin-1	Cul1
15.7868	15.8318	18.0211	17.4383	16.6753	19.9954	15.7961	16.7731	16.7471	17.2419	15.7808	15.2475									0.183509	0.746304	0.456476		0.481409	0.767319	0.0515015	1.94627		1.66683	0.19807	0.776194	0.348729		0.514903	Q9JLV5	Q9JLV5;F6R0N8;F6ZZK0	CUL3_MOUSE	Cullin-3	Cul3
16.2803	15.169	14.3142	17.6753	16.5239	20.2726	13.6896	14.7324	14.1446	12.1851	14.0384	13.5285									NaN	1	0		NaN	NaN	1	0		NaN	NaN	1	0		NaN	P53564-4	P53564;E9QKE9;H3BJQ9;H3BKF6;H3BLS0;P53564-2;P53564-4	CUX1_MOUSE	Isoform 4 of Homeobox protein cut-like 1	Cux1
16.4976	15.3816	16.6662	18.0243	19.1432	19.8359	15.8894	17.0532	15.5111	16.1437	17.0211	17.7602					+	Myotubes_Fam134b1_V1_V2_dox_Myotubes_Fam134b1_V1_V2			0.571863	0.228177	-0.793199		-1.28548	1.3443	0.00213148	2.02617	+	2.8746	0.554191	0.408282	-0.823726		-1.25094	Q9DB73	Q9DB73;Q9DB73-2;G3UZG6	NB5R1_MOUSE	NADH-cytochrome b5 reductase 1	Cyb5r1
20.3645	20.2989	20.3211	22.44	22.1174	23.9584	18.2372	18.9142	18.2466	18.9488	19.5432	20.0559			+	Myotubes_Fam134b1_V1_Fam134b2_V2_dox_Myotubes_Fam134b1_V1_V2	+	Myotubes_Fam134b1_V1_V2_dox_Myotubes_Fam134b1_V1_V2			1.19143	0.0396827	0.812238		2.53454	2.15595	0.000138329	3.32264	+	5.09988	1.26157	0.110714	-1.04998		-2.68829	Q9DCN2	Q9DCN2;F2Z456;Q9DCN2-2	NB5R3_MOUSE	NADH-cytochrome b5 reductase 3	Cyb5r3
22.2361	22.2506	22.4015	23.976	23.48	24.4425	19.7796	19.8921	19.898	18.0156	19.2832	19.1181			+	Myotubes_Fam134b1_V1_Fam134b2_V2_dox_Myotubes_Fam134b1_V1_V2	+	Myotubes_Fam134b1_V1_V2_dox_Myotubes_Fam134b1_V1_V2			3.01655	0.00147664	3.49041	+	8.69639	3.35373	0	5.16053	+	10.6335	1.23476	0.115749	1.05092		2.62908	Q9D0M3	Q9D0M3;Q9D0M3-2;A0A2R8VHK1	CY1_MOUSE	Cytochrome c1, heme protein, mitochondrial	Cyc1
17.8113	20.1206	17.7207	20.2419	20.7796	22.3592	15.2137	16.7731	16.1216	15.9499	15.4799	16.1357			+	Myotubes_Fam134b1_V1_Fam134b2_V2_dox_Myotubes_Fam134b1_V1_V2	+	Myotubes_Fam134b1_V1_V2_dox_Myotubes_Fam134b1_V1_V2			1.53655	0.0168146	2.69567	+	3.3313	2.86387	0.000379447	5.27171	+	7.93111	0.135554	0.851668	0.180978		0.367463	P62897	P62897	CYC_MOUSE	Cytochrome c, somatic	Cycs
18.9402	16.5027	18.4496	18.6866	18.2558	21.7334	16.5716	16.7987	13.3036	15.5387	15.8533	16.6523			+	Myotubes_Fam134b1_V1_Fam134b2_V2_dox_Myotubes_Fam134b1_V1_V2	+	Myotubes_Fam134b1_V1_V2_dox_Myotubes_Fam134b1_V1_V2			1.12514	0.0467317	1.9494		2.39249	1.44059	0.00156465	3.54384	+	3.09893	0.144083	0.8435	-0.45678		-0.388179	Q7TMB8	Q7TMB8;A0A0R4J119;Q7TMB8-2;A0A0U1RQ05	CYFP1_MOUSE	Cytoplasmic FMR1-interacting protein 1	Cyfip1
15.9233	15.3877	15.5282	18.4147	17.0317	19.2871	13.6296	14.4239	13.3277	12.7164	12.8164	13.3944									NaN	1	0		NaN	NaN	1	0		NaN	NaN	1	0		NaN	P63034	O08967;P63034;Q9QX11;P63034-2;P63034-3;A0A1B0GRX7;A0A1Y7VIW9;A0A8Z1RZY0;A2A517;G5E8Q4;Q3TZ02;Q99KH2;Q9QX11-2	CYH2_MOUSE	Cytohesin-2	Cyth2
16.8046	15.9804	15.8584	18.1648	18.3009	19.2052	17.1655	16.8484	16.786	16.0469	15.2326	15.4021					+	Myotubes_Fam134b1_V1_V2_dox_Myotubes_Fam134b1_V1_V2	+	Myotubes_Fam134b2_V1_V2_dox_Myotubes_Fam134b1_V1_V2	0.778847	0.120396	0.65395		1.68945	2.72934	0.000295385	2.99648	+	7.30772	2.12598	0.0337143	1.37278	+	5.00159	Q6PIX9	Q6PIX9;Q6PIX9-2	CQ080_MOUSE	Uncharacterized protein C17orf80 homolog	D11Wsu47e
17.83	14.5336	16.8846	18.9608	19.0795	20.2335	16.5018	16.3021	16.6523	13.0802	15.7911	15.3163					+	Myotubes_Fam134b1_V1_V2_dox_Myotubes_Fam134b1_V1_V2			0.584261	0.219329	1.6869		1.30968	2.14184	0.000134642	4.69542	+	5.05341	0.9775	0.176941	1.75623		2.0859	Q8R1F0	Q8R1F0	L10K_MOUSE	Leydig cell tumor 10 kDa protein homolog	D8Ertd738e
16.9577	17.0714	15.7235	19.2659	17.5167	21.147	17.1257	16.0951	14.6629	15.0992	13.3443	15.5775			+	Myotubes_Fam134b1_V1_Fam134b2_V2_dox_Myotubes_Fam134b1_V1_V2	+	Myotubes_Fam134b1_V1_V2_dox_Myotubes_Fam134b1_V1_V2			1.11686	0.0478618	1.91055		2.37495	1.68592	0.000657224	4.6362	+	3.71243	0.582747	0.385676	1.28752		1.30673	Q9ER88	Q9ER88;G3X9M0;A0A0R4J1B9;Q9ER88-2	RT29_MOUSE	28S ribosomal protein S29, mitochondrial	Dap3
19.7056	19.5768	18.3667	21.1642	19.8802	20.508	17.5951	17.1655	17.4496	16.3304	16.5003	16.6937			+	Myotubes_Fam134b1_V1_Fam134b2_V2_dox_Myotubes_Fam134b1_V1_V2	+	Myotubes_Fam134b1_V1_V2_dox_Myotubes_Fam134b1_V1_V2	+	Myotubes_Fam134b2_V1_V2_dox_Myotubes_Fam134b1_V1_V2	2.45453	0.00325581	2.70823	+	6.16641	3.31732	0	4.00936	+	10.4064	2.26055	0.0315159	0.895285		5.45495	O54784	O54784	DAPK3_MOUSE	Death-associated protein kinase 3	Dapk3
20.5261	19.9156	20.2066	22.5237	21.2707	22.8423	19.2764	18.8576	18.9965	17.68	18.6276	18.8454			+	Myotubes_Fam134b1_V1_Fam134b2_V2_dox_Myotubes_Fam134b1_V1_V2	+	Myotubes_Fam134b1_V1_V2_dox_Myotubes_Fam134b1_V1_V2			1.99644	0.00582609	1.83178	+	4.59323	2.51347	0.000216704	3.82793	+	6.39731	0.805711	0.254464	0.659154		1.74229	Q922B2	Q922B2	SYDC_MOUSE	Aspartate--tRNA ligase, cytoplasmic	Dars1
16.9087	18.3962	15.672	17.7996	20.8191	19.7307	13.3764	17.5432	14.1131	17.1655	17.8175	17.977					+	Myotubes_Fam134b1_V1_V2_dox_Myotubes_Fam134b1_V1_V2			0.32952	0.495509	-0.661031		-0.800531	0.914604	0.0253887	1.79644		1.95875	0.945368	0.189469	-2.64244		-2.02072	P31786	P31786;M0QWU8;Q4VWZ5	ACBP_MOUSE	Acyl-CoA-binding protein	Dbi
19.68	19.4596	20.0292	18.4869	19.8238	20.1745	19.1825	19.4496	19.4893	20.3645	20.5069	19.8207									0.886592	0.0881709	-0.507738		-1.90266	0.592324	0.132942	-0.735636		-1.32541	1.68952	0.0612844	-0.856862		-3.72193	Q9QXS6	Q9QXS6;Q9QXS6-2;Q9QXS6-3;A0A0R4J1E3;F7CPL2	DREB_MOUSE	Drebrin	Dbn1
16.2528	16.5865	14.7506	17.6979	17.0782	20.8042	16.5417	16.7731	16.1615	16.1317	15.5864	15.4576					+	Myotubes_Fam134b1_V1_V2_dox_Myotubes_Fam134b1_V1_V2			0.0811369	0.897998	0.138108		0.229705	1.12508	0.00821895	2.80154		2.39235	1.31599	0.102672	0.766888		2.81021	Q6PAC3	Q6PAC3	DCA13_MOUSE	DDB1- and CUL4-associated factor 13	Dcaf13
17.8423	18.3233	17.9826	18.562	18.9798	19.7647	15.7706	16.3478	15.7628	15.2288	15.4767	15.9385			+	Myotubes_Fam134b1_V1_Fam134b2_V2_dox_Myotubes_Fam134b1_V1_V2	+	Myotubes_Fam134b1_V1_V2_dox_Myotubes_Fam134b1_V1_V2			3.23605	0.00198742	2.5014	+	9.91582	3.01408	0.000530387	3.55415	+	8.68346	0.656801	0.335645	0.412358		1.45103	Q8BHC4	Q8BHC4	DCAKD_MOUSE	Dephospho-CoA kinase domain-containing protein	Dcakd
20.953	21.0951	20.2535	21.4972	22.1015	22.7574	19.7955	19.0717	19.4952	19.4191	19.5545	19.4252			+	Myotubes_Fam134b1_V1_Fam134b2_V2_dox_Myotubes_Fam134b1_V1_V2	+	Myotubes_Fam134b1_V1_V2_dox_Myotubes_Fam134b1_V1_V2			2.1042	0.00527341	1.30095	+	4.93107	2.71322	0.00029003	2.65241	+	7.23604	0.0187856	0.980773	-0.012118		-0.0564818	Q9JLM8	Q9JLM8;A0A0G2JGQ6;Q80VB6;Q9JLM8-2;A0A0G2JGR9	DCLK1_MOUSE	Serine/threonine-protein kinase DCLK1	Dclk1
20.0691	19.7796	16.4608	22.0691	17.5118	19.3072	18.0047	17.7273	13.5299	12.08	11.7722	13.0162			+	Myotubes_Fam134b1_V1_Fam134b2_V2_dox_Myotubes_Fam134b1_V1_V2					2.22356	0.00479325	6.48037	+	5.32723	NaN	1	0		NaN	1.29508	0.105006	4.13118		2.76307	Q6PGN3	Q6PGN3;A0A0A6YWI6;A0A0A6YX33;A0A0A6YX71;Q6PGN3-2;Q6PGN3-3;Q6PGN3-4;Q6PGN3-5;Q6PGN3-6	DCLK2_MOUSE	Serine/threonine-protein kinase DCLK2	Dclk2
14.4186	17.2326	18.2741	18.9757	17.1198	20.3097	17.0426	17.0743	16.4383	16.5387	16.7731	17.1357					+	Myotubes_Fam134b1_V1_V2_dox_Myotubes_Fam134b1_V1_V2			0.051383	0.937165	-0.174062		-0.149469	0.989414	0.0175841	1.98589		2.1102	0.0454026	0.948346	0.0358861		0.132839	O08788	O08788;E9Q3M3;E9Q586;D3YX34;O08788-2	DCTN1_MOUSE	Dynactin subunit 1	Dctn1
18.9054	18.5731	18.2967	19.7406	20.0426	20.2715	17.6096	17.6731	17.2787	17.5951	17.3836	17.5731			+	Myotubes_Fam134b1_V1_Fam134b2_V2_dox_Myotubes_Fam134b1_V1_V2	+	Myotubes_Fam134b1_V1_V2_dox_Myotubes_Fam134b1_V1_V2			2.33104	0.00401856	1.07443	+	5.70523	3.92835	0	2.50093	+	14.9072	0.00750371	0.996041	0.00318654		0.0228418	Q99KJ8	Q99KJ8	DCTN2_MOUSE	Dynactin subunit 2	Dctn2
18.0691	18.5507	17.5507	21.1704	18.7828	20.6088	17.2137	17.3056	16.5111	16.5702	16.6662	17.0532			+	Myotubes_Fam134b1_V1_Fam134b2_V2_dox_Myotubes_Fam134b1_V1_V2	+	Myotubes_Fam134b1_V1_V2_dox_Myotubes_Fam134b1_V1_V2			1.7884	0.0107929	1.29365	+	3.98905	2.01631	0.000344828	3.4241	+	4.65418	0.352535	0.598831	0.246953		0.848236	Q8CBY8	Q8CBY8;Q3TRR2;Q8CBY8-2	DCTN4_MOUSE	Dynactin subunit 4	Dctn4
17.0847	16.1277	17.6168	18.7173	17.1308	19.662	15.8533	14.7401	14.7628	14.7366	16.1497	15.1596			+	Myotubes_Fam134b1_V1_Fam134b2_V2_dox_Myotubes_Fam134b1_V1_V2	+	Myotubes_Fam134b1_V1_V2_dox_Myotubes_Fam134b1_V1_V2			1.23911	0.035196	1.59447		2.63865	1.6873	0.000659091	3.15475	+	3.71609	0.154284	0.829799	-0.229875		-0.412687	Q9QZB9	Q9QZB9	DCTN5_MOUSE	Dynactin subunit 5	Dctn5
17.9258	17.5731	17.0951	17.9421	19.5432	20.5143	16.2175	15.5922	14.4974	15.8088	15.68	15.9948			+	Myotubes_Fam134b1_V1_Fam134b2_V2_dox_Myotubes_Fam134b1_V1_V2	+	Myotubes_Fam134b1_V1_V2_dox_Myotubes_Fam134b1_V1_V2			2.56766	0.00270487	1.70346	+	6.61608	2.0117	0.000343558	3.50533	+	4.63997	0.313762	0.639378	-0.392152		-0.767551	Q3U1J4	Q3U1J4;A0A494BAF6	DDB1_MOUSE	DNA damage-binding protein 1	Ddb1
19.4252	21.5731	20.6364	19.4083	22.6992	26.0935	20.3857	20.9882	21.0292	20.265	20.7307	20.7955									0.0271702	0.968893	-0.0521278		-0.0809702	0.478953	0.235298	2.13662		1.10298	0.312347	0.6411	0.203973		0.764576	Q922Z0	Q922Z0	OXDD_MOUSE	D-aspartate oxidase	Ddo
18.9882	18.0047	19.0479	19.7764	19.3495	19.9186	16.9431	17.1752	16.1713	16.1536	16.5805	16.8965			+	Myotubes_Fam134b1_V1_Fam134b2_V2_dox_Myotubes_Fam134b1_V1_V2	+	Myotubes_Fam134b1_V1_V2_dox_Myotubes_Fam134b1_V1_V2			2.22429	0.00480338	2.13671	+	5.32973	3.47357	0	3.13794	+	11.4145	0.231631	0.738499	0.219662		0.590448	O54734	O54734	OST48_MOUSE	Dolichyl-diphosphooligosaccharide--protein glycosyltransferase 48 kDa subunit	Ddost
20.5261	20.953	20.2419	21.1825	20.7876	24.8858	22.0258	22.5117	22.1488	21.8269	21.6584	21.7182			+	Myotubes_Fam134b1_V1_Fam134b2_V2_dox_Myotubes_Fam134b1_V1_V2					2.26298	0.00455385	-1.16079		-5.46345	0.158064	0.732112	0.550805		0.421698	1.48707	0.0794314	0.494294		3.21035	Q91VR5	Q91VR5;A0A1Y7VM48	DDX1_MOUSE	ATP-dependent RNA helicase DDX1	Ddx1
26.4504	16.0746	25.9157	28.9372	27.6458	29.9259	23.7895	14.4678	23.632	22.4775	22.7533	23.976					+	Myotubes_Fam134b1_V1_V2_dox_Myotubes_Fam134b1_V1_V2			0.0251144	0.970164	-0.255338		-0.0750048	2.69727	0.000281525	5.76738	+	7.16569	0.321077	0.632797	-2.43913		-0.782894	Q80Y44	Q80Y44	DDX10_MOUSE	Probable ATP-dependent RNA helicase DDX10	Ddx10
19.6096	20.0156	19.4395	20.1457	20.4775	19.853	19.2832	19.2945	19.1482	19.113	18.8545	18.7828			+	Myotubes_Fam134b1_V1_Fam134b2_V2_dox_Myotubes_Fam134b1_V1_V2	+	Myotubes_Fam134b1_V1_V2_dox_Myotubes_Fam134b1_V1_V2			1.75356	0.0108448	0.771492		3.89353	2.41543	0.000185687	1.24198	+	6.01717	1.37117	0.09363	0.325183		2.93637	Q501J6	Q501J6;Q3U741	DDX17_MOUSE	Probable ATP-dependent RNA helicase DDX17	Ddx17
15.1744	16.8846	15.3665	18.4505	16.4404	21.1515	14.5627	16.2382	15.906	16.8238	16.6024	16.6068									0.729242	0.141514	-0.869124		-1.5923	0.664286	0.0924281	2.00317		1.46561	1.00543	0.170766	-1.10869		-2.14297	Q8K363	Q8K363;F6ZX28	DDX18_MOUSE	ATP-dependent RNA helicase DDX18	Ddx18
15.7531	16.1699	15.5284	18.2368	16.5547	21.2532	14.3581	14.0701	14.1908	12.584	13.4252	13.5507			+	Myotubes_Fam134b1_V1_Fam134b2_V2_dox_Myotubes_Fam134b1_V1_V2	+	Myotubes_Fam134b1_V1_V2_dox_Myotubes_Fam134b1_V1_V2			2.74301	0.00197909	2.63048	+	7.369	1.75736	0.000573737	5.49492	+	3.90388	1.49906	0.07887	1.01966	+	3.23942	Q61655	Q9QY15;Q61655;Q9QY15-2	DD19A_MOUSE	ATP-dependent RNA helicase DDX19A	Ddx19a
19.9742	19.8817	19.3167	22.0459	19.8682	19.3356	19.7987	20.1946	19.8712	20.0292	19.7892	19.6731									0.174639	0.760494	-0.106291		-0.460772	0.282543	0.510132	0.586087		0.701349	0.316817	0.635599	0.124325		0.773966	Q9JIK5	Q9JIK5	DDX21_MOUSE	Nucleolar RNA helicase 2	Ddx21
16.1985	16.8124	18.8331	17.3717	17.9556	19.9927	15.906	16.8113	16.0826	16.601	16.2456	16.4815					+	Myotubes_Fam134b1_V1_V2_dox_Myotubes_Fam134b1_V1_V2			0.44967	0.331001	0.838647		1.04483	1.17206	0.00641439	1.99729		2.49272	0.233532	0.734874	-0.176065		-0.594664	D3Z0M9	D3Z0M9	D3Z0M9_MOUSE	RNA helicase	Ddx23
17.3897	15.4756	14.8635	18.6357	16.9342	20.4906	12.9405	15.3853	16.183	15.7073	15.7099	15.887					+	Myotubes_Fam134b1_V1_V2_dox_Myotubes_Fam134b1_V1_V2			0.06453	0.923748	0.141503		0.185415	1.32799	0.00220859	2.91876	+	2.8374	0.404123	0.548309	-0.931803		-0.953468	Q9ESV0	Q9ESV0;F8WJA0	DDX24_MOUSE	ATP-dependent RNA helicase DDX24	Ddx24
15.4775	15.0291	15.6197	17.9943	17.187	20.3574	16.582	16.5402	16.5922	17.0102	16.2769	16.2787			+	Myotubes_Fam134b1_V1_Fam134b2_V2_dox_Myotubes_Fam134b1_V1_V2	+	Myotubes_Fam134b1_V1_V2_dox_Myotubes_Fam134b1_V1_V2			1.71695	0.0120168	-1.14647		-3.79482	0.948639	0.0213229	1.99098		2.02733	0.0709098	0.922553	0.0495605		0.202571	Q921N6	Q921N6;H3BLJ6;Q921N6-2	DDX27_MOUSE	Probable ATP-dependent RNA helicase DDX27	Ddx27
15.8498	16.2567	16.2603	18.053	16.5167	20.1747	15.9362	15.1277	14.0443	14.726	15.4608	15.0362			+	Myotubes_Fam134b1_V1_Fam134b2_V2_dox_Myotubes_Fam134b1_V1_V2	+	Myotubes_Fam134b1_V1_V2_dox_Myotubes_Fam134b1_V1_V2			1.84402	0.00908423	1.04793	+	4.14475	1.37025	0.00183046	3.1738	+	2.93424	0.021725	0.980862	-0.0382865		-0.0651149	Q9CWT6	Q9CWT6	DDX28_MOUSE	Probable ATP-dependent RNA helicase DDX28	Ddx28
16.8195	14.5445	15.3147	18.3883	17.1106	21.3973	13.445	13.5079	12.8784	15.6467	15.0447	13.35					+	Myotubes_Fam134b1_V1_V2_dox_Myotubes_Fam134b1_V1_V2			0.386139	0.410619	0.879104		0.917022	1.38392	0.00166008	4.28493	+	2.96588	0.915127	0.19847	-1.40339		-1.9598	Q6NZQ2	Q6NZQ2	DDX31_MOUSE	Probable ATP-dependent RNA helicase DDX31	Ddx31
18.5694	17.9992	16.472	18.8537	19.2832	20.4989	16.8965	17.1752	17.4415	13.8727	15.2985	15.7445			+	Myotubes_Fam134b1_V1_Fam134b2_V2_dox_Myotubes_Fam134b1_V1_V2	+	Myotubes_Fam134b1_V1_V2_dox_Myotubes_Fam134b1_V1_V2			1.48801	0.0179081	2.70831	+	3.21262	2.43827	0.000194726	4.57337	+	6.10398	1.70119	0.0614295	2.1992	+	3.75284	Q8VDW0	Q8VDW0;Q8VDW0-2	DX39A_MOUSE	ATP-dependent RNA helicase DDX39A	Ddx39a
15.9836	16.8238	19.0769	18.7667	18.5088	19.8226	12.0732	16.3127	18.8876	17.4576	16.3092	17.2696					+	Myotubes_Fam134b1_V1_V2_dox_Myotubes_Fam134b1_V1_V2			0.102716	0.875461	0.282618		0.285583	1.70579	0.000673114	2.02057	+	3.76507	0.24569	0.718164	-1.25427		-0.62148	Q9Z1N5	Q9Z1N5	DX39B_MOUSE	Spliceosome RNA helicase Ddx39b	Ddx39b
21.1332	20.3538	20.1704	22.5592	21.002	19.9075	20.5823	20.5356	20.3538	19.8408	19.8144	19.7987			+	Myotubes_Fam134b1_V1_Fam134b2_V2_dox_Myotubes_Fam134b1_V1_V2	+	Myotubes_Fam134b1_V1_V2_dox_Myotubes_Fam134b1_V1_V2	+	Myotubes_Fam134b2_V1_V2_dox_Myotubes_Fam134b1_V1_V2	1.16908	0.0415691	0.734504		2.48631	0.804181	0.0434622	1.33827		1.73928	3.16466	0.0130526	0.672643		9.5028	Q62167	Q62167	DDX3X_MOUSE	ATP-dependent RNA helicase DDX3X	Ddx3x
16.0698	16.0208	16.0724	19.3096	16.6048	20.4051	17.6168	16.7987	17.3145	16.8113	16.8113	16.68			+	Myotubes_Fam134b1_V1_Fam134b2_V2_dox_Myotubes_Fam134b1_V1_V2	+	Myotubes_Fam134b1_V1_V2_dox_Myotubes_Fam134b1_V1_V2			3.96403	0	-0.71319		-15.2211	0.822092	0.0405815	2.00565		1.7746	0.914989	0.198377	0.475815		1.95952	Q62095	Q62095	DDX3Y_MOUSE	ATP-dependent RNA helicase DDX3Y	Ddx3y
18.1002	17.5951	17.7796	20.4972	18.2696	20.9069	17.0638	17.2787	16.8846	15.7911	15.9725	16.0447			+	Myotubes_Fam134b1_V1_Fam134b2_V2_dox_Myotubes_Fam134b1_V1_V2	+	Myotubes_Fam134b1_V1_V2_dox_Myotubes_Fam134b1_V1_V2	+	Myotubes_Fam134b2_V1_V2_dox_Myotubes_Fam134b1_V1_V2	3.47098	0	1.88886	+	11.397	2.06512	0.000243839	3.95511	+	4.80645	2.94721	0.0113455	1.1396	+	8.34091	Q91VN6	Q91VN6;A0A1S6GWJ4	DDX41_MOUSE	Probable ATP-dependent RNA helicase DDX41	Ddx41
15.9959	15.9292	17.2137	18.5642	17.7471	21.0588	15.2438	15.2769	15.8509	14.6828	15.1357	14.9246			+	Myotubes_Fam134b1_V1_Fam134b2_V2_dox_Myotubes_Fam134b1_V1_V2	+	Myotubes_Fam134b1_V1_V2_dox_Myotubes_Fam134b1_V1_V2			1.54369	0.0163975	1.46524	+	3.34896	1.85982	0.000410929	4.20903	+	4.18972	1.07859	0.155262	0.542793		2.29444	Q569Z5	Q569Z5;F8WHR6;Q569Z5-2	DDX46_MOUSE	Probable ATP-dependent RNA helicase DDX46	Ddx46
17.154	17.2143	17.4496	18.5023	17.4826	19.6727	17.3667	17.4004	17.2604	17.3752	16.977	17.1357					+	Myotubes_Fam134b1_V1_V2_dox_Myotubes_Fam134b1_V1_V2			0.305419	0.533055	0.110026		0.749975	1.01415	0.0151655	1.38989		2.16087	0.661513	0.332985	0.179861		1.46021	Q9CWX9	Q9CWX9;A0A0N4SVK2;A0A0N4SVT1;F6QKD2	DDX47_MOUSE	Probable ATP-dependent RNA helicase DDX47	Ddx47
16.1886	15.1893	15.2399	18.3039	17.2006	20.5831	14.8679	14.0508	13.5802	12.8186	11.9193	13.2609									NaN	1	0		NaN	NaN	1	0		NaN	NaN	1	0		NaN	Q4FZF3	Q4FZF3	DDX49_MOUSE	Probable ATP-dependent RNA helicase DDX49	Ddx49
22.0426	22.0789	21.8689	23.4551	22.7776	23.7796	21.5261	21.5869	21.632	21.0951	20.9672	20.8876			+	Myotubes_Fam134b1_V1_Fam134b2_V2_dox_Myotubes_Fam134b1_V1_V2	+	Myotubes_Fam134b1_V1_V2_dox_Myotubes_Fam134b1_V1_V2	+	Myotubes_Fam134b2_V1_V2_dox_Myotubes_Fam134b1_V1_V2	3.47732	0	1.0135	+	11.4397	2.83916	0.000355556	2.35412	+	7.81318	3.04199	0.013	0.598387		8.83028	Q61656	Q61656;Q8BTS0;B1ARB9;B1ARC0;S4R1I6;S4R1E3	DDX5_MOUSE	Probable ATP-dependent RNA helicase DDX5	Ddx5
16.7696	16.5527	17.7667	17.9493	17.1226	20.3001	16.8727	17.8906	18.2185	18.2604	18.4775	18.0743			+	Myotubes_Fam134b1_V1_Fam134b2_V2_dox_Myotubes_Fam134b1_V1_V2					1.47028	0.0177633	-1.24108		-3.16985	0.0679364	0.891	0.186598		0.194597	0.654913	0.336795	-0.610176		-1.44736	Q99MJ9	Q99MJ9	DDX50_MOUSE	ATP-dependent RNA helicase DDX50	Ddx50
15.8823	15.7615	14.9963	18.7444	16.2768	20.2696	14.5121	14.4252	13.8964	15.9153	15.4767	15.2061					+	Myotubes_Fam134b1_V1_V2_dox_Myotubes_Fam134b1_V1_V2	+	Myotubes_Fam134b2_V1_V2_dox_Myotubes_Fam134b1_V1_V2	0.013343	0.98242	0.0139592		0.0403554	1.15328	0.00742614	2.89756		2.45242	1.94712	0.0399352	-1.25482		-4.44447	Q6P9R1	Q6P9R1	DDX51_MOUSE	ATP-dependent RNA helicase DDX51	Ddx51
15.8587	15.2129	15.9243	18.2208	16.7759	19.9211	16.4203	16.0014	12.6536	16.1713	16.4318	15.9246					+	Myotubes_Fam134b1_V1_V2_dox_Myotubes_Fam134b1_V1_V2			0.880393	0.0905747	-0.510588		-1.89029	1.0877	0.0102983	2.13003		2.31354	0.406526	0.545233	-1.15081		-0.958321	Q8K301	Q8K301	DDX52_MOUSE	Probable ATP-dependent RNA helicase DDX52	Ddx52
17.5039	16.004	14.4906	19.4196	17.7382	19.7321	12.3219	14.3435	15.5322	14.4512	12.4987	12.854									NaN	1	0		NaN	NaN	1	0		NaN	NaN	1	0		NaN	Q8K4L0	Q8K4L0	DDX54_MOUSE	ATP-dependent RNA helicase DDX54	Ddx54
15.9641	16.734	14.7638	18.5038	17.4468	20.7081	13.9121	13.638	14.6077	12.4767	14.8727	18.4211					+	Myotubes_Fam134b1_V1_V2_dox_Myotubes_Fam134b1_V1_V2			0.112307	0.861441	0.563768		0.309867	0.853494	0.0343537	3.62939		1.83677	0.276264	0.681334	-1.20425		-0.687879	Q6ZPL9	Q6ZPL9;E9Q9T6	DDX55_MOUSE	ATP-dependent RNA helicase DDX55	Ddx55
15.4041	14.4849	15.5122	17.1062	17.6911	20.0287	17.0319	16.9882	17.0102	16.68	15.5387	16.5552					+	Myotubes_Fam134b1_V1_V2_dox_Myotubes_Fam134b1_V1_V2			1.08597	0.051634	-1.12425		-2.30991	0.981714	0.0180212	2.01736		2.09449	0.97433	0.177869	0.752084		2.07945	Q9D0R4	Q9D0R4;Q5SVX2	DDX56_MOUSE	Probable ATP-dependent RNA helicase DDX56	Ddx56
17.9373	18.9601	18.4046	20.3538	19.7056	20.2728	18.5242	18.4129	18.0047	16.7207	17.734	17.4334			+	Myotubes_Fam134b1_V1_Fam134b2_V2_dox_Myotubes_Fam134b1_V1_V2	+	Myotubes_Fam134b1_V1_V2_dox_Myotubes_Fam134b1_V1_V2			1.26675	0.0324842	1.138		2.69978	2.82603	0.000345324	2.81471	+	7.75114	1.39806	0.0891236	1.01791	+	2.9988	P54823	P54823	DDX6_MOUSE	Probable ATP-dependent RNA helicase DDX6	Ddx6
20.2877	19.2419	19.9214	21.4726	21.1079	22.1174	18.4211	18.1206	18.0047	17.7005	18.0532	18.2696			+	Myotubes_Fam134b1_V1_Fam134b2_V2_dox_Myotubes_Fam134b1_V1_V2	+	Myotubes_Fam134b1_V1_V2_dox_Myotubes_Fam134b1_V1_V2			2.184	0.00512065	1.80925	+	5.19326	3.33405	0	3.5582	+	10.5101	0.349446	0.601525	0.17437		0.841863	Q9CQ62	Q9CQ62	DECR_MOUSE	2,4-dienoyl-CoA reductase [(3E)-enoyl-CoA-producing], mitochondrial	Decr1
16.481	17.3408	16.5387	18.9158	16.9182	21.5204	16.2714	14.4172	12.7917	12.2277	16.1908	14.4318					+	Myotubes_Fam134b1_V1_V2_dox_Myotubes_Fam134b1_V1_V2			0.995367	0.0642191	2.50342		2.12237	1.2895	0.00283472	4.8347		2.75056	0.0471613	0.947102	0.210028		0.137748	Q9WV68	Q9WV68;A0A494B909;A0A494BB28;A0A494B906	DECR2_MOUSE	Peroxisomal 2,4-dienoyl-CoA reductase [(3E)-enoyl-CoA-producing]	Decr2
18.3056	17.7005	19.0346	20.4676	19.4025	19.5403	17.4656	15.6467	16.392	13.5142	15.5893	15.4318			+	Myotubes_Fam134b1_V1_Fam134b2_V2_dox_Myotubes_Fam134b1_V1_V2	+	Myotubes_Fam134b1_V1_V2_dox_Myotubes_Fam134b1_V1_V2			1.98061	0.00578738	3.5018	+	4.54507	2.5748	0.000233577	4.95839	+	6.64538	0.908848	0.20012	1.65636		1.9472	Q7TNV0	Q7TNV0;D3YVJ6;E9Q8Y1	DEK_MOUSE	Protein DEK	Dek
16.9572	14.5637	15.8723	19.4401	17.0743	19.8126	14.7684	14.4663	13.331	12.5289	10.6291	12.8163									NaN	1	0		NaN	NaN	1	0		NaN	NaN	1	0		NaN	Q8C4S8	Q8C4S8	DEN2A_MOUSE	DENN domain-containing protein 2A	Dennd2a
17.1309	17.7987	15.5422	18.6421	16.8967	19.6736	16.2512	17.2232	12.646	16.412	16.9083	16.5234					+	Myotubes_Fam134b1_V1_V2_dox_Myotubes_Fam134b1_V1_V2			0.110434	0.86323	0.209307		0.30515	1.01913	0.0150566	1.78956		2.17112	0.371065	0.58	-1.24113		-0.886284	Q924W7	Q924W7	DEN2B_MOUSE	DENN domain-containing protein 2B	Dennd2b
21.6971	21.6364	21.1642	23.8576	23.5754	25.3745	22.1765	21.7348	21.2877	22.821	23.0967	22.85			+	Myotubes_Fam134b1_V1_Fam134b2_V2_dox_Myotubes_Fam134b1_V1_V2	+	Myotubes_Fam134b1_V1_V2_dox_Myotubes_Fam134b1_V1_V2	+	Myotubes_Fam134b2_V1_V2_dox_Myotubes_Fam134b1_V1_V2	2.77183	0.00156584	-1.4233		-7.49971	1.11996	0.0085419	1.34661		2.3815	1.92829	0.0402857	-1.18957		-4.38863	P31001	P31001	DESM_MOUSE	Desmin	Des
15.8707	15.3764	15.7783	18.8232	17.0849	19.744	14.887	13.9388	13.709	12.4542	14.9106	15.1674					+	Myotubes_Fam134b1_V1_V2_dox_Myotubes_Fam134b1_V1_V2			0.787193	0.117166	1.49772		1.70585	1.70243	0.000669875	4.37327	+	3.75612	0.000297386	1	0.000855128		0.000912696	Q99L04	Q99L04	DHRS1_MOUSE	Dehydrogenase/reductase SDR family member 1	Dhrs1
16.3328	15.6324	16.1772	17.922	17.9218	20.3569	15.3547	14.7524	14.8679	14.4448	15.4415	16.0014					+	Myotubes_Fam134b1_V1_V2_dox_Myotubes_Fam134b1_V1_V2			0.679998	0.163381	0.751571		1.49622	1.67892	0.000654135	3.43771	+	3.69402	0.244745	0.718878	-0.30426		-0.619405	Q9CXR1	Q9CXR1;A0A1Y7VN19	DHRS7_MOUSE	Dehydrogenase/reductase SDR family member 7	Dhrs7
16.4971	18.4576	18.5915	18.4721	19.3899	20.1612	15.8846	15.7046	16.7731	13.5864	16.0554	15.5234			+	Myotubes_Fam134b1_V1_Fam134b2_V2_dox_Myotubes_Fam134b1_V1_V2	+	Myotubes_Fam134b1_V1_V2_dox_Myotubes_Fam134b1_V1_V2			1.29582	0.0301558	2.79369		2.76472	2.05936	0.000241956	4.28602	+	4.78828	0.579354	0.388341	1.06572		1.30011	Q99J47	Q99J47;Q99J47-2;Z4YKT6	DRS7B_MOUSE	Dehydrogenase/reductase SDR family member 7B	Dhrs7b
16.4954	15.2898	15.409	18.1941	17.6954	20.2933	17.9601	17.6168	17.6311	18.1002	17.8113	17.7471			+	Myotubes_Fam134b1_V1_Fam134b2_V2_dox_Myotubes_Fam134b1_V1_V2					2.24633	0.00447516	-2.15482		-5.40558	0.450934	0.266562	0.841391		1.04735	0.408404	0.543216	-0.150178		-0.96211	O35286	O35286;A2A4P0;G3X8X0;A0A0G2JG10;A2A4N9;Q05BH3;Q497W9	DHX15_MOUSE	ATP-dependent RNA helicase DHX15	Dhx15
16.0378	14.9276	14.6494	17.3882	17.0615	20.4566	16.6024	16.7987	16.5582	15.8751	16.435	16.1317					+	Myotubes_Fam134b1_V1_V2_dox_Myotubes_Fam134b1_V1_V2			0.972631	0.0687444	-0.942343		-2.07599	0.920579	0.0248707	2.15485		1.97075	1.33063	0.100521	0.505844		2.84342	Q6PGC1	Q6PGC1	DHX29_MOUSE	ATP-dependent RNA helicase DHX29	Dhx29
18.1927	16.69	15.6974	17.8179	18.0065	19.7501	17.4893	17.8606	17.4656	17.7796	18.0047	18.0156									0.667267	0.169763	-1.07328		-1.47142	0.404551	0.323965	0.591544		0.954333	1.0324	0.164705	-0.328108		-2.19846	Q99PU8-2	Q99PU8;A0A0G2JGL8;Q99PU8-2;Q99PU8-3	DHX30_MOUSE	Isoform 2 of ATP-dependent RNA helicase DHX30	Dhx30
17.0835	15.2472	15.8119	18.0746	17.2623	20.3383	16.5657	16.3056	16.4415	16.4366	15.7808	15.7911					+	Myotubes_Fam134b1_V1_V2_dox_Myotubes_Fam134b1_V1_V2			0.0255953	0.969833	0.0446758		0.0764026	1.26808	0.00306497	2.55557		2.70273	0.882244	0.21306	0.434764		1.89398	Q8VHK9	Q8VHK9	DHX36_MOUSE	ATP-dependent DNA/RNA helicase DHX36	Dhx36
16.061	16.1765	15.9661	18.1752	16.1192	18.4024	13.4979	13.8904	13.5098	13.1485	12.386	15.3718			+	Myotubes_Fam134b1_V1_Fam134b2_V2_dox_Myotubes_Fam134b1_V1_V2	+	Myotubes_Fam134b1_V1_V2_dox_Myotubes_Fam134b1_V1_V2			1.27118	0.0317712	2.43247		2.70965	1.56762	0.00109991	3.93016	+	3.40855	0.000979359	0.999847	-0.00271765		-0.00300336	Q6NZL1	Q6NZL1	Q6NZL1_MOUSE	DEAH (Asp-Glu-Ala-His) box polypeptide 37	Dhx37
16.6613	15.5032	16.1714	17.2647	17.5329	20.594	12.7655	13.9868	15.2475	14.1033	13.2213	13.1872			+	Myotubes_Fam134b1_V1_Fam134b2_V2_dox_Myotubes_Fam134b1_V1_V2	+	Myotubes_Fam134b1_V1_V2_dox_Myotubes_Fam134b1_V1_V2			2.35568	0.00363294	2.60807	+	5.79488	1.95628	0.000329412	4.95994	+	4.47184	0.253496	0.707139	0.495997		0.638569	Q80X98	Q80X98	Q80X98_MOUSE	RNA helicase	Dhx38
17.304	15.3003	14.2271	18.5305	17.4597	20.9352	13.2279	13.2998	14.2544	13.1938	14.1596	15.2475					+	Myotubes_Fam134b1_V1_V2_dox_Myotubes_Fam134b1_V1_V2			0.582688	0.220034	1.41019		1.30662	1.80107	0.000392484	4.77484	+	4.02414	0.374144	0.579453	-0.606252		-0.892578	Q6PE54	Q6PE54;Q5SXR4	DHX40_MOUSE	Probable ATP-dependent RNA helicase DHX40	Dhx40
15.0737	16.4388	15.8198	18.3188	17.3535	20.4227	12.9204	13.1777	14.3574	13.6773	12.7524	12.0884			+	Myotubes_Fam134b1_V1_Fam134b2_V2_dox_Myotubes_Fam134b1_V1_V2	+	Myotubes_Fam134b1_V1_V2_dox_Myotubes_Fam134b1_V1_V2			2.07676	0.00509222	2.93808	+	4.84332	2.3472	0.000167832	5.85897	+	5.76392	0.432775	0.515729	0.645809		1.01108	Q6P5D3	Q6P5D3;Q6P5D3-2;Q6P5D3-3	DHX57_MOUSE	Putative ATP-dependent RNA helicase DHX57	Dhx57
15.4041	17.2877	16.7179	17.7475	17.7316	20.2369	18.2372	18.2604	18.2558	18.9171	18.0847	17.9826			+	Myotubes_Fam134b1_V1_Fam134b2_V2_dox_Myotubes_Fam134b1_V1_V2					1.3741	0.0229696	-1.85823		-2.94314	0.0989878	0.83621	0.24389		0.276054	0.0927627	0.89704	-0.0769761		-0.260031	O70133	E9QNN1;O70133;A0A087WPL5;O70133-2;Q3UR42;A0A087WRT3;A0A0R4J2C3	DHX9_MOUSE	ATP-dependent RNA helicase A	Dhx9
16.3137	15.7173	15.0189	18.6449	17.1704	20.1975	11.7739	12.9903	13.9379	12.258	12.6071	12.346									NaN	1	0		NaN	NaN	1	0		NaN	NaN	1	0		NaN	Q9Z207	Q9Z207;F8WIG5;A0A2I3BQ45	DIAP3_MOUSE	Protein diaphanous homolog 3	Diaph3
16.0919	15.5566	15.7575	17.8657	17.5308	20.4794	16.0405	16.1655	16.9083	15.6068	15.8012	15.0951					+	Myotubes_Fam134b1_V1_V2_dox_Myotubes_Fam134b1_V1_V2			0.501823	0.27965	0.300987		1.14815	1.51145	0.00125665	3.1243	+	3.26962	1.19252	0.124578	0.870398		2.53691	Q9D0D4	Q9D0D4	DIM1_MOUSE	Probable dimethyladenosine transferase	Dimt1
19.3941	18.4656	19.0795	17.9402	18.6601	20.1595	16.8965	17.6731	17.4815	15.8088	16.1437	15.9613			+	Myotubes_Fam134b1_V1_Fam134b2_V2_dox_Myotubes_Fam134b1_V1_V2	+	Myotubes_Fam134b1_V1_V2_dox_Myotubes_Fam134b1_V1_V2	+	Myotubes_Fam134b2_V1_V2_dox_Myotubes_Fam134b1_V1_V2	3.31606	0.0015493	3.00852	+	10.3986	1.95306	0.000328638	2.94869	+	4.46219	2.26039	0.0313165	1.37914	+	5.45442	Q3USZ8	Q3USZ8	DIK2A_MOUSE	Divergent protein kinase domain 2A	Dipk2a
16.0628	15.9138	17.6024	17.9521	18.1407	19.9079	16.068	16.9316	13.4526	14.6154	14.92	15.1115			+	Myotubes_Fam134b1_V1_Fam134b2_V2_dox_Myotubes_Fam134b1_V1_V2	+	Myotubes_Fam134b1_V1_V2_dox_Myotubes_Fam134b1_V1_V2			1.37378	0.0229446	1.64405	+	2.94239	2.38924	0.000178108	3.7846	+	5.91888	0.222438	0.74547	0.601775		0.569966	Q9CSH3	Q9CSH3;A0A2I3BR78	RRP44_MOUSE	Exosome complex exonuclease RRP44	Dis3
17.195	16.8045	17.9658	16.9399	17.5478	20.0813	18.4046	17.9882	18.265	19.2809	18.5507	18.2372			+	Myotubes_Fam134b1_V1_Fam134b2_V2_dox_Myotubes_Fam134b1_V1_V2					1.38608	0.0223158	-1.36788		-2.9709	0.189304	0.673366	-0.499959		-0.494796	0.638122	0.347134	-0.470403		-1.41466	Q9ESX5	Q9ESX5;A2AN81;B7ZCL7;F6YUI5	DKC1_MOUSE	H/ACA ribonucleoprotein complex subunit DKC1	Dkc1
20.5356	20.0821	19.7173	22.265	21.5731	23.9847	18.7987	18.5507	18.3233	17.83	17.7073	17.92			+	Myotubes_Fam134b1_V1_Fam134b2_V2_dox_Myotubes_Fam134b1_V1_V2	+	Myotubes_Fam134b1_V1_V2_dox_Myotubes_Fam134b1_V1_V2	+	Myotubes_Fam134b2_V1_V2_dox_Myotubes_Fam134b1_V1_V2	3.14171	0.00170811	2.29263	+	9.37352	2.57707	0.000235294	4.78853	+	6.6547	2.09704	0.0365949	0.738518		4.90805	Q8BMF4	Q8BMF4	ODP2_MOUSE	Dihydrolipoyllysine-residue acetyltransferase component of pyruvate dehydrogenase complex, mitochondrial	Dlat
18.9171	18.8817	18.5988	20.2877	20.2302	22.002	17.0211	17.1556	16.6382	16.8238	16.7987	17.2967			+	Myotubes_Fam134b1_V1_Fam134b2_V2_dox_Myotubes_Fam134b1_V1_V2	+	Myotubes_Fam134b1_V1_V2_dox_Myotubes_Fam134b1_V1_V2			3.17709	0.00189222	1.82612	+	9.57357	2.51633	0.000217195	3.86692	+	6.40871	0.0533891	0.943045	-0.0347513		-0.155007	O08749	O08749	DLDH_MOUSE	Dihydrolipoyl dehydrogenase, mitochondrial	Dld
16.3666	16.3599	14.5958	18.0228	16.197	19.1595	16.2895	16.3003	15.8188	16.0659	15.4608	15.2549					+	Myotubes_Fam134b1_V1_V2_dox_Myotubes_Fam134b1_V1_V2			0.101593	0.87612	0.180216		0.282717	1.15356	0.00743141	2.1992		2.45301	0.86835	0.220743	0.542312		1.8663	Q8K4R9	Q8K4R9;A0A0R4J0G7;Q8K4R9-2;Q8K4R9-3;A0A2I3BPW9;A0A2I3BQS1;E9QQ48	DLGP5_MOUSE	Disks large-associated protein 5	Dlgap5
19.2581	18.9112	18.9459	21.3321	20.6714	22.2736	18.3538	18.265	18.2372	17.0426	17.4656	17.4736			+	Myotubes_Fam134b1_V1_Fam134b2_V2_dox_Myotubes_Fam134b1_V1_V2	+	Myotubes_Fam134b1_V1_V2_dox_Myotubes_Fam134b1_V1_V2	+	Myotubes_Fam134b2_V1_V2_dox_Myotubes_Fam134b1_V1_V2	3.16451	0.00182659	1.71115	+	9.50195	2.96486	0.000472906	4.09842	+	8.43009	2.54752	0.0302041	0.958077		6.53402	Q9D2G2	Q9D2G2;Q9D2G2-2	ODO2_MOUSE	Dihydrolipoyllysine-residue succinyltransferase component of 2-oxoglutarate dehydrogenase complex, mitochondrial	Dlst
15.9965	16.133	15.8211	18.7531	18.0133	20.7794	13.6462	12.9677	14.1309	13.1242	13.3384	12.7156									NaN	1	0		NaN	NaN	1	0		NaN	NaN	1	0		NaN	Q64205	Q64205	DLX3_MOUSE	Homeobox protein DLX-3	Dlx3
15.5278	15.6151	15.4251	18.4808	16.2399	19.5582	13.5336	14.768	12.9047	16.435	16.8846	14.1127					+	Myotubes_Fam134b1_V1_V2_dox_Myotubes_Fam134b1_V1_V2			0.122262	0.843192	-0.288105		-0.334742	0.811659	0.0424341	2.2822		1.75402	0.95378	0.186369	-2.07534		-2.03774	Q69Z23	B1AR51;Q69Z23;F7DC70;A2A520;E9Q7P0;K3W4R0;Q69Z23-2	DYH17_MOUSE	Dynein axonemal heavy chain 17	Dnah17
20.8113	19.8832	19.8817	21.3752	20.3645	22.5498	16.8238	16.3286	16.9316	15.9499	15.9545	14.906			+	Myotubes_Fam134b1_V1_Fam134b2_V2_dox_Myotubes_Fam134b1_V1_V2	+	Myotubes_Fam134b1_V1_V2_dox_Myotubes_Fam134b1_V1_V2			3.22301	0.00192683	4.58859	+	9.83914	2.89402	0.00040678	5.82639	+	8.07721	1.29458	0.105043	1.0912		2.76195	P63037	P63037	DNJA1_MOUSE	DnaJ homolog subfamily A member 1	Dnaja1
20.5261	20.002	20.4576	22.6298	21.3592	22.7307	17.7731	17.7537	17.6382	16.734	17.1556	16.786			+	Myotubes_Fam134b1_V1_Fam134b2_V2_dox_Myotubes_Fam134b1_V1_V2	+	Myotubes_Fam134b1_V1_V2_dox_Myotubes_Fam134b1_V1_V2	+	Myotubes_Fam134b2_V1_V2_dox_Myotubes_Fam134b1_V1_V2	4.07712	0	3.43672	+	16.2592	3.50162	0	5.34803	+	11.605	2.40003	0.0275873	0.829832		5.9592	Q9QYJ0	Q9QYJ0	DNJA2_MOUSE	DnaJ homolog subfamily A member 2	Dnaja2
20.3101	19.9742	20.3538	21.502	20.3538	24.5225	18.1556	18.1507	17.9992	17.786	17.8113	18.0585			+	Myotubes_Fam134b1_V1_Fam134b2_V2_dox_Myotubes_Fam134b1_V1_V2	+	Myotubes_Fam134b1_V1_V2_dox_Myotubes_Fam134b1_V1_V2			4.01859	0	2.32744	+	15.7137	1.56536	0.00109507	4.24086	+	3.40292	1.00635	0.170622	0.216565		2.14487	Q99M87	Q99M87;Q99M87-2;Q99M87-3	DNJA3_MOUSE	DnaJ homolog subfamily A member 3, mitochondrial	Dnaja3
16.2442	15.4878	15.3641	18.5602	17.6742	21.2358	13.5781	13.2598	13.7485	15.5018	15.8088	15.2438					+	Myotubes_Fam134b1_V1_V2_dox_Myotubes_Fam134b1_V1_V2	+	Myotubes_Fam134b2_V1_V2_dox_Myotubes_Fam134b1_V1_V2	0.219964	0.685553	0.180563		0.564429	1.54815	0.00117338	3.63859	+	3.36002	3.10303	0.0138667	-1.98933		-9.15921	Q9QYJ3	Q9QYJ3;Q9D832;Q3TYL7	DNJB1_MOUSE	DnaJ homolog subfamily B member 1	Dnajb1
21.3538	20.7471	20.4775	22.2302	21.5685	20.2192	19.4354	19.6783	19.2696	19.1655	19.0102	19.1053			+	Myotubes_Fam134b1_V1_Fam134b2_V2_dox_Myotubes_Fam134b1_V1_V2	+	Myotubes_Fam134b1_V1_V2_dox_Myotubes_Fam134b1_V1_V2			2.59128	0.00241176	1.76584	+	6.7134	1.71289	0.000553067	2.24565	+	3.78399	1.35238	0.0963805	0.367444		2.89309	Q99KV1	Q99KV1	DJB11_MOUSE	DnaJ homolog subfamily B member 11	Dnajb11
19.6258	19.1922	18.9171	17.521	18.5507	20.6129	12.6485	17.8727	13.8023	12.6024	12.6925	12.6442			+	Myotubes_Fam134b1_V1_Fam134b2_V2_dox_Myotubes_Fam134b1_V1_V2					5.23096	0	6.59864	+	31.7367	NaN	1	0		NaN	NaN	1	0		NaN	Q9QYI4	Q9QYI4;Q8C4C9	DJB12_MOUSE	DnaJ homolog subfamily B member 12	Dnajb12
18.9459	18.7731	18.2185	19.8712	18.2419	21.6141	13.4877	13.0254	14.3559	13.669	14.1835	12.9187			+	Myotubes_Fam134b1_V1_Fam134b2_V2_dox_Myotubes_Fam134b1_V1_V2	+	Myotubes_Fam134b1_V1_V2_dox_Myotubes_Fam134b1_V1_V2			3.53239	0	5.05541	+	11.8174	2.4299	0.000191617	6.31864	+	6.07204	NaN	1	0		NaN	Q9QYI5	Q9QYI5;Q9QYI5-1;Q9QYI5-2	DNJB2_MOUSE	DnaJ homolog subfamily B member 2	Dnajb2
21.1519	20.7223	19.9054	21.0292	20.8113	20.2233	17.392	16.1457	17.3836	16.624	16.2137	16.2841			+	Myotubes_Fam134b1_V1_Fam134b2_V2_dox_Myotubes_Fam134b1_V1_V2	+	Myotubes_Fam134b1_V1_V2_dox_Myotubes_Fam134b1_V1_V2			3.3963	0.00105085	4.21926	+	10.9049	4.03474	0	4.31399	+	15.8623	0.623077	0.359152	0.599857		1.38535	O54946	O54946;Q9QYI8;O54946-2;A0A0G2JEI3;A0A0G2JER9;A0A0G2JGN9;G3X8S5	DNJB6_MOUSE	DnaJ homolog subfamily B member 6	Dnajb6
18.9373	18.1605	18.265	20.0292	18.9345	20.8651	16.0743	15.8918	13.6916	14.1596	14.6937	15.6883			+	Myotubes_Fam134b1_V1_Fam134b2_V2_dox_Myotubes_Fam134b1_V1_V2	+	Myotubes_Fam134b1_V1_V2_dox_Myotubes_Fam134b1_V1_V2			2.6767	0.00182051	3.60712	+	7.07589	2.6854	0.000273504	5.09575	+	7.11375	0.157127	0.827704	0.372075		0.419468	Q9DC23	Q9DC23	DJC10_MOUSE	DnaJ homolog subfamily C member 10	Dnajc10
19.5805	19.4795	19.2809	18.528	19.4972	19.8026	19.0847	18.6937	19.1432	11.5386	13.6178	15.7471			+	Myotubes_Fam134b1_V1_Fam134b2_V2_dox_Myotubes_Fam134b1_V1_V2			+	Myotubes_Fam134b2_V1_V2_dox_Myotubes_Fam134b1_V1_V2	2.05409	0.00521277	5.81248	+	4.77172	NaN	1	0		NaN	1.92044	0.0399685	5.33937	+	4.36547	Q5U458	Q5U458	DJC11_MOUSE	DnaJ homolog subfamily C member 11	Dnajc11
18.7307	19.1432	18.5545	17.9814	17.9869	20.923	19.0585	19.5805	19.1801	18.9686	19.3211	19.0047									0.626818	0.192367	-0.288693		-1.39264	0.0466375	0.928445	-0.134378		-0.136287	0.379921	0.574734	0.174901		0.904365	G3X922	D4AFX7;G3X922	G3X922_MOUSE	DnaJ heat shock protein family (Hsp40) member C13	Dnajc13
16.5448	19.0873	17.5657	20.5731	18.6311	20.4965	12.9271	16.2456	15.0826	12.6214	13.0237	15.4186			+	Myotubes_Fam134b1_V1_Fam134b2_V2_dox_Myotubes_Fam134b1_V1_V2	+	Myotubes_Fam134b1_V1_V2_dox_Myotubes_Fam134b1_V1_V2			1.6182	0.0134371	4.0447	+	3.53654	2.34458	0.000167539	6.21234	+	5.75436	0.336076	0.617487	1.06388		0.814174	Q9CQV7	Q9CQV7;Q9CQV7-2;Q9CQV7-3;D3Z5K6;G3X8S1	TIM14_MOUSE	Mitochondrial import inner membrane translocase subunit TIM14	Dnajc19
19.8832	20.5451	20.3538	20.4972	20.3101	19.7612	16.7073	18.2042	14.6132	18.1053	18.2787	18.1898			+	Myotubes_Fam134b1_V1_Fam134b2_V2_dox_Myotubes_Fam134b1_V1_V2	+	Myotubes_Fam134b1_V1_V2_dox_Myotubes_Fam134b1_V1_V2			3.28309	0.00147651	2.06942	+	10.197	3.04087	0.000568047	1.99822	+	8.8243	0.740487	0.282176	-1.68306		-1.61428	P54103	P54103;E9Q9H3;Q3TRX6	DNJC2_MOUSE	DnaJ homolog subfamily C member 2	Dnajc2
16.0398	15.4298	15.0329	18.0062	19.3941	19.9314	13.8081	16.6382	16.4186	17.3495	16.8606	17.3667			+	Myotubes_Fam134b1_V1_Fam134b2_V2_dox_Myotubes_Fam134b1_V1_V2	+	Myotubes_Fam134b1_V1_V2_dox_Myotubes_Fam134b1_V1_V2			2.13332	0.00542582	-1.69143		-5.02554	1.48809	0.00141256	1.91832	+	3.2128	0.784109	0.261196	-1.57059		-1.69979	E9Q8D0	E9Q8D0	DJC21_MOUSE	DnaJ homolog subfamily C member 21	Dnajc21
16.2296	15.8232	15.2189	18.349	17.6692	20.495	15.8062	15.3853	15.5951	14.2732	13.863	15.0617			+	Myotubes_Fam134b1_V1_Fam134b2_V2_dox_Myotubes_Fam134b1_V1_V2	+	Myotubes_Fam134b1_V1_V2_dox_Myotubes_Fam134b1_V1_V2			1.38295	0.0224962	1.3579	+	2.96363	2.0686	0.000245752	4.43844	+	4.81744	1.48885	0.0796265	1.19626	+	3.21466	A2ALW5	A2ALW5;F2Z3Z8;F2Z410;G3UZK1	DJC25_MOUSE	DnaJ homolog subfamily C member 25	Dnajc25
15.5929	16.1244	15.822	18.8322	17.0499	19.7876	13.9385	14.3481	13.4854	13.9658	14.5018	12.7031			+	Myotubes_Fam134b1_V1_Fam134b2_V2_dox_Myotubes_Fam134b1_V1_V2	+	Myotubes_Fam134b1_V1_V2_dox_Myotubes_Fam134b1_V1_V2			1.72831	0.0117969	2.12287	+	3.82528	2.13081	0.000133519	4.83302	+	5.01734	0.124618	0.861931	0.200439		0.340581	Q91WN1	Q91WN1	DNJC9_MOUSE	DnaJ homolog subfamily C member 9	Dnajc9
17.4574	15.6568	15.6489	19.3493	18.0278	20.8711	12.0694	14.3456	14.2961	14.5265	14.2363	14.9613			+	Myotubes_Fam134b1_V1_Fam134b2_V2_dox_Myotubes_Fam134b1_V1_V2	+	Myotubes_Fam134b1_V1_V2_dox_Myotubes_Fam134b1_V1_V2			1.23765	0.0353815	1.67968		2.63543	2.33203	0.000163265	4.84135	+	5.7088	0.573267	0.392462	-1.00434		-1.28822	Q8K1M6	Q8K1M6;E9PUD2;Q8K1M6-2;Q8K1M6-3;Q8K1M6-5	DNM1L_MOUSE	Dynamin-1-like protein	Dnm1l
16.1429	16.6266	15.4874	18.2369	16.9839	20.2841	13.6374	14.1178	12.3585	11.4227	12.9311	13.3163			+	Myotubes_Fam134b1_V1_Fam134b2_V2_dox_Myotubes_Fam134b1_V1_V2	+	Myotubes_Fam134b1_V1_V2_dox_Myotubes_Fam134b1_V1_V2			2.21649	0.00477311	3.5289	+	5.3031	2.2151	0.000144144	5.94492	+	5.29833	0.448921	0.500197	0.814541		1.04334	P39054	G3X9G4;P39053;P39054;Q8BZ98;E9QLL2;A0A0J9YUE9;A0A0J9YUN4;F8WIV5;P39053-3;P39053-4;P39053-5;P39053-6;P39054-2;Q3T9X3;Q3TCR7;Q8BZ98-2	DYN2_MOUSE;DYN3_MOUSE	Dynamin-2	Dnm2
15.8113	15.3152	15.6283	19.0833	18.5719	19.9417	12.1135	14.1823	13.3521	11.7211	12.4919	12.3359			+	Myotubes_Fam134b1_V1_Fam134b2_V2_dox_Myotubes_Fam134b1_V1_V2	+	Myotubes_Fam134b1_V1_V2_dox_Myotubes_Fam134b1_V1_V2			3.60222	0	3.40197	+	12.3134	3.95365	0	7.01599	+	15.1291	0.733366	0.286238	1.03298		1.60036	Q8BZ98	Q8BZ98;E9QLL2;Q8BZ98-2	DYN3_MOUSE	Dynamin-3	Dnm3
19.7747	19.2832	19.0372	18.5094	16.9651	20.2884	16.525	17.7923	17.7923	16.4203	16.8846	16.6523			+	Myotubes_Fam134b1_V1_Fam134b2_V2_dox_Myotubes_Fam134b1_V1_V2	+	Myotubes_Fam134b1_V1_V2_dox_Myotubes_Fam134b1_V1_V2			3.35514	0.000939394	2.71266	+	10.6424	0.933223	0.023867	1.93523		1.9962	0.742798	0.282177	0.717472		1.6188	P13864	P13864;J3QNW0;P13864-2	DNMT1_MOUSE	DNA (cytosine-5)-methyltransferase 1	Dnmt1
16.3232	15.3705	15.0672	17.3986	17.6189	20.7241	12.7856	17.6382	16.6096	15.6634	15.1277	17.6311					+	Myotubes_Fam134b1_V1_V2_dox_Myotubes_Fam134b1_V1_V2			0.259451	0.615363	-0.55377		-0.651542	0.862087	0.0330898	2.43979		1.85384	0.100028	0.888921	-0.462926		-0.278719	Q9Z2W0	Q9Z2W0;Q3TVK3	DNPEP_MOUSE	Aspartyl aminopeptidase	Dnpep
19.3752	19.4129	19.5545	18.5213	18.9488	19.5468	19.0743	20.0691	18.9854	20.0821	18.6766	19.0821									0.147748	0.804767	0.167231		0.397019	0.207195	0.640837	-0.274652		-0.535661	0.0613016	0.933999	0.0959695		0.176663	Q8R2M2	Q8R2M2	TDIF2_MOUSE	Deoxynucleotidyltransferase terminal-interacting protein 2	Dnttip2
14.9106	15.7367	15.1418	18.8421	17.2894	20.3346	14.5981	13.7171	13.3039	14.5981	14.9703	15.8361					+	Myotubes_Fam134b1_V1_V2_dox_Myotubes_Fam134b1_V1_V2			0.104592	0.87257	0.128234		0.290358	1.74518	0.000567433	3.6872	+	3.87081	1.12111	0.143242	-1.2618		-2.38395	Q8R1A4	Q8R1A4;A2A9M4;Q8R1A4-2;A0A0U1RNK7;A2A9M5;E9PX48	DOCK7_MOUSE	Dedicator of cytokinesis protein 7	Dock7
16.6665	16.7849	17.2967	17.6597	20.0559	19.8257	16.2677	17.1752	15.2475	15.6354	15.9223	15.9012			+	Myotubes_Fam134b1_V1_Fam134b2_V2_dox_Myotubes_Fam134b1_V1_V2	+	Myotubes_Fam134b1_V1_V2_dox_Myotubes_Fam134b1_V1_V2			2.16102	0.00536489	1.09641	+	5.11667	1.92243	0.000320366	3.36078	+	4.37134	0.294721	0.658547	0.41051		0.727318	O70152	O70152;A2BDX2	DPM1_MOUSE	Dolichol-phosphate mannosyltransferase subunit 1	Dpm1
16.0937	18.9316	14.7188	18.0978	18.4252	19.7381	15.392	15.7783	16.7731	15.8775	14.9293	16.1694					+	Myotubes_Fam134b1_V1_V2_dox_Myotubes_Fam134b1_V1_V2			0.287593	0.564047	0.922638		0.71214	2.10937	0.000130612	3.09502	+	4.94772	0.226816	0.743075	0.322453		0.579739	O08553	O08553	DPYL2_MOUSE	Dihydropyrimidinase-related protein 2	Dpysl2
19.9287	20.0821	19.3645	21.4726	21.6409	22.0625	19.1946	19.654	19.1728	18.5582	18.7634	19.2302			+	Myotubes_Fam134b1_V1_Fam134b2_V2_dox_Myotubes_Fam134b1_V1_V2	+	Myotubes_Fam134b1_V1_V2_dox_Myotubes_Fam134b1_V1_V2			1.47799	0.0177617	0.941142		3.18841	3.38636	0	2.87468	+	10.841	0.902265	0.203004	0.489841		1.934	Q62188	Q62188;E9PWE8;Q3TT92	DPYL3_MOUSE	Dihydropyrimidinase-related protein 3	Dpysl3
17.4548	15.2264	15.3033	18.5749	17.2759	20.5448	13.4623	13.4316	14.1131	12.0543	12.7881	12.1799									NaN	1	0		NaN	NaN	1	0		NaN	NaN	1	0		NaN	Q9D6N5	Q9D6N5;D3YY09;D3YYC2;F6T9K1;G3UXH5	NC2A_MOUSE	Dr1-associated corepressor	Drap1
16.3531	18.0795	18.528	19.113	18.8144	19.3002	17.2696	17.3752	17.5356	16.9431	18.2419	16.92					+	Myotubes_Fam134b1_V1_V2_dox_Myotubes_Fam134b1_V1_V2			0.132203	0.83134	0.285243		0.359264	1.68829	0.000660342	1.70754	+	3.71869	0.0188506	0.981796	0.0251427		0.0566734	P32233	P32233	DRG1_MOUSE	Developmentally-regulated GTP-binding protein 1	Drg1
15.7092	16.2116	14.2323	18.5137	17.2688	19.6025	15.4252	16.0764	15.8287	16.5096	16.253	16.3056					+	Myotubes_Fam134b1_V1_V2_dox_Myotubes_Fam134b1_V1_V2			0.744338	0.133851	-0.971704		-1.62182	1.44201	0.0015685	2.10557	+	3.1023	1.32131	0.102323	-0.579304		-2.82226	Q9QXB9	Q9QXB9	DRG2_MOUSE	Developmentally-regulated GTP-binding protein 2	Drg2
18.7307	18.0211	18.5356	22.8014	20.8727	21.2552	16.1946	16.3887	16.5311	15.5296	15.1635	15.9316			+	Myotubes_Fam134b1_V1_Fam134b2_V2_dox_Myotubes_Fam134b1_V1_V2	+	Myotubes_Fam134b1_V1_V2_dox_Myotubes_Fam134b1_V1_V2			3.14974	0.00173626	2.88758	+	9.41856	3.19666	0.00075	6.10156	+	9.6859	1.57428	0.0716856	0.829919		3.42526	P55849	P55849;P55849-2;Q32ME9	DSC1_MOUSE	Desmocollin-1	Dsc1
22.1457	22.1363	21.8876	25.0567	23.7796	25.1527	20.4676	20.7553	20.3211	19.562	19.5337	19.6835			+	Myotubes_Fam134b1_V1_Fam134b2_V2_dox_Myotubes_Fam134b1_V1_V2	+	Myotubes_Fam134b1_V1_V2_dox_Myotubes_Fam134b1_V1_V2	+	Myotubes_Fam134b2_V1_V2_dox_Myotubes_Fam134b1_V1_V2	4.86009	0	2.46349	+	25.613	3.47057	0	5.06993	+	11.3942	2.61189	0.0290115	0.921633		6.79935	Q7TSF1	Q61495;Q7TSF0;Q7TSF1	DSG1B_MOUSE	Desmoglein-1-beta	Dsg1b
23.5869	23.1426	23.0674	26.2096	24.9847	26.7895	21.7836	22.0625	21.7182	21.0625	20.895	21.0088			+	Myotubes_Fam134b1_V1_Fam134b2_V2_dox_Myotubes_Fam134b1_V1_V2	+	Myotubes_Fam134b1_V1_V2_dox_Myotubes_Fam134b1_V1_V2	+	Myotubes_Fam134b2_V1_V2_dox_Myotubes_Fam134b1_V1_V2	3.75093	0	2.27686	+	13.437	3.14096	0.000680851	5.00581	+	9.36932	2.75648	0.0217059	0.865959		7.42985	E9Q557	E9Q557;E9PZW0	DESP_MOUSE	Desmoplakin	Dsp
16.9152	18.5088	16.5111	17.4102	17.4919	20.5443	17.4893	13.8391	18.8454	18.8636	18.2604	18.392									0.872574	0.0935856	-1.19366		-1.87471	0.00728087	0.988625	-0.023222		-0.022169	0.519216	0.439648	-1.78077		-1.18237	Q91ZU6-6	Q91ZU6-6;S4R1P5	DYST_MOUSE	Isoform 6 of Dystonin	Dst
20.6971	20.3645	20.4676	22.7816	21.5961	22.9134	19.6852	19.9459	19.8787	18.9024	19.2832	19.3079			+	Myotubes_Fam134b1_V1_Fam134b2_V2_dox_Myotubes_Fam134b1_V1_V2	+	Myotubes_Fam134b1_V1_V2_dox_Myotubes_Fam134b1_V1_V2	+	Myotubes_Fam134b2_V1_V2_dox_Myotubes_Fam134b1_V1_V2	2.91998	0.00133333	1.34526	+	8.20495	2.75873	0.000307692	3.26585	+	7.44006	1.93223	0.040608	0.672098		4.40026	Q9R0P5	Q9R0P5	DEST_MOUSE	Destrin	Dstn
15.7944	15.0109	15.2254	19.0127	16.7097	19.8928	13.3303	15.3315	14.7703	11.1759	13.0376	13.8208									NaN	1	0		NaN	NaN	1	0		NaN	NaN	1	0		NaN	Q6PDK8	Q6PDK8	DTX4_MOUSE	E3 ubiquitin-protein ligase DTX4	Dtx4
16.703	15.3711	15.2348	17.1863	17.4758	19.8323	12.157	14.1448	14.3419	12.5268	13.4514	12.2419									NaN	1	0		NaN	NaN	1	0		NaN	NaN	1	0		NaN	Q91XI1	Q91XI1;A0A0R4IZY9;Q91XI1-2	DUS3L_MOUSE	tRNA-dihydrouridine(47) synthase [NAD(P)(+)]-like	Dus3l
19.7123	19.1825	18.6096	21.6186	20.5069	22.695	17.9316	17.5356	17.4496	16.624	17.4004	17.9826			+	Myotubes_Fam134b1_V1_Fam134b2_V2_dox_Myotubes_Fam134b1_V1_V2	+	Myotubes_Fam134b1_V1_V2_dox_Myotubes_Fam134b1_V1_V2			1.65062	0.0127936	1.83249	+	3.6201	2.34037	0.000164948	4.27116	+	5.73903	0.291785	0.661766	0.30327		0.721074	Q9JHU4	Q9JHU4	DYHC1_MOUSE	Cytoplasmic dynein 1 heavy chain 1	Dync1h1
17.3408	15.5036	16.4186	18.982	18.4459	20.4944	15.9522	13.1107	13.8029	12.6228	13.2038	14.6773			+	Myotubes_Fam134b1_V1_Fam134b2_V2_dox_Myotubes_Fam134b1_V1_V2					1.64567	0.0128907	2.91974	+	3.60726	NaN	1	0		NaN	NaN	1	0		NaN	Q6PDL0	Q6PDL0;A0A1D5RM94	DC1L2_MOUSE	Cytoplasmic dynein 1 light intermediate chain 2	Dync1li2
15.6539	15.1638	14.6707	18.514	17.3507	20.358	14.3406	14.2199	14.4073	13.9658	14.0951	13.2926			+	Myotubes_Fam134b1_V1_Fam134b2_V2_dox_Myotubes_Fam134b1_V1_V2	+	Myotubes_Fam134b1_V1_V2_dox_Myotubes_Fam134b1_V1_V2			1.66295	0.012717	1.37832	+	3.65219	2.25787	0.000150706	4.95641	+	5.44563	0.990529	0.175594	0.538099		2.11248	Q5U4F6	Q5U4F6	DC2I2_MOUSE	Cytoplasmic dynein 2 intermediate chain 2	Dync2i2
17.9937	15.3275	14.3929	18.8813	17.0181	21.0221	16.5922	17.4576	16.3127	15.6745	15.9339	13.5777					+	Myotubes_Fam134b1_V1_V2_dox_Myotubes_Fam134b1_V1_V2			0.255299	0.623007	0.842676		0.642503	1.33	0.00221368	3.9118	+	2.84199	0.984379	0.176651	1.7255		2.09992	P63168	P63168	DYL1_MOUSE	Dynein light chain 1, cytoplasmic	Dynll1
16.7391	15.309	15.7144	19.2279	15.9297	20.6527	15.3021	15.1946	17.5507	15.2475	16.2549	15.1477					+	Myotubes_Fam134b1_V1_V2_dox_Myotubes_Fam134b1_V1_V2			0.268086	0.598908	0.370845		0.670257	0.99247	0.017441	3.05339		2.11644	0.21392	0.757129	0.465791		0.550851	Q9D0M5	Q9D0M5;D6RIN4	DYL2_MOUSE	Dynein light chain 2, cytoplasmic	Dynll2
17.5356	18.1655	17.7207	20.1581	19.8651	20.1631	15.9567	17.2696	17.0211	16.5387	16.624	16.6662			+	Myotubes_Fam134b1_V1_Fam134b2_V2_dox_Myotubes_Fam134b1_V1_V2	+	Myotubes_Fam134b1_V1_V2_dox_Myotubes_Fam134b1_V1_V2			2.48444	0.00304712	1.19763	+	6.28269	5.28567	0	3.45249	+	32.7554	0.126388	0.861839	0.139493		0.344958	P62627	P62627;A2AVR9	DLRB1_MOUSE	Dynein light chain roadblock-type 1	Dynlrb1
17.1072	15.8455	14.6928	17.5354	17.4782	20.3941	18.5432	18.1946	17.6731	16.3003	17.6382	17.2419									0.665933	0.170943	-1.17828		-1.46882	0.60668	0.1238	1.4091		1.3534	1.07592	0.155393	1.07685		2.28886	P51807	P51807;A0A338P7B7	DYLT1_MOUSE	Dynein light chain Tctex-type 1	Dynlt1
16.2983	15.3342	15.6122	18.105	16.7458	20.2665	16.8606	16.8965	17.2512	17.786	16.8484	17.0102			+	Myotubes_Fam134b1_V1_Fam134b2_V2_dox_Myotubes_Fam134b1_V1_V2					1.64356	0.0128053	-1.46661		-3.60181	0.470781	0.244353	1.15759		1.08679	0.26944	0.689441	-0.212086		-0.673182	Q9D903	Q9D903;A2ACZ1	EBP2_MOUSE	Probable rRNA-processing protein EBP2	Ebna1bp2
16.2277	21.7876	18.8636	18.2395	20.714	20.6628	17.6869	17.6731	17.4415	16.9545	16.7731	17.5507					+	Myotubes_Fam134b1_V1_V2_dox_Myotubes_Fam134b1_V1_V2			0.502952	0.278829	1.86683		1.15037	1.51221	0.00125773	2.77931	+	3.27148	0.958465	0.183918	0.507729		2.04723	Q8BH95	Q8BH95	ECHM_MOUSE	Enoyl-CoA hydratase, mitochondrial	Echs1
17.177	17.4972	14.795	18.1283	19.1825	19.9229	15.9725	14.0067	12.7865	14.2213	15.2512	16.5981					+	Myotubes_Fam134b1_V1_V2_dox_Myotubes_Fam134b1_V1_V2			0.4443	0.336753	1.13289		1.03412	1.90222	0.000315671	3.72106	+	4.3121	0.404118	0.547863	-1.1016		-0.953458	P42125	P42125;A0A3Q4EC00;A0A452J8A5	ECI1_MOUSE	Enoyl-CoA delta isomerase 1, mitochondrial	Eci1
18.5878	20.5069	18.2185	19.5601	20.895	20.8422	14.3443	14.863	14.8287	10.9595	16.4846	12.6658			+	Myotubes_Fam134b1_V1_Fam134b2_V2_dox_Myotubes_Fam134b1_V1_V2	+	Myotubes_Fam134b1_V1_V2_dox_Myotubes_Fam134b1_V1_V2			1.49116	0.0179292	5.73441	+	3.22025	1.85547	0.000410033	7.06246	+	4.1773	0.32785	0.62773	1.3087		0.797048	Q9JMG1	Q9JMG1	EDF1_MOUSE	Endothelial differentiation-related factor 1	Edf1
15.5842	15.3351	15.7947	18.2709	17.9425	20.6506	14.5204	13.0423	13.1774	12.3219	12.6348	12.4214			+	Myotubes_Fam134b1_V1_Fam134b2_V2_dox_Myotubes_Fam134b1_V1_V2	+	Myotubes_Fam134b1_V1_V2_dox_Myotubes_Fam134b1_V1_V2			4.36634	0	3.11195	+	19.2388	2.78675	0.000324324	6.49526	+	7.56821	1.09609	0.148895	1.12065		2.33116	O35474	O35474;O35474-2;Q8C4U8;Q8C8K0	EDIL3_MOUSE	EGF-like repeat and discoidin I-like domain-containing protein 3	Edil3
23.5285	23.867	23.5638	25.1055	25.0062	26.239	21.1825	21.3752	21.417	20.6628	21.502	21.5309			+	Myotubes_Fam134b1_V1_Fam134b2_V2_dox_Myotubes_Fam134b1_V1_V2	+	Myotubes_Fam134b1_V1_V2_dox_Myotubes_Fam134b1_V1_V2			2.86925	0.001264	2.42123	+	7.95702	3.00913	0.000518919	4.21836	+	8.65768	0.115021	0.871548	0.0930106		0.316682	P10126	P10126;D3YZ68;D3Z3I8	EF1A1_MOUSE	Elongation factor 1-alpha 1	Eef1a1
20.417	20.3857	19.575	22.2593	22.265	23.3101	18.724	19.1028	18.6096	17.3321	18.0426	18.6024			+	Myotubes_Fam134b1_V1_Fam134b2_V2_dox_Myotubes_Fam134b1_V1_V2	+	Myotubes_Fam134b1_V1_V2_dox_Myotubes_Fam134b1_V1_V2			2.01299	0.00575128	2.13353	+	4.64395	3.09387	0.000623377	4.61907	+	9.10917	0.968142	0.180961	0.819769		2.06687	O70251	O70251;A0A087WS46	EF1B_MOUSE	Elongation factor 1-beta	Eef1b
19.7907	18.4496	18.9937	21.3266	21.3376	22.7816	17.8113	18.4046	18.0691	16.9431	17.4334	18.3962			+	Myotubes_Fam134b1_V1_Fam134b2_V2_dox_Myotubes_Fam134b1_V1_V2	+	Myotubes_Fam134b1_V1_V2_dox_Myotubes_Fam134b1_V1_V2			1.2095	0.0377941	1.48711		2.57379	2.55207	0.000224824	4.22436	+	6.55251	0.475232	0.480883	0.504077		1.09561	P57776	P57776;A0A0R4J1E2;P57776-3;D3YUQ9;E9QN08;Q80T06	EF1D_MOUSE	Elongation factor 1-delta	Eef1d
16.9118	15.5684	15.6473	17.6641	17.9923	20.0895	15.2696	14.997	13.5553	14.726	15.0014	14.6828			+	Myotubes_Fam134b1_V1_Fam134b2_V2_dox_Myotubes_Fam134b1_V1_V2	+	Myotubes_Fam134b1_V1_V2_dox_Myotubes_Fam134b1_V1_V2			1.30033	0.0294984	1.23912	+	2.77487	2.10426	0.00012973	3.77856	+	4.93125	0.133484	0.855149	-0.196106		-0.362404	Q9D1M4	Q9D1M4	MCA3_MOUSE	Eukaryotic translation elongation factor 1 epsilon-1	Eef1e1
21.7836	21.4526	21.5685	23.5754	23.0342	24.6757	20.1581	20.3645	20.1332	18.8757	19.9272	20.3962			+	Myotubes_Fam134b1_V1_Fam134b2_V2_dox_Myotubes_Fam134b1_V1_V2	+	Myotubes_Fam134b1_V1_V2_dox_Myotubes_Fam134b1_V1_V2			1.81497	0.00982805	1.86851	+	4.06291	2.43881	0.000195122	4.02874	+	6.10605	0.4603	0.491239	0.485553		1.06599	Q9D8N0	Q9D8N0	EF1G_MOUSE	Elongation factor 1-gamma	Eef1g
20.714	20.2535	20.1332	22.8346	22.3936	23.7594	19.1605	19.6662	19.3321	19.0795	19.1181	19.8191			+	Myotubes_Fam134b1_V1_Fam134b2_V2_dox_Myotubes_Fam134b1_V1_V2	+	Myotubes_Fam134b1_V1_V2_dox_Myotubes_Fam134b1_V1_V2			1.58175	0.014526	1.028	+	3.44403	2.83674	0.000352941	3.65698	+	7.80174	0.0580343	0.935968	0.0473938		0.167757	P58252	P58252	EF2_MOUSE	Elongation factor 2	Eef2
16.7801	14.9628	14.98	18.5299	16.6382	19.7535	13.117	13.2094	13.7873	14.2061	15.0319	14.5746					+	Myotubes_Fam134b1_V1_V2_dox_Myotubes_Fam134b1_V1_V2			0.67983	0.163351	0.970119		1.49589	1.77477	0.0004846	3.70302	+	3.95151	1.74825	0.0571053	-1.23295		-3.87913	Q9JHW4	Q9JHW4;A0A0N4SUU3;A0A0N4SUV6;A0A0N4SWD9	SELB_MOUSE	Selenocysteine-specific elongation factor	Eefsec
17.4317	14.2861	17.6096	17.9819	16.8046	19.9927	16.8606	16.1155	16.7987	17.5204	16.4576	16.7471									0.154893	0.793311	-0.465935		-0.414141	0.617406	0.117182	1.35135		1.3743	0.328292	0.627329	-0.316783		-0.797971	O08810	O08810;A2AH85;G3UZ34	U5S1_MOUSE	116 kDa U5 small nuclear ribonucleoprotein component	Eftud2
16.8543	16.328	16.1733	19.7488	18.7796	19.8733	17.0532	17.4334	17.0532	16.4054	17.2232	17.1053					+	Myotubes_Fam134b1_V1_V2_dox_Myotubes_Fam134b1_V1_V2			0.630802	0.190003	-0.459426		-1.4004	2.39706	0.000181818	2.5559	+	5.94809	0.398857	0.553542	0.268657		0.942821	Q9WVK4	Q9WVK4	EHD1_MOUSE	EH domain-containing protein 1	Ehd1
16.2581	16.9992	14.1101	19.8591	18.5318	20.7387	15.508	17.4736	13.6941	15.8062	16.0362	16.1927					+	Myotubes_Fam134b1_V1_V2_dox_Myotubes_Fam134b1_V1_V2			0.0907351	0.885777	-0.222576		-0.25478	2.32388	0.000161074	3.69817	+	5.67938	0.154429	0.829961	-0.45314		-0.413034	Q8BH64	Q8BH64	EHD2_MOUSE	EH domain-containing protein 2	Ehd2
21.6051	21.3484	21.4726	23.4425	22.1143	23.7796	20.5915	20.2764	20.1206	19.8742	20.4576	20.2764			+	Myotubes_Fam134b1_V1_Fam134b2_V2_dox_Myotubes_Fam134b1_V1_V2	+	Myotubes_Fam134b1_V1_V2_dox_Myotubes_Fam134b1_V1_V2			2.60758	0.00244048	1.27264	+	6.78131	2.25054	0.000149533	2.90938	+	5.42017	0.223876	0.744234	0.12676		0.57318	Q9EQP2	Q9EQP2;Q9QXY6	EHD4_MOUSE	EH domain-containing protein 4	Ehd4
19.9882	18.6558	17.8906	17.9542	20.9951	20.8941	17.2326	17.3752	15.9036	16.1517	17.9083	17.2877					+	Myotubes_Fam134b1_V1_V2_dox_Myotubes_Fam134b1_V1_V2			1.01421	0.0612332	1.72896		2.16101	1.18648	0.00582899	2.83189		2.52383	0.149267	0.83544	-0.278772		-0.40067	Q60872	Q60872;A0A1Y7VJE9;A0A1Y7VK80;A0A1Y7VLT7;A0A494BB95;J3QMW5;J3QPI8;J3QQ02;Q3TQZ4;Q3UT53;Q3UTA4;Q8BX20;J3QP87	IF1A_MOUSE	Eukaryotic translation initiation factor 1A	Eif1a
19.5676	19.7406	19.2302	21.1143	20.8727	21.9207	16.6523	16.7602	16.5834	17.0847	18.4334	17.9488			+	Myotubes_Fam134b1_V1_Fam134b2_V2_dox_Myotubes_Fam134b1_V1_V2	+	Myotubes_Fam134b1_V1_V2_dox_Myotubes_Fam134b1_V1_V2			1.79472	0.010457	1.69049	+	4.00652	2.63076	0.000251969	3.48025	+	6.87888	1.35917	0.0961472	-1.15699		-2.9087	A0A1Y7VK80	A0A1Y7VK80;A0A1Y7VNG9;J3QNT6;J3QPI8;J3QQ02;Q3TQZ4;Q3UTA4;Q8BX20	A0A1Y7VK80_MOUSE;A0A1Y7VNG9_MOUSE;J3QNT6_MOUSE;J3QPI8_MOUSE;J3QQ02_MOUSE;Q3TQZ4_MOUSE;Q3UTA4_MOUSE;Q8BX20_MOUSE	Eukaryotic translation initiation factor 4C	Eif1ad10
20.1332	20.4375	19.7731	22.2821	21.5685	21.1457	17.7602	18.1556	17.8787	17.2967	18.5127	17.6731			+	Myotubes_Fam134b1_V1_Fam134b2_V2_dox_Myotubes_Fam134b1_V1_V2	+	Myotubes_Fam134b1_V1_V2_dox_Myotubes_Fam134b1_V1_V2			2.30531	0.00418962	2.28709	+	5.61282	2.84654	0.000365019	3.83791	+	7.84826	0.0986082	0.88874	0.103987		0.275082	Q8BMJ3	Q8BMJ3;J3QNT6	IF1AX_MOUSE	Eukaryotic translation initiation factor 1A, X-chromosomal	Eif1ax
16.3564	17.3836	17.9316	19.6258	19.7651	21.0476	16.9431	17.1457	17.2137	16.0951	16.365	16.5552					+	Myotubes_Fam134b1_V1_V2_dox_Myotubes_Fam134b1_V1_V2	+	Myotubes_Fam134b2_V1_V2_dox_Myotubes_Fam134b1_V1_V2	0.856312	0.0977586	0.885437		1.84237	2.89264	0.000403361	3.80774	+	8.07047	2.08755	0.0364356	0.762399		4.87769	Q8BJW6	Q8BJW6;Q8BJW6-2	EIF2A_MOUSE	Eukaryotic translation initiation factor 2A	Eif2a
16.1908	14.4646	16.4153	17.581	17.8031	20.2531	16.6937	17.185	17.1053	16.8113	16.4909	16.624					+	Myotubes_Fam134b1_V1_V2_dox_Myotubes_Fam134b1_V1_V2			0.695917	0.155839	-0.951805		-1.52725	1.03835	0.0137974	1.90369		2.21077	0.923736	0.195457	0.352604		1.9771	Q03963	Q03963	E2AK2_MOUSE	Interferon-induced, double-stranded RNA-activated protein kinase	Eif2ak2
17.6382	17.6523	17.4972	18.4941	18.1407	20.3906	17.0638	17.0319	16.977	16.2288	16.734	16.7207			+	Myotubes_Fam134b1_V1_Fam134b2_V2_dox_Myotubes_Fam134b1_V1_V2	+	Myotubes_Fam134b1_V1_V2_dox_Myotubes_Fam134b1_V1_V2			2.40189	0.00311111	1.03473	+	5.96616	1.56751	0.00109894	2.4473	+	3.40829	1.29115	0.105305	0.46308		2.75424	Q61749	Q61749;D3Z780;Q61749-2;F7CPG6	EI2BD_MOUSE	Translation initiation factor eIF-2B subunit delta	Eif2b4
21.4067	20.5915	20.8113	22.5309	22.1079	25.8904	19.9601	20.0156	19.719	19.5507	19.661	19.7223			+	Myotubes_Fam134b1_V1_Fam134b2_V2_dox_Myotubes_Fam134b1_V1_V2	+	Myotubes_Fam134b1_V1_V2_dox_Myotubes_Fam134b1_V1_V2			2.18474	0.00514168	1.29177	+	5.19573	1.49403	0.00133787	3.86503	+	3.2272	1.14687	0.138855	0.253557		2.43872	Q6ZWX6	Q6ZWX6	IF2A_MOUSE	Eukaryotic translation initiation factor 2 subunit 1	Eif2s1
20.714	20.0951	20.0292	22.0559	20.714	22.4923	19.4756	19.5507	19.1801	19.2018	19.185	19.2066			+	Myotubes_Fam134b1_V1_Fam134b2_V2_dox_Myotubes_Fam134b1_V1_V2	+	Myotubes_Fam134b1_V1_V2_dox_Myotubes_Fam134b1_V1_V2			2.11216	0.00532325	1.08163	+	4.95674	2.05578	0.000240717	2.55628	+	4.77703	0.836746	0.237196	0.20436		1.80358	Q99L45	Q99L45	IF2B_MOUSE	Eukaryotic translation initiation factor 2 subunit 2	Eif2s2
20.895	20.9316	21.0691	23.0309	21.8876	23.4551	20.3321	20.2764	20.3211	19.7439	20.002	20.1704			+	Myotubes_Fam134b1_V1_Fam134b2_V2_dox_Myotubes_Fam134b1_V1_V2	+	Myotubes_Fam134b1_V1_V2_dox_Myotubes_Fam134b1_V1_V2			2.74193	0.00197222	0.993169		7.36416	2.36299	0.000170213	2.81915	+	5.8217	1.26619	0.110945	0.337821		2.69853	Q9Z0N1	Q9Z0N1;Q9Z0N2;A2AAW9	IF2G_MOUSE	Eukaryotic translation initiation factor 2 subunit 3, X-linked	Eif2s3x
15.9154	17.0267	17.0638	18.0856	19.5564	20.1398	17.0951	16.3971	16.8238	16.5034	17.3233	17.3752					+	Myotubes_Fam134b1_V1_V2_dox_Myotubes_Fam134b1_V1_V2			0.351805	0.46168	-0.398668		-0.846731	1.50666	0.00125235	2.1933	+	3.25793	0.352928	0.598875	-0.295332		-0.849045	P23116	P23116	EIF3A_MOUSE	Eukaryotic translation initiation factor 3 subunit A	Eif3a
17.8175	17.4656	17.9373	18.3604	19.6329	20.1989	15.7731	16.7731	16.472	14.7936	16.5995	15.508			+	Myotubes_Fam134b1_V1_Fam134b2_V2_dox_Myotubes_Fam134b1_V1_V2	+	Myotubes_Fam134b1_V1_V2_dox_Myotubes_Fam134b1_V1_V2			1.7461	0.0111726	2.10645	+	3.87329	2.11922	0.000131327	3.76366	+	4.9796	0.51322	0.444978	0.705707		1.17058	Q8JZQ9	Q8JZQ9	EIF3B_MOUSE	Eukaryotic translation initiation factor 3 subunit B	Eif3b
16.4939	16.3056	15.9223	17.969	17.7857	20.7767	15.6039	15.0362	15.8088	14.726	15.5951	15.887					+	Myotubes_Fam134b1_V1_V2_dox_Myotubes_Fam134b1_V1_V2			1.01584	0.0608064	0.837883		2.16434	1.54202	0.00116725	3.44107	+	3.34483	0.0668736	0.926352	0.0802062		0.191738	Q8R1B4	Q8R1B4	EIF3C_MOUSE	Eukaryotic translation initiation factor 3 subunit C	Eif3c
17.8113	17.8727	17.8113	19.3205	19.002	20.6583	16.6382	16.786	16.2512	15.5951	16.3443	16.5372			+	Myotubes_Fam134b1_V1_Fam134b2_V2_dox_Myotubes_Fam134b1_V1_V2	+	Myotubes_Fam134b1_V1_V2_dox_Myotubes_Fam134b1_V1_V2			2.35922	0.00364151	1.67288	+	5.80787	2.41213	0.000183908	3.50139	+	6.00468	0.536396	0.424442	0.399589		1.21609	O70194	O70194	EIF3D_MOUSE	Eukaryotic translation initiation factor 3 subunit D	Eif3d
17.2787	16.0954	16.0847	19.2466	16.9882	20.5593	15.5951	15.0575	14.4252	12.2367	14.7731	14.8484			+	Myotubes_Fam134b1_V1_Fam134b2_V2_dox_Myotubes_Fam134b1_V1_V2	+	Myotubes_Fam134b1_V1_V2_dox_Myotubes_Fam134b1_V1_V2			1.25783	0.0335781	2.53353		2.67998	1.67588	0.000769953	4.97859	+	3.68603	0.509548	0.447097	1.07321		1.16336	P60229	P60229	EIF3E_MOUSE	Eukaryotic translation initiation factor 3 subunit E	Eif3e
16.8121	15.2357	16.734	18.7569	17.3521	19.5954	16.8113	16.2475	15.2659	17.1655	17.3408	17.0532					+	Myotubes_Fam134b1_V1_V2_dox_Myotubes_Fam134b1_V1_V2			0.825611	0.105493	-0.925913		-1.78156	0.981521	0.0180093	1.38161		2.09409	1.10419	0.14663	-1.07829		-2.34819	Q9DCH4	Q9DCH4	EIF3F_MOUSE	Eukaryotic translation initiation factor 3 subunit F	Eif3f
15.8749	15.5889	15.5978	17.5849	17.6001	20.5575	13.2703	13.5181	14.6276	12.3934	13.3464	14.3512			+	Myotubes_Fam134b1_V1_Fam134b2_V2_dox_Myotubes_Fam134b1_V1_V2	+	Myotubes_Fam134b1_V1_V2_dox_Myotubes_Fam134b1_V1_V2			1.81218	0.0097985	2.32353	+	4.05513	1.99287	0.000337756	5.21717	+	4.58233	0.248928	0.714469	0.441638		0.628581	Q9Z1D1	Q9Z1D1	EIF3G_MOUSE	Eukaryotic translation initiation factor 3 subunit G	Eif3g
17.3495	16.7356	16.8727	17.7537	17.8545	19.3637	15.3163	15.726	14.6039	13.6662	14.0102	13.8727			+	Myotubes_Fam134b1_V1_Fam134b2_V2_dox_Myotubes_Fam134b1_V1_V2	+	Myotubes_Fam134b1_V1_V2_dox_Myotubes_Fam134b1_V1_V2			3.92173	0	3.13622	+	14.8497	2.9666	0.000475248	4.47428	+	8.43894	1.7868	0.0543836	1.36569	+	3.98462	Q9QZD9	Q9QZD9	EIF3I_MOUSE	Eukaryotic translation initiation factor 3 subunit I	Eif3i
21.7876	21.3538	21.2535	23.3511	22.2989	23.4298	20.0821	19.9742	19.9601	18.9686	19.5451	19.6749			+	Myotubes_Fam134b1_V1_Fam134b2_V2_dox_Myotubes_Fam134b1_V1_V2	+	Myotubes_Fam134b1_V1_V2_dox_Myotubes_Fam134b1_V1_V2			2.79505	0.0016	2.06876	+	7.60653	2.98964	0.000497409	3.63043	+	8.55681	1.29548	0.105213	0.609304		2.76396	P60843	P60843	IF4A1_MOUSE	Eukaryotic initiation factor 4A-I	Eif4a1
19.6971	15.221	16.325	20.8113	16.627	20.6889	13.3286	18.5657	13.8694	16.1965	17.83	17.7667									0.0431736	0.94711	-0.183361		-0.126593	0.646738	0.101233	2.11134		1.43143	0.503116	0.452661	-2.00983		-1.15069	P10630	P10630;A0A338P6X5;D6RJ11;D6RJ60;P10630-2;Q8BTU6	IF4A2_MOUSE	Eukaryotic initiation factor 4A-II	Eif4a2
16.9873	17.3145	16.7602	18.0734	18.7073	19.8809	17.5127	17.3321	17.1257	17.7406	17.0951	17.0211					+	Myotubes_Fam134b1_V1_V2_dox_Myotubes_Fam134b1_V1_V2			0.401393	0.389724	-0.264914		-0.947951	1.30139	0.00276573	1.60162	+	2.77726	0.0512236	0.942767	0.0379111		0.149028	Q91VC3	A0A0N4SVP8;Q91VC3;A2AFK7	IF4A3_MOUSE	Eukaryotic initiation factor 4A-III	Eif4a3
16.4816	15.6002	17.2326	18.2155	19.7569	20.6721	15.6297	16.346	15.6325	15.3752	15.786	16.1176					+	Myotubes_Fam134b1_V1_V2_dox_Myotubes_Fam134b1_V1_V2			0.584041	0.219241	0.678567		1.30925	2.14479	0.000136364	3.78859	+	5.06313	0.125385	0.861851	0.109856		0.342479	Q6NZJ6-2	Q6NZJ6;A0A0J9YUS5;E9PVC5;E9PVC6;E9Q9E1;Q6NZJ6-2	IF4G1_MOUSE	Isoform 2 of Eukaryotic translation initiation factor 4 gamma 1	Eif4g1
19.7907	18.8238	18.9658	17.5504	20.002	21.1468	18.1898	18.0795	17.2419	17.4815	17.3752	17.7406			+	Myotubes_Fam134b1_V1_Fam134b2_V2_dox_Myotubes_Fam134b1_V1_V2	+	Myotubes_Fam134b1_V1_V2_dox_Myotubes_Fam134b1_V1_V2			2.18134	0.0050998	1.66102	+	5.18434	0.888998	0.0286122	2.03398		1.90747	0.405885	0.545816	0.304664		0.957026	Q62448	Q62448;G3XA17;Q62448-2;F7CBP1	IF4G2_MOUSE	Eukaryotic translation initiation factor 4 gamma 2	Eif4g2
19.265	20.9316	18.805	20.4874	20.6971	20.0644	18.9459	19.3962	19.4354	17.7273	17.5657	17.4004			+	Myotubes_Fam134b1_V1_Fam134b2_V2_dox_Myotubes_Fam134b1_V1_V2	+	Myotubes_Fam134b1_V1_V2_dox_Myotubes_Fam134b1_V1_V2	+	Myotubes_Fam134b2_V1_V2_dox_Myotubes_Fam134b1_V1_V2	1.4914	0.0179504	2.1027	+	3.22082	3.78	0	2.8518	+	13.668	3.11945	0.0115349	1.69471	+	9.24961	Q9WUK2	Q9WUK2;Q9WUK2-2	IF4H_MOUSE	Eukaryotic translation initiation factor 4H	Eif4h
19.9601	20.3211	19.5823	21.4825	21.6714	19.8157	17.9992	18.0047	17.7073	17.5127	18.185	18.3878			+	Myotubes_Fam134b1_V1_Fam134b2_V2_dox_Myotubes_Fam134b1_V1_V2	+	Myotubes_Fam134b1_V1_V2_dox_Myotubes_Fam134b1_V1_V2			2.32092	0.00398161	1.92604	+	5.66874	1.99302	0.000338164	2.96138	+	4.58278	0.166745	0.814923	-0.124774		-0.44225	P63242	P63242;J3QPS8	IF5A1_MOUSE	Eukaryotic translation initiation factor 5A-1	Eif5a
20.4067	19.9742	19.5951	22.0054	21.1079	19.8854	17.7537	17.9024	17.4736	16.2949	17.2604	16.8965			+	Myotubes_Fam134b1_V1_Fam134b2_V2_dox_Myotubes_Fam134b1_V1_V2	+	Myotubes_Fam134b1_V1_V2_dox_Myotubes_Fam134b1_V1_V2			3.0107	0.00146296	3.17472	+	8.66588	2.4603	0.000200418	4.18229	+	6.1887	1.35328	0.0967915	0.892618		2.89517	Q05D44	Q05D44	IF2P_MOUSE	Eukaryotic translation initiation factor 5B	Eif5b
15.1941	17.2137	19.8667	22.8519	18.0385	20.9736	17.8361	17.6937	18.0479	18.1206	17.3495	17.3836					+	Myotubes_Fam134b1_V1_V2_dox_Myotubes_Fam134b1_V1_V2			0.0480837	0.939474	-0.193098		-0.140316	0.989589	0.0176075	3.0034		2.11056	0.371933	0.57916	0.241353		0.88806	O55135	O55135	IF6_MOUSE	Eukaryotic translation initiation factor 6	Eif6
17.4893	18.1307	17.0847	19.2255	18.9345	20.2581	16.4318	16.7602	16.786	16.5937	16.2949	15.9012			+	Myotubes_Fam134b1_V1_Fam134b2_V2_dox_Myotubes_Fam134b1_V1_V2	+	Myotubes_Fam134b1_V1_V2_dox_Myotubes_Fam134b1_V1_V2			1.6348	0.0130487	1.30498	+	3.57919	2.6937	0.000279883	3.20941	+	7.15007	0.792817	0.259245	0.396029		1.71691	P70372	P70372	ELAV1_MOUSE	ELAV-like protein 1	Elavl1
16.8888	15.5074	15.1334	17.9655	17.0272	20.9741	14.6154	13.5059	13.5351	14.3853	14.6662	14.8727					+	Myotubes_Fam134b1_V1_V2_dox_Myotubes_Fam134b1_V1_V2			1.02165	0.0601564	1.20178		2.17629	1.54348	0.00116928	4.0142	+	3.34845	0.900876	0.202738	-0.755924		-1.93122	Q8CB77	Q8CB77	ELOA1_MOUSE	Elongin-A	Eloa
15.7606	16.4071	18.9171	18.647	17.0355	19.9242	17.392	17.6453	17.2604	16.5492	15.2949	17.3667					+	Myotubes_Fam134b1_V1_V2_dox_Myotubes_Fam134b1_V1_V2			0.213558	0.695077	0.624651		0.550036	0.969344	0.0193364	2.13197		2.06931	0.773344	0.265182	1.02897		1.67865	P62869	P62869;A0A3B2WBM3	ELOB_MOUSE	Elongin-B	Elob
16.2051	15.0152	16.6937	19.5223	19.4087	19.7484	15.8965	15.3718	15.2985	15.5864	15.5387	16.2823					+	Myotubes_Fam134b1_V1_V2_dox_Myotubes_Fam134b1_V1_V2			0.110472	0.863658	0.168903		0.305245	3.87369	0	3.75737	+	14.4384	0.386463	0.569312	-0.280182		-0.91768	P83940	P83940;A0A087WNT1;A0A087WPE4;A0A087WQE6	ELOC_MOUSE	Elongin-C	Eloc
16.1028	14.7678	14.8055	18.143	16.6508	20.2936	14.0646	14.7183	13.9985	12.4969	14.0785	13.1886			+	Myotubes_Fam134b1_V1_Fam134b2_V2_dox_Myotubes_Fam134b1_V1_V2	+	Myotubes_Fam134b1_V1_V2_dox_Myotubes_Fam134b1_V1_V2			1.44428	0.0181855	1.97075	+	3.1077	1.94337	0.00032596	5.1078	+	4.43331	0.917112	0.19828	1.0058		1.96378	Q7TT37	Q7TT37	ELP1_MOUSE	Elongator complex protein 1	Elp1
16.5348	15.4959	15.5561	18.1959	17.1914	19.9776	15.4576	15.2841	14.9293	13.6096	14.412	14.5567			+	Myotubes_Fam134b1_V1_Fam134b2_V2_dox_Myotubes_Fam134b1_V1_V2	+	Myotubes_Fam134b1_V1_V2_dox_Myotubes_Fam134b1_V1_V2			1.69323	0.0121105	1.6695	+	3.73175	2.10076	0.000129555	4.26214	+	4.92	1.43888	0.0848148	1.03086	+	3.09489	Q9CZX0	Q9CZX0;A0A286YDB8;Q9CZX0-2	ELP3_MOUSE	Elongator complex protein 3	Elp3
18.4972	18.7471	18.7039	19.2312	20.2302	19.8156	17.5127	17.7273	18.0265	16.9316	16.68	16.5567			+	Myotubes_Fam134b1_V1_Fam134b2_V2_dox_Myotubes_Fam134b1_V1_V2	+	Myotubes_Fam134b1_V1_V2_dox_Myotubes_Fam134b1_V1_V2	+	Myotubes_Fam134b2_V1_V2_dox_Myotubes_Fam134b1_V1_V2	3.85899	0	1.92661	+	14.3148	3.21508	0.000761905	3.03624	+	9.79282	2.29358	0.0318389	1.03272	+	5.5711	O08579	O08579;B7FAU5;I7HJS1;Q3THM8	EMD_MOUSE	Emerin	Emd
16.5758	15.6722	15.3963	18.3037	17.7216	19.8872	15.0992	14.9071	13.4869	16.1397	13.8238	12.2304					+	Myotubes_Fam134b1_V1_V2_dox_Myotubes_Fam134b1_V1_V2			0.695966	0.155957	1.8168		1.52735	1.60399	0.000939694	4.57288	+	3.50032	0.127725	0.86121	0.433098		0.348257	O35130	O35130	NEP1_MOUSE	Ribosomal RNA small subunit methyltransferase NEP1	Emg1
16.3338	16.2538	15.8183	18.2915	17.4453	20.7403	17.4252	17.0532	17.5582	15.8918	15.9703	15.5627					+	Myotubes_Fam134b1_V1_V2_dox_Myotubes_Fam134b1_V1_V2	+	Myotubes_Fam134b2_V1_V2_dox_Myotubes_Fam134b1_V1_V2	0.738533	0.13638	0.327068		1.61046	1.41141	0.00154318	3.01743	+	3.03006	2.84535	0.01825	1.53731	+	7.84259	Q99K41	Q99K41	EMIL1_MOUSE	EMILIN-1	Emilin1
22.0393	21.7634	21.3376	24.2679	23.9584	25.6458	20.2535	20.5638	20.002	20.1457	20.1825	21.0359			+	Myotubes_Fam134b1_V1_Fam134b2_V2_dox_Myotubes_Fam134b1_V1_V2	+	Myotubes_Fam134b1_V1_V2_dox_Myotubes_Fam134b1_V1_V2			1.6207	0.0133455	1.25871	+	3.54296	2.66188	0.00026087	4.1693	+	7.01181	0.211411	0.757776	-0.181612		-0.545194	P17182	P17182;Q6PHC1	ENOA_MOUSE	Alpha-enolase	Eno1
20.4067	19.8995	19.4972	22.5708	22.2214	22.7265	18.9488	18.9488	18.9545	18.0795	17.8727	19.2066			+	Myotubes_Fam134b1_V1_Fam134b2_V2_dox_Myotubes_Fam134b1_V1_V2	+	Myotubes_Fam134b1_V1_V2_dox_Myotubes_Fam134b1_V1_V2			1.46343	0.0179307	1.54817	+	3.15342	3.13779	0.000676056	4.11998	+	9.35156	0.61095	0.369314	0.564416		1.36172	P21550	P21550;J3QPZ9	ENOB_MOUSE	Beta-enolase	Eno3
16.9124	16.1415	15.6754	18.9696	17.173	21.3281	13.2892	13.2578	12.983	13.464	11.73	12.4893			+	Myotubes_Fam134b1_V1_Fam134b2_V2_dox_Myotubes_Fam134b1_V1_V2	+	Myotubes_Fam134b1_V1_V2_dox_Myotubes_Fam134b1_V1_V2			2.39955	0.00308824	3.68196	+	5.95742	2.14375	0.000135593	6.59581	+	5.05968	0.530294	0.428651	0.615553		1.20412	Q9JIX0	Q9JIX0;A0A2I3BRK6;A0A2I3BQK0;A0A2I3BRR5	ENY2_MOUSE	Transcription and mRNA export factor ENY2	Eny2
15.8521	15.3472	15.6307	17.8382	18.1365	19.9802	13.6203	12.7664	14.7099	14.7313	14.8484	15.1115			+	Myotubes_Fam134b1_V1_Fam134b2_V2_dox_Myotubes_Fam134b1_V1_V2	+	Myotubes_Fam134b1_V1_V2_dox_Myotubes_Fam134b1_V1_V2			1.74397	0.0113105	0.712932		3.86752	2.28132	0.000154341	3.75455	+	5.52775	0.979047	0.177022	-1.1982		-2.08905	O70318	O70318;A0A1W2P6I5;Q80UE4;Q80UE5;Q8C928	E41L2_MOUSE	Band 4.1-like protein 2	Epb41l2
20.6006	19.575	19.9882	19.2317	19.9214	19.9311	15.6154	14.5687	15.1596	13.9012	14.8582	16.8606			+	Myotubes_Fam134b1_V1_Fam134b2_V2_dox_Myotubes_Fam134b1_V1_V2	+	Myotubes_Fam134b1_V1_V2_dox_Myotubes_Fam134b1_V1_V2			2.20427	0.00473333	4.8479	+	5.26156	2.11783	0.000131148	4.48808	+	4.97511	0.0337203	0.96247	-0.0921323		-0.0998147	Q9D379	Q9D379;E9PWK1	HYEP_MOUSE	Epoxide hydrolase 1	Ephx1
17.3464	15.6371	15.1271	18.6422	17.5479	19.6272	16.6937	16.4736	16.7987	14.8088	14.863	13.5265					+	Myotubes_Fam134b1_V1_V2_dox_Myotubes_Fam134b1_V1_V2	+	Myotubes_Fam134b2_V1_V2_dox_Myotubes_Fam134b1_V1_V2	0.957354	0.0718039	1.63746		2.04498	2.31985	0.00016	4.20634	+	5.66491	2.13936	0.0342581	2.25589	+	5.0453	Q8R0W0	Q8R0W0;A0A7N9VRC4	EPIPL_MOUSE	Epiplakin	Eppk1
21.2593	21.1765	21.1825	23.2361	22.6141	24.3778	19.1704	19.2232	18.9909	18.3709	19.2326	19.5878			+	Myotubes_Fam134b1_V1_Fam134b2_V2_dox_Myotubes_Fam134b1_V1_V2	+	Myotubes_Fam134b1_V1_V2_dox_Myotubes_Fam134b1_V1_V2			2.38782	0.00305825	2.1423	+	5.91358	2.63449	0.000253968	4.34557	+	6.8947	0.0606519	0.934547	0.0643724		0.174896	Q8CGC7	Q8CGC7	SYEP_MOUSE	Bifunctional glutamate/proline--tRNA ligase	Eprs1
16.2263	16.3056	14.9478	17.89	15.6951	19.5536	13.3721	14.1736	13.5294	11.7305	13.853	13.6294									NaN	1	0		NaN	NaN	1	0		NaN	NaN	1	0		NaN	Q08509	Q08509	EPS8_MOUSE	Epidermal growth factor receptor kinase substrate 8	Eps8
15.9517	16.3752	16.1276	18.4884	17.2114	19.376	14.7313	16.2023	14.7419	15.2099	15.5111	15.1556			+	Myotubes_Fam134b1_V1_Fam134b2_V2_dox_Myotubes_Fam134b1_V1_V2	+	Myotubes_Fam134b1_V1_V2_dox_Myotubes_Fam134b1_V1_V2			2.18567	0.00515226	0.859252		5.19887	2.06536	0.000244473	3.06639	+	4.80721	0.0457705	0.94802	-0.067057		-0.133867	P49135	P49135	ERCC3_MOUSE	General transcription and DNA repair factor IIH helicase subunit XPB	Ercc3
16.5597	16.4725	16.2282	18.7456	16.4576	20.202	13.5981	14.6232	13.9304	12.7997	14.0447	14.2288			+	Myotubes_Fam134b1_V1_Fam134b2_V2_dox_Myotubes_Fam134b1_V1_V2	+	Myotubes_Fam134b1_V1_V2_dox_Myotubes_Fam134b1_V1_V2			2.39403	0.00308068	2.72906	+	5.93676	1.81161	0.000397043	4.77733	+	4.05351	0.265401	0.691252	0.359447		0.664449	Q9DC16	Q9DC16;A0A494BAK4;A0A494BAW5;F6SLP4	ERGI1_MOUSE	Endoplasmic reticulum-Golgi intermediate compartment protein 1	Ergic1
19.8965	19.6869	19.163	21.6006	19.7876	19.791	18.4004	18.0479	18.3012	19.1825	17.8727	18.1556			+	Myotubes_Fam134b1_V1_Fam134b2_V2_dox_Myotubes_Fam134b1_V1_V2	+	Myotubes_Fam134b1_V1_V2_dox_Myotubes_Fam134b1_V1_V2			1.22015	0.0367824	1.17853		2.59704	1.28979	0.00283686	1.98944		2.75121	0.138085	0.84908	-0.153765		-0.373634	P84089	P84089;G3UW85;A0A1W2P7H9;A0A1W2P7T3	ERH_MOUSE	Enhancer of rudimentary homolog	Erh
15.8073	16.2654	15.2592	18.1956	15.8746	19.1634	15.7046	17.0532	16.4799	15.2949	15.1635	15.7287					+	Myotubes_Fam134b1_V1_V2_dox_Myotubes_Fam134b1_V1_V2			0.493345	0.28726	0.381608		1.13143	1.115	0.00885136	2.34883		2.37101	1.12134	0.143479	1.01688		2.38444	Q7TMF2	Q7TMF2;A0A0R4J0C8	ERI1_MOUSE	3'-5' exoribonuclease 1	Eri1
19.0873	19.2967	19.0585	20.343	19.9882	20.4056	16.5296	16.7207	16.2641	15.2175	15.4893	15.9269			+	Myotubes_Fam134b1_V1_Fam134b2_V2_dox_Myotubes_Fam134b1_V1_V2	+	Myotubes_Fam134b1_V1_V2_dox_Myotubes_Fam134b1_V1_V2			4.09059	0	3.60292	+	16.3874	4.36788	0	4.70099	+	19.256	1.76045	0.0573244	0.960169		3.9123	Q8BFZ9	Q8BFZ9;A0A1B0GT70	ERLN2_MOUSE	Erlin-2	Erlin2
16.5896	17.3145	16.734	19.9127	18.6766	20.5054	16.1811	15.7706	15.6125	14.365	15.365	15.0232			+	Myotubes_Fam134b1_V1_Fam134b2_V2_dox_Myotubes_Fam134b1_V1_V2	+	Myotubes_Fam134b1_V1_V2_dox_Myotubes_Fam134b1_V1_V2			2.22582	0.00483404	1.96163	+	5.33497	2.83484	0.000350365	4.78052	+	7.79272	1.29602	0.105176	0.937004		2.76518	P57759	P57759	ERP29_MOUSE	Endoplasmic reticulum resident protein 29	Erp29
16.7278	15.7191	18.2279	21.417	20.2419	20.4496	17.4087	18.0265	17.4496	16.4925	16.4104	17.6731					+	Myotubes_Fam134b1_V1_V2_dox_Myotubes_Fam134b1_V1_V2			0.0130305	0.982319	0.0329275		0.0394236	2.67023	0.000264463	3.84418	+	7.04789	0.781605	0.261725	0.7696		1.69487	Q9D1Q6	Q9D1Q6	ERP44_MOUSE	Endoplasmic reticulum resident protein 44	Erp44
20.9171	20.1946	19.6382	22.502	21.8307	23.6649	18.7569	19.3773	18.3836	16.9545	18.0211	17.8846			+	Myotubes_Fam134b1_V1_Fam134b2_V2_dox_Myotubes_Fam134b1_V1_V2	+	Myotubes_Fam134b1_V1_V2_dox_Myotubes_Fam134b1_V1_V2			2.20574	0.00474322	2.6299	+	5.26655	2.87494	0.000393443	5.04584	+	7.98448	1.29015	0.105377	1.21923		2.75201	Q9R0P3	Q9R0P3;H3BJC6;H3BJL6;H3BJP2;H3BK43;H3BKH6;H3BL99;H3BLJ9	ESTD_MOUSE	S-formylglutathione hydrolase	Esd
16.5708	16.5951	15.5157	17.7896	16.68	19.7399	13.4285	13.8139	16.4219	15.183	12.6404	12.1349									NaN	1	0		NaN	NaN	1	0		NaN	NaN	1	0		NaN	Q3V1V3	Q3V1V3	ESF1_MOUSE	ESF1 homolog	Esf1
19.0717	18.9658	19.3962	18.1499	19.1801	20.1569	13.3048	13.9238	13.9786	15.3987	15.3512	15.2251			+	Myotubes_Fam134b1_V1_Fam134b2_V2_dox_Myotubes_Fam134b1_V1_V2	+	Myotubes_Fam134b1_V1_V2_dox_Myotubes_Fam134b1_V1_V2	+	Myotubes_Fam134b2_V1_V2_dox_Myotubes_Fam134b1_V1_V2	4.97573	0	3.81957	+	27.3846	2.56279	0.000227488	3.83732	+	6.59614	2.69442	0.0264	-1.58928		-7.15322	Q3U7R1	Q3U7R1;A0A1W2P784;Q3U7R1-2	ESYT1_MOUSE	Extended synaptotagmin-1	Esyt1
20.3321	19.4129	19.3452	20.1079	20.2535	22.3619	17.3233	17.4252	17.1155	15.9545	16.525	16.8113			+	Myotubes_Fam134b1_V1_Fam134b2_V2_dox_Myotubes_Fam134b1_V1_V2	+	Myotubes_Fam134b1_V1_V2_dox_Myotubes_Fam134b1_V1_V2			2.88803	0.00128455	3.26647	+	8.04802	2.35996	0.000169611	4.47751	+	5.81057	1.48401	0.0812976	0.85779		3.20295	Q3TZZ7	Q3TZZ7	ESYT2_MOUSE	Extended synaptotagmin-2	Esyt2
16.6575	17.7471	17.4576	19.1457	17.0756	20.656	16.1477	14.413	16.0909	14.92	16.008	16.0532			+	Myotubes_Fam134b1_V1_Fam134b2_V2_dox_Myotubes_Fam134b1_V1_V2	+	Myotubes_Fam134b1_V1_V2_dox_Myotubes_Fam134b1_V1_V2			1.52292	0.0171937	1.62702	+	3.29773	1.39581	0.00152472	3.29868	+	2.99356	0.0558698	0.939035	-0.109878		-0.161829	Q8BWY3	Q8BWY3	ERF1_MOUSE	Eukaryotic peptide chain release factor subunit 1	Etf1
19.9459	19.4293	19.724	21.4923	21.265	23.6096	18.4415	18.3709	18.0638	18.7923	18.734	18.8144			+	Myotubes_Fam134b1_V1_Fam134b2_V2_dox_Myotubes_Fam134b1_V1_V2	+	Myotubes_Fam134b1_V1_V2_dox_Myotubes_Fam134b1_V1_V2	+	Myotubes_Fam134b2_V1_V2_dox_Myotubes_Fam134b1_V1_V2	2.42879	0.0031738	0.91951		6.06782	1.95712	0.0003298	3.34207	+	4.47433	1.83634	0.048219	-0.48815		-4.12299	Q99LC5	Q99LC5	ETFA_MOUSE	Electron transfer flavoprotein subunit alpha, mitochondrial	Etfa
18.3624	18.5657	17.83	21.0156	21.4726	23.8858	17.9658	18.265	17.9601	18.5731	17.9937	18.528					+	Myotubes_Fam134b1_V1_V2_dox_Myotubes_Fam134b1_V1_V2			0.144944	0.809573	-0.112258		-0.390259	1.83998	0.000405609	3.75972	+	4.13331	0.642967	0.344375	-0.301306		-1.42409	Q9DCW4	Q9DCW4;A0A0U1RQB4	ETFB_MOUSE	Electron transfer flavoprotein subunit beta	Etfb
20.8423	21.3857	20.3752	22.9061	21.9601	20.5436	19.6731	19.3645	19.6347	18.392	18.963	18.3538			+	Myotubes_Fam134b1_V1_Fam134b2_V2_dox_Myotubes_Fam134b1_V1_V2	+	Myotubes_Fam134b1_V1_V2_dox_Myotubes_Fam134b1_V1_V2	+	Myotubes_Fam134b2_V1_V2_dox_Myotubes_Fam134b1_V1_V2	2.54514	0.00264426	2.29814	+	6.52441	1.97485	0.000334928	3.23366	+	4.52765	1.965	0.0379836	0.987842		4.49799	Q61545	Q61545;Q5SUS9;Q5SUT0	EWS_MOUSE	RNA-binding protein EWS	Ewsr1
16.4657	16.3782	15.2621	17.7599	17.3383	20.1717	13.3765	13.4187	13.5703	16.8846	11.8974	14.1033					+	Myotubes_Fam134b1_V1_V2_dox_Myotubes_Fam134b1_V1_V2			0.51028	0.273911	1.7402		1.1648	1.14776	0.00753824	4.12817		2.44063	0.227676	0.743019	-0.839953		-0.581655	Q9DAA6	Q9DAA6	EXOS1_MOUSE	Exosome complex component CSL4	Exosc1
19.9882	16.4449	19.7273	17.5327	17.4601	19.7352	19.2764	19.4636	19.2673	17.9992	18.2372	18.68							+	Myotubes_Fam134b2_V1_V2_dox_Myotubes_Fam134b1_V1_V2	0.131781	0.831502	0.414626		0.358229	0.0272913	0.95909	-0.0628427		-0.0813209	2.10016	0.0367835	1.03028	+	4.91807	P56960	P56960;Q8K366;F6VYQ6	EXOSX_MOUSE	Exosome component 10	Exosc10
16.2544	16.2266	14.841	18.8317	16.8705	19.4736	14.2002	14.0446	14.5498	13.3718	12.2975	11.9975									NaN	1	0		NaN	NaN	1	0		NaN	NaN	1	0		NaN	Q8VBV3	Q8VBV3;A2AV19	EXOS2_MOUSE	Exosome complex component RRP4	Exosc2
16.9518	15.4072	14.7476	18.7369	18.3101	20.2999	14.1593	14.4514	14.4268	15.601	15.5834	15.1984					+	Myotubes_Fam134b1_V1_V2_dox_Myotubes_Fam134b1_V1_V2	+	Myotubes_Fam134b2_V1_V2_dox_Myotubes_Fam134b1_V1_V2	0.133362	0.829286	0.241254		0.362105	2.38552	0.000176796	3.65469	+	5.90503	2.63943	0.0258824	-1.11515		-6.91569	Q921I9	Q921I9	EXOS4_MOUSE	Exosome complex component RRP41	Exosc4
15.8398	15.7164	16.2038	17.8683	17.4307	20.6247	12.7341	13.8691	13.9705	13.5681	12.4767	12.3994									NaN	1	0		NaN	NaN	1	0		NaN	NaN	1	0		NaN	Q9CRA8	Q9CRA8	EXOS5_MOUSE	Exosome complex component RRP46	Exosc5
17.0836	15.9686	16.9195	18.9873	17.2249	19.9524	13.4552	12.7305	13.5185	12.1022	13.3873	12.6651									NaN	1	0		NaN	NaN	1	0		NaN	NaN	1	0		NaN	Q8BTW3	Q8BTW3	EXOS6_MOUSE	Exosome complex component MTR3	Exosc6
16.5006	16.2731	15.5803	18.2498	18.4194	20.3946	12.9461	14.9856	12.6999	12.8862	14.8918	14.0771									NaN	1	0		NaN	NaN	1	0		NaN	NaN	1	0		NaN	Q9D0M0	Q9D0M0	EXOS7_MOUSE	Exosome complex exonuclease RRP42	Exosc7
21.0359	20.3211	19.1002	22.9566	21.9707	24.275	18.0899	17.8727	18.0638	17.6096	17.2232	17.3056			+	Myotubes_Fam134b1_V1_Fam134b2_V2_dox_Myotubes_Fam134b1_V1_V2	+	Myotubes_Fam134b1_V1_V2_dox_Myotubes_Fam134b1_V1_V2	+	Myotubes_Fam134b2_V1_V2_dox_Myotubes_Fam134b1_V1_V2	2.06436	0.00504659	2.77294	+	4.80405	2.95741	0.000461538	5.68795	+	8.39233	2.00746	0.0367257	0.629317		4.62695	Q05816	Q05816	FABP5_MOUSE	Fatty acid-binding protein 5	Fabp5
16.2007	17.714	17.2137	18.8894	17.4187	20.5456	12.4274	12.9717	13.7696	10.7406	14.3987	14.1033			+	Myotubes_Fam134b1_V1_Fam134b2_V2_dox_Myotubes_Fam134b1_V1_V2	+	Myotubes_Fam134b1_V1_V2_dox_Myotubes_Fam134b1_V1_V2			1.46504	0.0178472	3.96192	+	3.15728	1.77959	0.000486598	5.87036	+	3.96476	0.00654468	0.996782	-0.0246566		-0.0199439	Q920L1	Q920L1;A0A494BAD7;A0A494BBC6	FADS1_MOUSE	Acyl-CoA (8-3)-desaturase	Fads1
20.7389	20.5638	20.5165	21.3321	20.8423	22.1488	17.3056	16.9992	17.0319	12.3095	15.9385	16.4318			+	Myotubes_Fam134b1_V1_Fam134b2_V2_dox_Myotubes_Fam134b1_V1_V2	+	Myotubes_Fam134b1_V1_V2_dox_Myotubes_Fam134b1_V1_V2			1.92869	0.00769378	5.7132	+	4.38981	2.07396	0.000246719	6.54784	+	4.83441	0.785519	0.260488	2.21901		1.70256	Q9JJE7	Q9JJE7;A0A494BB03	FADS3_MOUSE	Fatty acid desaturase 3	Fads3
16.0292	16.0544	16.4485	17.997	17.2761	20.2286	13.8461	14.8387	13.1089	13.0472	13.3516	12.6774									NaN	1	0		NaN	NaN	1	0		NaN	NaN	1	0		NaN	Q9D2L9	Q9D2L9;D3YYD2	F111A_MOUSE	Serine protease FAM111A	Fam111a
19.1282	18.1556	17.8906	19.7812	19.5432	18.9786	17.5356	17.6453	17.5507	16.8361	17.0951	17.2877			+	Myotubes_Fam134b1_V1_Fam134b2_V2_dox_Myotubes_Fam134b1_V1_V2	+	Myotubes_Fam134b1_V1_V2_dox_Myotubes_Fam134b1_V1_V2			1.52797	0.017127	1.31848	+	3.31016	3.01618	0.000533333	2.36134	+	8.69447	1.69195	0.0613662	0.504241		3.72837	Q6A0A9	Q6A0A9	F120A_MOUSE	Constitutive coactivator of PPAR-gamma-like protein 1	FAM120A
16.5449	16.08	16.6523	18.9545	18.7439	21.0069	13.5974	14.4064	13.7424	13.9293	16.034	15.7834					+	Myotubes_Fam134b1_V1_V2_dox_Myotubes_Fam134b1_V1_V2			0.791338	0.11613	1.17685		1.714	1.9338	0.000324074	4.31951	+	4.40491	0.875697	0.216123	-1.33348		-1.88093	Q9D6U8	Q9D6U8	F162A_MOUSE	Protein FAM162A	Fam162a
16.4769	15.7342	15.7628	18.103	17.8113	20.9267	13.3027	13.9001	15.8213	16.1477	15.768	15.4956					+	Myotubes_Fam134b1_V1_V2_dox_Myotubes_Fam134b1_V1_V2			0.240124	0.651045	0.187546		0.609234	1.44451	0.00157237	3.14327	+	3.10824	0.869096	0.220031	-1.4624		-1.86778	Q3U2K0	Q3U2K0;A0A286YE27;Q3U2K0-2;Q3U2K0-3	F193B_MOUSE	Protein FAM193B	Fam193b
16.508	17.0191	14.1912	17.7031	16.9546	20.5853	17.2326	17.9714	16.2023	16.5805	15.4544	15.8989					+	Myotubes_Fam134b1_V1_V2_dox_Myotubes_Fam134b1_V1_V2			0.0259025	0.969823	-0.0718552		-0.0772946	0.989734	0.0176192	2.4364		2.11085	0.88618	0.211721	1.15748		1.90184	Q922G2	Q80XP8;Q922G2;A2ADS1;D6RG49;Q922G2-2	FA76A_MOUSE	Protein FAM76A	Fam76a
16.3353	16.1484	14.6172	18.9335	16.3383	20.3927	13.5265	13.5979	14.1636	11.1263	13.5609	13.3046									NaN	1	0		NaN	NaN	1	0		NaN	NaN	1	0		NaN	Q80XP8	Q80XP8;D6RG49	FA76B_MOUSE	Protein FAM76B	Fam76b
17.2309	17.2067	15.0701	18.6063	18.1411	20.5855	12.1124	13.9715	13.3283	14.5734	12.9785	13.1899									NaN	1	0		NaN	NaN	1	0		NaN	NaN	1	0		NaN	Q9D7I8	Q9D7I8;Q9D7I8-2	FA83D_MOUSE	Protein FAM83D	Fam83d
20.3857	20.6276	19.8408	21.8727	20.4874	20.2542	21.5869	22.2849	22.0723	21.3699	21.0886	21.4775			+	Myotubes_Fam134b1_V1_Fam134b2_V2_dox_Myotubes_Fam134b1_V1_V2					1.77485	0.0106823	-1.02731		-3.95172	0.35344	0.396527	-0.440576		-0.850101	1.32294	0.102057	0.669383		2.82594	Q3TJZ6	Q3TJZ6;A0A3Q4EBV4	FA98A_MOUSE	Protein FAM98A	Fam98a
16.4631	19.0129	18.4415	22.3699	20.2302	20.8833	19.1432	19.5394	19.2558	19.0156	18.8727	18.7667					+	Myotubes_Fam134b1_V1_V2_dox_Myotubes_Fam134b1_V1_V2			0.51601	0.268432	-0.91249		-1.17607	1.63207	0.000748175	2.27613	+	3.57216	1.43924	0.0850116	0.427816		3.09572	Q80VD1	Q80VD1	FA98B_MOUSE	Protein FAM98B	Fam98b
15.9235	16.0647	15.4682	19.1547	17.14	20.7946	12.6615	13.392	13.7604	12.6201	13.1288	12.5835									NaN	1	0		NaN	NaN	1	0		NaN	NaN	1	0		NaN	Q8BGE5	Q8BGE5;Q8BGE5-2;Q8BGE5-3;A0A1Y7VKF2	FANCM_MOUSE	Fanconi anemia group M protein homolog	Fancm
18.5878	17.8545	17.3233	20.1825	18.0426	19.8595	16.2787	15.8989	16.1869	14.7207	16.2288	15.5204			+	Myotubes_Fam134b1_V1_Fam134b2_V2_dox_Myotubes_Fam134b1_V1_V2	+	Myotubes_Fam134b1_V1_V2_dox_Myotubes_Fam134b1_V1_V2			1.88823	0.008025	2.43195	+	4.27147	2.0835	0.000249668	3.87158	+	4.86475	0.631693	0.353602	0.631525		1.40213	Q922J9	Q922J9;D3Z4N9;D3Z5W6;Q922J9-2;Q922J9-3;Q922J9-4	FACR1_MOUSE	Fatty acyl-CoA reductase 1	Far1
15.3787	17.1257	16.6096	18.6803	17.624	20.3406	16.275	16.0297	16.4021	16.2549	16.7602	16.5657					+	Myotubes_Fam134b1_V1_V2_dox_Myotubes_Fam134b1_V1_V2			0.104003	0.873393	-0.155605		-0.28886	1.36751	0.00182902	2.35471	+	2.92792	0.727714	0.289015	-0.291316		-1.58931	F8VPU2	F8VPU2;E9Q805	FARP1_MOUSE	FERM, ARHGEF and pleckstrin domain-containing protein 1	Farp1
20.1825	19.3983	19.4293	22.2477	19.8651	20.9281	18.2832	18.6382	18.5694	17.4893	17.624	18.0211			+	Myotubes_Fam134b1_V1_Fam134b2_V2_dox_Myotubes_Fam134b1_V1_V2	+	Myotubes_Fam134b1_V1_V2_dox_Myotubes_Fam134b1_V1_V2			2.53541	0.00295028	1.95859	+	6.48513	2.02089	0.000233251	3.30217	+	4.6683	1.81664	0.0504648	0.78547		4.06759	Q8C0C7	Q8C0C7;E9PWY9	SYFA_MOUSE	Phenylalanine--tRNA ligase alpha subunit	Farsa
17.5722	15.0394	15.4889	18.9521	17.2917	20.2343	14.1277	14.4767	13.8037	13.2152	14.0276	14.768					+	Myotubes_Fam134b1_V1_V2_dox_Myotubes_Fam134b1_V1_V2			1.06006	0.0554909	2.02994		2.25579	2.1285	0.000132964	4.82247	+	5.00979	0.0970406	0.890504	0.132465		0.271058	Q9WUA2	Q9WUA2	SYFB_MOUSE	Phenylalanine--tRNA ligase beta subunit	Farsb
18.5204	18.2042	18.4496	18.0176	17.1232	20.1395	17.8423	17.5805	17.7073	17.0847	17.6382	18.0951			+	Myotubes_Fam134b1_V1_Fam134b2_V2_dox_Myotubes_Fam134b1_V1_V2					1.20077	0.0388521	0.785386		2.55481	0.36423	0.381043	0.820769		0.872283	0.126295	0.861603	0.104014		0.344729	P19096	A0A0U1RNJ1;P19096	FAS_MOUSE	Fatty acid synthase	Fasn
22.3184	22.5427	22.0592	23.976	23.3778	24.5225	22.4775	22.48	22.5165	22.2764	22.0292	22.1015					+	Myotubes_Fam134b1_V1_V2_dox_Myotubes_Fam134b1_V1_V2	+	Myotubes_Fam134b2_V1_V2_dox_Myotubes_Fam134b1_V1_V2	0.46944	0.310392	0.171085		1.08413	2.2401	0.000148148	1.82308	+	5.38406	2.05564	0.0376077	0.355668		4.77659	P62862	P62862;A0A494B9Z0;Q642K5;A0A494BBA8	RS30_MOUSE	40S ribosomal protein S30	Fau
19.7406	19.8034	19.1777	19.9068	20.3645	19.3424	20.0821	19.9054	20.2419	20.8576	20.0156	19.9459									0.922381	0.0802802	-0.699156		-1.97437	0.410055	0.317662	-0.401797		-0.96544	0.252718	0.708504	-0.196575		-0.636872	P35550	P35550	FBRL_MOUSE	rRNA 2'-O-methyltransferase fibrillarin	Fbl
15.8642	15.8352	14.9153	17.7112	18.0239	20.6905	16.253	16.7602	14.3853	16.5265	16.9658	16.624			+	Myotubes_Fam134b1_V1_Fam134b2_V2_dox_Myotubes_Fam134b1_V1_V2	+	Myotubes_Fam134b1_V1_V2_dox_Myotubes_Fam134b1_V1_V2			1.58196	0.0145445	-1.16717		-3.44456	1.0346	0.0139308	2.10311		2.20301	0.545405	0.417149	-0.905906		-1.23374	P37889	P37889;P37889-2	FBLN2_MOUSE	Fibulin-2	Fbln2
16.8756	14.9124	15.8249	18.5019	17.2222	19.9374	18.1801	16.5761	16.1257	17.9083	18.3233	17.528			+	Myotubes_Fam134b1_V1_Fam134b2_V2_dox_Myotubes_Fam134b1_V1_V2					1.54342	0.0163574	-2.04892		-3.34829	0.317677	0.451364	0.633943		0.775771	0.653089	0.338149	-0.959277		-1.4438	Q61554	Q61554	FBN1_MOUSE	Fibrillin-1	Fbn1
15.8803	15.5815	14.4929	16.9396	17.9142	19.9564	11.5658	14.4933	15.6551	14.4893	13.5482	13.1514									NaN	1	0		NaN	NaN	1	0		NaN	NaN	1	0		NaN	Q7TPD1	Q7TPD1;Q7TPD1-2;Q7TPD1-3	FBX11_MOUSE	F-box only protein 11	Fbxo11
15.5819	13.9302	15.1517	17.956	16.8859	20.0567	13.0931	13.2045	13.4035	12.9163	13.412	12.7301			+	Myotubes_Fam134b1_V1_Fam134b2_V2_dox_Myotubes_Fam134b1_V1_V2	+	Myotubes_Fam134b1_V1_V2_dox_Myotubes_Fam134b1_V1_V2			1.60112	0.0139974	1.86849	+	3.49303	2.28447	0.000154589	5.28008	+	5.53887	0.408084	0.543393	0.214248		0.961465	Q8BG80	Q8BG80	FBX46_MOUSE	F-box only protein 46	Fbxo46
16.1029	15.3302	16.7373	18.6922	16.3	19.6088	15.755	15.7287	15.1908	14.3373	14.7419	15.5387					+	Myotubes_Fam134b1_V1_V2_dox_Myotubes_Fam134b1_V1_V2			1.03251	0.0588347	1.18417		2.19869	1.47309	0.00150252	3.32768	+	3.17662	0.795766	0.258841	0.6855		1.72271	Q8BIA4	Q8BIA4;Q8BIA4-4	FBXW8_MOUSE	F-box/WD repeat-containing protein 8	Fbxw8
16.7193	16.5506	14.5308	18.3643	16.8256	20.8095	14.3606	14.4331	13.4763	16.0469	14.3512	13.3603					+	Myotubes_Fam134b1_V1_V2_dox_Myotubes_Fam134b1_V1_V2			0.568645	0.229769	1.34745		1.27919	1.36147	0.00198125	4.08035	+	2.914	0.230895	0.738507	-0.496099		-0.588813	Q9CTH6	Q9CTH6;E9Q186	FCF1_MOUSE	rRNA-processing protein FCF1 homolog	Fcf1
16.6452	16.3831	14.7736	18.239	16.8367	20.463	13.0415	14.276	14.8847	14.2061	15.1869	15.0785					+	Myotubes_Fam134b1_V1_V2_dox_Myotubes_Fam134b1_V1_V2			0.77201	0.122596	1.11014		1.67603	1.54503	0.00117031	3.68907	+	3.35229	0.533665	0.425946	-0.756455		-1.21073	Q920E5	Q920E5;A0A0G2JDJ5;A0A0G2JEB3;A0A0G2JEA5	FPPS_MOUSE	Farnesyl pyrophosphate synthase	Fdps
16.2271	16.3752	15.2801	19.069	17.7993	20.5458	12.6908	14.5235	12.4528	14.5981	14.8037	15.4576			+	Myotubes_Fam134b1_V1_Fam134b2_V2_dox_Myotubes_Fam134b1_V1_V2	+	Myotubes_Fam134b1_V1_V2_dox_Myotubes_Fam134b1_V1_V2			1.10217	0.0492353	1.00767		2.34395	2.12947	0.000133333	4.18491	+	5.01296	1.15667	0.13489	-1.73076		-2.45967	Q61578	Q61578	ADRO_MOUSE	NADPH:adrenodoxin oxidoreductase, mitochondrial	Fdxr
20.4874	20.4874	20.5823	21.3699	20.5731	22.8054	18.3408	18.2372	17.9142	18.3709	18.5878	18.7039			+	Myotubes_Fam134b1_V1_Fam134b2_V2_dox_Myotubes_Fam134b1_V1_V2	+	Myotubes_Fam134b1_V1_V2_dox_Myotubes_Fam134b1_V1_V2			4.35877	0	1.96482	+	19.1544	1.9941	0.000338573	3.02857	+	4.58608	1.13722	0.139443	-0.390138		-2.41814	P22315	P22315;A0A494B9Y8;A0A494BAI5;F6T2S0;Q91W09	HEMH_MOUSE	Ferrochelatase, mitochondrial	Fech
16.1808	16.6141	15.9279	17.7502	16.373	20.7187	14.0168	14.0438	14.387	13.2252	17.417	13.2242									NaN	1	0		NaN	NaN	1	0		NaN	NaN	1	0		NaN	Q91Z50	Q91Z50	Q91Z50_MOUSE	Flap endonuclease 1	Fen1
19.1457	19.0265	19.1332	21.0625	20.0821	20.7997	18.0211	17.805	16.7987	17.6382	18.0102	17.9142			+	Myotubes_Fam134b1_V1_Fam134b2_V2_dox_Myotubes_Fam134b1_V1_V2	+	Myotubes_Fam134b1_V1_V2_dox_Myotubes_Fam134b1_V1_V2			3.34798	0.000932331	1.24761	+	10.5973	3.05748	0.000588957	2.79394	+	8.91267	0.327263	0.628176	-0.312604		-0.795823	Q8CIB5	Q8CIB5;A6X941	FERM2_MOUSE	Fermitin family homolog 2	Fermt2
16.3752	16.0014	15.2117	18.2194	17.1613	19.5716	12.95	13.7732	12.9843	13.5142	13.7834	13.6773			+	Myotubes_Fam134b1_V1_Fam134b2_V2_dox_Myotubes_Fam134b1_V1_V2	+	Myotubes_Fam134b1_V1_V2_dox_Myotubes_Fam134b1_V1_V2			2.48031	0.00303916	2.20444	+	6.26653	2.57297	0.000230769	4.65909	+	6.63785	0.686321	0.318745	-0.422468		-1.50854	P16879	P16879;A0A0U1RPM2	FES_MOUSE	Tyrosine-protein kinase Fes/Fps	Fes
17.8965	18.3321	18.3321	21.1079	20.1704	22.8346	16.92	17.6593	15.8989	16.8113	16.786	17.0638			+	Myotubes_Fam134b1_V1_Fam134b2_V2_dox_Myotubes_Fam134b1_V1_V2	+	Myotubes_Fam134b1_V1_V2_dox_Myotubes_Fam134b1_V1_V2			2.80225	0.00161765	1.29989	+	7.63993	2.33232	0.000163543	4.48393	+	5.70987	0.0400178	0.954122	-0.0609719		-0.117707	P97807	P97807;P97807-2	FUMH_MOUSE	Fumarate hydratase, mitochondrial	Fh
19.5413	17.9882	17.5432	20.2764	18.9142	20.4866	16.624	15.1596	16.387	15.1033	15.1517	14.9246			+	Myotubes_Fam134b1_V1_Fam134b2_V2_dox_Myotubes_Fam134b1_V1_V2	+	Myotubes_Fam134b1_V1_V2_dox_Myotubes_Fam134b1_V1_V2			2.24756	0.00449458	3.29771	+	5.40981	3.20086	0.000755906	4.83253	+	9.71018	1.01949	0.167615	0.996998		2.17185	P97447	P97447;A2AEX6;A2AEX8	FHL1_MOUSE	Four and a half LIM domains protein 1	Fhl1
17.037	16.0686	17.5507	18.6789	16.3547	19.6175	12.8997	15.2141	14.3436	12.4131	13.5059	11.5705									NaN	1	0		NaN	NaN	1	0		NaN	NaN	1	0		NaN	Q6P9Q4	Q6P9Q4	FHOD1_MOUSE	FH1/FH2 domain-containing protein 1	Fhod1
16.1995	15.9017	15.9822	18.0512	16.7987	19.3695	16.9431	15.6964	12.2392	16.0211	16.0826	16.4831					+	Myotubes_Fam134b1_V1_V2_dox_Myotubes_Fam134b1_V1_V2			0.420831	0.363531	-0.167765		-0.987128	1.16749	0.00685714	1.87758		2.48289	0.365007	0.585981	-1.23602		-0.873877	Q61576	Q61576	FKB10_MOUSE	Peptidyl-prolyl cis-trans isomerase FKBP10	Fkbp10
20.343	19.547	20.2877	21.5165	21.1015	20.362	17.0847	12.8661	15.786	16.5537	18.6488	15.2061			+	Myotubes_Fam134b1_V1_Fam134b2_V2_dox_Myotubes_Fam134b1_V1_V2	+	Myotubes_Fam134b1_V1_V2_dox_Myotubes_Fam134b1_V1_V2			1.46177	0.0178688	3.25636	+	3.14945	1.77954	0.000486097	4.19047	+	3.9646	0.414026	0.53641	-1.55728		-0.973441	Q9D1M7	Q9D1M7	FKB11_MOUSE	Peptidyl-prolyl cis-trans isomerase FKBP11	Fkbp11
22.6342	22.1642	21.1143	25.0062	23.5754	20.2833	20.3645	20.8423	20.1581	18.0691	19.5731	18.4046			+	Myotubes_Fam134b1_V1_Fam134b2_V2_dox_Myotubes_Fam134b1_V1_V2	+	Myotubes_Fam134b1_V1_V2_dox_Myotubes_Fam134b1_V1_V2			2.1675	0.00519284	3.28865	+	5.13817	1.35769	0.00197354	4.27273	+	2.90529	1.62487	0.0641709	1.77271	+	3.55364	P26883	P26883	FKB1A_MOUSE	Peptidyl-prolyl cis-trans isomerase FKBP1A	Fkbp1a
18.9658	18.7273	17.714	20.4067	20.1206	22.2989	16.4624	17.0743	12.7792	13.6048	14.8727	15.968			+	Myotubes_Fam134b1_V1_Fam134b2_V2_dox_Myotubes_Fam134b1_V1_V2	+	Myotubes_Fam134b1_V1_V2_dox_Myotubes_Fam134b1_V1_V2			2.0198	0.00556849	3.65386	+	4.66495	2.49951	0.000211921	6.12689	+	6.34197	0.154927	0.829669	0.62348		0.414222	P45878	P45878	FKBP2_MOUSE	Peptidyl-prolyl cis-trans isomerase FKBP2	Fkbp2
18.5356	19.0479	18.786	20.5545	19.8253	20.8558	16.7471	17.7207	16.7731	11.5267	14.6551	16.2118			+	Myotubes_Fam134b1_V1_Fam134b2_V2_dox_Myotubes_Fam134b1_V1_V2	+	Myotubes_Fam134b1_V1_V2_dox_Myotubes_Fam134b1_V1_V2			1.54909	0.0162321	4.65865	+	3.36236	1.94921	0.000327869	6.28068	+	4.4507	0.977128	0.176979	2.94912		2.08515	O35465	O35465;O35465-2;F6WP10	FKBP8_MOUSE	Peptidyl-prolyl cis-trans isomerase FKBP8	Fkbp8
16.4848	15.8644	19.5713	20.7389	19.5127	20.5576	18.4004	17.9658	17.2232	16.7471	17.1457	17.3667					+	Myotubes_Fam134b1_V1_V2_dox_Myotubes_Fam134b1_V1_V2			0.066168	0.920704	0.220315		0.189837	2.77765	0.000318937	3.18322	+	7.52638	0.934448	0.190441	0.776622		1.99867	Q2VIS4	Q2VIS4;E9QPZ3	FILA2_MOUSE	Filaggrin-2	Flg2
23.9495	19.3056	19.185	18.9037	17.624	20.3843	19.4576	19.4736	19.3709	19.2627	19.2113	19.0372									0.450506	0.330063	1.64293		1.0465	0.0887218	0.854627	-0.199752		-0.24955	1.60407	0.0663193	0.26362		3.50051	Q9JJ28	Q9JJ28	FLII_MOUSE	Protein flightless-1 homolog	Flii
21.0886	20.8876	20.417	22.8249	22.6865	24.2679	19.9882	20.2535	19.8207	19.7618	19.9459	20.2419			+	Myotubes_Fam134b1_V1_Fam134b2_V2_dox_Myotubes_Fam134b1_V1_V2	+	Myotubes_Fam134b1_V1_V2_dox_Myotubes_Fam134b1_V1_V2			1.54359	0.0163775	0.814525		3.34872	2.47494	0.000204255	3.27653	+	6.24557	0.0697511	0.923323	0.0375474		0.199468	Q8BTM8	Q8BTM8;B7FAU9;B7FAV1;F6Z2C0	FLNA_MOUSE	Filamin-A	Flna
20.7634	20.265	19.7056	22.4375	21.4526	23.2679	19.3386	19.4415	19.1556	18.8876	19.1507	19.4476			+	Myotubes_Fam134b1_V1_Fam134b2_V2_dox_Myotubes_Fam134b1_V1_V2	+	Myotubes_Fam134b1_V1_V2_dox_Myotubes_Fam134b1_V1_V2			1.45437	0.0178493	1.08271	+	3.13174	2.37673	0.000174863	3.22402	+	5.87241	0.340646	0.611188	0.149969		0.823659	Q80X90	Q80X90	FLNB_MOUSE	Filamin-B	Flnb
22.7975	22.5261	22.654	24.4488	24.1174	25.6403	20.714	20.6276	20.4375	20.5731	20.6453	21.2185			+	Myotubes_Fam134b1_V1_Fam134b2_V2_dox_Myotubes_Fam134b1_V1_V2	+	Myotubes_Fam134b1_V1_V2_dox_Myotubes_Fam134b1_V1_V2			2.96794	0.00137991	1.84694	+	8.44577	2.82829	0.000347826	3.92325	+	7.76179	0.425867	0.522767	-0.219276		-0.99724	Q8VHX6	Q8VHX6;Q8VHX6-2	FLNC_MOUSE	Filamin-C	Flnc
20.0951	20.2185	19.7586	22.3156	20.6364	24.1174	19.7537	19.4191	18.4656	18.7537	18.8144	19.1507			+	Myotubes_Fam134b1_V1_Fam134b2_V2_dox_Myotubes_Fam134b1_V1_V2	+	Myotubes_Fam134b1_V1_V2_dox_Myotubes_Fam134b1_V1_V2			2.42431	0.00314214	1.11778	+	6.05078	1.56707	0.00109797	3.45025	+	3.40719	0.308574	0.644269	0.306539		0.756633	O08917	O08917;G3UYU4	FLOT1_MOUSE	Flotillin-1	Flot1
20.265	20.7955	20.2185	23.1642	22.0292	24.141	20.0821	19.5526	18.9229	19.2372	19.3473	19.7207			+	Myotubes_Fam134b1_V1_Fam134b2_V2_dox_Myotubes_Fam134b1_V1_V2	+	Myotubes_Fam134b1_V1_V2_dox_Myotubes_Fam134b1_V1_V2			1.86399	0.00883721	0.991234		4.20165	2.37306	0.000172662	3.67639	+	5.85882	0.0812917	0.909022	0.08413		0.230112	Q60634	Q60634;Q5SS83;Q60634-2;Q60634-3	FLOT2_MOUSE	Flotillin-2	Flot2
19.1155	17.0553	17.2042	19.8861	19.8113	20.1067	16.5582	16.8361	16.68	16.6662	16.1053	16.3598					+	Myotubes_Fam134b1_V1_V2_dox_Myotubes_Fam134b1_V1_V2			0.970434	0.0694007	1.41455		2.07153	4.36732	0	3.55759	+	19.2498	0.8029	0.255007	0.314348		1.73675	Q6ZPF4	Q6ZPF4;D3Z7A7;Q6ZPF4-2	FMNL3_MOUSE	Formin-like protein 3	Fmnl3
16.4195	15.0027	15.5478	18.764	17.9282	20.3702	16.2042	16.6382	16.5995	16.8484	16.2326	15.9106					+	Myotubes_Fam134b1_V1_V2_dox_Myotubes_Fam134b1_V1_V2			0.609482	0.201534	-0.673887		-1.35886	1.60582	0.000942238	2.69024	+	3.50496	0.185997	0.792684	0.150089		0.487165	P35922	E9QAS8;P35922;D3Z6U8;E9QAS9;E9QAT0;E9QNF5;Q6AXB7;P35922-10;P35922-11;P35922-12;P35922-2;P35922-3;P35922-4;P35922-5;P35922-6;P35922-7;P35922-8;P35922-9	FMR1_MOUSE	Fragile X messenger ribonucleoprotein 1	Fmr1
16.5915	15.4841	15.3317	18.1186	16.9482	19.9437	17.1655	16.7073	16.4799	17.624	15.7153	16.5878									0.546478	0.243879	-0.839943		-1.23584	0.755017	0.0560248	1.69445		1.64272	0.0856195	0.906838	0.141822		0.241461	A0A087WQW8	A0A087WQW8	A0A087WQW8_MOUSE	Fibronectin 1 (Fragment)	Fn1
17.3127	14.4474	16.5265	19.1479	17.2055	20.6426	12.2324	14.3822	15.006	12.8572	11.8396	12.6927									NaN	1	0		NaN	NaN	1	0		NaN	NaN	1	0		NaN	Q6NWW9	Q6NWW9;A0A0R4J0H8	FND3B_MOUSE	Fibronectin type III domain-containing protein 3B	Fndc3b
19.9459	20.2066	19.8682	21.5823	20.9316	21.9316	18.4252	18.3836	17.3836	16.6937	17.3836	16.6024			+	Myotubes_Fam134b1_V1_Fam134b2_V2_dox_Myotubes_Fam134b1_V1_V2	+	Myotubes_Fam134b1_V1_V2_dox_Myotubes_Fam134b1_V1_V2			3.50989	0	3.11364	+	11.6617	3.55576	0	4.58857	+	11.9813	1.30493	0.103489	1.17091	+	2.78523	P97376	P97376	FRG1_MOUSE	Protein FRG1	Frg1
15.3157	16.4028	15.9596	18.6946	16.8338	20.0242	13.0009	14.1696	13.4072	12.7341	14.6039	12.3523									NaN	1	0		NaN	NaN	1	0		NaN	NaN	1	0		NaN	Q8BIE6	Q8BIE6;H3BIZ7;Q3TB04;Q8BIE6-2	FRM4A_MOUSE	FERM domain-containing protein 4A	Frmd4a
16.4892	18.0951	16.1277	19.2951	17.2457	20.1019	16.1053	16.4878	17.3408	16.5731	16.24	17.3667					+	Myotubes_Fam134b1_V1_V2_dox_Myotubes_Fam134b1_V1_V2			0.0914914	0.885267	0.177361		0.25674	1.10907	0.00920723	2.1543		2.35849	0.0572394	0.936595	-0.0819619		-0.165582	Q61553	Q61553;A0A0G2JDU7	FSCN1_MOUSE	Fascin	Fscn1
15.6063	17.4779	15.6641	17.4436	17.0085	20.0292	16.1772	15.299	16.0826	16.9545	15.8533	15.8238					+	Myotubes_Fam134b1_V1_V2_dox_Myotubes_Fam134b1_V1_V2			0.0179983	0.976224	0.0389058		0.0541607	0.897193	0.0276877	1.9499		1.92385	0.31472	0.63794	-0.357581		-0.769564	Q9DBE9	Q9DBE9	SPB1_MOUSE	pre-rRNA 2'-O-ribose RNA methyltransferase FTSJ3	Ftsj3
16.5364	16.6662	18.3408	19.2764	17.0992	21.106	15.4383	16.6039	16.4285	12.9567	15.0014	15.3092			+	Myotubes_Fam134b1_V1_Fam134b2_V2_dox_Myotubes_Fam134b1_V1_V2	+	Myotubes_Fam134b1_V1_V2_dox_Myotubes_Fam134b1_V1_V2			1.37121	0.0231463	2.7587	+	2.93646	1.5841	0.000929653	4.7381	+	3.44996	0.9886	0.175483	1.73443		2.10854	Q9D6K8	Q9D6K8	FUND2_MOUSE	FUN14 domain-containing protein 2	Fundc2
20.5356	21.4015	20.8269	22.0691	22.0691	20.3621	20.4273	20.4676	20.2989	19.8861	19.6258	19.0899			+	Myotubes_Fam134b1_V1_Fam134b2_V2_dox_Myotubes_Fam134b1_V1_V2	+	Myotubes_Fam134b1_V1_V2_dox_Myotubes_Fam134b1_V1_V2			1.79635	0.0104725	1.38738	+	4.01104	1.48073	0.00140898	1.96614	+	3.19501	1.64375	0.0627594	0.864		3.60229	P56959	P56959;Q8CFQ9;G3UXT7	FUS_MOUSE	RNA-binding protein FUS	Fus
19.0129	19.8742	18.7569	19.5011	20.0426	19.7429	19.1994	19.2442	19.3983	19.0372	19.5489	19.197					+	Myotubes_Fam134b1_V1_V2_dox_Myotubes_Fam134b1_V1_V2			0.0426931	0.946847	-0.0463626		-0.125244	1.08245	0.010572	0.501139		2.30254	0.0410324	0.952009	0.0196152		0.12057	Q61584	Q61584;Q61584-2;Q61584-3;Q61584-4;Q61584-5;Q61584-6;Q61584-7;Q6P5B5;A0A0G2JEP0;A0A0H2UH27	FXR1_MOUSE	RNA-binding protein FXR1	Fxr1
15.7283	14.9344	16.3453	18.939	17.5878	20.4008	13.9083	14.5922	13.8167	14.9339	14.1131	11.7483									NaN	1	0		NaN	NaN	1	0		NaN	NaN	1	0		NaN	Q6P5B5	Q6P5B5	Q6P5B5_MOUSE	FMR1 autosomal homolog 2	Fxr2
15.8708	15.3568	15.7421	18.9792	16.8574	20.0244	13.5022	14.1597	14.3094	13.9658	14.8386	15.2622			+	Myotubes_Fam134b1_V1_Fam134b2_V2_dox_Myotubes_Fam134b1_V1_V2	+	Myotubes_Fam134b1_V1_V2_dox_Myotubes_Fam134b1_V1_V2			1.10517	0.0487747	0.967671		2.35026	1.75772	0.000574317	3.93147	+	3.90486	0.699738	0.308583	-0.698457		-1.5347	P39688	P05480;P39688;Q04736;D3YZ57;P05480-1;P39688-2	FYN_MOUSE	Tyrosine-protein kinase Fyn	Fyn
16.1434	16.0298	15.3438	18.2007	17.0474	20.5884	13.3978	14.3793	13.3009	15.1869	13.3999	14.6269			+	Myotubes_Fam134b1_V1_Fam134b2_V2_dox_Myotubes_Fam134b1_V1_V2	+	Myotubes_Fam134b1_V1_V2_dox_Myotubes_Fam134b1_V1_V2			1.15545	0.0434149	1.43447		2.45706	1.64305	0.00075437	4.20759	+	3.60049	0.492458	0.462845	-0.711877		-1.12968	Q91Z49	Q91Z49;Q91Z49-2	UIF_MOUSE	UAP56-interacting factor	Fyttd1
17.5129	19.1181	18.7796	17.748	19.0211	19.0899	17.6096	17.786	16.9658	17.1155	17.4334	17.4576					+	Myotubes_Fam134b1_V1_V2_dox_Myotubes_Fam134b1_V1_V2			1.06486	0.0550301	1.13467		2.26579	1.33512	0.0021249	1.28414	+	2.85364	0.163242	0.819214	0.118276		0.433979	P97855	P97855	G3BP1_MOUSE	Ras GTPase-activating protein-binding protein 1	G3bp1
16.4857	16.4691	15.2914	17.9654	16.6662	20.1889	17.9258	18.1407	18.2279	16.7207	16.8484	16.8484							+	Myotubes_Fam134b2_V1_V2_dox_Myotubes_Fam134b1_V1_V2	0.845103	0.100669	-0.72379		-1.82013	0.643819	0.102898	1.46766		1.42575	3.69541	0.0118095	1.29228	+	13.0065	P97379	P97379;A0A0J9YTQ8;A0A0J9YUY8;P97379-2	G3BP2_MOUSE	Ras GTPase-activating protein-binding protein 2	G3bp2
18.3452	14.8425	14.4136	19.0451	19.5823	20.551	13.7756	12.7977	14.267	16.4366	15.7393	17.0319					+	Myotubes_Fam134b1_V1_V2_dox_Myotubes_Fam134b1_V1_V2	+	Myotubes_Fam134b2_V1_V2_dox_Myotubes_Fam134b1_V1_V2	0.153968	0.794627	-0.535528		-0.411932	2.34435	0.000167247	3.32357	+	5.75353	2.08984	0.03632	-2.78914		-4.88499	Q00612	P97324;Q00612;A3KG36;G3UWD6	G6PD1_MOUSE	Glucose-6-phosphate 1-dehydrogenase X	G6pdx
18.3012	18.1704	16.0812	18.0525	18.1691	20.0486	16.7987	15.4252	16.3304	12.7018	12.5234	13.6602			+	Myotubes_Fam134b1_V1_Fam134b2_V2_dox_Myotubes_Fam134b1_V1_V2			+	Myotubes_Fam134b2_V1_V2_dox_Myotubes_Fam134b1_V1_V2	2.32588	0.00400926	4.55577	+	5.68661	NaN	1	0		NaN	2.41485	0.0274797	3.22294	+	6.01497	Q9DCD6	Q9DCD6;B1AR50	GBRAP_MOUSE	Gamma-aminobutyric acid receptor-associated protein	Gabarap
20.953	19.5069	19.4596	18.3817	19.5318	20.5952	18.0638	13.7315	17.8175	10.883	12.4881	13.6703			+	Myotubes_Fam134b1_V1_Fam134b2_V2_dox_Myotubes_Fam134b1_V1_V2					2.89294	0.00130041	7.62606	+	8.07194	NaN	1	0		NaN	1.21507	0.11977	4.19049		2.58594	Q8R3R8	Q8R3R8	GBRL1_MOUSE	Gamma-aminobutyric acid receptor-associated protein-like 1	Gabarapl1
15.8721	20.0156	17.8545	18.1542	17.3262	20.0134	19.3079	19.1432	19.3452	18.7207	18.0047	18.8636									0.192547	0.732555	-0.615591		-0.502253	0.0125061	0.981854	-0.0317173		-0.037859	1.26525	0.110526	0.73574		2.69645	P56475	P56475	GBRR1_MOUSE	Gamma-aminobutyric acid receptor subunit rho-1	Gabrr1
19.5432	18.9373	19.1002	20.3538	20.2764	21.417	17.4972	16.7207	16.8846	15.9613	17.1155	17.4334			+	Myotubes_Fam134b1_V1_Fam134b2_V2_dox_Myotubes_Fam134b1_V1_V2	+	Myotubes_Fam134b1_V1_V2_dox_Myotubes_Fam134b1_V1_V2			2.08976	0.005186	2.35685	+	4.88475	2.57349	0.000231884	3.84567	+	6.63999	0.144967	0.843805	0.197432		0.390315	Q9R0N0	Q9R0N0	GALK1_MOUSE	Galactokinase	Galk1
16.5673	15.6688	16.0145	18.9176	16.9832	20.469	14.7783	15.5597	15.2805	13.8138	13.2497	14.9431			+	Myotubes_Fam134b1_V1_Fam134b2_V2_dox_Myotubes_Fam134b1_V1_V2	+	Myotubes_Fam134b1_V1_V2_dox_Myotubes_Fam134b1_V1_V2			1.68153	0.0122616	2.08137	+	3.70087	1.88351	0.000309735	4.78775	+	4.2578	1.03208	0.163964	1.20398		2.1978	Q8BHN3	Q8BHN3;Q8BHN3-2	GANAB_MOUSE	Neutral alpha-glucosidase AB	Ganab
23.9584	23.6971	23.5638	26.067	25.867	27.6998	21.654	22.3403	21.9207	21.654	21.7675	22.6453			+	Myotubes_Fam134b1_V1_Fam134b2_V2_dox_Myotubes_Fam134b1_V1_V2	+	Myotubes_Fam134b1_V1_V2_dox_Myotubes_Fam134b1_V1_V2			2.16889	0.004998	1.71751	+	5.1428	2.62547	0.00025	4.52234	+	6.8565	0.0465998	0.947683	-0.0505892		-0.136182	P16858	P16858;A0A0A0MQF6;A0A1D5RLD8;S4R1W1	G3P_MOUSE	Glyceraldehyde-3-phosphate dehydrogenase	Gapdh
16.2111	15.3166	16.4341	18.9383	18.0713	20.6299	17.1655	16.1135	16.7207	17.805	16.9658	16.5657					+	Myotubes_Fam134b1_V1_V2_dox_Myotubes_Fam134b1_V1_V2			1.05728	0.0556519	-1.12489		-2.25002	1.18247	0.00597831	2.10098		2.51517	0.395858	0.557113	-0.445614		-0.936747	Q9CY66	Q9CY66;D3YZ09;Q9CY66-2;Q9CY66-3	GAR1_MOUSE	H/ACA ribonucleoprotein complex subunit 1	Gar1
19.1482	18.4696	18.528	20.5915	20.7634	20.6326	16.4862	16.2307	16.3269	16.734	17.5507	17.714			+	Myotubes_Fam134b1_V1_Fam134b2_V2_dox_Myotubes_Fam134b1_V1_V2	+	Myotubes_Fam134b1_V1_V2_dox_Myotubes_Fam134b1_V1_V2			1.68399	0.012011	1.38237	+	3.70734	3.38408	0	3.32963	+	10.8263	1.4642	0.0828995	-0.98498		-3.15526	Q9CZD3	Q9CZD3	GARS_MOUSE	Glycine--tRNA ligase	Gars1
18.3962	17.6937	18.3408	19.4025	19.9214	21.4972	15.7153	15.4153	15.6607	15.2949	15.4383	15.8163			+	Myotubes_Fam134b1_V1_Fam134b2_V2_dox_Myotubes_Fam134b1_V1_V2	+	Myotubes_Fam134b1_V1_V2_dox_Myotubes_Fam134b1_V1_V2			3.18005	0.00190361	2.6271	+	9.59046	2.73503	0.000299065	4.75721	+	7.3332	0.168297	0.812995	0.0806217		0.445903	Q9D172	Q9D172	GAL3A_MOUSE	Glutamine amidotransferase-like class 1 domain-containing protein 3, mitochondrial	Gatd3
15.7926	18.4456	17.2232	20.5451	17.0449	19.816	16.2251	14.7313	14.1767	11.7066	17.7537	15.5687					+	Myotubes_Fam134b1_V1_V2_dox_Myotubes_Fam134b1_V1_V2			0.483869	0.296432	2.14412		1.11271	0.934301	0.0236582	4.12565		1.99838	0.00608483	0.996729	0.0347055		0.0185522	Q9D6Y9	Q9D6Y9;F6ZHD8;G3UW30	GLGB_MOUSE	1,4-alpha-glucan-branching enzyme	Gbe1
16.3709	15.8276	15.3499	18.7177	17.2388	20.1409	13.9659	13.7363	15.1798	16.0806	16.1196	16.0909					+	Myotubes_Fam134b1_V1_V2_dox_Myotubes_Fam134b1_V1_V2			0.347939	0.467149	-0.247573		-0.838752	1.44338	0.00156979	2.60209	+	3.10557	1.80128	0.05275	-1.80301		-4.02472	O88986	O88986;A0A2R8VHE4;E9PWY6	KBL_MOUSE	2-amino-3-ketobutyrate coenzyme A ligase, mitochondrial	Gcat
22.2821	20.9672	21.654	24.7796	22.3017	24.7024	20.4273	20.6886	19.8772	18.6731	19.2855	19.5107			+	Myotubes_Fam134b1_V1_Fam134b2_V2_dox_Myotubes_Fam134b1_V1_V2	+	Myotubes_Fam134b1_V1_V2_dox_Myotubes_Fam134b1_V1_V2			2.25887	0.00454386	2.47798	+	5.44912	2.30362	0.000157635	4.77145	+	5.60678	1.56155	0.0721689	1.17456	+	3.39338	Q8CHG3	Q8CHG3;E0CYI9;E9PWI6	GCC2_MOUSE	GRIP and coiled-coil domain-containing protein 2	Gcc2
16.7495	15.3344	16.6382	18.1249	16.9507	20.0005	14.6495	14.8758	13.624	14.0014	14.4318	14.3786			+	Myotubes_Fam134b1_V1_Fam134b2_V2_dox_Myotubes_Fam134b1_V1_V2	+	Myotubes_Fam134b1_V1_V2_dox_Myotubes_Fam134b1_V1_V2			1.84798	0.00911214	1.97014	+	4.156	1.98236	0.000336538	4.08813	+	4.55039	0.0988342	0.888859	0.112539		0.275661	Q60759	Q60759;A0A0A0MQ68	GCDH_MOUSE	Glutaryl-CoA dehydrogenase, mitochondrial	Gcdh
15.82	15.4566	14.9712	17.4811	17.5471	20.6223	13.3883	14.0398	15.0687	12.6027	13.9175	12.6672									NaN	1	0		NaN	NaN	1	0		NaN	NaN	1	0		NaN	O09172	O09172;A0A0G2JDI4	GSH0_MOUSE	Glutamate--cysteine ligase regulatory subunit	Gclm
18.4536	17.4004	18.3233	17.984	16.5127	20.1005	15.6467	15.5567	15.8263	15.4576	15.9083	15.6745			+	Myotubes_Fam134b1_V1_Fam134b2_V2_dox_Myotubes_Fam134b1_V1_V2	+	Myotubes_Fam134b1_V1_V2_dox_Myotubes_Fam134b1_V1_V2			2.58326	0.00239067	2.37897	+	6.68022	1.12886	0.00808158	2.51893		2.40038	0.00775989	0.996182	-0.00359758		-0.0236149	E9PVA8	E9PVA8	GCN1_MOUSE	eIF-2-alpha kinase activator GCN1	Gcn1
16.6654	15.7254	16.8113	19.2121	17.5145	20.6413	15.0362	15.6125	14.5447	13.2248	15.1155	15.5204					+	Myotubes_Fam134b1_V1_V2_dox_Myotubes_Fam134b1_V1_V2			1.06596	0.0548686	1.78046		2.26809	1.76437	0.000577236	4.50239	+	3.92301	0.22495	0.744434	0.444233		0.575579	P50396	P50396;D6RI86	GDIA_MOUSE	Rab GDP dissociation inhibitor alpha	Gdi1
19.3602	16.5761	18.0426	20.6364	20.3752	20.1095	16.4799	17.2232	16.6662	16.4054	16.4464	17.2232					+	Myotubes_Fam134b1_V1_V2_dox_Myotubes_Fam134b1_V1_V2			0.700633	0.154196	1.30132		1.53645	3.56058	0	3.68205	+	12.0153	0.101511	0.887175	0.0981166		0.282508	Q61598	Q61598;A0A1Y7VL99;Q61598-2	GDIB_MOUSE	Rab GDP dissociation inhibitor beta	Gdi2
20.1704	20.1079	20.4775	23.8764	22.3156	25.1908	17.2042	17.5507	16.9992	16.3056	15.4186	16.435			+	Myotubes_Fam134b1_V1_Fam134b2_V2_dox_Myotubes_Fam134b1_V1_V2	+	Myotubes_Fam134b1_V1_V2_dox_Myotubes_Fam134b1_V1_V2			3.61104	0	4.19883	+	12.3774	3.0163	0.000536313	7.7412	+	8.6951	1.54417	0.0753316	1.19828	+	3.35015	Q8BX17	Q8BX17;E9PUU4;A2AFQ9	GEMI5_MOUSE	Gem-associated protein 5	Gemin5
16.2347	16.208	16.68	19.0932	18.1206	21.6381	15.3581	15.4608	15.7783	15.9106	15.8894	15.6579			+	Myotubes_Fam134b1_V1_Fam134b2_V2_dox_Myotubes_Fam134b1_V1_V2	+	Myotubes_Fam134b1_V1_V2_dox_Myotubes_Fam134b1_V1_V2			1.48462	0.017866	0.554924		3.20441	1.64706	0.000757156	3.79799	+	3.61087	0.890633	0.208264	-0.286901		-1.91073	Q8K0D5	Q8K0D5	EFGM_MOUSE	Elongation factor G, mitochondrial	Gfm1
21.6096	18.8081	15.3119	22.7161	21.2877	20.5549	13.7737	14.7944	13.3533	11.5943	12.8457	13.3533			+	Myotubes_Fam134b1_V1_Fam134b2_V2_dox_Myotubes_Fam134b1_V1_V2	+	Myotubes_Fam134b1_V1_V2_dox_Myotubes_Fam134b1_V1_V2			1.46397	0.0179514	5.97881	+	3.15471	3.38813	0	8.92183	+	10.8523	NaN	1	0		NaN	Q9D7X8	Q9D7X8;A0A0N4SWE8	GGCT_MOUSE	Gamma-glutamylcyclotransferase	Ggct
15.8673	15.3072	15.3139	19.2049	18.4462	20.2412	12.7883	14.3705	14.0198	15.4318	15.0743	16.3321					+	Myotubes_Fam134b1_V1_V2_dox_Myotubes_Fam134b1_V1_V2			0.100221	0.876482	-0.116625		-0.279211	2.34332	0.000166667	3.68469	+	5.74978	1.4413	0.0853832	-1.8865		-3.10062	P23242	P23242	CXA1_MOUSE	Gap junction alpha-1 protein	Gja1
16.6213	14.8449	16.1156	17.7985	17.7733	19.5631	14.6952	15.2592	12.7151	14.3092	16.2475	12.0005					+	Myotubes_Fam134b1_V1_V2_dox_Myotubes_Fam134b1_V1_V2			0.555362	0.237906	1.67489		1.25323	1.43086	0.001557	4.19259	+	3.07589	0.00850006	0.995429	0.0374721		0.025846	Q8R322	Q8R322	GLE1_MOUSE	mRNA export factor GLE1	Gle1
17.2787	17.3056	18.6132	19.4913	18.9516	20.5627	16.6096	16.3887	16.5864	14.6211	15.5537	15.5477			+	Myotubes_Fam134b1_V1_Fam134b2_V2_dox_Myotubes_Fam134b1_V1_V2	+	Myotubes_Fam134b1_V1_V2_dox_Myotubes_Fam134b1_V1_V2			2.00742	0.00591511	2.49164	+	4.62683	2.84166	0.000359551	4.42766	+	7.82503	1.8111	0.0510596	1.28736	+	4.05209	Q61543	Q61543;F6RSH1;F8WHM5	GSLG1_MOUSE	Golgi apparatus protein 1	Glg1
16.5131	16.808	18.2137	17.1957	17.5768	19.7933	15.4862	15.6579	15.6527	13.1872	12.9301	13.0067							+	Myotubes_Fam134b2_V1_V2_dox_Myotubes_Fam134b1_V1_V2	NaN	1	0		NaN	NaN	1	0		NaN	4.95005	0	2.5576	+	26.981	Q61602	Q61602;Q3UMJ8	GLI3_MOUSE	Transcriptional activator GLI3	Gli3
24.2535	23.867	24.1253	26.1623	25.9694	27.0914	22.0918	21.2302	21.2821	20.7389	21.2125	21.5545			+	Myotubes_Fam134b1_V1_Fam134b2_V2_dox_Myotubes_Fam134b1_V1_V2	+	Myotubes_Fam134b1_V1_V2_dox_Myotubes_Fam134b1_V1_V2			3.42698	0.00108772	2.91331	+	11.1046	3.62674	0	5.23906	+	12.4923	0.427743	0.519545	0.366063		1.001	Q9CYL5	Q9CYL5;B1AWD6	GAPR1_MOUSE	Golgi-associated plant pathogenesis-related protein 1	Glipr2
18.562	17.4576	16.6937	19.7939	20.0156	20.7486	14.9926	15.8138	14.1472	14.412	14.8582	15.9385			+	Myotubes_Fam134b1_V1_Fam134b2_V2_dox_Myotubes_Fam134b1_V1_V2	+	Myotubes_Fam134b1_V1_V2_dox_Myotubes_Fam134b1_V1_V2			1.61945	0.0133108	2.50154	+	3.53974	3.16855	0.000716418	5.11649	+	9.52492	0.0439196	0.949264	-0.0850519		-0.128686	Q9CPU0	Q9CPU0	LGUL_MOUSE	Lactoylglutathione lyase	Glo1
16.8056	18.9316	19.9601	22.743	21.417	20.6631	18.5988	18.4656	14.6807	18.6096	18.547	18.5242					+	Myotubes_Fam134b1_V1_V2_dox_Myotubes_Fam134b1_V1_V2			0.00192426	0.997204	0.00547727		0.00589468	2.12799	0.00013278	3.04743	+	5.00813	0.437835	0.51103	-1.31189		-1.02121	Q9QUH0	Q9QUH0;A0A1Y7VM65	GLRX1_MOUSE	Glutaredoxin-1	Glrx
18.4293	17.9488	17.7667	20.6186	18.6417	21.5632	16.786	17.0638	16.6382	16.3286	16.2913	16.6096			+	Myotubes_Fam134b1_V1_Fam134b2_V2_dox_Myotubes_Fam134b1_V1_V2	+	Myotubes_Fam134b1_V1_V2_dox_Myotubes_Fam134b1_V1_V2			2.74759	0.002	1.6384	+	7.38966	1.95223	0.000328253	3.86468	+	4.45972	1.23002	0.117015	0.419476		2.61867	P26443	P26443	DHE3_MOUSE	Glutamate dehydrogenase 1, mitochondrial	Glud1
16.6834	15.9987	15.0806	17.0897	17.3985	20.8787	12.514	14.4251	14.1695	13.8533	15.7987	15.1946					+	Myotubes_Fam134b1_V1_V2_dox_Myotubes_Fam134b1_V1_V2			0.587176	0.217172	0.972004		1.31537	1.22574	0.00455711	3.5068		2.60929	0.682347	0.321472	-1.246		-1.5008	Q922P9	Q922P9;D3YYT1	GLYR1_MOUSE	Cytokine-like nuclear factor N-PAC	Glyr1
16.233	16.1794	15.1285	18.6487	17.5287	19.4073	16.68	16.9431	16.6937	15.9036	16.92	17.185					+	Myotubes_Fam134b1_V1_V2_dox_Myotubes_Fam134b1_V1_V2			0.707317	0.150257	-0.822543		-1.54949	1.29823	0.00275737	1.85873		2.77014	0.091605	0.897616	0.102754		0.257035	A0A286YCD0	A0A286YCD0	A0A286YCD0_MOUSE	Predicted gene, 49352 (Fragment)	Gm49352
17.519	14.961	14.6671	17.7523	18.1388	19.7588	14.464	16.7073	13.7	15.2913	15.5173	15.9316					+	Myotubes_Fam134b1_V1_V2_dox_Myotubes_Fam134b1_V1_V2			0.0503647	0.938573	0.135626		0.14665	2.00583	0.000342298	2.96991	+	4.62193	0.270691	0.687761	-0.622967		-0.67588	A0A087WRC2	A0A087WQJ5;A0A087WRC2;Q9D937	A0A087WRC2_MOUSE	Predicted gene, 49416	Gm49416
20.85	20.2066	19.5261	22.7512	18.1507	25.141	16.624	17.6731	17.6382	17.1752	15.1635	16.977			+	Myotubes_Fam134b1_V1_Fam134b2_V2_dox_Myotubes_Fam134b1_V1_V2	+	Myotubes_Fam134b1_V1_V2_dox_Myotubes_Fam134b1_V1_V2			2.13699	0.00544681	3.75564	+	5.03751	1.21909	0.00472059	5.57573		2.59474	0.529003	0.428872	0.873203		1.20159	A0A2R8VHP3	Q6IFZ8;A0A2R8VHP3	A0A2R8VHP3_MOUSE	Predicted pseudogene 5478	Gm5478
20.0292	19.3836	16.9526	18.8947	17.8799	20.4842	17.5657	18.0847	17.8787	17.7471	18.4576	18.3408									0.249801	0.632918	0.606615		0.630492	0.500763	0.21235	0.904405		1.14606	0.564089	0.40003	-0.338837		-1.27029	P08752	P08752	GNAI2_MOUSE	Guanine nucleotide-binding protein G(i) subunit alpha-2	Gnai2
16.5364	18.1507	18.734	18.6852	17.5771	20.959	12.7155	13.9679	13.262	16.68	15.5716	15.9408			+	Myotubes_Fam134b1_V1_Fam134b2_V2_dox_Myotubes_Fam134b1_V1_V2	+	Myotubes_Fam134b1_V1_V2_dox_Myotubes_Fam134b1_V1_V2	+	Myotubes_Fam134b2_V1_V2_dox_Myotubes_Fam134b1_V1_V2	1.11729	0.0477009	1.74288		2.37586	1.34377	0.00212983	3.00959	+	2.87339	2.31285	0.0323121	-2.749		-5.63977	P18872-2	P18872;D3Z2M7;F7BLT7;P18872-2	GNAO_MOUSE	Isoform Alpha-2 of Guanine nucleotide-binding protein G(o) subunit alpha	Gnao1
16.6023	15.9106	15.4394	18.4489	16.6299	19.3575	13.0621	13.0645	13.2551	12.7752	13.2975	14.2805			+	Myotubes_Fam134b1_V1_Fam134b2_V2_dox_Myotubes_Fam134b1_V1_V2	+	Myotubes_Fam134b1_V1_V2_dox_Myotubes_Fam134b1_V1_V2			1.98504	0.00580667	2.53304	+	4.55852	2.16473	0.000139332	4.69439	+	5.12898	0.294208	0.658637	-0.323808		-0.726228	P21279	P21279	GNAQ_MOUSE	Guanine nucleotide-binding protein G(q) subunit alpha	Gnaq
17.0613	15.5595	17.8545	17.697	16.9183	20.3958	13.9048	14.3245	15.1236	15.3163	16.3198	16.1497					+	Myotubes_Fam134b1_V1_V2_dox_Myotubes_Fam134b1_V1_V2			0.533276	0.253509	0.896528		1.20997	1.02966	0.014218	2.40844		2.19281	1.45051	0.0834353	-1.47762		-3.12254	P63094	P63094;Q6R0H7;Q6R0H7-4;A0A571BEM2;P63094-2;P63094-3;Z4YKV1;A0A571BEI3	GNAS1_MOUSE;GNAS2_MOUSE	Guanine nucleotide-binding protein G(s) subunit alpha isoforms short	Gnas
15.7598	15.9042	15.1327	17.5689	20.1704	21.6051	15.2475	16.5522	14.0134	16.3339	15.6269	17.4972					+	Myotubes_Fam134b1_V1_V2_dox_Myotubes_Fam134b1_V1_V2			0.67799	0.164054	-0.887096		-1.49231	1.19072	0.00577197	3.29551		2.533	0.594614	0.379829	-1.2149		-1.32988	P62874	P62874;H3BKR2;H3BLF7	GBB1_MOUSE	Guanine nucleotide-binding protein G(I)/G(S)/G(T) subunit beta-1	Gnb1
16.6648	15.3226	18.7634	20.9098	16.8192	20.5915	15.9658	17.0638	16.7602	16.1733	17.1457	17.2419					+	Myotubes_Fam134b1_V1_V2_dox_Myotubes_Fam134b1_V1_V2			0.0199302	0.976196	0.0633109		0.0598498	0.888072	0.0287193	2.58652		1.90562	0.210659	0.758184	-0.257029		-0.543495	P62880	P62880;E9QKR0;D3YZX3;D3Z1M1;E9PWM7	GBB2_MOUSE	Guanine nucleotide-binding protein G(I)/G(S)/G(T) subunit beta-2	Gnb2
16.4127	15.4124	15.0589	18.9452	16.7911	21.2932	13.2421	12.8709	14.3316	11.5379	13.6369	13.7722									NaN	1	0		NaN	NaN	1	0		NaN	NaN	1	0		NaN	Q9DAS9	Q9DAS9;A0A0N4SVT3;A0A0N4SW28	GBG12_MOUSE	Guanine nucleotide-binding protein G(I)/G(S)/G(O) subunit gamma-12	Gng12
16.9637	15.7361	15.4638	18.7892	16.7585	20.456	15.6662	13.2594	15.8703	15.6662	15.3127	15.5296					+	Myotubes_Fam134b1_V1_V2_dox_Myotubes_Fam134b1_V1_V2			0.511447	0.272436	0.551683		1.1671	1.37574	0.00165615	3.16507	+	2.94693	0.270689	0.687348	-0.570881		-0.675877	Q99LH1	Q99LH1	NOG2_MOUSE	Nucleolar GTP-binding protein 2	Gnl2
16.8869	14.7154	19.7602	18.4612	16.3986	19.6445	18.2137	18.0319	18.392	18.2137	17.5582	17.7207									0.18361	0.746676	-0.710054		-0.481643	0.127685	0.784484	0.337252		0.348159	0.790767	0.259447	0.38167		1.71287	Q8CI11	Q8CI11;Q8CI11-2	GNL3_MOUSE	Guanine nucleotide-binding protein-like 3	Gnl3
16.8988	15.333	15.1152	17.5345	16.8701	20.1606	16.92	16.1377	17.0319	15.9036	16.3971	16.6937					+	Myotubes_Fam134b1_V1_V2_dox_Myotubes_Fam134b1_V1_V2			0.379927	0.417947	-0.549146		-0.904377	0.83579	0.0371465	1.85695		1.80169	0.429243	0.51806	0.365063		1.00401	Q6PGG6	Q6PGG6;S4R2Q1	GNL3L_MOUSE	Guanine nucleotide-binding protein-like 3-like protein	Gnl3l
20.1079	15.9403	19.1874	23.2243	21.417	20.3545	17.92	18.5432	14.2453	16.4544	16.5922	18.3012					+	Myotubes_Fam134b1_V1_V2_dox_Myotubes_Fam134b1_V1_V2			0.391491	0.401938	1.29591		0.927893	1.94233	0.000324826	4.54935	+	4.43022	0.049886	0.944287	-0.213124		-0.145323	P05201	P05201;F7ALS6	AATC_MOUSE	Aspartate aminotransferase, cytoplasmic	Got1
18.9545	18.8636	18.734	21.7307	20.9951	22.7512	17.7987	17.9992	17.5204	15.6662	16.2251	17.4576			+	Myotubes_Fam134b1_V1_Fam134b2_V2_dox_Myotubes_Fam134b1_V1_V2	+	Myotubes_Fam134b1_V1_V2_dox_Myotubes_Fam134b1_V1_V2			1.96714	0.00594079	2.40105	+	4.50443	2.7322	0.000297214	5.37601	+	7.32054	1.13735	0.139677	1.32311		2.41842	P05202	P05202	AATM_MOUSE	Aspartate aminotransferase, mitochondrial	Got2
16.8727	17.1556	17.8606	19.5242	18.0211	20.3164	16.8727	16.4203	16.1655	16.4592	17.4815	16.9083					+	Myotubes_Fam134b1_V1_V2_dox_Myotubes_Fam134b1_V1_V2			0.344413	0.472036	0.346621		0.83146	1.47418	0.00150632	2.33756	+	3.17923	0.571238	0.392973	-0.463533		-1.28426	Q61586	Q61586;A0A494BA32;A0A494BAR5	GPAT1_MOUSE	Glycerol-3-phosphate acyltransferase 1, mitochondrial	Gpam
20.0292	18.92	18.0847	20.4972	18.8667	19.2882	18.4415	18.7892	18.1801	18.0795	17.9488	17.9658					+	Myotubes_Fam134b1_V1_V2_dox_Myotubes_Fam134b1_V1_V2			0.832138	0.103935	1.01326		1.79446	1.46883	0.00149749	1.55266	+	3.16638	1.22485	0.119029	0.472228		2.60733	Q9QZF2	Q9QZF2	GPC1_MOUSE	Glypican-1	Gpc1
16.0347	14.9913	14.6681	18.1436	17.3769	19.9101	15.1289	13.0325	18.3709	18.3624	13.2703	13.3866									NaN	1	0		NaN	NaN	1	0		NaN	NaN	1	0		NaN	Q9R087	Q9R087;Q8R3X6	GPC6_MOUSE	Glypican-6	Gpc6
16.9259	16.0427	15.7908	19.2948	18.4972	20.2285	13.8281	14.0399	14.8358	12.4124	14.2061	13.3987			+	Myotubes_Fam134b1_V1_Fam134b2_V2_dox_Myotubes_Fam134b1_V1_V2	+	Myotubes_Fam134b1_V1_V2_dox_Myotubes_Fam134b1_V1_V2			2.02518	0.00524613	2.91405	+	4.68157	2.94454	0.000444444	6.00107	+	8.32748	0.674816	0.326569	0.895518		1.48612	Q64521	Q64521;A2AQR0	GPDM_MOUSE	Glycerol-3-phosphate dehydrogenase, mitochondrial	Gpd2
18.0899	15.2266	17.4656	20.9672	20.0821	20.9015	16.4071	16.6523	16.2967	16.1536	16.6937	17.9601					+	Myotubes_Fam134b1_V1_V2_dox_Myotubes_Fam134b1_V1_V2			0.00270257	0.996312	-0.00844447		-0.00827156	2.44398	0.000197125	3.71445	+	6.12585	0.371308	0.580211	-0.483807		-0.886782	P06745	P06745	G6PI_MOUSE	Glucose-6-phosphate isomerase	Gpi
19.1801	18.3836	18.7039	18.7641	20.0559	20.6844	16.92	17.2326	17.2787	17.0951	17.3233	17.7273			+	Myotubes_Fam134b1_V1_Fam134b2_V2_dox_Myotubes_Fam134b1_V1_V2	+	Myotubes_Fam134b1_V1_V2_dox_Myotubes_Fam134b1_V1_V2			2.01147	0.0057415	1.37396	+	4.63925	1.83686	0.000404301	2.45288	+	4.12448	0.477542	0.478486	-0.238173		-1.10019	Q8BGT5	Q8BGT5	ALAT2_MOUSE	Alanine aminotransferase 2	Gpt2
16.734	16.0315	17.4415	18.822	17.8455	20.0675	12.2321	15.6211	16.624	13.464	14.4186	13.9837			+	Myotubes_Fam134b1_V1_Fam134b2_V2_dox_Myotubes_Fam134b1_V1_V2	+	Myotubes_Fam134b1_V1_V2_dox_Myotubes_Fam134b1_V1_V2			2.31677	0.00423744	2.78022	+	5.65384	2.6784	0.000268908	4.95621	+	7.08328	0.254745	0.705409	0.87029		0.641295	O70325	O70325;O70325-2;O70325-3;S4R1E5	GPX4_MOUSE	Phospholipid hydroperoxide glutathione peroxidase	Gpx4
16.0394	15.7659	20.1332	19.4311	17.1831	20.5544	12.7523	13.1483	12.9631	12.4974	13.1787	13.4786									NaN	1	0		NaN	NaN	1	0		NaN	NaN	1	0		NaN	Q8CB44	Q8CB44;D3YUE7;D6RET7	GRAM4_MOUSE	GRAM domain-containing protein 4	Gramd4
15.7939	16.4439	14.8912	18.966	17.7638	20.2237	19.9098	20.2066	19.5507	16.1094	16.3667	17.9826					+	Myotubes_Fam134b1_V1_V2_dox_Myotubes_Fam134b1_V1_V2	+	Myotubes_Fam134b2_V1_V2_dox_Myotubes_Fam134b1_V1_V2	0.682752	0.162018	-1.10991		-1.50159	1.10549	0.00959444	2.16494		2.35093	2.11989	0.0347158	3.06947	+	4.98179	O70326	O70326	GREM1_MOUSE	Gremlin-1	Grem1
15.7573	15.9086	15.3485	18.2037	17.5334	20.693	13.7524	14.7251	13.6669	15.4893	15.4672	14.7783					+	Myotubes_Fam134b1_V1_V2_dox_Myotubes_Fam134b1_V1_V2			0.674332	0.166311	0.426517		1.48518	1.64456	0.000756458	3.5651	+	3.60439	1.35784	0.0962489	-1.19682		-2.90565	O70293	O70293;Q8VEB1;A0A286YDA5;A0A286YE10;O70293-2;Q9EP84;A0A494B9K8	GRK6_MOUSE	G protein-coupled receptor kinase 6	Grk6
16.5587	15.6338	15.3375	18.4483	17.4889	20.9039	14.8617	14.1405	17.9142	18.8018	17.9882	16.4318			+	Myotubes_Fam134b1_V1_Fam134b2_V2_dox_Myotubes_Fam134b1_V1_V2					1.13437	0.0454388	-1.89726		-2.41209	0.416977	0.308019	1.20646		0.979381	0.711416	0.300716	-2.10179		-1.55749	Q68EF4	Q68EF4;A0A140T8R6;A0A338P7K6;G3XA00;A0A338P783;Q68EF4-2	GRM4_MOUSE	Metabotropic glutamate receptor 4	Grm4
17.4898	14.9852	14.8913	18.2799	17.4011	19.781	17.528	17.9992	17.1655	17.9937	17.6523	17.3408									1.00866	0.062587	-1.8735		-2.14959	0.500746	0.212224	0.82507		1.14602	0.116386	0.870818	-0.0980364		-0.3201	P28798	P28798;Q3U9N4	GRN_MOUSE	Progranulin	Grn
15.9748	16.3085	15.5921	18.5177	17.7163	21.7329	14.4054	15.1869	14.0349	15.1033	14.7153	15.2877			+	Myotubes_Fam134b1_V1_Fam134b2_V2_dox_Myotubes_Fam134b1_V1_V2	+	Myotubes_Fam134b1_V1_V2_dox_Myotubes_Fam134b1_V1_V2			1.58689	0.0142828	0.923047		3.457	1.58824	0.000931311	4.28686	+	3.4604	0.57954	0.388311	-0.493029		-1.30047	Q99LP6	Q99LP6	GRPE1_MOUSE	GrpE protein homolog 1, mitochondrial	Grpel1
16.4063	16.5678	14.5801	18.4824	17.9288	20.6498	13.5241	13.8233	13.309	16.68	16.68	15.5447					+	Myotubes_Fam134b1_V1_V2_dox_Myotubes_Fam134b1_V1_V2	+	Myotubes_Fam134b2_V1_V2_dox_Myotubes_Fam134b1_V1_V2	0.239273	0.652604	-0.450206		-0.607356	1.38984	0.00159745	2.71873	+	2.97966	2.60234	0.0297528	-2.74946		-6.75944	Q8C5Q4	Q8C5Q4;D3YUN1;D3YV30;E9Q179	GRSF1_MOUSE	G-rich sequence factor 1	Grsf1
14.8229	15.8561	15.515	19.4076	17.2517	20.8684	16.6096	12.2962	17.7207	17.0532	16.0659	16.0532					+	Myotubes_Fam134b1_V1_V2_dox_Myotubes_Fam134b1_V1_V2			1.03716	0.0583605	-0.992778		-2.2083	1.18867	0.00576778	2.78508		2.52856	0.192866	0.78255	-0.848646		-0.502985	Q810D6	Q810D6	GRWD1_MOUSE	Glutamate-rich WD repeat-containing protein 1	Grwd1
21.5165	20.6628	21.3321	23.7695	22.3376	23.976	20.2302	20.2302	19.7471	18.9024	19.3211	19.2718			+	Myotubes_Fam134b1_V1_Fam134b2_V2_dox_Myotubes_Fam134b1_V1_V2	+	Myotubes_Fam134b1_V1_V2_dox_Myotubes_Fam134b1_V1_V2	+	Myotubes_Fam134b2_V1_V2_dox_Myotubes_Fam134b1_V1_V2	2.63315	0.00250765	2.00533	+	6.88901	2.8551	0.000369231	4.19588	+	7.88911	1.91187	0.0410156	0.904065		4.34032	Q9EST1	Q9EST1	GSDMA_MOUSE	Gasdermin-A	Gsdma
24.391	24.5522	24.654	23.1627	23.7594	23.4923	24.002	24.0359	24.0609	24.9803	24.8385	24.8433			+	Myotubes_Fam134b1_V1_Fam134b2_V2_dox_Myotubes_Fam134b1_V1_V2	+	Myotubes_Fam134b1_V1_V2_dox_Myotubes_Fam134b1_V1_V2	+	Myotubes_Fam134b2_V1_V2_dox_Myotubes_Fam134b1_V1_V2	1.77859	0.0107137	-0.354952		-3.96198	2.86202	0.000376471	-1.41589		-7.92227	4.17834	0	-0.854443		-17.2466	P13020-2	P13020;P13020-2	GELS_MOUSE	Isoform 2 of Gelsolin	Gsn
16.5181	16.8606	17.6453	20.417	18.8636	20.4208	16.2232	16.8727	16.734	13.3769	15.5387	16.3615					+	Myotubes_Fam134b1_V1_V2_dox_Myotubes_Fam134b1_V1_V2			0.942728	0.0754617	1.91561		2.01538	2.02082	0.000232962	4.80809	+	4.66808	0.766189	0.267754	1.51757		1.66461	Q8R050	Q149F3;Q8R050;F7CE88;Q8R050-2	ERF3A_MOUSE	Eukaryotic peptide chain release factor GTP-binding subunit ERF3A	Gspt1
17.7667	16.1094	18.1752	19.343	18.7406	19.822	15.5018	15.0992	14.365	13.9658	15.0951	15.448			+	Myotubes_Fam134b1_V1_Fam134b2_V2_dox_Myotubes_Fam134b1_V1_V2	+	Myotubes_Fam134b1_V1_V2_dox_Myotubes_Fam134b1_V1_V2			1.50302	0.0175209	2.51416	+	3.24906	2.91584	0.000428571	4.46557	+	8.18443	0.0979618	0.889749	0.152379		0.273424	P51855	P51855;A2AQN7;Q3UEE2;A2AQN9	GSHB_MOUSE	Glutathione synthetase	Gss
16.8144	15.7106	16.065	18.7015	18.0368	20.6707	14.3373	13.8311	13.6189	12.7067	13.8533	14.9926			+	Myotubes_Fam134b1_V1_Fam134b2_V2_dox_Myotubes_Fam134b1_V1_V2	+	Myotubes_Fam134b1_V1_V2_dox_Myotubes_Fam134b1_V1_V2			1.47796	0.017741	2.3458	+	3.18834	2.16553	0.000139738	5.28548	+	5.13162	0.0382982	0.955274	0.0782512		0.112843	P10649	P10649;A2AE89;F6WHQ7	GSTM1_MOUSE	Glutathione S-transferase Mu 1	Gstm1
17.8484	15.3575	19.1002	17.7392	21.1946	20.9432	18.0638	18.0743	17.2604	17.6311	17.7667	18.3101					+	Myotubes_Fam134b1_V1_V2_dox_Myotubes_Fam134b1_V1_V2			0.156266	0.792206	-0.467247		-0.417417	0.843763	0.0357343	2.05636		1.81747	0.109643	0.876108	-0.103118		-0.303153	O09131	O09131;A0A494BAB1	GSTO1_MOUSE	Glutathione S-transferase omega-1	Gsto1
19.4496	18.8144	18.6835	21.7594	21.1519	23.3376	17.4004	17.9316	17.1556	16.9882	17.5127	18.4536			+	Myotubes_Fam134b1_V1_Fam134b2_V2_dox_Myotubes_Fam134b1_V1_V2	+	Myotubes_Fam134b1_V1_V2_dox_Myotubes_Fam134b1_V1_V2			1.27505	0.0316933	1.331		2.71825	2.32488	0.000161889	4.43146	+	5.683	0.116419	0.87129	-0.155622		-0.320181	P19157	P19157	GSTP1_MOUSE	Glutathione S-transferase P 1	Gstp1
16.8602	17.4183	16.5433	19.2101	16.3758	20.4427	13.7524	13.7502	12.6833	11.401	15.1596	14.3853			+	Myotubes_Fam134b1_V1_Fam134b2_V2_dox_Myotubes_Fam134b1_V1_V2	+	Myotubes_Fam134b1_V1_V2_dox_Myotubes_Fam134b1_V1_V2			1.31325	0.0282941	3.29195	+	2.80401	1.40921	0.00153821	5.02758	+	3.0249	0.0741282	0.919239	-0.253354		-0.211158	Q9DBA9	Q9DBA9;E9QKD9;G3X8R4	TF2H1_MOUSE	General transcription factor IIH subunit 1	Gtf2h1
16.2775	14.4938	16.6457	17.685	17.3607	19.6547	13.9224	13.2809	12.9121	13.6883	13.8727	13.7313			+	Myotubes_Fam134b1_V1_Fam134b2_V2_dox_Myotubes_Fam134b1_V1_V2	+	Myotubes_Fam134b1_V1_V2_dox_Myotubes_Fam134b1_V1_V2			1.42484	0.0194101	2.04159	+	3.06167	2.46753	0.000201681	4.4694	+	6.21672	0.582312	0.385998	-0.392261		-1.30588	Q9JIB4	Q9JIB4;Q91YN8	TF2H2_MOUSE	General transcription factor IIH subunit 2	Gtf2h2
16.6604	16.3856	15.3164	19.0373	18.0456	20.846	13.8298	14.0217	12.782	12.537	12.9407	14.1437									NaN	1	0		NaN	NaN	1	0		NaN	NaN	1	0		NaN	O70422	O70422;E0CXV5;E0CY64;E0CYK8;E0CYM3	TF2H4_MOUSE	General transcription factor IIH subunit 4	Gtf2h4
19.4656	17.9431	17.4736	21.1886	18.7892	21.2185	17.4893	15.9083	15.734	13.8533	13.1244	15.2475			+	Myotubes_Fam134b1_V1_Fam134b2_V2_dox_Myotubes_Fam134b1_V1_V2	+	Myotubes_Fam134b1_V1_V2_dox_Myotubes_Fam134b1_V1_V2			2.08629	0.00515751	4.21901	+	4.87366	2.46678	0.000201258	6.32365	+	6.21383	1.29026	0.105583	2.30213		2.75225	Q3UHU8	Q3UHU8	Q3UHU8_MOUSE	General transcription factor II I	Gtf2i
15.645	15.1546	19.5564	18.3943	18.098	19.3801	16.7207	15.755	16.9658	17.2787	17.9488	17.1946					+	Myotubes_Fam134b1_V1_V2_dox_Myotubes_Fam134b1_V1_V2			0.18609	0.744544	-0.688679		-0.48738	1.18798	0.0057636	1.15008		2.52707	1.06133	0.158671	-0.993533		-2.25844	O08582	O08582;A0A2R8VHC2;A0A2R8W725	GTPB1_MOUSE	GTP-binding protein 1	Gtpbp1
16.2535	17.2901	15.5867	19.0507	17.5083	20.8926	14.1357	14.7834	13.106	13.6991	13.4512	11.8455			+	Myotubes_Fam134b1_V1_Fam134b2_V2_dox_Myotubes_Fam134b1_V1_V2	+	Myotubes_Fam134b1_V1_V2_dox_Myotubes_Fam134b1_V1_V2			1.94019	0.00700958	3.37816	+	4.42387	2.24677	0.000149068	6.15194	+	5.40709	0.594861	0.380111	1.00975		1.33036	Q3UJK4	Q3UJK4;E9QA45	GTPB2_MOUSE	GTP-binding protein 2	Gtpbp2
16.7277	16.7689	17.3233	17.6267	16.9286	20.3294	17.8606	18.3233	18.0847	17.6662	17.2604	16.9992									0.60503	0.205113	-0.36862		-1.35019	0.394912	0.337466	0.986263		0.934832	1.52983	0.0776021	0.780942		3.31473	Q99ME9	Q99ME9	GTPB4_MOUSE	GTP-binding protein 4	Gtpbp4
16.6414	15.9169	15.0561	18.7271	17.0388	20.5585	12.8878	14.0125	13.2841	12.1852	12.0854	13.7066									NaN	1	0		NaN	NaN	1	0		NaN	NaN	1	0		NaN	Q8R080	Q8R080	GTSE1_MOUSE	G2 and S phase-expressed protein 1	Gtse1
16.9318	18.4129	17.6731	17.8395	18.5049	20.7523	16.9882	17.2326	16.5173	17.1556	17.1556	17.1257					+	Myotubes_Fam134b1_V1_V2_dox_Myotubes_Fam134b1_V1_V2			0.544596	0.244374	0.526964		1.23216	1.00436	0.0162599	1.88661		2.14077	0.481771	0.474062	-0.232951		-1.10856	Q8K2A1	Q8K2A1;Q8K2A1-2;E0CXC5	GULP1_MOUSE	PTB domain-containing engulfment adapter protein 1	Gulp1
15.9054	18.1898	18.3277	18.8287	20.1457	20.0308	18.0691	17.4972	17.2604	18.392	18.9083	18.7471					+	Myotubes_Fam134b1_V1_V2_dox_Myotubes_Fam134b1_V1_V2			0.687064	0.16029	-1.2082		-1.50999	1.03364	0.0140081	0.985905		2.20103	1.70965	0.0609554	-1.07362		-3.77534	Q9Z1E4	Q9Z1E4;A0A1B0GT92	GYS1_MOUSE	Glycogen [starch] synthase, muscle	Gys1
20.5731	19.8175	19.4952	21.3592	20.8802	23.4551	20.8576	20.6276	20.8269	21.7675	21.1765	20.7634			+	Myotubes_Fam134b1_V1_Fam134b2_V2_dox_Myotubes_Fam134b1_V1_V2					1.37548	0.0228901	-1.27384		-2.94633	0.322584	0.443943	0.66236		0.786049	0.707414	0.303709	-0.46513		-1.54968	P10922	P10922	H10_MOUSE	Histone H1.0	H1-0
15.5861	15.4311	15.8054	18.6163	17.9497	20.3882	18.8175	18.5242	19.3688	19.0532	17.9488	18.1898			+	Myotubes_Fam134b1_V1_Fam134b2_V2_dox_Myotubes_Fam134b1_V1_V2					2.86066	0.00122957	-2.78974		-7.91572	0.297515	0.483018	0.58747		0.73325	0.535653	0.423579	0.50624		1.21463	P43275	P43275	H11_MOUSE	Histone H1.1	H1-1
16.7244	19.9882	18.9545	21.9951	21.6364	20.0908	21.9316	22.1238	21.8346	22.1734	21.5309	21.4375			+	Myotubes_Fam134b1_V1_Fam134b2_V2_dox_Myotubes_Fam134b1_V1_V2					1.47814	0.0177825	-3.15824		-3.18878	0.306845	0.467648	-0.473143		-0.752985	0.433238	0.51597	0.249394		1.01201	P15864	P15864	H12_MOUSE	Histone H1.2	H1-2
20.7223	20.7715	19.5261	21.0886	20.9098	22.6714	21.2707	20.8269	21.3857	22.3321	21.343	21.5165			+	Myotubes_Fam134b1_V1_Fam134b2_V2_dox_Myotubes_Fam134b1_V1_V2					1.28188	0.0312336	-1.39055		-2.73351	0.0977485	0.837739	-0.173946		-0.272876	0.748635	0.278027	-0.569436		-1.63023	P43277	P43277	H13_MOUSE	Histone H1.3	H1-3
20.2989	20.8346	19.719	21.3211	21.1886	23.4676	22.1111	22.0459	22.2096	22.7895	21.6409	21.7013			+	Myotubes_Fam134b1_V1_Fam134b2_V2_dox_Myotubes_Fam134b1_V1_V2					1.63097	0.0131406	-1.75973		-3.56932	0.0207301	0.969909	-0.0514711		-0.0621988	0.0729573	0.92055	0.0782731		0.208039	P43274	P43274	H14_MOUSE	Histone H1.4	H1-4
19.6488	20.4273	19.0717	21.1642	20.4273	20.1134	21.0224	21.1395	21.2877	21.8576	20.6714	20.7056			+	Myotubes_Fam134b1_V1_Fam134b2_V2_dox_Myotubes_Fam134b1_V1_V2					1.15765	0.0435351	-1.36227		-2.46179	0.438186	0.283087	-0.509876		-1.02191	0.0626859	0.931581	0.071682		0.180422	P43276	P43276	H15_MOUSE	Histone H1.5	H1-5
15.6525	14.6152	15.8357	19.0405	17.3652	20.3697	13.3433	16.5341	16.1733	17.7073	17.4087	16.734			+	Myotubes_Fam134b1_V1_Fam134b2_V2_dox_Myotubes_Fam134b1_V1_V2	+	Myotubes_Fam134b1_V1_V2_dox_Myotubes_Fam134b1_V1_V2			1.79892	0.0103189	-1.91554		-4.01817	0.831393	0.0386145	1.64179		1.79298	0.856406	0.229359	-1.93309		-1.84255	Q80ZM5	Q80ZM5	Q80ZM5_MOUSE	H1 histone family, member X	H1f10
21.8346	20.9742	21.3266	23.9672	21.8802	24.417	24.417	23.8385	24.0772	24.7895	23.0393	22.9847			+	Myotubes_Fam134b1_V1_Fam134b2_V2_dox_Myotubes_Fam134b1_V1_V2					1.58843	0.014301	-2.22601		-3.46087	0.0649742	0.894344	-0.183043		-0.186615	0.339859	0.61204	0.506405		0.822026	Q8CGP4	C0HKE1;C0HKE2;C0HKE3;C0HKE4;C0HKE5;C0HKE6;C0HKE7;C0HKE8;C0HKE9;Q64523;Q6GSS7;Q8BFU2;Q8CGP5;Q8CGP6;Q8CGP7;Q8R1M2;Q8CGP4;A0A0N4SV66	Q8CGP4_MOUSE	Histone H2A	H2ac1
16.0434	15.7577	14.6144	18.198	17.1077	20.7519	11.2325	17.3836	17.977	12.9256	13.4589	17.5432					+	Myotubes_Fam134b1_V1_V2_dox_Myotubes_Fam134b1_V1_V2			0.211201	0.699197	0.829289		0.544719	1.04668	0.0133415	4.0433		2.228	0.124915	0.862109	0.888472		0.341318	C0HKE1	C0HKE1;C0HKE2;C0HKE3;C0HKE4;C0HKE5;C0HKE6;C0HKE7;C0HKE8;C0HKE9;Q8BFU2;Q8CGP5;Q8CGP6;Q8CGP7;Q8R1M2;Q8CGP4;A0A0N4SV66	H2A1B_MOUSE;H2A1C_MOUSE;H2A1D_MOUSE;H2A1E_MOUSE;H2A1F_MOUSE;H2A1G_MOUSE;H2A1H_MOUSE;H2A1I_MOUSE;H2A1K_MOUSE;H2A1N_MOUSE;H2A1O_MOUSE;H2A1P_MOUSE;H2A3_MOUSE;H2AJ_MOUSE	Histone H2A type 1-B	H2ac11
17.1493	15.882	15.7699	17.5173	17.0184	20.8333	19.0319	13.9205	15.4054	15.7936	12.2958	16.0102					+	Myotubes_Fam134b1_V1_V2_dox_Myotubes_Fam134b1_V1_V2			0.539473	0.249173	1.56717		1.22212	1.03931	0.0137224	3.75645		2.21275	0.29723	0.656219	1.41939		0.732645	Q64522	Q64522;Q64523;Q6GSS7	H2A2A_MOUSE;H2A2B_MOUSE;H2A2C_MOUSE	Histone H2A type 2-B	H2ac20
23.2961	22.7594	22.1015	24.239	23.141	24.0275	25.8093	25.1135	26.067	26.5754	25.3066	25.1449			+	Myotubes_Fam134b1_V1_Fam134b2_V2_dox_Myotubes_Fam134b1_V1_V2	+	Myotubes_Fam134b1_V1_V2_dox_Myotubes_Fam134b1_V1_V2			2.18451	0.00513115	-2.95664		-5.19496	1.5333	0.00116017	-1.87315		-3.32328	0.00761179	0.996167	-0.0123831		-0.0231681	P27661	C0HKE1;C0HKE2;C0HKE3;C0HKE4;C0HKE5;C0HKE6;C0HKE7;C0HKE8;C0HKE9;P27661;Q8BFU2;Q8CGP5;Q8CGP6;Q8CGP7;Q8R1M2;A0A0N4SV66	H2AX_MOUSE	Histone H2AX	H2ax
17.6937	17.7273	17.6731	20.6628	17.0117	20.895	19.7699	20.002	20.3857	20.5823	19.6042	19.3101			+	Myotubes_Fam134b1_V1_Fam134b2_V2_dox_Myotubes_Fam134b1_V1_V2					2.28621	0.00415213	-2.13415		-5.54502	0.0831637	0.863049	-0.309065		-0.235031	0.199927	0.77588	0.220329		0.519141	P0C0S6	P0C0S6;Q3THW5;G3UWL7	H2AV_MOUSE;H2AZ_MOUSE	Histone H2A.Z	H2az1
22.0789	22.3073	21.4476	23.7695	22.2477	25.5869	25.3135	25.0401	25.7846	25.8858	24.7645	24.4551			+	Myotubes_Fam134b1_V1_Fam134b2_V2_dox_Myotubes_Fam134b1_V1_V2					2.44258	0.00320611	-3.09053		-6.12046	0.478727	0.235922	-1.16707		-1.10253	0.285878	0.669255	0.344283		0.708478	P10853	P10853;P10854;P70696;Q64475;Q64478;Q64524;Q64525;Q6ZWY9;Q8CGP0;Q8CGP1;Q8CGP2;Q9D2U9;Q8CBB6;Q8CGP2-2	H2B1B_MOUSE;H2B1C_MOUSE;H2B1F_MOUSE;H2B1H_MOUSE;H2B1K_MOUSE;H2B1M_MOUSE;H2B1P_MOUSE;H2B2B_MOUSE	Histone H2B type 1-F/J/L	H2bc12
22.4375	21.6584	20.8346	23.3645	21.5915	25.8191	25.1795	24.8858	25.3342	25.5285	24.3101	23.976			+	Myotubes_Fam134b1_V1_Fam134b2_V2_dox_Myotubes_Fam134b1_V1_V2					1.95936	0.00605863	-2.96136		-4.48106	0.315605	0.454264	-1.01314		-0.771423	0.466671	0.485993	0.52829		1.07864	P02301	P02301;P68433;P84228;P84244;E0CZ27;F8WI35;A0A1W2P768;E0CYR7	H31_MOUSE;H32_MOUSE;H33_MOUSE;H3C_MOUSE	Histone H3.3C	H3-3a
21.9847	21.8839	21.1886	23.1886	21.9742	25.4008	25.4892	25.4551	26.0609	25.9293	24.8044	24.5225			+	Myotubes_Fam134b1_V1_Fam134b2_V2_dox_Myotubes_Fam134b1_V1_V2					2.62072	0.00246246	-3.39969		-6.83646	0.647769	0.100472	-1.56421		-1.43344	0.545445	0.417539	0.582989		1.23382	P62806	P62806	H4_MOUSE	Histone H4	H4c1
16.9866	17.9083	18.1946	18.5588	17.2738	20.4091	14.4893	13.9047	13.9257	14.6551	15.7731	17.1946					+	Myotubes_Fam134b1_V1_V2_dox_Myotubes_Fam134b1_V1_V2			1.04358	0.0578014	1.82224		2.22159	1.15511	0.00729579	2.87298		2.45634	1.0945	0.150624	-1.76766		-2.3278	Q8K2C9	Q8K2C9	HACD3_MOUSE	Very-long-chain (3R)-3-hydroxyacyl-CoA dehydratase 3	Hacd3
15.9261	18.1002	17.7073	18.9828	20.002	19.9216	17.0951	16.7471	16.7471	15.4054	16.2493	17.0426					+	Myotubes_Fam134b1_V1_V2_dox_Myotubes_Fam134b1_V1_V2			0.54638	0.243707	1.01207		1.23565	2.38946	0.000178439	3.403	+	5.91969	0.577137	0.390734	0.630671		1.29578	Q61425	Q61425	HCDH_MOUSE	Hydroxyacyl-coenzyme A dehydrogenase, mitochondrial	Hadh
22.8014	22.3294	22.2243	24.239	23.2081	24.5225	20.5731	20.4375	20.5261	20.1946	20.0426	20.2185			+	Myotubes_Fam134b1_V1_Fam134b2_V2_dox_Myotubes_Fam134b1_V1_V2	+	Myotubes_Fam134b1_V1_V2_dox_Myotubes_Fam134b1_V1_V2	+	Myotubes_Fam134b2_V1_V2_dox_Myotubes_Fam134b1_V1_V2	3.61096	0	2.29984	+	12.3769	3.16766	0.000711111	3.83798	+	9.51984	2.21689	0.0318353	0.360346		5.30444	Q8BMS1	Q8BMS1	ECHA_MOUSE	Trifunctional enzyme subunit alpha, mitochondrial	Hadha
20.6886	20.9171	20.8727	22.2243	21.4676	22.9116	19.1206	19.0743	19.3343	18.1407	18.5915	18.4815			+	Myotubes_Fam134b1_V1_Fam134b2_V2_dox_Myotubes_Fam134b1_V1_V2	+	Myotubes_Fam134b1_V1_V2_dox_Myotubes_Fam134b1_V1_V2	+	Myotubes_Fam134b2_V1_V2_dox_Myotubes_Fam134b1_V1_V2	4.03474	0	2.42155	+	15.8623	3.00914	0.000521739	3.79663	+	8.65777	2.09416	0.0364082	0.771838		4.89881	Q99JY0	Q99JY0	ECHB_MOUSE	Trifunctional enzyme subunit beta, mitochondrial	Hadhb
17.6311	17.0211	17.5731	19.7439	18.0899	22.0156	15.5018	15.9476	16.3304	12.2467	13.6211	14.9339			+	Myotubes_Fam134b1_V1_Fam134b2_V2_dox_Myotubes_Fam134b1_V1_V2	+	Myotubes_Fam134b1_V1_V2_dox_Myotubes_Fam134b1_V1_V2			2.05074	0.00520354	3.80785	+	4.76121	2.00199	0.000341463	6.34922	+	4.6102	1.3401	0.098125	2.32603	+	2.865	Q99KB8	Q99KB8;Q99KB8-2;A0A0R4J052;E9PYA3;G5E8T9	GLO2_MOUSE	Hydroxyacylglutathione hydrolase, mitochondrial	Hagh
20.3101	19.5242	19.5657	22.3645	20.4972	22.3294	18.5049	18.1155	18.0899	16.6937	16.5775	16.4087			+	Myotubes_Fam134b1_V1_Fam134b2_V2_dox_Myotubes_Fam134b1_V1_V2	+	Myotubes_Fam134b1_V1_V2_dox_Myotubes_Fam134b1_V1_V2	+	Myotubes_Fam134b2_V1_V2_dox_Myotubes_Fam134b1_V1_V2	3.56855	0	3.24	+	12.0718	2.94101	0.000438356	5.17036	+	8.30976	3.35342	0.012	1.6768	+	10.6315	P35492	P35492	HUTH_MOUSE	Histidine ammonia-lyase	Hal
17.3056	15.4192	17.5951	19.8034	18.963	20.3784	15.5893	16.0276	15.8509	15.4672	15.1752	15.2326					+	Myotubes_Fam134b1_V1_V2_dox_Myotubes_Fam134b1_V1_V2			1.01053	0.0622148	1.48164		2.15343	3.33518	0	4.42323	+	10.5172	1.56974	0.0718814	0.5309		3.41387	Q61035	Q61035;A0A494BAV2	HARS1_MOUSE	Histidine--tRNA ligase, cytoplasmic	Hars1
15.0508	16.4161	14.8268	18.4988	16.1731	19.7077	15.9106	15.6325	15.2732	15.1437	16.0036	15.2949					+	Myotubes_Fam134b1_V1_V2_dox_Myotubes_Fam134b1_V1_V2			0.0295857	0.96634	-0.0495097		-0.0879481	1.16216	0.00732189	2.64581		2.47145	0.14327	0.844134	0.124727		0.386213	Q99KK9	Q99KK9;G5E823	SYHM_MOUSE	Histidine--tRNA ligase, mitochondrial	Hars2
17.7923	18.2922	18.1257	18.5995	16.6909	20.8576	12.7947	14.7362	17.2326	11.8906	12.8793	12.5717			+	Myotubes_Fam134b1_V1_Fam134b2_V2_dox_Myotubes_Fam134b1_V1_V2					4.1732	0	5.62287	+	17.1952	NaN	1	0		NaN	NaN	1	0		NaN	Q61647	Q61647	HYAS1_MOUSE	Hyaluronan synthase 1	Has1
16.2804	15.0199	16.5781	18.6066	16.9698	20.6132	11.842	14.2601	14.8966	14.4566	12.2364	12.9716									NaN	1	0		NaN	NaN	1	0		NaN	NaN	1	0		NaN	Q9Z0R0	Q9Z0R0;A0A0R4J0P2	HASP_MOUSE	Serine/threonine-protein kinase haspin	Haspin
16.3756	18.265	15.7126	18.7856	16.2746	20.0935	13.6305	14.7161	13.8857	11.5216	12.7882	13.0989			+	Myotubes_Fam134b1_V1_Fam134b2_V2_dox_Myotubes_Fam134b1_V1_V2					2.05437	0.00522202	4.31482	+	4.77258	NaN	1	0		NaN	NaN	1	0		NaN	O35387	O35387;A0A0G2JDP0;A0A0G2JE46;A0A0G2JFF9;A0A0G2JEE6;A0A0G2JFE1	HAX1_MOUSE	HCLS1-associated protein X-1	Hax1
16.9522	18.4375	16.624	21.343	19.5261	21.9637	17.6382	15.7602	13.5201	16.734	16.8361	15.9815					+	Myotubes_Fam134b1_V1_V2_dox_Myotubes_Fam134b1_V1_V2			0.591895	0.213817	0.82067		1.32458	2.32402	0.000161345	4.42706	+	5.6799	0.290883	0.663009	-0.877688		-0.719155	P01942	P01942;P06467;Q91VB8;A7M7S6	HBA_MOUSE	Hemoglobin subunit alpha	Hba
19.9882	19.6971	19.4046	24.2607	23.391	19.4218	19.7073	18.4046	18.2696	19.5069	19.5204	18.6766					+	Myotubes_Fam134b1_V1_V2_dox_Myotubes_Fam134b1_V1_V2			0.639523	0.184982	0.461995		1.41738	0.965347	0.0196491	3.12321		2.06119	0.339577	0.61174	-0.440818		-0.821442	A8DUK4	A8DUK4;E9Q223	A8DUK4_MOUSE	Beta-globin	Hbb-bs
17.8175	15.6382	17.977	17.6912	17.2228	20.2694	15.8411	13.8812	16.5111	15.5234	15.5387	16.1908					+	Myotubes_Fam134b1_V1_V2_dox_Myotubes_Fam134b1_V1_V2			0.82129	0.106581	1.3933		1.77302	1.27523	0.00298127	2.64351		2.71865	0.155193	0.830135	-0.339822		-0.414858	Q69ZS7	Q69ZS7;Q3TGM7;Q69ZS7-2	HBS1L_MOUSE	HBS1-like protein	Hbs1l
15.7238	15.9735	14.8903	18.2837	16.5654	20.1593	16.4366	14.2931	13.6578	18.0156	16.472	16.2156									0.988684	0.0653645	-1.37192		-2.10871	0.536289	0.177651	1.43506		1.21588	0.975439	0.177542	-2.10525		-2.08171	O09106	O09106	HDAC1_MOUSE	Histone deacetylase 1	Hdac1
23.4425	22.9882	22.7975	25.9825	23.9495	26.7129	19.6558	19.2279	19.2945	18.2512	18.3538	19.3211			+	Myotubes_Fam134b1_V1_Fam134b2_V2_dox_Myotubes_Fam134b1_V1_V2	+	Myotubes_Fam134b1_V1_V2_dox_Myotubes_Fam134b1_V1_V2			3.4631	0	4.43402	+	11.3441	2.82003	0.000340426	6.90627	+	7.72296	0.960758	0.183174	0.750666		2.05188	Q6P3E7	Q6P3E7;D3Z7T4	HDA10_MOUSE	Polyamine deacetylase HDAC10	Hdac10
15.6711	15.652	15.6858	18.1232	17.5918	20.2366	13.7536	14.2788	13.4887	17.3408	16.7602	12.6203					+	Myotubes_Fam134b1_V1_V2_dox_Myotubes_Fam134b1_V1_V2			0.0215177	0.973448	0.0958751		0.0645077	0.844488	0.035673	3.07675		1.81891	0.503949	0.451978	-1.7334		-1.15234	P70288	A0A0R4J008;P70288	HDAC2_MOUSE	Histone deacetylase 2	Hdac2
19.5842	20.0559	20.1825	21.7223	21.4324	20.4927	17.977	18.5915	18.0372	18.1898	18.7569	19.0426			+	Myotubes_Fam134b1_V1_Fam134b2_V2_dox_Myotubes_Fam134b1_V1_V2	+	Myotubes_Fam134b1_V1_V2_dox_Myotubes_Fam134b1_V1_V2			1.83703	0.00943119	1.27775	+	4.12494	2.32969	0.000162712	2.55269	+	5.70034	0.656682	0.335422	-0.461194		-1.4508	Q8VDJ3	Q8VDJ3;A0A087WP83;A0A087WPC5;A0A087WPH2;A0A087WQY9;A0A087WS92	VIGLN_MOUSE	Vigilin	Hdlbp
15.9202	15.6099	15.5204	18.4989	16.8957	20.0305	17.1357	16.2714	16.2714	17.4087	16.4688	14.726					+	Myotubes_Fam134b1_V1_V2_dox_Myotubes_Fam134b1_V1_V2			0.259204	0.615566	-0.517671		-0.651004	0.883764	0.0290788	2.27383		1.89701	0.160745	0.821823	0.358315		0.428065	G3X9B1	A0A1Y7VNI1;G3X9B1	G3X9B1_MOUSE	HEAT repeat-containing protein 1	Heatr1
16.1839	16.4889	14.2039	18.8498	16.93	20.2041	15.0909	14.6143	14.7392	13.2453	11.624	13.2781									NaN	1	0		NaN	NaN	1	0		NaN	NaN	1	0		NaN	Q8BQM4	Q8BQM4	HEAT3_MOUSE	HEAT repeat-containing protein 3	Heatr3
16.5461	16.3233	16.3579	17.5752	16.994	20.3727	14.1641	13.3823	13.2531	13.6398	12.5983	11.6922									NaN	1	0		NaN	NaN	1	0		NaN	NaN	1	0		NaN	Q60848	Q60848;Q60848-2	HELLS_MOUSE	Lymphocyte-specific helicase	Hells
16.6378	16.9882	16.624	18.3978	17.2967	20.6238	13.7796	13.6238	13.9599	12.6111	14.0751	12.7663			+	Myotubes_Fam134b1_V1_Fam134b2_V2_dox_Myotubes_Fam134b1_V1_V2					2.77374	0.00157143	3.59915	+	7.50847	NaN	1	0		NaN	NaN	1	0		NaN	Q9JJK5	Q9JJK5;Q8C4N0	HERP1_MOUSE	Homocysteine-responsive endoplasmic reticulum-resident ubiquitin-like domain member 1 protein	Herpud1
17.5951	16.3129	17.4334	18.8423	18.5049	19.5927	15.8188	15.464	16.2004	11.8371	15.3547	12.5612			+	Myotubes_Fam134b1_V1_Fam134b2_V2_dox_Myotubes_Fam134b1_V1_V2	+	Myotubes_Fam134b1_V1_V2_dox_Myotubes_Fam134b1_V1_V2			1.55282	0.0161388	3.86283	+	3.37164	2.16119	0.000138929	5.729	+	5.11724	1.10832	0.145096	2.57674		2.3569	Q8QZS1	Q8QZS1;E0CX19	HIBCH_MOUSE	3-hydroxyisobutyryl-CoA hydrolase, mitochondrial	Hibch
15.8863	15.4818	16.2363	18.3103	17.2024	19.3741	16.0058	14.6725	12.9795	15.3021	15.6154	15.9904					+	Myotubes_Fam134b1_V1_V2_dox_Myotubes_Fam134b1_V1_V2			0.322902	0.504631	0.232191		0.786714	1.80797	0.000395789	2.65966	+	4.04337	0.531467	0.427426	-1.08336		-1.20642	Q9JLR9	Q9JLR9;A0A1L1SR69;A0A1L1ST61;A0A1L1SV00;Q8R472	HIG1A_MOUSE	HIG1 domain family member 1A, mitochondrial	Higd1a
15.9646	15.7359	14.3258	18.29	17.7463	20.3445	13.3194	13.6936	13.2675	11.3892	13.3127	12.6484									NaN	1	0		NaN	NaN	1	0		NaN	NaN	1	0		NaN	Q6PG16	Q6PG16;Q6PG16-2;Q6PG16-3;E9Q4T0;E9QKG8	HJURP_MOUSE	Holliday junction recognition protein	Hjurp
19.1874	19.3688	19.3343	21.2933	20.5069	22.019	17.4972	17.417	17.3752	16.2913	17.185	17.2326			+	Myotubes_Fam134b1_V1_Fam134b2_V2_dox_Myotubes_Fam134b1_V1_V2	+	Myotubes_Fam134b1_V1_V2_dox_Myotubes_Fam134b1_V1_V2			2.81384	0.00166038	2.39387	+	7.69396	2.918	0.000430493	4.37014	+	8.19516	0.788965	0.259344	0.526833		1.70933	P17710	P17710;G3UVV4;P17710-2;P17710-3;P17710-4	HXK1_MOUSE	Hexokinase-1	Hk1
18.8697	18.5694	18.624	20.8802	19.6954	19.6049	17.1457	17.4415	16.5642	15.7018	16.0145	16.5849			+	Myotubes_Fam134b1_V1_Fam134b2_V2_dox_Myotubes_Fam134b1_V1_V2	+	Myotubes_Fam134b1_V1_V2_dox_Myotubes_Fam134b1_V1_V2			3.15091	0.00174586	2.58726	+	9.42514	2.9104	0.000424779	3.95972	+	8.15758	1.22277	0.118822	0.950041		2.60278	O08528	O08528;Q91W97;E9Q5B5	HXK2_MOUSE	Hexokinase-2	Hk2
15.5867	14.1429	15.0652	18.5039	18.0709	19.652	12.7289	14.4351	15.6745	12.3463	12.7143	12.2893									NaN	1	0		NaN	NaN	1	0		NaN	NaN	1	0		NaN	Q6PCN7	Q6PCN7	HLTF_MOUSE	Helicase-like transcription factor	Hltf
15.23	15.6243	14.6996	19.0445	17.4834	19.5804	14.2448	13.8948	14.9645	13.412	13.4725	15.2696					+	Myotubes_Fam134b1_V1_V2_dox_Myotubes_Fam134b1_V1_V2			0.785523	0.117521	1.13329		1.70257	2.21889	0.000145015	4.65141	+	5.31126	0.175039	0.80465	0.316682		0.461707	Q8BJA3-3	P22361;P27889;Q8BJA3;F6XBL0;H3BK13;H3BK67;H3BKF8;H3BKM3;H3BL55;P27889-2;P27889-3;P27889-4;Q8BJA3-2;Q8BJA3-3;Q8BJA3-4	HMBX1_MOUSE	Isoform 3 of Homeobox-containing protein 1	Hmbox1
15.5609	15.396	15.5507	18.588	17.5171	20.3207	16.5387	13.7343	13.1344	14.6991	13.3	15.8989					+	Myotubes_Fam134b1_V1_V2_dox_Myotubes_Fam134b1_V1_V2			0.505508	0.277372	0.869868		1.15541	1.70524	0.000672464	4.17594	+	3.7636	0.0432379	0.949925	-0.16357		-0.126774	P17095	P17095;A0A338P6E8;A0A338P6G6;A0A384DV79;Q3TE85;P17095-1	HMGA1_MOUSE	High mobility group protein HMG-I/HMG-Y	Hmga1
16.2366	16.4012	16.0351	18.5481	17.5309	21.0934	18.417	18.8423	18.9742	17.4415	15.9815	16.5234					+	Myotubes_Fam134b1_V1_V2_dox_Myotubes_Fam134b1_V1_V2	+	Myotubes_Fam134b2_V1_V2_dox_Myotubes_Fam134b1_V1_V2	0.41075	0.378429	-0.424504		-0.966842	0.988929	0.0175607	2.40862		2.10921	1.99044	0.0377702	2.09569	+	4.57494	P52927	P52927;Q6NSP9	HMGA2_MOUSE	High mobility group protein HMGI-C	Hmga2
16.8238	19.1581	18.1002	18.2217	19.1382	20.1878	15.5447	16.4512	16.5311	14.6607	16.8606	15.4318			+	Myotubes_Fam134b1_V1_Fam134b2_V2_dox_Myotubes_Fam134b1_V1_V2	+	Myotubes_Fam134b1_V1_V2_dox_Myotubes_Fam134b1_V1_V2			1.19702	0.0392205	2.37635		2.54666	1.83211	0.000401709	3.53158	+	4.11106	0.296374	0.65738	0.524662		0.730827	P63158	P30681;P63158;A0A0J9YUZ4;A0A0J9YUD8;A0A1B0GQX9;D3YVC6;D3YZ18	HMGB1_MOUSE	High mobility group protein B1	Hmgb1
16.0574	18.0847	16.8113	18.1473	16.9099	20.5946	16.6662	16.5893	17.0102	16.4956	15.4087	14.7046					+	Myotubes_Fam134b1_V1_V2_dox_Myotubes_Fam134b1_V1_V2			0.853648	0.0980098	1.44816		1.83708	1.17956	0.00603899	3.01428		2.50887	1.06728	0.157185	1.21894		2.27083	P09602	P09602;A3KGL9;B7ZCQ3;F6W687	HMGN2_MOUSE	Non-histone chromosomal protein HMG-17	Hmgn2
15.3081	17.3152	14.8997	18.1532	17.3626	19.9783	13.5001	12.5143	14.1544	12.4627	12.3001	13.3546									NaN	1	0		NaN	NaN	1	0		NaN	NaN	1	0		NaN	Q00547	Q00547;Q00547-2	HMMR_MOUSE	Hyaluronan mediated motility receptor	Hmmr
19.7764	20.0156	19.2718	17.9389	20.4375	20.9601	19.0951	19.5088	19.8906	18.6024	18.5242	18.5204			+	Myotubes_Fam134b1_V1_Fam134b2_V2_dox_Myotubes_Fam134b1_V1_V2			+	Myotubes_Fam134b2_V1_V2_dox_Myotubes_Fam134b1_V1_V2	2.17326	0.00503823	1.13895	+	5.15737	0.588873	0.135032	1.22985		1.31868	1.82971	0.0485921	0.949165		4.1043	Q9CX86	Q9CX86	ROA0_MOUSE	Heterogeneous nuclear ribonucleoprotein A0	Hnrnpa0
21.8651	20.7307	20.3538	23.5522	21.4375	20.7788	20.6276	21.1642	20.9098	20.9243	20.895	20.7223									0.107013	0.868386	0.135959		0.296502	0.570103	0.148624	1.07556		1.28204	0.115719	0.870311	0.0532773		0.318428	P49312	P49312;Q5EBP8	ROA1_MOUSE	Heterogeneous nuclear ribonucleoprotein A1	Hnrnpa1
18.4334	19.1155	18.265	19.7667	19.9459	20.4419	18.3667	18.4775	18.2042	18.8636	18.2372	17.624					+	Myotubes_Fam134b1_V1_V2_dox_Myotubes_Fam134b1_V1_V2			0.339189	0.480834	0.363014		0.820636	1.9337	0.000323699	1.80988	+	4.40461	0.106103	0.88	0.107839		0.294195	O88569	O88569	ROA2_MOUSE	Heterogeneous nuclear ribonucleoproteins A2/B1	Hnrnpa2b1
17.9658	18.8576	17.6731	18.5785	18.0479	19.968	18.1257	18.8175	18.4696	19.3034	18.6593	18.1605									0.485259	0.294987	-0.542241		-1.11546	0.0841272	0.862717	0.157068		0.237557	0.241749	0.722955	-0.236806		-0.612814	Q8BG05	Q8BG05;A2AL12;Q8BG05-2	ROA3_MOUSE	Heterogeneous nuclear ribonucleoprotein A3	Hnrnpa3
19.9039	19.7537	18.9573	20.654	21.4874	23.1627	18.5878	18.9373	18.8636	18.5242	19.1679	18.734					+	Myotubes_Fam134b1_V1_V2_dox_Myotubes_Fam134b1_V1_V2			0.978134	0.067136	0.729602		2.0872	1.75063	0.000570854	2.95934	+	3.88559	0.0190244	0.981799	-0.0124289		-0.0571853	Q99020	Q99020;Q20BD0;Q80XR6	ROAA_MOUSE	Heterogeneous nuclear ribonucleoprotein A/B	Hnrnpab
18.8331	19.0585	17.8238	18.9723	19.6505	20.6195	18.0479	18.3495	18.7569	18.9142	17.5356	17.5356					+	Myotubes_Fam134b1_V1_V2_dox_Myotubes_Fam134b1_V1_V2			0.411056	0.378477	0.576646		0.967458	1.24105	0.00402367	1.75231		2.64292	0.316893	0.635994	0.389645		0.774126	Q9Z204	Q9Z204;Q9Z204-2;Q9Z204-3;Q9Z204-4;Q9Z204-5	HNRPC_MOUSE	Heterogeneous nuclear ribonucleoproteins C1/C2	Hnrnpc
17.34	17.624	16.8606	17.8933	18.3667	19.6847	16.5341	16.7073	17.3667	15.4893	16.624	15.9882			+	Myotubes_Fam134b1_V1_Fam134b2_V2_dox_Myotubes_Fam134b1_V1_V2	+	Myotubes_Fam134b1_V1_V2_dox_Myotubes_Fam134b1_V1_V2			1.45271	0.0179521	1.24103	+	3.12779	1.84921	0.000408252	2.61438	+	4.15948	0.941946	0.189378	0.835513		2.0138	Q60668	Q60668;Q9Z130;F6VQH5;Q60668-2;Q60668-3;Q60668-4;D3YTQ3;E9Q5B6;F6ZV59;G3X9W0;G5E8G0;Q9D3U4	HNRDL_MOUSE;HNRPD_MOUSE	Heterogeneous nuclear ribonucleoprotein D0	Hnrnpd
20.265	20.3645	19.8876	21.8191	20.7796	20.9672	19.1357	19.7812	19.8484	18.7471	19.0047	18.4854			+	Myotubes_Fam134b1_V1_Fam134b2_V2_dox_Myotubes_Fam134b1_V1_V2	+	Myotubes_Fam134b1_V1_V2_dox_Myotubes_Fam134b1_V1_V2			2.6203	0.00245509	1.42663	+	6.83473	2.63939	0.000255319	2.44286	+	6.91553	1.43931	0.0852093	0.842679		3.09589	Q9Z130	Q9Z130;F6VQH5;D3YTQ3	HNRDL_MOUSE	Heterogeneous nuclear ribonucleoprotein D-like	Hnrnpdl
20.6971	20.654	20.1946	22.3831	21.3645	23.7594	19.6024	19.9316	19.7731	19.0899	18.8423	18.9909			+	Myotubes_Fam134b1_V1_Fam134b2_V2_dox_Myotubes_Fam134b1_V1_V2	+	Myotubes_Fam134b1_V1_V2_dox_Myotubes_Fam134b1_V1_V2	+	Myotubes_Fam134b2_V1_V2_dox_Myotubes_Fam134b1_V1_V2	3.02613	0.00150476	1.54087	+	8.7466	2.14297	0.000135021	3.52797	+	5.05713	2.57986	0.0296344	0.794663		6.66621	Q9Z2X1	Q9Z2X1;Q9Z2X1-2	HNRPF_MOUSE	Heterogeneous nuclear ribonucleoprotein F	Hnrnpf
18.8113	18.5657	17.9714	19.8003	19.0899	21.9882	18.1357	18.5988	18.1946	17.9658	17.7005	17.8787					+	Myotubes_Fam134b1_V1_V2_dox_Myotubes_Fam134b1_V1_V2			1.08171	0.0528864	0.601142		2.30098	1.30778	0.00267781	2.44445	+	2.79166	1.30865	0.103165	0.46138		2.79361	O35737	O35737;Q8C2Q7	HNRH1_MOUSE	Heterogeneous nuclear ribonucleoprotein H	Hnrnph1
17.1329	18.0047	18.9882	22.1519	19.4696	18.915	18.0102	18.6096	18.417	18.6523	18.4415	18.5356									0.392201	0.400808	-0.501237		-0.929334	0.750347	0.0572608	1.63569		1.63358	0.455716	0.495046	-0.197543		-1.05687	P70333	P70333	HNRH2_MOUSE	Heterogeneous nuclear ribonucleoprotein H2	Hnrnph2
21.4775	21.8385	21.3752	23.5869	22.7265	24.391	20.7955	20.8651	20.5731	19.9316	20.2535	20.2989			+	Myotubes_Fam134b1_V1_Fam134b2_V2_dox_Myotubes_Fam134b1_V1_V2	+	Myotubes_Fam134b1_V1_V2_dox_Myotubes_Fam134b1_V1_V2			2.81656	0.00166667	1.40239	+	7.70669	2.63388	0.000252632	3.40681	+	6.89211	1.79702	0.0530104	0.583253		4.0129	P61979	P61979;A0A286YDM3;B2M1R6;H3BK96;H3BKD0;H3BLL4;P61979-2;P61979-3	HNRPK_MOUSE	Heterogeneous nuclear ribonucleoprotein K	Hnrnpk
20.5638	20.68	20.417	22.1426	21.2125	26.965	19.7389	20.002	19.8346	19.4314	19.197	19.4004			+	Myotubes_Fam134b1_V1_Fam134b2_V2_dox_Myotubes_Fam134b1_V1_V2	+	Myotubes_Fam134b1_V1_V2_dox_Myotubes_Fam134b1_V1_V2	+	Myotubes_Fam134b2_V1_V2_dox_Myotubes_Fam134b1_V1_V2	3.47779	0	1.2107	+	11.4429	1.07941	0.0108575	4.09711		2.29617	2.07816	0.0376078	0.515574		4.84775	Q8R081	Q8R081;G5E924	HNRPL_MOUSE	Heterogeneous nuclear ribonucleoprotein L	Hnrnpl
17.2458	18.9171	16.9431	17.4686	19.7455	20.6203	17.3495	17.2042	16.8113	16.5775	17.0743	16.8238					+	Myotubes_Fam134b1_V1_V2_dox_Myotubes_Fam134b1_V1_V2			0.625958	0.192881	0.876766		1.39096	1.213	0.00493548	2.45293		2.58143	0.618324	0.363935	0.296444		1.37609	Q921F4	Q921F4;Q921F4-4;V9GXB6	HNRLL_MOUSE	Heterogeneous nuclear ribonucleoprotein L-like	Hnrnpll
21.2707	21.9024	21.0426	22.7995	22.2302	24.7077	22.5141	22.7776	22.3805	22.4775	22.48	22.4298			+	Myotubes_Fam134b1_V1_Fam134b2_V2_dox_Myotubes_Fam134b1_V1_V2					1.82918	0.00935964	-1.05721		-4.10279	0.449922	0.26815	0.783334		1.04533	0.332111	0.620678	0.0949313		0.805929	Q9D0E1-2	Q9D0E1;B8JK32;B8JK33;F6W322;Q9D0E1-2	HNRPM_MOUSE	Isoform 2 of Heterogeneous nuclear ribonucleoprotein M	Hnrnpm
17.2618	17.5204	16.3267	17.7137	17.0238	19.4301	16.8846	17.3581	16.7602	17.4334	17.0951	16.8606									0.082828	0.896215	-0.0933971		-0.23415	0.559364	0.157155	0.926173		1.26105	0.201138	0.775501	-0.128703		-0.521901	Q8VHM5	F7B5B5;Q8VHM5;A2AW41	Q8VHM5_MOUSE	Heterogeneous nuclear ribonucleoprotein R	Hnrnpr
21.4874	20.6276	21.0088	22.4425	22.0756	25.7492	20.953	21.1143	21.0359	21.4221	21.0821	21.0756					+	Myotubes_Fam134b1_V1_V2_dox_Myotubes_Fam134b1_V1_V2			0.215896	0.691181	-0.152041		-0.555298	0.884822	0.0288903	2.22915		1.89913	0.572191	0.392998	-0.158888		-1.28612	Q8VEK3	Q8VEK3;Q8VEK3-2	HNRPU_MOUSE	Heterogeneous nuclear ribonucleoprotein U	Hnrnpu
16.616	17.3752	15.7548	18.1991	17.157	20.6302	17.9714	18.0265	17.5432	17.6024	17.6593	17.714									1.07862	0.0534365	-1.07656		-2.29452	0.414676	0.311361	1.00353		0.974749	0.531987	0.42762	0.188481		1.20744	Q8VDM6	Q8VDM6;Q8VDM6-2	HNRL1_MOUSE	Heterogeneous nuclear ribonucleoprotein U-like protein 1	Hnrnpul1
16.2304	17.3836	17.3233	18.2151	18.1457	19.689	17.6311	17.3233	17.6311	18.5988	17.5805	17.1357									0.622333	0.194677	-0.792552		-1.3839	0.616777	0.117464	0.911614		1.37308	0.211922	0.757012	-0.243135		-0.546347	Q00PI9	Q00PI9	HNRL2_MOUSE	Heterogeneous nuclear ribonucleoprotein U-like protein 2	Hnrnpul2
15.8544	16.4211	16.0058	18.5725	17.4717	19.3301	14.3581	16.0961	13.6371	12.336	12.6752	15.1397									NaN	1	0		NaN	NaN	1	0		NaN	NaN	1	0		NaN	P58774-2	Q7TMK6;A0A1B0GSU8;A0A1B0GT78;A2AIM4;P58774-2	HOOK2_MOUSE;TPM2_MOUSE	Isoform 2 of Tropomyosin beta chain	Hook2
16.3673	15.1572	15.139	18.2915	17.7536	20.7705	12.8543	14.4705	13.6886	13.5627	13.9117	12.7325									NaN	1	0		NaN	NaN	1	0		NaN	NaN	1	0		NaN	P31313	P23813;P31311;P31313;A2ASM7	HXC11_MOUSE	Homeobox protein Hox-C11	Hoxc11
15.6836	15.9598	16.8302	18.0907	17.977	20.4351	18.5545	18.3189	18.1257	19.3899	19.1104	18.8906			+	Myotubes_Fam134b1_V1_Fam134b2_V2_dox_Myotubes_Fam134b1_V1_V2			+	Myotubes_Fam134b2_V1_V2_dox_Myotubes_Fam134b1_V1_V2	2.86523	0.00125896	-2.97247		-7.93767	0.134027	0.772987	-0.296076		-0.363731	1.85901	0.0458427	-0.797301		-4.18743	Q3TEA8	Q3TEA8;A2AM63;Z4YKB8;A2AM62;A2AM70;Q3TEA8-2;Q3TEA8-3;Z4YKA3	HP1B3_MOUSE	Heterochromatin protein 1-binding protein 3	Hp1bp3
15.5143	16.2629	17.2967	19.4552	20.0426	21.0771	17.2419	16.2549	17.0638	15.0058	16.0868	15.7602					+	Myotubes_Fam134b1_V1_V2_dox_Myotubes_Fam134b1_V1_V2			0.53741	0.249914	0.740382		1.21808	2.87728	0.000395062	4.57403	+	7.99579	1.31191	0.102726	1.23594	+	2.80097	Q8R3H7	Q8R3H7	HS2ST_MOUSE	Heparan sulfate 2-O-sulfotransferase 1	Hs2st1
16.7513	19.9054	20.1825	19.5011	20.4273	19.9716	18.2372	18.185	18.6132	17.4736	17.3495	17.7923					+	Myotubes_Fam134b1_V1_V2_dox_Myotubes_Fam134b1_V1_V2	+	Myotubes_Fam134b2_V1_V2_dox_Myotubes_Fam134b1_V1_V2	0.564097	0.23192	1.40793		1.27031	2.90771	0.000419214	2.42819	+	8.14434	1.88976	0.0434809	0.806681		4.27589	A2AFQ2	A2AFQ2;Q99N15	A2AFQ2_MOUSE;Q99N15_MOUSE	Hydroxysteroid (17-beta) dehydrogenase 10	Hsd17b10
20.5638	20.4576	20.6714	22.0156	20.9098	23.6431	17.9488	17.0102	17.4576	17.1155	17.3408	17.8606			+	Myotubes_Fam134b1_V1_Fam134b2_V2_dox_Myotubes_Fam134b1_V1_V2	+	Myotubes_Fam134b1_V1_V2_dox_Myotubes_Fam134b1_V1_V2			3.77686	0	3.12531	+	13.6428	2.34775	0.000168126	4.7505	+	5.76591	0.03205	0.96626	0.033212		0.0950325	O70503	O70503;O70503-2	DHB12_MOUSE	Very-long-chain 3-oxoacyl-CoA reductase	Hsd17b12
21.4118	20.343	20.6006	22.8191	22.2243	23.0559	19.3167	18.6628	19.4893	16.7602	17.83	17.9431			+	Myotubes_Fam134b1_V1_Fam134b2_V2_dox_Myotubes_Fam134b1_V1_V2	+	Myotubes_Fam134b1_V1_V2_dox_Myotubes_Fam134b1_V1_V2			2.56488	0.00269714	3.27406	+	6.60469	3.48777	0	5.1887	+	11.5105	1.65449	0.0628	1.6452	+	3.63014	P51660	P51660	DHB4_MOUSE	Peroxisomal multifunctional enzyme type 2	Hsd17b4
16.6678	17.7471	17.6523	18.9431	18.4252	20.2179	14.0809	15.5834	15.0617	14.9748	14.9012	15.183			+	Myotubes_Fam134b1_V1_Fam134b2_V2_dox_Myotubes_Fam134b1_V1_V2	+	Myotubes_Fam134b1_V1_V2_dox_Myotubes_Fam134b1_V1_V2			2.55792	0.00267422	2.33607	+	6.57627	2.82429	0.000344086	4.1757	+	7.74298	0.0879322	0.9048	-0.110988		-0.247495	P50171	P50171;P50171-2	DHB8_MOUSE	(3R)-3-hydroxyacyl-CoA dehydrogenase	Hsd17b8
20.7796	20.2989	19.8727	22.9968	22.4349	23.6096	18.8727	19.4354	19.1777	18.4815	18.68	19.7106			+	Myotubes_Fam134b1_V1_Fam134b2_V2_dox_Myotubes_Fam134b1_V1_V2	+	Myotubes_Fam134b1_V1_V2_dox_Myotubes_Fam134b1_V1_V2			1.37315	0.0229197	1.35968	+	2.94094	2.86826	0.000384	4.05641	+	7.95224	0.188877	0.789551	0.204548		0.49381	P07901	P07901	HS90A_MOUSE	Heat shock protein HSP 90-alpha	Hsp90aa1
21.4825	21.2066	21.2185	23.5869	22.9847	24.8623	19.8207	19.8906	19.9742	18.8392	19.5507	20.2066			+	Myotubes_Fam134b1_V1_Fam134b2_V2_dox_Myotubes_Fam134b1_V1_V2	+	Myotubes_Fam134b1_V1_V2_dox_Myotubes_Fam134b1_V1_V2			1.92249	0.00775394	1.77032	+	4.3715	2.48726	0.000207792	4.27912	+	6.29373	0.384435	0.570324	0.36297		0.913557	P11499	P11499;E9Q0C3	HS90B_MOUSE	Heat shock protein HSP 90-beta	Hsp90ab1
20.3752	19.898	20.2066	22.417	22.0625	23.5754	19.0585	19.4354	19.0319	18.528	18.606	19.4835			+	Myotubes_Fam134b1_V1_Fam134b2_V2_dox_Myotubes_Fam134b1_V1_V2	+	Myotubes_Fam134b1_V1_V2_dox_Myotubes_Fam134b1_V1_V2			1.72785	0.0117803	1.28741	+	3.82405	2.64315	0.000256	3.81247	+	6.93153	0.382494	0.571687	0.302778		0.909606	P08113	P08113	ENPL_MOUSE	Endoplasmin	Hsp90b1
16.18	15.9833	15.1579	18.8747	17.1777	20.2259	13.5298	14.6978	14.7204	12.98	13.2584	13.2802									NaN	1	0		NaN	NaN	1	0		NaN	NaN	1	0		NaN	Q99M31	Q99M31;Q99M31-2	HSP7E_MOUSE	Heat shock 70 kDa protein 14	Hspa14
22.5777	21.9812	21.9098	23.7895	23.2535	24.976	18.0951	18.3452	18.4656	17.4893	17.3321	17.2512			+	Myotubes_Fam134b1_V1_Fam134b2_V2_dox_Myotubes_Fam134b1_V1_V2	+	Myotubes_Fam134b1_V1_V2_dox_Myotubes_Fam134b1_V1_V2	+	Myotubes_Fam134b2_V1_V2_dox_Myotubes_Fam134b1_V1_V2	4.55934	0	4.79869	+	21.5187	3.6871	0	6.64879	+	12.9432	2.72461	0.0248333	0.944408		7.28665	P17879	P17879;Q61696	HS71B_MOUSE	Heat shock 70 kDa protein 1B	Hspa1b
21.4476	20.9742	20.4874	22.4324	21.5498	23.0999	18.0847	16.7471	16.4366	15.2949	14.7885	12.5663			+	Myotubes_Fam134b1_V1_Fam134b2_V2_dox_Myotubes_Fam134b1_V1_V2	+	Myotubes_Fam134b1_V1_V2_dox_Myotubes_Fam134b1_V1_V2			2.80466	0.00162963	6.75314	+	7.65116	2.99161	0.0005	8.1441	+	8.56698	1.37078	0.0934242	2.87292	+	2.93545	P17156	P17156	HSP72_MOUSE	Heat shock-related 70 kDa protein 2	Hspa2
20.2535	19.3386	19.5638	21.9243	21.6231	19.5819	17.5356	18.2512	17.7796	17.0847	17.2604	17.8423			+	Myotubes_Fam134b1_V1_Fam134b2_V2_dox_Myotubes_Fam134b1_V1_V2	+	Myotubes_Fam134b1_V1_V2_dox_Myotubes_Fam134b1_V1_V2			2.53632	0.00295845	2.32285	+	6.48881	2.04186	0.000236181	3.64732	+	4.73343	0.671438	0.328589	0.459654		1.47954	Q61316	Q61316;Q3U2G2	HSP74_MOUSE	Heat shock 70 kDa protein 4	Hspa4
15.2968	19.5261	18.8576	20.5451	16.8133	19.9546	17.9601	17.7731	16.8361	16.2493	16.7987	16.2156					+	Myotubes_Fam134b1_V1_V2_dox_Myotubes_Fam134b1_V1_V2			0.48261	0.297416	1.4723		1.11022	1.07482	0.0113329	2.68314		2.28657	1.30457	0.103721	1.10194	+	2.78442	P48722	P48722;P48722-2;E0CY23	HS74L_MOUSE	Heat shock 70 kDa protein 4L	Hspa4l
23.0325	22.8307	22.4898	24.3511	23.7796	25.8717	22.1206	22.1795	22.1488	20.9882	20.8651	21.0493			+	Myotubes_Fam134b1_V1_Fam134b2_V2_dox_Myotubes_Fam134b1_V1_V2	+	Myotubes_Fam134b1_V1_V2_dox_Myotubes_Fam134b1_V1_V2	+	Myotubes_Fam134b2_V1_V2_dox_Myotubes_Fam134b1_V1_V2	3.38857	0.00102479	1.81686	+	10.8552	2.38528	0.000176471	3.69995	+	5.90413	4.50322	0	1.18211	+	20.8296	P20029	P20029	BIP_MOUSE	Endoplasmic reticulum chaperone BiP	Hspa5
27.189	26.965	26.604	28.4785	27.8264	29.9539	23.2679	23.1426	23.2961	21.9423	21.9637	21.9637			+	Myotubes_Fam134b1_V1_Fam134b2_V2_dox_Myotubes_Fam134b1_V1_V2	+	Myotubes_Fam134b1_V1_V2_dox_Myotubes_Fam134b1_V1_V2	+	Myotubes_Fam134b2_V1_V2_dox_Myotubes_Fam134b1_V1_V2	5.08075	0	4.96275	+	29.0985	3.3798	0	6.79637	+	10.7989	4.93863	0	1.27896	+	26.8034	P63017	P63017;D3Z5E2;Q504P4	HSP7C_MOUSE	Heat shock cognate 71 kDa protein	Hspa8
23.4676	23.178	22.9298	25.3943	24.417	26.0935	22.1426	22.0122	21.9459	21.6886	21.3321	21.5915			+	Myotubes_Fam134b1_V1_Fam134b2_V2_dox_Myotubes_Fam134b1_V1_V2	+	Myotubes_Fam134b1_V1_V2_dox_Myotubes_Fam134b1_V1_V2	+	Myotubes_Fam134b2_V1_V2_dox_Myotubes_Fam134b1_V1_V2	3.03313	0.00151923	1.65439	+	8.78344	2.78574	0.000322148	3.76418	+	7.56354	1.82755	0.0498849	0.49618		4.09821	P38647	P38647	GRP75_MOUSE	Stress-70 protein, mitochondrial	Hspa9
20.0951	20.1825	20.1704	20.8191	21.4874	23.5165	18.0156	18.1946	17.6382	18.7106	18.4456	18.805			+	Myotubes_Fam134b1_V1_Fam134b2_V2_dox_Myotubes_Fam134b1_V1_V2	+	Myotubes_Fam134b1_V1_V2_dox_Myotubes_Fam134b1_V1_V2			3.75546	0	1.49559	+	13.4728	1.79884	0.000391259	3.28728	+	4.01796	1.63927	0.0627089	-0.704242		-3.59071	P14602	P14602;P14602-2;P14602-3;D3YZ06	HSPB1_MOUSE	Heat shock protein beta-1	Hspb1
20.6364	19.8772	19.2922	21.4972	20.4273	19.9107	16.786	16.9658	17.1357	16.9658	17.2419	17.1655			+	Myotubes_Fam134b1_V1_Fam134b2_V2_dox_Myotubes_Fam134b1_V1_V2	+	Myotubes_Fam134b1_V1_V2_dox_Myotubes_Fam134b1_V1_V2			2.67468	0.0018147	2.81089	+	7.06714	2.73914	0.000301887	3.48733	+	7.35164	0.549997	0.413108	-0.161898		-1.24273	Q9JK92	Q9JK92	HSPB8_MOUSE	Heat shock protein beta-8	Hspb8
20.3962	19.8965	19.6971	21.7796	22.4651	23.9316	17.9488	18.8697	18.6168	18.2832	18.0795	18.3056			+	Myotubes_Fam134b1_V1_Fam134b2_V2_dox_Myotubes_Fam134b1_V1_V2	+	Myotubes_Fam134b1_V1_V2_dox_Myotubes_Fam134b1_V1_V2			2.89092	0.00129508	1.77383	+	8.06206	2.67045	0.000265928	4.50264	+	7.04883	0.377918	0.576611	0.255641		0.900281	P63038	P63038;P63038-2	CH60_MOUSE	60 kDa heat shock protein, mitochondrial	Hspd1
18.7764	19.3123	18.528	21.6714	22.0393	23.5045	17.3408	18.9798	17.5127	17.8238	18.3709	18.4252					+	Myotubes_Fam134b1_V1_V2_dox_Myotubes_Fam134b1_V1_V2			1.0395	0.0581456	0.665591		2.21314	2.68065	0.000270423	4.19841	+	7.0931	0.179863	0.799211	-0.2622		-0.47295	Q64433	Q64433;Q9JI95	CH10_MOUSE	10 kDa heat shock protein, mitochondrial	Hspe1
19.1704	19.0769	18.4415	19.2624	19.6662	20.4387	20.2185	20.0559	19.856	19.5299	19.9882	19.5011			+	Myotubes_Fam134b1_V1_Fam134b2_V2_dox_Myotubes_Fam134b1_V1_V2					1.30863	0.0284785	-0.776785		-2.79357	0.11074	0.814392	0.116079		0.30592	0.913067	0.198696	0.370417		1.95566	Q05793	Q05793;B1B0C7;E9PZ16	PGBM_MOUSE	Basement membrane-specific heparan sulfate proteoglycan core protein	Hspg2
17.4415	18.2185	18.714	20.1457	20.1332	19.9089	17.3056	17.2696	17.0532	15.0909	17.1556	16.8238			+	Myotubes_Fam134b1_V1_Fam134b2_V2_dox_Myotubes_Fam134b1_V1_V2	+	Myotubes_Fam134b1_V1_V2_dox_Myotubes_Fam134b1_V1_V2			1.12424	0.0467741	1.76788		2.39058	2.3428	0.00016609	3.70583	+	5.74788	0.590635	0.381909	0.852711		1.32212	Q61699	Q61699;Q61699-2;D3Z3I9;E9Q0U7	HS105_MOUSE	Heat shock protein 105 kDa	Hsph1
17.2042	19.647	18.3752	18.8529	19.3516	20.9965	17.1457	16.4448	16.6937	18.4893	17.977	17.4415					+	Myotubes_Fam134b1_V1_V2_dox_Myotubes_Fam134b1_V1_V2			0.223631	0.680524	0.439505		0.572633	1.16075	0.00731665	1.76438		2.46842	1.52576	0.0780874	-1.20791		-3.30471	Q9R118	Q9R118	HTRA1_MOUSE	Serine protease HTRA1	Htra1
17.525	15.6286	14.1316	19.3726	17.5546	20.9388	15.0701	12.9996	13.5971	15.1752	13.6773	15.2251					+	Myotubes_Fam134b1_V1_V2_dox_Myotubes_Fam134b1_V1_V2			0.410967	0.378384	1.06921		0.967279	1.85338	0.000408696	4.59611	+	4.17135	0.430869	0.517885	-0.803555		-1.00727	Q9JIY5	Q9JIY5;D3YX27;D3YX28;F6XUR8;S4R1B3	HTRA2_MOUSE	Serine protease HTRA2, mitochondrial	Htra2
16.5835	17.5582	15.8654	19.3857	19.7207	20.6426	13.2635	13.6703	13.089	13.2247	13.0951	14.3021			+	Myotubes_Fam134b1_V1_Fam134b2_V2_dox_Myotubes_Fam134b1_V1_V2	+	Myotubes_Fam134b1_V1_V2_dox_Myotubes_Fam134b1_V1_V2			2.1344	0.00543629	3.12848	+	5.02906	3.54267	0	6.37575	+	11.8892	0.181139	0.798009	-0.19967		-0.475915	Q7TMY8	Q7TMY8;A2AFQ0;Q7TMY8-2;Q7TMY8-3;Q7TMY8-4	HUWE1_MOUSE	E3 ubiquitin-protein ligase HUWE1	Huwe1
17.1481	16.5841	17.6311	18.8069	19.9601	20.2942	16.5234	16.9316	16.5003	16.624	16.0232	17.0102					+	Myotubes_Fam134b1_V1_V2_dox_Myotubes_Fam134b1_V1_V2			0.611727	0.200437	0.56864		1.36324	2.37536	0.000173913	3.13463	+	5.86732	0.112678	0.87476	0.099294		0.310799	Q9JKR6	Q9JKR6;F6TRP3	HYOU1_MOUSE	Hypoxia up-regulated protein 1	Hyou1
16.0077	16.7693	17.7406	18.6556	18.236	20.0846	15.2877	16.9545	15.3021	16.2288	16.4186	16.1012					+	Myotubes_Fam134b1_V1_V2_dox_Myotubes_Fam134b1_V1_V2			0.506042	0.277131	0.589624		1.15646	2.07453	0.000247043	2.74254	+	4.83625	0.289336	0.665226	-0.401483		-0.715859	P03975	P03975	IGEB_MOUSE	IgE-binding protein	Iap
17.68	16.7207	16.7471	18.7105	17.3495	20.7779	16.2061	15.0785	15.8012	14.9567	15.734	16.1135			+	Myotubes_Fam134b1_V1_Fam134b2_V2_dox_Myotubes_Fam134b1_V1_V2	+	Myotubes_Fam134b1_V1_V2_dox_Myotubes_Fam134b1_V1_V2			1.44925	0.0179751	1.44788	+	3.11953	1.47267	0.0015	3.34457	+	3.1756	0.0692111	0.924346	0.0938597		0.19802	Q8BU30	Q8BU30	SYIC_MOUSE	Isoleucine--tRNA ligase, cytoplasmic	Iars1
16.3321	15.842	15.9026	18.0511	17.476	20.9835	13.8493	13.2409	13.4611	11.3372	12.5244	12.9057									NaN	1	0		NaN	NaN	1	0		NaN	NaN	1	0		NaN	Q6ZPR6	Q6ZPR6;A0A087WNN3;Q6ZPR6-2	IBTK_MOUSE	Inhibitor of Bruton tyrosine kinase	Ibtk
18.5318	15.7092	18.1556	21.5451	19.4616	22.7451	16.4087	17.3667	15.913	15.5775	15.7834	16.0254					+	Myotubes_Fam134b1_V1_V2_dox_Myotubes_Fam134b1_V1_V2			0.868954	0.0942782	1.67009		1.8675	2.3118	0.000158416	5.45516	+	5.63601	0.794933	0.259309	0.76734		1.72107	Q9JHR7	Q9JHR7;Q8CGB9	IDE_MOUSE	Insulin-degrading enzyme	Ide
18.3189	18.4815	18.3962	20.6006	19.0211	19.537	16.5049	17.1752	16.5111	16.5402	16.6937	16.9545			+	Myotubes_Fam134b1_V1_Fam134b2_V2_dox_Myotubes_Fam134b1_V1_V2	+	Myotubes_Fam134b1_V1_V2_dox_Myotubes_Fam134b1_V1_V2			3.67746	0	1.66943	+	12.8701	2.46919	0.000202532	2.99011	+	6.22317	0.00126898	0.99968	0.000984828		0.00389024	O88844	O88844	IDHC_MOUSE	Isocitrate dehydrogenase [NADP] cytoplasmic	Idh1
20.2764	20.0156	20.1079	21.6497	21.0756	22.4923	18.68	18.5432	18.5545	17.4576	17.8113	17.8238			+	Myotubes_Fam134b1_V1_Fam134b2_V2_dox_Myotubes_Fam134b1_V1_V2	+	Myotubes_Fam134b1_V1_V2_dox_Myotubes_Fam134b1_V1_V2	+	Myotubes_Fam134b2_V1_V2_dox_Myotubes_Fam134b1_V1_V2	4.16613	0	2.43575	+	17.1245	3.15195	0.000695652	4.04163	+	9.43099	2.66024	0.0275	0.895021		7.00477	P54071	P54071;A0A0U1RP68;D6RIL6	IDHP_MOUSE	Isocitrate dehydrogenase [NADP], mitochondrial	Idh2
15.7266	14.6961	16.2042	18.4471	17.786	19.759	14.9837	14.7377	13.4311	14.887	14.8823	15.3339					+	Myotubes_Fam134b1_V1_V2_dox_Myotubes_Fam134b1_V1_V2			0.468274	0.311222	0.507915		1.08182	2.42707	0.000190476	3.62965	+	6.06125	0.573537	0.392223	-0.650202		-1.28875	Q9D6R2	Q9D6R2;A0A1L1STE6;Q9D6R2-2	IDH3A_MOUSE	Isocitrate dehydrogenase [NAD] subunit alpha, mitochondrial	Idh3a
15.3348	19.5951	18.9258	21.632	20.2535	20.6445	16.5849	17.7471	18.0479	16.6937	16.5311	17.0847					+	Myotubes_Fam134b1_V1_V2_dox_Myotubes_Fam134b1_V1_V2			0.371325	0.430162	1.18206		0.886815	3.11394	0.000653061	4.07351	+	9.21918	0.657211	0.335319	0.690159		1.45183	Q91VA7	A0A668KL51;Q91VA7	Q91VA7_MOUSE	Isocitrate dehydrogenase [NAD] subunit, mitochondrial	Idh3b
19.1357	18.8936	19.2208	21.4676	20.0691	22.0951	17.68	17.7667	18.1357	16.5716	17.1655	17.3233			+	Myotubes_Fam134b1_V1_Fam134b2_V2_dox_Myotubes_Fam134b1_V1_V2	+	Myotubes_Fam134b1_V1_V2_dox_Myotubes_Fam134b1_V1_V2			2.9366	0.00134468	2.06322	+	8.28766	2.54823	0.000224299	4.19044	+	6.5369	1.45593	0.0830237	0.840665		3.13547	P70404	P70404	IDHG1_MOUSE	Isocitrate dehydrogenase [NAD] subunit gamma 1, mitochondrial	Idh3g
19.4893	20.2302	19.7796	19.5337	16.6116	20.8107	21.3266	21.654	21.5356	19.8846	19.8787	20.002							+	Myotubes_Fam134b2_V1_V2_dox_Myotubes_Fam134b1_V1_V2	0.150919	0.79991	-0.088714		-0.404635	0.306896	0.467782	-0.936416		-0.753094	3.96828	0	1.58368	+	15.2589	Q9R002	Q9R002	IFI2_MOUSE	Interferon-activable protein 202	Ifi202
16.5556	15.8835	15.2003	17.64	17.2267	22.1011	12.662	13.7683	14.6373	13.0249	11.8035	13.8238									NaN	1	0		NaN	NaN	1	0		NaN	NaN	1	0		NaN	O35368	O35368;O35368-3;A0A0R4J0H6;E9PUG6;E9QAN9	IFI3_MOUSE	Interferon-activable protein 203	Ifi203
16.7317	15.4845	14.4788	19.2581	17.0787	20.4597	16.6096	16.5462	16.9431	16.4909	16.9658	16.9882					+	Myotubes_Fam134b1_V1_V2_dox_Myotubes_Fam134b1_V1_V2			0.865938	0.0954118	-1.24996		-1.8615	0.990065	0.017567	2.11722		2.11153	0.220852	0.748014	-0.115304		-0.566418	P0DOV2	D0QMC3;P0DOV2;A0A087WRA4	IFI4_MOUSE	Interferon-activable protein 204	Ifi204
20.68	20.6886	20.6453	19.6817	20.4273	20.1985	19.0743	19.3056	19.2466	15.6662	14.726	16.624			+	Myotubes_Fam134b1_V1_Fam134b2_V2_dox_Myotubes_Fam134b1_V1_V2	+	Myotubes_Fam134b1_V1_V2_dox_Myotubes_Fam134b1_V1_V2	+	Myotubes_Fam134b2_V1_V2_dox_Myotubes_Fam134b1_V1_V2	3.09613	0.00159596	4.99922	+	9.12149	2.77219	0.000313725	4.43043	+	7.50139	2.51511	0.0281905	3.53676	+	6.40384	Q9CQW9	Q9CQW9	IFM3_MOUSE	Interferon-induced transmembrane protein 3	Ifitm3
20.4775	20.6628	19.8315	18.7292	22.3484	18.8792	14.3891	19.4795	19.6523	11.8446	19.0847	18.4087									0.768727	0.123584	3.87792		1.66959	0.612386	0.120251	3.5396		1.36452	0.184465	0.79405	1.39427		0.483622	P19182	P19182;E9PVS0;E9Q1E6;E9Q949;E9QA38;E9QA50	IFRD1_MOUSE	Interferon-related developmental regulator 1	Ifrd1
20.8191	20.5731	20.9601	22.1047	21.6186	22.2933	18.0047	17.9882	18.2137	18.2466	18.6204	18.6276			+	Myotubes_Fam134b1_V1_Fam134b2_V2_dox_Myotubes_Fam134b1_V1_V2	+	Myotubes_Fam134b1_V1_V2_dox_Myotubes_Fam134b1_V1_V2			3.76043	0	2.28594	+	13.5121	3.91502	0	3.50738	+	14.7915	1.37943	0.0928285	-0.429323		-2.95547	P09535	P09535;D3Z4N4;P09535-2;J3QJZ9	IGF2_MOUSE	Insulin-like growth factor II	Igf2
15.0824	16.1244	14.6949	18.164	16.2967	20.3505	15.9837	16.4752	16.7471	12.5951	12.4435	11.438							+	Myotubes_Fam134b2_V1_V2_dox_Myotubes_Fam134b1_V1_V2	NaN	1	0		NaN	NaN	1	0		NaN	3.24241	0.0134054	4.24313	+	9.95342	Q5SF07	Q5SF07;A6X8Z3;Q5SF07-2	IF2B2_MOUSE	Insulin-like growth factor 2 mRNA-binding protein 2	Igf2bp2
16.5202	15.491	15.375	18.7637	18.5024	20.194	15.5173	14.4901	15.913	11.9713	13.9514	11.9874									NaN	1	0		NaN	NaN	1	0		NaN	1.56952	0.0716882	2.67011	+	3.41333	Q9CPN8	Q9CPN8	IF2B3_MOUSE	Insulin-like growth factor 2 mRNA-binding protein 3	Igf2bp3
20.002	20.002	19.7056	21.8764	20.0821	19.6413	17.9316	17.9258	16.9545	17.7537	17.9545	17.3581			+	Myotubes_Fam134b1_V1_Fam134b2_V2_dox_Myotubes_Fam134b1_V1_V2	+	Myotubes_Fam134b1_V1_V2_dox_Myotubes_Fam134b1_V1_V2			3.41249	0.00107826	2.21441	+	11.0099	1.80363	0.000393717	2.84453	+	4.03127	0.0811922	0.908554	-0.0848109		-0.229851	Q07079	Q07079	IBP5_MOUSE	Insulin-like growth factor-binding protein 5	Igfbp5
16.627	15.7647	15.4442	20.0273	17.066	20.744	15.7366	15.1791	13.5921	15.0868	14.9012	15.0951			+	Myotubes_Fam134b1_V1_Fam134b2_V2_dox_Myotubes_Fam134b1_V1_V2	+	Myotubes_Fam134b1_V1_V2_dox_Myotubes_Fam134b1_V1_V2			1.20194	0.0388904	0.917608		2.55734	1.70791	0.000675073	4.2514	+	3.77071	0.107231	0.879884	-0.191753		-0.297054	P40694	P40694;A0A0B4J1E3;D3Z5P5	SMBP2_MOUSE	DNA-binding protein SMUBP-2	Ighmbp2
25.9517	25.0484	24.48	29.2216	24.3712	34.1975	23.9225	23.3778	22.1856	20.3857	21.1457	25.5783					+	Myotubes_Fam134b1_V1_V2_dox_Myotubes_Fam134b1_V1_V2			0.766837	0.123891	2.79014		1.66588	0.989576	0.0175957	6.8935		2.11053	0.177027	0.802003	0.792054		0.466346	A0A075B5P9	P18524;P18525;P18526;P18529;P18530;A0A075B5P9;A0A075B5Q0;A0A075B5Q2;A0A075B5Q4;A0A075B5Q6;A0A075B5R1;A0A075B5R2;A0A075B5R3;A0A075B5S5;A0A075B5T2;A0A075B5T3;A0A0A6YVS4;A0A0A6YWU3;A0A0A6YX19;A0A0A6YX91;A0A0A6YXL5;J3QNN6;P01786;P01796;P01797;P01798;P01799;P01800;P01801;P01802;P01803;P01804;P18527;P18528;P84751	A0A075B5P9_MOUSE;A0A075B5Q0_MOUSE;A0A075B5Q2_MOUSE;A0A075B5Q4_MOUSE;A0A075B5Q6_MOUSE;A0A075B5R1_MOUSE;A0A075B5R2_MOUSE;A0A075B5R3_MOUSE;A0A075B5S5_MOUSE;A0A075B5T2_MOUSE;A0A075B5T3_MOUSE;A0A0A6YVS4_MOUSE;A0A0A6YWU3_MOUSE;A0A0A6YX19_MOUSE;A0A0A6YX91_MOUSE;A0A0A6YXL5_MOUSE;J3QNN6_MOUSE	Immunoglobulin heavy variable 5-4 (Fragment)	Ighv5-12
17.3056	17.0951	17.7406	18.692	19.197	20.6199	16.2382	16.4656	16.4878	16.5746	16.1536	16.1772			+	Myotubes_Fam134b1_V1_Fam134b2_V2_dox_Myotubes_Fam134b1_V1_V2	+	Myotubes_Fam134b1_V1_V2_dox_Myotubes_Fam134b1_V1_V2			2.00156	0.00585546	1.07862	+	4.60886	2.24388	0.000148607	3.20116	+	5.39709	0.237377	0.728824	0.0953929		0.603171	Q9Z1M8	Q9Z1M8	RED_MOUSE	Protein Red	Ik
15.7363	17.1609	14.8573	17.9964	17.2414	19.6206	13.653	14.3348	13.3994	16.9882	15.768	12.7384					+	Myotubes_Fam134b1_V1_V2_dox_Myotubes_Fam134b1_V1_V2			0.203201	0.715676	0.753317		0.526595	1.0136	0.0153786	3.1213		2.15974	0.456385	0.49501	-1.36912		-1.0582	Q9CXY6	Q9CXY6	ILF2_MOUSE	Interleukin enhancer-binding factor 2	Ilf2
16.691	15.4691	14.6507	18.0078	17.853	20.2393	18.8484	19.0847	18.5088	18.6523	18.2967	18.5127			+	Myotubes_Fam134b1_V1_Fam134b2_V2_dox_Myotubes_Fam134b1_V1_V2					2.06053	0.00503757	-2.88366		-4.79199	0.0980424	0.837796	0.212838		0.27363	0.765092	0.267805	0.326768		1.66246	Q9Z1X4	Q9Z1X4;A0A1L1STE4;Q45VK5;A0A1L1SU19;Q9Z1X4-2;Q9Z1X4-3	ILF3_MOUSE	Interleukin enhancer-binding factor 3	Ilf3
18.5204	18.2326	18.7731	20.7471	19.528	20.2353	18.1704	18.0372	17.7667	17.3495	17.9488	17.8667			+	Myotubes_Fam134b1_V1_Fam134b2_V2_dox_Myotubes_Fam134b1_V1_V2	+	Myotubes_Fam134b1_V1_V2_dox_Myotubes_Fam134b1_V1_V2			1.49299	0.0179929	0.787055		3.22468	2.44229	0.000196721	2.44853	+	6.11938	0.535937	0.424437	0.269789		1.21519	O55222	O55222;A0A1B0GR42;A0A1B0GRF6;D3YZA5	ILK_MOUSE	Integrin-linked protein kinase	Ilk
21.7389	21.0156	21.0559	22.7856	22.3017	24.7286	19.3012	19.0638	19.3101	19.0847	19.2832	18.9992			+	Myotubes_Fam134b1_V1_Fam134b2_V2_dox_Myotubes_Fam134b1_V1_V2	+	Myotubes_Fam134b1_V1_V2_dox_Myotubes_Fam134b1_V1_V2			3.00099	0.00142986	2.14778	+	8.61544	2.29043	0.000155089	4.14958	+	5.55993	0.368423	0.584103	0.102647		0.880877	Q8CAQ8	Q8CAQ8;A0A0U1RP81;A0A1B0GX08;E9PVS5;E9Q800;E9QAY6;Q8CAQ8-2;Q8CAQ8-3;Q8CAQ8-4;Q8CAQ8-5	MIC60_MOUSE	MICOS complex subunit Mic60	Immt
16.2333	14.6335	17.9601	17.7809	18.2449	20.6659	17.2604	16.6662	16.6523	17.7923	16.8846	17.0319					+	Myotubes_Fam134b1_V1_V2_dox_Myotubes_Fam134b1_V1_V2			0.407249	0.382426	-0.960639		-0.959781	0.820501	0.0408553	1.66095		1.77146	0.472698	0.481853	-0.376647		-1.09059	Q921Y2	Q921Y2	IMP3_MOUSE	U3 small nucleolar ribonucleoprotein protein IMP3	Imp3
15.3524	17.0917	16.2707	17.5495	18.1338	19.7512	13.8238	14.2913	16.0405	15.183	13.6325	14.1033			+	Myotubes_Fam134b1_V1_Fam134b2_V2_dox_Myotubes_Fam134b1_V1_V2	+	Myotubes_Fam134b1_V1_V2_dox_Myotubes_Fam134b1_V1_V2			1.32885	0.0270655	1.93197	+	2.83938	2.18534	0.000141593	4.17189	+	5.19776	0.193836	0.781905	0.412217		0.505211	Q8VHZ7	Q8VHZ7	IMP4_MOUSE	U3 small nucleolar ribonucleoprotein protein IMP4	Imp4
18.7471	18.0638	17.3145	18.5768	19.1898	19.927	17.68	17.185	16.786	15.8533	15.8751	15.5805			+	Myotubes_Fam134b1_V1_Fam134b2_V2_dox_Myotubes_Fam134b1_V1_V2	+	Myotubes_Fam134b1_V1_V2_dox_Myotubes_Fam134b1_V1_V2	+	Myotubes_Fam134b2_V1_V2_dox_Myotubes_Fam134b1_V1_V2	2.23124	0.00464819	2.2722	+	5.35355	3.00151	0.000507937	3.46158	+	8.61811	2.2024	0.031815	1.44735	+	5.25524	P24547	P24547;A0A0A6YY72	IMDH2_MOUSE	Inosine-5'-monophosphate dehydrogenase 2	Impdh2
16.1341	17.3722	15.0874	19.6097	16.5348	19.1608	13.3146	14.6918	13.9635	12.1776	12.4641	13.2159									NaN	1	0		NaN	NaN	1	0		NaN	NaN	1	0		NaN	Q9WU62	Q9WU62;Q9WU62-2	INCE_MOUSE	Inner centromere protein	Incenp
20.5356	19.6575	19.185	23.4551	20.8346	23.4923	17.9373	17.83	18.7039	17.8606	17.3495	12.2999					+	Myotubes_Fam134b1_V1_V2_dox_Myotubes_Fam134b1_V1_V2			1.02146	0.060103	3.95604		2.17591	1.56888	0.00110088	6.75733	+	3.41171	0.57529	0.392186	2.32039		1.29217	Q9WTL4	Q9WTL4	INSRR_MOUSE	Insulin receptor-related protein	Insrr
16.3217	14.9841	14.8296	18.1709	16.7543	19.4777	15.6439	13.9897	13.5775	14.7834	15.1908	15.0447					+	Myotubes_Fam134b1_V1_V2_dox_Myotubes_Fam134b1_V1_V2			0.311087	0.524841	0.372175		0.761925	1.76796	0.000581372	3.12799	+	3.93284	0.396398	0.557063	-0.602598		-0.937842	Q6PCM2	Q6PCM2;Q6PCM2-2;Q6PCM2-3	INT6_MOUSE	Integrator complex subunit 6	Ints6
22.2419	22.695	22.6971	22.48	22.1363	24.1642	23.7695	23.5045	23.5522	23.4676	23.7594	23.8385			+	Myotubes_Fam134b1_V1_Fam134b2_V2_dox_Myotubes_Fam134b1_V1_V2					2.42661	0.00315789	-1.14382		-6.05951	0.526308	0.186559	-0.761633		-1.1963	0.223897	0.745249	-0.0797812		-0.573227	Q9JKF1	Q9JKF1	IQGA1_MOUSE	Ras GTPase-activating-like protein IQGAP1	Iqgap1
19.9316	20.5731	20.4874	20.1457	19.7389	20.5537	21.9134	21.5545	21.2933	21.2877	21.7836	21.85			+	Myotubes_Fam134b1_V1_Fam134b2_V2_dox_Myotubes_Fam134b1_V1_V2	+	Myotubes_Fam134b1_V1_V2_dox_Myotubes_Fam134b1_V1_V2			2.08963	0.00517647	-1.30972		-4.88433	2.14758	0.000136558	-1.4943		-5.07228	0.0741296	0.919772	-0.0533257		-0.211161	Q3UQ44	Q3UQ44	IQGA2_MOUSE	Ras GTPase-activating-like protein IQGAP2	Iqgap2
15.5117	15.2198	14.9229	19.1515	17.4244	21.0606	12.7458	13.3797	13.6836	12.4552	11.7825	12.7768									NaN	1	0		NaN	NaN	1	0		NaN	NaN	1	0		NaN	F8VQ29	A0A0A6YXJ2;F8VQ29	F8VQ29_MOUSE	IQ motif containing GTPase activating protein 3	Iqgap3
16.929	15.837	15.789	17.8738	17.2118	20.7064	13.0739	14.9853	13.492	13.5507	13.5142	12.1256			+	Myotubes_Fam134b1_V1_Fam134b2_V2_dox_Myotubes_Fam134b1_V1_V2	+	Myotubes_Fam134b1_V1_V2_dox_Myotubes_Fam134b1_V1_V2			2.18971	0.00494021	3.12148	+	5.21243	2.04088	0.000235885	5.53383	+	4.73035	0.454627	0.495456	0.786879		1.0547	Q8R0S2	Q8R0S2;A0A1D5RM83;A0A5F8MPT9;E9PUA3;Q8R0S2-2	IQEC1_MOUSE	IQ motif and SEC7 domain-containing protein 1	Iqsec1
15.855	16.1616	15.679	18.5516	16.4957	21.6482	17.4252	16.2251	16.0532	18.0265	18.3145	18.1655			+	Myotubes_Fam134b1_V1_Fam134b2_V2_dox_Myotubes_Fam134b1_V1_V2					3.80487	0	-2.27027		-13.8685	0.185716	0.680056	0.729679		0.486518	1.65936	0.062568	-1.60098		-3.64282	Q64339	Q64339	ISG15_MOUSE	Ubiquitin-like protein ISG15	Isg15
15.451	15.7619	13.1814	18.7559	17.8588	20.92	15.8238	15.4672	14.1675	15.624	15.3021	15.0058					+	Myotubes_Fam134b1_V1_V2_dox_Myotubes_Fam134b1_V1_V2			0.242984	0.644145	-0.512542		-0.615534	1.8553	0.000409586	3.8676	+	4.17683	0.106606	0.880322	-0.157785		-0.29547	Q3U1G5	Q3U1G5;A0A0R4J0R3	I20L2_MOUSE	Interferon-stimulated 20 kDa exonuclease-like 2	Isg20l2
16.2336	17.729	17.3145	18.612	18.8727	20.9806	15.8163	16.5477	14.027	14.5746	13.863	15.5326			+	Myotubes_Fam134b1_V1_Fam134b2_V2_dox_Myotubes_Fam134b1_V1_V2	+	Myotubes_Fam134b1_V1_V2_dox_Myotubes_Fam134b1_V1_V2			1.68229	0.0122951	2.43565	+	3.70288	2.24893	0.0001493	4.83171	+	5.41457	0.380374	0.574397	0.80695		0.905288	Q61738	Q61738;G3X9Q1;Q3TZS3;Q61738-2;Q61738-3;Q61738-4;Q61738-5;Q61738-6;A0A8V5L190	ITA7_MOUSE	Integrin alpha-7	Itga7
16.9324	14.7949	14.8624	17.84	16.7781	19.6893	14.5567	15.4544	12.2463	14.4318	14.8823	15.1517					+	Myotubes_Fam134b1_V1_V2_dox_Myotubes_Fam134b1_V1_V2			0.410746	0.378181	0.70799		0.966834	1.69801	0.000666667	3.28058	+	3.74439	0.306539	0.644811	-0.736075		-0.75234	P09055	P09055;P09055-2	ITB1_MOUSE	Integrin beta-1	Itgb1
19.2279	19.1556	17.7273	20.4273	20.0292	20.7207	13.8727	14.5687	15.508	15.669	16.0167	16.0617			+	Myotubes_Fam134b1_V1_Fam134b2_V2_dox_Myotubes_Fam134b1_V1_V2	+	Myotubes_Fam134b1_V1_V2_dox_Myotubes_Fam134b1_V1_V2			2.28205	0.00413363	2.7878	+	5.53032	4.34421	0	4.47657	+	18.993	1.21451	0.119914	-1.26601		-2.58471	Q61704	Q61704;A0A2I3BRQ3	ITIH3_MOUSE	Inter-alpha-trypsin inhibitor heavy chain H3	Itih3
16.1421	15.3845	16.9083	18.4279	17.2349	19.5341	14.0785	13.183	14.6607	13.8727	15.412	16.4318					+	Myotubes_Fam134b1_V1_V2_dox_Myotubes_Fam134b1_V1_V2			0.451571	0.329393	0.906154		1.04862	1.47022	0.00149874	3.16015	+	3.16971	0.667736	0.330807	-1.26477		-1.47233	Q9D892	Q9D892	ITPA_MOUSE	Inosine triphosphate pyrophosphatase	Itpa
16.2598	16.6536	14.8203	20.5915	20.3321	21.6886	19.1752	15.0688	14.9189	18.4415	19.1155	19.5011			+	Myotubes_Fam134b1_V1_Fam134b2_V2_dox_Myotubes_Fam134b1_V1_V2	+	Myotubes_Fam134b1_V1_V2_dox_Myotubes_Fam134b1_V1_V2			2.08705	0.00516697	-3.10811		-4.87607	1.63185	0.000746812	1.85136	+	3.57158	0.856324	0.229069	-2.63172		-1.84239	Q9Z329	Q9Z329;Q9Z329-3;B2KF89	ITPR2_MOUSE	Inositol 1,4,5-trisphosphate receptor type 2	Itpr2
16.1895	16.6675	15.2292	19.8936	17.6685	20.1232	14.8188	14.3406	14.0186	15.2586	16.093	13.1379					+	Myotubes_Fam134b1_V1_V2_dox_Myotubes_Fam134b1_V1_V2			0.542691	0.245833	1.19891		1.22843	1.69472	0.000663489	4.39861	+	3.73568	0.183136	0.794828	-0.43719		-0.480545	P52332	P52332;B1ASP2	JAK1_MOUSE	Tyrosine-protein kinase JAK1	Jak1
19.1407	19.7892	19.0691	18.2447	16.8434	20.0047	20.002	20.0426	19.9316	20.1581	20.3321	19.8921			+	Myotubes_Fam134b1_V1_Fam134b2_V2_dox_Myotubes_Fam134b1_V1_V2	+	Myotubes_Fam134b1_V1_V2_dox_Myotubes_Fam134b1_V1_V2			1.41067	0.0202667	-0.794442		-3.02831	0.889935	0.0285071	-1.76318		-1.90934	0.440059	0.507926	-0.135379		-1.02565	Q9QXM1	Q9QXM1;A0A0R4J0V4;A0A1Y7VLC3;Q9QXM1-2;Q9QXM1-3	JMY_MOUSE	Junction-mediating and -regulatory protein	Jmy
19.1898	19.2137	19.3857	21.5777	20.343	21.4576	18.5768	18.5394	18.6276	17.0951	17.0102	17.5582			+	Myotubes_Fam134b1_V1_Fam134b2_V2_dox_Myotubes_Fam134b1_V1_V2	+	Myotubes_Fam134b1_V1_V2_dox_Myotubes_Fam134b1_V1_V2	+	Myotubes_Fam134b2_V1_V2_dox_Myotubes_Fam134b1_V1_V2	3.4523	0	2.04192	+	11.272	3.09497	0.000627451	3.90496	+	9.11514	2.8569	0.0188387	1.3601	+	7.89768	Q9ET80	Q9ET80	JPH1_MOUSE	Junctophilin-1	Jph1
19.5146	20.68	19.895	22.1886	21.5117	19.9564	20.1825	20.2764	20.2764	18.1801	18.3878	18.2419			+	Myotubes_Fam134b1_V1_Fam134b2_V2_dox_Myotubes_Fam134b1_V1_V2	+	Myotubes_Fam134b1_V1_V2_dox_Myotubes_Fam134b1_V1_V2	+	Myotubes_Fam134b2_V1_V2_dox_Myotubes_Fam134b1_V1_V2	2.14036	0.00545736	1.75994	+	5.04856	1.94674	0.000326721	2.94893	+	4.44334	5.05035	0	1.97515	+	28.5918	Q9ET78	Q9ET78	JPH2_MOUSE	Junctophilin-2	Jph2
21.1519	21.0691	20.8346	23.1158	22.895	23.1174	19.0238	18.9909	19.0795	18.7106	19.0795	19.1825			+	Myotubes_Fam134b1_V1_Fam134b2_V2_dox_Myotubes_Fam134b1_V1_V2	+	Myotubes_Fam134b1_V1_V2_dox_Myotubes_Fam134b1_V1_V2			3.5292	0	2.02763	+	11.7952	4.82781	0	4.05188	+	25.139	0.0998752	0.887407	0.0405165		0.278327	Q3MI48	Q3MI48;M0QW57;M0QW84;Q3MI48-2	JSPR1_MOUSE	Junctional sarcoplasmic reticulum protein 1	Jsrp1
23.002	22.5983	23.0376	25.6865	24.5812	25.7129	21.7756	22.1269	21.9134	20.654	21.0951	21.1642			+	Myotubes_Fam134b1_V1_Fam134b2_V2_dox_Myotubes_Fam134b1_V1_V2	+	Myotubes_Fam134b1_V1_V2_dox_Myotubes_Fam134b1_V1_V2	+	Myotubes_Fam134b2_V1_V2_dox_Myotubes_Fam134b1_V1_V2	3.06596	0.00154902	1.90818	+	8.95811	3.36996	0	4.35575	+	10.7362	2.1562	0.0338242	0.96752		5.10071	Q02257	Q02257	PLAK_MOUSE	Junction plakoglobin	Jup
18.8361	18.5318	18.4004	18.1857	18.8667	20.5873	16.2475	17.2042	16.3954	16.3321	16.3769	16.3632			+	Myotubes_Fam134b1_V1_Fam134b2_V2_dox_Myotubes_Fam134b1_V1_V2	+	Myotubes_Fam134b1_V1_V2_dox_Myotubes_Fam134b1_V1_V2			4.17432	0	2.23206	+	17.2063	1.79076	0.000489119	2.85582	+	3.99557	0.36205	0.589826	0.258284		0.867812	Q8BX02	Q8BX02	KANK2_MOUSE	KN motif and ankyrin repeat domain-containing protein 2	Kank2
18.4129	18.0638	18.9882	20.9812	19.83	20.829	18.6096	18.2877	17.8667	17.2604	18.1994	18.185					+	Myotubes_Fam134b1_V1_V2_dox_Myotubes_Fam134b1_V1_V2			0.669273	0.169236	0.606691		1.47533	2.30049	0.000157119	2.66514	+	5.59566	0.420973	0.528063	0.373081		0.987414	Q8R2P8	Q99MN1;Q8R2P8	Q8R2P8_MOUSE	Lysine--tRNA ligase	Kars
16.3461	16.4256	15.9792	22.3045	18.2612	20.5879	16.5003	16.5834	11.707	15.3408	16.3478	16.448					+	Myotubes_Fam134b1_V1_V2_dox_Myotubes_Fam134b1_V1_V2			0.209066	0.703473	0.204793		0.539895	1.6217	0.000859474	4.33902	+	3.54553	0.270693	0.688251	-1.1153		-0.675885	Q99MN1	Q99MN1;Q8R2P8	SYK_MOUSE	Lysine--tRNA ligase	Kars1
16.2937	15.1622	15.4454	18.7282	18.5646	20.8135	12.1171	14.5017	13.7301	10.8944	14.5387	13.0735			+	Myotubes_Fam134b1_V1_Fam134b2_V2_dox_Myotubes_Fam134b1_V1_V2	+	Myotubes_Fam134b1_V1_V2_dox_Myotubes_Fam134b1_V1_V2			1.18308	0.0408444	2.79822		2.51648	2.15414	0.000138129	6.53323	+	5.09393	0.184347	0.793762	0.614137		0.483349	Q80UY2	Q80UY2;Q80UY2-2;A0A0N4SV15	KCMF1_MOUSE	E3 ubiquitin-protein ligase KCMF1	Kcmf1
16.4492	16.1731	16.286	18.4402	17.2476	20.5158	12.5849	14.4494	12.2879	10.1242	14.6551	12.8978									NaN	1	0		NaN	NaN	1	0		NaN	NaN	1	0		NaN	Q922M3	Q922M3;F8WGQ9	BACD3_MOUSE	BTB/POZ domain-containing adapter for CUL3-mediated RhoA degradation protein 3	Kctd10
16.805	16.0615	15.3775	17.7267	18.0133	19.9134	14.2137	13.6964	13.1946	11.6449	14.3061	13.0389									NaN	1	0		NaN	NaN	1	0		NaN	NaN	1	0		NaN	Q8CDD8	Q8CDD8;A0A3B2W3K5;A0A3F2YNM3;A0A3F2YNM8;B2KF10;B2KF11;Q8CDD8-2	KCD20_MOUSE	BTB/POZ domain-containing protein KCTD20	Kctd20
15.8126	18.0372	16.7471	18.4638	16.7852	21.2433	19.0925	19.4149	18.9258	18.9854	18.4252	18.805			+	Myotubes_Fam134b1_V1_Fam134b2_V2_dox_Myotubes_Fam134b1_V1_V2					1.31736	0.0282526	-1.87285		-2.81331	0.0235399	0.964914	0.0922769		0.070419	0.86276	0.226213	0.405876		1.85518	Q60749	Q60749	KHDR1_MOUSE	KH domain-containing, RNA-binding, signal transduction-associated protein 1	Khdrbs1
15.9903	15.681	15.6818	18.5236	16.7682	20.6883	17.3233	17.1946	18.1704	18.0847	17.4334	17.4252			+	Myotubes_Fam134b1_V1_Fam134b2_V2_dox_Myotubes_Fam134b1_V1_V2					2.81831	0.001673	-1.86341		-7.71489	0.366397	0.378389	1.01224		0.876727	0.0797574	0.911146	-0.0850124		-0.226071	Q9R226	Q9R226;A0A2R8VJR4	KHDR3_MOUSE	KH domain-containing, RNA-binding, signal transduction-associated protein 3	Khdrbs3
16.1405	16.2204	16.089	18.8472	17.2314	19.6583	13.189	12.8663	12.6269	12.5216	13.3853	13.2902			+	Myotubes_Fam134b1_V1_Fam134b2_V2_dox_Myotubes_Fam134b1_V1_V2	+	Myotubes_Fam134b1_V1_V2_dox_Myotubes_Fam134b1_V1_V2			3.43703	0.00111712	3.08422	+	11.1708	2.70889	0.000286567	5.51325	+	7.21687	0.20879	0.76178	-0.171633		-0.539272	A2A7S8	A2A7S8;A2A7S8-2;A2A7S8-3;A2A7S8-4	K1522_MOUSE	Uncharacterized protein KIAA1522	Kiaa1522
16.8912	14.6381	14.0287	18.1593	17.379	19.9018	15.1033	15.2512	12.9821	13.1145	15.3718	12.5847									NaN	1	0		NaN	NaN	1	0		NaN	0.268343	0.689441	0.755207		0.670811	A0A286YCV9	A0A286YCV9;E9Q4K7	A0A286YCV9_MOUSE;E9Q4K7_MOUSE	Kinesin family member 13B	Kif13b
16.4615	16.0462	15.7485	18.5704	16.9239	20.9195	13.0622	13.5977	14.1301	12.0037	13.6662	12.6992									NaN	1	0		NaN	NaN	1	0		NaN	NaN	1	0		NaN	Q91WD7	Q91WD7	KI18A_MOUSE	Kinesin-like protein KIF18A	Kif18a
16.5037	15.5081	16.2001	18.1085	18.2234	20.4686	13.0615	13.7297	14.3437	11.8299	12.4907	12.4081									NaN	1	0		NaN	NaN	1	0		NaN	NaN	1	0		NaN	Q60575	Q60575;A0A5F8MPF0;A2AH75;Q60575-2;Q60575-3	KIF1B_MOUSE	Kinesin-like protein KIF1B	Kif1b
15.8767	15.3246	15.4258	18.4108	16.8793	19.4695	15.8411	14.8234	14.5687	15.5049	14.9106	15.3127					+	Myotubes_Fam134b1_V1_V2_dox_Myotubes_Fam134b1_V1_V2			0.542846	0.246006	0.29959		1.22873	1.75577	0.000572581	3.01043	+	3.89956	0.14368	0.843735	-0.165072		-0.387205	O35071	O35071;E9Q9B0;Q3V3Y9	KIF1C_MOUSE	Kinesin-like protein KIF1C	Kif1c
18.6096	17.1655	17.0847	21.502	18.9601	19.5562	15.24	16.5034	16.4448	15.8918	15.8113	16.2859			+	Myotubes_Fam134b1_V1_Fam134b2_V2_dox_Myotubes_Fam134b1_V1_V2	+	Myotubes_Fam134b1_V1_V2_dox_Myotubes_Fam134b1_V1_V2			1.45891	0.0178073	1.62362	+	3.1426	2.16556	0.000140146	4.00981	+	5.13174	0.0522828	0.944606	0.0664088		0.151955	Q9QXL2	Q9QXL2;E9Q0J5;Q9QXL2-4	KI21A_MOUSE	Kinesin-like protein KIF21A	Kif21a
16.3525	16.571	16.9608	18.3213	16.9213	20.2214	12.5607	13.7861	14.0286	12.5348	13.4985	12.2084									NaN	1	0		NaN	NaN	1	0		NaN	NaN	1	0		NaN	Q3V300	Q3V300	KIF22_MOUSE	Kinesin-like protein KIF22	Kif22
16.1383	15.6018	15.0183	18.0482	18.0561	20.2419	14.7576	17.2512	17.6168	17.4252	16.7731	16.9431			+	Myotubes_Fam134b1_V1_Fam134b2_V2_dox_Myotubes_Fam134b1_V1_V2	+	Myotubes_Fam134b1_V1_V2_dox_Myotubes_Fam134b1_V1_V2			1.74378	0.0112945	-1.461		-3.86702	1.07937	0.0108501	1.73492		2.29608	0.213362	0.75709	-0.505267		-0.549595	E9Q5G3	E9Q5G3	KIF23_MOUSE	Kinesin-like protein KIF23	Kif23
16.8996	15.4465	16.1367	19.2805	16.8453	20.8906	15.718	15.977	15.7099	14.6551	14.365	15.3684			+	Myotubes_Fam134b1_V1_Fam134b2_V2_dox_Myotubes_Fam134b1_V1_V2	+	Myotubes_Fam134b1_V1_V2_dox_Myotubes_Fam134b1_V1_V2			1.24483	0.035142	1.36479		2.65125	1.59203	0.000935484	4.20931	+	3.46998	1.49752	0.0786733	1.00552	+	3.23568	P28740-2	P28740-2	KIF2A_MOUSE	Isoform 2 of Kinesin-like protein KIF2A	Kif2a
15.1515	15.7938	15.9061	18.0848	16.9333	20.6993	13.079	13.6449	15.5309	13.3304	13.6517	10.7915									NaN	1	0		NaN	NaN	1	0		NaN	NaN	1	0		NaN	Q922S8	Q922S8;Q3TTL2	KIF2C_MOUSE	Kinesin-like protein KIF2C	Kif2c
16.1088	15.3346	15.1723	18.4818	16.3431	19.7242	13.4049	15.1309	14.3261	12.829	12.6346	12.722									NaN	1	0		NaN	NaN	1	0		NaN	NaN	1	0		NaN	P33174	P33174	KIF4_MOUSE	Chromosome-associated kinesin KIF4	Kif4
19.4314	18.5242	19.3189	21.2764	20.6006	19.7618	16.9545	16.9431	16.8727	16.6662	17.4576	17.3233			+	Myotubes_Fam134b1_V1_Fam134b2_V2_dox_Myotubes_Fam134b1_V1_V2	+	Myotubes_Fam134b1_V1_V2_dox_Myotubes_Fam134b1_V1_V2			2.1763	0.00505859	1.94243	+	5.16751	2.60526	0.000240602	3.39721	+	6.77162	0.386568	0.56977	-0.225663		-0.917895	Q61768	P28738;P33175;Q61768;E9QAK5	KINH_MOUSE	Kinesin-1 heavy chain	Kif5b
15.8084	15.4919	15.2834	19.5036	17.7079	24.6264	14.1115	14.8431	14.3744	15.3233	15.4153	14.906					+	Myotubes_Fam134b1_V1_V2_dox_Myotubes_Fam134b1_V1_V2			0.646449	0.181019	0.313012		1.43087	1.22	0.00472406	5.39777		2.59672	1.35993	0.0960868	-0.771917		-2.91045	Q9QWT9	Q9QWT9;E9PUA5;Q9QWT9-2;Q9QWT9-3;G3UX22	KIFC1_MOUSE	Kinesin-like protein KIFC1	Kifc1
15.7125	16.7602	17.7987	19.265	18.562	20.7491	16.8238	13.831	13.4239	15.6745	16.008	16.3233					+	Myotubes_Fam134b1_V1_V2_dox_Myotubes_Fam134b1_V1_V2			0.526844	0.258981	0.755165		1.19735	2.2004	0.00014307	3.52341	+	5.24846	0.529732	0.428584	-1.30905		-1.20302	O88447	O88447;O88448;Q91YS4;A0A5F8MPZ2;D3YXZ3;E9Q7C9;Q5UE59;Q7TNF4;Q8CD76	KLC1_MOUSE	Kinesin light chain 1	Klc1
15.902	17.5582	17.7731	20.1946	19.0238	21.0373	17.1357	15.1908	16.92	16.9882	17.3752	17.3495					+	Myotubes_Fam134b1_V1_V2_dox_Myotubes_Fam134b1_V1_V2			0.0944914	0.883378	-0.159814		-0.264495	2.05342	0.000240409	2.84761	+	4.76961	0.583888	0.384867	-0.822125		-1.30896	Q9D783	Q9D783;A0A0R4J166;Q9D783-2	KLH40_MOUSE	Kelch-like protein 40	Klhl40
19.8876	19.7955	19.9459	22.0886	21.1886	22.3017	19.8712	19.4232	19.2372	19.1104	19.4536	19.816					+	Myotubes_Fam134b1_V1_V2_dox_Myotubes_Fam134b1_V1_V2			0.934264	0.0776054	0.416339		1.9983	2.42137	0.000187867	2.39963	+	6.03965	0.0633332	0.930937	0.0505149		0.182176	A2AUC9	A2AUC9	KLH41_MOUSE	Kelch-like protein 41	Klhl41
20.6096	18.6628	19.0899	18.7077	18.6766	19.7499	19.1028	18.5694	16.9992	18.2185	18.7073	19.4067									0.42186	0.362065	0.676647		0.989195	0.209956	0.636386	0.267281		0.541907	0.314754	0.638416	-0.553654		-0.769635	O08550	O08550;F6W623;F8WJ40	KMT2B_MOUSE	Histone-lysine N-methyltransferase 2B	Kmt2b
16.3132	15.1489	14.2332	18.3813	18.0959	19.281	12.3171	13.3009	12.7244	11.1001	12.5424	13.7871									NaN	1	0		NaN	NaN	1	0		NaN	NaN	1	0		NaN	Q9Z2Q2	Q9Z2Q2;H7BX94	KNOP1_MOUSE	Lysine-rich nucleolar protein 1	Knop1
17.1946	15.977	15.656	18.8928	16.958	20.3281	14.1822	13.7074	13.4206	12.3707	12.5985	12.6042									NaN	1	0		NaN	NaN	1	0		NaN	NaN	1	0		NaN	P52293	P52293	IMA1_MOUSE	Importin subunit alpha-1	Kpna2
16.7569	16.1115	15.4831	18.188	16.513	20.708	15.9545	14.2109	17.528	11.6168	11.5974	16.6382									NaN	1	0		NaN	NaN	1	0		NaN	0.606613	0.372723	2.61367		1.35327	O35344	O35344	IMA4_MOUSE	Importin subunit alpha-4	Kpna3
18.7439	19.3581	19.3101	21.8191	21.1269	21.0524	17.7602	17.5805	17.2877	17.6453	17.786	18.4616			+	Myotubes_Fam134b1_V1_Fam134b2_V2_dox_Myotubes_Fam134b1_V1_V2	+	Myotubes_Fam134b1_V1_V2_dox_Myotubes_Fam134b1_V1_V2			1.66824	0.0124499	1.17306	+	3.66601	3.18207	0.000727273	3.36852	+	9.60203	0.665456	0.331855	-0.421487		-1.46789	P70168	P70168	IMB1_MOUSE	Importin subunit beta-1	Kpnb1
16.4563	16.996	18.5768	18.5204	17.562	20.9025	14.3097	13.114	14.2804	12.5068	15.6662	13.7075			+	Myotubes_Fam134b1_V1_Fam134b2_V2_dox_Myotubes_Fam134b1_V1_V2	+	Myotubes_Fam134b1_V1_V2_dox_Myotubes_Fam134b1_V1_V2			1.40819	0.0202442	3.38283	+	3.02251	1.68794	0.000659716	5.03478	+	3.71776	0.0195534	0.981604	-0.0588258		-0.0587421	P08556	P08556;P32883;Q61411;P32883-2;Q61411-2;Q9D091;A0A0G2JE25;A0A0G2JGM2;A0A0G2JGP4;A0A0N4SVY1;B2KGV5;C0H5X4;E9PVD5;E9Q8V2	RASK_MOUSE;RASN_MOUSE	GTPase NRas	Kras
16.6494	17.1317	15.0713	18.0154	17.3267	21.3853	16.3904	15.6495	13.5777	17.0426	16.4464	16.5864					+	Myotubes_Fam134b1_V1_V2_dox_Myotubes_Fam134b1_V1_V2			0.249281	0.633392	-0.407639		-0.629353	0.809803	0.0426742	2.21736		1.75036	0.797623	0.258048	-1.48592		-1.72636	Q8BGA5	Q8BGA5;G3UZA0	KRR1_MOUSE	KRR1 small subunit processome component homolog	Krr1
16.2115	16.1675	14.7664	18.9993	16.3303	18.6585	12.8643	13.9736	11.8146	13.9385	14.9613	14.6937					+	Myotubes_Fam134b1_V1_V2_dox_Myotubes_Fam134b1_V1_V2			0.982644	0.0666863	1.18399		2.09638	1.74888	0.000569709	3.46491	+	3.88084	1.11523	0.143784	-1.64698		-2.37149	A0A087WNW3	A0A087WNW3;A0A087WP14;A0A087WP48;A0A087WP85;A0A087WPW5;A0A087WPX0;A0A087WQ25;A0A087WQD0;A0A087WQF8;A0A087WQG4;A0A087WQI3;A0A087WQQ5;A0A087WRS1;A0A087WS04;A0A087WS23;A0A087WS29;F8VQC7	A0A087WNW3_MOUSE;A0A087WP14_MOUSE;A0A087WP48_MOUSE;A0A087WP85_MOUSE;A0A087WPW5_MOUSE;A0A087WPX0_MOUSE;A0A087WQ25_MOUSE;A0A087WQD0_MOUSE;A0A087WQF8_MOUSE;A0A087WQG4_MOUSE;A0A087WQI3_MOUSE;A0A087WQQ5_MOUSE;A0A087WRS1_MOUSE;A0A087WS04_MOUSE;A0A087WS23_MOUSE;A0A087WS29_MOUSE;F8VQC7_MOUSE	Kinectin 1	Ktn1
20.8034	15.7738	17.83	18.5061	21.3805	21.6472	19.0265	19.2113	18.8113	17.8965	18.3189	17.83					+	Myotubes_Fam134b1_V1_V2_dox_Myotubes_Fam134b1_V1_V2	+	Myotubes_Fam134b2_V1_V2_dox_Myotubes_Fam134b1_V1_V2	0.027573	0.968808	0.120573		0.0821361	1.15408	0.0074367	2.49614		2.45414	2.19164	0.0325029	1.00122	+	5.21893	Q9EP89	Q9EP89	LACTB_MOUSE	Serine beta-lactamase-like protein LACTB, mitochondrial	Lactb
17.0198	15.764	15.9634	17.6589	16.7023	20.2306	16.1536	15.5775	15.3581	15.4252	14.9339	15.2326			+	Myotubes_Fam134b1_V1_Fam134b2_V2_dox_Myotubes_Fam134b1_V1_V2	+	Myotubes_Fam134b1_V1_V2_dox_Myotubes_Fam134b1_V1_V2			1.1913	0.0397378	1.05185		2.53426	1.32111	0.00236766	3.00005	+	2.8218	0.836202	0.237015	0.499206		1.8025	Q61001	Q61001	LAMA5_MOUSE	Laminin subunit alpha-5	Lama5
17.1984	14.823	14.4522	18.5727	17.0501	21.0636	16.2696	14.6154	15.6883	16.3233	15.4544	13.8025					+	Myotubes_Fam134b1_V1_V2_dox_Myotubes_Fam134b1_V1_V2			0.0937266	0.884023	0.297787		0.262521	1.25568	0.00347361	3.70205		2.67522	0.138421	0.84893	0.330984		0.37445	P02469	P02469;E9QN70	LAMB1_MOUSE	Laminin subunit beta-1	Lamb1
16.8932	15.6262	18.0638	17.9117	19.0899	20.449	17.5582	17.2512	17.0319	16.2307	16.0764	16.4104					+	Myotubes_Fam134b1_V1_V2_dox_Myotubes_Fam134b1_V1_V2	+	Myotubes_Fam134b2_V1_V2_dox_Myotubes_Fam134b1_V1_V2	0.365726	0.439637	0.621896		0.875351	1.76946	0.000483607	2.91103	+	3.93693	2.34769	0.0317594	1.04127	+	5.76568	P02468	P02468;F8VQJ3	LAMC1_MOUSE	Laminin subunit gamma-1	Lamc1
17.8667	16.495	17.0211	20.3211	18.4576	20.2764	16.2137	16.1317	14.3267	15.0701	15.9948	15.6937			+	Myotubes_Fam134b1_V1_Fam134b2_V2_dox_Myotubes_Fam134b1_V1_V2	+	Myotubes_Fam134b1_V1_V2_dox_Myotubes_Fam134b1_V1_V2			1.4778	0.0177203	1.54136	+	3.18796	2.43822	0.000194332	4.09885	+	6.10379	0.014171	0.989638	-0.0288312		-0.0428208	P11438	P11438	LAMP1_MOUSE	Lysosome-associated membrane glycoprotein 1	Lamp1
17.1827	14.9699	14.7181	18.6663	17.5742	21.0096	12.6799	13.4506	13.9596	14.2732	12.6029	13.9926					+	Myotubes_Fam134b1_V1_V2_dox_Myotubes_Fam134b1_V1_V2			1.00064	0.0637068	2.0007		2.13315	2.06335	0.000242894	5.46046	+	4.80088	0.152234	0.831442	-0.259526		-0.407784	Q9CQ22	Q9CQ22;A0A0A6YX02	LTOR1_MOUSE	Ragulator complex protein LAMTOR1	Lamtor1
22.7995	22.7895	22.3129	25.2499	23.632	26.2058	20.85	20.1704	20.4273	18.1507	19.0532	19.1382			+	Myotubes_Fam134b1_V1_Fam134b2_V2_dox_Myotubes_Fam134b1_V1_V2	+	Myotubes_Fam134b1_V1_V2_dox_Myotubes_Fam134b1_V1_V2	+	Myotubes_Fam134b2_V1_V2_dox_Myotubes_Fam134b1_V1_V2	3.3911	0.00104202	3.85325	+	10.8714	2.80825	0.000336842	6.24853	+	7.66787	1.98655	0.0381513	1.70182	+	4.56311	O89112	O89112;B2KGR2	LANC1_MOUSE	Glutathione S-transferase LANCL1	Lancl1
16.7777	18.4933	18.1946	21.2477	20.7553	19.6186	15.9926	16.624	14.5479	15.7126	16.2232	16.8846			+	Myotubes_Fam134b1_V1_Fam134b2_V2_dox_Myotubes_Fam134b1_V1_V2	+	Myotubes_Fam134b1_V1_V2_dox_Myotubes_Fam134b1_V1_V2			1.1584	0.0433301	1.54838		2.46338	2.71305	0.000289157	4.26705	+	7.23527	0.322764	0.630703	-0.551977		-0.786425	Q9CPY7	Q9CPY7;Q9CPY7-2;A0A0G2JEM7	AMPL_MOUSE	Cytosol aminopeptidase	Lap3
16.3305	17.5878	16.2877	19.3804	19.7796	19.9632	17.1556	17.2604	17.4576	17.4972	17.1357	16.7602					+	Myotubes_Fam134b1_V1_V2_dox_Myotubes_Fam134b1_V1_V2			0.343851	0.472657	-0.395681		-0.830297	3.14958	0.000690647	2.5767	+	9.41768	0.279648	0.675851	0.160192		0.695144	Q6ZQ58	Q6ZQ58;Q9D423;Z4YJT3	LARP1_MOUSE	La-related protein 1	Larp1
15.834	17.0211	16.0076	18.1207	18.3253	20.0841	15.9385	14.9896	16.387	15.2622	15.7445	15.7207					+	Myotubes_Fam134b1_V1_V2_dox_Myotubes_Fam134b1_V1_V2			0.819896	0.106882	0.711748		1.77027	2.15136	0.000137733	3.26757	+	5.08473	0.167655	0.8133	0.195889		0.444392	Q8BWW4	Q8BWW4;G3X9Q6;A0A2R8VKL5;A0A2R8W6Y5;E9Q066	LARP4_MOUSE	La-related protein 4	Larp4
20.2535	19.9068	19.9009	22.0918	20.8269	23.5404	17.8545	18.1104	17.7987	17.2137	17.8175	17.9258			+	Myotubes_Fam134b1_V1_Fam134b2_V2_dox_Myotubes_Fam134b1_V1_V2	+	Myotubes_Fam134b1_V1_V2_dox_Myotubes_Fam134b1_V1_V2			3.15714	0.00178531	2.36808	+	9.46027	2.28051	0.000153846	4.50069	+	5.52489	0.484353	0.471033	0.268871		1.11367	Q8BMJ2	Q8BMJ2	SYLC_MOUSE	Leucine--tRNA ligase, cytoplasmic	Lars1
16.3589	15.2429	14.5198	17.9764	17.4702	20.9643	14.5031	13.4875	13.809	14.8965	14.9293	13.8138					+	Myotubes_Fam134b1_V1_V2_dox_Myotubes_Fam134b1_V1_V2			0.566982	0.230421	0.827341		1.27595	1.68172	0.000654751	4.2571	+	3.70137	0.576984	0.390704	-0.613326		-1.29548	A2BE28	A2BE28;A2BE28-2	LAS1L_MOUSE	Ribosomal biogenesis protein LAS1L	Las1l
19.0847	19.6435	17.8667	21.1143	20.85	21.2989	16.6937	17.7207	16.6082	17.1457	16.8965	16.9658			+	Myotubes_Fam134b1_V1_Fam134b2_V2_dox_Myotubes_Fam134b1_V1_V2	+	Myotubes_Fam134b1_V1_V2_dox_Myotubes_Fam134b1_V1_V2			1.60979	0.0136641	1.86229	+	3.51509	4.96659	0	4.08505	+	27.2404	0.00435614	0.997988	0.00485802		0.0133075	Q61792	Q61792;A2A6G4;A2A6G5;A2A6G6;A2A6G7;A2A6G8;A2A6G9;A2A6H0;E9Q0N6	LASP1_MOUSE	LIM and SH3 domain protein 1	Lasp1
18.9937	18.4656	17.5731	20.3321	18.8515	20.8876	15.4704	13.7372	15.365	14.7987	14.3786	14.2197			+	Myotubes_Fam134b1_V1_Fam134b2_V2_dox_Myotubes_Fam134b1_V1_V2	+	Myotubes_Fam134b1_V1_V2_dox_Myotubes_Fam134b1_V1_V2			3.005	0.00144954	3.87849	+	8.63622	3.03591	0.000561404	5.55808	+	8.7981	0.266846	0.690113	0.391853		0.667576	Q3U9G9	Q3U9G9	LBR_MOUSE	Delta(14)-sterol reductase LBR	Lbr
17.5868	15.3799	14.7934	19.0408	16.5268	19.489	16.1477	12.4052	13.4573	12.3994	16.7602	12.9698									NaN	1	0		NaN	NaN	1	0		NaN	NaN	1	0		NaN	O55203	O55203;P70662;O55203-2;O55203-3;P70662-2;P70662-3;A0A0G2JFS7;D3Z1C5	LDB1_MOUSE;LDB2_MOUSE	LIM domain-binding protein 2	Ldb1
19.0399	15.0212	18.5657	18.3424	20.8191	22.848	18.1507	17.6662	17.6382	17.4893	17.4972	17.8965					+	Myotubes_Fam134b1_V1_V2_dox_Myotubes_Fam134b1_V1_V2			0.0223632	0.972467	-0.0854063		-0.0669822	1.09209	0.0101507	3.04216		2.32274	0.373644	0.579457	0.190687		0.891557	Q9JKS4-2	Q9JKS4-2;Q9JKS4-4;Q9JKS4-6;E9PYJ9	LDB3_MOUSE	Isoform 2 of LIM domain-binding protein 3	Ldb3
19.5261	18.3581	19.4004	21.9024	21.7915	23.2273	18.4576	18.5951	18.0638	18.0951	19.185	20.1581					+	Myotubes_Fam134b1_V1_V2_dox_Myotubes_Fam134b1_V1_V2			0.0244002	0.970203	-0.0511564		-0.0729265	1.86171	0.000413187	3.16105	+	4.19514	0.5561	0.406795	-0.773835		-1.25467	P06151	P06151;A0A1B0GSX0;A0A1B0GSR9	LDHA_MOUSE	L-lactate dehydrogenase A chain	Ldha
17.185	18.1994	18.2741	18.1824	17.3945	20.4929	20.002	19.9459	19.8742	18.8144	18.1407	18.1655							+	Myotubes_Fam134b2_V1_V2_dox_Myotubes_Fam134b1_V1_V2	0.515479	0.268597	-0.487364		-1.17503	0.120819	0.795555	0.316432		0.331157	2.66091	0.0278481	1.56716	+	7.00766	Q6DVA0	Q6DVA0	LEMD2_MOUSE	LEM domain-containing protein 2	Lemd2
16.2096	15.6265	15.23	18.6696	17.0172	18.5988	17.9142	18.0795	17.9142	16.6662	16.5096	15.977					+	Myotubes_Fam134b1_V1_V2_dox_Myotubes_Fam134b1_V1_V2	+	Myotubes_Fam134b2_V1_V2_dox_Myotubes_Fam134b1_V1_V2	0.921153	0.080343	-0.695608		-1.9719	1.38073	0.00165877	1.71094	+	2.95849	2.73797	0.0226286	1.585	+	7.34639	Q9WU40	Q9WU40;D3YU56;E9QP59;Q9WU40-2	MAN1_MOUSE	Inner nuclear membrane protein Man1	Lemd3
15.0513	16.0551	14.9566	18.5111	18.6516	20.5949	13.8785	13.341	14.4623	13.1948	12.7932	13.1036									NaN	1	0		NaN	NaN	1	0		NaN	NaN	1	0		NaN	Q8CBY3	Q8CBY3;D3YWS8	LENG8_MOUSE	Leukocyte receptor cluster member 8 homolog	Leng8
17.2604	15.968	16.6662	18.2832	18.4696	20.891	15.6745	14.4446	15.5234	12.945	11.9134	11.6349			+	Myotubes_Fam134b1_V1_Fam134b2_V2_dox_Myotubes_Fam134b1_V1_V2	+	Myotubes_Fam134b1_V1_V2_dox_Myotubes_Fam134b1_V1_V2	+	Myotubes_Fam134b2_V1_V2_dox_Myotubes_Fam134b1_V1_V2	2.91479	0.00132218	4.4671	+	8.17924	2.79008	0.000326531	7.05015	+	7.58358	2.27013	0.031634	3.04974	+	5.48843	Q924L1	Q924L1;Q924L1-2;Q924L1-3	LTMD1_MOUSE	LETM1 domain-containing protein 1	Letmd1
23.7286	23.7895	25.2996	26.2517	25.7619	27.141	22.4551	22.4298	22.2821	22.3619	22.4015	22.9388			+	Myotubes_Fam134b1_V1_Fam134b2_V2_dox_Myotubes_Fam134b1_V1_V2	+	Myotubes_Fam134b1_V1_V2_dox_Myotubes_Fam134b1_V1_V2			1.44963	0.0179955	1.70523	+	3.12043	2.99591	0.000505263	3.81752	+	8.58915	0.387928	0.567707	-0.178353		-0.920658	P16045	P16045	LEG1_MOUSE	Galectin-1	Lgals1
17.6731	15.1399	16.5775	20.2535	20.0292	19.6365	14.9431	13.055	14.2119	12.1926	14.4767	14.9748					+	Myotubes_Fam134b1_V1_V2_dox_Myotubes_Fam134b1_V1_V2			1.07634	0.0536691	2.58214		2.28975	2.64968	0.000258065	6.09169	+	6.95945	0.0644937	0.929464	0.188601		0.185317	P16110	P16110;Q8C253	LEG3_MOUSE	Galectin-3	Lgals3
15.9459	15.292	14.5741	18.2899	17.9699	19.3168	15.2213	13.1724	13.5273	11.7866	10.4955	12.2442									NaN	1	0		NaN	NaN	1	0		NaN	NaN	1	0		NaN	Q9JL15	Q9JL15;A8DIL0	LEG8_MOUSE	Galectin-8	Lgals8
16.4402	15.496	17.0102	21.0886	18.2632	20.498	13.4048	14.4956	14.0403	15.1437	16.3786	15.7654					+	Myotubes_Fam134b1_V1_V2_dox_Myotubes_Fam134b1_V1_V2			0.414435	0.373411	0.55288		0.974265	1.96436	0.000331754	4.18738	+	4.49605	1.69625	0.061065	-1.7823		-3.73975	O08573	O08573;O08573-2;B1AQR8;G3X9T7;O08573-3	LEG9_MOUSE	Galectin-9	Lgals9
17.1651	16.6588	15.8602	19.1826	17.3124	20.3259	15.4087	14.8088	13.9658	11.3884	13.5864	13.4652									NaN	1	0		NaN	NaN	1	0		NaN	1.08832	0.152032	1.91442		2.31484	Q8VED9	Q8VED9	LEGL_MOUSE	Galectin-related protein	Lgalsl
16.6662	15.417	15.565	18.7934	16.5133	20.1061	13.847	14.4136	12.7514	12.081	12.046	13.458									NaN	1	0		NaN	NaN	1	0		NaN	NaN	1	0		NaN	P37913	P37913;Q8R055	DNLI1_MOUSE	DNA ligase 1	Lig1
17.3437	17.7537	16.8361	18.7582	20.6006	19.929	18.4415	18.606	18.5694	17.0743	16.68	16.6523					+	Myotubes_Fam134b1_V1_V2_dox_Myotubes_Fam134b1_V1_V2	+	Myotubes_Fam134b2_V1_V2_dox_Myotubes_Fam134b1_V1_V2	0.787315	0.117258	0.508958		1.70609	2.22473	0.000146119	2.96041	+	5.33124	3.55383	0.00992	1.73678	+	11.9676	P97386	P97386;B1AT03;K4DI59;Q3UC82;Q80ZH7;P97386-2;Q3TJN5	DNLI3_MOUSE	DNA ligase 3	Lig3
18.6382	18.6731	18.724	19.3548	19.2809	19.5778	17.977	18.2512	17.9882	18.4933	18.5165	18.4616			+	Myotubes_Fam134b1_V1_Fam134b2_V2_dox_Myotubes_Fam134b1_V1_V2	+	Myotubes_Fam134b1_V1_V2_dox_Myotubes_Fam134b1_V1_V2	+	Myotubes_Fam134b2_V1_V2_dox_Myotubes_Fam134b1_V1_V2	2.50413	0.003104	0.187976		6.36023	3.26455	0	0.914035		10.0853	1.9979	0.0384561	-0.418361		-4.59768	Q9ERG0	Q9ERG0;Q9ERG0-2	LIMA1_MOUSE	LIM domain and actin-binding protein 1	Lima1
18.2466	15.5985	17.9142	20.5915	19.0184	20.7053	17.0638	17.3495	16.3581	16.5597	16.9545	16.92					+	Myotubes_Fam134b1_V1_V2_dox_Myotubes_Fam134b1_V1_V2			0.202219	0.7172	0.441686		0.524362	2.38265	0.000175503	3.29364	+	5.89436	0.128714	0.861699	0.112406		0.350693	Q99JW4	Q99JW4;A0A0R4J005;A0A5F8MPJ3;E9QP62;Q9D7B2	LIMS1_MOUSE	LIM and senescent cell antigen-like-containing domain protein 1	Lims1
16.9632	16.0475	15.7285	19.1803	17.9397	20.1189	16.601	17.1457	16.4366	16.3615	16.0211	16.528					+	Myotubes_Fam134b1_V1_V2_dox_Myotubes_Fam134b1_V1_V2			0.0491276	0.93942	-0.0571423		-0.143218	1.89149	0.000311804	2.77609	+	4.28091	0.745839	0.280942	0.424224		1.62475	Q9D945	Q9D945;A0A1W2P865;Q9D945-2	LLPH_MOUSE	Protein LLP homolog	Llph
20.8191	20.3645	20.3645	22.2419	22.0393	23.7182	21.2989	21.3538	21.502	22.0359	20.6276	20.5069					+	Myotubes_Fam134b1_V1_V2_dox_Myotubes_Fam134b1_V1_V2			0.453628	0.327154	-0.540733		-1.05271	1.04784	0.0131323	1.60966		2.23041	0.264979	0.690939	0.328141		0.663536	P48678	P48678;P48678-2;D3YUF7	LMNA_MOUSE	Prelamin-A/C	Lmna
15.8667	19.9459	20.3752	17.4524	19.1728	20.2143	18.1556	18.0795	18.0951	19.0319	17.7667	17.5878									0.148364	0.804426	0.600466		0.398501	0.3701	0.373323	0.817701		0.884311	0.0136122	0.990378	-0.0187295		-0.0411573	P14733	P14733	LMNB1_MOUSE	Lamin-B1	Lmnb1
15.9375	17.1946	15.9203	18.7511	17.1589	19.7071	18.5204	18.4046	18.5988	19.2809	17.9601	17.8787			+	Myotubes_Fam134b1_V1_Fam134b2_V2_dox_Myotubes_Fam134b1_V1_V2					1.50807	0.0174272	-2.02244		-3.26137	0.0663411	0.892829	0.165782		0.190303	0.106049	0.879547	0.134661		0.294058	P21619	P21619;A0A0R4J0Q5;P21619-2	LMNB2_MOUSE	Lamin-B2	Lmnb2
14.6555	15.3657	15.7457	19.2269	18.3354	19.2948	18.0319	18.3624	18.1206	17.0847	16.7602	16.8606			+	Myotubes_Fam134b1_V1_Fam134b2_V2_dox_Myotubes_Fam134b1_V1_V2	+	Myotubes_Fam134b1_V1_V2_dox_Myotubes_Fam134b1_V1_V2	+	Myotubes_Fam134b2_V1_V2_dox_Myotubes_Fam134b1_V1_V2	2.10546	0.00529323	-1.64619		-4.93512	2.49797	0.000211454	2.05054	+	6.33589	3.11458	0.0141818	1.26978	+	9.22273	F6TFN2	F6TFN2	F6TFN2_MOUSE	LIM domain only 7 (Fragment)	Lmo7
16.9733	19.29	18.714	19.3218	17.4956	21.2528	18.7923	18.6697	18.7764	20.3962	20.8269	20.5545			+	Myotubes_Fam134b1_V1_Fam134b2_V2_dox_Myotubes_Fam134b1_V1_V2			+	Myotubes_Fam134b2_V1_V2_dox_Myotubes_Fam134b1_V1_V2	1.48416	0.0178451	-2.2668		-3.20331	0.493476	0.220503	-1.23582		-1.13169	3.82574	0.00688889	-1.84641		-14.039	Q8BVA4	Q8BVA4;F8VPR1	LMOD1_MOUSE	Leiomodin-1	Lmod1
19.606	20.5731	19.9459	18.9479	20.3321	20.1801	20.1581	19.92	20.0559	20.7223	20.6886	20.8191			+	Myotubes_Fam134b1_V1_Fam134b2_V2_dox_Myotubes_Fam134b1_V1_V2	+	Myotubes_Fam134b1_V1_V2_dox_Myotubes_Fam134b1_V1_V2	+	Myotubes_Fam134b2_V1_V2_dox_Myotubes_Fam134b1_V1_V2	1.15396	0.0434852	-0.701653		-2.45387	0.983622	0.0179695	-0.92333		-2.09838	3.03873	0.0127347	-0.69869		-8.81298	Q3UHZ5	Q3UHZ5	LMOD2_MOUSE	Leiomodin-2	Lmod2
18.8331	18.8995	18.3709	20.0821	19.6329	20.4864	19.0638	18.6903	19.0047	19.2279	18.9742	19.1507					+	Myotubes_Fam134b1_V1_V2_dox_Myotubes_Fam134b1_V1_V2			1.0732	0.0540293	-0.416429		-2.28318	1.67553	0.00076851	0.949554		3.6851	0.647825	0.341191	-0.197978		-1.43355	E9QA62	E9QA62	LMOD3_MOUSE	Leiomodin-3	Lmod3
19.9301	19.5951	19.8423	21.1269	20.7553	22.6029	17.5507	17.7987	17.9316	17.4815	17.8965	17.9373			+	Myotubes_Fam134b1_V1_Fam134b2_V2_dox_Myotubes_Fam134b1_V1_V2	+	Myotubes_Fam134b1_V1_V2_dox_Myotubes_Fam134b1_V1_V2			3.47289	0	2.01741	+	11.4098	2.51155	0.000215247	3.72325	+	6.3897	0.0207993	0.981725	-0.0114485		-0.0624017	Q8CGK3	Q8CGK3	LONM_MOUSE	Lon protease homolog, mitochondrial	Lonp1
16.11	14.7478	16.7602	19.6903	17.3869	20.6891	16.9431	16.6382	15.6773	16.0847	16.1772	16.7207					+	Myotubes_Fam134b1_V1_V2_dox_Myotubes_Fam134b1_V1_V2			0.294823	0.552313	-0.454875		-0.727535	1.37049	0.00173449	2.92792	+	2.93478	0.0751872	0.918516	0.0919905		0.213973	P28301	P28301	LYOX_MOUSE	Protein-lysine 6-oxidase	Lox
16.9806	15.1804	15.2199	19.1561	17.0604	19.8225	12.1673	13.4504	14.246	12.6083	11.7264	13.012									NaN	1	0		NaN	NaN	1	0		NaN	NaN	1	0		NaN	P58022	P58022;P58022-2	LOXL2_MOUSE	Lysyl oxidase homolog 2	Loxl2
15.9598	16.1074	14.457	17.9657	17.2514	20.3512	12.5574	14.5609	13.6238	12.4997	12.8137	13.5676									NaN	1	0		NaN	NaN	1	0		NaN	NaN	1	0		NaN	Q924C6	Q924C6;E9Q600	LOXL4_MOUSE	Lysyl oxidase homolog 4	Loxl4
16.0752	16.6615	15.4783	19.3309	18.3467	20.3543	14.5814	12.8046	13.7505	16.1176	15.2061	13.0082					+	Myotubes_Fam134b1_V1_V2_dox_Myotubes_Fam134b1_V1_V2			0.587187	0.217329	1.29437		1.31539	1.86013	0.000411829	4.56669	+	4.19061	0.431572	0.517223	-1.06513		-1.00867	P11152	P11152	LIPL_MOUSE	Lipoprotein lipase	Lpl
17.8238	17.8484	17.2877	18.0494	19.2255	19.6102	15.5687	15.7576	16.346	16.1908	16.8361	17.2137			+	Myotubes_Fam134b1_V1_Fam134b2_V2_dox_Myotubes_Fam134b1_V1_V2	+	Myotubes_Fam134b1_V1_V2_dox_Myotubes_Fam134b1_V1_V2			1.21605	0.0372338	0.906431		2.5881	1.7853	0.000488108	2.21484	+	3.98048	1.06022	0.159121	-0.856105		-2.25613	Q8BFW7	Q8BFW7;Q8BFW7-4;Q8BFW7-5	LPP_MOUSE	Lipoma-preferred partner homolog	Lpp
15.7441	15.2058	16.4581	18.2952	16.6833	21.5045	13.9106	14.2057	14.4347	14.1033	13.7936	12.4993			+	Myotubes_Fam134b1_V1_Fam134b2_V2_dox_Myotubes_Fam134b1_V1_V2	+	Myotubes_Fam134b1_V1_V2_dox_Myotubes_Fam134b1_V1_V2			1.72922	0.0118136	2.33726	+	3.82772	1.63338	0.000750229	5.36229	+	3.57552	0.629088	0.355601	0.718258		1.39706	Q3UMG5	Q3UMG5;F6VQ19;Q3UMG5-2;Q3UMG5-3	LRCH2_MOUSE	Leucine-rich repeat and calponin homology domain-containing protein 2	Lrch2
18.2279	15.563	17.3233	18.848	18.3709	19.7414	17.0951	15.9476	16.049	16.2004	16.3819	16.7207					+	Myotubes_Fam134b1_V1_V2_dox_Myotubes_Fam134b1_V1_V2			0.308939	0.527399	0.603737		0.7574	2.39521	0.000180451	2.55245	+	5.94116	0.0615423	0.933989	-0.0704273		-0.177317	Q91ZX7	Q91ZX7;A0A0R4J0I9	LRP1_MOUSE	Prolow-density lipoprotein receptor-related protein 1	Lrp1
18.7569	18.3538	17.8361	20.3857	19.8727	20.8534	16.6068	16.508	16.2859	16.5065	17.0743	16.92			+	Myotubes_Fam134b1_V1_Fam134b2_V2_dox_Myotubes_Fam134b1_V1_V2	+	Myotubes_Fam134b1_V1_V2_dox_Myotubes_Fam134b1_V1_V2			2.02868	0.00527336	1.48204	+	4.69241	3.36678	0	3.53702	+	10.716	0.879088	0.214925	-0.366693		-1.88769	Q6PB66	Q6PB66	LPPRC_MOUSE	Leucine-rich PPR motif-containing protein, mitochondrial	Lrpprc
16.036	15.9433	15.7504	17.8805	16.9099	19.5858	13.3259	13.3644	14.4351	14.0701	12.1152	13.9106			+	Myotubes_Fam134b1_V1_Fam134b2_V2_dox_Myotubes_Fam134b1_V1_V2	+	Myotubes_Fam134b1_V1_V2_dox_Myotubes_Fam134b1_V1_V2			1.80093	0.0103343	2.54459	+	4.02375	2.04697	0.000238276	4.76009	+	4.74938	0.180138	0.799354	0.343137		0.473588	Q9CXD9	Q9CXD9	LRC17_MOUSE	Leucine-rich repeat-containing protein 17	Lrrc17
17.0554	15.2459	17.1053	19.2347	17.7299	20.1261	13.3621	16.2175	13.7578	12.7723	14.6382	13.3581			+	Myotubes_Fam134b1_V1_Fam134b2_V2_dox_Myotubes_Fam134b1_V1_V2	+	Myotubes_Fam134b1_V1_V2_dox_Myotubes_Fam134b1_V1_V2			1.60301	0.013856	2.87934	+	3.49781	2.44031	0.000195918	5.4407	+	6.1118	0.336905	0.616171	0.856229		0.815896	Q9CRC8	Q9CRC8;A0A0G2JGC9;A0A0R4J0W6;D6RFC5;D6RHB1;F6RDA7	LRC40_MOUSE	Leucine-rich repeat-containing protein 40	Lrrc40
16.7731	17.5432	17.8846	17.3941	20.4375	20.255	15.7885	14.9522	16.1713	15.3512	15.2805	15.1984			+	Myotubes_Fam134b1_V1_Fam134b2_V2_dox_Myotubes_Fam134b1_V1_V2	+	Myotubes_Fam134b1_V1_V2_dox_Myotubes_Fam134b1_V1_V2			2.51484	0.00288649	2.12362	+	6.40278	1.84291	0.000407367	4.08547	+	4.14161	0.424464	0.524417	0.360634		0.994424	Q505F5	Q505F5;E9PV22	LRC47_MOUSE	Leucine-rich repeat-containing protein 47	Lrrc47
23.6431	23.4923	23.8764	25.2353	25.0317	25.5696	21.4375	21.002	21.0886	20.6364	21.1015	21.0426			+	Myotubes_Fam134b1_V1_Fam134b2_V2_dox_Myotubes_Fam134b1_V1_V2	+	Myotubes_Fam134b1_V1_V2_dox_Myotubes_Fam134b1_V1_V2			3.92878	0	2.74375	+	14.9109	4.45883	0	4.35205	+	20.3	0.55897	0.405211	0.249165		1.26028	Q922Q8	Q922Q8	LRC59_MOUSE	Leucine-rich repeat-containing protein 59	Lrrc59
15.3969	15.2168	14.8825	19.2991	16.3729	20.1628	13.4	13.6463	14.7264	12.3923	14.1251	12.7764									NaN	1	0		NaN	NaN	1	0		NaN	NaN	1	0		NaN	Q3UZ39	Q3UZ39;Q3UZ39-3	LRRF1_MOUSE	Leucine-rich repeat flightless-interacting protein 1	Lrrfip1
15.5594	14.823	16.2042	18.4604	18.1647	20.8442	17.1053	16.92	17.4815	17.6382	17.1752	17.0847			+	Myotubes_Fam134b1_V1_Fam134b2_V2_dox_Myotubes_Fam134b1_V1_V2	+	Myotubes_Fam134b1_V1_V2_dox_Myotubes_Fam134b1_V1_V2			1.82002	0.00966415	-1.77051		-4.07707	1.00694	0.0161342	1.85703		2.14606	0.212667	0.757186	-0.130458		-0.548028	A0A1L1SSC0	A0A0G2JDR6;A0A0G2JEF6;A0A0G2JEP4;A0A0G2JFV5;A0A0G2JGZ1;A0A0R4J169;A0A1L1SQW1;A0A1L1SSC0;A0A1L1SVG1;A0A668KLE1;E9QN52	A0A1L1SSC0_MOUSE;A0A668KLE1_MOUSE	Leucine rich repeat (in FLII) interacting protein 2	Lrrfip2
15.8767	15.8985	15.404	18.1464	17.5707	21.0352	13.6013	13.5969	14.6149	11.5861	13.5482	13.9017									NaN	1	0		NaN	NaN	1	0		NaN	NaN	1	0		NaN	Q8BUI3	Q8BUI3	LRWD1_MOUSE	Leucine-rich repeat and WD repeat-containing protein 1	LRWD1
19.1728	16.9431	17.8906	18.7178	19.692	20.2241	15.8113	13.4015	13.7086	14.6439	15.7153	15.3615			+	Myotubes_Fam134b1_V1_Fam134b2_V2_dox_Myotubes_Fam134b1_V1_V2	+	Myotubes_Fam134b1_V1_V2_dox_Myotubes_Fam134b1_V1_V2			1.73454	0.0116492	2.76192	+	3.84205	2.86586	0.00038247	4.3044	+	7.94068	0.496466	0.459141	-0.93311		-1.13758	Q3UM18	Q3UM18;Q3UM18-2	LSG1_MOUSE	Large subunit GTPase 1 homolog	Lsg1
17.0447	16.2958	14.5021	18.5398	17.2401	20.6449	15.2622	15.8113	16.4528	12.5793	14.9106	13.8435					+	Myotubes_Fam134b1_V1_V2_dox_Myotubes_Fam134b1_V1_V2			1.00647	0.0628782	2.16969		2.1451	1.86158	0.000412733	5.03042	+	4.19477	1.27967	0.106864	2.06428		2.72856	Q9D0R8	Q9D0R8	LSM12_MOUSE	Protein LSM12	Lsm12
18.9024	17.7602	16.8727	20.3211	18.6024	18.7569	13.4467	16.5477	13.561	15.9177	15.9635	16.1694			+	Myotubes_Fam134b1_V1_Fam134b2_V2_dox_Myotubes_Fam134b1_V1_V2	+	Myotubes_Fam134b1_V1_V2_dox_Myotubes_Fam134b1_V1_V2			1.43488	0.0189471	1.82825	+	3.08539	2.35432	0.000169014	3.20996	+	5.7899	0.667421	0.330692	-1.49838		-1.47172	Q8K2F8	Q8K2F8	LS14A_MOUSE	Protein LSM14 homolog A	Lsm14a
16.8269	15.9227	15.3491	17.8414	16.9197	19.5198	13.2289	13.0917	14.5295	12.0356	12.1658	12.3573									NaN	1	0		NaN	NaN	1	0		NaN	NaN	1	0		NaN	Q8CGC4	Q8CGC4;Q8BM41	LS14B_MOUSE	Protein LSM14 homolog B	Lsm14b
17.4972	16.4285	15.461	19.9601	17.417	20.7955	15.5173	17.8361	14.0856	17.8361	16.5702	13.0314					+	Myotubes_Fam134b1_V1_V2_dox_Myotubes_Fam134b1_V1_V2			0.156597	0.792009	0.64964		0.418205	0.9512	0.0210728	3.57831		2.03251	8.10806e-05	0.999713	0.000449498		0.000248903	Q9QXA5	Q9QXA5;Q9CY46;A0A1B0GQZ9;D3YTP8;A0A1B0GRR9	LSM4_MOUSE	U6 snRNA-associated Sm-like protein LSm4	Lsm4
17.6168	19.4211	16.9992	20.2877	18.5842	21.0756	12.6803	14.5603	13.9627	16.6662	12.6025	11.4517			+	Myotubes_Fam134b1_V1_Fam134b2_V2_dox_Myotubes_Fam134b1_V1_V2	+	Myotubes_Fam134b1_V1_V2_dox_Myotubes_Fam134b1_V1_V2			1.19869	0.0390424	4.43893		2.55027	1.67148	0.000766355	6.40904	+	3.67449	NaN	1	0		NaN	P08071	P08071;A0A0G2JDN0;A0A0G2JFM6;A0A0G2JGN1	TRFL_MOUSE	Lactotransferrin	Ltf
15.9983	15.413	14.9801	19.1521	17.0583	20.0827	14.9431	14.464	13.7936	14.412	13.8138	13.0137			+	Myotubes_Fam134b1_V1_Fam134b2_V2_dox_Myotubes_Fam134b1_V1_V2	+	Myotubes_Fam134b1_V1_V2_dox_Myotubes_Fam134b1_V1_V2			1.57494	0.0151768	1.71731	+	3.42691	2.15932	0.000138728	5.01788	+	5.11104	0.551747	0.411094	0.653736		1.24616	Q9CYI4	Q9CYI4;A0A0R4J047	LUC7L_MOUSE	Putative RNA-binding protein Luc7-like 1	Luc7l
19.5489	18.7699	18.2326	21.2933	20.6276	22.7955	17.3495	16.2696	17.2137	16.7471	17.1556	16.3127			+	Myotubes_Fam134b1_V1_Fam134b2_V2_dox_Myotubes_Fam134b1_V1_V2	+	Myotubes_Fam134b1_V1_V2_dox_Myotubes_Fam134b1_V1_V2			2.01882	0.00555897	2.11195	+	4.66192	2.67031	0.000265193	4.83364	+	7.04819	0.188298	0.79031	0.205758		0.492476	Q7TNC4	Q7TNC4;E9Q715;Q05CX5;Q7TNC4-2;Q7TNC4-3;Q7TNC4-4	LC7L2_MOUSE	Putative RNA-binding protein Luc7-like 2	Luc7l2
16.3288	15.8709	15.07	19.7455	20.4972	20.1794	15.7445	16.0575	17.6382	14.8138	15.9882	16.4037					+	Myotubes_Fam134b1_V1_V2_dox_Myotubes_Fam134b1_V1_V2			0.0116945	0.983093	0.0213184		0.0354336	2.96179	0.000470588	4.40547	+	8.4145	0.420492	0.528102	0.744845		0.986448	Q8R4U7	Q8R4U7	LUZP1_MOUSE	Leucine zipper protein 1	Luzp1
18.8207	18.4696	18.1206	18.324	19.0585	20.4527	17.2967	17.5582	17.528	17.1357	17.4656	17.0211			+	Myotubes_Fam134b1_V1_Fam134b2_V2_dox_Myotubes_Fam134b1_V1_V2	+	Myotubes_Fam134b1_V1_V2_dox_Myotubes_Fam134b1_V1_V2			2.19102	0.00495041	1.26282	+	5.21682	1.50109	0.00125021	2.07095	+	3.24436	0.741888	0.28191	0.253521		1.61702	Q08288	Q08288;D3Z345;D3Z5X8;D3Z7N3	LYAR_MOUSE	Cell growth-regulating nucleolar protein	Lyar
18.1994	15.2571	17.9992	20.9243	17.705	20.31	17.1655	17.1556	15.5716	15.2137	16.4104	15.5296					+	Myotubes_Fam134b1_V1_V2_dox_Myotubes_Fam134b1_V1_V2			0.637565	0.186471	1.43401		1.41357	1.69727	0.000666029	3.92855	+	3.74243	0.645036	0.343157	0.913017		1.42812	P97823	P97823;P97823-2;D3YUG4;D3Z269;J3QP56	LYPA1_MOUSE	Acyl-protein thioesterase 1	Lypla1
23.0935	23.5638	22.8327	25.9803	24.217	26.1604	20.5915	20.7553	20.9024	20.0691	19.3773	19.417			+	Myotubes_Fam134b1_V1_Fam134b2_V2_dox_Myotubes_Fam134b1_V1_V2	+	Myotubes_Fam134b1_V1_V2_dox_Myotubes_Fam134b1_V1_V2	+	Myotubes_Fam134b2_V1_V2_dox_Myotubes_Fam134b1_V1_V2	3.47565	0	3.5422	+	11.4284	3.04476	0.000571429	5.83144	+	8.84497	2.02204	0.0369132	1.12862	+	4.67185	P17897	P08905;P17897	LYZ1_MOUSE	Lysozyme C-1	Lyz1
16.2791	17.2696	16.5188	18.4385	16.9837	20.8822	17.3233	17.0951	17.4004	17.8667	17.92	17.3667			+	Myotubes_Fam134b1_V1_Fam134b2_V2_dox_Myotubes_Fam134b1_V1_V2					1.38507	0.022267	-1.0286		-2.96856	0.383945	0.354914	1.05035		0.912559	1.05213	0.161255	-0.444827		-2.23931	Q69ZZ9	Q69ZZ9;A0A0A0MQA6;A0A571BF93;A0A571BGC6;B1ARU4;F6Q750;F7ACR9;A0A286YD76	K0754_MOUSE	Microtubule-actin cross-linking factor 1, isoforms 6/7	Macf1
16.658	15.0481	15.3012	17.6781	17.7947	19.6076	19.0976	18.9742	19.2396	19.5011	18.417	18.0372			+	Myotubes_Fam134b1_V1_Fam134b2_V2_dox_Myotubes_Fam134b1_V1_V2					1.96089	0.00607843	-2.98265		-4.48564	0.141567	0.76044	-0.291614		-0.382089	0.434896	0.514356	0.452044		1.01533	Q9QZQ8	Q9QZQ8;Q9QZQ8-1	H2AY_MOUSE	Core histone macro-H2A.1	Macroh2a1
15.6536	15.79	15.7331	18.3226	17.4237	19.8313	17.2696	14.7199	12.8098	12.4259	15.3373	15.9223					+	Myotubes_Fam134b1_V1_V2_dox_Myotubes_Fam134b1_V1_V2			0.465126	0.314794	1.16373		1.07557	1.43023	0.00155447	3.964	+	3.07439	0.0776066	0.915026	0.371265		0.220388	Q8CCK0	Q8CCK0	H2AW_MOUSE	Core histone macro-H2A.2	Macroh2a2
15.4533	16.7278	16.384	18.6003	16.5424	20.0281	15.5627	16.734	15.8557	15.5507	15.0617	14.6382			+	Myotubes_Fam134b1_V1_Fam134b2_V2_dox_Myotubes_Fam134b1_V1_V2	+	Myotubes_Fam134b1_V1_V2_dox_Myotubes_Fam134b1_V1_V2			1.12197	0.0471423	1.10479		2.38577	1.46737	0.00149498	3.3067	+	3.16286	1.03303	0.164615	0.967256		2.19976	O54791	O54790;Q61827;O54791	MAFF_MOUSE	Transcription factor MafF	Maff
16.4263	16.1504	17.8906	18.0171	17.2615	20.0111	14.2309	14.2185	14.3278	15.4318	15.4704	15.5234			+	Myotubes_Fam134b1_V1_Fam134b2_V2_dox_Myotubes_Fam134b1_V1_V2	+	Myotubes_Fam134b1_V1_V2_dox_Myotubes_Fam134b1_V1_V2	+	Myotubes_Fam134b2_V1_V2_dox_Myotubes_Fam134b1_V1_V2	1.17173	0.041545	1.34725		2.492	1.64322	0.000755064	2.95472	+	3.60092	5.00849	0	-1.21614		-27.9084	Q9QYH6	Q9QYH6	MAGD1_MOUSE	Melanoma-associated antigen D1	Maged1
16.4107	15.4394	15.0856	19.3275	16.1346	20.6792	15.4799	16.1946	15.2175	12.3258	11.0541	13.5746							+	Myotubes_Fam134b2_V1_V2_dox_Myotubes_Fam134b1_V1_V2	NaN	1	0		NaN	NaN	1	0		NaN	1.87217	0.0440602	3.31249	+	4.22513	Q9CQY5	Q9CQY5;A2ADH1;Q9CQY5-2;Q9CQY5-3	MAGT1_MOUSE	Magnesium transporter protein 1	Magt1
15.9607	15.3379	15.7347	19.0014	17.0403	20.1876	16.4087	16.0036	15.8606	16.8846	16.1417	15.5417					+	Myotubes_Fam134b1_V1_V2_dox_Myotubes_Fam134b1_V1_V2			0.524445	0.261243	-0.511573		-1.19264	1.2044	0.00519971	2.55374		2.56269	0.0825032	0.910061	-0.098374		-0.233297	Q8BGS0	Q8BGS0;Q8BGS0-2	MAK16_MOUSE	Protein MAK16 homolog	Mak16
16.356	16.5096	15.6	17.9708	17.5711	20.1908	14.3056	14.1934	13.5225	13.9012	15.435	14.1196			+	Myotubes_Fam134b1_V1_Fam134b2_V2_dox_Myotubes_Fam134b1_V1_V2	+	Myotubes_Fam134b1_V1_V2_dox_Myotubes_Fam134b1_V1_V2			1.40136	0.0212494	1.6699	+	3.00652	1.9082	0.00031746	4.09229	+	4.32959	0.372394	0.579304	-0.478128		-0.889001	Q9CXI5	Q9CXI5;Q3TMX5;F6T4L3;F6USD5;Q80ZP8	MANF_MOUSE	Mesencephalic astrocyte-derived neurotrophic factor	Manf
20.654	20.5638	20.1206	22.6006	21.3962	22.654	18.7987	18.83	18.7005	17.4736	18.1357	18.1994			+	Myotubes_Fam134b1_V1_Fam134b2_V2_dox_Myotubes_Fam134b1_V1_V2	+	Myotubes_Fam134b1_V1_V2_dox_Myotubes_Fam134b1_V1_V2			3.03961	0.00152657	2.50993	+	8.81766	3.08769	0.000607595	4.28072	+	9.07547	1.63138	0.0632436	0.840149		3.57039	Q64133	Q64133	AOFA_MOUSE	Amine oxidase [flavin-containing] A	Maoa
16.8965	15.9036	15.4318	19.2558	17.4988	20.1358	16.7602	16.412	16.4071	16.5922	16.3512	16.6096					+	Myotubes_Fam134b1_V1_V2_dox_Myotubes_Fam134b1_V1_V2			0.428095	0.354391	-0.440399		-1.00171	1.45664	0.00148259	2.44578	+	3.13716	0.0202848	0.981817	0.00874329		0.0608916	P14873	P14873;Q9QYR6;A2ARP8;Q9QYR6-2	MAP1A_MOUSE;MAP1B_MOUSE	Microtubule-associated protein 1B	Map1a
20.7471	20.8034	19.9258	22.4972	21.2302	20.1206	20.1079	20.0156	20.002	19.624	19.2967	19.2627			+	Myotubes_Fam134b1_V1_Fam134b2_V2_dox_Myotubes_Fam134b1_V1_V2	+	Myotubes_Fam134b1_V1_V2_dox_Myotubes_Fam134b1_V1_V2	+	Myotubes_Fam134b2_V1_V2_dox_Myotubes_Fam134b1_V1_V2	1.6373	0.0129312	1.09765	+	3.58562	1.27237	0.00307186	1.88819		2.71228	2.2446	0.031681	0.647362		5.39957	P14873	P14873	MAP1B_MOUSE	Microtubule-associated protein 1B	Map1b
18.9937	18.734	18.5805	17.7491	18.5049	20.1774	18.392	17.5878	17.977	12.2549	12.8984	14.023			+	Myotubes_Fam134b1_V1_Fam134b2_V2_dox_Myotubes_Fam134b1_V1_V2			+	Myotubes_Fam134b2_V1_V2_dox_Myotubes_Fam134b1_V1_V2	3.37425	0.000984127	5.71058	+	10.7635	NaN	1	0		NaN	3.01683	0.0122353	4.92683	+	8.69785	Q91VR7	Q91VR7	MLP3A_MOUSE	Microtubule-associated proteins 1A/1B light chain 3A	Map1lc3a
19.0951	18.3233	15.0201	18.2728	17.477	18.3421	19.3731	19.2922	19.724	16.5111	12.7409	14.0244							+	Myotubes_Fam134b2_V1_V2_dox_Myotubes_Fam134b1_V1_V2	0.849832	0.0991512	3.05401		1.82951	NaN	1	0		NaN	1.9722	0.0373663	5.03761	+	4.51968	Q9CQV6	Q9CQV6;M0QWC2	MLP3B_MOUSE	Microtubule-associated proteins 1A/1B light chain 3B	Map1lc3b
16.4933	15.658	16.9358	17.9051	17.1037	20.7187	12.7087	14.1436	12.48	18.1655	18.0265	17.5204			+	Myotubes_Fam134b1_V1_Fam134b2_V2_dox_Myotubes_Fam134b1_V1_V2			+	Myotubes_Fam134b2_V1_V2_dox_Myotubes_Fam134b1_V1_V2	1.66074	0.0128452	-1.54173		-3.64641	0.237411	0.588052	0.671731		0.603247	3.00114	0.0117736	-4.79332		-8.6162	P20357	P20357;A0A668KLC6	MTAP2_MOUSE	Microtubule-associated protein 2	Map2
15.9151	15.5574	15.63	18.0303	18.2577	20.4146	15.2877	13.3094	15.7808	14.8484	14.5018	13.7419			+	Myotubes_Fam134b1_V1_Fam134b2_V2_dox_Myotubes_Fam134b1_V1_V2	+	Myotubes_Fam134b1_V1_V2_dox_Myotubes_Fam134b1_V1_V2			1.74859	0.0112046	1.33677	+	3.88005	2.26938	0.000152139	4.53685	+	5.48583	0.200695	0.775968	0.428606		0.520892	O09110	O09110;O09110-2;A0A0R4J1Q6	MP2K3_MOUSE	Dual specificity mitogen-activated protein kinase kinase 3	Map2k3
16.9198	15.5504	14.8722	18.3398	17.6144	20.3567	14.4252	14.465	12.4653	13.6773	14.7153	14.365					+	Myotubes_Fam134b1_V1_V2_dox_Myotubes_Fam134b1_V1_V2			1.06407	0.0550929	1.52829		2.26415	2.17468	0.000140762	4.51778	+	5.16208	0.255424	0.705786	-0.467333		-0.642775	Q9ESL4	Q9ESL4;Q9ESL4-2;Q9ESL4-3;A2ASW6	M3K20_MOUSE	Mitogen-activated protein kinase kinase kinase 20	Map3k20
20.3857	20.2066	19.1728	20.9316	21.6276	19.674	18.1556	18.2832	17.9992	18.0319	17.9937	18.0047			+	Myotubes_Fam134b1_V1_Fam134b2_V2_dox_Myotubes_Fam134b1_V1_V2	+	Myotubes_Fam134b1_V1_V2_dox_Myotubes_Fam134b1_V1_V2			2.14226	0.00546796	1.91162	+	5.05479	2.05741	0.000241335	2.73429	+	4.78214	0.753358	0.276201	0.135915		1.63947	P27546	P27546;A0A0G2JDN7;A0A0G2JFH2;A0A0G2JFT4;A0A0G2JG35;A0A140T8T5;E9PZ43;P27546-2;P27546-3;P27546-4	MAP4_MOUSE	Microtubule-associated protein 4	Map4
18.5507	16.4118	17.7987	18.2567	18.9826	20.6596	16.2042	14.0588	15.1674	14.6773	15.7808	11.9683			+	Myotubes_Fam134b1_V1_Fam134b2_V2_dox_Myotubes_Fam134b1_V1_V2	+	Myotubes_Fam134b1_V1_V2_dox_Myotubes_Fam134b1_V1_V2			1.24948	0.0344073	3.44494		2.66152	1.73963	0.000563492	5.15749	+	3.85578	0.317613	0.635928	1.00132		0.775636	P97820	P97820;A0A0A6YW53;A0A0A6YWM8;A0A0A6YWR8;B2RUE8;B7ZNR9;E9PVG7;F8VPL5	M4K4_MOUSE	Mitogen-activated protein kinase kinase kinase kinase 4	Map4k4
16.5697	15.1942	15.1841	19.2592	17.7417	20.3967	16.208	16.387	13.5455	16.2004	16.3251	16.5507					+	Myotubes_Fam134b1_V1_V2_dox_Myotubes_Fam134b1_V1_V2			0.684289	0.161432	-0.709386		-1.50458	1.63322	0.000749543	2.7738	+	3.57511	0.456529	0.495006	-0.978557		-1.05849	Q8BPM2	Q8BPM2;E9PX30;E9Q1T3;Q8BPM2-2	M4K5_MOUSE	Mitogen-activated protein kinase kinase kinase kinase 5	Map4k5
21.5545	20.3857	20.0292	22.9423	22.0258	24.6649	19.7634	20.0951	19.9039	19.9459	19.9601	19.9601					+	Myotubes_Fam134b1_V1_V2_dox_Myotubes_Fam134b1_V1_V2			0.693126	0.157222	0.701073		1.52181	1.86632	0.000308031	3.25562	+	4.20832	0.132327	0.856269	-0.034598		-0.35957	A2AJI0	A2AJI0;A2AJI0-2;A2AJI1;A8Y5P4	MA7D1_MOUSE	MAP7 domain-containing protein 1	Map7d1
15.8351	15.5617	17.9373	18.7083	16.8091	20.6027	12.5883	15.9083	14.7144	14.5805	15.4087	14.9613					+	Myotubes_Fam134b1_V1_V2_dox_Myotubes_Fam134b1_V1_V2			0.862645	0.0961012	1.46119		1.85495	1.53252	0.00115917	3.72321	+	3.32135	0.226863	0.743584	-0.579823		-0.579844	P26645	P26645	MARCS_MOUSE	Myristoylated alanine-rich C-kinase substrate	Marcks
15.6957	15.3864	16.0621	18.6481	17.3572	19.6573	15.1556	14.2086	14.5502	15.6551	15.1477	15.5597					+	Myotubes_Fam134b1_V1_V2_dox_Myotubes_Fam134b1_V1_V2			0.448864	0.331891	0.260554		1.04322	1.97724	0.000335329	3.10007	+	4.53489	1.20721	0.121398	-0.816043		-2.56881	Q05512	Q03141;Q05512;Q8VHJ5;E9QMP6;A0A0R4J0B1;A0A0R4J227;A0A1Y7VNZ6;E9PYX3;E9Q9N6;F6ZS70;Q03141-2;Q03141-3;Q05512-2;Q05512-3;Q05512-4;Q3T9A3	MARK2_MOUSE	Serine/threonine-protein kinase MARK2	Mark2
16.0451	14.9285	15.4139	18.4221	17.3297	19.5008	11.7808	14.4701	13.795	13.4855	12.0352	13.5291									NaN	1	0		NaN	NaN	1	0		NaN	NaN	1	0		NaN	Q03141	Q03141;A0A1Y7VNZ6;Q03141-2;Q03141-3	MARK3_MOUSE	MAP/microtubule affinity-regulating kinase 3	Mark3
17.2422	15.7911	15.0373	17.8421	16.9658	20.5592	14.8088	16.5597	14.7758	13.5864	13.1631	15.2023					+	Myotubes_Fam134b1_V1_V2_dox_Myotubes_Fam134b1_V1_V2			1.06865	0.0547215	2.03961		2.2737	1.63692	0.000751604	4.4718	+	3.58464	0.749581	0.278	1.39752		1.63208	Q68FL6	Q68FL6;E9QB02;F6W0G8	SYMC_MOUSE	Methionine--tRNA ligase, cytoplasmic	Mars1
16.6761	16.624	15.0242	18.471	16.0528	20.0807	13.1472	14.36	12.813	11.8229	12.3808	12.982									NaN	1	0		NaN	NaN	1	0		NaN	NaN	1	0		NaN	Q3THS6	Q3THS6;A0A0U1RNK6;A0A0U1RNT6	METK2_MOUSE	S-adenosylmethionine synthase isoform type-2	Mat2a
15.5763	15.3424	16.8551	16.4406	21.6584	20.1442	16.8361	13.8354	16.2023	17.6731	16.4972	16.0992									0.552714	0.24011	-0.831874		-1.24805	0.753844	0.0562822	2.65789		1.64042	0.47791	0.478847	-1.13189		-1.10092	Q8K310	Q8K310;A0A494B9X1;A0A494BAD4;A0A494BAL7;A0A494BAZ7	MATR3_MOUSE	Matrin-3	Matr3
16.8795	15.2897	14.5796	18.7245	16.9571	20.4663	13.7384	13.4411	15.4496	12.541	12.438	12.7653									NaN	1	0		NaN	NaN	1	0		NaN	NaN	1	0		NaN	Q9Z2D8	Q9Z2D8;D3YTR4;D3YTR5;F6WZH1;Q9Z2D8-2	MBD3_MOUSE	Methyl-CpG-binding domain protein 3	Mbd3
19.3624	19.7844	19.417	20.1332	20.9672	22.2564	17.6869	17.977	17.9258	17.0951	17.0102	17.7923			+	Myotubes_Fam134b1_V1_Fam134b2_V2_dox_Myotubes_Fam134b1_V1_V2	+	Myotubes_Fam134b1_V1_V2_dox_Myotubes_Fam134b1_V1_V2			2.85906	0.00122481	2.22206	+	7.90805	2.34068	0.000165232	3.81973	+	5.74016	1.00456	0.170791	0.564034		2.14119	Q9JKP5	Q9JKP5;A0A0A6YVV8;A0A0A6YWB0;A0A0A6YXE3;A0A0A6YXP3;G3X9Q0	MBNL1_MOUSE	Muscleblind-like protein 1	Mbnl1
18.4375	18.1655	18.1104	20.1332	18.9965	20.5465	16.3373	16.0722	16.4318	12.0352	13.9757	12.0607			+	Myotubes_Fam134b1_V1_Fam134b2_V2_dox_Myotubes_Fam134b1_V1_V2	+	Myotubes_Fam134b1_V1_V2_dox_Myotubes_Fam134b1_V1_V2	+	Myotubes_Fam134b2_V1_V2_dox_Myotubes_Fam134b1_V1_V2	2.98385	0.00139823	5.54727	+	8.52702	3.09022	0.000615385	7.20154	+	9.08925	2.27611	0.0312105	3.58992	+	5.50941	Q8R3F5	Q8R3F5;A0A2R8VHT7	FABD_MOUSE	Malonyl-CoA-acyl carrier protein transacylase, mitochondrial	Mcat
19.1728	18.4252	17.7005	20.5731	19.64	19.5235	17.2419	17.4334	17.1155	15.7233	16.2895	16.4592			+	Myotubes_Fam134b1_V1_Fam134b2_V2_dox_Myotubes_Fam134b1_V1_V2	+	Myotubes_Fam134b1_V1_V2_dox_Myotubes_Fam134b1_V1_V2	+	Myotubes_Fam134b2_V1_V2_dox_Myotubes_Fam134b1_V1_V2	2.04497	0.00518519	2.27547	+	4.74315	3.145	0.000685714	3.75482	+	9.39194	1.9961	0.0385913	1.10625	+	4.59217	Q99MR8	Q99MR8;A0A0G2JF64	MCCA_MOUSE	Methylcrotonoyl-CoA carboxylase subunit alpha, mitochondrial	Mccc1
16.5691	16.0324	15.0119	18.3741	16.2777	19.8601	15.1946	15.601	16.0211	15.9153	15.4831	15.7018					+	Myotubes_Fam134b1_V1_V2_dox_Myotubes_Fam134b1_V1_V2			0.133033	0.829587	0.171051		0.361299	1.11003	0.00921364	2.47054		2.36051	0.128877	0.861877	-0.0945333		-0.351095	P25206	P25206	MCM3_MOUSE	DNA replication licensing factor MCM3	Mcm3
16.4788	18.7987	17.0435	18.5848	17.1867	19.8739	13.9887	14.2508	12.5079	15.508	13.7696	18.9402									0.337933	0.482697	1.36772		0.818029	0.657017	0.0954945	2.47587		1.45145	0.704351	0.305545	-2.49012		-1.5437	P49717	P49717	MCM4_MOUSE	DNA replication licensing factor MCM4	Mcm4
23.1916	18.734	20.6276	21.6276	17.6084	20.0171	18.8606	18.7173	18.5842	18.0319	18.0899	18.2232							+	Myotubes_Fam134b2_V1_V2_dox_Myotubes_Fam134b1_V1_V2	0.992369	0.0647071	2.73606		2.11624	0.630215	0.110355	1.63603		1.39925	2.46046	0.0264483	0.605717		6.18932	P49718	P49718	MCM5_MOUSE	DNA replication licensing factor MCM5	Mcm5
17.4347	15.0867	15.9964	18.4483	17.9178	20.8472	13.8435	13.9061	13.7834	13.315	12.7373	12.9412							+	Myotubes_Fam134b2_V1_V2_dox_Myotubes_Fam134b1_V1_V2	NaN	1	0		NaN	NaN	1	0		NaN	2.09379	0.0362234	0.846484		4.89762	P97311	P97311;Q3ULG5	MCM6_MOUSE	DNA replication licensing factor MCM6	Mcm6
16.1011	15.802	15.376	18.1451	17.9296	19.1652	15.8386	16.5582	15.5326	14.4831	15.5746	15.5597					+	Myotubes_Fam134b1_V1_V2_dox_Myotubes_Fam134b1_V1_V2			0.591916	0.213971	0.55392		1.32462	2.43915	0.000195519	3.20749	+	6.10733	0.749518	0.277683	0.770688		1.63195	Q61881	Q61881	MCM7_MOUSE	DNA replication licensing factor MCM7	Mcm7
18.5507	19.2673	18.5657	18.7348	16.6467	20.3344	18.3408	18.5988	18.185	20.0951	20.6006	21.0559			+	Myotubes_Fam134b1_V1_Fam134b2_V2_dox_Myotubes_Fam134b1_V1_V2	+	Myotubes_Fam134b1_V1_V2_dox_Myotubes_Fam134b1_V1_V2	+	Myotubes_Fam134b2_V1_V2_dox_Myotubes_Fam134b1_V1_V2	2.09715	0.00522449	-1.78928		-4.90842	0.846943	0.0351751	-2.01186		-1.82378	2.72766	0.0251831	-2.209		-7.30021	Q9CWV1	Q9CWV1;Q9CWV1-2	MCM8_MOUSE	DNA helicase MCM8	Mcm8
19.5823	19.2279	19.5432	21.3266	20.0559	20.1928	18.1946	18.0265	18.2326	16.3304	16.9083	17.4893			+	Myotubes_Fam134b1_V1_Fam134b2_V2_dox_Myotubes_Fam134b1_V1_V2	+	Myotubes_Fam134b1_V1_V2_dox_Myotubes_Fam134b1_V1_V2			2.70573	0.00187459	2.54181	+	7.20295	2.63721	0.000254642	3.61579	+	6.90628	1.661	0.0629405	1.24188	+	3.64711	Q3UMR5	Q3UMR5	MCU_MOUSE	Calcium uniporter protein, mitochondrial	Mcu
16.1006	15.3942	15.2615	18.0678	17.5224	20.4983	13.341	12.4559	14.8519	14.5265	13.8918	12.0751			+	Myotubes_Fam134b1_V1_Fam134b2_V2_dox_Myotubes_Fam134b1_V1_V2	+	Myotubes_Fam134b1_V1_V2_dox_Myotubes_Fam134b1_V1_V2			1.25723	0.0336697	2.08763		2.67865	1.94261	0.000325203	5.19835	+	4.43104	0.0169353	0.984304	0.0517511		0.0510203	Q5PSV9	Q5PSV9;E9QK89	MDC1_MOUSE	Mediator of DNA damage checkpoint protein 1	Mdc1
18.4211	18.6628	18.185	21.4015	21.4375	22.2185	16.8484	17.6311	17.0319	16.9545	16.525	18.0951			+	Myotubes_Fam134b1_V1_Fam134b2_V2_dox_Myotubes_Fam134b1_V1_V2	+	Myotubes_Fam134b1_V1_V2_dox_Myotubes_Fam134b1_V1_V2			1.18541	0.0405229	1.23144		2.52152	2.94668	0.000448598	4.49429	+	8.3382	0.0132495	0.990549	-0.0210292		-0.0400768	P14152	P14152;A0A5F8MPN8;B1ATQ3	MDHC_MOUSE	Malate dehydrogenase, cytoplasmic	Mdh1
20.68	20.0951	20.5165	23.2679	23.0258	24.6375	19.0612	19.8484	19.2512	19.0691	19.185	20.0292			+	Myotubes_Fam134b1_V1_Fam134b2_V2_dox_Myotubes_Fam134b1_V1_V2	+	Myotubes_Fam134b1_V1_V2_dox_Myotubes_Fam134b1_V1_V2			1.34317	0.0257332	1.00281	+	2.87202	2.70393	0.000284024	4.216	+	7.19502	0.0359353	0.95857	-0.0408033		-0.106133	P08249	P08249	MDHM_MOUSE	Malate dehydrogenase, mitochondrial	Mdh2
18.0532	16.1437	17.4972	20.0821	20.0559	20.3879	16.472	16.734	15.8918	14.0014	15.5627	16.0743			+	Myotubes_Fam134b1_V1_Fam134b2_V2_dox_Myotubes_Fam134b1_V1_V2	+	Myotubes_Fam134b1_V1_V2_dox_Myotubes_Fam134b1_V1_V2			1.12644	0.0468195	2.01856		2.39523	2.84607	0.000362264	4.96249	+	7.846	0.793267	0.259445	1.1531		1.71779	P06801	P06801;Q3TQP6	MAOX_MOUSE	NADP-dependent malic enzyme	Me1
15.7865	15.0103	15.9477	18.6618	16.3504	20.3173	19.8438	19.1231	19.9742	20.0951	18.7667	18.9258			+	Myotubes_Fam134b1_V1_Fam134b2_V2_dox_Myotubes_Fam134b1_V1_V2					2.71213	0.00189967	-3.68104		-7.23121	0.267635	0.534614	-0.81933		-0.669281	0.317886	0.635547	0.384547		0.776208	Q9Z2D6-2	Q9Z2D6;Q9Z2D6-2	MECP2_MOUSE	Isoform B of Methyl-CpG-binding protein 2	Mecp2
17.148	14.9072	15.6452	18.5429	16.8268	19.5314	13.9822	14.3675	14.5884	11.4097	12.5569	14.1652									NaN	1	0		NaN	NaN	1	0		NaN	NaN	1	0		NaN	Q61846	Q61846	MELK_MOUSE	Maternal embryonic leucine zipper kinase	Melk
18.9112	17.2604	17.1655	18.1557	19.6347	19.9177	15.1635	15.7233	15.5627	13.7207	15.3853	15.8606			+	Myotubes_Fam134b1_V1_Fam134b2_V2_dox_Myotubes_Fam134b1_V1_V2	+	Myotubes_Fam134b1_V1_V2_dox_Myotubes_Fam134b1_V1_V2			1.49883	0.0176057	2.79016	+	3.23886	2.12782	0.000132597	4.24715	+	5.00756	0.299771	0.653921	0.494318		0.738032	Q91VH6	Q91VH6;A0A3B2W4I2;A0A3B2WCC1;A0A3F2YNL8	MEMO1_MOUSE	Protein MEMO1	Memo1
16.7325	15.9082	14.7688	19.0697	16.3721	19.1447	12.5341	13.6446	11.6456	11.2586	12.248	12.7099			+	Myotubes_Fam134b1_V1_Fam134b2_V2_dox_Myotubes_Fam134b1_V1_V2	+	Myotubes_Fam134b1_V1_V2_dox_Myotubes_Fam134b1_V1_V2			2.19731	0.00497095	3.73102	+	5.23802	2.43152	0.000192385	6.12335	+	6.0782	0.303013	0.649705	0.535927		0.744892	Q8K3A9	Q8K3A9	MEPCE_MOUSE	7SK snRNA methylphosphate capping enzyme	Mepce
17.4551	16.1365	15.4392	19.8504	17.9982	20.7065	14.1451	14.8938	13.9312	12.7643	14.768	14.4113									NaN	1	0		NaN	NaN	1	0		NaN	NaN	1	0		NaN	Q8BP48	Q8BP48	MAP11_MOUSE	Methionine aminopeptidase 1	Metap1
16.8659	16.503	17.8727	18.5347	19.1079	20.5823	17.417	17.1655	16.9083	16.5672	16.786	16.528					+	Myotubes_Fam134b1_V1_V2_dox_Myotubes_Fam134b1_V1_V2			0.47052	0.309372	0.453488		1.08627	1.97272	0.000334528	2.78124	+	4.52125	1.48529	0.0807335	0.536526		3.20602	O08663	O08663;Q3UI33;Q3TMN1;M0QW69	MAP2_MOUSE	Methionine aminopeptidase 2	Metap2
16.6663	15.2285	16.0649	19.4436	17.0789	20.3003	11.394	13.5482	14.5537	13.5746	12.8415	14.5265			+	Myotubes_Fam134b1_V1_Fam134b2_V2_dox_Myotubes_Fam134b1_V1_V2	+	Myotubes_Fam134b1_V1_V2_dox_Myotubes_Fam134b1_V1_V2			1.6603	0.012828	2.33907	+	3.64529	2.09525	0.000128859	5.29338	+	4.90233	0.173638	0.80587	-0.482233		-0.458433	Q91YR5	Q91YR5	EFNMT_MOUSE	eEF1A lysine and N-terminal methyltransferase	Mettl13
16.5578	15.8592	15.5822	17.8191	17.7113	20.2563	15.5234	15.8965	15.5296	14.9926	14.9385	14.3401			+	Myotubes_Fam134b1_V1_Fam134b2_V2_dox_Myotubes_Fam134b1_V1_V2	+	Myotubes_Fam134b1_V1_V2_dox_Myotubes_Fam134b1_V1_V2			1.59353	0.0140434	1.24268	+	3.47378	1.95891	0.000330189	3.83851	+	4.47971	1.67281	0.0626747	0.892781		3.67797	P21956	P21956;P21956-2	MFGM_MOUSE	Lactadherin	Mfge8
19.1994	19.8284	18.4933	19.7005	19.724	20.028	18.1556	18.5432	18.1155	18.3189	18.2922	17.8423			+	Myotubes_Fam134b1_V1_Fam134b2_V2_dox_Myotubes_Fam134b1_V1_V2	+	Myotubes_Fam134b1_V1_V2_dox_Myotubes_Fam134b1_V1_V2			1.15734	0.0434933	1.02255		2.46111	3.05572	0.000581818	1.66635	+	8.90327	0.228518	0.741904	0.120303		0.583529	P19788	P19788	MGP_MOUSE	Matrix Gla protein	Mgp
16.3957	15.803	16.4004	17.7997	17.5598	20.4669	15.049	16.0124	13.7407	15.1713	13.9837	15.3127			+	Myotubes_Fam134b1_V1_Fam134b2_V2_dox_Myotubes_Fam134b1_V1_V2	+	Myotubes_Fam134b1_V1_V2_dox_Myotubes_Fam134b1_V1_V2			1.37991	0.0227074	1.37711	+	2.95658	1.68229	0.000655985	3.7862	+	3.70286	0.0488913	0.945242	0.11143		0.142562	Q80SY4	Q80SY4;F6ZBL2	MIB1_MOUSE	E3 ubiquitin-protein ligase MIB1	Mib1
16.1049	18.8936	18.9573	18.6301	17.2804	20.6574	17.5204	17.5204	14.8596	17.9714	18.3365	17.1257									0.0599464	0.92725	0.174083		0.172975	0.427207	0.294772	1.04477		0.999927	0.544041	0.418254	-1.17772		-1.23107	Q8VDP3	Q8VDP3;E9PUI4;Q8VDP3-2;Q8VDP3-3	MICA1_MOUSE	[F-actin]-monooxygenase MICAL1	Mical1
16.6049	16.0148	16.2209	18.238	17.4606	21.7984	15.6439	16.1536	13.904	15.5296	15.9792	15.6297			+	Myotubes_Fam134b1_V1_Fam134b2_V2_dox_Myotubes_Fam134b1_V1_V2	+	Myotubes_Fam134b1_V1_V2_dox_Myotubes_Fam134b1_V1_V2			1.21089	0.0373835	0.567346		2.57684	1.20883	0.00502564	3.45282		2.57234	0.277106	0.680112	-0.478988		-0.68969	Q8BML1	Q8BML1;Q8BML1-1;Q8BML1-2;Q8BML1-3;Q8BML1-5;Q8BML1-7	MICA2_MOUSE	[F-actin]-monooxygenase MICAL2	Mical2
17.5951	15.2504	15.7445	18.0156	16.5364	19.3342	12.6619	13.0342	13.8343	12.5029	11.9295	14.3221			+	Myotubes_Fam134b1_V1_Fam134b2_V2_dox_Myotubes_Fam134b1_V1_V2					1.49569	0.0176777	3.2785	+	3.23124	NaN	1	0		NaN	NaN	1	0		NaN	Q8R404	Q8R404	MIC13_MOUSE	MICOS complex subunit MIC13	Micos13
16.4104	15.8295	19.4596	21.0224	20.1079	20.3421	16.1733	17.3752	17.5731	15.6154	16.5341	16.3819					+	Myotubes_Fam134b1_V1_V2_dox_Myotubes_Fam134b1_V1_V2			0.382426	0.414191	1.05601		0.909468	3.39862	0	4.31366	+	10.9199	0.761331	0.268778	0.863369		1.65509	Q8VCX5	Q8VCX5;Q8VCX5-2;Q8VCX5-3	MICU1_MOUSE	Calcium uptake protein 1, mitochondrial	Micu1
17.4415	18.1407	19.1874	21.0756	20.3211	19.9853	17.528	17.0319	17.2232	15.726	16.6662	16.68			+	Myotubes_Fam134b1_V1_Fam134b2_V2_dox_Myotubes_Fam134b1_V1_V2	+	Myotubes_Fam134b1_V1_V2_dox_Myotubes_Fam134b1_V1_V2			1.47378	0.017784	1.89911	+	3.17828	3.09093	0.000619355	4.10326	+	9.09314	1.22261	0.118606	0.903605		2.60243	Q8CD10	Q8CD10	MICU2_MOUSE	Calcium uptake protein 2, mitochondrial	Micu2
16.1287	15.0423	15.6866	18.115	17.4415	19.9964	19.2832	12.8289	13.2168	19.3815	20.6364	20.0691			+	Myotubes_Fam134b1_V1_Fam134b2_V2_dox_Myotubes_Fam134b1_V1_V2	+	Myotubes_Fam134b1_V1_V2_dox_Myotubes_Fam134b1_V1_V2			3.10548	0.00166316	-4.40981		-9.17266	0.827868	0.0393846	-1.51138		-1.78602	1.09046	0.151571	-4.91938		-2.31932	O70583	O70583;B1AV01;O70583-2;O70583-3	TRI18_MOUSE	E3 ubiquitin-protein ligase Midline-1	Mid1
28.9977	28.8019	29.461	31.4184	29.2239	32.3956	26.3324	26.1565	26.204	26.3545	26.9869	27.4785			+	Myotubes_Fam134b1_V1_Fam134b2_V2_dox_Myotubes_Fam134b1_V1_V2	+	Myotubes_Fam134b1_V1_V2_dox_Myotubes_Fam134b1_V1_V2			2.31775	0.00424714	2.14693	+	5.65735	1.82924	0.000401281	4.0727	+	4.10296	1.00953	0.169408	-0.708947		-2.15138	P34884	P34884	MIF_MOUSE	Macrophage migration inhibitory factor	Mif
15.9868	15.2177	14.8187	18.3665	17.1329	20.6967	13.3285	14.7136	13.246	13.8823	11.7791	12.2415									NaN	1	0		NaN	NaN	1	0		NaN	NaN	1	0		NaN	E9PVX6	E9PVX6;E9PVX6-2	KI67_MOUSE	Proliferation marker protein Ki-67	Mki67
18.3903	15.8097	16.0715	19.071	17.9431	21.0617	17.7273	17.7987	15.9106	11.3927	16.4909	12.3695									NaN	1	0		NaN	NaN	1	0		NaN	1.04232	0.1643	3.72784		2.21898	Q9D2Y4	Q9D2Y4;Q9D2Y4-2	MLKL_MOUSE	Mixed lineage kinase domain-like protein	Mlkl
16.031	16.4053	15.1905	18.3864	17.3238	20.9844	16.0383	14.2918	14.6883	15.5326	14.9522	15.2137					+	Myotubes_Fam134b1_V1_V2_dox_Myotubes_Fam134b1_V1_V2			0.744085	0.133906	0.642771		1.62132	1.53669	0.00116421	3.66535	+	3.33166	0.152643	0.831462	-0.226714		-0.408763	P0DOV1-2	P0DOV1;P0DOV1-2	IFI5B_MOUSE	Isoform 2 of Interferon-activable protein 205-B	Mnda
16.245	15.2398	15.66	18.7523	17.664	18.8065	14.3344	14.3448	13.0705	12.0934	11.8057	13.6211			+	Myotubes_Fam134b1_V1_Fam134b2_V2_dox_Myotubes_Fam134b1_V1_V2	+	Myotubes_Fam134b1_V1_V2_dox_Myotubes_Fam134b1_V1_V2			2.14324	0.0054786	3.20815	+	5.058	3.02486	0.000545455	5.90081	+	8.73992	0.935657	0.190529	1.40981		2.00111	A2BDX3	A2BDX3	MOCS3_MOUSE	Adenylyltransferase and sulfurtransferase MOCS3	Mocs3
18.8757	18.7731	19.2349	21.1704	19.9039	19.3106	17.5127	18.1357	17.83	17.6523	18.1407	17.9937			+	Myotubes_Fam134b1_V1_Fam134b2_V2_dox_Myotubes_Fam134b1_V1_V2	+	Myotubes_Fam134b1_V1_V2_dox_Myotubes_Fam134b1_V1_V2			2.16441	0.00537549	1.03235	+	5.12792	1.74761	0.000568	2.19937	+	3.87738	0.16802	0.813242	-0.102776		-0.445251	Q80UM7	Q80UM7	MOGS_MOUSE	Mannosyl-oligosaccharide glucosidase	Mogs
15.3218	15.3587	15.8925	17.8761	17.053	20.1894	11.1663	14.0766	14.5605	12.0953	13.0889	12.8053									NaN	1	0		NaN	NaN	1	0		NaN	NaN	1	0		NaN	P60762	P60762;P60762-2;A0A087WQ34;A0A087WQB0	MO4L1_MOUSE	Mortality factor 4-like protein 1	Morf4l1
16.3123	18.0743	17.392	18.0976	17.5139	20.4272	15.4383	15.7524	16.5311	14.8679	15.4893	14.9522			+	Myotubes_Fam134b1_V1_Fam134b2_V2_dox_Myotubes_Fam134b1_V1_V2	+	Myotubes_Fam134b1_V1_V2_dox_Myotubes_Fam134b1_V1_V2			1.76711	0.0106201	2.15641	+	3.9305	1.76549	0.000577823	3.57646	+	3.92607	0.995906	0.174375	0.80411		2.12347	Q9R0Q4	Q9R0Q4;A2AEB3;A2AEB4;A2AEB5	MO4L2_MOUSE	Mortality factor 4-like protein 2	Morf4l2
15.0319	15.4643	14.9414	17.5999	17.5554	19.4273	14.4697	14.4482	13.4263	15.9613	17.1457	17.0532			+	Myotubes_Fam134b1_V1_Fam134b2_V2_dox_Myotubes_Fam134b1_V1_V2	+	Myotubes_Fam134b1_V1_V2_dox_Myotubes_Fam134b1_V1_V2	+	Myotubes_Fam134b2_V1_V2_dox_Myotubes_Fam134b1_V1_V2	1.72274	0.0119213	-1.57423		-3.81034	0.952242	0.0208688	1.47414		2.03462	2.14943	0.033773	-2.60533		-5.07839	P23249	P23249;D3YVL0;D3Z3E8;E9PW39	MOV10_MOUSE	Putative helicase MOV-10	Mov10
19.3899	19.4334	20.2066	21.5685	20.3857	20.3014	16.3564	17.7923	17.0426	16.3701	17.8238	16.9083			+	Myotubes_Fam134b1_V1_Fam134b2_V2_dox_Myotubes_Fam134b1_V1_V2	+	Myotubes_Fam134b1_V1_V2_dox_Myotubes_Fam134b1_V1_V2			2.20993	0.0047631	2.64259	+	5.28075	2.49091	0.00020915	3.71782	+	6.3081	0.0166254	0.984813	0.029726		0.0501035	Q9D023	Q9D023	MPC2_MOUSE	Mitochondrial pyruvate carrier 2	Mpc2
16.5916	15.8487	15.827	18.364	17.3921	21.3595	14.5627	14.4329	13.1639	16.2382	12.9812	14.464					+	Myotubes_Fam134b1_V1_V2_dox_Myotubes_Fam134b1_V1_V2			0.71682	0.145618	1.52795		1.56804	1.37481	0.00165485	4.47743	+	2.94478	0.186164	0.792616	-0.507961		-0.487553	Q810V0	Q810V0	MPP10_MOUSE	U3 small nucleolar ribonucleoprotein protein MPP10	Mphosph10
17.643	15.0753	14.9945	18.1128	17.5425	20.3815	16.0826	16.1357	15.7834	18.2787	17.5356	17.5127							+	Myotubes_Fam134b2_V1_V2_dox_Myotubes_Fam134b1_V1_V2	0.968249	0.069971	-1.87138		-2.06709	0.427488	0.294624	0.90328		1.00049	2.53108	0.0296	-1.77507		-6.4677	P97434	P97434;P97434-4;P97434-5;F6RND9;F6XZM9	MPRIP_MOUSE	Myosin phosphatase Rho-interacting protein	Mprip
15.972	16.0404	15.0302	19.7689	17.4002	19.547	13.3382	14.322	14.0919	16.0785	15.977	15.3304					+	Myotubes_Fam134b1_V1_V2_dox_Myotubes_Fam134b1_V1_V2	+	Myotubes_Fam134b2_V1_V2_dox_Myotubes_Fam134b1_V1_V2	0.102518	0.875523	-0.114428		-0.285077	1.76791	0.000580777	3.11008	+	3.93269	2.11404	0.0356649	-1.8779		-4.96284	Q5ND52	Q5ND52	MRM3_MOUSE	rRNA methyltransferase 3, mitochondrial	Mrm3
15.8904	16.7099	15.4895	17.6442	17.4955	19.6084	16.2696	13.547	15.8037	16.2967	16.4021	16.6937					+	Myotubes_Fam134b1_V1_V2_dox_Myotubes_Fam134b1_V1_V2			0.50173	0.279458	-0.434219		-1.14796	1.21373	0.00494273	1.78522		2.58302	0.672154	0.328706	-1.25741		-1.48094	Q3TBW2	Q3TBW2	RM10_MOUSE	39S ribosomal protein L10, mitochondrial	Mrpl10
19.4149	19.6096	19.5842	20.9098	21.2821	22.3073	19.1307	19.4129	19.1777	18.5768	18.9287	18.4415			+	Myotubes_Fam134b1_V1_Fam134b2_V2_dox_Myotubes_Fam134b1_V1_V2	+	Myotubes_Fam134b1_V1_V2_dox_Myotubes_Fam134b1_V1_V2			2.31081	0.00421818	0.887245		5.63245	2.52525	0.000218679	2.85071	+	6.44432	1.60033	0.0675307	0.591408		3.491	Q9DB15	Q9DB15	RM12_MOUSE	39S ribosomal protein L12, mitochondrial	Mrpl12
15.225	15.1272	16.4373	18.9798	19.2741	19.6867	12.0896	13.3983	14.2729	14.768	14.7207	15.0785					+	Myotubes_Fam134b1_V1_V2_dox_Myotubes_Fam134b1_V1_V2			0.783639	0.118584	0.740788		1.69886	4.35141	0	4.45785	+	19.0726	1.16931	0.132299	-1.6021		-2.48679	Q9D1P0	Q9D1P0	RM13_MOUSE	39S ribosomal protein L13, mitochondrial	Mrpl13
21.5213	21.391	21.1642	22.9707	22.3752	22.6971	19.2764	18.0899	18.8081	17.3752	18.3321	17.6096			+	Myotubes_Fam134b1_V1_Fam134b2_V2_dox_Myotubes_Fam134b1_V1_V2	+	Myotubes_Fam134b1_V1_V2_dox_Myotubes_Fam134b1_V1_V2			3.51688	0	3.58655	+	11.7099	3.89647	0	4.90869	+	14.632	0.993932	0.174897	0.952505		2.11943	Q9D1I6	Q9D1I6	RM14_MOUSE	39S ribosomal protein L14, mitochondrial	Mrpl14
15.9228	15.8943	16.6314	17.9815	16.8535	20.7491	12.6869	14.9461	15.053	11.5449	13.7099	12.3593									NaN	1	0		NaN	NaN	1	0		NaN	NaN	1	0		NaN	Q9CPR5	Q9CPR5	RM15_MOUSE	39S ribosomal protein L15, mitochondrial	Mrpl15
20.4576	20.5915	20.2302	21.3699	20.9812	20.0324	20.2066	20.2419	20.1457	19.786	20.002	19.8361			+	Myotubes_Fam134b1_V1_Fam134b2_V2_dox_Myotubes_Fam134b1_V1_V2	+	Myotubes_Fam134b1_V1_V2_dox_Myotubes_Fam134b1_V1_V2	+	Myotubes_Fam134b2_V1_V2_dox_Myotubes_Fam134b1_V1_V2	1.94875	0.00653312	0.551762		4.44934	1.07407	0.0113251	0.919804		2.28502	1.98255	0.0378333	0.323369		4.55097	Q99N93	Q99N93	RM16_MOUSE	39S ribosomal protein L16, mitochondrial	Mrpl16
16.9658	17.1946	16.4767	19.2251	19.1307	20.4203	16.6523	16.1417	15.5356	15.5173	16.346	16.3615					+	Myotubes_Fam134b1_V1_V2_dox_Myotubes_Fam134b1_V1_V2			1.0796	0.0533088	0.80409		2.29657	2.66703	0.000263014	3.51708	+	7.03402	0.027484	0.97262	0.0349236		0.0818788	Q8BU88	Q8BU88	RM22_MOUSE	39S ribosomal protein L22, mitochondrial	Mrpl22
16.0394	16.5571	14.832	17.9153	17.0237	19.3555	15.0014	13.6755	14.4576	13.8435	15.5326	16.0889					+	Myotubes_Fam134b1_V1_V2_dox_Myotubes_Fam134b1_V1_V2			0.316323	0.516401	0.65448		0.772929	1.42968	0.00155321	2.94318	+	3.0731	0.427075	0.520862	-0.776821		-0.999662	Q9DCU6	Q9DCU6;A0A1L1SRY8;A0A1L1SSY9;A0A1L1STN5;A0A1L1SU24	RM04_MOUSE	39S ribosomal protein L4, mitochondrial	Mrpl4
16.7337	15.8669	16.6033	19.5579	20.1206	19.9636	13.2547	16.9316	17.977	17.8965	18.2877	17.9658			+	Myotubes_Fam134b1_V1_Fam134b2_V2_dox_Myotubes_Fam134b1_V1_V2	+	Myotubes_Fam134b1_V1_V2_dox_Myotubes_Fam134b1_V1_V2			2.29583	0.00417079	-1.64872		-5.57908	3.04885	0.00057485	1.8307	+	8.86665	0.624757	0.358941	-1.9956		-1.38862	Q9Z2Q5	Q9Z2Q5;D3Z7C0	RM40_MOUSE	39S ribosomal protein L40, mitochondrial	Mrpl40
15.9873	14.6332	16.3514	18.8846	19.3899	20.3215	16.387	16.7073	16.5387	15.6354	15.7498	15.9837					+	Myotubes_Fam134b1_V1_V2_dox_Myotubes_Fam134b1_V1_V2	+	Myotubes_Fam134b2_V1_V2_dox_Myotubes_Fam134b1_V1_V2	0.0882609	0.889149	-0.132291		-0.248351	3.00583	0.000513369	3.7424	+	8.64052	2.26376	0.0310256	0.754694		5.46616	Q9CQN7	Q9CQN7	RM41_MOUSE	39S ribosomal protein L41, mitochondrial	Mrpl41
16.1148	15.8055	15.2544	17.3326	16.6277	20.6411	15.5204	13.8104	15.24	12.5983	12.7455	15.2659									NaN	1	0		NaN	NaN	1	0		NaN	0.579873	0.388035	1.32036		1.30112	Q9D0Q7	Q9D0Q7	RM45_MOUSE	39S ribosomal protein L45, mitochondrial	Mrpl45
16.1089	16.6382	15.8008	17.7516	17.5356	21.2822	14.183	14.768	16.2769	14.4893	15.7706	14.8088			+	Myotubes_Fam134b1_V1_Fam134b2_V2_dox_Myotubes_Fam134b1_V1_V2	+	Myotubes_Fam134b1_V1_V2_dox_Myotubes_Fam134b1_V1_V2			1.19517	0.0393786	1.15976		2.54264	1.40243	0.00153082	3.83359	+	3.00901	0.0242136	0.976532	0.053058		0.0723831	Q9EQI8	Q9EQI8	RM46_MOUSE	39S ribosomal protein L46, mitochondrial	Mrpl46
17.6382	17.4334	17.1053	19.064	17.7731	20.2347	15.9153	16.7207	16.6937	15.9339	16.4608	16.4186			+	Myotubes_Fam134b1_V1_Fam134b2_V2_dox_Myotubes_Fam134b1_V1_V2	+	Myotubes_Fam134b1_V1_V2_dox_Myotubes_Fam134b1_V1_V2			2.09001	0.00519557	1.12119	+	4.88553	1.70668	0.000673766	2.75281	+	3.76742	0.213059	0.757615	0.172112		0.54891	Q8JZS9	Q8JZS9;A0A140LHD4;A0A140LHT6;A0A140LI38;A0A140LI40;E9QPQ8	RM48_MOUSE	39S ribosomal protein L48, mitochondrial	Mrpl48
17.0836	16.4429	16.0247	17.2902	20.1457	20.4057	15.9499	16.2438	14.6269	16.8238	17.185	17.0532					+	Myotubes_Fam134b1_V1_V2_dox_Myotubes_Fam134b1_V1_V2			0.706111	0.151047	-0.50361		-1.54714	1.05819	0.0125147	2.25988		2.25191	1.3031	0.10331	-1.41381		-2.78112	Q9CZ83	Q9CZ83;Q9CZ83-2	RM55_MOUSE	39S ribosomal protein L55, mitochondrial	Mrpl55
19.7257	19.4815	19.1898	21.3645	20.5451	19.1367	17.4815	17.4004	17.2696	15.8435	16.8113	16.5142			+	Myotubes_Fam134b1_V1_Fam134b2_V2_dox_Myotubes_Fam134b1_V1_V2	+	Myotubes_Fam134b1_V1_V2_dox_Myotubes_Fam134b1_V1_V2			3.15559	0.00176536	3.07597	+	9.45153	2.29334	0.000155844	3.95909	+	5.57025	1.56231	0.0720212	0.994146		3.39528	O35680	O35680;E9PUY1	RT12_MOUSE	28S ribosomal protein S12, mitochondrial	Mrps12
15.3443	17.624	16.6662	18.5545	17.9826	19.715	16.2213	16.1694	16.0617	15.3547	15.718	15.9454					+	Myotubes_Fam134b1_V1_V2_dox_Myotubes_Fam134b1_V1_V2			0.567595	0.230113	0.872167		1.27714	2.33582	0.000163823	3.07802	+	5.72253	1.25839	0.111071	0.478119		2.68123	Q9DC71	Q9DC71	RT15_MOUSE	28S ribosomal protein S15, mitochondrial	Mrps15
16.954	16.5777	15.6781	18.1343	17.3501	20.2428	12.7164	15.5311	14.3063	14.3021	14.7987	14.6551			+	Myotubes_Fam134b1_V1_Fam134b2_V2_dox_Myotubes_Fam134b1_V1_V2	+	Myotubes_Fam134b1_V1_V2_dox_Myotubes_Fam134b1_V1_V2			1.95744	0.00604878	1.81801	+	4.47529	1.98357	0.000336943	3.99045	+	4.55404	0.184579	0.794288	-0.400688		-0.483886	Q9CPX7	Q9CPX7	RT16_MOUSE	28S ribosomal protein S16, mitochondrial	Mrps16
16.6512	15.9557	15.6515	19.4191	17.3706	20.2624	14.873	13.1809	13.6847	14.0951	15.1196	12.198			+	Myotubes_Fam134b1_V1_Fam134b2_V2_dox_Myotubes_Fam134b1_V1_V2	+	Myotubes_Fam134b1_V1_V2_dox_Myotubes_Fam134b1_V1_V2			1.1847	0.0404834	2.28192		2.51998	1.89812	0.000314607	5.21315	+	4.30019	0.0371238	0.95708	0.108636		0.109512	Q9CQE3	Q9CQE3;D3YWF8;D3Z198	RT17_MOUSE	28S ribosomal protein S17, mitochondrial	Mrps17
18.8667	18.0638	17.8667	19.4456	19.606	20.1502	16.9882	17.1457	16.6523	16.253	15.8037	16.6523			+	Myotubes_Fam134b1_V1_Fam134b2_V2_dox_Myotubes_Fam134b1_V1_V2	+	Myotubes_Fam134b1_V1_V2_dox_Myotubes_Fam134b1_V1_V2			2.17946	0.00507911	2.02936	+	5.17806	3.37463	0	3.49759	+	10.7659	1.14233	0.139092	0.692361		2.42904	P58059	P58059;D3YVZ9	RT21_MOUSE	28S ribosomal protein S21, mitochondrial	Mrps21
15.7647	16.0966	14.8671	18.2594	16.6541	20.8166	16.1053	17.0847	15.6382	15.9992	16.3286	16.528					+	Myotubes_Fam134b1_V1_V2_dox_Myotubes_Fam134b1_V1_V2			0.825084	0.105423	-0.709167		-1.78051	0.872959	0.0308885	2.29144		1.87547	0.00665467	0.997135	-0.00919024		-0.0202766	Q9CXW2	Q9CXW2	RT22_MOUSE	28S ribosomal protein S22, mitochondrial	Mrps22
16.7362	15.1175	16.2764	17.908	16.4769	20.3949	12.8289	13.4547	13.4981	14.0785	13.4767	14.2877			+	Myotubes_Fam134b1_V1_Fam134b2_V2_dox_Myotubes_Fam134b1_V1_V2	+	Myotubes_Fam134b1_V1_V2_dox_Myotubes_Fam134b1_V1_V2			1.75038	0.0112206	2.09569	+	3.8849	1.67557	0.000769231	4.31231	+	3.68522	0.990301	0.175481	-0.68708		-2.11201	Q8VE22	Q8VE22;A7M7Q8;F7ARZ1;Q3TI14;Q5SXC9	RT23_MOUSE	28S ribosomal protein S23, mitochondrial	Mrps23
16.4255	15.4089	15.922	18.1789	16.9122	19.4557	13.4198	15.7153	15.2363	15.1477	15.768	14.8823					+	Myotubes_Fam134b1_V1_V2_dox_Myotubes_Fam134b1_V1_V2			0.762893	0.125309	0.652803		1.65815	1.69637	0.000665392	2.91629	+	3.74004	0.252652	0.708095	-0.475492		-0.636725	Q9D125	Q9D125	RT25_MOUSE	28S ribosomal protein S25, mitochondrial	Mrps25
15.8935	15.4887	14.8484	18.7554	17.9162	19.6158	14.8337	15.2565	13.4079	15.2137	16.3092	15.9748					+	Myotubes_Fam134b1_V1_V2_dox_Myotubes_Fam134b1_V1_V2			0.402439	0.38806	-0.42236		-0.950066	2.12008	0.000131507	2.92989	+	4.98242	0.966063	0.181773	-1.33321		-2.06264	Q9D0G0	Q9D0G0	RT30_MOUSE	28S ribosomal protein S30, mitochondrial	Mrps30
16.3766	15.165	15.0149	18.4505	17.0045	20.6836	15.8533	16.1984	16.2622	15.9339	16.8727	16.8238					+	Myotubes_Fam134b1_V1_V2_dox_Myotubes_Fam134b1_V1_V2			0.90529	0.0833184	-1.0246		-1.94006	0.910011	0.0263616	2.16944		1.94953	0.593463	0.379747	-0.438773		-1.32763	Q9JIK9	Q9JIK9	RT34_MOUSE	28S ribosomal protein S34, mitochondrial	Mrps34
16.3333	15.8212	15.3091	18.8488	16.525	20.1462	15.2099	12.2907	14.3361	16.5234	15.863	12.5829					+	Myotubes_Fam134b1_V1_V2_dox_Myotubes_Fam134b1_V1_V2			0.264781	0.604899	0.831412		0.663107	1.02261	0.0147378	3.5169		2.17828	0.28135	0.675417	-1.04421		-0.698794	Q8BJZ4	Q8BJZ4;A0A0R4J0L6	RT35_MOUSE	28S ribosomal protein S35, mitochondrial	Mrps35
16.1926	16.619	14.1481	18.3557	17.4801	19.6676	15.887	13.514	15.9815	17.0211	17.392	17.3233					+	Myotubes_Fam134b1_V1_V2_dox_Myotubes_Fam134b1_V1_V2			0.967265	0.0699608	-1.59224		-2.06509	0.90741	0.0264725	1.25564		1.94431	1.22062	0.118597	-2.11797		-2.59808	Q99N87	Q99N87	RT05_MOUSE	28S ribosomal protein S5, mitochondrial	Mrps5
15.9069	16.147	15.5271	19.6964	17.9245	20.0218	15.1317	13.1361	13.0087	16.6382	16.6382	16.9316			+	Myotubes_Fam134b1_V1_Fam134b2_V2_dox_Myotubes_Fam134b1_V1_V2	+	Myotubes_Fam134b1_V1_V2_dox_Myotubes_Fam134b1_V1_V2	+	Myotubes_Fam134b2_V1_V2_dox_Myotubes_Fam134b1_V1_V2	1.88643	0.00820593	-0.875665		-4.26625	1.70422	0.000671167	2.47825	+	3.76088	1.89386	0.0436475	-2.97716		-4.28778	Q80X85	Q80X85	RT07_MOUSE	28S ribosomal protein S7, mitochondrial	Mrps7
14.2148	16.275	16.5702	20.1417	19.1946	20.4941	15.4767	15.9567	15.0575	15.5537	16.2823	15.6718					+	Myotubes_Fam134b1_V1_V2_dox_Myotubes_Fam134b1_V1_V2			0.0672478	0.919471	-0.149279		-0.192745	3.10139	0.000635762	4.10752	+	9.15022	0.419666	0.528764	-0.338944		-0.984787	Q9D7N3	Q9D7N3;A0A0J9YU02	RT09_MOUSE	28S ribosomal protein S9, mitochondrial	Mrps9
17.1278	16.0909	17.8423	18.5494	18.3277	20.6246	19.1028	18.3667	18.5242	18.8331	19.0292	18.3836			+	Myotubes_Fam134b1_V1_Fam134b2_V2_dox_Myotubes_Fam134b1_V1_V2					1.47532	0.0178047	-1.7283		-3.18197	0.215195	0.626868	0.418626		0.553722	0.102773	0.886477	-0.0840785		-0.285729	Q9D0I8	Q9D0I8;A2AMV1	MRT4_MOUSE	mRNA turnover protein 4 homolog	Mrto4
17.1583	15.169	15.484	18.3256	17.3715	20.5277	12.6783	14.2531	13.2802	11.6748	12.8015	13.6991									NaN	1	0		NaN	NaN	1	0		NaN	NaN	1	0		NaN	P54276	P54276	MSH6_MOUSE	DNA mismatch repair protein Msh6	Msh6
19.2764	19.3189	19.3899	19.258	20.5823	21.5961	18.6311	18.8667	18.3495	18.7307	18.2696	18.1155			+	Myotubes_Fam134b1_V1_Fam134b2_V2_dox_Myotubes_Fam134b1_V1_V2	+	Myotubes_Fam134b1_V1_V2_dox_Myotubes_Fam134b1_V1_V2			2.1544	0.00553242	0.956509		5.09477	1.39965	0.00152838	2.10687	+	3.00252	0.440157	0.508273	0.243836		1.02585	Q920Q6	Q920Q6;B1AT10;B1AT13;Q920Q6-2;Q920Q6-3	MSI2H_MOUSE	RNA-binding protein Musashi homolog 2	Msi2
[truncated: 987 more rows]

## Sheet: Original Matrix
Myotubes_Fam134b1_V1_Fam134b2_V2_dox_1	Myotubes_Fam134b1_V1_Fam134b2_V2_dox_2	Myotubes_Fam134b1_V1_Fam134b2_V2_dox_3	Myotubes_Fam134b1_V1_V2_dox_1	Myotubes_Fam134b1_V1_V2_dox_2	Myotubes_Fam134b1_V1_V2_dox_3	Myotubes_Fam134b2_V1_V2_dox_1	Myotubes_Fam134b2_V1_V2_dox_2	Myotubes_Fam134b2_V1_V2_dox_3	Myotubes_Fam134b1_V1_V2_1	Myotubes_Fam134b1_V1_V2_2	Myotubes_Fam134b1_V1_V2_3	T: Protein.Group	T: Protein.Ids	T: Protein.Names	T: First.Protein.Description	T: Genes
[truncated: 2,119 more rows]

[truncated: 3 more sheets: GO_B1V1V2_D10, GO_B2V1V2_D10, GO_B21V1_B2V2_D10]
