# Supplementary material for: Two FAM134B isoforms differentially regulate ER dynamics during myogenesis
Source: EMBO J. 2025 Jan 6;44(4):1039–73. doi: 10.1038/s44318-024-00356-2 (PMC11832904; doi:10.1038/s44318-024-00356-2)
Supplement: Supplementary file 9 — Data Set EV7 [file 44318_2024_356_MOESM9_ESM.xlsx]

## Sheet: Dataset EV7
Dataset EV7
IP-MS identification of ubiquitin- and phosphor- sites in FAM134B1 and FAM134B2.

## Sheet: phospho_sites
Condition	PG.Genes	PG.Organisms	PG.ProteinAccessions	PG.ProteinGroups	PTM.FlankingRegion	PTM.Group	PTM.ModificationTitle	PTM.Quantity	PTM.SiteAA	PTM.SiteLocation
IP_FAM134B1_T2_1	RETREG1	Homo sapiens	Q9H6L5	Q9H6L5	AQLWRSLSESWEVIN	_SLS[Phospho (STY)]ESWEVINSKPDERPR_.3	Phospho (STY)	47606.2	S	151
IP_FAM134B1_T2_1	RETREG1	Homo sapiens	Q9H6L5	Q9H6L5	LWRSLSESWEVINSK	_SLSES[Phospho (STY)]WEVINSKPDERPR_.3	Phospho (STY)	5677.11	S	153
IP_FAM134B1_T2_1	RETREG1	Homo sapiens	Q9H6L5	Q9H6L5	RGAQLWRSLSESWEV	_S[Phospho (STY)]LSESWEVINSKPDERPR_.3	Phospho (STY)	6323.87	S	149
IP_FAM134B1_T2_2	RETREG1	Homo sapiens	Q9H6L5	Q9H6L5	AQLWRSLSESWEVIN	_SLS[Phospho (STY)]ESWEVINSKPDERPR_.3	Phospho (STY)	43956.8	S	151
IP_FAM134B1_T2_2	RETREG1	Homo sapiens	Q9H6L5	Q9H6L5	LWRSLSESWEVINSK	_SLSES[Phospho (STY)]WEVINSKPDERPR_.3	Phospho (STY)	6693.77	S	153
IP_FAM134B1_T2_2	RETREG1	Homo sapiens	Q9H6L5	Q9H6L5	RGAQLWRSLSESWEV	_S[Phospho (STY)]LSESWEVINSKPDERPR_.3	Phospho (STY)	13138.2	S	149
IP_FAM134B1_T2_3	RETREG1	Homo sapiens	Q9H6L5	Q9H6L5	AQLWRSLSESWEVIN	_SLS[Phospho (STY)]ESWEVINSKPDERPR_.3	Phospho (STY)	37120.9	S	151
IP_FAM134B1_T2_3	RETREG1	Homo sapiens	Q9H6L5	Q9H6L5	LWRSLSESWEVINSK	_SLSES[Phospho (STY)]WEVINSKPDERPR_.3	Phospho (STY)	4424.56	S	153
IP_FAM134B1_T2_3	RETREG1	Homo sapiens	Q9H6L5	Q9H6L5	RGAQLWRSLSESWEV	_S[Phospho (STY)]LSESWEVINSKPDERPR_.3	Phospho (STY)	7592.05	S	149
IP_FAM134B1_T2_4	RETREG1	Homo sapiens	Q9H6L5	Q9H6L5	AQLWRSLSESWEVIN	_SLS[Phospho (STY)]ESWEVINSKPDERPR_.3	Phospho (STY)	41845.4	S	151
IP_FAM134B1_T2_4	RETREG1	Homo sapiens	Q9H6L5	Q9H6L5	LWRSLSESWEVINSK	_SLSES[Phospho (STY)]WEVINSKPDERPR_.3	Phospho (STY)	4829.62	S	153
IP_FAM134B1_T2_4	RETREG1	Homo sapiens	Q9H6L5	Q9H6L5	RGAQLWRSLSESWEV	_S[Phospho (STY)]LSESWEVINSKPDERPR_.3	Phospho (STY)	2988.42	S	149
IP_FAM134B1_T10_1	RETREG1	Homo sapiens	Q9H6L5	Q9H6L5	AQLWRSLSESWEVIN	_SLS[Phospho (STY)]ESWEVINSKPDERPR_.3	Phospho (STY)	113911	S	151
IP_FAM134B1_T10_1	RETREG1	Homo sapiens	Q9H6L5	Q9H6L5	RGAQLWRSLSESWEV	_S[Phospho (STY)]LSESWEVINSKPDERPR_.3	Phospho (STY)	10495.9	S	149
IP_FAM134B1_T10_2	RETREG1	Homo sapiens	Q9H6L5	Q9H6L5	RKKEQLDSGHRPSKE	_EQLDS[Phospho (STY)]GHRPSK_.3	Phospho (STY)	1	S	382
IP_FAM134B1_T10_2	RETREG1	Homo sapiens	Q9H6L5	Q9H6L5	LWRSLSESWEVINSK	_SLSES[Phospho (STY)]WEVINSKPDERPR_.3	Phospho (STY)	24000.6	S	153
IP_FAM134B1_T10_2	RETREG1	Homo sapiens	Q9H6L5	Q9H6L5	RGAQLWRSLSESWEV	_S[Phospho (STY)]LSESWEVINSKPDERPR_.3	Phospho (STY)	33903.4	S	149
IP_FAM134B1_T10_3	RETREG1	Homo sapiens	Q9H6L5	Q9H6L5	AQLWRSLSESWEVIN	_SLS[Phospho (STY)]ESWEVINSKPDERPR_.3	Phospho (STY)	1103717	S	151
IP_FAM134B1_T10_3	RETREG1	Homo sapiens	Q9H6L5	Q9H6L5	LWRSLSESWEVINSK	_SLSES[Phospho (STY)]WEVINSKPDERPR_.3	Phospho (STY)	196049	S	153
IP_FAM134B1_T10_3	RETREG1	Homo sapiens	Q9H6L5	Q9H6L5	RGAQLWRSLSESWEV	_S[Phospho (STY)]LSESWEVINSKPDERPR_.3	Phospho (STY)	97303.1	S	149
IP_FAM134B1_T10_4	RETREG1	Homo sapiens	Q9H6L5	Q9H6L5	AQLWRSLSESWEVIN	_SLS[Phospho (STY)]ESWEVINSKPDERPR_.3	Phospho (STY)	186891	S	151
IP_FAM134B1_T10_4	RETREG1	Homo sapiens	Q9H6L5	Q9H6L5	RGAQLWRSLSESWEV	_S[Phospho (STY)]LSESWEVINSKPDERPR_.3	Phospho (STY)	34600.6	S	149
IP_FAM134B2_T10_1	RETREG1	Homo sapiens	Q9H6L5	Q9H6L5	RKKEQLDSGHRPSKE	_EQLDS[Phospho (STY)]GHRPSK_.3;_EQLDS[Phospho (STY)]GHRPSK_.2	Phospho (STY)	6296.28	S	382
IP_FAM134B2_T10_1	RETREG1	Homo sapiens	Q9H6L5	Q9H6L5	EKSHKDDSELDFSAL	_SHKDDS[Phospho (STY)]ELDFSALC[Carbamidomethyl (C)]PK_.2	Phospho (STY)	14502.6	S	281
IP_FAM134B2_T10_1	RETREG1	Homo sapiens	Q9H6L5	Q9H6L5	AQQNKKSSGFLSNLL	_KSS[Phospho (STY)]GFLSNLLGGH_.2	Phospho (STY)	125483	S	487
IP_FAM134B2_T10_2	RETREG1	Homo sapiens	Q9H6L5	Q9H6L5	RKKEQLDSGHRPSKE	_EQLDS[Phospho (STY)]GHRPSK_.3	Phospho (STY)	1462.47	S	382
IP_FAM134B2_T10_2	RETREG1	Homo sapiens	Q9H6L5	Q9H6L5	EKSHKDDSELDFSAL	_SHKDDS[Phospho (STY)]ELDFSALC[Carbamidomethyl (C)]PK_.3	Phospho (STY)	85090.2	S	281
IP_FAM134B2_T10_2	RETREG1	Homo sapiens	Q9H6L5	Q9H6L5	AQQNKKSSGFLSNLL	_KSS[Phospho (STY)]GFLSNLLGGH_.2	Phospho (STY)	26163.7	S	487
IP_FAM134B2_T10_3	RETREG1	Homo sapiens	Q9H6L5	Q9H6L5	SALCPKISLTVAAKE	_IS[Phospho (STY)]LTVAAK_.2	Phospho (STY)	11661.5	S	293
IP_FAM134B2_T10_3	RETREG1	Homo sapiens	Q9H6L5	Q9H6L5	RKKEQLDSGHRPSKE	_EQLDS[Phospho (STY)]GHRPSK_.2	Phospho (STY)	6876.51	S	382
IP_FAM134B2_T10_3	RETREG1	Homo sapiens	Q9H6L5	Q9H6L5	EKSHKDDSELDFSAL	_SHKDDS[Phospho (STY)]ELDFSALC[Carbamidomethyl (C)]PK_.3	Phospho (STY)	494783	S	281
IP_FAM134B2_T10_3	RETREG1	Homo sapiens	Q9H6L5	Q9H6L5	AQQNKKSSGFLSNLL	_KSS[Phospho (STY)]GFLSNLLGGH_.2;_KSS[Phospho (STY)]GFLSNLLGGH_.3	Phospho (STY)	45032.1	S	487
IP_FAM134B2_T10_4	RETREG1	Homo sapiens	Q9H6L5	Q9H6L5	RKKEQLDSGHRPSKE	_EQLDS[Phospho (STY)]GHRPSK_.2	Phospho (STY)	813.92	S	382
IP_FAM134B2_T10_4	RETREG1	Homo sapiens	Q9H6L5	Q9H6L5	EKSHKDDSELDFSAL	_SHKDDS[Phospho (STY)]ELDFSALC[Carbamidomethyl (C)]PK_.3	Phospho (STY)	66539	S	281
IP_FAM134B2_T10_4	RETREG1	Homo sapiens	Q9H6L5	Q9H6L5	AQQNKKSSGFLSNLL	_KSS[Phospho (STY)]GFLSNLLGGH_.2	Phospho (STY)	7705.85	S	487

## Sheet: Ub_sites
Condition	PG.Genes	PG.Organisms	PG.ProteinAccessions	PTM.CollapseKey	PTM.FlankingRegion	PTM.Group	PTM.ModificationTitle	PTM.Quantity	PTM.SiteAA	PTM.SiteLocation
T2_FAMB1_Dox_C2	RETREG1	Homo sapiens	Q9H6L5-2	Q9H6L5-2_K19_M1	SWEVINSKPDERPRL	_SWEVINSK[GlyGly (K)]PDERPR_.3	GlyGly (K)	3249.78	K	19
T2_FAMB1_Dox_C3	RETREG1	Homo sapiens	Q9H6L5	Q9H6L5_K264_M1	IGEYINQKKRERSEA	_LDFGIGEYINQK[GlyGly (K)]K_.2	GlyGly (K)	7129.92	K	264
T2_FAMB1_Dox_C4	RETREG1	Homo sapiens	Q9H6L5	Q9H6L5_K264_M1	IGEYINQKKRERSEA	_LDFGIGEYINQK[GlyGly (K)]K_.2	GlyGly (K)	5581.43	K	264
T10_FAMB1_2_Dox_F2	RETREG1	Homo sapiens	Q9H6L5	Q9H6L5_K264_M1	IGEYINQKKRERSEA	_LDFGIGEYINQK[GlyGly (K)]K_.3	GlyGly (K)	292.064	K	264
T10_FAMB1_2_Dox_F2	RETREG1	Homo sapiens	Q9H6L5-2	Q9H6L5-2_K19_M1	SWEVINSKPDERPRL	_SWEVINSK[GlyGly (K)]PDERPR_.3	GlyGly (K)	891.501	K	19
T10_FAMB1_2_Dox_F3	RETREG1	Homo sapiens	Q9H6L5-2	Q9H6L5-2_K19_M1	SWEVINSKPDERPRL	_SWEVINSK[GlyGly (K)]PDERPR_.3	GlyGly (K)	1653.13	K	19
T10_FAMB1_Dox_D1	RETREG1	Homo sapiens	Q9H6L5-2	Q9H6L5-2_K19_M1	SWEVINSKPDERPRL	_SWEVINSK[GlyGly (K)]PDERPR_.3	GlyGly (K)	2208.68	K	19
T10_FAMB1_Dox_D3	RETREG1	Homo sapiens	Q9H6L5-2	Q9H6L5-2_K19_M1	SWEVINSKPDERPRL	_SWEVINSK[GlyGly (K)]PDERPR_.3	GlyGly (K)	2267.9	K	19
T10_FAMB2_Dox_E1	RETREG1	Homo sapiens	Q9H6L5	Q9H6L5_K485_M1	AEAQQNKKSSGFLSN	_K[GlyGly (K)]SSGFLSNLLGGH_.3	GlyGly (K)	1797.56	K	485
T10_FAMB2_Dox_E1	RETREG1	Homo sapiens	Q9H6L5	Q9H6L5_K264_M1	IGEYINQKKRERSEA	_LDFGIGEYINQK[GlyGly (K)]K_.2;_LDFGIGEYINQK[GlyGly (K)]K_.3	GlyGly (K)	5565.3	K	264
T10_FAMB2_Dox_E1	RETREG1	Homo sapiens	Q9H6L5-2	Q9H6L5-2_K19_M1	SWEVINSKPDERPRL	_SWEVINSK[GlyGly (K)]PDERPR_.3	GlyGly (K)	12253.2	K	19
T10_FAMB2_Dox_E2	RETREG1	Homo sapiens	Q9H6L5	Q9H6L5_K485_M1	AEAQQNKKSSGFLSN	_K[GlyGly (K)]SSGFLSNLLGGH_.3	GlyGly (K)	1988.3	K	485
T10_FAMB2_Dox_E2	RETREG1	Homo sapiens	Q9H6L5	Q9H6L5_K264_M1	IGEYINQKKRERSEA	_LDFGIGEYINQK[GlyGly (K)]K_.2;_LDFGIGEYINQK[GlyGly (K)]K_.3	GlyGly (K)	6395.21	K	264
T10_FAMB2_Dox_E2	RETREG1	Homo sapiens	Q9H6L5-2	Q9H6L5-2_K19_M1	SWEVINSKPDERPRL	_SWEVINSK[GlyGly (K)]PDERPR_.3	GlyGly (K)	10383.8	K	19
T10_FAMB2_Dox_E3	RETREG1	Homo sapiens	Q9H6L5	Q9H6L5_K485_M1	AEAQQNKKSSGFLSN	_K[GlyGly (K)]SSGFLSNLLGGH_.3	GlyGly (K)	5094.13	K	485
T10_FAMB2_Dox_E3	RETREG1	Homo sapiens	Q9H6L5	Q9H6L5_K264_M1	IGEYINQKKRERSEA	_LDFGIGEYINQK[GlyGly (K)]K_.2;_LDFGIGEYINQK[GlyGly (K)]K_.3	GlyGly (K)	8727.71	K	264
T10_FAMB2_Dox_E3	RETREG1	Homo sapiens	Q9H6L5-2	Q9H6L5-2_K19_M1	SWEVINSKPDERPRL	_SWEVINSK[GlyGly (K)]PDERPR_.3	GlyGly (K)	15625.2	K	19
T10_FAMB2_Dox_E4	RETREG1	Homo sapiens	Q9H6L5	Q9H6L5_K485_M1	AEAQQNKKSSGFLSN	_K[GlyGly (K)]SSGFLSNLLGGH_.3	GlyGly (K)	3466.11	K	485
T10_FAMB2_Dox_E4	RETREG1	Homo sapiens	Q9H6L5	Q9H6L5_K264_M1	IGEYINQKKRERSEA	_LDFGIGEYINQK[GlyGly (K)]K_.3	GlyGly (K)	5783.26	K	264
T10_FAMB2_Dox_E4	RETREG1	Homo sapiens	Q9H6L5-2	Q9H6L5-2_K19_M1	SWEVINSKPDERPRL	_SWEVINSK[GlyGly (K)]PDERPR_.3	GlyGly (K)	18932.6	K	19
