# Supplementary material for: Two FAM134B isoforms differentially regulate ER dynamics during myogenesis
Source: EMBO J. 2025 Jan 6;44(4):1039–73. doi: 10.1038/s44318-024-00356-2 (PMC11832904; doi:10.1038/s44318-024-00356-2)
Supplement: Supplementary file 10 — Data Set EV8 [file 44318_2024_356_MOESM10_ESM.xlsx]

## Sheet: Dataset EV8
Dataset EV8
Comparison of proteomic and transcriptomic analysis between wild type and Fam134bKO myoblasts and myotubes.

## Sheet: iBAQ Analysis
iBAQ Myoblasts_Fam134bKO1	iBAQ Myoblasts_Fam134bKO2	iBAQ Myoblasts_Fam134bKO3	iBAQ Myoblasts_Fam134bKO4	iBAQ Myoblasts_Scramble1	iBAQ Myoblasts_Scramble2	iBAQ Myoblasts_Scramble3	iBAQ Myoblasts_Scramble4	iBAQ Myotubes_Fam134bKO1	iBAQ Myotubes_Fam134bKO2	iBAQ Myotubes_Fam134bKO3	iBAQ Myotubes_Fam134bKO4	iBAQ Myotubes_Scramble1	iBAQ Myotubes_Scramble2	iBAQ Myotubes_Scramble3	iBAQ Myotubes_Scramble4	C: Student's T-test Significant iBAQ Myotubes_Fam134bKO_iBAQ Myoblasts_Fam134bKO	C: Student's T-test significant	C: Student's T-test Significant iBAQ Myoblasts_Fam134bKO_iBAQ Myoblasts_Scramble	C: Student's T-test significant_	C: Student's T-test Significant iBAQ Myotubes_Fam134bKO_iBAQ Myotubes_Scramble	C: Student's T-test significant__	C: Student's T-test Significant iBAQ Myotubes_Scramble_iBAQ Myoblasts_Scramble	C: Student's T-test significant___	N: Peptides	N: Razor + unique peptides	N: Unique peptides	N: Sequence coverage [%]	N: Unique + razor sequence coverage [%]	N: Unique sequence coverage [%]	N: Mol. weight [kDa]	N: Q-value	N: Score	N: Intensity	N: MS/MS count	N: -Log ANOVA p value	N: ANOVA q-value	C: ANOVA Significant	N: -Log Student's T-test p-value iBAQ Myotubes_Fam134bKO_iBAQ Myoblasts_Fam134bKO	N: Student's T-test q-value iBAQ Myotubes_Fam134bKO_iBAQ Myoblasts_Fam134bKO	N: Student's T-test Difference iBAQ Myotubes_Fam134bKO_iBAQ Myoblasts_Fam134bKO	Significantly deregulated iBAQ Myotubes_Fam134bKO_iBAQ Myoblasts_Fam134bKO	N: Student's T-test Test statistic iBAQ Myotubes_Fam134bKO_iBAQ Myoblasts_Fam134bKO	N: -Log Student's T-test p-value iBAQ Myoblasts_Fam134bKO_iBAQ Myoblasts_Scramble	N: Student's T-test q-value iBAQ Myoblasts_Fam134bKO_iBAQ Myoblasts_Scramble	N: Student's T-test Difference iBAQ Myoblasts_Fam134bKO_iBAQ Myoblasts_Scramble	Significantly deregulated iBAQ Myoblasts_Fam134bKO_iBAQ Myoblasts_Scramble	N: Student's T-test Test statistic iBAQ Myoblasts_Fam134bKO_iBAQ Myoblasts_Scramble	N: -Log Student's T-test p-value iBAQ Myotubes_Fam134bKO_iBAQ Myotubes_Scramble	N: Student's T-test q-value iBAQ Myotubes_Fam134bKO_iBAQ Myotubes_Scramble
17.8076	16.7825	18.7048	20.2887	18.8346	17.5448	16.8881	17.6642	28.446	27.7612	28.6271	29.5673	30.2724	30.4262	30.4875	30.3581	+	iBAQ Myotubes_Fam134bKO_iBAQ Myoblasts_Fam134bKO			+	iBAQ Myotubes_Fam134bKO_iBAQ Myotubes_Scramble	+	iBAQ Myotubes_Scramble_iBAQ Myoblasts_Scramble	20	20	20	90.3	90.3	90.3	17.069	0	197.01	51982000000	518	9.85778	0	+	4.74971	0	10.2045	+	12.2767	NaN	1	0		NaN	2.50467	0.000932852
18.3836	17.7229	16.8927	14.2239	19.1418	20.3238	16.8831	19.9583	26.3634	25.4205	26.1912	27.0198	27.445	27.5802	28.0767	27.8881	+	iBAQ Myotubes_Fam134bKO_iBAQ Myoblasts_Fam134bKO			+	iBAQ Myotubes_Fam134bKO_iBAQ Myotubes_Scramble	+	iBAQ Myotubes_Scramble_iBAQ Myoblasts_Scramble	17	3	3	13.9	3.4	3.4	107.6	0	116.57	54144000000	125	7.26128	0	+	4.16956	0	9.44294	+	9.73033	0.973674	0.437191	-2.27098		-1.89946	2.23435	0.00129123
16.0562	18.0241	18.1647	17.9833	19.1644	20.1437	18.7771	18.8119	26.5969	25.4844	26.5167	27.2073	28.3387	28.0214	28.4465	27.7028	+	iBAQ Myotubes_Fam134bKO_iBAQ Myoblasts_Fam134bKO			+	iBAQ Myotubes_Fam134bKO_iBAQ Myotubes_Scramble	+	iBAQ Myotubes_Scramble_iBAQ Myoblasts_Scramble	50	4	4	99.2	17	17	42.051	0	159.54	31912000000	199	9.96237	0	+	5.16018	0	8.89427	+	14.4384	NaN	1	0		NaN	2.26718	0.00125417
17.5392	19.3361	20.1648	17.4248	19.9741	22.2407	19.7275	20.594	27.0601	26.433	28.0188	27.9352	28.9119	29.3109	29.4746	29.2856	+	iBAQ Myotubes_Fam134bKO_iBAQ Myoblasts_Fam134bKO			+	iBAQ Myotubes_Fam134bKO_iBAQ Myotubes_Scramble	+	iBAQ Myotubes_Scramble_iBAQ Myoblasts_Scramble	28	28	27	66.4	66.4	64.3	43.044	0	323.31	66824000000	448	8.33242	0	+	4.53772	0	8.74556	+	11.2827	1.20661	0.348352	-2.01784		-2.28766	2.50274	0.000928161
21.5562	23.192	21.092	18.7238	23.0483	22.1929	22.7417	22.8041	29.0427	28.6738	29.5631	30.2571	31.7186	31.5741	31.9701	31.6759	+	iBAQ Myotubes_Fam134bKO_iBAQ Myoblasts_Fam134bKO			+	iBAQ Myotubes_Fam134bKO_iBAQ Myotubes_Scramble	+	iBAQ Myotubes_Scramble_iBAQ Myoblasts_Scramble	27	27	27	95.9	95.9	95.9	18.955	0	323.31	192160000000	1013	8.12411	0	+	3.80075	0	8.24316	+	8.36974	0.826276	0.483523	-1.55578		-1.65413	3.25214	0.000712871
18.7808	19.5219	18.166	19.1261	17.3244	20.2376	18.8746	18.5612	27.097	25.8899	27.6727	27.654	28.73	28.853	29.0072	28.5216	+	iBAQ Myotubes_Fam134bKO_iBAQ Myoblasts_Fam134bKO			+	iBAQ Myotubes_Fam134bKO_iBAQ Myotubes_Scramble	+	iBAQ Myotubes_Scramble_iBAQ Myoblasts_Scramble	18	18	18	46.7	46.7	46.7	48.176	0	157.71	37353000000	255	9.50865	0	+	5.44158	0	8.17971	+	16.1242	0.0811537	0.955912	0.149252		0.224851	2.12186	0.00136042
23.071	22.5398	17.5306	20.5019	22.3834	21.9419	21.7434	22.257	28.3806	28.203	28.3343	29.3498	30.3141	30.0762	30.3388	30.4878	+	iBAQ Myotubes_Fam134bKO_iBAQ Myoblasts_Fam134bKO			+	iBAQ Myotubes_Fam134bKO_iBAQ Myotubes_Scramble	+	iBAQ Myotubes_Scramble_iBAQ Myoblasts_Scramble	26	26	24	92.7	92.7	88.1	21.159	0	303.27	91599000000	476	6.42092	0	+	3.00359	0.000315719	7.65606	+	5.96823	0.408846	0.72445	-1.17059		-0.926191	3.11665	0.000552783
20.2435	23.0914	17.1556	22.0804	19.2305	18.7299	18.1216	18.0072	27.8558	26.8165	28.1549	28.6787	29.4756	29.8477	29.8857	29.5995	+	iBAQ Myotubes_Fam134bKO_iBAQ Myoblasts_Fam134bKO			+	iBAQ Myotubes_Fam134bKO_iBAQ Myotubes_Scramble	+	iBAQ Myotubes_Scramble_iBAQ Myoblasts_Scramble	17	17	14	48.1	48.1	47.3	28.337	0	294.13	36984000000	256	6.804	0	+	2.74387	0.000399181	7.23374	+	5.31513	0.787761	0.494823	2.12046		1.58963	2.39386	0.00113392
19.2983	21.3565	20.6582	20.7218	20.9918	21.2106	20.5125	19.0322	27.4002	26.7915	28.035	28.4087	29.3531	29.1481	29.2887	29.1496	+	iBAQ Myotubes_Fam134bKO_iBAQ Myoblasts_Fam134bKO			+	iBAQ Myotubes_Fam134bKO_iBAQ Myotubes_Scramble	+	iBAQ Myotubes_Scramble_iBAQ Myoblasts_Scramble	23	23	21	47.5	47.5	47.1	35	0	141.03	34694000000	235	9.13382	0	+	4.84492	0	7.15018	+	12.7491	0.0380764	0.978867	0.0719161		0.109917	2.33028	0.00117107
18.033	17.1331	19.2378	18.2819	22.5789	16.5929	20.68	21.9427	25.1757	23.9187	25.6099	25.9174	27.3845	27.6059	27.4012	27.5473	+	iBAQ Myotubes_Fam134bKO_iBAQ Myoblasts_Fam134bKO			+	iBAQ Myotubes_Fam134bKO_iBAQ Myotubes_Scramble	+	iBAQ Myotubes_Scramble_iBAQ Myoblasts_Scramble	13	12	12	68.8	64.4	64.4	18.11	0	103.21	9338000000	123	5.3602	0	+	4.54707	0	6.98399	+	11.325	0.801295	0.491396	-2.27719		-1.61233	2.72118	0.000855145
21.8003	22.0174	21.9881	21.2347	22.6614	23.0258	22.5414	21.3778	28.7573	27.5895	28.8933	29.4832	30.3778	30.3108	30.3628	30.1667	+	iBAQ Myotubes_Fam134bKO_iBAQ Myoblasts_Fam134bKO			+	iBAQ Myotubes_Fam134bKO_iBAQ Myotubes_Scramble	+	iBAQ Myotubes_Scramble_iBAQ Myoblasts_Scramble	76	69	69	90.8	88.3	88.3	53.497	0	323.31	232210000000	1393	10.2004	0	+	5.40123	0	6.92072	+	15.8714	0.795979	0.493292	-0.641493		-1.60342	2.18011	0.00128135
18.7033	17.5943	16.6426	16.5971	20.3447	19.6714	17.3795	18.6645	23.9258	23.3126	24.0806	25.0336	25.1759	25.4792	25.4425	24.4915	+	iBAQ Myotubes_Fam134bKO_iBAQ Myoblasts_Fam134bKO			+	iBAQ Myotubes_Fam134bKO_iBAQ Myotubes_Scramble	+	iBAQ Myotubes_Scramble_iBAQ Myoblasts_Scramble	3	2	2	19.9	13.2	13.2	17.358	0	10.255	1626100000	41	7.08387	0	+	4.46908	0	6.70381	+	10.9772	NaN	1	0		NaN	1.33362	0.00623674
22.6214	22.7213	22.5447	21.3429	22.5993	23.0683	22.4433	21.9611	28.6565	28.0145	29.1969	29.8007	31.3633	31.2582	31.4583	31.2741	+	iBAQ Myotubes_Fam134bKO_iBAQ Myoblasts_Fam134bKO			+	iBAQ Myotubes_Fam134bKO_iBAQ Myotubes_Scramble	+	iBAQ Myotubes_Scramble_iBAQ Myoblasts_Scramble	283	281	176	82.7	82.3	60.6	223.79	0	323.31	1343400000000	6723	10.5868	0	+	4.93717	0	6.60953	+	13.2231	0.211627	0.863537	-0.210389		-0.53131	3.131	0.00056917
18.5021	20.143	16.4453	14.664	18.2674	17.3663	16.5197	17.6722	23.77	23.0518	23.9848	25.2939	25.0746	25.8894	25.8582	26.178	+	iBAQ Myotubes_Fam134bKO_iBAQ Myoblasts_Fam134bKO			+	iBAQ Myotubes_Fam134bKO_iBAQ Myotubes_Scramble	+	iBAQ Myotubes_Scramble_iBAQ Myoblasts_Scramble	15	7	7	49.8	32.4	32.4	28.827	0	33.769	4435500000	83	5.87491	0	+	2.6677	0.000487435	6.58653	+	5.13366	NaN	1	0		NaN	1.78074	0.00227661
17.7761	17.6254	17.4201	16.8756	17.2431	18.9819	17.8913	16.6579	23.9071	22.896	24.0056	24.9872	25.2004	25.4772	25.5185	25.4072	+	iBAQ Myotubes_Fam134bKO_iBAQ Myoblasts_Fam134bKO			+	iBAQ Myotubes_Fam134bKO_iBAQ Myotubes_Scramble	+	iBAQ Myotubes_Scramble_iBAQ Myoblasts_Scramble	49	49	49	59	59	59	103.41	0	257.72	15192000000	307	8.97188	0	+	5.05746	0	6.52469	+	13.8661	0.19864	0.871063	-0.269267		-0.502932	1.81286	0.00213142
21.8535	22.1048	22.9449	18.5881	22.5452	21.0411	21.7698	22.5548	27.7814	27.1522	27.3262	29.0016	29.839	29.623	29.5582	29.0903	+	iBAQ Myotubes_Fam134bKO_iBAQ Myoblasts_Fam134bKO			+	iBAQ Myotubes_Fam134bKO_iBAQ Myotubes_Scramble	+	iBAQ Myotubes_Scramble_iBAQ Myoblasts_Scramble	15	15	15	46.4	46.4	46.4	46.377	0	323.31	46965000000	166	6.52019	0	+	3.07984	0.000270987	6.44253	+	6.17075	0.239545	0.847382	-0.604913		-0.591076	2.06768	0.00141946
21.4841	21.4583	20.51	20.2893	21.0119	21.852	19.7828	21.519	27.3004	26.4577	27.6611	27.9158	28.9616	28.8154	29.0068	28.7649	+	iBAQ Myotubes_Fam134bKO_iBAQ Myoblasts_Fam134bKO			+	iBAQ Myotubes_Fam134bKO_iBAQ Myotubes_Scramble	+	iBAQ Myotubes_Scramble_iBAQ Myoblasts_Scramble	52	52	52	53.8	53.8	53.8	99.183	0	323.31	106550000000	856	9.36308	0	+	5.14363	0	6.39831	+	14.3447	0.0686306	0.963292	-0.105975		-0.192333	2.52487	0.000960595
17.0942	18.4355	18.9244	15.9603	16.914	18.4853	18.2992	20.324	23.611	23.2421	24.3709	24.2686	23.6612	23.5762	23.9207	23.4161	+	iBAQ Myotubes_Fam134bKO_iBAQ Myoblasts_Fam134bKO					+	iBAQ Myotubes_Scramble_iBAQ Myoblasts_Scramble	4	4	4	11.2	11.2	11.2	47.264	0	9.3123	1312400000	39	5.96609	0	+	3.88789	0	6.26957	+	8.67514	NaN	1	0		NaN	0.339435	0.241791
20.1413	21.645	20.3453	23.766	21.8903	18.0629	20.0755	19.8444	27.5208	26.5031	27.9766	28.1785	29.0241	29.044	29.5719	29.0442	+	iBAQ Myotubes_Fam134bKO_iBAQ Myoblasts_Fam134bKO			+	iBAQ Myotubes_Fam134bKO_iBAQ Myotubes_Scramble	+	iBAQ Myotubes_Scramble_iBAQ Myoblasts_Scramble	19	19	19	59.6	59.6	59.6	19.843	0	81.887	23328000000	217	6.57329	0	+	3.2521	0.000286751	6.07036	+	6.64771	0.627515	0.577232	1.50611		1.31742	2.19665	0.00126296
17.9844	18.6982	17.6274	21.3611	19.4396	19.6012	18.7248	18.4046	24.5924	24.4209	24.9045	25.8607	25.6888	25.9879	26.0177	26.0354	+	iBAQ Myotubes_Fam134bKO_iBAQ Myoblasts_Fam134bKO			+	iBAQ Myotubes_Fam134bKO_iBAQ Myotubes_Scramble	+	iBAQ Myotubes_Scramble_iBAQ Myoblasts_Scramble	7	7	7	73.4	73.4	73.4	18.634	0	70.218	4008500000	50	6.85835	0	+	3.26041	0.000243542	6.02688	+	6.67143	NaN	1	0		NaN	1.60781	0.00316834
17.7878	22.4903	19.6243	15.7617	20.8441	20.8556	19.7271	19.1509	24.9617	23.6512	25.2043	25.5283	27.1143	27.2886	27.3514	27.2282	+	iBAQ Myotubes_Fam134bKO_iBAQ Myoblasts_Fam134bKO			+	iBAQ Myotubes_Fam134bKO_iBAQ Myotubes_Scramble	+	iBAQ Myotubes_Scramble_iBAQ Myoblasts_Scramble	21	21	21	66.7	66.7	66.7	39.771	0	113.81	13307000000	171	4.7794	0	+	2.13838	0.000949833	5.92038	+	3.98143	0.355227	0.768519	-1.22843		-0.824221	2.9417	0.0005633
21.9712	18.7052	21.5273	16.5292	18.4324	20.3156	19.2688	18.0683	25.2183	25.0682	25.9385	26.0238	27.1598	27.2905	27.9114	26.9068	+	iBAQ Myotubes_Fam134bKO_iBAQ Myoblasts_Fam134bKO			+	iBAQ Myotubes_Fam134bKO_iBAQ Myotubes_Scramble	+	iBAQ Myotubes_Scramble_iBAQ Myoblasts_Scramble	11	11	11	76.3	76.3	76.3	25.66	0	215.44	9075500000	69	5.48401	0	+	2.3983	0.000678424	5.879	+	4.5249	NaN	1	0		NaN	2.78193	0.000718062
18.2899	20.0773	17.8202	17.23	19.9254	17.6688	17.9802	21.6906	24.0518	23.4701	23.9705	24.7224	25.302	25.1432	25.7862	25.6681	+	iBAQ Myotubes_Fam134bKO_iBAQ Myoblasts_Fam134bKO			+	iBAQ Myotubes_Fam134bKO_iBAQ Myotubes_Scramble	+	iBAQ Myotubes_Scramble_iBAQ Myoblasts_Scramble	3	1	0	40.9	7.4	0	16.367	0.0031508	1.6936	798370000	13	5.578	0	+	3.85596	0	5.69935	+	8.56214	NaN	1	0		NaN	2.50585	0.000934201
18.6518	18.7979	18.6989	18.4115	18.3004	19.8697	20.2002	18.4295	24.3799	22.942	24.9742	24.9792	25.9593	26.4672	26.2815	25.8631	+	iBAQ Myotubes_Fam134bKO_iBAQ Myoblasts_Fam134bKO			+	iBAQ Myotubes_Fam134bKO_iBAQ Myotubes_Scramble	+	iBAQ Myotubes_Scramble_iBAQ Myoblasts_Scramble	16	16	4	61.3	61.3	17.9	39.288	0	152.79	6390100000	94	8.32016	0	+	4.62041	0	5.67879	+	11.6612	0.522051	0.646037	-0.559949		-1.13268	1.96887	0.00160212
20.8652	18.8194	20.0916	17.6631	23.1609	23.1579	22.8053	22.9471	24.7017	23.7439	24.9922	26.0994	24.932	25.1312	25.8435	24.9777	+	iBAQ Myotubes_Fam134bKO_iBAQ Myoblasts_Fam134bKO					+	iBAQ Myotubes_Scramble_iBAQ Myoblasts_Scramble	7	7	6	61.6	61.6	56.5	15.746	0	13.91	2766400000	48	5.60379	0	+	3.18304	0.000262458	5.52448	+	6.45316	2.67307	0.118286	-3.65799	+	-5.14631	0.261237	0.357637
19.6209	25.3569	22.4645	22.9297	24.1929	25.3703	25.0836	25.0945	27.6814	27.2854	28.1142	29.2709	30.0247	29.9358	30.1817	29.9713	+	iBAQ Myotubes_Fam134bKO_iBAQ Myoblasts_Fam134bKO			+	iBAQ Myotubes_Fam134bKO_iBAQ Myotubes_Scramble	+	iBAQ Myotubes_Scramble_iBAQ Myoblasts_Scramble	12	12	12	66.5	66.5	66.5	18.42	0	186.69	35390000000	302	4.86118	0	+	2.33496	0.000732035	5.49496	+	4.38875	1.00156	0.427345	-2.34235		-1.94576	2.38058	0.00113276
20.8571	20.2876	18.4109	22.3156	19.911	20.431	21.2677	20.8579	25.9718	24.6493	26.4315	26.3341	27.6809	27.5424	27.7261	27.5097	+	iBAQ Myotubes_Fam134bKO_iBAQ Myoblasts_Fam134bKO			+	iBAQ Myotubes_Fam134bKO_iBAQ Myotubes_Scramble	+	iBAQ Myotubes_Scramble_iBAQ Myoblasts_Scramble	33	33	33	81.8	81.8	81.8	52.816	0	273.19	30983000000	329	6.7076	0	+	2.99066	0.00031114	5.37886	+	5.93438	0.0615697	0.96714	-0.14911		-0.17369	2.27648	0.0012761
19.8148	19.8914	18.4567	19.0654	20.9339	19.487	20.9338	19.3212	24.303	23.8669	25.0051	25.5275	27.6226	27.7297	27.8956	27.4895	+	iBAQ Myotubes_Fam134bKO_iBAQ Myoblasts_Fam134bKO			+	iBAQ Myotubes_Fam134bKO_iBAQ Myotubes_Scramble	+	iBAQ Myotubes_Scramble_iBAQ Myoblasts_Scramble	214	74	48	72.4	31.3	21.9	222.86	0	323.31	101350000000	920	8.80637	0	+	4.41065	0	5.36855	+	10.7231	0.761194	0.503723	-0.861902		-1.54499	3.67869	0.0008
18.2687	18.5975	18.7832	16.0968	15.65	17.238	17.1514	18.4319	23.2514	22.2828	23.3735	24.1984	25.9867	25.8223	26.094	25.8115	+	iBAQ Myotubes_Fam134bKO_iBAQ Myoblasts_Fam134bKO			+	iBAQ Myotubes_Fam134bKO_iBAQ Myotubes_Scramble	+	iBAQ Myotubes_Scramble_iBAQ Myoblasts_Scramble	210	47	42	68.8	24.7	21.8	222.7	0	323.31	30348000000	463	7.55291	0	+	3.45861	0.000127295	5.33998	+	7.25763	0.432484	0.704958	0.818738		0.970199	3.2562	0.000723618
18.256	18.1117	16.6678	15.6906	17.0606	20.8814	20.1953	21.0851	22.34	21.5608	22.8524	23.2748	23.2743	23.5733	23.5998	23.0955	+	iBAQ Myotubes_Fam134bKO_iBAQ Myoblasts_Fam134bKO			+	iBAQ Myotubes_Fam134bKO_iBAQ Myotubes_Scramble	+	iBAQ Myotubes_Scramble_iBAQ Myoblasts_Scramble	13	13	13	46.4	46.4	46.4	37.125	0	29.307	1453000000	54	4.49323	0	+	3.51951	5.39811e-05	5.32546	+	7.44594	NaN	1	0		NaN	1.19176	0.00911661
20.2057	20.7764	19.1882	19.0259	20.9226	20.9888	20.4386	20.5868	24.8521	23.779	25.5091	25.7849	26.408	26.4173	26.5488	26.359	+	iBAQ Myotubes_Fam134bKO_iBAQ Myoblasts_Fam134bKO			+	iBAQ Myotubes_Fam134bKO_iBAQ Myotubes_Scramble	+	iBAQ Myotubes_Scramble_iBAQ Myoblasts_Scramble	105	105	102	44.2	44.2	43.2	312.3	0	323.31	78652000000	917	8.16803	0	+	3.83342	0	5.1822	+	8.48312	1.11565	0.385429	-0.935135		-2.13554	1.7537	0.0024225
20.6203	22.409	20.4305	20.8204	20.9651	21.9902	20.7919	20.9441	26.2042	25.2163	26.4027	27.0289	28.6167	28.6629	28.8765	28.4919	+	iBAQ Myotubes_Fam134bKO_iBAQ Myoblasts_Fam134bKO			+	iBAQ Myotubes_Fam134bKO_iBAQ Myotubes_Scramble	+	iBAQ Myotubes_Scramble_iBAQ Myoblasts_Scramble	213	154	60	73.9	61.3	29.9	222.88	0	323.31	206940000000	2012	8.75284	0	+	3.90423	0	5.14295	+	8.73347	0.0691902	0.964218	-0.102776		-0.193801	3.15405	0.000588957
17.3082	18.8655	18.632	16.4173	19.7845	19.7133	18.3825	18.0999	23.24	21.1785	22.8709	24.1913	24.2153	24.1695	24.3861	24.6552	+	iBAQ Myotubes_Fam134bKO_iBAQ Myoblasts_Fam134bKO			+	iBAQ Myotubes_Fam134bKO_iBAQ Myotubes_Scramble	+	iBAQ Myotubes_Scramble_iBAQ Myoblasts_Scramble	15	15	14	50.2	50.2	48.2	48.994	0	32.155	3097700000	64	5.88333	0	+	2.99255	0.000312169	5.06444	+	5.93933	0.818883	0.48417	-1.18929		-1.64177	1.23101	0.00828713
20.1211	20.3799	19.0866	16.7576	21.711	21.5887	21.2516	20.5867	23.3198	23.4573	23.8641	25.5223	26.4933	26.4647	26.2646	26.2055	+	iBAQ Myotubes_Fam134bKO_iBAQ Myoblasts_Fam134bKO			+	iBAQ Myotubes_Fam134bKO_iBAQ Myotubes_Scramble	+	iBAQ Myotubes_Scramble_iBAQ Myoblasts_Scramble	5	5	5	33.3	33.3	33.3	22.239	0	9.5428	3105800000	44	5.80176	0	+	2.66026	0.000482403	4.95455	+	5.11617	1.36057	0.314292	-2.1982	+	-2.54823	2.39696	0.00113891
21.5836	21.7191	23.4113	20.6952	21.0383	23.0056	20.4048	21.6886	26.5357	25.8982	27.1673	27.5085	29.1739	29.2052	29.4006	29.0412	+	iBAQ Myotubes_Fam134bKO_iBAQ Myoblasts_Fam134bKO			+	iBAQ Myotubes_Fam134bKO_iBAQ Myotubes_Scramble	+	iBAQ Myotubes_Scramble_iBAQ Myoblasts_Scramble	222	138	35	71.9	52.4	17.2	223.34	0	323.31	305220000000	2397	7.30164	0	+	3.49102	0.000133848	4.92512	+	7.35736	0.15319	0.90411	0.317975		0.40035	3.2643	0.000734694
18.7931	18.6998	18.9887	18.6002	18.5971	20.3205	18.2113	20.0868	23.7677	22.5107	23.7429	24.4649	26.0546	25.9595	26.2909	26.1348	+	iBAQ Myotubes_Fam134bKO_iBAQ Myoblasts_Fam134bKO			+	iBAQ Myotubes_Fam134bKO_iBAQ Myotubes_Scramble	+	iBAQ Myotubes_Scramble_iBAQ Myoblasts_Scramble	57	45	43	66.6	52	50	97.285	0	213.44	18008000000	300	8.24548	0	+	4.62842	0	4.85108	+	11.6985	0.448097	0.692725	-0.53345		-0.998984	3.02879	0.000553746
18.0781	18.303	17.613	17.6488	17.577	19.4897	19.0654	17.6947	22.058	22.6242	23.0491	23.2209	24.7086	24.8262	24.236	24.7413	+	iBAQ Myotubes_Fam134bKO_iBAQ Myoblasts_Fam134bKO			+	iBAQ Myotubes_Fam134bKO_iBAQ Myotubes_Scramble	+	iBAQ Myotubes_Scramble_iBAQ Myoblasts_Scramble	12	12	12	24.1	24.1	24.1	85.171	0	23.817	4308900000	87	8.57136	0	+	5.36229	0	4.82732	+	15.631	NaN	1	0		NaN	3.19631	0.00064
18.5924	19.6625	19.1907	16.4296	16.5151	23.1741	17.9664	18.0766	23.7263	22.969	22.9916	23.471	23.0963	24.9657	24.965	16.5343	+	iBAQ Myotubes_Fam134bKO_iBAQ Myoblasts_Fam134bKO					+	iBAQ Myotubes_Scramble_iBAQ Myoblasts_Scramble	1	1	1	17.7	17.7	17.7	17.385	0	88.616	1008000000	9	1.31214	0.00141804	+	3.21143	0.000273356	4.82066	+	6.53258	NaN	1	0		NaN	0.173739	0.534189
19.4154	21.9114	15.6255	17.6107	19.7591	17.3155	20.1524	20.5325	23.5114	21.7452	23.6182	24.1806	22.7837	22.9978	23.2154	23.2751	+	iBAQ Myotubes_Fam134bKO_iBAQ Myoblasts_Fam134bKO					+	iBAQ Myotubes_Scramble_iBAQ Myoblasts_Scramble	15	15	15	18.8	18.8	18.8	129.88	0	83.976	3831500000	56	2.64875	5.56414e-05	+	1.73974	0.00234453	4.62308	+	3.21692	0.208884	0.865653	-0.799132		-0.525348	0.13742	0.617462
18.3032	19.2355	19.0669	18.2575	19.7716	18.4998	19.6498	16.8154	21.4968	23.2664	23.8362	24.6906	25.1159	25.1283	25.8054	25.5825	+	iBAQ Myotubes_Fam134bKO_iBAQ Myoblasts_Fam134bKO			+	iBAQ Myotubes_Fam134bKO_iBAQ Myotubes_Scramble	+	iBAQ Myotubes_Scramble_iBAQ Myoblasts_Scramble	19	2	2	96	12.7	12.7	16.6	0	82.876	2373400000	36	6.06688	0	+	3.15861	0.000253002	4.60674	+	6.38542	NaN	1	0		NaN	1.61606	0.00305115
18.7952	18.9102	20.0309	16.4822	18.6744	17.6737	18.3784	18.0911	23.58	22.3701	22.3107	24.3809	24.7306	24.5933	24.7699	24.0235	+	iBAQ Myotubes_Fam134bKO_iBAQ Myoblasts_Fam134bKO			+	iBAQ Myotubes_Fam134bKO_iBAQ Myotubes_Scramble	+	iBAQ Myotubes_Scramble_iBAQ Myoblasts_Scramble	9	9	9	27.2	27.2	27.2	38.708	0	32.721	1725800000	51	6.16587	0	+	2.66636	0.000486282	4.60581	+	5.1305	NaN	1	0		NaN	1.38085	0.00537193
19.8972	18.7199	19.1434	16.1486	19.4336	18.6307	18.6499	19.4782	23.199	21.5966	23.2123	24.2116	22.3816	22.725	23.1776	22.2429	+	iBAQ Myotubes_Fam134bKO_iBAQ Myoblasts_Fam134bKO					+	iBAQ Myotubes_Scramble_iBAQ Myoblasts_Scramble	4	4	3	12.8	12.8	9.7	60.676	0	43.421	1857500000	22	4.38085	0	+	2.47167	0.000595847	4.57762	+	4.68584	NaN	1	0		NaN	0.307235	0.284389
17.5698	21.2711	18.4309	16.7001	19.7839	19.0936	18.8321	17.2101	23.5653	21.369	23.7449	23.3695	25.4119	24.9326	25.2579	24.4388	+	iBAQ Myotubes_Fam134bKO_iBAQ Myoblasts_Fam134bKO			+	iBAQ Myotubes_Fam134bKO_iBAQ Myotubes_Scramble	+	iBAQ Myotubes_Scramble_iBAQ Myoblasts_Scramble	14	13	12	54.3	52.1	49	40.466	0	44.848	3478900000	76	4.76473	0	+	2.13847	0.000950122	4.51919	+	3.9816	NaN	1	0		NaN	1.82112	0.00209486
17.5421	19.5961	17.7002	17.3846	18.7109	19.7616	19.2613	16.156	22.6024	21.5694	22.9532	22.684	23.9666	23.9965	24.5961	24.2915	+	iBAQ Myotubes_Fam134bKO_iBAQ Myoblasts_Fam134bKO			+	iBAQ Myotubes_Fam134bKO_iBAQ Myotubes_Scramble	+	iBAQ Myotubes_Scramble_iBAQ Myoblasts_Scramble	17	17	17	36.4	36.4	36.4	71.742	0	52.233	2692400000	65	5.52498	0	+	3.48135	0.000131812	4.3965	+	7.32746	NaN	1	0		NaN	2.70228	0.000875486
18.9044	19.2149	18.752	17.0245	17.3501	20.0108	19.7323	18.0971	21.5987	23.0841	20.9083	25.6371	23.8303	20.7911	20.4335	24.2466	+	iBAQ Myotubes_Fam134bKO_iBAQ Myoblasts_Fam134bKO					+	iBAQ Myotubes_Scramble_iBAQ Myoblasts_Scramble	27	1	1	69.3	7.5	7.5	39.736	0	16.356	1981100000	7	2.38308	0.000100577	+	2.01934	0.00134952	4.33311	+	3.74513	NaN	1	0		NaN	0.124854	0.647656
19.1344	19.1792	17.1706	14.6998	16.482	18.0897	17.1115	18.8363	21.4715	21.197	21.9126	22.8864	23.3346	23.5236	23.9177	23.7535	+	iBAQ Myotubes_Fam134bKO_iBAQ Myoblasts_Fam134bKO			+	iBAQ Myotubes_Fam134bKO_iBAQ Myotubes_Scramble	+	iBAQ Myotubes_Scramble_iBAQ Myoblasts_Scramble	12	12	12	35.9	35.9	35.9	43.286	0	13.846	1468300000	36	4.66422	0	+	2.07495	0.00115019	4.32088	+	3.85459	NaN	1	0		NaN	2.38899	0.00115099
22.5749	23.2582	22.8633	20.2097	24.0832	24.1106	23.6327	23.834	26.5803	25.7249	26.6154	27.1556	27.7826	27.7231	27.8325	27.3454	+	iBAQ Myotubes_Fam134bKO_iBAQ Myoblasts_Fam134bKO			+	iBAQ Myotubes_Fam134bKO_iBAQ Myotubes_Scramble	+	iBAQ Myotubes_Scramble_iBAQ Myoblasts_Scramble	101	101	100	52	52	52	201.77	0	323.31	116880000000	1156	5.89916	0	+	2.91577	0.000348247	4.29249	+	5.74121	1.28888	0.324842	-1.68857		-2.42634	1.96953	0.00157208
19.2529	18.7534	17.8433	18.3072	20.52	19.9701	19.4201	18.6056	22.9196	21.814	22.8251	23.2928	23.3924	23.4753	23.7561	23.6931	+	iBAQ Myotubes_Fam134bKO_iBAQ Myoblasts_Fam134bKO			+	iBAQ Myotubes_Fam134bKO_iBAQ Myotubes_Scramble	+	iBAQ Myotubes_Scramble_iBAQ Myoblasts_Scramble	10	9	9	25.7	24.5	24.5	76.843	0	34.861	2101300000	47	6.91718	0	+	4.12289	0	4.17363	+	9.54799	1.12183	0.384153	-1.08971		-2.14585	1.41575	0.00488911
19.4394	18.0498	18.499	18.3496	19.2803	17.3048	18.9042	18.8096	23.1777	20.7407	23.3802	23.4471	21.815	23.7243	23.85	23.2802	+	iBAQ Myotubes_Fam134bKO_iBAQ Myoblasts_Fam134bKO					+	iBAQ Myotubes_Scramble_iBAQ Myoblasts_Scramble	2	2	2	13	13	13	18.136	0.0010836	2.237	390920000	9	4.93629	0	+	2.90835	0.000344086	4.10197	+	5.72233	NaN	1	0		NaN	0.243893	0.389233
23.3731	19.9327	22.8469	20.4371	23.9982	23.5475	23.3472	21.7282	25.7412	24.853	25.8165	26.4337	27.7691	27.8841	27.9859	27.4946	+	iBAQ Myotubes_Fam134bKO_iBAQ Myoblasts_Fam134bKO			+	iBAQ Myotubes_Fam134bKO_iBAQ Myotubes_Scramble	+	iBAQ Myotubes_Scramble_iBAQ Myoblasts_Scramble	66	2	0	93.3	10.2	0	32.68	0	28.375	19704000000	107	4.88955	0	+	2.35479	0.0007131	4.06366	+	4.43111	0.74825	0.50995	-1.50783		-1.52318	3.03682	0.000473684
18.9836	18.1281	17.7798	16.5385	19.7845	19.6823	17.3573	19.3527	21.8169	20.8304	22.2374	22.7022	23.5863	23.2967	23.7863	23.2585	+	iBAQ Myotubes_Fam134bKO_iBAQ Myoblasts_Fam134bKO			+	iBAQ Myotubes_Fam134bKO_iBAQ Myotubes_Scramble	+	iBAQ Myotubes_Scramble_iBAQ Myoblasts_Scramble	49	27	27	46.4	30.3	30.3	152.67	0	152.88	6022200000	113	5.49429	0	+	3.11297	0.000280061	4.03922	+	6.26033	0.767541	0.502435	-1.18673		-1.55567	2.04376	0.00143661
21.0799	22.1362	22.6178	20.6	22.792	23.4718	22.7858	22.4956	25.5154	24.9331	25.8493	26.2614	26.0162	25.9369	26.2942	26.1425	+	iBAQ Myotubes_Fam134bKO_iBAQ Myoblasts_Fam134bKO			+	iBAQ Myotubes_Fam134bKO_iBAQ Myotubes_Scramble	+	iBAQ Myotubes_Scramble_iBAQ Myoblasts_Scramble	20	20	8	53	53	22.1	49.656	0	162.67	13350000000	168	6.5327	0	+	3.51228	5.31915e-05	4.03136	+	7.42338	1.33859	0.31741	-1.27784	+	-2.51074	0.776676	0.0348887
20.4324	20.9484	20.5145	19.2022	21.3669	21.9295	22.1234	21.0837	23.7803	23.6601	24.8851	24.8545	25.686	25.5511	25.6326	25.8976	+	iBAQ Myotubes_Fam134bKO_iBAQ Myoblasts_Fam134bKO			+	iBAQ Myotubes_Fam134bKO_iBAQ Myotubes_Scramble	+	iBAQ Myotubes_Scramble_iBAQ Myoblasts_Scramble	22	22	17	41.7	41.7	32.9	81.163	0	207.7	10422000000	131	7.38551	0	+	3.69764	6.82594e-05	4.02065	+	8.02038	1.63652	0.277233	-1.3515	+	-3.03017	2.19514	0.00126114
19.2347	18.138	15.9923	19.957	17.6333	18.2616	17.6082	17.8354	22.2738	20.6869	22.5039	23.8885	24.1282	24.8054	24.7307	25.0252	+	iBAQ Myotubes_Fam134bKO_iBAQ Myoblasts_Fam134bKO			+	iBAQ Myotubes_Fam134bKO_iBAQ Myotubes_Scramble	+	iBAQ Myotubes_Scramble_iBAQ Myoblasts_Scramble	14	14	14	40.9	40.9	40.9	52.513	0	140.51	4324800000	72	5.471	0	+	1.99282	0.00137416	4.00775	+	3.69348	NaN	1	0		NaN	1.84713	0.00198178
18.6132	18.3297	15.6416	17.0212	20.3468	21.0653	19.7323	21.0451	21.3259	20.644	21.5896	22.0404	22.1618	22.6693	22.9603	22.1325	+	iBAQ Myotubes_Fam134bKO_iBAQ Myoblasts_Fam134bKO			+	iBAQ Myotubes_Fam134bKO_iBAQ Myotubes_Scramble	+	iBAQ Myotubes_Scramble_iBAQ Myoblasts_Scramble	4	4	4	35.6	35.6	35.6	24.35	0.0018343	2.0063	466620000	5	4.94448	0	+	2.77634	0.000411392	3.99854	+	5.39383	2.2363	0.148625	-3.1459	+	-4.18152	1.64524	0.00290452
22.1325	22.9291	22.2931	17.9734	23.0176	23.3742	23.5185	22.7993	24.5417	24.4282	25.8073	26.4383	26.2841	26.9299	26.7197	26.9179	+	iBAQ Myotubes_Fam134bKO_iBAQ Myoblasts_Fam134bKO			+	iBAQ Myotubes_Fam134bKO_iBAQ Myotubes_Scramble	+	iBAQ Myotubes_Scramble_iBAQ Myoblasts_Scramble	24	22	22	61.5	56.9	56.9	50.254	0	146.68	16104000000	189	3.52973	7.0073e-06	+	1.74022	0.0023451	3.97184	+	3.21779	0.801317	0.491687	-1.84536		-1.61236	1.47502	0.00422119
18.1357	20.968	21.0469	20.1911	19.1475	16.0739	18.5975	18.3475	23.5926	23.1067	24.1817	25.2083	25.7272	25.7811	26.0831	25.7882	+	iBAQ Myotubes_Fam134bKO_iBAQ Myoblasts_Fam134bKO			+	iBAQ Myotubes_Fam134bKO_iBAQ Myotubes_Scramble	+	iBAQ Myotubes_Scramble_iBAQ Myoblasts_Scramble	13	13	13	41.5	41.5	41.5	51.813	0	71.647	5898900000	93	6.08409	0	+	2.53628	0.000569509	3.93689	+	4.83048	1.11438	0.385092	2.04385		2.13342	2.13129	0.00133155
19.7844	20.0058	19.6754	19.0432	19.7628	19.8097	19.7379	19.2249	23.5049	22.614	23.7653	24.3021	25.2082	25.0892	25.2688	25.0599	+	iBAQ Myotubes_Fam134bKO_iBAQ Myoblasts_Fam134bKO			+	iBAQ Myotubes_Fam134bKO_iBAQ Myotubes_Scramble	+	iBAQ Myotubes_Scramble_iBAQ Myoblasts_Scramble	1265	1265	1	47.6	47.6	0	3716	0	323.31	379030000000	7299	9.32649	0	+	4.13549	0	3.91935	+	9.59691	0.00896689	0.995707	-0.00661707		-0.0267003	2.39823	0.0011425
16.2159	19.8519	16.0672	17.0631	18.4706	13.931	17.0229	16.2992	21.294	20.4203	21.2566	21.8403	22.2811	22.0504	22.308	22.1612	+	iBAQ Myotubes_Fam134bKO_iBAQ Myoblasts_Fam134bKO			+	iBAQ Myotubes_Fam134bKO_iBAQ Myotubes_Scramble	+	iBAQ Myotubes_Scramble_iBAQ Myoblasts_Scramble	28	28	28	23.8	23.8	23.8	175.48	0	29.035	2886600000	84	4.05661	2.8975e-06	+	2.25217	0.000782493	3.9033	+	4.21447	0.278571	0.819899	0.868569		0.672103	1.80488	0.00215245
20.8451	16.5783	21.3752	17.7258	21.5507	21.4774	17.5642	20.042	23.3433	21.7443	23.1607	23.782	24.0881	23.0799	24.1063	23.0236	+	iBAQ Myotubes_Fam134bKO_iBAQ Myoblasts_Fam134bKO					+	iBAQ Myotubes_Scramble_iBAQ Myoblasts_Scramble	5	5	5	28.3	28.3	28.3	28.096	0	14.991	1428800000	35	2.33538	0.000111723	+	1.67385	0.00276116	3.87644	+	3.09724	0.285601	0.813925	-1.02748		-0.686419	0.482097	0.119609
17.824	19.649	18.1322	18.8037	21.7912	21.2161	21.5502	21.1429	22.6736	21.5504	22.7728	22.9109	24.1957	24.0709	24.5107	24.4438	+	iBAQ Myotubes_Fam134bKO_iBAQ Myoblasts_Fam134bKO			+	iBAQ Myotubes_Fam134bKO_iBAQ Myotubes_Scramble	+	iBAQ Myotubes_Scramble_iBAQ Myoblasts_Scramble	9	9	9	10.7	10.7	10.7	77.843	0	6.4344	2427800000	40	7.38646	0	+	3.562	5.7971e-05	3.87473	+	7.57971	3.21396	0.0821333	-2.8229	+	-6.53969	2.84062	0.000636912
18.2492	18.8314	19.9967	16.7729	16.9753	19.0375	17.9155	19.0915	22.2753	21.4034	22.5318	22.7833	24.1682	23.5392	23.7094	23.6456	+	iBAQ Myotubes_Fam134bKO_iBAQ Myoblasts_Fam134bKO			+	iBAQ Myotubes_Fam134bKO_iBAQ Myotubes_Scramble	+	iBAQ Myotubes_Scramble_iBAQ Myoblasts_Scramble	16	16	16	26.2	26.2	26.2	69.603	0	65.685	2325000000	74	5.63583	0	+	2.67691	0.000493282	3.78589	+	5.15536	NaN	1	0		NaN	2.42734	0.000963982
18.1361	20.2022	18.3265	20.0473	20.9278	21.1028	16.6216	17.2946	22.626	22.6811	23.2961	23.1252	25.8023	25.6187	25.7986	25.0135	+	iBAQ Myotubes_Fam134bKO_iBAQ Myoblasts_Fam134bKO			+	iBAQ Myotubes_Fam134bKO_iBAQ Myotubes_Scramble	+	iBAQ Myotubes_Scramble_iBAQ Myoblasts_Scramble	7	7	7	29.4	29.4	29.4	20.03	0	24.711	1931700000	37	4.52679	0	+	3.21769	0.000275501	3.75411	+	6.55019	NaN	1	0		NaN	4.36911	0.000881356
19.6316	19.1044	15.3368	19.6767	18.0446	18.6892	16.6375	17.495	22.3089	20.85	22.5824	22.9372	23.1344	22.9273	23.1619	22.8135	+	iBAQ Myotubes_Fam134bKO_iBAQ Myoblasts_Fam134bKO			+	iBAQ Myotubes_Fam134bKO_iBAQ Myotubes_Scramble	+	iBAQ Myotubes_Scramble_iBAQ Myoblasts_Scramble	38	38	38	35.7	35.7	35.7	164.74	0	81.798	4884600000	122	4.09854	2.96516e-06	+	1.77389	0.0021766	3.73224	+	3.27959	0.262283	0.831892	0.720811		0.638618	0.915263	0.0213013
19.0335	18.7258	16.7424	15.6052	19.8089	18.0233	17.3173	18.7771	20.4951	20.8597	21.5857	22.0933	23.5434	24.416	23.8961	23.7799	+	iBAQ Myotubes_Fam134bKO_iBAQ Myoblasts_Fam134bKO			+	iBAQ Myotubes_Fam134bKO_iBAQ Myotubes_Scramble	+	iBAQ Myotubes_Scramble_iBAQ Myoblasts_Scramble	2	2	2	25.8	25.8	25.8	9.8272	0.0063487	1.4132	382730000	8	5.1183	0	+	2.23589	0.000828038	3.73174	+	4.18067	NaN	1	0		NaN	3.2244	0.000677647
22.6209	21.9478	21.9328	20.6679	19.4513	20.9339	21.8079	22.2276	25.5437	24.5355	25.8352	26.1779	27.0387	27.0898	27.1474	27.0502	+	iBAQ Myotubes_Fam134bKO_iBAQ Myoblasts_Fam134bKO			+	iBAQ Myotubes_Fam134bKO_iBAQ Myotubes_Scramble	+	iBAQ Myotubes_Scramble_iBAQ Myoblasts_Scramble	23	23	23	62.1	62.1	62.1	52.641	0	200.63	20120000000	234	6.32304	0	+	3.34308	0.000275287	3.73072	+	6.91108	0.412332	0.722622	0.687148		0.932715	2.33769	0.00117919
18.5657	19.2439	18.5098	20.3572	21.7436	21.211	19.7256	20.6365	22.5315	22.8616	23.0114	23.1825	25.3533	24.5736	25.079	25.0637	+	iBAQ Myotubes_Fam134bKO_iBAQ Myoblasts_Fam134bKO			+	iBAQ Myotubes_Fam134bKO_iBAQ Myotubes_Scramble	+	iBAQ Myotubes_Scramble_iBAQ Myoblasts_Scramble	7	7	7	29.9	29.9	29.9	30.372	0	10.593	2337200000	43	6.8396	0	+	3.76795	0	3.72758	+	8.25721	1.46333	0.299459	-1.66002	+	-2.7251	4.22443	0.000684211
19.6202	18.2009	19.4862	17.3666	18.5114	18.6439	19.7926	19.5526	22.2107	21.4194	22.6225	23.3174	24.4679	24.1877	24.4354	23.9943	+	iBAQ Myotubes_Fam134bKO_iBAQ Myoblasts_Fam134bKO			+	iBAQ Myotubes_Fam134bKO_iBAQ Myotubes_Scramble	+	iBAQ Myotubes_Scramble_iBAQ Myoblasts_Scramble	13	13	13	29.4	29.4	29.4	79.127	0	89.429	3627000000	103	6.37486	0	+	2.84527	0.000353803	3.72401	+	5.56362	0.306132	0.798967	-0.456657		-0.727775	2.41424	0.00104314
19.9243	19.4013	17.6827	17.0879	19.5083	18.4603	19.2908	18.7781	22.8696	22.2893	20.6526	23.0702	22.0191	23.0747	23.3134	23.1986	+	iBAQ Myotubes_Fam134bKO_iBAQ Myoblasts_Fam134bKO					+	iBAQ Myotubes_Scramble_iBAQ Myoblasts_Scramble	3	3	3	14.2	14.2	14.2	34.44	0	13.536	394660000	10	4.41429	0	+	2.2659	0.000774799	3.69637	+	4.24308	NaN	1	0		NaN	0.498965	0.111022
25.5138	25.9324	25.6223	23.9456	25.687	26.2062	25.4265	25.509	28.6989	28.0727	29.052	29.491	30.3092	30.1612	30.5264	30.2812	+	iBAQ Myotubes_Fam134bKO_iBAQ Myoblasts_Fam134bKO			+	iBAQ Myotubes_Fam134bKO_iBAQ Myotubes_Scramble	+	iBAQ Myotubes_Scramble_iBAQ Myoblasts_Scramble	70	70	45	54.5	54.5	37.5	109.42	0	323.31	328260000000	1978	7.28061	0	+	3.25826	0.00024198	3.57511	+	6.66529	0.421011	0.713313	-0.453666		-0.948905	2.53316	0.000972892
18.3686	18.0454	15.8405	16.7555	19.6068	18.9769	18.6917	16.4132	21.5021	18.5099	21.3999	21.7605	20.5989	23.9755	23.0545	24.2332	+	iBAQ Myotubes_Fam134bKO_iBAQ Myoblasts_Fam134bKO			+	iBAQ Myotubes_Fam134bKO_iBAQ Myotubes_Scramble	+	iBAQ Myotubes_Scramble_iBAQ Myoblasts_Scramble	4	4	4	57.6	57.6	57.6	9.2525	0.0022765	1.8915	280900000	4	3.24645	1.05374e-05	+	1.98357	0.00141203	3.5406	+	3.67555	NaN	1	0		NaN	0.99008	0.0165671
24.785	25.9146	25.6077	23.4046	25.1801	25.2051	24.9627	23.7674	28.505	27.4096	28.4896	29.3184	30.7002	30.7724	30.8354	30.8536	+	iBAQ Myotubes_Fam134bKO_iBAQ Myoblasts_Fam134bKO			+	iBAQ Myotubes_Fam134bKO_iBAQ Myotubes_Scramble	+	iBAQ Myotubes_Scramble_iBAQ Myoblasts_Scramble	25	24	8	91.5	86.7	27.7	20.594	0	323.31	111820000000	515	6.6814	0	+	2.66185	0.000483537	3.50268	+	5.1199	0.0820265	0.955154	0.149148		0.227092	3.01687	0.000544872
18.5251	19.3678	17.3006	16.6093	18.1076	20.0296	17.933	18.3776	20.7003	20.7731	21.7259	22.5686	23.9544	23.4255	23.296	23.7179	+	iBAQ Myotubes_Fam134bKO_iBAQ Myoblasts_Fam134bKO			+	iBAQ Myotubes_Fam134bKO_iBAQ Myotubes_Scramble	+	iBAQ Myotubes_Scramble_iBAQ Myoblasts_Scramble	21	2	2	39.6	4	4	72.312	0	8.8208	1689000000	26	5.34969	0	+	2.43354	0.000602084	3.49128	+	4.60177	NaN	1	0		NaN	2.44378	0.000927807
19.1112	20.2596	18.3591	15.6601	21.3412	20.1393	21.2059	21.3106	21.7485	21.0035	22.0683	22.424	23.1946	23.0189	23.2736	23.2726	+	iBAQ Myotubes_Fam134bKO_iBAQ Myoblasts_Fam134bKO			+	iBAQ Myotubes_Fam134bKO_iBAQ Myotubes_Scramble	+	iBAQ Myotubes_Scramble_iBAQ Myoblasts_Scramble	9	9	9	39.3	39.3	39.3	32.256	0	7.114	961640000	32	3.58991	6.02773e-06	+	1.83102	0.00185492	3.46357	+	3.38555	1.39231	0.302596	-2.65174	+	-2.60258	2.37375	0.00111712
18.5817	17.8507	19.2051	17.9281	19.5342	20.3083	18.8001	17.9367	21.9525	21.3149	21.6019	22.5374	24.5931	24.5761	24.7358	24.4664	+	iBAQ Myotubes_Fam134bKO_iBAQ Myoblasts_Fam134bKO			+	iBAQ Myotubes_Fam134bKO_iBAQ Myotubes_Scramble	+	iBAQ Myotubes_Scramble_iBAQ Myoblasts_Scramble	39	39	38	34.9	34.9	33.9	126.2	0	78.512	7054200000	171	7.28591	0	+	3.80952	0	3.46026	+	8.40003	0.594511	0.595334	-0.75342		-1.26022	4.285	0.000764706
18.9331	17.3133	16.8764	15.743	17.681	17.3311	17.2884	16.7037	20.4792	19.7212	20.3945	21.9009	21.2233	22.5961	22.6243	22.7921	+	iBAQ Myotubes_Fam134bKO_iBAQ Myoblasts_Fam134bKO			+	iBAQ Myotubes_Fam134bKO_iBAQ Myotubes_Scramble	+	iBAQ Myotubes_Scramble_iBAQ Myoblasts_Scramble	9	4	4	31.2	12	12	44.534	0	5.8826	512330000	15	5.23752	0	+	2.26287	0.000773244	3.40751	+	4.23676	NaN	1	0		NaN	1.55085	0.00350242
21.5421	21.2039	21.5458	17.6417	21.3495	21.9078	21.4364	21.5219	23.6807	23.1846	23.9352	24.749	25.3732	25.1511	25.3806	25.2091	+	iBAQ Myotubes_Fam134bKO_iBAQ Myoblasts_Fam134bKO			+	iBAQ Myotubes_Fam134bKO_iBAQ Myotubes_Scramble	+	iBAQ Myotubes_Scramble_iBAQ Myoblasts_Scramble	19	19	19	51.5	51.5	51.5	51.213	0	117.8	5279300000	93	4.06469	2.91227e-06	+	1.83146	0.00185587	3.40399	+	3.38637	0.513153	0.651705	-1.07051		-1.1168	2.24115	0.00123929
16.8827	18.5929	16.2308	18.6345	16.7709	20.4054	17.7571	17.5229	20.4922	20.1328	21.7442	21.5833	23.0619	22.1661	22.2503	21.8174	+	iBAQ Myotubes_Fam134bKO_iBAQ Myoblasts_Fam134bKO			+	iBAQ Myotubes_Fam134bKO_iBAQ Myotubes_Scramble	+	iBAQ Myotubes_Scramble_iBAQ Myoblasts_Scramble	20	20	20	19	19	19	164.9	0	48.61	2594800000	61	3.87795	2.69088e-06	+	2.46851	0.000593949	3.40287	+	4.67882	NaN	1	0		NaN	1.50531	0.00390144
17.9698	19.5197	15.9755	16.6168	19.7945	20.4431	20.6808	19.6774	20.8007	20.0617	21.2119	21.3436	22.8155	22.2655	22.6966	22.4483	+	iBAQ Myotubes_Fam134bKO_iBAQ Myoblasts_Fam134bKO			+	iBAQ Myotubes_Fam134bKO_iBAQ Myotubes_Scramble	+	iBAQ Myotubes_Scramble_iBAQ Myoblasts_Scramble	7	7	7	9.7	9.7	9.7	129.63	0	20.47	2300000000	57	4.50076	0	+	2.14005	0.000951569	3.33403	+	3.98479	1.728	0.263291	-2.62852	+	-3.19547	2.78886	0.000726058
18.231	20.7083	19.8296	16.6974	18.4897	18.1687	18.7526	18.6083	21.8294	21.5138	21.081	24.1653	23.7768	23.7648	23.7981	23.3361	+	iBAQ Myotubes_Fam134bKO_iBAQ Myoblasts_Fam134bKO			+	iBAQ Myotubes_Fam134bKO_iBAQ Myotubes_Scramble	+	iBAQ Myotubes_Scramble_iBAQ Myoblasts_Scramble	9	9	9	22.7	22.7	22.7	59.914	0	18.97	2660000000	33	4.20279	3.10438e-06	+	1.57505	0.00346915	3.2808	+	2.92078	0.154833	0.903528	0.361751		0.404154	1.1407	0.0105487
17.0496	18.1894	15.9402	17.3214	18.1837	19.0608	17.576	17.9443	19.1329	21.0918	20.3091	21.0577	23.4192	23.1864	23.2262	23.0407	+	iBAQ Myotubes_Fam134bKO_iBAQ Myoblasts_Fam134bKO			+	iBAQ Myotubes_Fam134bKO_iBAQ Myotubes_Scramble	+	iBAQ Myotubes_Scramble_iBAQ Myoblasts_Scramble	45	19	19	52	27.5	27.5	103.83	0	50.431	2568800000	68	6.54221	0	+	2.61783	0.000529837	3.27275	+	5.01715	0.974128	0.437893	-1.06605		-1.90022	3.03882	0.000474465
17.4668	20.3519	18.2785	15.9668	19.2306	19.4959	18.9117	19.5823	20.4474	20.5876	22.4752	21.6249	21.6557	22.9426	22.8687	22.8179	+	iBAQ Myotubes_Fam134bKO_iBAQ Myoblasts_Fam134bKO			+	iBAQ Myotubes_Fam134bKO_iBAQ Myotubes_Scramble	+	iBAQ Myotubes_Scramble_iBAQ Myoblasts_Scramble	5	5	5	19.8	19.8	19.8	51.702	0	76.468	899360000	23	3.49082	8.03905e-06	+	1.71441	0.00249723	3.26777	+	3.17071	NaN	1	0		NaN	1.19861	0.00889942
21.1962	19.5901	17.8602	18.99	20.72	20.777	21.1274	20.505	22.4403	21.8548	22.8664	23.4852	24.2232	24.5721	24.3206	24.1957	+	iBAQ Myotubes_Fam134bKO_iBAQ Myoblasts_Fam134bKO			+	iBAQ Myotubes_Fam134bKO_iBAQ Myotubes_Scramble	+	iBAQ Myotubes_Scramble_iBAQ Myoblasts_Scramble	14	2	2	67.5	15.2	15.2	21.31	0	23.375	1121200000	26	5.10056	0	+	2.24175	0.000832675	3.25254	+	4.19283	0.999236	0.429157	-1.37325		-1.94191	2.47797	0.000893499
17.3417	19.2553	19.786	18.4711	17.5761	18.99	17.7382	17.8192	21.9804	21.0624	22.478	22.3141	22.4523	22.968	23.2308	21.8901	+	iBAQ Myotubes_Fam134bKO_iBAQ Myoblasts_Fam134bKO			+	iBAQ Myotubes_Fam134bKO_iBAQ Myotubes_Scramble	+	iBAQ Myotubes_Scramble_iBAQ Myoblasts_Scramble	4	3	3	13.6	12.1	12.1	67.098	0	61.067	1553200000	14	5.60435	0	+	2.71699	0.000415377	3.24519	+	5.25058	NaN	1	0		NaN	0.770791	0.0355877
21.1741	22.8238	21.3421	19.6955	22.6409	24.2185	23.6079	23.2884	24.2674	23.4364	24.6734	25.4804	25.3552	26.0498	26.1301	26.2604	+	iBAQ Myotubes_Fam134bKO_iBAQ Myoblasts_Fam134bKO			+	iBAQ Myotubes_Fam134bKO_iBAQ Myotubes_Scramble	+	iBAQ Myotubes_Scramble_iBAQ Myoblasts_Scramble	15	14	14	62.7	60.6	60.6	42.713	0	169.74	7807000000	129	4.34134	1.65563e-06	+	2.23249	0.000846506	3.20553	+	4.17363	1.63765	0.280235	-2.18005	+	-3.03218	1.70333	0.00267065
19.732	19.3699	18.9599	17.0578	19.7175	20.0243	20.2379	19.79	22.1938	20.6799	22.3315	22.6306	24.0852	23.6677	24.1382	23.7778	+	iBAQ Myotubes_Fam134bKO_iBAQ Myoblasts_Fam134bKO			+	iBAQ Myotubes_Fam134bKO_iBAQ Myotubes_Scramble	+	iBAQ Myotubes_Scramble_iBAQ Myoblasts_Scramble	25	25	25	32.4	32.4	32.4	124.63	0	60.066	4859100000	130	5.54488	0	+	2.29695	0.000758834	3.17903	+	4.30823	0.983276	0.438266	-1.16256		-1.91541	2.31342	0.00120982
19.2644	20.3726	20.0136	16.3024	21.0485	20.4976	20.2897	20.786	21.8619	21.3106	22.1396	23.245	24.3004	24.0301	24.2503	24.028	+	iBAQ Myotubes_Fam134bKO_iBAQ Myoblasts_Fam134bKO			+	iBAQ Myotubes_Fam134bKO_iBAQ Myotubes_Scramble	+	iBAQ Myotubes_Scramble_iBAQ Myoblasts_Scramble	12	12	9	31.4	31.4	25.4	52.576	0	37.974	2534700000	68	4.04815	2.88496e-06	+	1.68616	0.00272818	3.15105	+	3.11948	0.89871	0.457902	-1.66721		-1.77489	2.55474	0.000886115
18.2244	18.2411	19.437	16.8632	18.6925	19.7561	18.5436	20.2025	21.5143	19.155	22.3948	22.2525	21.5729	22.0843	21.9757	21.9477	+	iBAQ Myotubes_Fam134bKO_iBAQ Myoblasts_Fam134bKO					+	iBAQ Myotubes_Scramble_iBAQ Myoblasts_Scramble	2	2	2	20	20	20	16.377	0	9.7063	287260000	13	3.16759	1.5361e-05	+	1.85235	0.00184116	3.13774	+	3.42547	NaN	1	0		NaN	0.315519	0.272941
20.0882	19.9641	20.5794	17.3603	20.6446	20.0583	19.8445	18.8508	22.4186	21.6906	22.7629	23.4266	24.7021	24.8496	25.0612	24.7719	+	iBAQ Myotubes_Fam134bKO_iBAQ Myoblasts_Fam134bKO			+	iBAQ Myotubes_Fam134bKO_iBAQ Myotubes_Scramble	+	iBAQ Myotubes_Scramble_iBAQ Myoblasts_Scramble	128	128	119	35.6	35.6	33.6	564.89	0	323.31	38990000000	598	5.24402	0	+	2.04665	0.0011891	3.07667	+	3.79869	0.166591	0.894548	-0.351555		-0.431161	3.07026	0.000505263
19.1881	21.9945	19.6674	19.7139	19.8052	18.7792	18.3629	21.3955	22.522	22.9303	23.3562	24.025	25.0899	25.5145	25.629	25.0581	+	iBAQ Myotubes_Fam134bKO_iBAQ Myoblasts_Fam134bKO			+	iBAQ Myotubes_Fam134bKO_iBAQ Myotubes_Scramble	+	iBAQ Myotubes_Scramble_iBAQ Myoblasts_Scramble	4	2	2	25.3	8.2	8.2	16.81	0.0018371	2.026	660280000	14	5.11272	0	+	2.3132	0.000755216	3.06738	+	4.34254	NaN	1	0		NaN	3.01447	0.000539683
19.2164	18.7198	18.2435	17.8933	22.0516	22.6558	22.5603	22.4112	21.0859	20.5813	21.5179	22.9446	22.8604	22.7409	22.8669	22.7232	+	iBAQ Myotubes_Fam134bKO_iBAQ Myoblasts_Fam134bKO	+	iBAQ Myoblasts_Fam134bKO_iBAQ Myoblasts_Scramble	+	iBAQ Myotubes_Fam134bKO_iBAQ Myotubes_Scramble	+	iBAQ Myotubes_Scramble_iBAQ Myoblasts_Scramble	7	7	7	19.5	19.5	19.5	57.187	0	70.434	2314400000	56	5.90231	0	+	2.67943	0.000495183	3.01417	+	5.16131	4.75679	0	-3.90149	+	-12.3112	1.32242	0.00639341
21.0589	21.9076	21.786	20.7884	22.8213	22.9326	23.3215	22.5554	24.3445	23.774	24.3673	24.9588	25.8303	25.6318	26.2192	25.8956	+	iBAQ Myotubes_Fam134bKO_iBAQ Myoblasts_Fam134bKO			+	iBAQ Myotubes_Fam134bKO_iBAQ Myotubes_Scramble	+	iBAQ Myotubes_Scramble_iBAQ Myoblasts_Scramble	39	39	39	58.2	58.2	58.2	103.08	0	219.86	15814000000	206	7.66306	0	+	3.73757	0	2.97598	+	8.15413	2.52953	0.119897	-1.52251	+	-4.81524	2.88324	0.000621762
19.9063	20.9164	19.6504	17.7688	19.4624	18.3791	19.6357	19.3621	22.9657	20.4711	23.7025	22.9112	22.8137	21.9299	22.202	21.7848	+	iBAQ Myotubes_Fam134bKO_iBAQ Myoblasts_Fam134bKO					+	iBAQ Myotubes_Scramble_iBAQ Myoblasts_Scramble	11	11	11	22.1	22.1	22.1	101.68	0	88.573	2762400000	54	3.06697	2.3733e-05	+	1.65658	0.00283041	2.95216	+	3.06615	0.192955	0.873208	0.350635		0.490386	0.173149	0.535458
17.382	20.5254	18.1067	18.4373	19.7552	20.0898	20.0419	19.825	23.1496	20.5808	20.3621	22.0073	21.3879	22.0723	21.4613	21.8258	+	iBAQ Myotubes_Fam134bKO_iBAQ Myoblasts_Fam134bKO					+	iBAQ Myotubes_Scramble_iBAQ Myoblasts_Scramble	9	9	9	11	11	11	136.2	0	15.935	2264300000	28	2.71715	5.30934e-05	+	1.67646	0.00276312	2.91205	+	3.10195	0.995435	0.429582	-1.31511		-1.9356	0.0874001	0.743046
19.9428	21.512	18.888	19.0815	17.6812	20.4937	19.3747	17.6284	23.0062	22.3709	22.5758	22.9974	25.267	23.8959	25.4619	25.0112	+	iBAQ Myotubes_Fam134bKO_iBAQ Myoblasts_Fam134bKO			+	iBAQ Myotubes_Fam134bKO_iBAQ Myotubes_Scramble	+	iBAQ Myotubes_Scramble_iBAQ Myoblasts_Scramble	7	7	7	57.7	57.7	57.7	20.374	0	35.015	1373500000	27	5.22048	0	+	2.46029	0.000588096	2.88153	+	4.66064	0.535496	0.63669	1.06159		1.15658	2.88066	0.000618557
23.9321	24.7095	24.5195	22.9977	23.4349	23.7557	24.2046	24.0274	27.1291	25.219	27.3244	27.8215	29.583	28.7904	29.6313	29.0238	+	iBAQ Myotubes_Fam134bKO_iBAQ Myoblasts_Fam134bKO			+	iBAQ Myotubes_Fam134bKO_iBAQ Myotubes_Scramble	+	iBAQ Myotubes_Scramble_iBAQ Myoblasts_Scramble	12	12	11	46.7	46.7	46.7	21.357	0	72.37	16874000000	179	6.25539	0	+	2.20576	0.000886895	2.83376	+	4.11854	0.169794	0.891404	0.184049		0.438452	2.11083	0.00134733
16.5126	17.3199	16.7468	16.7629	17.5653	21.0595	18.3114	17.1614	19.879	19.2918	19.3632	20.1383	21.9604	22.1275	22.518	22.1779	+	iBAQ Myotubes_Fam134bKO_iBAQ Myoblasts_Fam134bKO			+	iBAQ Myotubes_Fam134bKO_iBAQ Myotubes_Scramble	+	iBAQ Myotubes_Scramble_iBAQ Myoblasts_Scramble	6	6	6	14.6	14.6	14.6	54.936	0	9.2667	556520000	16	4.60259	0	+	4.38869	0	2.83254	+	10.6291	NaN	1	0		NaN	4.41532	0.000981132
22.3479	22.852	23.3815	20.5003	22.9202	23.3346	22.5227	22.1432	25.3674	23.5295	25.7499	25.6037	26.4678	26.64	26.9796	26.7912	+	iBAQ Myotubes_Fam134bKO_iBAQ Myoblasts_Fam134bKO			+	iBAQ Myotubes_Fam134bKO_iBAQ Myotubes_Scramble	+	iBAQ Myotubes_Scramble_iBAQ Myoblasts_Scramble	18	18	18	66.3	66.3	66.3	36.033	0	126.16	9284300000	116	4.58102	0	+	1.85837	0.00181931	2.79217	+	3.43676	0.281967	0.817025	-0.459753		-0.679028	1.69515	0.00267856
22.1077	22.8006	22.1325	20.9613	22.6153	22.6022	22.5847	22.2164	24.8902	23.4979	24.5758	26.0653	25.4347	26.0699	26.0945	25.7794	+	iBAQ Myotubes_Fam134bKO_iBAQ Myoblasts_Fam134bKO			+	iBAQ Myotubes_Fam134bKO_iBAQ Myotubes_Scramble	+	iBAQ Myotubes_Scramble_iBAQ Myoblasts_Scramble	13	13	13	52	52	52	35.294	0	73.585	5958700000	72	5.06768	0	+	2.25972	0.00078798	2.75677	+	4.23019	0.606107	0.588994	-0.504102		-1.28038	1.01983	0.0151582
19.3421	20.2492	19.349	18.1871	17.0048	17.988	18.6019	22.0481	21.5435	20.6401	24.0368	21.9317	24.5124	24.1353	24.3038	24.3058	+	iBAQ Myotubes_Fam134bKO_iBAQ Myoblasts_Fam134bKO			+	iBAQ Myotubes_Fam134bKO_iBAQ Myotubes_Scramble	+	iBAQ Myotubes_Scramble_iBAQ Myoblasts_Scramble	8	6	1	27.4	24.8	5.1	48.092	0	58.808	1519500000	31	3.42934	7.86075e-06	+	1.78739	0.00211706	2.75617	+	3.30452	0.117598	0.927246	0.371148		0.315892	1.7016	0.00266826
18.7878	20.3345	20.2323	18.3261	18.1423	19.3607	19.1088	20.2734	22.0275	21.2367	22.4135	22.9042	23.5162	23.0058	23.5914	22.9839	+	iBAQ Myotubes_Fam134bKO_iBAQ Myoblasts_Fam134bKO			+	iBAQ Myotubes_Fam134bKO_iBAQ Myotubes_Scramble	+	iBAQ Myotubes_Scramble_iBAQ Myoblasts_Scramble	11	11	11	21.3	21.3	21.3	77.06	0	16.281	2368300000	76	4.89321	0	+	2.34559	0.000720772	2.72527	+	4.41142	0.109698	0.933259	0.198874		0.296578	1.57036	0.00342733
23.7477	23.1533	23.7373	21.1119	23.4504	24.0542	23.931	23.7262	25.6669	24.3343	25.9736	26.579	26.5451	26.498	26.8266	26.3211	+	iBAQ Myotubes_Fam134bKO_iBAQ Myoblasts_Fam134bKO			+	iBAQ Myotubes_Fam134bKO_iBAQ Myotubes_Scramble	+	iBAQ Myotubes_Scramble_iBAQ Myoblasts_Scramble	28	28	27	68.2	68.2	66.7	57.943	0	323.31	19098000000	282	3.89955	2.71831e-06	+	1.863	0.00182449	2.70091	+	3.44547	0.638799	0.567304	-0.852918		-1.33687	0.957303	0.018395
21.0316	21.6527	20.039	20.2723	22.9625	23.2309	23.5445	23.5124	22.9515	22.3573	24.0532	24.3232	24.9332	24.8864	25.4964	25.1961	+	iBAQ Myotubes_Fam134bKO_iBAQ Myoblasts_Fam134bKO			+	iBAQ Myotubes_Fam134bKO_iBAQ Myotubes_Scramble	+	iBAQ Myotubes_Scramble_iBAQ Myoblasts_Scramble	11	10	10	47.8	44.9	44.9	37.482	0	91.978	4011400000	61	5.39381	0	+	2.39636	0.000677154	2.67241	+	4.52069	3.20979	0.077	-2.56371	+	-6.52797	1.90868	0.00175411
17.4484	15.7159	16.9917	17.4716	17.4623	17.1286	18.0132	18.2965	19.9189	18.9968	19.5217	19.7365	21.4357	21.8344	22.1795	21.1939	+	iBAQ Myotubes_Fam134bKO_iBAQ Myoblasts_Fam134bKO			+	iBAQ Myotubes_Fam134bKO_iBAQ Myotubes_Scramble	+	iBAQ Myotubes_Scramble_iBAQ Myoblasts_Scramble	13	13	3	16.3	16.3	5.8	111.79	0	11.162	881960000	25	6.54206	0	+	2.92265	0.000352725	2.63658	+	5.75876	0.837251	0.48375	-0.818233		-1.67247	3.43119	0.000824324
19.218	18.1345	17.7919	17.2528	18.0867	17.7284	19.5412	18.2811	20.1933	19.9272	20.5988	22.1467	20.5944	19.8581	20.2534	19.6498	+	iBAQ Myotubes_Fam134bKO_iBAQ Myoblasts_Fam134bKO					+	iBAQ Myotubes_Scramble_iBAQ Myoblasts_Scramble	5	5	5	21.8	21.8	21.8	35.344	0	5.6913	245580000	10	2.94548	2.78244e-05	+	2.17053	0.000945929	2.61722	+	4.04652	NaN	1	0		NaN	0.540026	0.0915696
17.503	16.2665	18.8821	18.1643	18.1641	18.4878	18.7178	17.9551	19.8112	20.5383	20.1385	20.6067	22.959	22.8078	23.0718	22.2871	+	iBAQ Myotubes_Fam134bKO_iBAQ Myoblasts_Fam134bKO			+	iBAQ Myotubes_Fam134bKO_iBAQ Myotubes_Scramble	+	iBAQ Myotubes_Scramble_iBAQ Myoblasts_Scramble	11	11	11	28.7	28.7	28.7	58.081	0	24.119	1133700000	36	6.42068	0	+	2.33354	0.000731	2.56967	+	4.38572	NaN	1	0		NaN	4.20591	0.000626506
20.4256	21.6463	20.8314	17.9795	21.6413	21.3199	20.6858	19.8207	22.8223	21.8518	23.3287	23.149	24.3064	24.816	24.9728	24.4975	+	iBAQ Myotubes_Fam134bKO_iBAQ Myoblasts_Fam134bKO			+	iBAQ Myotubes_Fam134bKO_iBAQ Myotubes_Scramble	+	iBAQ Myotubes_Scramble_iBAQ Myoblasts_Scramble	13	13	13	40	40	40	47.234	0	44.124	3524800000	85	3.95454	2.78164e-06	+	1.6213	0.00307018	2.56726	+	3.00296	0.307258	0.798358	-0.646203		-0.730024	2.66927	0.000836431
27.8805	28.2514	27.6769	26.2026	28.7451	29.074	28.6895	28.3926	29.9237	29.1333	30.3645	30.7836	31.3094	31.2338	31.3449	31.1886	+	iBAQ Myotubes_Fam134bKO_iBAQ Myoblasts_Fam134bKO			+	iBAQ Myotubes_Fam134bKO_iBAQ Myotubes_Scramble	+	iBAQ Myotubes_Scramble_iBAQ Myoblasts_Scramble	83	81	74	95.5	94	91.4	53.687	0	323.31	607170000000	2968	5.17847	0	+	2.36837	0.000703393	2.5484	+	4.46026	1.38932	0.30395	-1.22244	+	-2.59745	1.85746	0.00193579
18.9377	19.0366	19.103	17.1365	15.4176	16.9272	17.1796	15.9134	21.2138	20.1326	21.4933	21.5229	23.1489	22.9772	23.2517	23.2895	+	iBAQ Myotubes_Fam134bKO_iBAQ Myoblasts_Fam134bKO			+	iBAQ Myotubes_Fam134bKO_iBAQ Myotubes_Scramble	+	iBAQ Myotubes_Scramble_iBAQ Myoblasts_Scramble	36	36	11	30.7	30.7	9.9	196.66	0	152.6	4834100000	114	7.11384	0	+	2.34474	0.000720257	2.53721	+	4.40961	1.88094	0.20885	2.194	+	3.47927	3.09501	0.000532348
19.5084	19.4475	19.2811	16.7082	18.4291	17.1356	19.5724	18.6275	21.2131	20.469	21.3548	21.9039	22.9399	22.9639	23.437	22.8453	+	iBAQ Myotubes_Fam134bKO_iBAQ Myoblasts_Fam134bKO			+	iBAQ Myotubes_Fam134bKO_iBAQ Myotubes_Scramble	+	iBAQ Myotubes_Scramble_iBAQ Myoblasts_Scramble	168	168	168	32.9	32.9	32.9	867.08	0	284.35	23757000000	547	4.57318	0	+	1.82778	0.00186328	2.4989	+	3.3795	0.131791	0.920003	0.295151		0.350053	2.85568	0.000652658
19.7426	21.1944	16.8674	19.3515	21.2052	20.092	20.0542	20.4804	21.9698	20.5375	22.1573	22.4669	23.8707	23.9766	23.9291	23.3131	+	iBAQ Myotubes_Fam134bKO_iBAQ Myoblasts_Fam134bKO			+	iBAQ Myotubes_Fam134bKO_iBAQ Myotubes_Scramble	+	iBAQ Myotubes_Scramble_iBAQ Myoblasts_Scramble	7	7	7	20.3	20.3	20.3	53.109	0	28.063	1774400000	40	3.44263	7.91184e-06	+	1.33494	0.00622887	2.4939	+	2.50452	0.586402	0.600458	-1.16896		-1.24609	2.32883	0.00120206
17.8069	18.2787	18.0539	17.1416	18.5179	20.8104	17.8149	18.6905	19.961	19.048	20.4458	21.7327	22.2598	22.3856	22.0063	21.5351	+	iBAQ Myotubes_Fam134bKO_iBAQ Myoblasts_Fam134bKO			+	iBAQ Myotubes_Fam134bKO_iBAQ Myotubes_Scramble	+	iBAQ Myotubes_Scramble_iBAQ Myoblasts_Scramble	10	10	10	19.4	19.4	19.4	76.862	0	14.416	992740000	31	3.7699	6.47668e-06	+	2.17344	0.000948287	2.47658	+	4.05245	NaN	1	0		NaN	1.59991	0.00319024
20.0332	20.5105	21.0634	20.7262	19.9062	21.092	21.2262	20.7367	22.9824	22.1691	23.226	23.7464	24.5126	24.3575	24.6218	24.5588	+	iBAQ Myotubes_Fam134bKO_iBAQ Myoblasts_Fam134bKO			+	iBAQ Myotubes_Fam134bKO_iBAQ Myotubes_Scramble	+	iBAQ Myotubes_Scramble_iBAQ Myoblasts_Scramble	56	39	36	61.3	47.8	42	103.04	0	97.335	7778200000	173	6.70908	0	+	3.10074	0.000277317	2.44766	+	6.22715	0.165181	0.895164	-0.156961		-0.427943	2.36138	0.00118064
18.7504	18.2305	18.7732	17.6457	18.8099	18.0042	17.5991	18.2859	21.5458	19.2352	21.2749	21.0076	23.2273	23.0137	23.4495	22.4506	+	iBAQ Myotubes_Fam134bKO_iBAQ Myoblasts_Fam134bKO			+	iBAQ Myotubes_Fam134bKO_iBAQ Myotubes_Scramble	+	iBAQ Myotubes_Scramble_iBAQ Myoblasts_Scramble	5	5	5	17.5	17.5	17.5	32.081	0	16.584	711150000	18	6.15555	0	+	2.20836	0.000887464	2.41593	+	4.12389	NaN	1	0		NaN	2.15868	0.00125253
18.1206	18.477	18.097	14.9371	17.6802	17.4498	17.6025	19.2341	19.8693	19.3903	19.4545	20.5514	21.9877	20.8041	21.6252	21.0937	+	iBAQ Myotubes_Fam134bKO_iBAQ Myoblasts_Fam134bKO			+	iBAQ Myotubes_Fam134bKO_iBAQ Myotubes_Scramble	+	iBAQ Myotubes_Scramble_iBAQ Myoblasts_Scramble	66	1	1	56.2	1	1	109.75	0.0041891	1.6456	715810000	12	3.35631	8.74078e-06	+	1.48793	0.00418633	2.40847	+	2.76786	NaN	1	0		NaN	2.22101	0.0012721
21.6941	22.0527	19.3848	20.0243	22.5522	22.4168	21.2063	23.849	22.9531	21.5172	23.7661	24.5513	24.0673	25.3463	24.8477	25.611	+	iBAQ Myotubes_Fam134bKO_iBAQ Myoblasts_Fam134bKO			+	iBAQ Myotubes_Fam134bKO_iBAQ Myotubes_Scramble	+	iBAQ Myotubes_Scramble_iBAQ Myoblasts_Scramble	5	5	5	23.5	23.5	23.5	53.748	0	109.26	3225900000	33	2.79144	4.51821e-05	+	1.41183	0.00505489	2.4079	+	2.63612	1.06014	0.408996	-1.71707		-2.04312	1.28581	0.00711769
20.8913	23.1808	22.6955	19.7345	20.8962	21.4978	21.3946	22.4274	23.9407	22.7043	24.3619	25.1216	24.9915	24.7869	25.1507	24.6565	+	iBAQ Myotubes_Fam134bKO_iBAQ Myoblasts_Fam134bKO			+	iBAQ Myotubes_Fam134bKO_iBAQ Myotubes_Scramble	+	iBAQ Myotubes_Scramble_iBAQ Myoblasts_Scramble	13	13	13	47.9	47.9	47.9	37.548	0	95.516	5506900000	98	3.10198	2.1978e-05	+	1.35757	0.00593751	2.40661	+	2.54312	0.0284881	0.983669	0.0715404		0.0830557	0.83629	0.0278697
22.6627	21.6896	21.9855	20.1302	21.0986	21.5869	22.0337	21.7411	24.2809	22.6355	25.5672	23.4933	25.6693	27.0424	26.3444	26.5067	+	iBAQ Myotubes_Fam134bKO_iBAQ Myoblasts_Fam134bKO			+	iBAQ Myotubes_Fam134bKO_iBAQ Myotubes_Scramble	+	iBAQ Myotubes_Scramble_iBAQ Myoblasts_Scramble	10	5	5	32.5	24.5	24.5	29.88	0	44.844	4401600000	42	4.83756	0	+	1.5597	0.0035826	2.37719	+	2.89366	0.00112371	1	0.00192547		0.00337585	1.89383	0.00179543
19.3663	20.3836	21.2364	20.2195	21.4779	20.4088	18.3488	20.2527	22.8443	20.7683	22.8995	24.0659	23.8216	23.4832	24.4466	23.7254	+	iBAQ Myotubes_Fam134bKO_iBAQ Myoblasts_Fam134bKO			+	iBAQ Myotubes_Fam134bKO_iBAQ Myotubes_Scramble	+	iBAQ Myotubes_Scramble_iBAQ Myoblasts_Scramble	14	14	14	23.7	23.7	23.7	74.691	0	35.512	3178900000	75	3.25424	9.50872e-06	+	1.60966	0.00315634	2.34305	+	2.98222	0.086114	0.952664	0.179399		0.237547	0.860117	0.0258071
22.0021	21.9856	22.4966	20.5883	23.4081	24.4219	23.6739	23.9007	24.2453	23.04	23.9612	24.5307	25.9945	25.7974	25.4979	24.9636	+	iBAQ Myotubes_Fam134bKO_iBAQ Myoblasts_Fam134bKO			+	iBAQ Myotubes_Fam134bKO_iBAQ Myotubes_Scramble	+	iBAQ Myotubes_Scramble_iBAQ Myoblasts_Scramble	7	7	6	36.9	36.9	32.6	30.893	0	27.097	4234200000	80	4.82443	0	+	2.2279	0.000860677	2.17615	+	4.16415	2.38295	0.129255	-2.08297	+	-4.49167	2.20427	0.00127705
25.1192	25.3524	25.2508	23.3596	25.7441	26.1833	25.9479	25.6294	26.4477	26.2411	27.25	27.5137	28.2298	28.1488	28.4074	27.963	+	iBAQ Myotubes_Fam134bKO_iBAQ Myoblasts_Fam134bKO			+	iBAQ Myotubes_Fam134bKO_iBAQ Myotubes_Scramble	+	iBAQ Myotubes_Scramble_iBAQ Myoblasts_Scramble	31	31	29	71.8	71.8	67	54.084	0	323.31	61803000000	558	4.70108	0	+	2.00231	0.00136724	2.09263	+	3.71192	1.19316	0.354679	-1.10568		-2.2651	2.21065	0.00128641
20.254	19.1817	17.9822	16.9137	19.0393	19.1499	18.461	18.7656	20.8343	19.7668	21.2148	20.7831	23.3221	23.3185	23.3142	23.1827	+	iBAQ Myotubes_Fam134bKO_iBAQ Myoblasts_Fam134bKO			+	iBAQ Myotubes_Fam134bKO_iBAQ Myotubes_Scramble	+	iBAQ Myotubes_Scramble_iBAQ Myoblasts_Scramble	4	4	4	12.7	12.7	12.7	45.623	0	6.0828	982990000	13	5.05849	0	+	1.40439	0.00521119	2.06686	+	2.62333	NaN	1	0		NaN	3.82599	0.00101266
17.6155	19.2605	18.1839	15.9986	18.5493	17.4452	19.0141	17.9111	19.287	18.8328	20.5962	20.4019	19.2955	17.9362	19.852	19.8794	+	iBAQ Myotubes_Fam134bKO_iBAQ Myoblasts_Fam134bKO					+	iBAQ Myotubes_Scramble_iBAQ Myoblasts_Scramble	4	4	4	8.8	8.8	8.8	97.175	0	3.2629	355590000	6	1.29955	0.00146883	+	1.33668	0.00614592	2.01483	+	2.50749	0.248367	0.839853	-0.465251		-0.609636	0.375234	0.202412
18.3955	17.1854	18.4323	16.7816	16.5525	19.5944	19.4492	19.3499	18.8572	18.973	20.1193	20.8241	21.9739	21.8103	21.955	22.0206	+	iBAQ Myotubes_Fam134bKO_iBAQ Myoblasts_Fam134bKO			+	iBAQ Myotubes_Fam134bKO_iBAQ Myotubes_Scramble	+	iBAQ Myotubes_Scramble_iBAQ Myoblasts_Scramble	7	6	6	16.1	14.9	14.9	77.206	0	8.4516	672790000	18	3.49772	8.05755e-06	+	1.70405	0.00259794	1.99471	+	3.15188	0.578214	0.609301	-1.03782		-1.23179	2.49322	0.000915663
21.5773	22.9082	22.518	21.4449	22.5546	23.1508	22.7689	22.9834	24.4054	22.2511	24.5188	25.1166	25.6698	25.6493	25.1147	25.4996	+	iBAQ Myotubes_Fam134bKO_iBAQ Myoblasts_Fam134bKO			+	iBAQ Myotubes_Fam134bKO_iBAQ Myotubes_Scramble	+	iBAQ Myotubes_Scramble_iBAQ Myoblasts_Scramble	14	14	14	45	45	45	42.119	0	45.002	5579100000	100	3.72837	6.33914e-06	+	1.45903	0.0044777	1.96088	+	2.71764	1.02266	0.423418	-0.752331		-1.98082	1.15637	0.0100634
16.8979	17.6655	19.7775	17.4505	19.8816	17.0751	20.0391	19.1243	19.6262	20.0026	19.865	20.1235	20.9997	20.7843	21.5676	21.2881	+	iBAQ Myotubes_Fam134bKO_iBAQ Myoblasts_Fam134bKO			+	iBAQ Myotubes_Fam134bKO_iBAQ Myotubes_Scramble	+	iBAQ Myotubes_Scramble_iBAQ Myoblasts_Scramble	1	1	1	5.9	5.9	5.9	52.734	0	4.4909	340840000	3	2.50864	8.09372e-05	+	1.65176	0.00284395	1.95651	+	3.05749	0.540361	0.631883	-1.08219		-1.1652	3.10518	0.000541353
19.518	21.1589	20.3917	18.0742	20.5195	21.263	21.4331	20.5757	21.5942	20.928	22.0153	22.1024	23.2226	22.9181	23.2296	22.7129	+	iBAQ Myotubes_Fam134bKO_iBAQ Myoblasts_Fam134bKO			+	iBAQ Myotubes_Fam134bKO_iBAQ Myotubes_Scramble	+	iBAQ Myotubes_Scramble_iBAQ Myoblasts_Scramble	49	49	49	33.2	33.2	33.2	230.42	0	142.96	6455900000	154	3.29614	8.57219e-06	+	1.40559	0.00516984	1.87425	+	2.62538	0.827319	0.48398	-1.16212		-1.65587	2.43127	0.000969059
23.6346	23.7163	23.9587	21.8265	23.6147	23.771	23.6428	23.3831	25.3712	24.0866	25.2869	25.8016	25.7227	25.3473	25.8976	25.6481	+	iBAQ Myotubes_Fam134bKO_iBAQ Myoblasts_Fam134bKO					+	iBAQ Myotubes_Scramble_iBAQ Myoblasts_Scramble	16	13	13	74.8	63.8	63.8	32.373	0	92.832	7549100000	144	3.42005	7.8256e-06	+	1.63155	0.00297196	1.85255	+	3.02127	0.263571	0.831181	-0.318909		-0.641283	0.642439	0.0594511
20.8613	20.0727	18.7676	18.3059	19.1533	20.9257	19.2346	20.4918	21.3026	20.2835	21.5825	22.2432	22.0898	22.3231	21.9377	21.951	+	iBAQ Myotubes_Fam134bKO_iBAQ Myoblasts_Fam134bKO			+	iBAQ Myotubes_Fam134bKO_iBAQ Myotubes_Scramble	+	iBAQ Myotubes_Scramble_iBAQ Myoblasts_Scramble	36	1	0	45.5	1.7	0	124.61	0	35.809	1817800000	29	2.46908	8.57503e-05	+	1.38433	0.00559171	1.85109	+	2.5889	0.24809	0.83951	-0.449481		-0.609056	0.873073	0.0246583
24.8937	25.1734	24.7031	23.5701	24.8085	25.2076	25.0372	24.6379	26.436	25.9268	26.1482	27.2297	27.8614	27.8267	27.7075	27.811	+	iBAQ Myotubes_Fam134bKO_iBAQ Myoblasts_Fam134bKO			+	iBAQ Myotubes_Fam134bKO_iBAQ Myotubes_Scramble	+	iBAQ Myotubes_Scramble_iBAQ Myoblasts_Scramble	46	46	46	61.6	61.6	61.6	86.9	0	303.52	65534000000	758	5.775	0	+	2.19087	0.000935443	1.85005	+	4.08803	0.397153	0.734164	-0.337722		-0.904221	2.50902	0.000937591
25.0421	25.5457	24.8593	23.4522	25.7136	25.8638	25.9857	25.7544	26.3728	25.4788	26.8442	27.5633	27.1591	27.1891	27.3857	27.1332	+	iBAQ Myotubes_Fam134bKO_iBAQ Myoblasts_Fam134bKO			+	iBAQ Myotubes_Fam134bKO_iBAQ Myotubes_Scramble	+	iBAQ Myotubes_Scramble_iBAQ Myoblasts_Scramble	62	62	57	75.7	75.7	72.5	101.59	0	323.31	75010000000	995	3.10882	2.10053e-05	+	1.58535	0.00342415	1.83996	+	2.93902	1.29769	0.326511	-1.10457		-2.44125	0.722353	0.0430874
17.7407	19.4638	17.095	17.3927	19.5777	18.2344	19.8087	17.1408	19.2598	19.3934	19.896	20.4887	20.8271	21.5463	21.9469	20.7357	+	iBAQ Myotubes_Fam134bKO_iBAQ Myoblasts_Fam134bKO			+	iBAQ Myotubes_Fam134bKO_iBAQ Myotubes_Scramble	+	iBAQ Myotubes_Scramble_iBAQ Myoblasts_Scramble	3	3	3	12.4	12.4	12.4	54.258	0	11.797	303970000	10	2.87452	3.48317e-05	+	1.65586	0.00282975	1.83641	+	3.06486	NaN	1	0		NaN	2.01277	0.00149822
23.6654	24.9686	23.9502	23.187	24.9225	25.3731	24.8227	24.8886	25.575	24.9533	25.9844	26.5886	26.5391	26.6676	26.7036	26.7127	+	iBAQ Myotubes_Fam134bKO_iBAQ Myoblasts_Fam134bKO			+	iBAQ Myotubes_Fam134bKO_iBAQ Myotubes_Scramble	+	iBAQ Myotubes_Scramble_iBAQ Myoblasts_Scramble	22	22	22	69.6	69.6	69.6	41.704	0	193.97	17621000000	255	4.14339	3.02457e-06	+	1.94067	0.00164305	1.83253	+	3.5929	1.4306	0.297413	-1.05891	+	-2.66847	1.35645	0.00582846
23.4718	23.8026	24.0203	22.3494	24.2189	24.8236	24.357	24.4404	25.0272	23.8627	25.1731	26.2549	26.1863	26.2448	26.1665	26.2681	+	iBAQ Myotubes_Fam134bKO_iBAQ Myoblasts_Fam134bKO			+	iBAQ Myotubes_Fam134bKO_iBAQ Myotubes_Scramble	+	iBAQ Myotubes_Scramble_iBAQ Myoblasts_Scramble	15	15	15	43.6	43.6	43.6	41.008	0	246.74	8079100000	147	3.49021	8.03674e-06	+	1.45795	0.00448609	1.66843	+	2.71578	1.4296	0.295253	-1.04894	+	-2.66674	1.22618	0.00833745
20.7731	19.5061	20.6877	21.6141	21.1399	19.9263	18.4835	18.7728	22.4021	21.8954	22.6202	22.3302	24.376	24.1193	24.1633	23.7483	+	iBAQ Myotubes_Fam134bKO_iBAQ Myoblasts_Fam134bKO			+	iBAQ Myotubes_Fam134bKO_iBAQ Myotubes_Scramble	+	iBAQ Myotubes_Scramble_iBAQ Myoblasts_Scramble	6	6	6	35.3	35.3	35.3	19.38	0	7.1804	1153300000	36	4.83507	0	+	1.95943	0.00147351	1.66675	+	3.62894	0.692549	0.536993	1.06458		1.42883	3.96055	0.00123077
23.4996	22.8352	22.3548	22.3645	23.6163	22.9868	23.0133	22.9037	24.2326	23.1728	24.9965	25.0328	25.0047	25.4391	25.773	25.5914	+	iBAQ Myotubes_Fam134bKO_iBAQ Myoblasts_Fam134bKO			+	iBAQ Myotubes_Fam134bKO_iBAQ Myotubes_Scramble	+	iBAQ Myotubes_Scramble_iBAQ Myoblasts_Scramble	21	12	12	58.3	42.4	42.4	47.296	0	286.27	7383800000	112	4.11966	2.99963e-06	+	1.68094	0.00273934	1.59512	+	3.11004	0.53819	0.633627	-0.366482		-1.16135	1.24137	0.00800997
23.566	23.4579	23.6344	21.7574	25.3162	25.3263	24.8124	24.8251	24.6947	23.9722	24.6984	25.377	25.8568	25.7059	25.8493	25.8721	+	iBAQ Myotubes_Fam134bKO_iBAQ Myoblasts_Fam134bKO			+	iBAQ Myotubes_Fam134bKO_iBAQ Myotubes_Scramble	+	iBAQ Myotubes_Scramble_iBAQ Myoblasts_Scramble	38	38	0	47.9	47.9	0	124.95	0	245.39	25160000000	416	3.90068	2.71924e-06	+	1.59849	0.00329083	1.58164	+	2.96235	2.22367	0.148303	-1.96606	+	-4.15542	2.10944	0.0013636
19.8748	19.0706	18.2561	18.3134	17.2942	17.7159	15.9766	18.7141	20.5739	19.0798	21.4461	20.6735	22.8325	20.9423	21.3978	20.2074	+	iBAQ Myotubes_Fam134bKO_iBAQ Myoblasts_Fam134bKO					+	iBAQ Myotubes_Scramble_iBAQ Myoblasts_Scramble	5	5	5	12	12	12	65.076	0	25.91	832440000	20	3.16177	1.53257e-05	+	1.33686	0.00614719	1.5646	+	2.5078	1.11128	0.385459	1.45356		2.12826	0.56876	0.0807045
22.5107	22.7939	21.7164	21.1544	22.2013	22.388	22.3067	22.5123	23.5641	23.0484	23.1274	24.4452	25.0758	24.7893	25.0525	25.3107	+	iBAQ Myotubes_Fam134bKO_iBAQ Myoblasts_Fam134bKO			+	iBAQ Myotubes_Fam134bKO_iBAQ Myotubes_Scramble	+	iBAQ Myotubes_Scramble_iBAQ Myoblasts_Scramble	7	7	7	36.5	36.5	36.5	29.032	0	21.102	3046800000	65	5.05462	0	+	1.64802	0.00288015	1.50242	+	3.05078	0.348787	0.77037	-0.308256		-0.811751	2.37501	0.00111913
19.3652	19.2906	18.912	19.0424	20.0948	21.0819	19.552	20.1578	20.763	20.5595	20.5825	20.5999	22.152	22.2663	22.0654	21.3275	+	iBAQ Myotubes_Fam134bKO_iBAQ Myoblasts_Fam134bKO			+	iBAQ Myotubes_Fam134bKO_iBAQ Myotubes_Scramble	+	iBAQ Myotubes_Scramble_iBAQ Myoblasts_Scramble	5	5	5	20.8	20.8	20.8	44.591	0	3.6847	647580000	19	5.39671	0	+	4.8474	0	1.47366	+	12.7617	1.72823	0.265171	-1.06907	+	-3.19589	3.0537	0.000489796
24.0759	24.7045	24.0069	23.6229	23.9077	24.7159	24.4937	23.8586	25.1645	24.976	25.4001	26.6303	26.8323	26.6863	26.8546	26.4156	+	iBAQ Myotubes_Fam134bKO_iBAQ Myoblasts_Fam134bKO			+	iBAQ Myotubes_Fam134bKO_iBAQ Myotubes_Scramble	+	iBAQ Myotubes_Scramble_iBAQ Myoblasts_Scramble	16	16	16	62.3	62.3	62.3	34.134	0	151.8	11397000000	153	4.66058	0	+	1.79118	0.00209548	1.4402	+	3.31153	0.178052	0.88472	-0.141447		-0.457127	1.61363	0.00310163
19.841	20.802	19.3185	18.5865	20.0133	21.0075	20.4413	18.2189	21.2747	20.1239	21.2728	21.4237	21.9045	22.2278	22.5459	22.1994	+	iBAQ Myotubes_Fam134bKO_iBAQ Myoblasts_Fam134bKO			+	iBAQ Myotubes_Fam134bKO_iBAQ Myotubes_Scramble	+	iBAQ Myotubes_Scramble_iBAQ Myoblasts_Scramble	7	7	7	17.7	17.7	17.7	75.359	0	44.285	1463000000	38	2.47704	8.3386e-05	+	1.33106	0.00633167	1.38677	+	2.49791	0.141016	0.913137	-0.283254		-0.371907	1.96068	0.00160871
25.9138	27.3592	26.5592	25.5561	25.9094	26.6842	26.5556	26.6006	27.3358	27.1616	28.1086	28.0382	28.6582	28.5322	28.5652	28.7184	+	iBAQ Myotubes_Fam134bKO_iBAQ Myoblasts_Fam134bKO			+	iBAQ Myotubes_Fam134bKO_iBAQ Myotubes_Scramble	+	iBAQ Myotubes_Scramble_iBAQ Myoblasts_Scramble	13	13	13	45.8	45.8	45.8	17.725	0	62.313	32901000000	337	4.11048	2.98842e-06	+	1.52554	0.00381664	1.31399	+	2.83358	0.0746715	0.960664	-0.0903721		-0.208104	2.10271	0.0013518
24.7439	24.9083	24.6426	23.5355	24.5626	24.8329	24.6924	24.5301	25.7631	25.0128	25.6642	26.5465	26.6543	26.5456	26.7416	26.3534	+	iBAQ Myotubes_Fam134bKO_iBAQ Myoblasts_Fam134bKO			+	iBAQ Myotubes_Fam134bKO_iBAQ Myotubes_Scramble	+	iBAQ Myotubes_Scramble_iBAQ Myoblasts_Scramble	52	52	51	57.5	57.5	56.9	129.7	0	323.31	47456000000	650	4.10477	2.97287e-06	+	1.56893	0.00352712	1.28908	+	2.90996	0.251376	0.83765	-0.19693		-0.615933	1.35752	0.00583825
23.982	23.5443	22.8489	23.0419	24.6635	24.0548	24.2348	24.4018	24.789	24.0314	24.5111	25.2289	25.8393	25.4417	25.6326	25.6364	+	iBAQ Myotubes_Fam134bKO_iBAQ Myoblasts_Fam134bKO			+	iBAQ Myotubes_Fam134bKO_iBAQ Myotubes_Scramble	+	iBAQ Myotubes_Scramble_iBAQ Myoblasts_Scramble	13	13	13	43.1	43.1	43.1	47.874	0	136.48	8551100000	149	4.56906	0	+	1.93933	0.00164127	1.28581	+	3.59033	1.859	0.218504	-0.984444	+	-3.43795	2.03761	0.00149474
17.0931	18.7477	17.9608	16.7184	19.8237	19.0279	21.1636	16.6623	18.6723	18.5971	18.8065	19.5142	21.6791	22.1271	22.31	21.9143	+	iBAQ Myotubes_Fam134bKO_iBAQ Myoblasts_Fam134bKO			+	iBAQ Myotubes_Fam134bKO_iBAQ Myotubes_Scramble	+	iBAQ Myotubes_Scramble_iBAQ Myoblasts_Scramble	3	3	3	17.5	17.5	17.5	30.453	0	7.0597	246280000	7	3.15709	1.73337e-05	+	1.35092	0.00607485	1.26749	+	2.53177	NaN	1	0		NaN	4.77988	0
19.1311	19.5942	18.2466	18.6432	21.6629	21.1406	21.3667	20.1435	19.5714	19.4514	19.8176	20.3236	22.7626	22.3836	22.1364	22.7671	+	iBAQ Myotubes_Fam134bKO_iBAQ Myoblasts_Fam134bKO			+	iBAQ Myotubes_Fam134bKO_iBAQ Myotubes_Scramble	+	iBAQ Myotubes_Scramble_iBAQ Myoblasts_Scramble	3	3	3	9.4	9.4	9.4	37.064	0.0013844	2.1227	826080000	17	5.72217	0	+	1.34975	0.00607358	0.887208	+	2.52976	2.58188	0.131394	-2.17462	+	-4.9343	4.47622	0.001
24.7449	25.1171	24.1988	24.7311	25.5651	25.5763	24.9767	24.9085	23.6857	23.656	24.1287	24.2628	24.712	24.8277	24.6906	24.8892	+	iBAQ Myotubes_Fam134bKO_iBAQ Myoblasts_Fam134bKO			+	iBAQ Myotubes_Fam134bKO_iBAQ Myotubes_Scramble	+	iBAQ Myotubes_Scramble_iBAQ Myoblasts_Scramble	41	20	20	75.4	46.4	46.4	46.402	0	287.86	10497000000	156	3.30105	8.59522e-06	+	1.6958	0.00265426	-0.764695	+	-3.13693	1.11269	0.385553	-0.558656		-2.13061	2.7177	0.00085259
24.0121	24.2648	23.7273	23.4349	25.1546	25.4532	25.1592	25.3485	22.8597	22.6643	23.5476	22.7884	24.2049	23.6373	23.7469	23.6709	+	iBAQ Myotubes_Fam134bKO_iBAQ Myoblasts_Fam134bKO	+	iBAQ Myoblasts_Fam134bKO_iBAQ Myoblasts_Scramble	+	iBAQ Myotubes_Fam134bKO_iBAQ Myotubes_Scramble	+	iBAQ Myotubes_Scramble_iBAQ Myoblasts_Scramble	11	11	11	56.9	56.9	56.9	23.366	0	47.705	4151800000	71	5.74023	0	+	1.81062	0.00189819	-0.894795	+	-3.34756	3.48074	0.0437143	-1.41909	+	-7.3256	1.9276	0.00167948
21.6059	21.3555	20.4543	21.4	21.786	22.2917	21.9998	21.7061	20.4778	20.4481	20.3491	19.7766	20.484	19.89	18.1125	19.8135	+	iBAQ Myotubes_Fam134bKO_iBAQ Myoblasts_Fam134bKO					+	iBAQ Myotubes_Scramble_iBAQ Myoblasts_Scramble	6	6	6	13.7	13.7	13.7	69.047	0	33.609	985920000	15	3.15522	1.73204e-05	+	1.67265	0.00277432	-0.941028	+	-3.09507	1.3807	0.30944	-0.741975	+	-2.58267	0.608008	0.0684422
24.4628	24.2442	24.4823	22.9766	24.9355	24.6654	24.3479	24.5189	23.2748	22.7656	23.2542	23.0359	24.8204	24.507	24.7499	24.7068	+	iBAQ Myotubes_Fam134bKO_iBAQ Myoblasts_Fam134bKO			+	iBAQ Myotubes_Fam134bKO_iBAQ Myotubes_Scramble			3	3	3	15.1	15.1	15.1	20.619	0	4.5524	1294900000	20	3.4382	7.89177e-06	+	1.35318	0.00603305	-0.95885	+	-2.53562	0.743065	0.511464	-0.575469		-1.51443	4.65579	0.00126829
24.8421	24.9911	24.9264	24.3319	24.7626	22.5085	22.7629	23.7068	23.3067	23.2237	23.7815	24.8296	25.4314	25.2601	25.2129	25.1348	+	iBAQ Myotubes_Fam134bKO_iBAQ Myoblasts_Fam134bKO			+	iBAQ Myotubes_Fam134bKO_iBAQ Myotubes_Scramble	+	iBAQ Myotubes_Scramble_iBAQ Myoblasts_Scramble	3	2	2	36.5	16.3	16.3	11.813	0	31.177	2780700000	46	2.19659	0.000163683	+	1.31947	0.00654711	-0.98751	+	-2.47821	1.33629	0.317377	1.33768	+	2.50682	2.11677	0.00135206
20.2259	20.44	20.3449	19.7683	19.9337	20.9845	20.3256	20.6134	18.8162	18.8412	19.3645	19.7771	19.6267	20.4113	21.0927	20.3935	+	iBAQ Myotubes_Fam134bKO_iBAQ Myoblasts_Fam134bKO			+	iBAQ Myotubes_Fam134bKO_iBAQ Myotubes_Scramble			2	2	2	7.5	7.5	7.5	50.779	0	6.3363	498960000	17	2.10379	0.000193972	+	1.96003	0.00147391	-0.995049	+	-3.63008	0.452683	0.690644	-0.269554		-1.0074	1.69029	0.00271399
25.8528	25.5914	25.2335	24.8586	25.5551	26.3383	25.6878	25.5628	24.5927	23.3002	24.9379	24.4704	24.3236	24.5317	24.7759	24.0918	+	iBAQ Myotubes_Fam134bKO_iBAQ Myoblasts_Fam134bKO					+	iBAQ Myotubes_Scramble_iBAQ Myoblasts_Scramble	7	7	5	54.2	54.2	35.5	19.133	0	134.23	6618200000	101	2.66418	5.58263e-05	+	1.3575	0.00593502	-1.05876	+	-2.54299	0.679728	0.542271	-0.401933		-1.40699	0.100685	0.708235
23.9917	24.326	23.7542	22.9753	23.4948	23.6767	23.2565	23.2526	22.6812	22.1633	22.7354	23.2268	24.0929	23.979	24.2504	24.0825	+	iBAQ Myotubes_Fam134bKO_iBAQ Myoblasts_Fam134bKO			+	iBAQ Myotubes_Fam134bKO_iBAQ Myotubes_Scramble	+	iBAQ Myotubes_Scramble_iBAQ Myoblasts_Scramble	91	91	11	29.1	29.1	4.2	469.78	0	323.31	36619000000	744	2.85512	3.64656e-05	+	1.5877	0.00339977	-1.06013	+	-2.94318	0.515083	0.649555	0.341639		1.12025	3.10342	0.000540338
21.2117	21.1881	21.0332	20.9782	21.9534	22.1388	22.1578	22.262	19.302	19.4483	20.3136	21.0549	20.9278	21.6679	21.8654	21.9151	+	iBAQ Myotubes_Fam134bKO_iBAQ Myoblasts_Fam134bKO	+	iBAQ Myoblasts_Fam134bKO_iBAQ Myoblasts_Scramble	+	iBAQ Myotubes_Fam134bKO_iBAQ Myotubes_Scramble	+	iBAQ Myotubes_Scramble_iBAQ Myoblasts_Scramble	11	11	11	21.9	21.9	21.9	83.127	0	39.058	1769100000	51	3.51452	6.94444e-06	+	1.3928	0.00539337	-1.07306	+	-2.60342	4.67315	0	-1.02521	+	-11.9087	1.80902	0.00214323
25.6482	26.5861	25.9061	25.244	26.3567	26.2602	25.7987	25.8519	24.8958	24.2689	24.9553	24.958	26.7542	26.5215	26.7299	25.9363	+	iBAQ Myotubes_Fam134bKO_iBAQ Myoblasts_Fam134bKO			+	iBAQ Myotubes_Fam134bKO_iBAQ Myotubes_Scramble	+	iBAQ Myotubes_Scramble_iBAQ Myoblasts_Scramble	7	7	7	56	56	56	13.36	0	53.722	5213800000	103	3.36334	8.75992e-06	+	1.77641	0.00216939	-1.07657	+	-3.28425	0.292498	0.809496	-0.220772		-0.700385	3.29387	0.000663043
24.483	24.6875	24.2978	22.8466	24.895	25.2122	24.4791	23.969	22.8052	22.8353	22.705	23.4855	24.1897	24.7326	24.5323	24.3968	+	iBAQ Myotubes_Fam134bKO_iBAQ Myoblasts_Fam134bKO			+	iBAQ Myotubes_Fam134bKO_iBAQ Myotubes_Scramble			21	18	18	45.7	40.5	40.5	74.252	0	119.69	11034000000	140	2.42716	9.41274e-05	+	1.31189	0.00671941	-1.12096	+	-2.46534	0.518322	0.647359	-0.560082		-1.12603	3.41097	0.000807947
27.9119	28.4257	27.069	27.361	28.097	28.0573	27.7035	27.9261	26.1612	26.2125	26.6255	27.2483	27.7747	27.8477	28.142	27.8134	+	iBAQ Myotubes_Fam134bKO_iBAQ Myoblasts_Fam134bKO			+	iBAQ Myotubes_Fam134bKO_iBAQ Myotubes_Scramble			13	13	13	52.3	52.3	52.3	24.603	0	139.28	37239000000	307	2.86688	3.65939e-05	+	1.55422	0.0035973	-1.13002	+	-2.88401	0.348268	0.770989	-0.254103		-0.810743	2.62328	0.000810345
23.9336	24.1205	22.2726	23.4558	23.797	24.1466	23.4145	24.2032	22.2705	22.127	21.9705	22.8759	23.1886	23.4576	23.3444	21.7242	+	iBAQ Myotubes_Fam134bKO_iBAQ Myoblasts_Fam134bKO					+	iBAQ Myotubes_Scramble_iBAQ Myoblasts_Scramble	5	5	5	61	61	61	14.904	0	78.629	1540100000	39	1.61652	0.000600457	+	1.31239	0.00671008	-1.13466	+	-2.46618	0.438076	0.700534	-0.444704		-0.980533	0.657812	0.0558799
29.484	29.8534	28.6423	29.1674	29.6663	29.9376	29.6282	29.9723	28.2249	27.3823	28.089	28.8691	30.1573	29.8639	29.974	29.9716	+	iBAQ Myotubes_Fam134bKO_iBAQ Myoblasts_Fam134bKO			+	iBAQ Myotubes_Fam134bKO_iBAQ Myotubes_Scramble	+	iBAQ Myotubes_Scramble_iBAQ Myoblasts_Scramble	23	23	22	89.4	89.4	83.1	22.749	0	188.03	168740000000	365	3.794	6.54022e-06	+	1.54906	0.00365889	-1.14548	+	-2.87491	0.969917	0.437816	-0.514303		-1.89322	2.99724	0.000614907
28.9591	29.2364	28.9218	27.6198	28.5756	28.8416	28.7552	28.7741	27.6873	26.8397	27.3868	28.2319	28.767	28.6249	28.7746	28.5445	+	iBAQ Myotubes_Fam134bKO_iBAQ Myoblasts_Fam134bKO			+	iBAQ Myotubes_Fam134bKO_iBAQ Myotubes_Scramble			22	22	22	76.5	76.5	76.5	27.623	0	309.14	80741000000	679	2.04016	0.000229008	+	1.31675	0.00661164	-1.14788	+	-2.4736	0.0501241	0.97373	-0.0523443		-0.142967	2.0749	0.00139307
27.8862	28.2297	27.7847	26.5851	27.0027	27.3583	27.0759	27.0534	26.5111	25.7236	26.5873	26.9927	26.5375	26.8187	26.7709	26.4759	+	iBAQ Myotubes_Fam134bKO_iBAQ Myoblasts_Fam134bKO					+	iBAQ Myotubes_Scramble_iBAQ Myoblasts_Scramble	24	24	24	64	64	64	44.783	0	255.08	50403000000	446	1.78377	0.000401959	+	1.40191	0.00526109	-1.16774	+	-2.61905	0.651434	0.559436	0.498831		1.35858	0.296091	0.300685
22.4418	23.5156	22.3601	21.9181	23.0406	23.4413	22.9136	22.9366	21.132	20.5374	21.6693	22.0732	22.361	22.77	23.2206	22.8446	+	iBAQ Myotubes_Fam134bKO_iBAQ Myoblasts_Fam134bKO			+	iBAQ Myotubes_Fam134bKO_iBAQ Myotubes_Scramble			31	31	28	39.2	39.2	36.6	115.2	0	88.632	6368200000	125	2.57508	6.74012e-05	+	1.35382	0.00601506	-1.2059	+	-2.53671	0.707364	0.530847	-0.524142		-1.45401	2.06553	0.00141412
20.1177	20.5585	20.0135	19.0979	20.8784	20.0843	20.257	19.3905	19.0323	18.2341	18.7691	18.919	19.9501	20.1333	19.7233	19.3297	+	iBAQ Myotubes_Fam134bKO_iBAQ Myoblasts_Fam134bKO			+	iBAQ Myotubes_Fam134bKO_iBAQ Myotubes_Scramble			5	4	4	9.4	7.3	7.3	76.058	0	6.2392	486930000	14	2.10312	0.00019386	+	1.84637	0.00184884	-1.20824	+	-3.41425	0.185934	0.880229	-0.205661		-0.474786	2.25828	0.00124188
23.1513	22.534	23.2581	22.3243	23.1544	23.5167	23.426	23.0861	21.7203	20.6723	21.9972	22.0436	23.5413	22.7065	23.3712	23.041	+	iBAQ Myotubes_Fam134bKO_iBAQ Myoblasts_Fam134bKO			+	iBAQ Myotubes_Fam134bKO_iBAQ Myotubes_Scramble			10	10	10	27.9	27.9	27.9	70.095	0	108.09	3606200000	71	3.17217	1.53965e-05	+	1.65928	0.00282419	-1.20858	+	-3.071	0.976544	0.438035	-0.478855		-1.90423	2.25091	0.00125318
26.8082	26.8654	25.8134	25.3619	26.2229	26.7512	25.7429	26.1903	24.6756	24.5995	25.055	25.6403	25.9016	25.7868	26.1147	25.8588	+	iBAQ Myotubes_Fam134bKO_iBAQ Myoblasts_Fam134bKO			+	iBAQ Myotubes_Fam134bKO_iBAQ Myotubes_Scramble	+	iBAQ Myotubes_Scramble_iBAQ Myoblasts_Scramble	9	9	9	66.2	66.2	66.2	17.09	0	30.513	8474600000	96	1.89967	0.000316589	+	1.48375	0.00426228	-1.21964	+	-2.76059	0.0115305	0.994747	-0.0145736		-0.034236	2.00707	0.00151394
23.348	23.711	23.2922	22.0662	23.17	23.4803	23.5954	23.4404	22.1439	20.8948	22.1698	22.3145	23.2038	23.217	23.4342	23.5563	+	iBAQ Myotubes_Fam134bKO_iBAQ Myoblasts_Fam134bKO			+	iBAQ Myotubes_Fam134bKO_iBAQ Myotubes_Scramble			21	21	21	42.3	42.3	42.3	79.343	0	80.489	5610800000	94	2.50328	8.2483e-05	+	1.33772	0.00615359	-1.2236	+	-2.50925	0.373012	0.757518	-0.317121		-0.858401	2.29639	0.00122926
27.5291	27.5411	27.3958	26.5288	27.268	27.471	27.5688	27.5544	25.8372	25.2724	26.0713	26.9044	27.1846	27.0359	27.1566	26.9795	+	iBAQ Myotubes_Fam134bKO_iBAQ Myoblasts_Fam134bKO			+	iBAQ Myotubes_Fam134bKO_iBAQ Myotubes_Scramble	+	iBAQ Myotubes_Scramble_iBAQ Myoblasts_Scramble	39	39	2	64.3	64.3	6.5	58.336	0	323.31	63697000000	670	2.69571	5.36433e-05	+	1.58998	0.00340132	-1.22737	+	-2.94722	0.374181	0.756313	-0.216825		-0.860635	1.68644	0.00272203
29.3604	29.7	28.7288	28.0343	29.0394	29.388	29.3911	29.1209	27.5567	26.9091	28.0699	28.3575	28.5953	28.63	28.7939	28.8512	+	iBAQ Myotubes_Fam134bKO_iBAQ Myoblasts_Fam134bKO			+	iBAQ Myotubes_Fam134bKO_iBAQ Myotubes_Scramble	+	iBAQ Myotubes_Scramble_iBAQ Myoblasts_Scramble	49	49	12	83.7	83.7	16.3	73.884	0	323.31	286630000000	2069	2.24577	0.000137986	+	1.35437	0.00600544	-1.2326	+	-2.53765	0.310962	0.795055	-0.278953		-0.737412	1.65839	0.00279051
25.3854	26.2498	24.5067	24.2422	26.0497	26.247	25.747	25.7989	24.2176	23.5819	23.5787	24.061	25.4272	25.1481	25.7084	25.474	+	iBAQ Myotubes_Fam134bKO_iBAQ Myoblasts_Fam134bKO			+	iBAQ Myotubes_Fam134bKO_iBAQ Myotubes_Scramble	+	iBAQ Myotubes_Scramble_iBAQ Myoblasts_Scramble	7	7	7	66.9	66.9	66.9	16.32	0	78.967	4061600000	95	3.23085	1.04712e-05	+	1.36272	0.00584758	-1.23623	+	-2.55191	0.937215	0.446282	-0.86464		-1.8389	3.65211	0.000769231
26.1937	26.5058	25.8461	25.1049	26.5645	26.554	26.6501	26.0213	24.6183	24.2092	24.7383	25.1236	25.9003	25.2509	25.7912	25.568	+	iBAQ Myotubes_Fam134bKO_iBAQ Myoblasts_Fam134bKO			+	iBAQ Myotubes_Fam134bKO_iBAQ Myotubes_Scramble	+	iBAQ Myotubes_Scramble_iBAQ Myoblasts_Scramble	12	12	12	40.4	40.4	40.4	29.8	0	96.085	14395000000	205	3.38685	7.74336e-06	+	1.88803	0.00177673	-1.24026	+	-3.49268	0.795915	0.492809	-0.534859		-1.60331	2.16561	0.00126413
27.069	27.5924	26.2911	25.9253	26.7114	26.9198	27.0028	26.9486	24.8105	25.7065	25.5004	25.8994	25.0933	26.215	25.6355	26.1954	+	iBAQ Myotubes_Fam134bKO_iBAQ Myoblasts_Fam134bKO					+	iBAQ Myotubes_Scramble_iBAQ Myoblasts_Scramble	19	19	19	49.3	49.3	49.3	41.639	0	221.89	24254000000	322	2.2615	0.000134373	+	1.49966	0.00406884	-1.24026	+	-2.78832	0.180101	0.883175	-0.176187		-0.461732	0.371687	0.206415
28.4816	28.6225	27.7457	27.4802	28.5817	28.3926	27.949	27.5207	26.5943	26.317	26.7567	27.681	28.1369	27.9235	28.1517	27.9427	+	iBAQ Myotubes_Fam134bKO_iBAQ Myoblasts_Fam134bKO			+	iBAQ Myotubes_Fam134bKO_iBAQ Myotubes_Scramble			27	27	27	56.7	56.7	56.7	69.062	0	323.31	92588000000	580	2.21837	0.000152932	+	1.65825	0.00283505	-1.24522	+	-3.06915	0.0267272	0.984818	-0.0285296		-0.0780662	2.13805	0.00131718
27.7817	28.2947	27.5976	26.4616	28.1519	28.3692	27.9725	27.9967	26.2551	25.4384	26.6277	26.828	27.2982	27.596	27.5525	27.6379	+	iBAQ Myotubes_Fam134bKO_iBAQ Myoblasts_Fam134bKO			+	iBAQ Myotubes_Fam134bKO_iBAQ Myotubes_Scramble	+	iBAQ Myotubes_Scramble_iBAQ Myoblasts_Scramble	58	58	50	55	55	49.6	116.45	0	323.31	141910000000	1299	2.7185	5.31532e-05	+	1.34723	0.0060685	-1.24662	+	-2.52547	0.723711	0.522087	-0.588671		-1.48172	2.09889	0.00136493
27.8086	28.1403	26.96	26.5601	28.2633	28.2663	28.0322	27.9879	26.0878	25.8463	25.8566	26.6722	27.7019	27.598	27.908	27.8684	+	iBAQ Myotubes_Fam134bKO_iBAQ Myoblasts_Fam134bKO			+	iBAQ Myotubes_Fam134bKO_iBAQ Myotubes_Scramble	+	iBAQ Myotubes_Scramble_iBAQ Myoblasts_Scramble	27	27	27	64.8	64.8	64.8	42.295	0	266.36	50621000000	544	3.88678	2.70544e-06	+	1.63117	0.00297127	-1.25151	+	-3.0206	1.07088	0.405865	-0.770155		-2.06098	3.69007	0.000812183
19.2487	18.867	19.6167	18.0874	19.8151	20.9128	20.598	18.602	17.9206	16.7404	18.3499	17.8017	15.5521	16.3367	17.4011	17.6142	+	iBAQ Myotubes_Fam134bKO_iBAQ Myoblasts_Fam134bKO			+	iBAQ Myotubes_Fam134bKO_iBAQ Myotubes_Scramble	+	iBAQ Myotubes_Scramble_iBAQ Myoblasts_Scramble	2	2	2	7.8	7.8	7.8	66.636	0	31.282	220250000	2	3.07862	2.28231e-05	+	1.41734	0.00501373	-1.25182	+	-2.6456	0.844226	0.478485	-1.02701		-1.68411	0.827576	0.0287658
28.548	29.1144	28.218	27.1685	27.9135	28.3173	28.1763	28.098	26.918	26.1827	27.2083	27.6871	28.7784	28.6534	28.7601	28.7079	+	iBAQ Myotubes_Fam134bKO_iBAQ Myoblasts_Fam134bKO			+	iBAQ Myotubes_Fam134bKO_iBAQ Myotubes_Scramble	+	iBAQ Myotubes_Scramble_iBAQ Myoblasts_Scramble	20	20	20	73.9	73.9	73.9	31.732	0	323.31	79432000000	629	2.43138	9.25193e-05	+	1.30145	0.00688903	-1.26319	+	-2.44763	0.121653	0.925634	0.135967		0.325721	2.80279	0.000744292
28.8001	29.1993	28.9041	27.6841	28.5612	28.8781	28.7658	28.5768	27.385	26.3832	27.5462	28.2201	28.5236	28.2712	28.7586	28.2839	+	iBAQ Myotubes_Fam134bKO_iBAQ Myoblasts_Fam134bKO			+	iBAQ Myotubes_Fam134bKO_iBAQ Myotubes_Scramble	+	iBAQ Myotubes_Scramble_iBAQ Myoblasts_Scramble	19	19	19	95.3	95.3	95.3	27.254	0	323.31	69724000000	556	1.9029	0.000310773	+	1.33597	0.00620033	-1.26328	+	-2.50628	0.0499799	0.973764	-0.0485616		-0.142576	1.45618	0.00444603
34.1078	34.1266	33.8889	32.8705	33.9698	34.0171	33.8164	33.8031	32.2853	31.8594	32.5718	33.2206	33.3646	33.377	33.4334	33.4622	+	iBAQ Myotubes_Fam134bKO_iBAQ Myoblasts_Fam134bKO			+	iBAQ Myotubes_Fam134bKO_iBAQ Myotubes_Scramble	+	iBAQ Myotubes_Scramble_iBAQ Myoblasts_Scramble	43	43	7	93.4	93.4	14.7	35.81	0	323.31	3144400000000	6050	2.72781	5.33816e-05	+	1.65549	0.00282909	-1.26416	+	-3.06419	0.200251	0.870253	-0.153172		-0.506472	1.74505	0.0024295
25.0737	25.3373	24.8854	23.838	24.8935	25.2829	23.9533	24.481	23.7043	22.4582	23.6493	24.243	25.7322	25.405	25.8026	25.5606	+	iBAQ Myotubes_Fam134bKO_iBAQ Myoblasts_Fam134bKO			+	iBAQ Myotubes_Fam134bKO_iBAQ Myotubes_Scramble	+	iBAQ Myotubes_Scramble_iBAQ Myoblasts_Scramble	12	12	12	71.1	71.1	71.1	17.633	0	22.603	4463700000	114	2.64995	5.56783e-05	+	1.35663	0.00596354	-1.26988	+	-2.5415	0.111526	0.931864	0.130916		0.301067	2.80233	0.000742597
21.634	21.2152	21.6339	20.2923	21.4763	20.8727	21.6955	19.6506	19.6453	19.0888	20.1836	20.7752	20.9464	20.7105	21.252	21.1101	+	iBAQ Myotubes_Fam134bKO_iBAQ Myoblasts_Fam134bKO			+	iBAQ Myotubes_Fam134bKO_iBAQ Myotubes_Scramble			13	12	10	9.1	8.6	7.8	204.57	0	60.197	2635900000	69	1.08995	0.00282104	+	1.41739	0.00501481	-1.27061	+	-2.64569	0.190422	0.874822	0.27009		0.484773	1.53425	0.0035949
28.3449	28.6574	27.7391	27.0324	28.1811	28.2095	28.6528	28.2713	26.7494	25.62	26.9845	27.33	28.0567	27.7373	27.9214	27.7197	+	iBAQ Myotubes_Fam134bKO_iBAQ Myoblasts_Fam134bKO			+	iBAQ Myotubes_Fam134bKO_iBAQ Myotubes_Scramble	+	iBAQ Myotubes_Scramble_iBAQ Myoblasts_Scramble	24	18	18	86.1	71.1	71.1	18.709	0	222.67	43235000000	383	2.30082	0.000121286	+	1.31441	0.00670654	-1.27249	+	-2.46961	0.463649	0.685696	-0.385231		-1.02745	1.69586	0.00268015
27.5836	28.6253	27.3894	26.9234	28.2922	28.3027	28.4581	28.0003	25.7641	25.7847	26.6898	27.1586	28.2265	27.6084	27.9046	27.6695	+	iBAQ Myotubes_Fam134bKO_iBAQ Myoblasts_Fam134bKO			+	iBAQ Myotubes_Fam134bKO_iBAQ Myotubes_Scramble	+	iBAQ Myotubes_Scramble_iBAQ Myoblasts_Scramble	9	9	9	62	62	62	12.097	0	77.071	21430000000	229	2.82861	3.99814e-05	+	1.37328	0.00572501	-1.28112	+	-2.56997	0.854947	0.470928	-0.632914		-1.702	2.16313	0.00126179
26.2897	26.3836	25.3031	24.8116	26.0191	26.07	25.8569	25.2729	24.6231	24.2924	24.5882	24.1409	26.4187	26.1139	26.3245	26.3879	+	iBAQ Myotubes_Fam134bKO_iBAQ Myoblasts_Fam134bKO			+	iBAQ Myotubes_Fam134bKO_iBAQ Myotubes_Scramble	+	iBAQ Myotubes_Scramble_iBAQ Myoblasts_Scramble	7	7	7	42.4	42.4	42.4	16.859	0	22.192	7235800000	116	3.37818	7.7135e-06	+	1.73604	0.00236311	-1.28582	+	-3.21014	0.0924889	0.94759	-0.107736		-0.253716	5.08828	0
24.7055	24.7106	23.6104	23.4269	24.7841	24.9546	24.691	24.5568	22.9243	22.3796	23.3542	22.5836	23.725	23.4749	24.2703	23.934	+	iBAQ Myotubes_Fam134bKO_iBAQ Myoblasts_Fam134bKO			+	iBAQ Myotubes_Fam134bKO_iBAQ Myotubes_Scramble	+	iBAQ Myotubes_Scramble_iBAQ Myoblasts_Scramble	11	11	11	28.1	28.1	28.1	49.835	0	57.293	5969900000	100	3.35155	8.73362e-06	+	1.73586	0.00236196	-1.30292	+	-3.20981	0.903026	0.454884	-0.633274		-1.78207	2.06278	0.00140941
24.2411	24.8499	24.0851	23.5451	23.7828	24.1069	24.1775	24.0881	22.7602	21.9021	23.9638	22.8125	24.6558	24.9709	25.4571	24.9617	+	iBAQ Myotubes_Fam134bKO_iBAQ Myoblasts_Fam134bKO			+	iBAQ Myotubes_Fam134bKO_iBAQ Myotubes_Scramble	+	iBAQ Myotubes_Scramble_iBAQ Myoblasts_Scramble	14	14	14	52.3	52.3	52.3	34.47	0	92.173	5477800000	102	3.02898	2.65031e-05	+	1.41155	0.0050538	-1.32064	+	-2.63564	0.197777	0.871344	0.141454		0.501032	2.49405	0.000916962
24.6478	24.801	24.5406	23.6101	23.8424	23.672	23.3062	23.4342	22.9826	22.6537	23.463	23.2002	23.3594	23.0256	23.8069	23.4832	+	iBAQ Myotubes_Fam134bKO_iBAQ Myoblasts_Fam134bKO			+	iBAQ Myotubes_Fam134bKO_iBAQ Myotubes_Scramble			11	9	9	35.2	31.4	31.4	37.238	0	28.698	3818600000	58	2.65356	5.57152e-05	+	2.22523	0.000886002	-1.32502	+	-4.15863	1.53066	0.300829	0.83621	+	2.84257	0.711352	0.0448591
24.865	26.2485	25.3001	24.5314	25.7725	25.8858	25.5565	25.9773	23.7163	23.0058	24.0963	24.8119	24.8379	25.2058	25.374	25.47	+	iBAQ Myotubes_Fam134bKO_iBAQ Myoblasts_Fam134bKO			+	iBAQ Myotubes_Fam134bKO_iBAQ Myotubes_Scramble	+	iBAQ Myotubes_Scramble_iBAQ Myoblasts_Scramble	20	20	20	55.8	55.8	55.8	45.269	0	141.39	12137000000	190	2.54021	7.55365e-05	+	1.33732	0.00614847	-1.32869	+	-2.50858	0.714458	0.524818	-0.561781		-1.46605	1.77012	0.00236209
32.1476	32.6467	32.0043	31.1469	32.4545	32.842	32.5742	32.5998	30.4999	29.9415	30.6805	31.5014	32.3546	32.0547	32.2758	32.2582	+	iBAQ Myotubes_Fam134bKO_iBAQ Myoblasts_Fam134bKO			+	iBAQ Myotubes_Fam134bKO_iBAQ Myotubes_Scramble	+	iBAQ Myotubes_Scramble_iBAQ Myoblasts_Scramble	67	67	0	94.7	94.7	0	32.708	0	323.31	1156100000000	3319	3.45594	7.96133e-06	+	1.59977	0.0032804	-1.33055	+	-2.96462	1.0094	0.425292	-0.631252		-1.9588	2.52363	0.000957037
25.2026	25.4655	24.4194	23.8648	25.3225	25.3925	25.3997	25.1615	23.6272	22.5246	23.4428	23.9915	25.4804	24.7427	25.4993	23.8545	+	iBAQ Myotubes_Fam134bKO_iBAQ Myoblasts_Fam134bKO			+	iBAQ Myotubes_Fam134bKO_iBAQ Myotubes_Scramble			14	14	14	36.3	36.3	36.3	40.528	0	56.162	9500300000	138	2.2853	0.000128721	+	1.49936	0.00406795	-1.34151	+	-2.78779	0.775333	0.498084	-0.580989		-1.56877	1.62175	0.00300988
24.6255	24.6246	24.5306	23.4659	24.7204	24.85	24.775	23.9449	22.8201	22.3541	23.3052	23.3978	24.3475	24.1995	24.7484	24.3785	+	iBAQ Myotubes_Fam134bKO_iBAQ Myoblasts_Fam134bKO			+	iBAQ Myotubes_Fam134bKO_iBAQ Myotubes_Scramble			15	15	15	49.7	49.7	49.7	55.662	0	176.87	6617100000	113	3.06245	2.47036e-05	+	1.95088	0.00155417	-1.34232	+	-3.61248	0.31207	0.794225	-0.260933		-0.739616	2.78351	0.000719647
29.1959	29.4778	28.5292	28.3479	29.1362	29.3192	29.0719	28.9886	27.1954	27.0756	27.486	28.4157	28.7576	28.5528	28.9611	28.9637	+	iBAQ Myotubes_Fam134bKO_iBAQ Myoblasts_Fam134bKO			+	iBAQ Myotubes_Fam134bKO_iBAQ Myotubes_Scramble	+	iBAQ Myotubes_Scramble_iBAQ Myoblasts_Scramble	18	18	18	64.4	64.4	64.4	23.713	0	79.118	86201000000	521	3.09631	2.29369e-05	+	1.79616	0.00206109	-1.34453	+	-3.32075	0.379219	0.75002	-0.241263		-0.870242	2.13278	0.00133512
28.0291	28.2238	27.3375	26.358	27.8666	27.7421	27.3774	27.7242	26.2394	25.366	26.1486	26.812	27.2619	27.7742	27.0958	27.4269	+	iBAQ Myotubes_Fam134bKO_iBAQ Myoblasts_Fam134bKO			+	iBAQ Myotubes_Fam134bKO_iBAQ Myotubes_Scramble	+	iBAQ Myotubes_Scramble_iBAQ Myoblasts_Scramble	17	17	17	50.3	50.3	50.3	49.027	0	315.99	60221000000	464	2.14466	0.000175944	+	1.39548	0.00534326	-1.34561	+	-2.60802	0.169722	0.891346	-0.190457		-0.43829	2.0341	0.0015105
23.3041	24.0811	23.3797	22.8512	23.8052	23.9086	24.1837	23.8206	21.6377	21.0356	22.5843	22.9582	23.6394	22.7579	23.1928	23.6689	+	iBAQ Myotubes_Fam134bKO_iBAQ Myoblasts_Fam134bKO			+	iBAQ Myotubes_Fam134bKO_iBAQ Myotubes_Scramble	+	iBAQ Myotubes_Scramble_iBAQ Myoblasts_Scramble	16	14	14	39.4	35.3	35.3	51.144	0	37.231	3475900000	75	2.49737	8.2186e-05	+	1.42753	0.00482913	-1.35004	+	-2.66317	1.00714	0.426176	-0.525512		-1.95504	1.37935	0.00540204
29.384	29.6114	28.9006	28.2932	28.7719	28.8355	28.9403	28.7093	27.4712	26.9418	27.8366	28.53	28.6857	28.6525	28.7524	28.5737	+	iBAQ Myotubes_Fam134bKO_iBAQ Myoblasts_Fam134bKO			+	iBAQ Myotubes_Fam134bKO_iBAQ Myotubes_Scramble	+	iBAQ Myotubes_Scramble_iBAQ Myoblasts_Scramble	44	44	44	82.6	82.6	82.6	52.576	0	323.31	192920000000	1180	2.26631	0.000134508	+	1.64862	0.00288149	-1.35242	+	-3.05186	0.336327	0.777538	0.233049		0.787475	1.55998	0.00342595
30.015	30.2778	30.104	29.2963	30.2365	30.4833	30.25	30.2751	28.2721	27.9379	28.6889	29.3567	29.8047	29.586	29.7549	29.888	+	iBAQ Myotubes_Fam134bKO_iBAQ Myoblasts_Fam134bKO			+	iBAQ Myotubes_Fam134bKO_iBAQ Myotubes_Scramble	+	iBAQ Myotubes_Scramble_iBAQ Myoblasts_Scramble	36	36	36	65.9	65.9	65.9	51.736	0	323.31	297740000000	1279	3.68853	6.2383e-06	+	1.96101	0.00147512	-1.35937	+	-3.63197	0.874615	0.466035	-0.387952		-1.73478	2.0604	0.00140707
29.0293	28.8982	27.5292	27.6863	27.9697	28.2923	28.0137	27.5773	26.3344	26.8176	26.7971	27.7562	28.1145	28.0559	28.3598	28.1962	+	iBAQ Myotubes_Fam134bKO_iBAQ Myoblasts_Fam134bKO			+	iBAQ Myotubes_Fam134bKO_iBAQ Myotubes_Scramble	+	iBAQ Myotubes_Scramble_iBAQ Myoblasts_Scramble	9	9	9	62	62	62	13.847	0	34.103	34308000000	343	1.95045	0.000275552	+	1.47909	0.00433465	-1.35941	+	-2.75248	0.326124	0.784947	0.32252		0.767443	2.20122	0.00127027
21.5407	22.3301	22.8947	21.1448	22.0273	22.8031	19.5284	21.0431	21.2116	19.6897	20.77	20.7971	21.6756	22.2027	21.4975	21.615	+	iBAQ Myotubes_Fam134bKO_iBAQ Myoblasts_Fam134bKO			+	iBAQ Myotubes_Fam134bKO_iBAQ Myotubes_Scramble			2	2	2	19	19	19	15.792	0.00047356	2.6419	487640000	20	0.704584	0.0110827	+	1.43057	0.00478396	-1.36046	+	-2.66842	0.330584	0.781722	0.627102		0.776217	1.69411	0.00267697
25.3094	25.6267	25.3988	24.1147	25.0026	25.5391	25.3479	25.0755	23.6782	22.7754	23.8127	24.739	24.7167	24.5801	24.8373	24.4941	+	iBAQ Myotubes_Fam134bKO_iBAQ Myoblasts_Fam134bKO			+	iBAQ Myotubes_Fam134bKO_iBAQ Myotubes_Scramble	+	iBAQ Myotubes_Scramble_iBAQ Myoblasts_Scramble	15	15	15	58.6	58.6	58.6	39.916	0	105.06	7773200000	140	2.04015	0.000228964	+	1.38413	0.00559052	-1.3611	+	-2.58855	0.134617	0.917973	-0.128851		-0.356775	1.1635	0.00983591
28.6452	28.6049	28.3254	27.4988	28.4334	28.4418	28.5715	28.3866	27.0161	26.006	27.2056	27.3999	27.8462	27.9984	28.0051	27.6277	+	iBAQ Myotubes_Fam134bKO_iBAQ Myoblasts_Fam134bKO			+	iBAQ Myotubes_Fam134bKO_iBAQ Myotubes_Scramble	+	iBAQ Myotubes_Scramble_iBAQ Myoblasts_Scramble	10	10	10	60.1	60.1	60.1	19.007	0	85.511	26113000000	225	3.0016	2.7244e-05	+	1.80114	0.00201354	-1.36168	+	-3.32996	0.294727	0.808045	-0.189743		-0.704883	1.60964	0.0031351
25.9325	26.1694	25.1182	25.1681	25.8254	26.6101	26.5478	26.3017	24.3326	23.5608	23.9316	25.0944	26.2857	25.809	26.5832	26.1654	+	iBAQ Myotubes_Fam134bKO_iBAQ Myoblasts_Fam134bKO			+	iBAQ Myotubes_Fam134bKO_iBAQ Myotubes_Scramble			14	14	14	47.1	47.1	47.1	44.789	0	301.54	16287000000	158	3.71886	6.31512e-06	+	1.7477	0.00227972	-1.3672	+	-3.23148	1.18889	0.355064	-0.72419		-2.25794	2.78747	0.000722038
24.6429	25.1791	24.4695	23.6501	24.8163	25.0018	24.6971	24.6259	22.8573	22.5192	23.1497	23.918	24.1345	23.9092	24.1792	24.2648	+	iBAQ Myotubes_Fam134bKO_iBAQ Myoblasts_Fam134bKO			+	iBAQ Myotubes_Fam134bKO_iBAQ Myotubes_Scramble	+	iBAQ Myotubes_Scramble_iBAQ Myoblasts_Scramble	23	23	23	34.4	34.4	34.4	91.83	0	98.902	13156000000	208	2.95299	2.78913e-05	+	1.70797	0.00256415	-1.37435	+	-3.159	0.403659	0.727951	-0.299898		-0.916463	1.77678	0.00228317
31.3232	31.6347	30.9999	30.2423	31.4155	31.5268	31.3443	31.3158	29.4865	28.9585	29.8309	30.4133	30.8793	30.545	30.8003	30.738	+	iBAQ Myotubes_Fam134bKO_iBAQ Myoblasts_Fam134bKO			+	iBAQ Myotubes_Fam134bKO_iBAQ Myotubes_Scramble	+	iBAQ Myotubes_Scramble_iBAQ Myoblasts_Scramble	70	67	67	69.8	69.8	69.8	72.421	0	323.31	949710000000	4168	3.155	1.7316e-05	+	1.74433	0.00230076	-1.37774	+	-3.2253	0.536841	0.63441	-0.350566		-1.15896	1.843	0.00200739
27.2855	27.6713	26.5878	26.0893	27.5295	27.7904	27.6775	27.5351	25.5138	24.5761	25.9274	26.0924	27.2159	26.9783	27.2572	27.115	+	iBAQ Myotubes_Fam134bKO_iBAQ Myoblasts_Fam134bKO			+	iBAQ Myotubes_Fam134bKO_iBAQ Myotubes_Scramble	+	iBAQ Myotubes_Scramble_iBAQ Myoblasts_Scramble	58	58	58	67	67	67	103.32	0	323.31	104960000000	1100	3.37145	7.67965e-06	+	1.51654	0.00387672	-1.38106	+	-2.81783	1.04596	0.416659	-0.724664		-2.01953	2.46663	0.00088131
25.8144	25.8264	25.4395	24.5341	24.5538	24.9764	25.3109	24.7221	23.6383	23.5664	23.9916	24.8838	24.8163	25.2783	25.3889	25.2462	+	iBAQ Myotubes_Fam134bKO_iBAQ Myoblasts_Fam134bKO			+	iBAQ Myotubes_Fam134bKO_iBAQ Myotubes_Scramble	+	iBAQ Myotubes_Scramble_iBAQ Myoblasts_Scramble	25	24	24	69.9	67.3	67.3	54.218	0	217.06	15185000000	197	2.13434	0.000178606	+	1.7463	0.00227805	-1.38357	+	-3.22892	0.725772	0.521628	0.512823		1.48521	1.91689	0.00174587
26.0492	26.1574	25.3073	24.5968	26.231	26.165	26.1038	26.1487	23.998	23.7247	24.3494	24.4937	25.395	25.8537	25.7091	25.2323	+	iBAQ Myotubes_Fam134bKO_iBAQ Myoblasts_Fam134bKO			+	iBAQ Myotubes_Fam134bKO_iBAQ Myotubes_Scramble	+	iBAQ Myotubes_Scramble_iBAQ Myoblasts_Scramble	21	21	21	46.9	46.9	46.9	60.181	0	323.31	15727000000	241	3.76235	6.44953e-06	+	1.86171	0.00182354	-1.38624	+	-3.44305	0.878818	0.46757	-0.634429		-1.74178	3.11551	0.000549618
21.0954	21.6912	21.6166	19.6181	22.1513	21.6581	21.9365	21.7762	19.4173	19.0318	19.6954	20.3275	21.4753	20.7266	21.3883	20.7065	+	iBAQ Myotubes_Fam134bKO_iBAQ Myoblasts_Fam134bKO			+	iBAQ Myotubes_Fam134bKO_iBAQ Myotubes_Scramble	+	iBAQ Myotubes_Scramble_iBAQ Myoblasts_Scramble	17	17	17	18.9	18.9	18.9	121.8	0	21.287	1999500000	41	2.82107	4.08353e-05	+	1.33738	0.00614975	-1.3873	+	-2.50868	0.89955	0.457228	-0.875213		-1.77628	2.26909	0.00125613
21.4036	22.4513	21.2769	20.2428	22.8674	23.2757	22.2016	22.711	20.1195	19.1225	20.0511	20.5272	22.3753	21.7056	22.3425	22.4709	+	iBAQ Myotubes_Fam134bKO_iBAQ Myoblasts_Fam134bKO			+	iBAQ Myotubes_Fam134bKO_iBAQ Myotubes_Scramble	+	iBAQ Myotubes_Scramble_iBAQ Myoblasts_Scramble	9	9	9	36.5	36.5	36.5	33.95	0	6.9609	1057400000	26	3.79042	6.53168e-06	+	1.37325	0.0057226	-1.38858	+	-2.56991	1.51925	0.295031	-1.42027	+	-2.82257	3.23073	0.000685714
26.2879	26.8454	26.4378	24.979	25.8867	26.1584	25.9131	26.0385	24.7428	24.0728	24.5609	25.6136	25.6489	25.4809	25.4631	25.1556	+	iBAQ Myotubes_Fam134bKO_iBAQ Myoblasts_Fam134bKO			+	iBAQ Myotubes_Fam134bKO_iBAQ Myotubes_Scramble	+	iBAQ Myotubes_Scramble_iBAQ Myoblasts_Scramble	20	20	20	55	55	55	42.215	0	85.472	17108000000	291	1.93544	0.000286781	+	1.445	0.00464111	-1.39003	+	-2.69335	0.126998	0.922904	0.138333		0.338592	1.06023	0.0131696
24.9269	25.3864	24.4583	23.6898	25.4043	25.3907	25.244	25.2343	23.0813	22.2715	23.5766	23.9643	24.926	24.7152	25.1593	24.5923	+	iBAQ Myotubes_Fam134bKO_iBAQ Myoblasts_Fam134bKO			+	iBAQ Myotubes_Fam134bKO_iBAQ Myotubes_Scramble	+	iBAQ Myotubes_Scramble_iBAQ Myoblasts_Scramble	25	25	24	50.6	50.6	48.7	57.542	0	147.79	12903000000	222	3.11788	1.90715e-05	+	1.45286	0.00451465	-1.39193	+	-2.70695	0.989755	0.436118	-0.702945		-1.92617	2.25081	0.00125255
24.0015	24.4108	23.8644	22.6796	24.4706	24.7294	24.5156	24.517	22.3402	21.4322	22.8816	22.7314	24.1495	24.2119	24.0169	23.8776	+	iBAQ Myotubes_Fam134bKO_iBAQ Myoblasts_Fam134bKO			+	iBAQ Myotubes_Fam134bKO_iBAQ Myotubes_Scramble	+	iBAQ Myotubes_Scramble_iBAQ Myoblasts_Scramble	68	68	68	52	52	52	184.83	0	323.31	23060000000	442	3.53128	7.01754e-06	+	1.51735	0.00387758	-1.39277	+	-2.81924	1.14048	0.379153	-0.819067		-2.17696	2.67319	0.000837989
25.2244	26.127	25.2524	23.8195	26.0823	26.2622	25.7757	26.3078	23.8767	23.3076	23.8297	23.8361	25.1878	25.4354	24.9092	24.3187	+	iBAQ Myotubes_Fam134bKO_iBAQ Myoblasts_Fam134bKO			+	iBAQ Myotubes_Fam134bKO_iBAQ Myotubes_Scramble	+	iBAQ Myotubes_Scramble_iBAQ Myoblasts_Scramble	5	5	5	21.2	21.2	21.2	20.699	0	47.884	3255000000	68	3.21614	1.14613e-05	+	1.51135	0.00394417	-1.39331	+	-2.80875	1.05456	0.412215	-1.00117		-2.03384	2.40352	0.0010819
23.3648	23.4995	22.8361	22.203	22.9505	23.6798	22.8934	23.1196	21.9243	20.6059	22.1919	21.5857	22.2285	23.3084	23.6688	22.3174	+	iBAQ Myotubes_Fam134bKO_iBAQ Myoblasts_Fam134bKO			+	iBAQ Myotubes_Fam134bKO_iBAQ Myotubes_Scramble			8	8	8	30.2	30.2	30.2	49.483	0	24.286	2778500000	39	1.93419	0.000288914	+	1.66128	0.00281586	-1.39888	+	-3.07459	0.213805	0.862077	-0.184985		-0.53603	1.39819	0.00517508
31.1442	31.4889	30.6486	30.1857	30.9975	31.5719	30.6416	30.889	29.114	28.6762	29.5572	30.5218	30.5949	31.1856	30.8263	31.3342	+	iBAQ Myotubes_Fam134bKO_iBAQ Myoblasts_Fam134bKO			+	iBAQ Myotubes_Fam134bKO_iBAQ Myotubes_Scramble			11	11	11	100	100	100	12.504	0	195.77	175850000000	469	2.33379	0.000111654	+	1.54837	0.00366891	-1.39956	+	-2.87369	0.177744	0.885003	-0.158166		-0.456433	1.91141	0.00175788
30.2148	30.4476	29.6436	28.6069	30.5342	30.844	30.7846	30.777	28.1037	27.4474	28.7034	29.0541	29.8494	29.7858	29.9893	29.8367	+	iBAQ Myotubes_Fam134bKO_iBAQ Myoblasts_Fam134bKO			+	iBAQ Myotubes_Fam134bKO_iBAQ Myotubes_Scramble	+	iBAQ Myotubes_Scramble_iBAQ Myoblasts_Scramble	78	78	5	84	84	6.1	75.288	0	323.31	726580000000	3443	3.39205	7.76484e-06	+	1.38472	0.00559407	-1.40104	+	-2.58956	1.28566	0.32648	-1.00672		-2.42088	2.3056	0.00119449
27.2681	27.6859	26.3535	26.2447	27.0956	27.4137	27.2131	27.0958	25.3498	24.3427	25.9	26.3492	27.0405	27.3009	27.1766	26.7961	+	iBAQ Myotubes_Fam134bKO_iBAQ Myoblasts_Fam134bKO			+	iBAQ Myotubes_Fam134bKO_iBAQ Myotubes_Scramble			28	28	27	80.3	80.3	78.3	37.863	0	213.98	44799000000	424	2.41518	9.72165e-05	+	1.34302	0.00607967	-1.40265	+	-2.51828	0.384898	0.746244	-0.316454		-0.881039	1.93155	0.00166497
29.8368	30.2486	28.9351	28.3264	28.8499	29.0654	29.1462	28.9949	27.8154	27.1765	28.1279	28.6081	29.4147	29.4807	29.5693	29.398	+	iBAQ Myotubes_Fam134bKO_iBAQ Myoblasts_Fam134bKO			+	iBAQ Myotubes_Fam134bKO_iBAQ Myotubes_Scramble	+	iBAQ Myotubes_Scramble_iBAQ Myoblasts_Scramble	26	26	26	90.8	90.8	90.8	30.755	0	323.31	158410000000	1103	2.21102	0.000155002	+	1.42641	0.00482601	-1.40476	+	-2.66124	0.309882	0.79583	0.322667		0.735259	2.6405	0.000797166
22.0413	23.0116	23.0718	21.9249	23.0663	22.8072	22.9346	22.5734	21.1344	20.139	21.6331	21.5235	23.1131	22.8512	23.1763	22.4057	+	iBAQ Myotubes_Fam134bKO_iBAQ Myoblasts_Fam134bKO			+	iBAQ Myotubes_Fam134bKO_iBAQ Myotubes_Scramble			9	8	8	18.1	16.3	16.3	69.07	0	15.023	2239000000	41	3.05893	2.46731e-05	+	1.65726	0.00283372	-1.40491	+	-3.06738	0.463395	0.684974	-0.332979		-1.02699	2.45597	0.000901484
31.999	32.2351	31.8372	31.0095	32.1612	32.2766	32.208	32.2437	30.0863	29.6432	30.5244	31.204	31.8056	31.7648	31.8682	31.7901	+	iBAQ Myotubes_Fam134bKO_iBAQ Myoblasts_Fam134bKO			+	iBAQ Myotubes_Fam134bKO_iBAQ Myotubes_Scramble	+	iBAQ Myotubes_Scramble_iBAQ Myoblasts_Scramble	39	39	36	93.4	93.4	86.7	36.498	0	323.31	1015700000000	2665	3.55229	5.91366e-06	+	1.784	0.00213413	-1.40572	+	-3.29824	0.84773	0.475523	-0.452165		-1.68996	2.30593	0.00119515
26.3558	27.3047	27.2933	26.1818	27.3643	27.6453	27.2472	27.2088	25.2194	24.6748	25.546	26.0036	26.9144	26.796	26.8272	26.7415	+	iBAQ Myotubes_Fam134bKO_iBAQ Myoblasts_Fam134bKO			+	iBAQ Myotubes_Fam134bKO_iBAQ Myotubes_Scramble	+	iBAQ Myotubes_Scramble_iBAQ Myoblasts_Scramble	30	30	30	54.2	54.2	54.2	63.845	0	267.65	44298000000	411	3.82074	5.29101e-06	+	1.87757	0.00178033	-1.42298	+	-3.47292	0.942117	0.448319	-0.582466		-1.84704	2.68506	0.00085389
22.1598	22.2375	21.0387	21.5201	22.1526	22.3817	22.0088	21.8174	20.3189	19.7244	19.8611	21.3576	21.9509	21.0329	22.1528	21.4875	+	iBAQ Myotubes_Fam134bKO_iBAQ Myoblasts_Fam134bKO			+	iBAQ Myotubes_Fam134bKO_iBAQ Myotubes_Scramble	+	iBAQ Myotubes_Scramble_iBAQ Myoblasts_Scramble	2	2	2	8.1	8.1	8.1	62.973	0	23.094	1049000000	28	2.5251	7.95892e-05	+	1.65031	0.00286833	-1.42354	+	-3.05489	0.527368	0.641055	-0.351078		-1.14215	1.62101	0.00300733
30.6625	30.9134	30.1935	29.2614	30.7988	30.838	30.6986	30.7682	28.8165	27.6644	29.5906	29.2599	29.5551	29.5848	29.6088	29.5203	+	iBAQ Myotubes_Fam134bKO_iBAQ Myoblasts_Fam134bKO			+	iBAQ Myotubes_Fam134bKO_iBAQ Myotubes_Scramble	+	iBAQ Myotubes_Scramble_iBAQ Myoblasts_Scramble	10	10	10	71.4	71.4	71.4	17.861	0	323.31	127900000000	348	2.7048	5.37755e-05	+	1.36847	0.00577656	-1.42488	+	-2.56173	0.686563	0.538604	-0.518169		-1.41864	0.880527	0.0239167
25.7248	26.2299	26.0037	24.8008	26.1229	26.3899	25.9773	26.1118	24.3433	23.3178	24.2894	25.1091	25.0572	25.0117	25.3813	24.8677	+	iBAQ Myotubes_Fam134bKO_iBAQ Myoblasts_Fam134bKO			+	iBAQ Myotubes_Fam134bKO_iBAQ Myotubes_Scramble	+	iBAQ Myotubes_Scramble_iBAQ Myoblasts_Scramble	43	43	43	63.8	63.8	63.8	66.741	0	200.57	25137000000	378	2.95433	2.7898e-05	+	1.59197	0.00340599	-1.42489	+	-2.95076	0.684626	0.538515	-0.460677		-1.41534	1.11145	0.0114587
29.3107	29.7103	29.1384	27.9774	29.6901	29.9527	29.6801	29.5782	27.4001	26.7824	27.8228	28.4141	28.9057	28.8174	28.9692	28.8077	+	iBAQ Myotubes_Fam134bKO_iBAQ Myoblasts_Fam134bKO			+	iBAQ Myotubes_Fam134bKO_iBAQ Myotubes_Scramble	+	iBAQ Myotubes_Scramble_iBAQ Myoblasts_Scramble	636	636	10	88.6	88.6	2.9	533.5	0	323.31	2577000000000	15732	3.1672	1.53531e-05	+	1.51799	0.00386776	-1.42934	+	-2.82037	0.923416	0.44896	-0.69109		-1.81597	1.97997	0.00158531
28.8567	29.0155	28.0876	27.1829	28.6749	29.3177	28.843	28.914	26.5536	26.1814	27.4647	27.2216	28.0385	27.9054	28.2703	28.1363	+	iBAQ Myotubes_Fam134bKO_iBAQ Myoblasts_Fam134bKO			+	iBAQ Myotubes_Fam134bKO_iBAQ Myotubes_Scramble	+	iBAQ Myotubes_Scramble_iBAQ Myoblasts_Scramble	38	38	38	89.5	89.5	89.5	47.408	0	323.31	130340000000	840	2.9484	2.78511e-05	+	1.4979	0.00409083	-1.43037	+	-2.78525	0.720801	0.522744	-0.651726		-1.47679	2.16241	0.00125888
22.9005	22.8165	21.7852	21.94	21.3119	22.1734	21.9716	21.2134	20.7321	20.2912	20.9634	21.7237	22.1228	21.9444	22.6183	22.2213	+	iBAQ Myotubes_Fam134bKO_iBAQ Myoblasts_Fam134bKO			+	iBAQ Myotubes_Fam134bKO_iBAQ Myotubes_Scramble	+	iBAQ Myotubes_Scramble_iBAQ Myoblasts_Scramble	2	2	2	8.7	8.7	8.7	27.977	0	4.5391	782330000	19	2.19832	0.000162205	+	1.85859	0.00181978	-1.43295	+	-3.43717	0.942337	0.448631	0.692985		1.84741	2.10468	0.0013559
26.0022	25.724	26.0275	24.8054	25.7826	25.6365	25.8495	25.8382	23.7862	24.0889	23.7951	25.1553	24.643	25.1304	25.0552	25.539	+	iBAQ Myotubes_Fam134bKO_iBAQ Myoblasts_Fam134bKO			+	iBAQ Myotubes_Fam134bKO_iBAQ Myotubes_Scramble	+	iBAQ Myotubes_Scramble_iBAQ Myoblasts_Scramble	9	9	9	62.2	62.2	62.2	28.73	0	106.28	7496100000	107	2.69014	5.44643e-05	+	1.79255	0.00208152	-1.43338	+	-3.31406	0.184329	0.880496	-0.13695		-0.471203	1.26018	0.00756084
26.3534	26.7817	26.2097	24.6926	26.5992	26.8978	26.6611	26.5039	24.5599	23.7704	24.6037	25.3666	25.9279	25.666	25.863	25.5948	+	iBAQ Myotubes_Fam134bKO_iBAQ Myoblasts_Fam134bKO			+	iBAQ Myotubes_Fam134bKO_iBAQ Myotubes_Scramble	+	iBAQ Myotubes_Scramble_iBAQ Myoblasts_Scramble	46	46	0	55.9	55.9	0	97.194	0	323.31	50309000000	648	2.73262	5.25839e-05	+	1.36798	0.00579638	-1.4342	+	-2.5609	0.68557	0.538034	-0.656152		-1.41695	1.91372	0.00175914
20.3876	20.5031	21.3111	22.5004	19.3056	19.3764	20.8208	20.5714	19.1112	19.968	19.3919	20.4923	19.7658	17.921	21.3651	20.3004	+	iBAQ Myotubes_Fam134bKO_iBAQ Myoblasts_Fam134bKO							5	5	5	25.3	25.3	25.3	24.739	0.005061	1.5724	322020000	7	0.680413	0.0122426	+	1.32692	0.00640828	-1.43472	+	-2.49088	0.941214	0.44771	1.15704		1.84555	0.0432357	0.86612
26.0491	26.4016	25.2583	25.0991	25.9008	26.3912	25.9248	25.9939	24.1062	23.795	24.3826	24.7817	25.9868	25.6979	25.7781	25.7717	+	iBAQ Myotubes_Fam134bKO_iBAQ Myoblasts_Fam134bKO			+	iBAQ Myotubes_Fam134bKO_iBAQ Myotubes_Scramble	+	iBAQ Myotubes_Scramble_iBAQ Myoblasts_Scramble	26	26	26	44.2	44.2	44.2	64.697	0	208.07	30039000000	358	3.82619	3.97878e-06	+	2.05617	0.00116643	-1.43564	+	-3.81745	0.478307	0.675939	-0.350621		-1.0541	3.39208	0.000784566
27.5498	27.7234	26.9785	26.1585	27.5008	27.5457	27.2644	27.543	25.8201	24.8458	25.7315	26.2493	26.684	26.9629	26.9247	27.0494	+	iBAQ Myotubes_Fam134bKO_iBAQ Myoblasts_Fam134bKO			+	iBAQ Myotubes_Fam134bKO_iBAQ Myotubes_Scramble	+	iBAQ Myotubes_Scramble_iBAQ Myoblasts_Scramble	17	17	17	66.4	66.4	66.4	28.823	0	126.64	25171000000	267	3.0418	2.56032e-05	+	1.69534	0.00265363	-1.44085	+	-3.13608	0.451613	0.691608	-0.360929		-1.00544	2.18746	0.00129228
27.3572	27.7814	26.9558	26.1875	27.3042	27.4343	27.3067	27.1631	25.5217	24.3829	26.2716	26.339	26.9953	27.0429	27.3154	27.0876	+	iBAQ Myotubes_Fam134bKO_iBAQ Myoblasts_Fam134bKO			+	iBAQ Myotubes_Fam134bKO_iBAQ Myotubes_Scramble	+	iBAQ Myotubes_Scramble_iBAQ Myoblasts_Scramble	34	34	34	70.8	70.8	70.8	56.55	0	323.31	52256000000	651	2.30407	0.000121359	+	1.35656	0.0059623	-1.44168	+	-2.54138	0.279413	0.818475	-0.231564		-0.673822	1.74091	0.00245365
21.6069	21.7118	21.5987	19.8831	21.6467	21.6941	22.2542	22.1089	19.6996	18.7638	19.977	20.5932	21.7579	22.0259	22.0864	21.5368	+	iBAQ Myotubes_Fam134bKO_iBAQ Myoblasts_Fam134bKO			+	iBAQ Myotubes_Fam134bKO_iBAQ Myotubes_Scramble			28	28	28	29	29	29	162.33	0	100.56	3279900000	74	2.98398	2.71186e-05	+	1.32	0.00654846	-1.44169	+	-2.47911	0.770863	0.500638	-0.725863		-1.56125	2.70365	0.000833496
29.1194	28.3503	27.7541	28.1156	28.0492	28.6078	28.5183	28.3859	26.6871	25.9795	27.2654	27.6369	27.6531	27.5804	27.8705	27.863	+	iBAQ Myotubes_Fam134bKO_iBAQ Myoblasts_Fam134bKO			+	iBAQ Myotubes_Fam134bKO_iBAQ Myotubes_Scramble	+	iBAQ Myotubes_Scramble_iBAQ Myoblasts_Scramble	6	6	6	88.2	88.2	88.2	11.154	0	22.942	34481000000	182	2.52535	7.96062e-05	+	1.68491	0.00272429	-1.44261	+	-3.11721	0.0627637	0.966605	-0.0554867		-0.176858	1.21518	0.00850067
22.9511	22.779	23.2764	21.1752	22.2521	22.7585	22.4468	22.6079	20.9009	20.2195	21.4331	21.8448	22.4611	22.0413	22.8865	22.2224	+	iBAQ Myotubes_Fam134bKO_iBAQ Myoblasts_Fam134bKO			+	iBAQ Myotubes_Fam134bKO_iBAQ Myotubes_Scramble			5	5	5	18.2	18.2	18.2	50.53	0	58.532	1775500000	34	1.75349	0.000428417	+	1.31472	0.00669637	-1.44585	+	-2.47015	0.0206083	0.989896	0.0291224		0.0605869	1.78045	0.00227443
17.3447	16.1535	17.8741	16.8445	18.4386	16.4832	16.3864	17.3838	15.665	14.9419	16.3576	15.4677	15.7791	17.0032	14.648	14.4042	+	iBAQ Myotubes_Fam134bKO_iBAQ Myoblasts_Fam134bKO					+	iBAQ Myotubes_Scramble_iBAQ Myoblasts_Scramble	139	2	2	56.1	0.7	0.7	288.69	0.0028559	1.7254	136110000	5	1.51413	0.000787669	+	1.66595	0.00278637	-1.44615	+	-3.08301	0.0705275	0.963526	-0.118829		-0.197303	0.0812527	0.759417
20.6675	21.4073	20.3428	19.367	20.4965	21.0748	21.1388	20.9099	18.9692	18.2022	19.1385	19.69	20.4109	20.2923	20.7535	20.3903	+	iBAQ Myotubes_Fam134bKO_iBAQ Myoblasts_Fam134bKO			+	iBAQ Myotubes_Fam134bKO_iBAQ Myotubes_Scramble	+	iBAQ Myotubes_Scramble_iBAQ Myoblasts_Scramble	1	1	1	6.9	6.9	6.9	16.817	0.0050625	1.5763	157350000	10	2.68048	5.60498e-05	+	1.48678	0.00420817	-1.4462	+	-2.76587	0.463028	0.685376	-0.45884		-1.02631	2.39678	0.00113819
25.7108	26.182	25.6951	24.5769	24.2578	24.5778	24.483	24.6237	24.0298	23.8393	24.1333	24.3739	23.9939	23.804	24.1277	23.8676	+	iBAQ Myotubes_Fam134bKO_iBAQ Myoblasts_Fam134bKO					+	iBAQ Myotubes_Scramble_iBAQ Myoblasts_Scramble	29	29	29	59.4	59.4	59.4	69.921	0	125.01	14588000000	217	3.60325	6.06061e-06	+	2.16586	0.000942707	-1.44712	+	-4.03703	1.62714	0.277955	1.05559	+	3.01338	0.504193	0.108173
27.3127	27.8327	26.9321	26.3732	27.3818	27.7076	27.3649	27.2469	25.6351	24.8484	25.9453	26.223	26.9769	26.9242	27.0903	27.0996	+	iBAQ Myotubes_Fam134bKO_iBAQ Myoblasts_Fam134bKO			+	iBAQ Myotubes_Fam134bKO_iBAQ Myotubes_Scramble	+	iBAQ Myotubes_Scramble_iBAQ Myoblasts_Scramble	41	41	41	79.9	79.9	79.9	68.325	0	323.31	72023000000	741	3.28332	8.51743e-06	+	1.83299	0.00185966	-1.44973	+	-3.38923	0.430601	0.707352	-0.312631		-0.966713	2.40197	0.00107916
26.2856	26.9726	26.2377	25.6445	26.5921	26.8554	26.986	26.5099	24.5682	24.6166	24.9648	25.1909	26.1604	25.9334	26.281	26.0548	+	iBAQ Myotubes_Fam134bKO_iBAQ Myoblasts_Fam134bKO			+	iBAQ Myotubes_Fam134bKO_iBAQ Myotubes_Scramble	+	iBAQ Myotubes_Scramble_iBAQ Myoblasts_Scramble	37	37	37	68.3	68.3	68.3	68.016	0	323.31	36243000000	358	4.5745	0	+	2.47291	0.0005968	-1.44997	+	-4.68857	0.755719	0.505114	-0.45077		-1.53577	3.59687	0.000717489
25.1765	26.3047	25.5458	24.2879	24.7338	25.6871	25.4108	24.9767	23.675	22.8501	24.6374	24.3263	24.6209	25.0788	24.7253	24.5793	+	iBAQ Myotubes_Fam134bKO_iBAQ Myoblasts_Fam134bKO			+	iBAQ Myotubes_Fam134bKO_iBAQ Myotubes_Scramble	+	iBAQ Myotubes_Scramble_iBAQ Myoblasts_Scramble	8	8	7	44.4	44.4	40.5	28.038	0	149.65	7447400000	90	1.59598	0.000632428	+	1.34909	0.00607104	-1.45651	+	-2.52864	0.0986422	0.941967	0.12661		0.26917	1.11647	0.0113527
27.6446	28.287	27.5381	26.7166	28.2807	28.2369	28.025	27.9988	25.8138	24.9419	26.5558	27.0483	27.4356	26.9271	27.2976	26.7083	+	iBAQ Myotubes_Fam134bKO_iBAQ Myoblasts_Fam134bKO			+	iBAQ Myotubes_Fam134bKO_iBAQ Myotubes_Scramble	+	iBAQ Myotubes_Scramble_iBAQ Myoblasts_Scramble	20	19	19	60.9	60.9	60.9	26.918	0	72.626	44080000000	355	2.58748	6.4264e-05	+	1.38875	0.00552894	-1.45661	+	-2.59646	0.903414	0.45513	-0.588791		-1.78271	1.06501	0.0129804
31.2104	31.5335	30.7788	30.2807	31.1607	31.3658	31.1733	31.0235	29.4294	28.9384	29.47	30.1288	30.5043	30.4745	30.6155	30.6653	+	iBAQ Myotubes_Fam134bKO_iBAQ Myoblasts_Fam134bKO			+	iBAQ Myotubes_Fam134bKO_iBAQ Myotubes_Scramble	+	iBAQ Myotubes_Scramble_iBAQ Myoblasts_Scramble	42	42	26	89.9	89.9	58.7	32.904	0	323.31	588620000000	1848	3.75908	6.43087e-06	+	2.14455	0.000953602	-1.45919	+	-3.99387	0.352802	0.768897	-0.229971		-0.819532	2.30227	0.0011899
22.6841	22.7799	23.1466	21.4837	21.8077	21.9318	22.0472	21.1698	21.0735	19.7927	21.3824	22.008	22.1647	22.106	22.0941	21.3901	+	iBAQ Myotubes_Fam134bKO_iBAQ Myoblasts_Fam134bKO			+	iBAQ Myotubes_Fam134bKO_iBAQ Myotubes_Scramble			14	14	14	16.8	16.8	16.8	139.55	0	51.132	3552600000	65	1.28938	0.00151977	+	1.3181	0.00657391	-1.45949	+	-2.47588	0.980774	0.437507	0.784504		1.91125	0.880991	0.0238813
30.8157	31.2583	30.7795	29.314	30.8597	31.0358	30.8532	30.7564	28.9192	28.2675	29.1222	30.0076	30.1919	30.2667	30.2202	30.1926	+	iBAQ Myotubes_Fam134bKO_iBAQ Myoblasts_Fam134bKO			+	iBAQ Myotubes_Fam134bKO_iBAQ Myotubes_Scramble	+	iBAQ Myotubes_Scramble_iBAQ Myoblasts_Scramble	45	45	45	91.8	91.8	91.8	35.752	0	323.31	514350000000	1835	2.42962	9.33333e-05	+	1.41065	0.00505164	-1.46276	+	-2.63409	0.333684	0.779463	-0.334419		-0.782299	1.7121	0.00260602
23.0564	23.0631	23.6494	21.9274	22.9558	23.4124	23.5321	23.4701	21.8563	20.6306	21.8229	21.5343	22.4455	22.4169	23.1618	22.7367	+	iBAQ Myotubes_Fam134bKO_iBAQ Myoblasts_Fam134bKO			+	iBAQ Myotubes_Fam134bKO_iBAQ Myotubes_Scramble	+	iBAQ Myotubes_Scramble_iBAQ Myoblasts_Scramble	8	8	8	31.3	31.3	31.3	33.04	0	35.363	2115600000	55	2.87825	3.48728e-05	+	1.72	0.00249179	-1.46304	+	-3.18088	0.499228	0.660831	-0.418505		-1.09185	1.98402	0.00154898
25.4707	25.7716	25.1056	24.382	25.0647	25.5908	25.5584	25.5539	23.4561	23.1601	23.9591	24.2643	25.1935	24.7807	25.0093	24.7867	+	iBAQ Myotubes_Fam134bKO_iBAQ Myoblasts_Fam134bKO			+	iBAQ Myotubes_Fam134bKO_iBAQ Myotubes_Scramble	+	iBAQ Myotubes_Scramble_iBAQ Myoblasts_Scramble	27	27	27	48	48	48	68.721	0	160.96	19199000000	230	3.3989	7.78426e-06	+	2.04144	0.00122848	-1.47258	+	-3.78845	0.341861	0.772515	-0.259435		-0.798281	2.44202	0.000924717
29.1682	29.5117	28.6648	27.6369	28.6564	28.8912	28.373	28.1288	27.223	26.478	27.3451	28.0452	28.1789	28.4784	28.7734	28.5613	+	iBAQ Myotubes_Fam134bKO_iBAQ Myoblasts_Fam134bKO			+	iBAQ Myotubes_Fam134bKO_iBAQ Myotubes_Scramble			8	8	8	48	48	48	25.976	0	152.68	46364000000	269	1.92998	0.000290719	+	1.52645	0.00381749	-1.47259	+	-2.83519	0.210404	0.864384	0.233046		0.528652	1.92552	0.00167583
26.0523	26.32	25.8841	24.792	26.1383	26.5153	26.5051	25.6482	24.1688	23.3884	24.3327	25.2625	25.4988	25.4225	25.7592	25.4453	+	iBAQ Myotubes_Fam134bKO_iBAQ Myoblasts_Fam134bKO			+	iBAQ Myotubes_Fam134bKO_iBAQ Myotubes_Scramble	+	iBAQ Myotubes_Scramble_iBAQ Myoblasts_Scramble	19	19	17	46.9	46.9	42.8	42.747	0	184.45	18657000000	267	2.61807	6.04335e-05	+	1.55633	0.00360054	-1.47401	+	-2.88772	0.514379	0.650385	-0.439634		-1.119	1.71342	0.00261074
25.5499	25.7074	24.9828	24.4604	25.9149	26.3692	26.328	26.0283	23.2311	23.2524	23.5854	24.7355	25.0603	25.3111	25.641	24.8954	+	iBAQ Myotubes_Fam134bKO_iBAQ Myoblasts_Fam134bKO			+	iBAQ Myotubes_Fam134bKO_iBAQ Myotubes_Scramble	+	iBAQ Myotubes_Scramble_iBAQ Myoblasts_Scramble	21	19	19	41.6	40.3	40.3	53.022	0	190.73	12299000000	144	3.87313	2.68456e-06	+	1.75464	0.002265	-1.47403	+	-3.2442	1.74289	0.262647	-0.984982	+	-3.22267	2.1058	0.00135767
21.1025	21.73	20.7388	20.2137	21.3643	21.8599	21.2817	21.5744	19.3103	18.9065	19.3027	20.3671	21.3501	20.7388	21.2544	21.0278	+	iBAQ Myotubes_Fam134bKO_iBAQ Myoblasts_Fam134bKO			+	iBAQ Myotubes_Fam134bKO_iBAQ Myotubes_Scramble	+	iBAQ Myotubes_Scramble_iBAQ Myoblasts_Scramble	9	9	9	13.4	13.4	13.4	98.334	0	15.868	1786100000	52	3.43217	7.8718e-06	+	1.78566	0.00213625	-1.47457	+	-3.30132	0.835507	0.483058	-0.573864		-1.66955	2.50049	0.000926829
27.0942	27.6976	26.7498	26.201	27.5789	27.6512	27.5396	27.4707	24.9006	24.7822	26.1603	25.9968	27.2617	26.6514	26.9787	26.723	+	iBAQ Myotubes_Fam134bKO_iBAQ Myoblasts_Fam134bKO			+	iBAQ Myotubes_Fam134bKO_iBAQ Myotubes_Scramble	+	iBAQ Myotubes_Scramble_iBAQ Myoblasts_Scramble	11	11	11	46.8	46.8	46.8	24.116	0	73.739	24657000000	250	3.31475	8.63698e-06	+	1.67174	0.00279689	-1.47571	+	-3.09343	1.02042	0.422872	-0.624453		-1.97711	2.02064	0.00148945
27.2055	28.233	28.1085	26.5539	27.8204	28.1452	28.0252	28.0368	25.9523	24.846	26.4026	26.9876	27.8149	27.3302	27.3063	27.3306	+	iBAQ Myotubes_Fam134bKO_iBAQ Myoblasts_Fam134bKO			+	iBAQ Myotubes_Fam134bKO_iBAQ Myotubes_Scramble	+	iBAQ Myotubes_Scramble_iBAQ Myoblasts_Scramble	16	16	16	38	38	38	27.956	0	72.13	41958000000	303	2.34905	0.000107931	+	1.30587	0.0068	-1.47808	+	-2.45512	0.558594	0.621596	-0.481686		-1.19737	1.60764	0.00316746
23.5513	23.9503	23.4605	22.4363	22.8902	23.7562	23.4437	23.3385	21.9556	20.7794	22.0837	22.6463	23.1284	23.0153	23.5758	23.033	+	iBAQ Myotubes_Fam134bKO_iBAQ Myoblasts_Fam134bKO			+	iBAQ Myotubes_Fam134bKO_iBAQ Myotubes_Scramble			38	38	37	37.6	37.6	37.1	138.97	0	127.87	9734400000	205	2.19374	0.00016434	+	1.57559	0.00345813	-1.48334	+	-2.92173	0.00685174	0.996007	-0.00754452		-0.0204505	1.72828	0.00258025
26.6845	27.0137	26.2958	25.3787	26.7	26.7771	26.5726	26.7701	24.7045	24.1966	25.3212	25.1655	26.35	26.1492	26.3426	26.1134	+	iBAQ Myotubes_Fam134bKO_iBAQ Myoblasts_Fam134bKO			+	iBAQ Myotubes_Fam134bKO_iBAQ Myotubes_Scramble	+	iBAQ Myotubes_Scramble_iBAQ Myoblasts_Scramble	19	19	13	60.6	60.6	43.4	26.157	0	172.38	16268000000	202	3.44667	7.92976e-06	+	1.86093	0.0018226	-1.49622	+	-3.44159	0.456677	0.688337	-0.361793		-1.01471	2.75257	0.000733753
29.475	29.6185	28.328	27.9843	28.976	29.5748	29.465	29.4532	27.2464	26.5268	27.9009	27.7015	27.7493	28.0777	28.1898	28.1808	+	iBAQ Myotubes_Fam134bKO_iBAQ Myoblasts_Fam134bKO			+	iBAQ Myotubes_Fam134bKO_iBAQ Myotubes_Scramble	+	iBAQ Myotubes_Scramble_iBAQ Myoblasts_Scramble	21	21	15	91.9	91.9	76.3	22.399	0	323.31	68209000000	476	3.0327	2.55277e-05	+	1.5956	0.00334662	-1.50755	+	-2.9572	0.560188	0.620612	-0.515786		-1.20018	1.14933	0.0102547
21.4031	22.226	21.418	20.2503	21.6218	21.7623	21.5239	21.8209	18.9415	19.1795	20.9347	20.1883	21.2874	22.0156	20.8191	18.5616	+	iBAQ Myotubes_Fam134bKO_iBAQ Myoblasts_Fam134bKO					+	iBAQ Myotubes_Scramble_iBAQ Myoblasts_Scramble	4	3	3	8.2	7.1	7.1	79.029	0	3.4893	1195500000	12	1.09735	0.00274425	+	1.3087	0.00678189	-1.51333	+	-2.45992	0.378464	0.750457	-0.357865		-0.868803	0.43835	0.147822
23.8698	24.3647	23.6665	22.4811	24.0539	24.2212	23.7609	23.6003	21.8173	21.5139	21.8667	23.1159	23.3365	23.5091	23.6581	23.1694	+	iBAQ Myotubes_Fam134bKO_iBAQ Myoblasts_Fam134bKO			+	iBAQ Myotubes_Fam134bKO_iBAQ Myotubes_Scramble	+	iBAQ Myotubes_Scramble_iBAQ Myoblasts_Scramble	23	23	23	31.8	31.8	31.8	103.16	0	102.03	8501400000	118	2.52006	7.94872e-05	+	1.52973	0.00381198	-1.51708	+	-2.84095	0.312653	0.793837	-0.31352		-0.740778	1.95546	0.0016003
27.3668	27.7617	27.0181	25.8238	27.8714	27.9703	27.9321	27.8599	25.2885	24.4631	25.7176	26.4295	26.9303	27.3865	27.4158	27.0648	+	iBAQ Myotubes_Fam134bKO_iBAQ Myoblasts_Fam134bKO			+	iBAQ Myotubes_Fam134bKO_iBAQ Myotubes_Scramble	+	iBAQ Myotubes_Scramble_iBAQ Myoblasts_Scramble	43	43	43	64.1	64.1	64.1	77.8	0	323.31	90154000000	827	3.14741	1.82648e-05	+	1.38404	0.00558934	-1.51793	+	-2.58839	1.14584	0.375925	-0.915829		-2.18592	2.16095	0.00125714
27.3256	27.8859	26.818	26.5041	27.7697	27.4801	27.4704	27.7603	25.7309	24.7002	25.6432	26.3859	26.6649	26.7908	27.1372	26.8281	+	iBAQ Myotubes_Fam134bKO_iBAQ Myoblasts_Fam134bKO			+	iBAQ Myotubes_Fam134bKO_iBAQ Myotubes_Scramble	+	iBAQ Myotubes_Scramble_iBAQ Myoblasts_Scramble	13	7	7	81.1	43.3	43.3	20.396	0	201.67	21714000000	240	3.31461	8.63465e-06	+	1.78365	0.0021336	-1.51835	+	-3.29759	0.764354	0.502067	-0.486731		-1.5503	1.85646	0.00193249
24.3635	24.8144	24.1917	22.8369	25.0079	25.3086	25.1001	24.9757	22.6066	21.7222	22.4985	23.3054	24.375	24.4397	24.4753	24.285	+	iBAQ Myotubes_Fam134bKO_iBAQ Myoblasts_Fam134bKO			+	iBAQ Myotubes_Fam134bKO_iBAQ Myotubes_Scramble	+	iBAQ Myotubes_Scramble_iBAQ Myoblasts_Scramble	52	52	7	50.4	50.4	6.7	144.7	0	323.31	22203000000	433	3.76189	6.44122e-06	+	1.52818	0.00381834	-1.51848	+	-2.83822	1.28583	0.327257	-1.04645		-2.42117	2.89697	0.000638298
29.2788	29.7426	29.0982	28.2026	29.8015	29.8607	29.4924	29.2623	27.6909	26.1707	28.0055	28.358	28.8785	28.4708	28.5164	28.5894	+	iBAQ Myotubes_Fam134bKO_iBAQ Myoblasts_Fam134bKO			+	iBAQ Myotubes_Fam134bKO_iBAQ Myotubes_Scramble	+	iBAQ Myotubes_Scramble_iBAQ Myoblasts_Scramble	21	21	21	83.1	83.1	83.1	29.47	0	323.31	107930000000	572	2.54029	7.55527e-05	+	1.40825	0.00508943	-1.52429	+	-2.62995	0.728403	0.520541	-0.523651		-1.48966	1.12881	0.0109041
23.6782	24.7146	23.0339	22.6681	23.9703	23.8309	22.7601	23.2564	21.8476	21.1023	22.7004	22.3451	23.6213	22.6316	23.4709	22.5725	+	iBAQ Myotubes_Fam134bKO_iBAQ Myoblasts_Fam134bKO			+	iBAQ Myotubes_Fam134bKO_iBAQ Myotubes_Scramble			5	5	5	20.2	20.2	20.2	36.622	0	19.692	2722000000	50	1.51735	0.00077851	+	1.44365	0.00464776	-1.52484	+	-2.69101	0.0458232	0.975498	0.0692816		0.131255	1.29299	0.00695684
25.5558	26.6683	26.2162	25.3322	26.1429	27.1511	26.6736	26.6652	24.5988	23.3391	24.4896	25.2445	25.995	25.912	25.6952	25.9046	+	iBAQ Myotubes_Fam134bKO_iBAQ Myoblasts_Fam134bKO			+	iBAQ Myotubes_Fam134bKO_iBAQ Myotubes_Scramble	+	iBAQ Myotubes_Scramble_iBAQ Myoblasts_Scramble	10	10	10	43.1	43.1	43.1	27.853	0	61.574	11652000000	168	3.17946	1.54321e-05	+	1.64521	0.00288811	-1.52512	+	-3.04573	0.997307	0.430284	-0.715084		-1.93871	1.96178	0.00159067
25.6835	26.6171	26.0948	25.2745	26.5294	26.7443	26.4534	26.3559	24.4356	23.3091	24.5443	25.28	25.8184	25.5229	25.6281	25.3589	+	iBAQ Myotubes_Fam134bKO_iBAQ Myoblasts_Fam134bKO			+	iBAQ Myotubes_Fam134bKO_iBAQ Myotubes_Scramble	+	iBAQ Myotubes_Scramble_iBAQ Myoblasts_Scramble	24	24	10	66.4	66.4	29.3	40.707	0	81.062	17220000000	233	3.22257	1.04439e-05	+	1.65488	0.00283777	-1.52524	+	-3.0631	1.04591	0.416226	-0.603268		-2.01946	1.53259	0.00361955
22.7245	23.2363	22.1674	20.7578	22.6302	22.9155	23.0372	22.9033	20.6609	20.168	20.9013	21.0469	22.6376	21.7779	22.3339	21.9703	+	iBAQ Myotubes_Fam134bKO_iBAQ Myoblasts_Fam134bKO			+	iBAQ Myotubes_Fam134bKO_iBAQ Myotubes_Scramble	+	iBAQ Myotubes_Scramble_iBAQ Myoblasts_Scramble	17	17	16	28.6	28.6	27.6	82.039	0	93.337	3628200000	76	2.71986	5.32491e-05	+	1.44197	0.00466897	-1.52719	+	-2.68811	0.560538	0.620989	-0.650033		-1.20079	2.80888	0.000751152
25.6122	26.3034	25.3635	24.428	26.1111	26.3516	26.2483	25.9045	24.0996	23.2085	23.7004	24.5888	25.4438	25.3893	25.4723	25.3293	+	iBAQ Myotubes_Fam134bKO_iBAQ Myoblasts_Fam134bKO			+	iBAQ Myotubes_Fam134bKO_iBAQ Myotubes_Scramble	+	iBAQ Myotubes_Scramble_iBAQ Myoblasts_Scramble	48	48	33	44.7	44.7	33.6	134.75	0	323.31	37266000000	561	3.5766	5.98086e-06	+	1.6984	0.00263223	-1.52748	+	-3.14163	0.925507	0.448297	-0.727092		-1.81944	2.66039	0.000818926
25.2568	26.2943	24.7945	24.9283	25.1877	25.7249	25.1463	25.0685	23.8367	22.849	23.8968	24.5746	23.7569	24.7109	24.8468	24.1324	+	iBAQ Myotubes_Fam134bKO_iBAQ Myoblasts_Fam134bKO					+	iBAQ Myotubes_Scramble_iBAQ Myoblasts_Scramble	9	9	9	77.4	77.4	77.4	13.996	0	43.973	4524800000	86	2.19367	0.000164308	+	1.68206	0.0027318	-1.52918	+	-3.11206	0.0340284	0.980614	0.0365968		0.0986392	0.623501	0.0641546
27.7032	28.092	27.4342	26.3799	27.6996	27.8841	27.6552	27.5217	25.7443	25.047	26.0365	26.6512	26.9159	27.0002	27.2009	26.9291	+	iBAQ Myotubes_Fam134bKO_iBAQ Myoblasts_Fam134bKO			+	iBAQ Myotubes_Fam134bKO_iBAQ Myotubes_Scramble	+	iBAQ Myotubes_Scramble_iBAQ Myoblasts_Scramble	352	352	352	73.9	73.9	73.9	532.04	0	323.31	634830000000	6628	2.85956	3.65169e-05	+	1.67228	0.00278593	-1.53258	+	-3.09441	0.327051	0.784682	-0.28782		-0.769269	1.81909	0.00209073
25.9841	25.8985	25.2814	24.6411	26.1969	26.1483	26.1611	25.3971	23.5852	22.9352	24.2691	24.8838	25.7383	25.8255	25.8187	25.6707	+	iBAQ Myotubes_Fam134bKO_iBAQ Myoblasts_Fam134bKO			+	iBAQ Myotubes_Fam134bKO_iBAQ Myotubes_Scramble			22	22	22	63.6	63.6	63.6	49.939	0	241.06	17623000000	224	3.04214	2.56095e-05	+	1.57594	0.0034597	-1.53294	+	-2.92236	0.692675	0.537169	-0.52459		-1.42905	2.3214	0.00119115
27.9799	28.5662	27.1811	27.1192	27.385	27.8656	27.7222	27.5861	25.9402	24.9968	26.2547	27.5159	27.63	28.012	28.1272	27.9931	+	iBAQ Myotubes_Fam134bKO_iBAQ Myoblasts_Fam134bKO			+	iBAQ Myotubes_Fam134bKO_iBAQ Myotubes_Scramble	+	iBAQ Myotubes_Scramble_iBAQ Myoblasts_Scramble	29	29	29	61.5	61.5	61.5	60.672	0	206.15	102770000000	724	2.07824	0.000212308	+	1.30694	0.00680699	-1.53472	+	-2.45694	0.0712834	0.962997	0.0718551		0.199279	1.7957	0.0022
24.9257	24.8512	24.5351	23.8001	24.6508	24.2709	24.9674	24.4655	23.0363	22.3162	22.9704	23.6474	24.1565	24.2866	24.4013	24.184	+	iBAQ Myotubes_Fam134bKO_iBAQ Myoblasts_Fam134bKO			+	iBAQ Myotubes_Fam134bKO_iBAQ Myotubes_Scramble	+	iBAQ Myotubes_Scramble_iBAQ Myoblasts_Scramble	13	8	8	23.8	16.2	16.2	55.409	0	75.706	5745100000	94	3.42678	7.84973e-06	+	2.19777	0.000899235	-1.53546	+	-4.10214	0.073247	0.962313	-0.060636		-0.2044	2.41106	0.0010378
25.8647	26.2165	25.2156	24.1711	25.6581	26.1104	25.9134	25.7485	24.1515	23.017	23.4147	24.741	24.856	25.437	25.7654	24.9359	+	iBAQ Myotubes_Fam134bKO_iBAQ Myoblasts_Fam134bKO			+	iBAQ Myotubes_Fam134bKO_iBAQ Myotubes_Scramble	+	iBAQ Myotubes_Scramble_iBAQ Myoblasts_Scramble	57	30	30	62	41.5	41.5	103.93	0	323.31	30293000000	341	2.35872	0.000104918	+	1.39053	0.00547306	-1.53595	+	-2.59953	0.484933	0.672992	-0.490596		-1.06609	1.74303	0.00245668
28.864	28.9371	28.0774	28.3799	30.1793	30.8307	30.5105	30.5464	27.1893	27.0573	26.1985	27.6533	29.2006	29.5117	29.1989	29.9835	+	iBAQ Myotubes_Fam134bKO_iBAQ Myoblasts_Fam134bKO	+	iBAQ Myoblasts_Fam134bKO_iBAQ Myoblasts_Scramble	+	iBAQ Myotubes_Fam134bKO_iBAQ Myotubes_Scramble	+	iBAQ Myotubes_Scramble_iBAQ Myoblasts_Scramble	8	6	6	56.2	48.8	48.8	14.339	0	317	45997000000	244	6.1882	0	+	2.24992	0.000799735	-1.54	+	-4.20978	3.69359	0.0495	-1.9521	+	-8.00691	3.33501	0.000705202
22.5611	22.0683	21.639	20.2051	21.7907	22.2569	22.1677	21.7198	20.3105	20.1582	20.5376	19.3024	22.965	22.736	22.6785	22.5885	+	iBAQ Myotubes_Fam134bKO_iBAQ Myoblasts_Fam134bKO			+	iBAQ Myotubes_Fam134bKO_iBAQ Myotubes_Scramble	+	iBAQ Myotubes_Scramble_iBAQ Myoblasts_Scramble	9	9	9	21.8	21.8	21.8	74.102	0	50.023	2070300000	45	3.52322	6.99097e-06	+	1.43852	0.00467719	-1.54121	+	-2.68214	0.290467	0.810867	-0.365368		-0.696279	4.1021	0.0005
23.5997	23.9964	22.7968	21.631	23.7786	23.7614	23.6709	23.623	21.7543	20.7061	21.7952	21.5999	22.641	22.5602	23.106	22.5109	+	iBAQ Myotubes_Fam134bKO_iBAQ Myoblasts_Fam134bKO			+	iBAQ Myotubes_Fam134bKO_iBAQ Myotubes_Scramble	+	iBAQ Myotubes_Scramble_iBAQ Myoblasts_Scramble	12	12	12	27.5	27.5	27.5	56.381	0	43.392	3770500000	97	2.82621	3.99443e-05	+	1.42158	0.00492969	-1.54208	+	-2.6529	0.642268	0.564696	-0.702494		-1.34283	2.28132	0.00122798
25.0872	25.9403	24.7329	23.2312	25.4255	25.7963	25.1687	25.5266	23.0813	22.8139	22.92	24.005	24.8296	25.3182	25.2291	25.5904	+	iBAQ Myotubes_Fam134bKO_iBAQ Myoblasts_Fam134bKO			+	iBAQ Myotubes_Fam134bKO_iBAQ Myotubes_Scramble			11	11	11	47.4	47.4	47.4	33.996	0	34.86	6885800000	95	2.78374	4.87805e-05	+	1.3077	0.00679663	-1.54284	+	-2.45823	0.594725	0.596072	-0.731391		-1.2606	3.19119	0.000632967
27.9802	28.6872	27.8692	26.7119	28.1081	28.7573	28.3432	28.5118	26.297	24.9957	26.5338	27.2441	27.5511	27.9348	27.8517	27.394	+	iBAQ Myotubes_Fam134bKO_iBAQ Myoblasts_Fam134bKO			+	iBAQ Myotubes_Fam134bKO_iBAQ Myotubes_Scramble	+	iBAQ Myotubes_Scramble_iBAQ Myoblasts_Scramble	28	28	16	80.3	80.3	50.8	42.281	0	323.31	71482000000	540	2.44955	8.95585e-05	+	1.32105	0.00652749	-1.54446	+	-2.4809	0.694856	0.536285	-0.618012		-1.43276	1.56972	0.00343726
20.6054	20.0323	19.0729	18.2818	18.5763	18.8565	19.581	18.6496	17.7421	17.2224	18.1417	18.7065	18.2734	18.7257	18.4068	18.8166	+	iBAQ Myotubes_Fam134bKO_iBAQ Myoblasts_Fam134bKO			+	iBAQ Myotubes_Fam134bKO_iBAQ Myotubes_Scramble	+	iBAQ Myotubes_Scramble_iBAQ Myoblasts_Scramble	3	3	3	5.3	5.3	5.3	83.825	0	5.4151	280410000	13	1.42531	0.00101569	+	1.37038	0.00577291	-1.54492	+	-2.565	0.467322	0.682051	0.582238		1.03414	0.899567	0.0223092
23.4418	23.3444	22.8875	21.7468	22.818	24.1257	23.3733	23.5843	20.7887	20.816	21.8458	21.7887	22.9902	22.3209	23.2064	22.7953	+	iBAQ Myotubes_Fam134bKO_iBAQ Myoblasts_Fam134bKO			+	iBAQ Myotubes_Fam134bKO_iBAQ Myotubes_Scramble	+	iBAQ Myotubes_Scramble_iBAQ Myoblasts_Scramble	11	5	5	18.5	10	10	56.248	0	13.659	1736600000	24	2.82531	3.9935e-05	+	1.71607	0.00249903	-1.54532	+	-3.17373	0.623148	0.578977	-0.620202		-1.30988	2.31842	0.0011851
24.5485	24.4757	23.5883	23.2821	22.7964	23.3729	22.8972	23.0063	22.7231	21.0962	22.5886	23.3037	23.9179	23.9653	23.8278	24.0651	+	iBAQ Myotubes_Fam134bKO_iBAQ Myoblasts_Fam134bKO			+	iBAQ Myotubes_Fam134bKO_iBAQ Myotubes_Scramble	+	iBAQ Myotubes_Scramble_iBAQ Myoblasts_Scramble	15	15	15	43.8	43.8	43.8	60.755	0	65.342	5280100000	95	2.17402	0.000168429	+	1.46297	0.00446864	-1.54574	+	-2.72449	1.5053	0.294797	0.955453	+	2.79816	1.7341	0.00253194
25.6293	25.5283	25.1772	23.9326	25.1022	24.8859	24.8878	25.3726	23.187	23.1421	23.4158	24.3174	25.4308	25.232	25.9098	25.2219	+	iBAQ Myotubes_Fam134bKO_iBAQ Myoblasts_Fam134bKO			+	iBAQ Myotubes_Fam134bKO_iBAQ Myotubes_Scramble	+	iBAQ Myotubes_Scramble_iBAQ Myoblasts_Scramble	5	5	5	56.9	56.9	56.9	16.331	0	30.826	4267800000	90	3.04028	2.55906e-05	+	1.75965	0.00224975	-1.55128	+	-3.25341	0.00389929	0.997727	0.00475216		0.0116772	3.04716	0.000484848
30.0797	30.5012	29.7744	29.1727	30.369	30.6586	30.4928	30.3898	28.0965	27.5353	28.5776	29.0964	29.8422	29.7063	29.8662	29.6639	+	iBAQ Myotubes_Fam134bKO_iBAQ Myoblasts_Fam134bKO			+	iBAQ Myotubes_Fam134bKO_iBAQ Myotubes_Scramble	+	iBAQ Myotubes_Scramble_iBAQ Myoblasts_Scramble	136	136	136	91.5	91.5	91.5	116.72	0	323.31	1147600000000	5090	3.89098	2.70911e-06	+	1.93134	0.00165528	-1.55556	+	-3.57505	1.07854	0.403627	-0.595539		-2.07373	2.28345	0.00123457
22.2212	23.0966	22.2089	21.6027	19.8982	21.6119	20.0808	20.5727	20.278	20.5224	20.9676	21.1291	20.0402	19.6208	19.2551	19.2307	+	iBAQ Myotubes_Fam134bKO_iBAQ Myoblasts_Fam134bKO			+	iBAQ Myotubes_Fam134bKO_iBAQ Myotubes_Scramble	+	iBAQ Myotubes_Scramble_iBAQ Myoblasts_Scramble	7	7	7	25.7	25.7	25.7	49.609	0	23.237	1013700000	26	3.79931	6.55738e-06	+	2.27924	0.000783729	-1.5581	+	-4.271	1.91209	0.195855	1.74147	+	3.53833	2.31427	0.00117253
24.4366	25.0056	23.786	22.8954	24.4837	24.5754	24.5047	24.8577	21.7523	21.86	22.703	23.5727	23.5799	23.5497	23.0918	23.7428	+	iBAQ Myotubes_Fam134bKO_iBAQ Myoblasts_Fam134bKO			+	iBAQ Myotubes_Fam134bKO_iBAQ Myotubes_Scramble	+	iBAQ Myotubes_Scramble_iBAQ Myoblasts_Scramble	12	12	12	35	35	35	54.812	0	68.147	5882500000	89	2.4676	8.57143e-05	+	1.33937	0.00614667	-1.5589	+	-2.51206	0.58601	0.60058	-0.574476		-1.24541	1.20371	0.00871444
27.2345	27.7816	27.1676	26.4788	27.8486	27.9052	27.6383	27.4474	25.2763	24.8984	25.6075	26.6439	26.9578	26.953	27.2703	27.3081	+	iBAQ Myotubes_Fam134bKO_iBAQ Myoblasts_Fam134bKO			+	iBAQ Myotubes_Fam134bKO_iBAQ Myotubes_Scramble	+	iBAQ Myotubes_Scramble_iBAQ Myoblasts_Scramble	37	37	37	71.5	71.5	71.5	50.56	0	240.29	70024000000	757	3.50709	6.93642e-06	+	1.8319	0.00185729	-1.55914	+	-3.3872	0.97246	0.437041	-0.544255		-1.89744	2.10535	0.00135649
27.7329	28.0718	27.5844	26.8287	28.028	28.0675	28.0705	27.9441	25.7598	25.3159	26.1644	26.7262	27.6775	27.2086	27.4808	27.1983	+	iBAQ Myotubes_Fam134bKO_iBAQ Myoblasts_Fam134bKO			+	iBAQ Myotubes_Fam134bKO_iBAQ Myotubes_Scramble	+	iBAQ Myotubes_Scramble_iBAQ Myoblasts_Scramble	26	26	26	49.9	49.9	49.9	57.788	0	323.31	55416000000	479	3.97809	2.81096e-06	+	2.10801	0.00106246	-1.56287	+	-3.92044	0.9082	0.453787	-0.473074		-1.79067	2.31839	0.00118443
24.7378	25.1558	24.4541	23.6411	24.7625	25.0767	25.0217	24.9792	22.8821	21.555	23.4201	23.8795	25.2193	25.1916	25.2148	24.847	+	iBAQ Myotubes_Fam134bKO_iBAQ Myoblasts_Fam134bKO			+	iBAQ Myotubes_Fam134bKO_iBAQ Myotubes_Scramble	+	iBAQ Myotubes_Scramble_iBAQ Myoblasts_Scramble	42	42	42	47.6	47.6	47.6	115.36	0	264.42	22485000000	255	3.002	2.72639e-05	+	1.40418	0.00522289	-1.56302	+	-2.62297	0.684634	0.538769	-0.462837		-1.41536	2.28074	0.0012508
22.0516	22.2377	21.3142	22.1882	21.4436	22.3568	20.7854	21.9594	19.7517	19.9137	20.6609	21.2087	21.1782	20.9549	20.5115	21.8133	+	iBAQ Myotubes_Fam134bKO_iBAQ Myoblasts_Fam134bKO			+	iBAQ Myotubes_Fam134bKO_iBAQ Myotubes_Scramble			3	3	3	29.5	29.5	29.5	16.119	0.0072069	1.3647	324270000	9	1.84447	0.000359773	+	2.09694	0.00107251	-1.56417	+	-3.89831	0.330117	0.781866	0.311625		0.775299	0.844201	0.0273043
28.3606	28.9861	28.4861	27.2157	28.6626	29.0468	28.7168	28.5923	26.4866	25.7334	26.9072	27.6604	28.2099	28.1884	28.3026	28.0456	+	iBAQ Myotubes_Fam134bKO_iBAQ Myoblasts_Fam134bKO			+	iBAQ Myotubes_Fam134bKO_iBAQ Myotubes_Scramble	+	iBAQ Myotubes_Scramble_iBAQ Myoblasts_Scramble	31	29	29	65	63.5	63.5	50.906	0	323.31	118700000000	983	2.86299	3.65511e-05	+	1.53377	0.00377594	-1.56519	+	-2.84804	0.600961	0.591827	-0.492527		-1.27144	1.97985	0.0015847
24.7893	25.9228	25.9102	24.4357	26.1587	26.0497	26.0159	25.7772	23.7499	23.212	23.8023	24.0077	24.7436	24.8895	24.5515	23.5822	+	iBAQ Myotubes_Fam134bKO_iBAQ Myoblasts_Fam134bKO			+	iBAQ Myotubes_Fam134bKO_iBAQ Myotubes_Scramble	+	iBAQ Myotubes_Scramble_iBAQ Myoblasts_Scramble	6	6	6	44.4	44.4	44.4	18.342	0	28.231	4198000000	49	3.61855	6.10874e-06	+	2.02124	0.00133936	-1.5715	+	-3.74885	0.961291	0.442166	-0.735864		-1.87889	1.15514	0.0101045
26.7862	27.1678	26.5426	25.364	26.7571	26.9599	27.1466	26.8034	24.9197	24.2236	24.9764	25.4451	26.0971	25.9024	26.1059	25.7172	+	iBAQ Myotubes_Fam134bKO_iBAQ Myoblasts_Fam134bKO			+	iBAQ Myotubes_Fam134bKO_iBAQ Myotubes_Scramble	+	iBAQ Myotubes_Scramble_iBAQ Myoblasts_Scramble	37	9	9	69.2	21.8	21.8	52.793	0	129.31	28798000000	265	3.37234	7.68386e-06	+	1.83722	0.00185316	-1.57392	+	-3.39713	0.521951	0.645881	-0.451619		-1.1325	2.13244	0.00133452
26.7103	26.7479	25.9384	25.9555	27.2699	27.4991	26.9757	26.8618	25.0288	24.3908	25.4434	24.1902	26.5199	26.5328	26.4292	26.8146	+	iBAQ Myotubes_Fam134bKO_iBAQ Myoblasts_Fam134bKO			+	iBAQ Myotubes_Fam134bKO_iBAQ Myotubes_Scramble	+	iBAQ Myotubes_Scramble_iBAQ Myoblasts_Scramble	4	4	4	35.3	35.3	35.3	15.661	0	25.601	7400200000	71	4.78564	0	+	2.29085	0.000772386	-1.57474	+	-4.29538	1.63933	0.281231	-0.813635	+	-3.03519	3.02549	0.000551053
30.7958	31.3308	30.8101	29.99	30.9546	31.3095	31.0992	31.1845	29.107	28.4827	29.0622	29.9675	30.649	30.5326	30.5843	30.6726	+	iBAQ Myotubes_Fam134bKO_iBAQ Myoblasts_Fam134bKO			+	iBAQ Myotubes_Fam134bKO_iBAQ Myotubes_Scramble	+	iBAQ Myotubes_Scramble_iBAQ Myoblasts_Scramble	43	43	43	79.9	79.9	79.9	46.533	0	323.31	600740000000	2344	3.88636	2.70453e-06	+	2.05855	0.0011671	-1.57682	+	-3.82214	0.683683	0.538729	-0.405271		-1.41373	2.49162	0.000912429
24.1014	24.2882	23.9927	22.6837	24.1798	24.634	24.8107	24.8523	22.0048	21.689	22.1974	22.864	23.8099	23.2651	23.1079	23.4902	+	iBAQ Myotubes_Fam134bKO_iBAQ Myoblasts_Fam134bKO			+	iBAQ Myotubes_Fam134bKO_iBAQ Myotubes_Scramble	+	iBAQ Myotubes_Scramble_iBAQ Myoblasts_Scramble	8	8	8	37.3	37.3	37.3	31.788	0	89.827	2555500000	54	3.86367	4.01472e-06	+	1.92711	0.00165129	-1.57768	+	-3.56695	1.12273	0.385104	-0.852703		-2.14734	2.25538	0.00123551
20.7018	22.1838	20.6714	19.9717	22.9893	21.8351	20.322	22.5463	19.6603	19.3372	19.6013	18.6123	21.5678	19.8787	20.07	20.4121	+	iBAQ Myotubes_Fam134bKO_iBAQ Myoblasts_Fam134bKO			+	iBAQ Myotubes_Fam134bKO_iBAQ Myotubes_Scramble	+	iBAQ Myotubes_Scramble_iBAQ Myoblasts_Scramble	6	6	6	28.3	28.3	28.3	42.043	0	33.191	758540000	15	2.05618	0.000221583	+	1.6275	0.00305088	-1.57941	+	-3.01403	0.671832	0.547293	-1.04099		-1.39351	1.40849	0.00499332
25.0874	25.6046	25.5169	23.7191	25.3955	25.8417	25.3151	25.6522	23.2196	23.2733	23.1883	23.9256	24.3231	24.2473	24.8439	24.0886	+	iBAQ Myotubes_Fam134bKO_iBAQ Myoblasts_Fam134bKO			+	iBAQ Myotubes_Fam134bKO_iBAQ Myotubes_Scramble	+	iBAQ Myotubes_Scramble_iBAQ Myoblasts_Scramble	18	17	17	59.1	55.5	55.5	37.781	0	92.48	8666900000	140	3.33637	8.69329e-06	+	1.81903	0.00190442	-1.58032	+	-3.3632	0.593428	0.594998	-0.569086		-1.25834	2.17734	0.00127715
27.6887	28.0881	27.0557	26.678	27.1221	26.9354	27.0222	26.9588	25.8072	24.9942	25.8199	26.5622	27.7706	27.2358	27.1746	27.5947	+	iBAQ Myotubes_Fam134bKO_iBAQ Myoblasts_Fam134bKO			+	iBAQ Myotubes_Fam134bKO_iBAQ Myotubes_Scramble	+	iBAQ Myotubes_Scramble_iBAQ Myoblasts_Scramble	21	21	21	67	67	67	26.334	0	147.79	27376000000	324	2.93531	2.86875e-05	+	1.90157	0.0017424	-1.58176	+	-3.51834	0.535323	0.636754	0.368008		1.15627	2.4776	0.000892882
25.6081	25.1161	23.2087	24.684	25.4561	26.1548	25.8451	25.0472	23.0539	22.2827	23.2706	23.6734	24.8759	24.398	24.426	24.4669	+	iBAQ Myotubes_Fam134bKO_iBAQ Myoblasts_Fam134bKO			+	iBAQ Myotubes_Fam134bKO_iBAQ Myotubes_Scramble	+	iBAQ Myotubes_Scramble_iBAQ Myoblasts_Scramble	5	5	5	39.2	39.2	39.2	15.944	0	14.815	3806200000	72	2.94744	2.78378e-05	+	1.42895	0.00480793	-1.58412	+	-2.66563	0.855589	0.470133	-0.971529		-1.70307	2.47869	0.000894737
25.9042	26.0875	26.1047	24.5875	25.6424	25.9313	25.6338	25.5661	23.7804	24.145	24.0014	24.4095	25.3564	24.8006	25.1671	24.2998	+	iBAQ Myotubes_Fam134bKO_iBAQ Myoblasts_Fam134bKO			+	iBAQ Myotubes_Fam134bKO_iBAQ Myotubes_Scramble	+	iBAQ Myotubes_Scramble_iBAQ Myoblasts_Scramble	17	17	17	63.4	63.4	63.4	26.727	0	184.02	7825400000	104	3.04404	2.56158e-05	+	2.1962	0.000898089	-1.58688	+	-4.09893	0.0204638	0.990027	-0.022439		-0.0601714	1.66055	0.00278019
25.0068	25.2874	23.933	23.6038	25.285	25.4557	25.2615	25.1963	22.5458	21.5731	23.7353	23.6105	24.9218	24.8351	24.8645	24.6283	+	iBAQ Myotubes_Fam134bKO_iBAQ Myoblasts_Fam134bKO			+	iBAQ Myotubes_Fam134bKO_iBAQ Myotubes_Scramble	+	iBAQ Myotubes_Scramble_iBAQ Myoblasts_Scramble	20	20	20	56.6	56.6	56.6	43.037	0	97.771	10580000000	202	2.91422	3.04327e-05	+	1.30078	0.00692311	-1.59159	+	-2.44649	1.06201	0.409246	-0.841855		-2.04622	2.05178	0.00139088
26.2812	26.5171	25.575	24.3098	26.4889	26.4407	26.2348	26.2759	23.8496	23.1437	24.7732	24.5479	25.5308	25.8208	25.8715	25.0545	+	iBAQ Myotubes_Fam134bKO_iBAQ Myoblasts_Fam134bKO			+	iBAQ Myotubes_Fam134bKO_iBAQ Myotubes_Scramble	+	iBAQ Myotubes_Scramble_iBAQ Myoblasts_Scramble	11	11	9	71.3	71.3	60	21.462	0	75.625	11380000000	167	2.62697	5.88752e-05	+	1.37759	0.00564189	-1.59217	+	-2.57735	0.663626	0.553024	-0.689296		-1.37948	1.94786	0.0016338
26.5574	26.7917	26.1346	25.2686	26.5956	26.8703	26.2744	26.2822	24.616	23.7934	24.6463	25.3268	26.1888	25.8887	26.2112	25.959	+	iBAQ Myotubes_Fam134bKO_iBAQ Myoblasts_Fam134bKO			+	iBAQ Myotubes_Fam134bKO_iBAQ Myotubes_Scramble	+	iBAQ Myotubes_Scramble_iBAQ Myoblasts_Scramble	36	36	1	59.5	59.5	2.5	72.813	0	253.9	33180000000	466	3.21682	1.14673e-05	+	1.87494	0.00177894	-1.59242	+	-3.46795	0.379882	0.749892	-0.317585		-0.871504	2.3983	0.00114394
25.8438	26.313	24.9517	24.4274	25.9259	26.4054	25.5342	26.1489	23.8105	22.9988	23.7075	24.6396	24.9127	24.9868	25.4006	24.9815	+	iBAQ Myotubes_Fam134bKO_iBAQ Myoblasts_Fam134bKO			+	iBAQ Myotubes_Fam134bKO_iBAQ Myotubes_Scramble	+	iBAQ Myotubes_Scramble_iBAQ Myoblasts_Scramble	21	7	7	61.2	26.3	26.3	37.186	0	46.609	11550000000	153	2.89684	3.41394e-05	+	1.58589	0.00342571	-1.59491	+	-2.93997	0.637606	0.568666	-0.61958		-1.33481	1.95456	0.00159791
25.2838	25.8918	25.1133	24.3715	25.3683	25.799	25.867	25.6867	23.5128	22.4732	23.6625	24.6283	25.1213	25.0277	25.1987	25.123	+	iBAQ Myotubes_Fam134bKO_iBAQ Myoblasts_Fam134bKO			+	iBAQ Myotubes_Fam134bKO_iBAQ Myotubes_Scramble	+	iBAQ Myotubes_Scramble_iBAQ Myoblasts_Scramble	40	40	40	53.4	53.4	53.4	112.8	0	323.31	24973000000	381	3.01319	2.73772e-05	+	1.5921	0.00340754	-1.59588	+	-2.951	0.765671	0.501782	-0.515134		-1.55252	1.89165	0.00179102
27.4925	27.9846	27.1593	26.0589	27.6495	27.8758	27.765	27.7416	25.7253	24.4587	25.865	26.258	26.5376	26.7813	26.849	26.6688	+	iBAQ Myotubes_Fam134bKO_iBAQ Myoblasts_Fam134bKO			+	iBAQ Myotubes_Fam134bKO_iBAQ Myotubes_Scramble	+	iBAQ Myotubes_Scramble_iBAQ Myoblasts_Scramble	66	66	66	63.9	63.9	63.9	107.06	0	323.31	107700000000	1200	2.94752	2.78445e-05	+	1.52352	0.00382918	-1.59707	+	-2.83004	0.687857	0.537735	-0.584138		-1.42085	1.54329	0.00351444
28.178	28.9438	28.2644	27.1947	28.4493	28.8339	28.3598	28.6324	26.5254	25.6457	26.8664	27.153	28.1547	27.5189	28.0224	27.5844	+	iBAQ Myotubes_Fam134bKO_iBAQ Myoblasts_Fam134bKO			+	iBAQ Myotubes_Fam134bKO_iBAQ Myotubes_Scramble	+	iBAQ Myotubes_Scramble_iBAQ Myoblasts_Scramble	32	32	32	63.3	63.3	63.3	65.89	0	323.31	111470000000	987	3.05612	2.4667e-05	+	1.77672	0.00216993	-1.5976	+	-3.28482	0.520126	0.646037	-0.423633		-1.12925	1.89477	0.00179923
24.8838	25.0941	25.2577	24.1097	25.3474	25.5354	25.2012	25.4244	22.8904	21.8857	23.731	24.4447	24.3871	24.357	24.9932	24.5698	+	iBAQ Myotubes_Fam134bKO_iBAQ Myoblasts_Fam134bKO			+	iBAQ Myotubes_Fam134bKO_iBAQ Myotubes_Scramble	+	iBAQ Myotubes_Scramble_iBAQ Myoblasts_Scramble	10	10	10	33.2	33.2	33.2	41.207	0	153.87	6750900000	115	2.54618	7.48065e-05	+	1.40987	0.00504839	-1.59838	+	-2.63275	1.06552	0.406947	-0.54077		-2.05207	1.24162	0.00801178
27.0524	27.2715	25.9276	26.2148	26.6033	27.3355	27.1591	27.2172	24.8114	24.4357	25.1615	25.6564	26.353	26.0043	26.0266	25.9725	+	iBAQ Myotubes_Fam134bKO_iBAQ Myoblasts_Fam134bKO			+	iBAQ Myotubes_Fam134bKO_iBAQ Myotubes_Scramble	+	iBAQ Myotubes_Scramble_iBAQ Myoblasts_Scramble	13	13	13	52.4	52.4	52.4	33.913	0	112.46	17399000000	219	3.66848	6.19963e-06	+	2.07662	0.00113635	-1.6003	+	-3.85791	0.604075	0.589933	-0.462236		-1.27685	2.10206	0.00135004
27.2124	26.9348	26.2999	24.9677	26.8877	27.0656	26.2136	26.9007	24.4445	24.3506	24.7462	25.4664	26.1295	26.2703	26.3687	26.5748	+	iBAQ Myotubes_Fam134bKO_iBAQ Myoblasts_Fam134bKO			+	iBAQ Myotubes_Fam134bKO_iBAQ Myotubes_Scramble	+	iBAQ Myotubes_Scramble_iBAQ Myoblasts_Scramble	14	14	12	57.8	57.8	52.6	31.835	0	55.763	15920000000	176	2.63807	5.72687e-05	+	1.54038	0.00374771	-1.60181	+	-2.85964	0.329031	0.782632	-0.41317		-0.773165	2.96914	0.000593703
27.0734	27.5749	26.8932	25.7582	27.2527	27.5876	27.3109	27.2748	25.0548	24.2809	25.4055	26.1504	26.5614	26.6071	26.6903	26.3732	+	iBAQ Myotubes_Fam134bKO_iBAQ Myoblasts_Fam134bKO			+	iBAQ Myotubes_Fam134bKO_iBAQ Myotubes_Scramble	+	iBAQ Myotubes_Scramble_iBAQ Myoblasts_Scramble	101	101	101	75.8	75.8	75.8	156.61	0	323.31	156960000000	1689	2.97963	2.7099e-05	+	1.58288	0.00344573	-1.602	+	-2.93465	0.650885	0.558502	-0.53158		-1.35764	1.83243	0.00203065
19.1626	18.8891	19.6219	17.1128	18.8686	19.5488	19.1367	18.9661	17.9261	16.3397	17.3159	16.7961	18.3787	19.6579	19.2964	18.8496	+	iBAQ Myotubes_Fam134bKO_iBAQ Myoblasts_Fam134bKO			+	iBAQ Myotubes_Fam134bKO_iBAQ Myotubes_Scramble			1	1	1	3.3	3.3	3.3	49.628	0	4.0987	199760000	10	2.24528	0.000137931	+	1.31906	0.00655514	-1.60213	+	-2.47752	0.323026	0.786227	-0.433444		-0.761334	2.35774	0.00119578
26.7634	27.842	26.2687	26.1928	27.3662	27.6659	27.1967	27.1588	25.2106	24.6558	25.1792	25.6001	25.8473	25.6444	26.1836	25.488	+	iBAQ Myotubes_Fam134bKO_iBAQ Myoblasts_Fam134bKO			+	iBAQ Myotubes_Fam134bKO_iBAQ Myotubes_Scramble	+	iBAQ Myotubes_Scramble_iBAQ Myoblasts_Scramble	10	10	10	63.1	63.1	63.1	21.701	0	139.7	14327000000	169	3.95614	2.78261e-06	+	2.02822	0.0013027	-1.6053	+	-3.76251	0.711165	0.529105	-0.580175		-1.46046	1.37145	0.00547099
17.2045	19.3203	18.8007	18.3056	19.3752	19.8497	17.8325	20.6469	16.5862	16.8642	16.2917	17.4664	18.7666	15.8211	17.9104	17.8553	+	iBAQ Myotubes_Fam134bKO_iBAQ Myoblasts_Fam134bKO					+	iBAQ Myotubes_Scramble_iBAQ Myoblasts_Scramble	2	2	2	4.7	4.7	4.7	48.67	0.0043297	1.6187	104710000	3	1.75464	0.000427773	+	1.68111	0.00273115	-1.60563	+	-3.11035	0.656463	0.557351	-1.01835		-1.36721	0.541843	0.0909059
22.6401	23.1149	21.7397	21.1329	22.6448	22.7961	23.0839	21.7771	19.3584	21.2355	20.3848	21.2154	22.4212	22.3469	22.1919	21.4669	+	iBAQ Myotubes_Fam134bKO_iBAQ Myoblasts_Fam134bKO			+	iBAQ Myotubes_Fam134bKO_iBAQ Myotubes_Scramble			13	13	13	18.8	18.8	18.8	110.22	0	54.656	3740000000	37	2.03349	0.000230901	+	1.36794	0.00579394	-1.60839	+	-2.56083	0.340357	0.774013	-0.418553		-0.795348	1.70399	0.00267464
25.5999	25.6446	24.9412	24.5186	25.627	25.819	25.4313	25.26	23.6544	22.7328	23.5538	24.3298	24.8036	24.7742	24.9936	25.0015	+	iBAQ Myotubes_Fam134bKO_iBAQ Myoblasts_Fam134bKO			+	iBAQ Myotubes_Fam134bKO_iBAQ Myotubes_Scramble	+	iBAQ Myotubes_Scramble_iBAQ Myoblasts_Scramble	52	36	36	64.7	49.4	49.4	105.48	0	300.07	28331000000	436	3.60494	6.0698e-06	+	2.03731	0.00126526	-1.6084	+	-3.78033	0.562468	0.620193	-0.358262		-1.20418	2.13883	0.00131896
29.2331	29.675	28.639	28.0214	29.2182	29.6962	29.3809	29.4782	27.2745	26.6002	27.3638	27.8789	28.3724	28.2591	28.4568	28.4438	+	iBAQ Myotubes_Fam134bKO_iBAQ Myoblasts_Fam134bKO			+	iBAQ Myotubes_Fam134bKO_iBAQ Myotubes_Scramble	+	iBAQ Myotubes_Scramble_iBAQ Myoblasts_Scramble	30	30	26	76.1	76.1	74.2	36.428	0	323.31	108090000000	858	3.78682	6.52742e-06	+	1.95586	0.00151089	-1.61278	+	-3.62206	0.721083	0.523479	-0.55126		-1.47727	2.21662	0.00126647
29.279	29.6959	28.9752	28.2608	29.231	29.4799	29.2406	29.1883	27.4269	26.6697	27.5095	28.1535	28.7575	28.6671	28.7021	28.77	+	iBAQ Myotubes_Fam134bKO_iBAQ Myoblasts_Fam134bKO			+	iBAQ Myotubes_Fam134bKO_iBAQ Myotubes_Scramble	+	iBAQ Myotubes_Scramble_iBAQ Myoblasts_Scramble	57	57	12	79.8	79.8	14.2	80.762	0	323.31	241490000000	1527	3.54877	7.08383e-06	+	2.02797	0.00130233	-1.61283	+	-3.76202	0.317352	0.789652	-0.23223		-0.750107	2.25199	0.00125574
24.9313	24.7368	24.2819	23.1085	24.09	24.7128	23.8586	24.4624	22.5515	21.5368	23.2251	23.2853	24.2107	24.1234	24.3028	23.571	+	iBAQ Myotubes_Fam134bKO_iBAQ Myoblasts_Fam134bKO			+	iBAQ Myotubes_Fam134bKO_iBAQ Myotubes_Scramble			11	11	7	67.6	67.6	46.5	23.629	0	58.047	3823900000	74	2.05635	0.000221626	+	1.50719	0.00398407	-1.61495	+	-2.80147	0.0121962	0.994681	-0.0163126		-0.0361862	1.72916	0.00258341
26.8949	27.5748	26.7728	26.074	27.1255	27.605	27.2853	27.2186	24.8976	24.7546	25.2899	25.9067	26.4051	26.5596	26.7175	26.4272	+	iBAQ Myotubes_Fam134bKO_iBAQ Myoblasts_Fam134bKO			+	iBAQ Myotubes_Fam134bKO_iBAQ Myotubes_Scramble	+	iBAQ Myotubes_Scramble_iBAQ Myoblasts_Scramble	13	13	13	59.4	59.4	59.4	23.394	0	164.38	19054000000	216	4.03753	2.8746e-06	+	2.16299	0.000939216	-1.61694	+	-4.03121	0.721204	0.523606	-0.479491		-1.47747	2.57377	0.000913918
25.311	25.3843	25.3829	24.3936	26.4124	26.4788	26.2935	26.0726	23.9807	22.4592	23.7097	23.8449	24.7492	25.0543	25.3602	24.6168	+	iBAQ Myotubes_Fam134bKO_iBAQ Myoblasts_Fam134bKO			+	iBAQ Myotubes_Fam134bKO_iBAQ Myotubes_Scramble	+	iBAQ Myotubes_Scramble_iBAQ Myoblasts_Scramble	25	25	25	61.6	61.6	61.6	41.192	0	249.8	16076000000	238	4.67936	0	+	2.04674	0.00118944	-1.61934	+	-3.79887	2.44974	0.114609	-1.19639	+	-4.63736	2.01006	0.00151811
26.888	27.2383	26.6341	25.1889	27.1707	27.3689	27.1379	27.0425	24.6639	23.9333	25.2343	25.6387	26.9162	26.6197	26.9496	26.551	+	iBAQ Myotubes_Fam134bKO_iBAQ Myoblasts_Fam134bKO			+	iBAQ Myotubes_Fam134bKO_iBAQ Myotubes_Scramble	+	iBAQ Myotubes_Scramble_iBAQ Myoblasts_Scramble	38	38	34	62.9	62.9	59.2	66.017	0	211.71	56953000000	583	3.12371	1.91003e-05	+	1.49455	0.00416219	-1.61974	+	-2.7794	0.747078	0.508539	-0.692717		-1.5212	2.57963	0.000919094
26.102	26.2492	26.1299	24.3595	26.1889	26.1053	25.7605	26.005	24.2996	24.1695	24.9798	22.8988	25.6089	24.9141	25.1024	23.8534	+	iBAQ Myotubes_Fam134bKO_iBAQ Myoblasts_Fam134bKO					+	iBAQ Myotubes_Scramble_iBAQ Myoblasts_Scramble	4	4	4	78.4	78.4	78.4	12.957	0	99.003	2936000000	47	1.91894	0.000300019	+	1.3863	0.00555664	-1.62324	+	-2.59227	0.27334	0.824281	-0.304761		-0.661398	0.660281	0.055339
24.7823	25.3655	24.3211	23.6736	25.3981	25.8137	25.3346	25.1067	22.8737	22.3675	23.2348	23.1709	24.8397	25.1597	24.9597	24.765	+	iBAQ Myotubes_Fam134bKO_iBAQ Myoblasts_Fam134bKO			+	iBAQ Myotubes_Fam134bKO_iBAQ Myotubes_Scramble	+	iBAQ Myotubes_Scramble_iBAQ Myoblasts_Scramble	24	24	24	55.9	55.9	55.9	64.808	0	176.81	13024000000	188	4.62949	0	+	2.13263	0.00102511	-1.62384	+	-3.96984	1.19403	0.355611	-0.877675		-2.26656	4.07453	0.000477064
26.1833	26.1295	25.6226	24.7433	25.291	25.4164	25.6014	25.2231	24.5423	22.8715	24.3204	24.4483	24.835	24.8172	24.8673	24.8979	+	iBAQ Myotubes_Fam134bKO_iBAQ Myoblasts_Fam134bKO			+	iBAQ Myotubes_Fam134bKO_iBAQ Myotubes_Scramble	+	iBAQ Myotubes_Scramble_iBAQ Myoblasts_Scramble	16	16	16	42.1	42.1	42.1	49.348	0	187.28	13257000000	237	2.34756	0.000107887	+	1.7007	0.00260953	-1.62407	+	-3.1458	0.360262	0.764393	0.286706		0.833935	1.06461	0.0130161
24.8693	25.3271	24.1043	24.2784	23.974	25.3413	25.0467	25.0677	22.665	22.2889	22.8533	24.2476	24.911	24.8772	24.5352	24.806	+	iBAQ Myotubes_Fam134bKO_iBAQ Myoblasts_Fam134bKO			+	iBAQ Myotubes_Fam134bKO_iBAQ Myotubes_Scramble			9	9	9	86.7	86.7	86.7	14.255	0	58.096	3161700000	69	2.58646	6.42361e-05	+	1.72496	0.0024474	-1.63107	+	-3.18991	0.204696	0.868045	-0.212675		-0.516213	2.17497	0.00127477
29.1408	29.3645	28.1835	28.2884	28.9181	28.8728	29.0852	28.6888	26.0466	27.0218	27.4045	27.98	28.8111	27.9611	28.5211	29.0846	+	iBAQ Myotubes_Fam134bKO_iBAQ Myoblasts_Fam134bKO			+	iBAQ Myotubes_Fam134bKO_iBAQ Myotubes_Scramble			5	5	5	72.9	72.9	72.9	9.1175	0	174.81	25006000000	133	2.57818	6.75179e-05	+	1.75081	0.00227202	-1.63107	+	-3.23717	0.18649	0.87971	-0.146969		-0.476026	1.69577	0.00267936
30.2945	30.954	30.4066	28.9269	30.462	30.7451	30.7097	30.7108	28.1714	27.4015	28.761	29.7187	29.6298	29.6235	30.1231	29.7825	+	iBAQ Myotubes_Fam134bKO_iBAQ Myoblasts_Fam134bKO			+	iBAQ Myotubes_Fam134bKO_iBAQ Myotubes_Scramble	+	iBAQ Myotubes_Scramble_iBAQ Myoblasts_Scramble	30	22	20	92.7	85.4	85.4	28.302	0	323.31	283070000000	894	2.37312	0.000101932	+	1.33513	0.00623016	-1.63236	+	-2.50485	0.544834	0.631251	-0.5114		-1.17311	1.35568	0.00587069
27.2789	27.7624	26.8064	26.1788	27.0098	27.1434	27.0051	27.091	25.0448	24.5296	25.5202	26.3906	26.3821	26.0207	26.2469	26.1672	+	iBAQ Myotubes_Fam134bKO_iBAQ Myoblasts_Fam134bKO			+	iBAQ Myotubes_Fam134bKO_iBAQ Myotubes_Scramble	+	iBAQ Myotubes_Scramble_iBAQ Myoblasts_Scramble	33	33	33	70.7	70.7	70.7	46.839	0	323.31	46209000000	516	2.69881	5.36793e-05	+	1.69964	0.00262168	-1.63531	+	-3.14388	0.0579357	0.9699	-0.0556979		-0.164004	1.07577	0.0125593
31.389	31.8417	31.0203	30.1962	31.4519	31.7054	31.809	31.7657	29.0595	28.3988	29.8621	30.5853	30.6761	30.9897	30.9558	30.6003	+	iBAQ Myotubes_Fam134bKO_iBAQ Myoblasts_Fam134bKO			+	iBAQ Myotubes_Fam134bKO_iBAQ Myotubes_Scramble	+	iBAQ Myotubes_Scramble_iBAQ Myoblasts_Scramble	62	53	51	96.8	92.3	92.3	28.467	0	323.31	524700000000	1906	2.79027	4.51717e-05	+	1.49164	0.0041805	-1.63536	+	-2.77433	0.792826	0.494696	-0.571176		-1.59813	1.47039	0.00431754
24.0182	24.1323	23.4532	22.3289	24.2556	24.5275	24.6414	24.0152	21.5812	20.7363	22.2127	22.8499	23.9353	23.7581	24.1717	23.4669	+	iBAQ Myotubes_Fam134bKO_iBAQ Myoblasts_Fam134bKO			+	iBAQ Myotubes_Fam134bKO_iBAQ Myotubes_Scramble	+	iBAQ Myotubes_Scramble_iBAQ Myoblasts_Scramble	12	12	12	30.5	30.5	30.5	59.735	0	81.35	5654800000	89	3.0893	2.29027e-05	+	1.43704	0.00467517	-1.63811	+	-2.67959	1.04169	0.416935	-0.876796		-2.01244	2.23761	0.00123618
24.8563	25.152	24.24	23.6058	24.0828	24.3946	24.0058	24.2909	22.8209	21.5854	23.183	23.7112	23.8453	23.7173	24.3487	23.3322	+	iBAQ Myotubes_Fam134bKO_iBAQ Myoblasts_Fam134bKO			+	iBAQ Myotubes_Fam134bKO_iBAQ Myotubes_Scramble	+	iBAQ Myotubes_Scramble_iBAQ Myoblasts_Scramble	30	30	30	54.6	54.6	54.6	77.519	0	140.4	10609000000	162	1.88433	0.00032816	+	1.55604	0.00359892	-1.63839	+	-2.88722	0.322787	0.786383	0.270023		0.760862	1.02131	0.0150444
32.9984	33.3955	32.6107	32.0878	33.0523	33.1464	33.1216	33.0902	30.9649	30.1947	31.4249	31.9385	32.2186	32.259	32.5637	32.1897	+	iBAQ Myotubes_Fam134bKO_iBAQ Myoblasts_Fam134bKO			+	iBAQ Myotubes_Fam134bKO_iBAQ Myotubes_Scramble	+	iBAQ Myotubes_Scramble_iBAQ Myoblasts_Scramble	67	67	5	88.1	88.1	9.4	57.844	0	323.31	3287200000000	7102	3.40656	7.7951e-06	+	1.91512	0.00169616	-1.64231	+	-3.5441	0.547566	0.628174	-0.329524		-1.17793	1.67411	0.00274576
24.2359	24.7678	23.6638	22.6153	24.2839	25.0529	25.1158	25.0757	22.1386	21.3106	22.451	22.805	22.6501	22.9014	22.7463	22.8067	+	iBAQ Myotubes_Fam134bKO_iBAQ Myoblasts_Fam134bKO			+	iBAQ Myotubes_Fam134bKO_iBAQ Myotubes_Scramble	+	iBAQ Myotubes_Scramble_iBAQ Myoblasts_Scramble	8	8	8	34.7	34.7	34.7	35.217	0	96.857	4149100000	82	3.75701	6.42467e-06	+	1.58271	0.00344495	-1.64443	+	-2.93435	1.10241	0.385754	-1.06133		-2.11346	0.946814	0.0190546
26.1216	26.4598	25.831	24.6504	26.3557	26.5327	26.4214	26.1091	24.0035	23.177	24.494	24.8101	25.5232	25.379	25.6804	25.4093	+	iBAQ Myotubes_Fam134bKO_iBAQ Myoblasts_Fam134bKO			+	iBAQ Myotubes_Fam134bKO_iBAQ Myotubes_Scramble	+	iBAQ Myotubes_Scramble_iBAQ Myoblasts_Scramble	34	34	34	48	48	48	111.61	0	323.31	34643000000	512	3.22599	1.04521e-05	+	1.67583	0.00276247	-1.64454	+	-3.10081	0.710966	0.528478	-0.589039		-1.46012	2.04762	0.00142448
29.135	29.071	28.1642	27.9168	28.9887	29.233	28.7734	28.6999	26.6296	26.3705	26.8469	27.8617	28.5291	28.5261	28.7748	28.8312	+	iBAQ Myotubes_Fam134bKO_iBAQ Myoblasts_Fam134bKO			+	iBAQ Myotubes_Fam134bKO_iBAQ Myotubes_Scramble	+	iBAQ Myotubes_Scramble_iBAQ Myoblasts_Scramble	28	28	28	77.5	77.5	77.5	48.234	0	323.31	114610000000	819	3.60094	6.05327e-06	+	1.969	0.00144286	-1.64458	+	-3.64738	0.479184	0.675837	-0.351984		-1.05569	2.68366	0.000851466
26.8651	27.2306	26.4571	25.3476	26.7279	27.209	26.6956	26.8869	24.8918	23.681	24.9466	25.8005	26.258	25.8992	26.3592	26.2728	+	iBAQ Myotubes_Fam134bKO_iBAQ Myoblasts_Fam134bKO			+	iBAQ Myotubes_Fam134bKO_iBAQ Myotubes_Scramble	+	iBAQ Myotubes_Scramble_iBAQ Myoblasts_Scramble	31	31	31	57.4	57.4	57.4	66.765	0	301.13	42128000000	552	2.53378	7.54717e-05	+	1.48153	0.00429191	-1.64517	+	-2.75673	0.42378	0.711556	-0.404754		-0.954056	1.6504	0.00289298
21.9728	22.5356	21.9291	20.4612	23.1088	22.7662	23.0392	22.5476	20.1048	19.3286	19.8743	21.0076	22.5282	22.3311	22.662	22.5831	+	iBAQ Myotubes_Fam134bKO_iBAQ Myoblasts_Fam134bKO			+	iBAQ Myotubes_Fam134bKO_iBAQ Myotubes_Scramble	+	iBAQ Myotubes_Scramble_iBAQ Myoblasts_Scramble	48	48	1	25	25	0.8	266.92	0	191.23	8322900000	165	4.02741	2.86021e-06	+	1.57182	0.00352413	-1.64587	+	-2.91506	1.31522	0.32074	-1.14075	+	-2.47098	3.32514	0.000695157
24.4495	25.0261	25.0945	23.9795	25.0751	24.4648	24.8849	25.0569	23.137	22.544	23.0088	23.263	24.394	24.4538	24.1024	23.9305	+	iBAQ Myotubes_Fam134bKO_iBAQ Myoblasts_Fam134bKO			+	iBAQ Myotubes_Fam134bKO_iBAQ Myotubes_Scramble	+	iBAQ Myotubes_Scramble_iBAQ Myoblasts_Scramble	9	9	9	53	53	53	18.098	0	22.466	4160400000	67	4.42043	0	+	2.77463	0.000409879	-1.64921	+	-5.38965	0.332743	0.780433	-0.233009		-0.780454	3.08075	0.000515206
26.8649	27.4518	26.6481	25.8142	27.0634	27.0858	27.0308	27.0065	24.8039	24.3012	25.5102	25.5552	25.8768	25.652	26.1187	26.0035	+	iBAQ Myotubes_Fam134bKO_iBAQ Myoblasts_Fam134bKO			+	iBAQ Myotubes_Fam134bKO_iBAQ Myotubes_Scramble	+	iBAQ Myotubes_Scramble_iBAQ Myoblasts_Scramble	40	40	39	75.3	75.3	73.1	70.793	0	323.31	47062000000	447	3.59558	6.04047e-06	+	1.96686	0.00145265	-1.65213	+	-3.64325	0.468478	0.68088	-0.351837		-1.03625	1.47326	0.00422256
28.5296	28.4685	26.5674	26.6676	28.2105	28.4862	28.3164	28.1021	25.5055	25.1556	26.0179	26.943	27.4914	27.4759	28.1427	27.8404	+	iBAQ Myotubes_Fam134bKO_iBAQ Myoblasts_Fam134bKO			+	iBAQ Myotubes_Fam134bKO_iBAQ Myotubes_Scramble	+	iBAQ Myotubes_Scramble_iBAQ Myoblasts_Scramble	22	14	11	76.8	52.6	48.8	37.331	0	323.31	45084000000	311	2.62208	6.05396e-05	+	1.3166	0.00661027	-1.65275	+	-2.47333	0.623553	0.578848	-0.720552		-1.31058	2.32327	0.00119454
27.6711	28.2638	27.5851	26.4169	26.8276	27.1797	26.8294	26.9429	25.7825	24.8923	25.9341	26.7107	27.4289	27.1999	27.1969	27.4106	+	iBAQ Myotubes_Fam134bKO_iBAQ Myoblasts_Fam134bKO			+	iBAQ Myotubes_Fam134bKO_iBAQ Myotubes_Scramble	+	iBAQ Myotubes_Scramble_iBAQ Myoblasts_Scramble	78	78	0	80	80	0	82.928	0	323.31	106980000000	1372	2.33427	0.000111677	+	1.66474	0.00280733	-1.65434	+	-3.08082	0.654965	0.557732	0.539327		1.36464	2.10291	0.00135297
27.0514	27.1811	24.47	26.302	25.4752	25.7931	25.2155	25.8683	24.7215	24.6898	24.5685	24.4035	26.1603	25.8015	26.5767	26.0196	+	iBAQ Myotubes_Fam134bKO_iBAQ Myoblasts_Fam134bKO			+	iBAQ Myotubes_Fam134bKO_iBAQ Myotubes_Scramble	+	iBAQ Myotubes_Scramble_iBAQ Myoblasts_Scramble	4	4	4	91.9	91.9	91.9	7.8648	0	27.715	3016900000	36	1.79029	0.000400944	+	1.41006	0.00504948	-1.65531	+	-2.63308	0.466286	0.683111	0.663135		1.03226	3.87971	0.00112676
26.4657	26.9487	26.3897	24.8748	26.1784	26.6652	26.26	26.3074	24.4	23.6084	24.7204	25.3224	25.6862	25.8853	25.846	25.5379	+	iBAQ Myotubes_Fam134bKO_iBAQ Myoblasts_Fam134bKO			+	iBAQ Myotubes_Fam134bKO_iBAQ Myotubes_Scramble	+	iBAQ Myotubes_Scramble_iBAQ Myoblasts_Scramble	28	21	21	76.6	61.1	61.1	43.066	0	194.66	22356000000	278	2.44906	9.03766e-05	+	1.55674	0.00360216	-1.65693	+	-2.88844	0.151477	0.905595	-0.183013		-0.396373	1.81305	0.00213421
29.1303	29.6168	29.0501	27.6533	29.091	29.2841	29.1462	28.9826	27.2185	26.2723	27.4249	27.9017	28.4279	28.3846	28.6826	28.7663	+	iBAQ Myotubes_Fam134bKO_iBAQ Myoblasts_Fam134bKO			+	iBAQ Myotubes_Fam134bKO_iBAQ Myotubes_Scramble	+	iBAQ Myotubes_Scramble_iBAQ Myoblasts_Scramble	25	25	1	58	58	4.3	44.547	0	323.31	88336000000	552	2.76453	5.12351e-05	+	1.64889	0.00288216	-1.65829	+	-3.05234	0.251976	0.837255	-0.263377		-0.617187	2.06626	0.00141531
24.7286	24.6612	23.792	23.9336	25.0185	24.9533	24.7107	24.5683	22.4483	21.6305	22.901	23.5022	23.983	23.2847	23.826	23.5479	+	iBAQ Myotubes_Fam134bKO_iBAQ Myoblasts_Fam134bKO			+	iBAQ Myotubes_Fam134bKO_iBAQ Myotubes_Scramble	+	iBAQ Myotubes_Scramble_iBAQ Myoblasts_Scramble	5	5	5	35.1	35.1	35.1	23.952	0	15.503	3149400000	72	3.5309	7.01344e-06	+	1.9356	0.00164807	-1.6584	+	-3.58319	1.047	0.41524	-0.533807		-2.02127	1.30652	0.00673547
28.1074	28.6864	27.8192	26.9816	28.4069	28.6407	28.5006	28.2628	26.1315	25.3978	26.4704	26.9542	27.1972	27.4084	27.5113	27.4375	+	iBAQ Myotubes_Fam134bKO_iBAQ Myoblasts_Fam134bKO			+	iBAQ Myotubes_Fam134bKO_iBAQ Myotubes_Scramble	+	iBAQ Myotubes_Scramble_iBAQ Myoblasts_Scramble	70	70	63	88.2	88.2	82.2	97.512	0	323.31	166180000000	1376	3.58224	6.0042e-06	+	1.8599	0.00182166	-1.66016	+	-3.43964	0.748527	0.510463	-0.554108		-1.52364	1.86199	0.0019075
26.0319	26.2236	25.5715	25.1301	25.475	25.4916	25.4153	25.2462	24.0369	22.6718	24.3832	25.2231	25.6385	25.6167	26.042	25.8158	+	iBAQ Myotubes_Fam134bKO_iBAQ Myoblasts_Fam134bKO			+	iBAQ Myotubes_Fam134bKO_iBAQ Myotubes_Scramble	+	iBAQ Myotubes_Scramble_iBAQ Myoblasts_Scramble	1	1	1	8.1	8.1	8.1	16.815	0	5.267	4372200000	36	2.29456	0.00012505	+	1.52908	0.00381114	-1.66054	+	-2.83981	0.630646	0.574515	0.332267		1.32282	1.70125	0.00266746
23.0343	23.2887	23.7837	23.2286	23.2597	23.9795	23.4171	22.7727	21.6004	21.4201	21.8161	21.8561	23.3498	23.3728	23.8151	23.7852	+	iBAQ Myotubes_Fam134bKO_iBAQ Myoblasts_Fam134bKO			+	iBAQ Myotubes_Fam134bKO_iBAQ Myotubes_Scramble			10	10	10	32.9	32.9	32.9	44.41	0	46.634	2589100000	35	4.92765	0	+	3.91964	0	-1.66065	+	-8.78881	0.0272034	0.984713	-0.0234609		-0.0794173	4.63835	0.0012093
26.7672	27.7108	27.2196	26.6388	27.4413	27.7091	26.7323	27.0002	25.7631	24.6871	25.2468	25.9837	27.1715	26.9827	27.1114	26.9929	+	iBAQ Myotubes_Fam134bKO_iBAQ Myoblasts_Fam134bKO			+	iBAQ Myotubes_Fam134bKO_iBAQ Myotubes_Scramble			9	9	9	89	89	89	9.7681	0	55.657	11967000000	162	3.65649	6.18047e-06	+	2.34242	0.000717949	-1.66389	+	-4.40466	0.160739	0.899729	-0.136657		-0.417767	2.86706	0.000669202
19.7608	19.4067	18.9946	18.9071	23.0728	23.2787	22.7095	22.878	17.4893	16.0767	18.3864	18.4553	21.1523	21.3258	21.7047	19.7096	+	iBAQ Myotubes_Fam134bKO_iBAQ Myoblasts_Fam134bKO	+	iBAQ Myoblasts_Fam134bKO_iBAQ Myoblasts_Scramble	+	iBAQ Myotubes_Fam134bKO_iBAQ Myotubes_Scramble	+	iBAQ Myotubes_Scramble_iBAQ Myoblasts_Scramble	11	11	11	18.9	18.9	18.9	85.643	0	48.075	1529700000	38	5.71551	0	+	1.52461	0.0038158	-1.66535	+	-2.83196	5.42084	0	-3.71745	+	-15.9938	2.51347	0.000944444
19.4863	20.7244	20.6053	20.8956	24.5091	23.5905	23.1226	23.5189	18.1243	19.8901	17.8487	19.1867	20.6144	17.9227	20.943	20.5931	+	iBAQ Myotubes_Fam134bKO_iBAQ Myoblasts_Fam134bKO	+	iBAQ Myoblasts_Fam134bKO_iBAQ Myoblasts_Scramble	+	iBAQ Myotubes_Fam134bKO_iBAQ Myotubes_Scramble	+	iBAQ Myotubes_Scramble_iBAQ Myoblasts_Scramble	26	8	7	27	12.1	10.4	109.27	0	42.195	4116100000	16	4.17128	3.06162e-06	+	1.5715	0.00353431	-1.66546	+	-2.9145	3.54044	0.051	-3.25738	+	-7.5116	0.723426	0.0428841
28.1323	28.571	28.1352	27.0255	28.195	28.3975	28.4403	28.248	26.3577	25.3525	25.8396	27.6328	27.6661	27.9149	28.1248	27.6308	+	iBAQ Myotubes_Fam134bKO_iBAQ Myoblasts_Fam134bKO			+	iBAQ Myotubes_Fam134bKO_iBAQ Myotubes_Scramble	+	iBAQ Myotubes_Scramble_iBAQ Myoblasts_Scramble	21	21	21	72.4	72.4	72.4	33.097	0	323.31	53646000000	419	2.62406	5.97015e-05	+	1.5204	0.00384715	-1.67032	+	-2.82458	0.479789	0.674835	-0.354213		-1.05678	1.64848	0.00290095
23.1945	23.7044	23.862	22.6811	23.6884	23.4425	22.7626	23.5505	22.0372	20.9484	22.2295	21.5448	22.7943	22.3235	23.3696	23.0729	+	iBAQ Myotubes_Fam134bKO_iBAQ Myoblasts_Fam134bKO			+	iBAQ Myotubes_Fam134bKO_iBAQ Myotubes_Scramble	+	iBAQ Myotubes_Scramble_iBAQ Myoblasts_Scramble	6	6	6	39	39	39	24.132	0	12.201	1768600000	20	2.88495	3.49469e-05	+	2.27603	0.000782403	-1.67054	+	-4.26428	0.000477973	1	-0.000484943		-0.00143699	1.79098	0.00224679
24.5071	25.1578	24.6142	23.1827	24.7061	24.749	24.3714	24.3905	22.6088	22.0083	22.9569	23.2051	23.8624	23.5721	24.0618	23.5984	+	iBAQ Myotubes_Fam134bKO_iBAQ Myoblasts_Fam134bKO			+	iBAQ Myotubes_Fam134bKO_iBAQ Myotubes_Scramble	+	iBAQ Myotubes_Scramble_iBAQ Myoblasts_Scramble	22	22	22	56.2	56.2	56.2	49.429	0	52.81	7052600000	167	2.94901	2.78645e-05	+	1.83274	0.00185871	-1.67068	+	-3.38877	0.169615	0.891333	-0.188839		-0.438048	2.04463	0.00142041
26.7998	26.8021	26.5298	24.5678	26.7357	26.8539	26.8643	26.7872	24.3355	23.4553	25.1264	25.0968	25.8567	25.5497	25.6822	25.3317	+	iBAQ Myotubes_Fam134bKO_iBAQ Myoblasts_Fam134bKO			+	iBAQ Myotubes_Fam134bKO_iBAQ Myotubes_Scramble	+	iBAQ Myotubes_Scramble_iBAQ Myoblasts_Scramble	15	15	15	61.5	61.5	61.5	23.443	0	80.652	12515000000	118	2.53987	7.55203e-05	+	1.33283	0.00627718	-1.67138	+	-2.50093	0.546443	0.628963	-0.63539		-1.17595	1.44235	0.00462393
17.2415	19.2229	18.5047	18.0372	17.1468	18.8128	17.6936	18.3544	16.2281	16.321	16.3461	17.4246	20.9169	19.8881	21.0244	15.6979	+	iBAQ Myotubes_Fam134bKO_iBAQ Myoblasts_Fam134bKO			+	iBAQ Myotubes_Fam134bKO_iBAQ Myotubes_Scramble			3	3	3	10.5	10.5	10.5	50.04	0	5.8475	159520000	6	1.03563	0.00338307	+	1.79857	0.00204812	-1.67161	+	-3.3252	NaN	1	0		NaN	1.14169	0.0105118
30.7525	31.2031	30.045	29.981	30.6865	31.3007	31.1407	30.723	28.2779	28.2614	29.116	29.6397	30.2169	30.5686	30.2336	30.3686	+	iBAQ Myotubes_Fam134bKO_iBAQ Myoblasts_Fam134bKO			+	iBAQ Myotubes_Fam134bKO_iBAQ Myotubes_Scramble	+	iBAQ Myotubes_Scramble_iBAQ Myoblasts_Scramble	45	38	36	74.4	60.1	60.1	47.024	0	323.31	450320000000	1558	3.62902	6.13121e-06	+	2.01573	0.00134572	-1.67164	+	-3.73808	0.682746	0.539784	-0.467287		-1.41214	2.33539	0.00117715
21.4843	21.8045	20.7885	21.4135	20.9884	22.3106	22.6203	22.2114	19.4698	18.6711	19.8845	20.7685	21.0665	21.0771	21.2196	21.0881	+	iBAQ Myotubes_Fam134bKO_iBAQ Myoblasts_Fam134bKO			+	iBAQ Myotubes_Fam134bKO_iBAQ Myotubes_Scramble	+	iBAQ Myotubes_Scramble_iBAQ Myoblasts_Scramble	8	8	8	13.8	13.8	13.8	82.063	0	15.155	1496700000	15	2.95975	2.79316e-05	+	1.86442	0.00182591	-1.67426	+	-3.44815	0.783493	0.494458	-0.659934		-1.58247	1.74619	0.00243327
26.4735	26.6346	25.8874	24.9147	27.0695	27.2069	27.0099	27.1219	24.3544	23.3661	24.11	25.3806	26.6381	26.4597	26.7714	26.8221	+	iBAQ Myotubes_Fam134bKO_iBAQ Myoblasts_Fam134bKO			+	iBAQ Myotubes_Fam134bKO_iBAQ Myotubes_Scramble	+	iBAQ Myotubes_Scramble_iBAQ Myoblasts_Scramble	12	12	12	67	67	67	18.965	0	96.294	15312000000	206	4.03708	2.87047e-06	+	1.58589	0.00342649	-1.6748	+	-2.93999	1.54876	0.297488	-1.12444	+	-2.87439	2.85572	0.000653465
29.3601	29.7782	29.1974	28.0783	29.4503	29.7363	29.3999	29.43	27.3595	26.5698	27.5236	28.2614	28.6565	28.6159	28.7273	28.5397	+	iBAQ Myotubes_Fam134bKO_iBAQ Myoblasts_Fam134bKO			+	iBAQ Myotubes_Fam134bKO_iBAQ Myotubes_Scramble	+	iBAQ Myotubes_Scramble_iBAQ Myoblasts_Scramble	150	150	150	85.5	85.5	85.5	191.98	0	323.31	722160000000	4308	3.26852	9.54401e-06	+	1.80418	0.00197589	-1.67495	+	-3.33561	0.492128	0.668121	-0.400621		-1.07907	1.86779	0.00186401
22.717	23.2357	22.5487	21.9713	22.8957	23.1727	22.9235	22.6025	20.9924	20.024	21.2941	21.4596	22.1014	21.7637	21.9877	21.6891	+	iBAQ Myotubes_Fam134bKO_iBAQ Myoblasts_Fam134bKO			+	iBAQ Myotubes_Fam134bKO_iBAQ Myotubes_Scramble	+	iBAQ Myotubes_Scramble_iBAQ Myoblasts_Scramble	40	40	1	29.3	29.3	1.3	222.44	0	268.26	8694900000	179	3.73719	6.3674e-06	+	2.17353	0.000948582	-1.67563	+	-4.05264	0.439086	0.700142	-0.280434		-0.982397	1.51428	0.00381895
29.9484	30.5054	30.1894	28.8624	30.218	30.5131	30.4017	30.4048	27.9693	27.4364	28.3679	29.0074	29.4551	29.2176	29.2905	29.369	+	iBAQ Myotubes_Fam134bKO_iBAQ Myoblasts_Fam134bKO			+	iBAQ Myotubes_Fam134bKO_iBAQ Myotubes_Scramble	+	iBAQ Myotubes_Scramble_iBAQ Myoblasts_Scramble	30	30	30	95.2	95.2	95.2	29.82	0	323.31	250820000000	945	3.56574	5.95415e-06	+	1.86736	0.00183017	-1.68114	+	-3.45368	0.677691	0.544102	-0.507992		-1.40351	1.83628	0.00203675
27.8355	28.1959	27.4682	26.7883	27.9816	28.1346	28.066	27.7748	25.6749	24.9691	26.3012	26.6154	27.1989	26.9543	27.261	27.0848	+	iBAQ Myotubes_Fam134bKO_iBAQ Myoblasts_Fam134bKO			+	iBAQ Myotubes_Fam134bKO_iBAQ Myotubes_Scramble	+	iBAQ Myotubes_Scramble_iBAQ Myoblasts_Scramble	65	65	43	62.5	62.5	43.8	117.34	0	323.31	158350000000	1451	3.51344	6.94043e-06	+	1.92515	0.00164996	-1.68181	+	-3.56322	0.642981	0.563648	-0.417286		-1.34406	1.80388	0.00217239
25.1847	25.5468	25.0633	24.6394	25.7801	25.9082	24.8921	24.9198	23.1374	22.8838	23.5406	24.1381	25.0992	25.4032	24.9224	25.0205	+	iBAQ Myotubes_Fam134bKO_iBAQ Myoblasts_Fam134bKO			+	iBAQ Myotubes_Fam134bKO_iBAQ Myotubes_Scramble			9	9	9	60.8	60.8	60.8	16.98	0	30.991	4730400000	88	3.82779	3.98274e-06	+	2.64515	0.000518039	-1.68356	+	-5.08075	0.346315	0.770899	-0.26651		-0.806951	2.92502	0.000667594
27.7176	27.9459	27.3773	26.5754	27.6693	28.1893	27.6627	27.7594	25.3873	24.7013	25.9734	26.8185	27.1363	27.3148	27.1271	27.4099	+	iBAQ Myotubes_Fam134bKO_iBAQ Myoblasts_Fam134bKO			+	iBAQ Myotubes_Fam134bKO_iBAQ Myotubes_Scramble	+	iBAQ Myotubes_Scramble_iBAQ Myoblasts_Scramble	27	27	27	52.1	52.1	52.1	41.52	0	323.31	57367000000	601	2.99842	2.72175e-05	+	1.68574	0.00272688	-1.68398	+	-3.11871	0.606254	0.589154	-0.41609		-1.28063	1.81773	0.00209004
18.7725	17.5868	18.3785	17.9752	18.4244	18.4851	18.2991	17.8404	15.4375	16.3835	15.9637	18.1887	18.7363	17.8031	18.8847	17.987	+	iBAQ Myotubes_Fam134bKO_iBAQ Myoblasts_Fam134bKO			+	iBAQ Myotubes_Fam134bKO_iBAQ Myotubes_Scramble			4	4	4	2.6	2.6	2.6	182.82	0.0018279	1.9583	358090000	16	2.04231	0.000226934	+	1.38684	0.00555781	-1.6849	+	-2.5932	0.10514	0.936702	-0.083981		-0.285335	1.52861	0.00365802
22.7161	23.374	22.4022	21.3949	22.9515	23.0606	22.7457	22.5813	20.8966	19.715	20.5939	21.9352	22.1345	21.9799	22.0664	22.425	+	iBAQ Myotubes_Fam134bKO_iBAQ Myoblasts_Fam134bKO			+	iBAQ Myotubes_Fam134bKO_iBAQ Myotubes_Scramble	+	iBAQ Myotubes_Scramble_iBAQ Myoblasts_Scramble	48	48	48	25.9	25.9	25.9	288.79	0	268.95	10925000000	247	2.46974	8.57864e-05	+	1.47046	0.00440253	-1.68661	+	-2.73749	0.36998	0.759647	-0.36298		-0.852599	1.57412	0.00340539
26.5908	27.0258	26.0562	25.8104	26.4324	26.6979	26.7489	26.503	24.472	23.3211	25.1732	25.7686	25.3758	25.5175	25.7283	25.6555	+	iBAQ Myotubes_Fam134bKO_iBAQ Myoblasts_Fam134bKO			+	iBAQ Myotubes_Fam134bKO_iBAQ Myotubes_Scramble	+	iBAQ Myotubes_Scramble_iBAQ Myoblasts_Scramble	35	35	35	65.1	65.1	65.1	71.683	0	323.31	38584000000	484	2.53182	7.71373e-05	+	1.53423	0.00377763	-1.68708	+	-2.84885	0.340069	0.773989	-0.224754		-0.794786	0.833325	0.0281504
18.4417	17.6659	19.2209	17.7237	18.8052	19.4261	19.0538	18.5019	17.6933	16.6866	15.9819	15.9348	17.8145	17.0445	19.0589	18.7934	+	iBAQ Myotubes_Fam134bKO_iBAQ Myoblasts_Fam134bKO			+	iBAQ Myotubes_Fam134bKO_iBAQ Myotubes_Scramble	+	iBAQ Myotubes_Scramble_iBAQ Myoblasts_Scramble	7	3	3	2.6	1.7	1.7	425.83	0	5.5984	730030000	3	2.3147	0.000118386	+	1.66109	0.0028152	-1.68887	+	-3.07427	0.824824	0.483372	-0.6837		-1.6517	1.3857	0.00528551
20.3853	21.7051	20.9029	20.0212	21.4595	21.9393	21.3126	21.7567	19.1184	17.5609	19.4683	20.109	19.992	20.4149	20.7237	20.8975	+	iBAQ Myotubes_Fam134bKO_iBAQ Myoblasts_Fam134bKO			+	iBAQ Myotubes_Fam134bKO_iBAQ Myotubes_Scramble	+	iBAQ Myotubes_Scramble_iBAQ Myoblasts_Scramble	11	11	11	21.2	21.2	21.2	78.947	0	10.072	1302900000	29	2.71967	5.32371e-05	+	1.3833	0.00558816	-1.68949	+	-2.58712	1.15694	0.369614	-0.863368		-2.20446	1.33345	0.00623527
28.674	29.1252	28.2388	27.3969	28.7743	29.1185	28.8521	28.7357	26.4734	26.0345	26.6171	27.5509	28.2881	28.2123	28.611	28.3326	+	iBAQ Myotubes_Fam134bKO_iBAQ Myoblasts_Fam134bKO			+	iBAQ Myotubes_Fam134bKO_iBAQ Myotubes_Scramble	+	iBAQ Myotubes_Scramble_iBAQ Myoblasts_Scramble	35	35	35	81.6	81.6	81.6	50.052	0	323.31	133230000000	875	3.58778	6.02228e-06	+	1.87533	0.0017794	-1.68975	+	-3.46869	0.647934	0.561727	-0.511428		-1.35257	2.66068	0.000821168
24.3636	24.3489	23.4223	22.201	23.7347	24.082	24.1238	23.8682	21.7883	21.0247	22.2526	22.5106	23.875	23.4983	23.8639	23.4317	+	iBAQ Myotubes_Fam134bKO_iBAQ Myoblasts_Fam134bKO			+	iBAQ Myotubes_Fam134bKO_iBAQ Myotubes_Scramble	+	iBAQ Myotubes_Scramble_iBAQ Myoblasts_Scramble	37	22	22	47.7	33.2	33.2	87.752	0	102.02	9353600000	159	2.6612	5.58016e-05	+	1.49974	0.00406974	-1.68992	+	-2.78846	0.296978	0.805612	-0.368187		-0.709416	2.66017	0.000817439
21.0802	21.329	20.9895	19.956	20.6184	21.3869	20.9501	19.5913	18.9265	18.0507	19.6823	19.9306	20.864	20.4735	20.7057	20.4275	+	iBAQ Myotubes_Fam134bKO_iBAQ Myoblasts_Fam134bKO			+	iBAQ Myotubes_Fam134bKO_iBAQ Myotubes_Scramble			5	5	5	6.6	6.6	6.6	105.38	0	5.8184	920100000	23	1.93948	0.000282458	+	1.75717	0.00226778	-1.69119	+	-3.24885	0.159193	0.900796	0.20203		0.414215	1.82558	0.00208259
21.0991	20.9905	20.2744	18.6607	21.0523	20.3552	19.347	21.6041	18.266	18.6813	18.7455	18.5544	18.669	19.8964	19.7937	19.5263	+	iBAQ Myotubes_Fam134bKO_iBAQ Myoblasts_Fam134bKO			+	iBAQ Myotubes_Fam134bKO_iBAQ Myotubes_Scramble	+	iBAQ Myotubes_Scramble_iBAQ Myoblasts_Scramble	6	6	6	17.7	17.7	17.7	55.045	0	15.309	485990000	17	1.77263	0.000406301	+	1.5973	0.003326	-1.69437	+	-2.96022	0.174173	0.887707	-0.333485		-0.448378	1.64768	0.00289928
24.2583	25.4556	24.7211	23.7428	25.116	25.58	25.4411	24.9711	23.0714	21.722	23.6015	23.0051	23.9753	24.8065	25.1357	24.8076	+	iBAQ Myotubes_Fam134bKO_iBAQ Myoblasts_Fam134bKO			+	iBAQ Myotubes_Fam134bKO_iBAQ Myotubes_Scramble	+	iBAQ Myotubes_Scramble_iBAQ Myoblasts_Scramble	6	6	6	37	37	37	14.286	0	8.0587	3345800000	65	3.1419	1.8214e-05	+	1.69715	0.00262972	-1.69446	+	-3.13937	0.961348	0.442625	-0.732584		-1.87899	2.09744	0.00138898
24.0124	24.9426	24.2639	23.1578	25.1866	25.0711	25.3893	25.0228	22.8583	21.1117	23.0396	22.5889	24.0181	23.7444	23.9885	22.9666	+	iBAQ Myotubes_Fam134bKO_iBAQ Myoblasts_Fam134bKO			+	iBAQ Myotubes_Fam134bKO_iBAQ Myotubes_Scramble	+	iBAQ Myotubes_Scramble_iBAQ Myoblasts_Scramble	15	15	15	54.2	54.2	54.2	35.41	0	49.778	6527400000	121	3.38646	7.73908e-06	+	1.59422	0.00338814	-1.69456	+	-2.95475	1.53008	0.298283	-1.07329	+	-2.84155	1.35802	0.00582909
25.8713	26.1942	25.244	24.311	26.4584	26.412	26.4086	26.0983	23.1153	22.992	23.7338	24.9972	25.4118	25.323	25.5469	25.5514	+	iBAQ Myotubes_Fam134bKO_iBAQ Myoblasts_Fam134bKO			+	iBAQ Myotubes_Fam134bKO_iBAQ Myotubes_Scramble	+	iBAQ Myotubes_Scramble_iBAQ Myoblasts_Scramble	17	17	17	57.4	57.4	57.4	37.596	0	161.72	14235000000	170	3.25345	9.5037e-06	+	1.47284	0.00438724	-1.69555	+	-2.74161	1.16701	0.364769	-0.93922		-2.22131	2.03884	0.00149777
17.823	18.0973	16.5736	17.0252	17.3524	18.4979	17.2725	17.2003	16.1318	14.4286	15.4846	16.6888	17.4598	15.9794	17.214	16.2145	+	iBAQ Myotubes_Fam134bKO_iBAQ Myoblasts_Fam134bKO							2	2	2	1.4	1.4	1.4	183.65	0.0082232	1.3399	72072000	5	1.74573	0.000436599	+	1.52327	0.00382833	-1.69632	+	-2.82961	0.166175	0.894716	-0.201024		-0.430214	NaN	1
18.0939	18.5278	16.6976	17.9937	16.8071	19.0289	17.6067	17.6915	16.5404	16.0525	16.1891	15.7336	15.9052	16.2588	16.6656	17.3118	+	iBAQ Myotubes_Fam134bKO_iBAQ Myoblasts_Fam134bKO					+	iBAQ Myotubes_Scramble_iBAQ Myoblasts_Scramble	7	2	1	3	1.1	0.5	270.65	0	5.7169	308090000	12	2.05683	0.000220901	+	2.13188	0.00102418	-1.69939	+	-3.96832	0.0252134	0.985549	0.044714		0.0737624	0.547677	0.0887067
23.8867	24.451	23.1068	23.7661	23.7103	24.0197	24.1437	23.5278	22.5861	21.6328	21.6236	22.57	23.3314	23.2142	23.7783	23.3871	+	iBAQ Myotubes_Fam134bKO_iBAQ Myoblasts_Fam134bKO			+	iBAQ Myotubes_Fam134bKO_iBAQ Myotubes_Scramble	+	iBAQ Myotubes_Scramble_iBAQ Myoblasts_Scramble	2	2	2	37.8	37.8	37.8	8.5109	0	9.1112	563250000	15	3.5487	7.07965e-06	+	2.32596	0.000744643	-1.69952	+	-4.3696	0.0542469	0.970529	-0.0477352		-0.154107	2.34579	0.00118674
28.3324	28.7359	28.4107	26.7561	28.8021	28.7401	28.634	29.0223	26.1626	26.1637	26.3925	26.7154	27.8204	28.0195	27.7227	28.0043	+	iBAQ Myotubes_Fam134bKO_iBAQ Myoblasts_Fam134bKO			+	iBAQ Myotubes_Fam134bKO_iBAQ Myotubes_Scramble	+	iBAQ Myotubes_Scramble_iBAQ Myoblasts_Scramble	28	28	2	74.5	74.5	12.6	39.632	0	255.76	85156000000	602	4.08672	2.94334e-06	+	1.98675	0.00139917	-1.70025	+	-3.68171	0.82062	0.484763	-0.740844		-1.64467	4.30278	0.000787879
23.2945	23.8916	22.489	21.7487	23.62	23.4641	23.7357	23.3692	21.0002	20.5908	21.5142	21.5104	22.4104	21.8708	22.3292	22.3694	+	iBAQ Myotubes_Fam134bKO_iBAQ Myoblasts_Fam134bKO			+	iBAQ Myotubes_Fam134bKO_iBAQ Myotubes_Scramble	+	iBAQ Myotubes_Scramble_iBAQ Myoblasts_Scramble	8	8	8	32.8	32.8	32.8	35.188	0	16.583	2057100000	34	3.52037	6.97472e-06	+	1.77629	0.00216885	-1.70203	+	-3.28402	0.708587	0.530033	-0.691335		-1.45609	2.27347	0.0012667
31.043	31.4219	30.8898	29.8587	31.0851	31.2664	31.1467	31.1314	28.9756	28.3592	29.3438	29.7261	30.3298	30.1637	30.3028	30.1799	+	iBAQ Myotubes_Fam134bKO_iBAQ Myoblasts_Fam134bKO			+	iBAQ Myotubes_Fam134bKO_iBAQ Myotubes_Scramble	+	iBAQ Myotubes_Scramble_iBAQ Myoblasts_Scramble	65	65	64	83.4	83.4	83.4	56.678	0	323.31	780510000000	3066	3.79412	6.54236e-06	+	2.06862	0.00116062	-1.70221	+	-3.84206	0.477452	0.676534	-0.354048		-1.05255	2.09169	0.00138422
24.6446	25.1745	24.0546	23.4419	24.7638	24.8718	24.4887	24.374	22.6226	21.609	23.1554	23.101	23.9946	23.7893	24.0791	23.6902	+	iBAQ Myotubes_Fam134bKO_iBAQ Myoblasts_Fam134bKO			+	iBAQ Myotubes_Fam134bKO_iBAQ Myotubes_Scramble	+	iBAQ Myotubes_Scramble_iBAQ Myoblasts_Scramble	27	27	27	46.3	46.3	46.3	90.244	0	254.6	12953000000	197	2.99277	2.71845e-05	+	1.78316	0.00214789	-1.70689	+	-3.29669	0.319986	0.787633	-0.295649		-0.755326	1.85401	0.00194833
17.0475	17.5507	16.9479	17.7303	17.1948	18.8318	18.4593	17.5878	16.0389	14.0773	15.464	16.8673	16.4639	18.9635	18.5988	16.1993	+	iBAQ Myotubes_Fam134bKO_iBAQ Myoblasts_Fam134bKO			+	iBAQ Myotubes_Fam134bKO_iBAQ Myotubes_Scramble			4	4	4	2.9	2.9	2.9	247.71	0	6.6542	335020000	5	1.544	0.000730562	+	1.48723	0.00420909	-1.70721	+	-2.76665	0.824175	0.483897	-0.69933		-1.65062	1.0975	0.011829
26.7664	27.2911	26.2307	25.9096	27.1666	27.472	27.5226	27.6751	24.6138	23.9193	25.1838	25.638	26.72	26.3938	26.5412	26.6907	+	iBAQ Myotubes_Fam134bKO_iBAQ Myoblasts_Fam134bKO			+	iBAQ Myotubes_Fam134bKO_iBAQ Myotubes_Scramble	+	iBAQ Myotubes_Scramble_iBAQ Myoblasts_Scramble	13	13	13	83.5	83.5	83.5	20.486	0	183.39	18707000000	169	4.17773	3.07929e-06	+	1.92652	0.0016504	-1.71074	+	-3.56584	1.5204	0.297982	-0.909631	+	-2.82459	2.43913	0.000919205
26.1949	26.8533	26.526	25.4136	26.5511	26.9526	26.5718	26.8546	24.6079	23.27	24.7958	25.4685	25.6722	25.8391	26.1124	26.1133	+	iBAQ Myotubes_Fam134bKO_iBAQ Myoblasts_Fam134bKO			+	iBAQ Myotubes_Fam134bKO_iBAQ Myotubes_Scramble	+	iBAQ Myotubes_Scramble_iBAQ Myoblasts_Scramble	10	10	10	27.7	27.7	27.7	28.455	0	73.904	17379000000	161	3.00187	2.72572e-05	+	1.66832	0.00279096	-1.71141	+	-3.08728	0.732019	0.51876	-0.485583		-1.49577	1.59501	0.00321566
27.8807	27.9799	27.5472	26.3328	27.8132	28.0632	27.7296	27.8286	25.7548	25.0312	25.7275	26.366	26.8406	26.556	26.9744	26.8729	+	iBAQ Myotubes_Fam134bKO_iBAQ Myoblasts_Fam134bKO			+	iBAQ Myotubes_Fam134bKO_iBAQ Myotubes_Scramble	+	iBAQ Myotubes_Scramble_iBAQ Myoblasts_Scramble	76	76	73	79.3	79.3	78.3	105.73	0	323.31	133720000000	1305	3.6305	6.13309e-06	+	1.98254	0.00141046	-1.71526	+	-3.67356	0.502812	0.658029	-0.423533		-1.09829	2.04714	0.0014239
22.4219	23.0296	22.9939	20.8163	22.4804	22.8703	22.9657	22.8345	20.4227	19.6172	20.8237	21.5355	22.5087	22.0646	22.1204	21.7549	+	iBAQ Myotubes_Fam134bKO_iBAQ Myoblasts_Fam134bKO			+	iBAQ Myotubes_Fam134bKO_iBAQ Myotubes_Scramble	+	iBAQ Myotubes_Scramble_iBAQ Myoblasts_Scramble	51	51	51	32.9	32.9	32.9	226.45	0	164.88	9099700000	202	2.40632	9.78441e-05	+	1.40155	0.00525997	-1.71563	+	-2.61845	0.390682	0.74025	-0.472295		-0.892	1.90473	0.00174538
35.1438	35.4352	34.9523	34.3484	35.2675	35.4715	35.291	35.3164	33.1483	32.5716	33.4219	33.8641	34.5142	34.4847	34.5681	34.5611	+	iBAQ Myotubes_Fam134bKO_iBAQ Myoblasts_Fam134bKO			+	iBAQ Myotubes_Fam134bKO_iBAQ Myotubes_Scramble	+	iBAQ Myotubes_Scramble_iBAQ Myoblasts_Scramble	57	57	2	99.5	99.5	4.8	41.792	0	323.31	9115900000000	12813	4.78691	0	+	2.542	0.000572635	-1.71844	+	-4.84342	0.773037	0.499654	-0.366675		-1.56491	2.48864	0.000907303
23.9841	24.8033	24.688	22.3952	25.3347	25.8346	25.3765	25.0036	22.0036	21.4383	22.8987	22.6424	23.7752	23.9757	24.4795	24.0423	+	iBAQ Myotubes_Fam134bKO_iBAQ Myoblasts_Fam134bKO			+	iBAQ Myotubes_Fam134bKO_iBAQ Myotubes_Scramble	+	iBAQ Myotubes_Scramble_iBAQ Myoblasts_Scramble	15	15	15	54.3	54.3	54.3	41.928	0	157.93	6663400000	113	3.5308	7.01139e-06	+	1.43247	0.00473975	-1.72188	+	-2.6717	1.30094	0.32562	-1.41974	+	-2.44675	2.63494	0.000790167
26.642	27.0625	26.6169	24.9102	26.6955	27.0708	26.6824	26.5928	24.4491	23.4874	24.7947	25.6118	25.9801	25.8316	26.2327	25.6965	+	iBAQ Myotubes_Fam134bKO_iBAQ Myoblasts_Fam134bKO			+	iBAQ Myotubes_Fam134bKO_iBAQ Myotubes_Scramble	+	iBAQ Myotubes_Scramble_iBAQ Myoblasts_Scramble	22	22	20	62.2	62.2	58.5	45.589	0	323.31	25453000000	394	2.44528	9.02821e-05	+	1.42238	0.00491957	-1.72216	+	-2.6543	0.408782	0.72423	-0.45249		-0.926071	1.60207	0.00319644
22.9482	23.8247	22.786	22.0076	23.9635	24.0042	23.5678	23.5681	21.3313	19.8766	21.3746	22.0873	23.7055	23.0308	23.4472	23.3163	+	iBAQ Myotubes_Fam134bKO_iBAQ Myoblasts_Fam134bKO			+	iBAQ Myotubes_Fam134bKO_iBAQ Myotubes_Scramble	+	iBAQ Myotubes_Scramble_iBAQ Myoblasts_Scramble	31	31	31	27.9	27.9	27.9	138.55	0	79.388	9725900000	203	3.43888	7.89622e-06	+	1.562	0.00355806	-1.72421	+	-2.89772	1.18894	0.35573	-0.884251		-2.25802	2.4121	0.00103979
30.3214	31.0202	30.18	28.3595	30.5363	30.692	29.1447	30.5276	28.6203	27.6686	28.1625	28.5313	29.299	28.9586	29.9495	28.2984	+	iBAQ Myotubes_Fam134bKO_iBAQ Myoblasts_Fam134bKO			+	iBAQ Myotubes_Fam134bKO_iBAQ Myotubes_Scramble	+	iBAQ Myotubes_Scramble_iBAQ Myoblasts_Scramble	5	5	2	45.9	45.9	10.1	16.785	0	159.79	57507000000	116	1.80558	0.000391328	+	1.529	0.00381029	-1.72459	+	-2.83965	0.143869	0.911853	-0.254865		-0.378612	1.1342	0.010734
28.7551	29.2462	28.4789	27.5623	28.7504	28.9319	28.9221	28.8222	26.6057	25.8639	27.1593	27.5129	27.6508	27.9647	27.6808	27.6223	+	iBAQ Myotubes_Fam134bKO_iBAQ Myoblasts_Fam134bKO			+	iBAQ Myotubes_Fam134bKO_iBAQ Myotubes_Scramble	+	iBAQ Myotubes_Scramble_iBAQ Myoblasts_Scramble	18	18	7	70.1	70.1	38	20.825	0	323.31	50081000000	401	3.33704	8.69802e-06	+	1.84995	0.00185218	-1.72518	+	-3.42096	0.432987	0.704708	-0.346035		-0.971129	1.37037	0.00550121
33.9281	34.3114	33.2898	32.9985	33.4678	33.9707	33.6388	33.6787	31.7913	31.1958	32.0436	32.5906	32.9018	32.9375	32.9857	32.9264	+	iBAQ Myotubes_Fam134bKO_iBAQ Myoblasts_Fam134bKO			+	iBAQ Myotubes_Fam134bKO_iBAQ Myotubes_Scramble	+	iBAQ Myotubes_Scramble_iBAQ Myoblasts_Scramble	53	53	28	89.9	89.9	48.2	47.14	0	323.31	3576600000000	8110	3.6363	6.14251e-06	+	2.22322	0.000884852	-1.72666	+	-4.15449	0.0641485	0.96679	-0.0570545		-0.180525	1.92405	0.00168931
27.9961	28.2304	27.9465	26.8899	27.9447	28.376	28.0937	28.1441	25.9588	25.1027	26.1627	26.923	26.9402	27.2301	27.2048	27.2052	+	iBAQ Myotubes_Fam134bKO_iBAQ Myoblasts_Fam134bKO			+	iBAQ Myotubes_Fam134bKO_iBAQ Myotubes_Scramble	+	iBAQ Myotubes_Scramble_iBAQ Myoblasts_Scramble	13	13	13	66.9	66.9	66.9	28.127	0	240.02	51929000000	443	3.49808	6.90846e-06	+	1.95095	0.00155459	-1.72894	+	-3.61263	0.560219	0.62078	-0.373912		-1.20023	1.57104	0.00342826
27.4023	27.8296	26.721	26.226	27.4879	27.6409	27.4477	27.3009	24.6258	24.7819	25.5956	26.2578	26.5826	26.6225	26.7558	26.8272	+	iBAQ Myotubes_Fam134bKO_iBAQ Myoblasts_Fam134bKO			+	iBAQ Myotubes_Fam134bKO_iBAQ Myotubes_Scramble	+	iBAQ Myotubes_Scramble_iBAQ Myoblasts_Scramble	24	24	24	68	68	68	38.384	0	323.31	35511000000	346	3.27396	9.55921e-06	+	1.79865	0.00204863	-1.72946	+	-3.32535	0.54363	0.631683	-0.424579		-1.17098	1.94541	0.00167456
29.858	30.2952	30.0444	28.5194	29.91	30.298	30.0589	30.1915	27.7472	27.3253	28.0511	28.6712	29.0102	29.0218	29.1404	28.8304	+	iBAQ Myotubes_Fam134bKO_iBAQ Myoblasts_Fam134bKO			+	iBAQ Myotubes_Fam134bKO_iBAQ Myotubes_Scramble	+	iBAQ Myotubes_Scramble_iBAQ Myoblasts_Scramble	30	30	30	87	87	87	33.296	0	323.31	257620000000	1023	3.54241	7.05675e-06	+	1.91825	0.00167032	-1.73053	+	-3.55005	0.488949	0.669031	-0.435371		-1.07334	1.95731	0.00160269
30.596	31.0239	30.5244	29.2871	30.3314	30.6409	30.7193	30.672	28.5186	27.5458	28.9188	29.5118	29.8038	29.6381	30.0091	29.7666	+	iBAQ Myotubes_Fam134bKO_iBAQ Myoblasts_Fam134bKO			+	iBAQ Myotubes_Fam134bKO_iBAQ Myotubes_Scramble	+	iBAQ Myotubes_Scramble_iBAQ Myoblasts_Scramble	39	39	39	82.7	82.7	82.7	47.994	0	323.31	435110000000	2006	2.76959	5.04125e-05	+	1.68266	0.00273245	-1.73408	+	-3.11316	0.247242	0.840279	-0.233063		-0.607278	1.51158	0.00386435
26.021	26.9188	24.6339	26.134	26.3994	26.415	26.4815	26.0416	24.1423	23.8239	24.1735	24.6292	25.8568	25.4377	25.9758	26.0566	+	iBAQ Myotubes_Fam134bKO_iBAQ Myoblasts_Fam134bKO			+	iBAQ Myotubes_Fam134bKO_iBAQ Myotubes_Scramble	+	iBAQ Myotubes_Scramble_iBAQ Myoblasts_Scramble	2	2	2	27.7	27.7	27.7	9.2908	0	5.7775	3822600000	47	3.3022	8.59753e-06	+	1.86449	0.00182638	-1.73472	+	-3.44827	0.363253	0.763003	-0.407454		-0.839692	3.57209	0.00105628
18.8721	20.2439	20.3097	19.7544	19.0268	20.6302	20.3163	19.9804	18.7955	16.7842	17.8186	18.8421	19.8123	18.954	19.1873	18.7105	+	iBAQ Myotubes_Fam134bKO_iBAQ Myoblasts_Fam134bKO			+	iBAQ Myotubes_Fam134bKO_iBAQ Myotubes_Scramble	+	iBAQ Myotubes_Scramble_iBAQ Myoblasts_Scramble	2	2	2	3.7	3.7	3.7	97.164	0.0010811	2.185	557810000	7	1.95582	0.000271961	+	1.58998	0.0034021	-1.73496	+	-2.94724	0.154286	0.903076	-0.193363		-0.402889	1.06138	0.0131235
22.1372	22.8361	21.3422	21.1087	22.4764	23.0951	22.9219	22.7617	20.4969	18.7695	20.0763	21.1344	22.2135	21.8165	21.8139	22.2566	+	iBAQ Myotubes_Fam134bKO_iBAQ Myoblasts_Fam134bKO			+	iBAQ Myotubes_Fam134bKO_iBAQ Myotubes_Scramble	+	iBAQ Myotubes_Scramble_iBAQ Myoblasts_Scramble	10	10	10	30.7	30.7	30.7	41.761	0	20.532	1389200000	36	3.16659	1.53492e-05	+	1.46579	0.0044553	-1.73678	+	-2.72938	1.21766	0.343735	-0.957733		-2.30622	1.99916	0.00157377
27.6195	27.8419	27.0752	26.5316	27.3175	27.5768	27.4197	26.986	25.3253	24.4974	25.7891	26.5064	26.6195	26.4797	26.9505	27.0123	+	iBAQ Myotubes_Fam134bKO_iBAQ Myoblasts_Fam134bKO			+	iBAQ Myotubes_Fam134bKO_iBAQ Myotubes_Scramble	+	iBAQ Myotubes_Scramble_iBAQ Myoblasts_Scramble	28	28	28	58.4	58.4	58.4	59.601	0	213.57	55239000000	506	2.74807	5.18889e-05	+	1.8309	0.00185445	-1.7375	+	-3.38532	0.0646116	0.966913	-0.0579443		-0.181749	1.51018	0.00386334
28.5415	29.1019	27.6784	26.8795	28.4026	28.6309	28.4109	28.3932	26.0487	25.7703	26.4797	26.9497	27.8656	27.4312	27.678	27.3877	+	iBAQ Myotubes_Fam134bKO_iBAQ Myoblasts_Fam134bKO			+	iBAQ Myotubes_Fam134bKO_iBAQ Myotubes_Scramble	+	iBAQ Myotubes_Scramble_iBAQ Myoblasts_Scramble	4	4	4	77.6	77.6	77.6	6.3814	0	59.261	11852000000	151	3.00354	2.72838e-05	+	1.70302	0.0026114	-1.73817	+	-3.15002	0.359669	0.765121	-0.409089		-0.832794	2.40996	0.00103647
25.0146	25.4267	24.9162	23.5309	25.4596	25.7961	25.52	25.3474	23.1674	21.9201	23.25	23.5942	24.2539	24.2903	24.5017	24.2161	+	iBAQ Myotubes_Fam134bKO_iBAQ Myoblasts_Fam134bKO			+	iBAQ Myotubes_Fam134bKO_iBAQ Myotubes_Scramble	+	iBAQ Myotubes_Scramble_iBAQ Myoblasts_Scramble	17	17	17	43.3	43.3	43.3	61.359	0	187.06	12258000000	214	3.5377	7.04225e-06	+	1.70551	0.00256046	-1.73916	+	-3.15454	0.980889	0.437732	-0.808687		-1.91144	1.9367	0.00165618
29.1138	29.3779	29.0066	28.2942	29.6462	30.0235	29.7306	29.5876	27.0781	26.232	27.7982	27.7244	28.7571	28.5721	28.8511	28.5247	+	iBAQ Myotubes_Fam134bKO_iBAQ Myoblasts_Fam134bKO			+	iBAQ Myotubes_Fam134bKO_iBAQ Myotubes_Scramble	+	iBAQ Myotubes_Scramble_iBAQ Myoblasts_Scramble	63	34	0	95.4	67.7	0	33.28	0	234.37	138980000000	865	4.47803	0	+	2.16655	0.000943876	-1.73996	+	-4.03844	1.72161	0.258952	-0.798861	+	-3.18381	2.12411	0.00136283
20.2816	20.1173	19.0997	18.814	21.0661	21.3015	20.5316	21.1236	18.4237	16.4521	18.0072	18.4675	18.8921	19.8037	19.4213	19.0259	+	iBAQ Myotubes_Fam134bKO_iBAQ Myoblasts_Fam134bKO			+	iBAQ Myotubes_Fam134bKO_iBAQ Myotubes_Scramble	+	iBAQ Myotubes_Scramble_iBAQ Myoblasts_Scramble	13	13	13	10.8	10.8	10.8	191.57	0	26.15	1399100000	36	3.74147	6.37755e-06	+	1.57008	0.00353271	-1.74051	+	-2.912	1.92414	0.196189	-1.42753	+	-3.56129	1.50937	0.00386232
28.6052	29.0275	28.5081	27.0876	28.8755	29.103	28.8328	28.7854	26.2758	25.515	27.0366	27.4343	27.6709	27.8113	28.0335	27.0283	+	iBAQ Myotubes_Fam134bKO_iBAQ Myoblasts_Fam134bKO			+	iBAQ Myotubes_Fam134bKO_iBAQ Myotubes_Scramble	+	iBAQ Myotubes_Scramble_iBAQ Myoblasts_Scramble	25	25	25	84.8	84.8	84.8	28.152	0	323.31	76782000000	624	2.81768	4.07974e-05	+	1.56876	0.00352633	-1.74166	+	-2.90966	0.666501	0.550236	-0.592074		-1.38439	1.18254	0.00934125
26.0755	26.7001	25.3941	24.804	25.2117	25.9278	26.208	25.4419	24.2336	22.6521	23.988	25.1318	25.4675	25.3937	25.4847	25.4979	+	iBAQ Myotubes_Fam134bKO_iBAQ Myoblasts_Fam134bKO			+	iBAQ Myotubes_Fam134bKO_iBAQ Myotubes_Scramble			14	14	14	49.6	49.6	49.6	40.612	0	105.75	12639000000	151	1.91989	0.000298585	+	1.42041	0.00494992	-1.74209	+	-2.6509	0.0338738	0.980479	0.0461078		0.0982066	1.53197	0.00362931
29.106	29.3353	28.6352	27.45	28.6842	28.8164	28.5336	28.6076	26.9382	25.9392	27.1674	27.5123	28.258	28.0796	28.2399	27.9609	+	iBAQ Myotubes_Fam134bKO_iBAQ Myoblasts_Fam134bKO			+	iBAQ Myotubes_Fam134bKO_iBAQ Myotubes_Scramble	+	iBAQ Myotubes_Scramble_iBAQ Myoblasts_Scramble	33	33	33	78.8	78.8	78.8	41.829	0	323.31	116050000000	1059	2.7073	5.38237e-05	+	1.74812	0.00228083	-1.74232	+	-3.23224	0.0232103	0.98782	-0.0288706		-0.0680469	1.94827	0.00163501
25.4429	26.1411	26.1837	24.3103	25.1073	26.1386	25.4455	25.2906	24.0532	22.4508	23.6878	24.9155	25.4178	25.2616	25.2049	25.1515	+	iBAQ Myotubes_Fam134bKO_iBAQ Myoblasts_Fam134bKO			+	iBAQ Myotubes_Fam134bKO_iBAQ Myotubes_Scramble			8	8	8	17.9	17.9	17.9	36.09	0	45.725	8355000000	83	1.87515	0.000332412	+	1.38463	0.00559289	-1.74263	+	-2.58941	0.0165033	0.992163	0.0239758		0.0487344	1.5517	0.00350524
27.275	27.8057	27.1863	26.5282	27.4695	27.5407	27.3295	27.4037	25.1587	24.8732	25.4186	26.371	26.7191	26.6381	26.9331	26.5423	+	iBAQ Myotubes_Fam134bKO_iBAQ Myoblasts_Fam134bKO			+	iBAQ Myotubes_Fam134bKO_iBAQ Myotubes_Scramble	+	iBAQ Myotubes_Scramble_iBAQ Myoblasts_Scramble	21	21	21	52.7	52.7	52.7	46.852	0	182.69	38274000000	363	3.89591	2.71739e-06	+	2.2341	0.000826684	-1.74341	+	-4.17698	0.390478	0.739991	-0.237081		-0.891614	2.01435	0.0015
29.0894	29.4224	28.3538	27.8721	28.7709	29.0715	28.7593	28.7189	26.4794	26.5302	27.095	27.6543	28.0946	28.0252	28.2521	28.2047	+	iBAQ Myotubes_Fam134bKO_iBAQ Myoblasts_Fam134bKO			+	iBAQ Myotubes_Fam134bKO_iBAQ Myotubes_Scramble	+	iBAQ Myotubes_Scramble_iBAQ Myoblasts_Scramble	59	59	59	77.8	77.8	77.8	68.527	0	323.31	204670000000	1531	3.5185	6.96056e-06	+	2.10166	0.00105994	-1.74471	+	-3.90773	0.154986	0.903612	-0.145705		-0.404507	2.28785	0.00124459
24.0306	24.2704	24.0398	23.5266	23.5935	24.0919	24.0498	23.2657	21.4937	22.1403	21.9875	23.2661	22.4331	23.0593	23.4903	23.4897	+	iBAQ Myotubes_Fam134bKO_iBAQ Myoblasts_Fam134bKO			+	iBAQ Myotubes_Fam134bKO_iBAQ Myotubes_Scramble	+	iBAQ Myotubes_Scramble_iBAQ Myoblasts_Scramble	1	1	1	14.1	14.1	14.1	9.3679	0	6.7523	737930000	25	2.71102	5.2998e-05	+	2.29222	0.000773708	-1.74497	+	-4.29827	0.373928	0.756583	0.216632		0.860151	1.02874	0.0146631
21.0638	21.4777	19.938	19.922	21.7395	21.5336	21.3273	21.458	18.0958	18.9424	18.9637	19.4173	20.6785	17.5709	19.8232	20.1432	+	iBAQ Myotubes_Fam134bKO_iBAQ Myoblasts_Fam134bKO					+	iBAQ Myotubes_Scramble_iBAQ Myoblasts_Scramble	1	1	1	3.7	3.7	3.7	47.252	0.0028567	1.7341	473450000	11	2.40701	9.70753e-05	+	1.95306	0.00152215	-1.74556	+	-3.61668	1.18706	0.356217	-0.91422		-2.25488	0.420427	0.160927
28.429	29.0999	28.6207	27.4997	28.7109	29.0057	28.7922	28.6218	26.4546	25.8921	26.7773	27.5415	27.5772	27.4641	27.6163	27.573	+	iBAQ Myotubes_Fam134bKO_iBAQ Myoblasts_Fam134bKO			+	iBAQ Myotubes_Fam134bKO_iBAQ Myotubes_Scramble	+	iBAQ Myotubes_Scramble_iBAQ Myoblasts_Scramble	60	60	60	68.7	68.7	68.7	81.877	0	323.31	190690000000	1354	3.62564	6.11808e-06	+	1.96142	0.00147633	-1.74591	+	-3.63277	0.488603	0.669236	-0.370333		-1.07272	1.37748	0.00540651
27.5785	27.9388	27.2088	26.3129	27.6436	27.7621	27.7787	27.402	25.432	24.8541	25.4831	26.2857	26.9745	26.7614	27.0708	26.7285	+	iBAQ Myotubes_Fam134bKO_iBAQ Myoblasts_Fam134bKO			+	iBAQ Myotubes_Fam134bKO_iBAQ Myotubes_Scramble	+	iBAQ Myotubes_Scramble_iBAQ Myoblasts_Scramble	28	28	28	50.7	50.7	50.7	54.079	0	210.96	42621000000	473	3.70027	6.27353e-06	+	2.05993	0.00116879	-1.74598	+	-3.82488	0.490226	0.669349	-0.386882		-1.07564	2.3787	0.00112796
27.3725	28.0444	27.3169	26.2177	27.5668	28.0212	27.7139	27.3427	25.8224	25.9072	24.2674	25.9639	26.5996	26.1019	26.3313	26.4281	+	iBAQ Myotubes_Fam134bKO_iBAQ Myoblasts_Fam134bKO			+	iBAQ Myotubes_Fam134bKO_iBAQ Myotubes_Scramble	+	iBAQ Myotubes_Scramble_iBAQ Myoblasts_Scramble	19	19	19	71.3	71.3	71.3	32.768	0	271.14	35933000000	295	3.01704	2.74107e-05	+	1.69707	0.00262909	-1.74767	+	-3.13922	0.474804	0.677665	-0.423254		-1.04774	1.07955	0.0124433
28.2507	28.8085	27.8528	26.9878	28.2947	28.8484	28.7314	28.7741	26.2713	25.1859	26.4214	27.0256	27.7288	27.4651	27.706	27.6103	+	iBAQ Myotubes_Fam134bKO_iBAQ Myoblasts_Fam134bKO			+	iBAQ Myotubes_Fam134bKO_iBAQ Myotubes_Scramble	+	iBAQ Myotubes_Scramble_iBAQ Myoblasts_Scramble	15	15	12	77.8	77.8	63	23.412	0	266.64	44655000000	384	3.41964	7.82341e-06	+	1.74605	0.00227749	-1.74891	+	-3.22845	0.857314	0.468956	-0.6872		-1.70595	1.95174	0.00163988
29.4298	29.5566	28.6896	28.1725	29.4013	29.6608	29.7273	29.5522	27.0831	26.1496	27.618	27.9926	29.0801	28.9346	28.9901	28.9666	+	iBAQ Myotubes_Fam134bKO_iBAQ Myoblasts_Fam134bKO			+	iBAQ Myotubes_Fam134bKO_iBAQ Myotubes_Scramble	+	iBAQ Myotubes_Scramble_iBAQ Myoblasts_Scramble	24	24	24	61.1	61.1	61.1	43.096	0	323.31	124650000000	665	3.69965	6.2637e-06	+	1.83716	0.00185269	-1.75132	+	-3.39702	0.956848	0.444172	-0.623227		-1.87152	2.35991	0.00120071
28.3603	29.0461	28.6842	27.2047	28.8271	29.2954	29.0139	28.9748	26.5244	25.5057	26.8881	27.3688	28.1614	28.0381	27.9997	27.7362	+	iBAQ Myotubes_Fam134bKO_iBAQ Myoblasts_Fam134bKO			+	iBAQ Myotubes_Fam134bKO_iBAQ Myotubes_Scramble	+	iBAQ Myotubes_Scramble_iBAQ Myoblasts_Scramble	52	52	52	63.6	63.6	63.6	67.277	0	323.31	166370000000	1208	3.32617	8.6627e-06	+	1.68756	0.00271361	-1.75206	+	-3.122	0.863222	0.465341	-0.703991		-1.71579	1.88401	0.0018007
27.0565	27.6391	26.599	25.6428	26.4818	26.9357	26.5875	26.8911	25.1384	23.8784	25.4113	25.4995	25.7783	25.4848	25.8271	25.7183	+	iBAQ Myotubes_Fam134bKO_iBAQ Myoblasts_Fam134bKO			+	iBAQ Myotubes_Fam134bKO_iBAQ Myotubes_Scramble	+	iBAQ Myotubes_Scramble_iBAQ Myoblasts_Scramble	26	26	26	38.1	38.1	38.1	62.995	0	171.95	32842000000	422	2.59898	6.09491e-05	+	1.67724	0.00276377	-1.75247	+	-3.10337	0.00796533	0.995277	0.010355		0.0237446	0.961259	0.0181924
25.2245	25.3405	24.5404	23.8368	23.9625	23.8996	24.6277	24.2381	22.7905	22.3165	23.2595	23.565	24.5766	24.8392	24.6677	24.807	+	iBAQ Myotubes_Fam134bKO_iBAQ Myoblasts_Fam134bKO			+	iBAQ Myotubes_Fam134bKO_iBAQ Myotubes_Scramble	+	iBAQ Myotubes_Scramble_iBAQ Myoblasts_Scramble	22	22	22	42.9	42.9	42.9	63.232	0	164.49	8963600000	179	3.19025	1.55079e-05	+	2.12913	0.00102264	-1.75266	+	-3.9628	0.697417	0.53441	0.553587		1.43711	3.09476	0.000531365
22.9071	23.1872	22.1431	21.0285	22.76	22.545	23.2239	22.5365	20.6079	20.2746	20.5185	20.8511	22.3951	22.241	22.5202	21.4251	+	iBAQ Myotubes_Fam134bKO_iBAQ Myoblasts_Fam134bKO			+	iBAQ Myotubes_Fam134bKO_iBAQ Myotubes_Scramble	+	iBAQ Myotubes_Scramble_iBAQ Myoblasts_Scramble	18	18	18	30.6	30.6	30.6	73.039	0	37.006	2759900000	66	3.03806	2.55843e-05	+	1.90607	0.00174702	-1.75345	+	-3.52688	0.386492	0.744577	-0.449853		-0.884064	2.92879	0.000668524
26.6055	26.8034	25.8071	24.712	26.3786	26.6777	26.358	26.4641	24.3733	23.3543	24.4679	24.7163	25.7106	25.9663	25.9904	25.8153	+	iBAQ Myotubes_Fam134bKO_iBAQ Myoblasts_Fam134bKO			+	iBAQ Myotubes_Fam134bKO_iBAQ Myotubes_Scramble	+	iBAQ Myotubes_Scramble_iBAQ Myoblasts_Scramble	38	35	35	65.9	61.2	61.2	85.454	0	323.31	33264000000	484	3.14782	1.82741e-05	+	1.68767	0.0027149	-1.75405	+	-3.1222	0.456642	0.688154	-0.487592		-1.01465	2.75713	0.000737619
31.6727	32.229	30.8974	31.0057	30.9281	31.8412	31.4821	30.9507	29.4462	28.3253	29.8033	31.2135	30.438	31.6085	31.1878	31.54	+	iBAQ Myotubes_Fam134bKO_iBAQ Myoblasts_Fam134bKO			+	iBAQ Myotubes_Fam134bKO_iBAQ Myotubes_Scramble			31	31	23	89.8	89.8	76.4	28.832	0	323.31	498820000000	1478	1.65395	0.000551382	+	1.39743	0.00528112	-1.75411	+	-2.61137	0.150897	0.906001	0.150662		0.395026	1.2088	0.00859378
21.2525	21.3909	21.1901	19.9774	21.4706	21.8946	21.8623	21.6869	19.3426	17.8518	19.3022	20.29	21.203	21.3184	21.4024	20.8757	+	iBAQ Myotubes_Fam134bKO_iBAQ Myoblasts_Fam134bKO			+	iBAQ Myotubes_Fam134bKO_iBAQ Myotubes_Scramble	+	iBAQ Myotubes_Scramble_iBAQ Myoblasts_Scramble	33	33	11	15.5	15.5	5.1	359.4	0	138.46	5318400000	106	3.28614	8.52424e-06	+	1.57737	0.00346285	-1.75612	+	-2.92488	1.1954	0.355854	-0.775844		-2.26886	2.08842	0.00138067
28.2223	28.4568	28.1385	26.2301	28.2878	27.9104	28.1848	27.9623	25.7172	25.2679	26.1124	26.9166	27.1743	26.9526	26.8267	26.7428	+	iBAQ Myotubes_Fam134bKO_iBAQ Myoblasts_Fam134bKO			+	iBAQ Myotubes_Fam134bKO_iBAQ Myotubes_Scramble	+	iBAQ Myotubes_Scramble_iBAQ Myoblasts_Scramble	20	20	20	59.4	59.4	59.4	38.113	0	323.31	45148000000	424	2.59159	6.34783e-05	+	1.5202	0.00384544	-1.75839	+	-2.82424	0.25357	0.836018	-0.324394		-0.620513	1.35659	0.00583126
23.8903	25.0977	24.2855	23.073	24.8862	25.4606	24.6934	24.7376	22.2747	21.2296	23.251	22.5551	24.196	23.8417	24.2973	23.5095	+	iBAQ Myotubes_Fam134bKO_iBAQ Myoblasts_Fam134bKO			+	iBAQ Myotubes_Fam134bKO_iBAQ Myotubes_Scramble	+	iBAQ Myotubes_Scramble_iBAQ Myoblasts_Scramble	19	19	19	52.9	52.9	52.9	50.569	0	190.4	8498200000	146	3.10979	2.10158e-05	+	1.59665	0.00333624	-1.75903	+	-2.95907	0.960846	0.441694	-0.857827		-1.87816	1.9337	0.00165015
29.0402	29.634	28.501	28.742	29.6738	29.7141	29.5804	29.558	26.5342	27.5967	26.93	27.8112	28.7706	28.474	27.8276	26.9833	+	iBAQ Myotubes_Fam134bKO_iBAQ Myoblasts_Fam134bKO			+	iBAQ Myotubes_Fam134bKO_iBAQ Myotubes_Scramble	+	iBAQ Myotubes_Scramble_iBAQ Myoblasts_Scramble	7	7	7	73.1	73.1	73.1	5.8378	0	7.3099	22229000000	166	3.60766	6.08273e-06	+	2.43044	0.000600924	-1.7613	+	-4.59497	1.41258	0.296408	-0.652272	+	-2.63742	0.800768	0.0318645
30.0602	30.4991	29.6993	28.8669	29.6387	29.9023	29.8081	29.8353	27.8463	27.209	28.418	28.6	28.9077	28.8621	28.8929	28.7451	+	iBAQ Myotubes_Fam134bKO_iBAQ Myoblasts_Fam134bKO			+	iBAQ Myotubes_Fam134bKO_iBAQ Myotubes_Scramble	+	iBAQ Myotubes_Scramble_iBAQ Myoblasts_Scramble	33	33	32	97	97	97	22.576	0	323.31	173400000000	1018	3.35947	8.75034e-06	+	2.03416	0.00126274	-1.76305	+	-3.77416	0.0141654	0.993562	-0.0146961		-0.0419376	1.41238	0.00493406
27.1327	27.4466	26.5132	25.9453	27.1583	27.3647	27.2256	27.0096	24.6499	24.1246	25.3837	25.8179	26.3384	26.2257	26.2661	26.1393	+	iBAQ Myotubes_Fam134bKO_iBAQ Myoblasts_Fam134bKO			+	iBAQ Myotubes_Fam134bKO_iBAQ Myotubes_Scramble	+	iBAQ Myotubes_Scramble_iBAQ Myoblasts_Scramble	53	53	53	81.3	81.3	81.3	78.01	0	323.31	76959000000	846	3.48049	8.00229e-06	+	1.8959	0.00176185	-1.7654	+	-3.50758	0.593859	0.595077	-0.43011		-1.25909	1.78061	0.00227588
24.1469	24.1905	23.8898	22.7619	24.0146	24.4666	24.4044	23.9428	21.9236	21.9032	21.5482	22.5455	22.8906	22.9916	22.5882	22.6654	+	iBAQ Myotubes_Fam134bKO_iBAQ Myoblasts_Fam134bKO			+	iBAQ Myotubes_Fam134bKO_iBAQ Myotubes_Scramble	+	iBAQ Myotubes_Scramble_iBAQ Myoblasts_Scramble	30	30	30	38.8	38.8	38.8	116.81	0	180.06	8695100000	182	4.42042	0	+	2.37991	0.000689452	-1.76714	+	-4.48512	0.603036	0.590595	-0.459819		-1.27505	1.90768	0.00175223
25.6324	25.9086	24.5584	23.4269	25.3635	25.8752	25.7317	25.4464	23.4194	22.3057	22.6054	24.1236	25.1769	24.4067	24.8003	24.4679	+	iBAQ Myotubes_Fam134bKO_iBAQ Myoblasts_Fam134bKO			+	iBAQ Myotubes_Fam134bKO_iBAQ Myotubes_Scramble	+	iBAQ Myotubes_Scramble_iBAQ Myoblasts_Scramble	26	24	1	38.3	36.9	2.8	77.731	0	123.56	12770000000	210	2.52141	7.95552e-05	+	1.34947	0.00607231	-1.76805	+	-2.52929	0.588552	0.597752	-0.72264		-1.24984	1.93149	0.00166436
30.4541	31.0424	30.2785	29.1136	30.8873	31.0969	30.953	30.8684	28.2119	27.5535	28.6494	29.394	29.9434	29.8192	30.0049	29.8308	+	iBAQ Myotubes_Fam134bKO_iBAQ Myoblasts_Fam134bKO			+	iBAQ Myotubes_Fam134bKO_iBAQ Myotubes_Scramble	+	iBAQ Myotubes_Scramble_iBAQ Myoblasts_Scramble	79	78	78	78.1	78.1	78.1	73.46	0	323.31	742280000000	3392	3.48203	8.00915e-06	+	1.71192	0.00250493	-1.76992	+	-3.16618	0.908013	0.453591	-0.729229		-1.79036	2.00704	0.00154631
26.894	27.1784	25.8213	25.1772	26.5729	26.9602	26.714	26.7737	24.0411	23.5997	24.8437	25.4946	26.174	25.9814	26.3344	26.1618	+	iBAQ Myotubes_Fam134bKO_iBAQ Myoblasts_Fam134bKO			+	iBAQ Myotubes_Fam134bKO_iBAQ Myotubes_Scramble	+	iBAQ Myotubes_Scramble_iBAQ Myoblasts_Scramble	9	9	9	41.7	41.7	41.7	16.564	0	70.171	9904300000	155	2.77369	5.04356e-05	+	1.51859	0.00386948	-1.77294	+	-2.82141	0.465127	0.684835	-0.487494		-1.03014	2.0998	0.0013667
26.2093	26.5318	25.5593	25.3024	26.1466	26.4413	26.0005	25.9726	23.4906	23.4037	24.323	25.2892	26.9254	26.9299	27.0399	26.7465	+	iBAQ Myotubes_Fam134bKO_iBAQ Myoblasts_Fam134bKO			+	iBAQ Myotubes_Fam134bKO_iBAQ Myotubes_Scramble	+	iBAQ Myotubes_Scramble_iBAQ Myoblasts_Scramble	17	17	17	44.2	44.2	44.2	65.018	0	92.655	25400000000	308	4.14497	3.02916e-06	+	1.83371	0.00186013	-1.7741	+	-3.39058	0.33709	0.776846	-0.23956		-0.788968	3.11843	0.000553846
27.1102	27.3664	26.3917	25.917	27.1025	26.8435	27.173	26.971	24.8945	24.3815	24.7684	25.6438	26.06	24.7218	25.7749	26.2788	+	iBAQ Myotubes_Fam134bKO_iBAQ Myoblasts_Fam134bKO			+	iBAQ Myotubes_Fam134bKO_iBAQ Myotubes_Scramble	+	iBAQ Myotubes_Scramble_iBAQ Myoblasts_Scramble	30	30	30	30.1	30.1	30.1	123.35	0	232.59	61037000000	382	3.20471	1.45417e-05	+	2.23754	0.000828309	-1.77428	+	-4.18409	0.427187	0.7087	-0.326181		-0.960384	0.920689	0.0209112
23.6407	24.6414	23.7437	22.7235	23.9809	24.6125	24.0963	24.1882	21.6791	21.0627	22.3521	22.5453	23.6337	23.3448	23.5303	23.0749	+	iBAQ Myotubes_Fam134bKO_iBAQ Myoblasts_Fam134bKO			+	iBAQ Myotubes_Fam134bKO_iBAQ Myotubes_Scramble	+	iBAQ Myotubes_Scramble_iBAQ Myoblasts_Scramble	133	133	133	47.7	47.7	47.7	365.29	0	323.31	36603000000	659	3.34801	8.72648e-06	+	1.85704	0.00181837	-1.77752	+	-3.43426	0.606236	0.588921	-0.532118		-1.2806	2.21334	0.00126336
22.7742	23.0173	22.1459	22.4834	23.2065	23.6529	23.8465	22.8967	20.6585	20.4371	20.67	21.5303	23.1261	22.9112	23.0642	22.8743	+	iBAQ Myotubes_Fam134bKO_iBAQ Myoblasts_Fam134bKO			+	iBAQ Myotubes_Fam134bKO_iBAQ Myotubes_Scramble	+	iBAQ Myotubes_Scramble_iBAQ Myoblasts_Scramble	9	9	9	27.8	27.8	27.8	49.639	0	31.348	2264100000	49	5.5487	0	+	2.94675	0.000323308	-1.78125	+	-5.82056	1.49825	0.293174	-0.795445	+	-2.78587	3.90035	0.00115942
24.4473	24.6892	23.8279	22.9653	24.4431	24.9627	25.0531	24.2342	22.4373	20.7422	22.7821	22.834	23.8652	23.6786	24.2536	23.6795	+	iBAQ Myotubes_Fam134bKO_iBAQ Myoblasts_Fam134bKO			+	iBAQ Myotubes_Fam134bKO_iBAQ Myotubes_Scramble	+	iBAQ Myotubes_Scramble_iBAQ Myoblasts_Scramble	15	15	15	34.5	34.5	34.5	64.506	0	155.03	7752500000	183	2.82511	3.99165e-05	+	1.53548	0.00377932	-1.78355	+	-2.85103	0.791645	0.494593	-0.690813		-1.59615	1.76552	0.00240252
24.9887	25.8507	25.0147	24.8789	25.5351	25.9528	26.1229	26.1136	23.4898	22.277	23.4903	24.3414	24.9549	24.7784	24.734	24.7093	+	iBAQ Myotubes_Fam134bKO_iBAQ Myoblasts_Fam134bKO			+	iBAQ Myotubes_Fam134bKO_iBAQ Myotubes_Scramble	+	iBAQ Myotubes_Scramble_iBAQ Myoblasts_Scramble	10	10	10	71	71	71	18.862	0	32.949	6427800000	122	3.99505	2.83587e-06	+	2.00316	0.00136801	-1.7836	+	-3.71357	1.52959	0.297164	-0.747898	+	-2.84069	1.76126	0.00240201
25.8512	26.1877	24.7114	24.7157	25.8152	26.0009	25.8796	25.8641	22.6928	23.4048	24.1843	24.0419	25.6275	25.2719	25.8085	25.642	+	iBAQ Myotubes_Fam134bKO_iBAQ Myoblasts_Fam134bKO			+	iBAQ Myotubes_Fam134bKO_iBAQ Myotubes_Scramble	+	iBAQ Myotubes_Scramble_iBAQ Myoblasts_Scramble	11	11	11	52.1	52.1	52.1	29.736	0	101.06	7685500000	118	3.71132	6.29525e-06	+	1.88145	0.00178405	-1.78548	+	-3.48024	0.651621	0.559426	-0.523476		-1.3589	2.85343	0.000650246
24.6729	25.161	24.7432	23.4973	24.7195	25.127	24.8691	24.8402	23.0308	21.7897	22.4464	23.6555	23.842	23.677	23.9825	23.3494	+	iBAQ Myotubes_Fam134bKO_iBAQ Myoblasts_Fam134bKO			+	iBAQ Myotubes_Fam134bKO_iBAQ Myotubes_Scramble	+	iBAQ Myotubes_Scramble_iBAQ Myoblasts_Scramble	21	21	21	41.8	41.8	41.8	82.843	0	235.74	11375000000	177	3.15179	1.72852e-05	+	1.80587	0.00193263	-1.78803	+	-3.33874	0.453288	0.690788	-0.370348		-1.00851	1.23108	0.00829086
25.1638	25.6446	25.5649	23.3757	26.0025	25.9203	26.1053	25.6828	23.4086	21.6729	23.8635	23.6478	23.9402	24.2533	25.1643	23.6573	+	iBAQ Myotubes_Fam134bKO_iBAQ Myoblasts_Fam134bKO			+	iBAQ Myotubes_Fam134bKO_iBAQ Myotubes_Scramble	+	iBAQ Myotubes_Scramble_iBAQ Myoblasts_Scramble	16	16	16	52.4	52.4	52.4	41.745	0	206.11	10206000000	123	2.55992	7.15671e-05	+	1.30387	0.00685902	-1.78906	+	-2.45173	0.937214	0.445851	-0.990462		-1.8389	0.943476	0.0193508
27.3485	27.8782	26.4837	25.5457	27.1254	27.5029	27.1704	27.0432	25.1024	24.3281	25.429	25.2344	26.5104	26.4729	26.7343	26.395	+	iBAQ Myotubes_Fam134bKO_iBAQ Myoblasts_Fam134bKO			+	iBAQ Myotubes_Fam134bKO_iBAQ Myotubes_Scramble	+	iBAQ Myotubes_Scramble_iBAQ Myoblasts_Scramble	12	12	6	57	57	25.3	21.39	0	124.17	18884000000	242	3.01675	2.7404e-05	+	1.7127	0.00249302	-1.7906	+	-3.1676	0.322749	0.786286	-0.396422		-0.760787	3.00427	0.000532915
20.798	21.0166	20.6891	18.8201	21.9352	20.3994	20.9131	20.8178	19.2076	18.727	19.0514	17.1665	20.8517	20.2606	17.4652	20.0073	+	iBAQ Myotubes_Fam134bKO_iBAQ Myoblasts_Fam134bKO					+	iBAQ Myotubes_Scramble_iBAQ Myoblasts_Scramble	6	6	6	8.5	8.5	8.5	111.38	0	11.473	921360000	18	1.43233	0.000996242	+	1.38786	0.00554576	-1.79279	+	-2.59494	0.523515	0.644506	-0.685426		-1.13529	0.591822	0.0729334
28.922	29.5785	28.7616	27.7762	29.1381	29.4553	29.3021	29.1761	27.0007	25.9814	27.4318	27.4498	28.2629	28.6078	28.3948	28.3674	+	iBAQ Myotubes_Fam134bKO_iBAQ Myoblasts_Fam134bKO			+	iBAQ Myotubes_Fam134bKO_iBAQ Myotubes_Scramble	+	iBAQ Myotubes_Scramble_iBAQ Myoblasts_Scramble	18	18	18	68.8	68.8	68.8	25.926	0	323.31	85617000000	533	3.58181	5.9988e-06	+	1.91145	0.00175259	-1.79365	+	-3.53711	0.64085	0.565984	-0.508297		-1.3404	2.19708	0.00126356
23.2479	23.8347	21.5739	22.5096	24.1312	24.0988	23.8759	23.8276	20.6235	20.7941	20.9656	21.6063	23.3748	22.9294	23.2371	22.8577	+	iBAQ Myotubes_Fam134bKO_iBAQ Myoblasts_Fam134bKO			+	iBAQ Myotubes_Fam134bKO_iBAQ Myotubes_Scramble	+	iBAQ Myotubes_Scramble_iBAQ Myoblasts_Scramble	12	12	12	26.8	26.8	26.8	62.488	0	45.078	3787300000	100	4.29618	3.23494e-06	+	1.81995	0.00190491	-1.79416	+	-3.36492	1.28051	0.326252	-1.19188		-2.41216	3.8369	0.00103226
26.5145	26.962	25.4096	25.2637	26.7638	26.6858	26.556	26.3644	24.2337	23.1123	24.4682	25.1562	25.8903	26.2742	26.3282	26.0617	+	iBAQ Myotubes_Fam134bKO_iBAQ Myoblasts_Fam134bKO			+	iBAQ Myotubes_Fam134bKO_iBAQ Myotubes_Scramble	+	iBAQ Myotubes_Scramble_iBAQ Myoblasts_Scramble	20	20	20	60.9	60.9	60.9	40.744	0	323.31	22109000000	256	3.1261	1.91291e-05	+	1.63083	0.00297058	-1.79481	+	-3.01999	0.621062	0.58057	-0.555059		-1.30628	2.31427	0.00117318
25.0855	25.5336	25.2917	23.3616	24.4975	25.2956	25.2988	25.3449	22.6517	22.0184	24.1752	23.2427	23.6508	23.6593	22.8145	23.5329	+	iBAQ Myotubes_Fam134bKO_iBAQ Myoblasts_Fam134bKO					+	iBAQ Myotubes_Scramble_iBAQ Myoblasts_Scramble	6	6	6	47	47	47	26.135	0	100.96	4074700000	58	2.43982	9.18772e-05	+	1.42836	0.0048069	-1.79606	+	-2.6646	0.217765	0.860872	-0.291136		-0.544591	0.334057	0.2487
26.2057	26.2266	26.1909	23.8068	25.8516	26.2563	25.3663	24.8243	23.4635	23.7067	23.3133	24.7525	25.8863	25.9054	25.6795	25.6569	+	iBAQ Myotubes_Fam134bKO_iBAQ Myoblasts_Fam134bKO			+	iBAQ Myotubes_Fam134bKO_iBAQ Myotubes_Scramble			3	3	3	27.5	27.5	27.5	25.814	0	130.13	6050600000	53	2.03153	0.000230637	+	1.41125	0.00505272	-1.79852	+	-2.63513	0.0164883	0.992036	0.0328803		0.048691	2.998	0.000616822
19.921	21.5489	20.3281	18.4414	18.5821	19.8652	19.1356	17.4383	18.6473	17.4735	18.1825	18.736	16.8074	17.3369	16.1169	16.8822	+	iBAQ Myotubes_Fam134bKO_iBAQ Myoblasts_Fam134bKO			+	iBAQ Myotubes_Fam134bKO_iBAQ Myotubes_Scramble	+	iBAQ Myotubes_Scramble_iBAQ Myoblasts_Scramble	5	5	5	7.8	7.8	7.8	109.9	0.0018304	1.9812	401900000	6	2.65783	5.57399e-05	+	1.36795	0.00579516	-1.80002	+	-2.56085	0.788506	0.494592	1.30452		1.59088	2.07083	0.00138779
25.2965	25.6169	25.5296	23.6929	25.3687	25.6071	25.4228	25.2932	23.128	22.2161	23.5215	24.0666	24.8415	24.7513	25.4093	24.5452	+	iBAQ Myotubes_Fam134bKO_iBAQ Myoblasts_Fam134bKO			+	iBAQ Myotubes_Fam134bKO_iBAQ Myotubes_Scramble	+	iBAQ Myotubes_Scramble_iBAQ Myoblasts_Scramble	39	39	39	51	51	51	114.86	0	293.51	20754000000	290	2.76248	5.11883e-05	+	1.62907	0.00301389	-1.8009	+	-3.01685	0.369238	0.759767	-0.389022		-0.851179	2.06426	0.00141176
21.9667	22.6979	22.1432	21.3581	22.3885	22.5368	22.9458	22.2041	20.1025	19.4918	20.7388	20.6288	21.935	21.7799	21.854	21.8947	+	iBAQ Myotubes_Fam134bKO_iBAQ Myoblasts_Fam134bKO			+	iBAQ Myotubes_Fam134bKO_iBAQ Myotubes_Scramble	+	iBAQ Myotubes_Scramble_iBAQ Myoblasts_Scramble	9	9	7	12.1	12.1	9.5	97.694	0	55.763	2023800000	44	4.37504	0	+	2.40298	0.000680979	-1.80097	+	-4.53506	0.735484	0.515815	-0.477312		-1.50163	2.88124	0.000619355
28.0198	28.2316	28.0082	26.7725	28.5249	28.5116	28.2507	28.2034	25.9776	25.1151	25.9703	26.7589	27.0532	26.8246	27.191	26.9133	+	iBAQ Myotubes_Fam134bKO_iBAQ Myoblasts_Fam134bKO			+	iBAQ Myotubes_Fam134bKO_iBAQ Myotubes_Scramble	+	iBAQ Myotubes_Scramble_iBAQ Myoblasts_Scramble	51	51	1	84.5	84.5	1.7	59.105	0	323.31	121170000000	929	4.05051	2.88809e-06	+	2.05494	0.00117857	-1.80256	+	-3.81503	0.908571	0.453922	-0.614592		-1.79129	1.6269	0.00295106
26.9206	27.1347	26.0034	25.8066	26.6248	27.1073	26.9301	26.9074	24.2255	23.6682	25.1534	25.606	25.5704	25.8483	26.046	25.9857	+	iBAQ Myotubes_Fam134bKO_iBAQ Myoblasts_Fam134bKO			+	iBAQ Myotubes_Fam134bKO_iBAQ Myotubes_Scramble	+	iBAQ Myotubes_Scramble_iBAQ Myoblasts_Scramble	25	25	25	66.9	66.9	66.9	52.767	0	236.58	31736000000	387	3.14152	1.82002e-05	+	1.77726	0.00217047	-1.80306	+	-3.28581	0.581598	0.606714	-0.426077		-1.2377	1.42392	0.00480299
23.0557	25.0064	23.4644	22.9565	23.8072	24.3799	23.8891	23.948	22.0524	20.3075	22.3942	22.5148	23.5962	23.8278	23.8231	23.0111	+	iBAQ Myotubes_Fam134bKO_iBAQ Myoblasts_Fam134bKO			+	iBAQ Myotubes_Fam134bKO_iBAQ Myotubes_Scramble	+	iBAQ Myotubes_Scramble_iBAQ Myoblasts_Scramble	18	18	18	42.9	42.9	42.9	67.175	0	135.68	6546600000	92	2.25991	0.000134293	+	1.37977	0.00562534	-1.80353	+	-2.58108	0.33433	0.778665	-0.385294		-0.783564	1.72573	0.00257317
28.7289	29.0064	27.7652	27.6141	28.9417	29.1458	28.9054	28.9852	26.3289	25.396	26.7662	27.4079	27.9545	27.9278	28.4808	27.8059	+	iBAQ Myotubes_Fam134bKO_iBAQ Myoblasts_Fam134bKO			+	iBAQ Myotubes_Fam134bKO_iBAQ Myotubes_Scramble	+	iBAQ Myotubes_Scramble_iBAQ Myoblasts_Scramble	28	28	28	74.6	74.6	74.6	44.116	0	323.31	102140000000	793	3.49084	8.04136e-06	+	1.78671	0.00211548	-1.80384	+	-3.30326	1.061	0.40974	-0.715925		-2.04454	1.89078	0.00178789
19.863	19.9875	18.7734	17.6366	20.0679	20.3492	19.8608	20.0381	16.8801	17.1151	18.6053	16.4442	19.2818	15.9879	18.6125	18.6559	+	iBAQ Myotubes_Fam134bKO_iBAQ Myoblasts_Fam134bKO					+	iBAQ Myotubes_Scramble_iBAQ Myoblasts_Scramble	13	3	3	33.8	10.8	10.8	39.166	0	3.5262	151240000	4	1.8868	0.000327481	+	1.3316	0.00630693	-1.80394	+	-2.49883	0.924145	0.449605	-1.01386		-1.81718	0.45129	0.13865
21.3284	21.0266	20.522	19.4998	20.3353	20.33	17.8687	20.0727	19.5178	18.6542	19.6068	17.3816	19.5908	19.2056	19.2314	19.1531	+	iBAQ Myotubes_Fam134bKO_iBAQ Myoblasts_Fam134bKO							1	1	1	2.9	2.9	2.9	44.325	0.0030048	1.7084	229720000	5	1.11019	0.00263991	+	1.48331	0.00427187	-1.8041	+	-2.75983	0.623161	0.579214	0.942506		1.3099	0.427283	0.156029
18.051	18.4335	18.771	15.88	19.6655	17.8294	19.4981	17.2508	16.6482	15.8379	15.4321	15.9988	17.5675	16.6847	17.2917	18.4808	+	iBAQ Myotubes_Fam134bKO_iBAQ Myoblasts_Fam134bKO			+	iBAQ Myotubes_Fam134bKO_iBAQ Myotubes_Scramble	+	iBAQ Myotubes_Scramble_iBAQ Myoblasts_Scramble	3	3	3	3.1	3.1	3.1	127.61	0	5.898	229470000	13	1.67468	0.000524275	+	1.38062	0.00562772	-1.80463	+	-2.58253	0.382269	0.748811	-0.777098		-0.876046	1.83071	0.00202794
23.6727	23.883	22.9507	21.9711	23.7136	23.9612	23.6448	23.6617	21.0909	20.3443	21.6066	22.2169	23.1155	22.6831	23.0928	22.585	+	iBAQ Myotubes_Fam134bKO_iBAQ Myoblasts_Fam134bKO			+	iBAQ Myotubes_Fam134bKO_iBAQ Myotubes_Scramble	+	iBAQ Myotubes_Scramble_iBAQ Myoblasts_Scramble	48	48	1	42.6	42.6	1.5	162.89	0	314.78	11218000000	244	3.13187	1.91532e-05	+	1.66279	0.00280601	-1.80471	+	-3.07732	0.692901	0.537077	-0.625934		-1.42943	1.99667	0.00156826
17.8835	19.9989	18.7057	17.363	19.9267	18.9155	19.6167	19.361	17.109	16.7216	16.8472	16.0541	14.8879	15.1916	16.7418	16.6468	+	iBAQ Myotubes_Fam134bKO_iBAQ Myoblasts_Fam134bKO			+	iBAQ Myotubes_Fam134bKO_iBAQ Myotubes_Scramble	+	iBAQ Myotubes_Scramble_iBAQ Myoblasts_Scramble	627	3	3	88.8	0.6	0.6	517.28	0	24.468	1576200000	44	3.81055	5.26836e-06	+	1.57777	0.00346364	-1.80482	+	-2.9256	0.780654	0.495966	-0.967207		-1.5777	0.75488	0.0378495
30.1361	30.4145	29.8077	28.8329	29.8862	30.3216	30.093	29.8874	28.1617	27.0356	28.2205	28.5509	29.0679	28.8566	29.0074	28.7613	+	iBAQ Myotubes_Fam134bKO_iBAQ Myoblasts_Fam134bKO			+	iBAQ Myotubes_Fam134bKO_iBAQ Myotubes_Scramble	+	iBAQ Myotubes_Scramble_iBAQ Myoblasts_Scramble	24	24	1	91.2	91.2	5.9	22.677	0	323.31	175330000000	987	3.53927	7.04639e-06	+	2.03862	0.00125221	-1.80563	+	-3.78291	0.288563	0.812262	-0.249231		-0.692426	1.48284	0.00409514
24.4874	25.5143	23.9891	22.9725	24.943	25.1155	24.4001	24.0728	21.9513	21.5621	23.1456	23.0728	23.7041	24.1288	23.9262	23.8155	+	iBAQ Myotubes_Fam134bKO_iBAQ Myoblasts_Fam134bKO			+	iBAQ Myotubes_Fam134bKO_iBAQ Myotubes_Scramble	+	iBAQ Myotubes_Scramble_iBAQ Myoblasts_Scramble	13	13	13	40.1	40.1	40.1	43.88	0	104.28	6439000000	110	2.31862	0.000116931	+	1.46617	0.00445724	-1.80787	+	-2.73004	0.279846	0.818259	-0.392038		-0.674706	1.93	0.00168314
22.0176	22.8507	21.9488	20.7184	21.9502	22.5542	22.3245	22.2523	20.281	19.1636	20.5319	20.3228	21.6718	21.493	21.4994	21.2378	+	iBAQ Myotubes_Fam134bKO_iBAQ Myoblasts_Fam134bKO			+	iBAQ Myotubes_Fam134bKO_iBAQ Myotubes_Scramble	+	iBAQ Myotubes_Scramble_iBAQ Myoblasts_Scramble	67	67	66	22.8	22.8	22.6	415.3	0	158.34	10348000000	264	3.15993	1.73469e-05	+	1.82256	0.00189212	-1.80904	+	-3.36976	0.366763	0.762827	-0.386452		-0.846433	2.32075	0.0011898
29.1283	29.527	28.5608	28.1757	28.7888	29.229	28.6385	28.8376	27.0634	26.3406	27.2393	27.5098	28.4908	28.174	28.287	28.2203	+	iBAQ Myotubes_Fam134bKO_iBAQ Myoblasts_Fam134bKO			+	iBAQ Myotubes_Fam134bKO_iBAQ Myotubes_Scramble	+	iBAQ Myotubes_Scramble_iBAQ Myoblasts_Scramble	17	17	17	62.1	62.1	62.1	19.53	0	102.92	65397000000	490	3.90488	2.72851e-06	+	2.45157	0.000610807	-1.80966	+	-4.64139	0.0269503	0.98497	-0.0255427		-0.0786992	2.53741	0.000978788
29.1354	29.3538	28.7509	27.6303	28.4967	28.9375	28.5369	28.4963	26.9675	25.7367	26.7484	28.1743	28.1226	28.2292	28.4411	28.2185	+	iBAQ Myotubes_Fam134bKO_iBAQ Myoblasts_Fam134bKO			+	iBAQ Myotubes_Fam134bKO_iBAQ Myotubes_Scramble	+	iBAQ Myotubes_Scramble_iBAQ Myoblasts_Scramble	3	3	3	42.6	42.6	42.6	7.7412	0	95.883	16448000000	110	2.19342	0.000164276	+	1.54799	0.00369141	-1.81086	+	-2.87304	0.0922685	0.947521	0.10076		0.253159	1.42934	0.00469117
25.9859	26.8061	25.7002	24.5419	25.5282	25.7264	25.812	25.9334	23.6149	23.5924	24.1151	24.4653	25.907	26.3186	26.0685	25.8761	+	iBAQ Myotubes_Fam134bKO_iBAQ Myoblasts_Fam134bKO			+	iBAQ Myotubes_Fam134bKO_iBAQ Myotubes_Scramble	+	iBAQ Myotubes_Scramble_iBAQ Myoblasts_Scramble	12	12	12	23.6	23.6	23.6	45.681	0	48.74	16701000000	180	3.3731	7.68808e-06	+	1.90613	0.00174794	-1.81156	+	-3.527	0.00598114	0.996643	0.00850773		0.0178696	3.96781	0.00125984
27.7179	28.0178	27.2185	26.0927	27.607	28.0402	27.7313	27.7012	25.3167	24.4961	25.6776	26.2941	26.7792	26.511	26.9685	26.9629	+	iBAQ Myotubes_Fam134bKO_iBAQ Myoblasts_Fam134bKO			+	iBAQ Myotubes_Fam134bKO_iBAQ Myotubes_Scramble	+	iBAQ Myotubes_Scramble_iBAQ Myoblasts_Scramble	61	61	61	77.3	77.3	77.3	102.45	0	323.31	111170000000	1091	3.14828	1.82834e-05	+	1.73567	0.00236139	-1.81557	+	-3.20946	0.544591	0.631581	-0.50823		-1.17268	1.88133	0.00179694
26.7344	27.1303	26.3759	25.4215	27.2848	27.4081	27.0037	27.1936	24.5385	23.7114	24.8056	25.3411	26.5415	26.3117	26.3739	26.3032	+	iBAQ Myotubes_Fam134bKO_iBAQ Myoblasts_Fam134bKO			+	iBAQ Myotubes_Fam134bKO_iBAQ Myotubes_Scramble	+	iBAQ Myotubes_Scramble_iBAQ Myoblasts_Scramble	24	24	24	73.2	73.2	73.2	33.316	0	289.31	31099000000	434	4.1177	2.99625e-06	+	1.96545	0.00147917	-1.81636	+	-3.64052	1.1249	0.383536	-0.807043		-2.15096	2.68799	0.000858779
25.3197	26.0486	25.1215	23.6893	24.7643	25.4491	25.2496	25.1345	23.0598	22.2996	23.076	24.477	24.7311	25.0033	25.2562	24.8891	+	iBAQ Myotubes_Fam134bKO_iBAQ Myoblasts_Fam134bKO			+	iBAQ Myotubes_Fam134bKO_iBAQ Myotubes_Scramble			15	15	15	34.2	34.2	34.2	66.289	0	164.44	12768000000	207	2.23952	0.000139248	+	1.45357	0.00451562	-1.81666	+	-2.70818	0.0728188	0.961997	-0.104562		-0.203284	2.01042	0.0014935
24.027	24.5162	23.1075	22.6073	23.669	24.4241	24.2164	23.9874	21.9799	20.8881	22.0384	22.0796	23.0777	22.786	23.3562	22.665	+	iBAQ Myotubes_Fam134bKO_iBAQ Myoblasts_Fam134bKO			+	iBAQ Myotubes_Fam134bKO_iBAQ Myotubes_Scramble	+	iBAQ Myotubes_Scramble_iBAQ Myoblasts_Scramble	23	23	23	48.2	48.2	48.2	74.827	0	109.6	6540700000	116	3.28719	8.52878e-06	+	1.89346	0.00177368	-1.818	+	-3.50295	0.505888	0.656741	-0.509725		-1.1038	2.02539	0.0015002
24.8905	24.2927	24.4125	22.3933	25.067	24.8441	24.437	24.5037	22.3763	21.1483	22.5173	22.6652	23.9754	23.4056	23.6858	22.6321	+	iBAQ Myotubes_Fam134bKO_iBAQ Myoblasts_Fam134bKO			+	iBAQ Myotubes_Fam134bKO_iBAQ Myotubes_Scramble	+	iBAQ Myotubes_Scramble_iBAQ Myoblasts_Scramble	8	8	8	45.3	45.3	45.3	19.509	0	49.815	2074300000	53	2.61206	6.11754e-05	+	1.50478	0.00400708	-1.82045	+	-2.79725	0.592467	0.595821	-0.715748		-1.25666	1.48383	0.00407145
27.2422	27.1085	26.4296	25.454	26.9826	27.1314	27.3157	27.1983	24.1819	24.0512	25.0144	25.6927	25.7316	26.1959	26.0794	26.4591	+	iBAQ Myotubes_Fam134bKO_iBAQ Myoblasts_Fam134bKO			+	iBAQ Myotubes_Fam134bKO_iBAQ Myotubes_Scramble	+	iBAQ Myotubes_Scramble_iBAQ Myoblasts_Scramble	18	18	18	90.5	90.5	90.5	24.707	0	323.31	20451000000	262	3.26131	9.52381e-06	+	1.75838	0.0022589	-1.8235	+	-3.25106	0.700784	0.533109	-0.598445		-1.44284	1.81133	0.00212794
27.1641	27.4782	26.9774	26.1358	26.9913	27.3596	27.0424	27.1482	25.0304	24.6607	24.9484	25.8217	26.9595	26.2772	26.5229	26.4031	+	iBAQ Myotubes_Fam134bKO_iBAQ Myoblasts_Fam134bKO			+	iBAQ Myotubes_Fam134bKO_iBAQ Myotubes_Scramble	+	iBAQ Myotubes_Scramble_iBAQ Myoblasts_Scramble	8	8	8	17.2	17.2	17.2	43.865	0	50.646	28650000000	214	4.15666	3.03951e-06	+	2.52482	0.00056406	-1.8236	+	-4.80461	0.271998	0.825067	-0.19648		-0.658646	2.57827	0.000916868
28.0775	28.2386	27.8209	26.5975	27.7694	28.0728	27.9051	27.6146	25.624	24.8988	26.118	26.792	26.7783	26.7572	26.8736	26.7074	+	iBAQ Myotubes_Fam134bKO_iBAQ Myoblasts_Fam134bKO			+	iBAQ Myotubes_Fam134bKO_iBAQ Myotubes_Scramble	+	iBAQ Myotubes_Scramble_iBAQ Myoblasts_Scramble	28	28	28	58	58	58	57.47	0	323.31	65991000000	557	3.0131	2.73705e-05	+	1.80853	0.00190634	-1.82542	+	-3.34369	0.156385	0.903308	-0.156856		-0.407741	1.21203	0.00855169
26.4864	26.7003	25.9046	25.7143	26.1868	25.4222	25.7109	26.0532	24.4174	23.8814	24.1734	25.0291	25.6696	23.9387	25.5374	25.7202	+	iBAQ Myotubes_Fam134bKO_iBAQ Myoblasts_Fam134bKO			+	iBAQ Myotubes_Fam134bKO_iBAQ Myotubes_Scramble	+	iBAQ Myotubes_Scramble_iBAQ Myoblasts_Scramble	4	4	4	15.5	15.5	15.5	26.184	0	33.723	5818900000	59	2.4355	9.26738e-05	+	2.78118	0.000414233	-1.82609	+	-5.40562	0.578901	0.609218	0.35814		1.23299	0.858836	0.0259204
20.6235	20.6101	21.1805	19.8666	22.0451	21.2138	21.3453	20.982	18.8628	17.7915	19.4677	18.8536	21.3525	20.8182	21.1436	20.6906	+	iBAQ Myotubes_Fam134bKO_iBAQ Myoblasts_Fam134bKO			+	iBAQ Myotubes_Fam134bKO_iBAQ Myotubes_Scramble	+	iBAQ Myotubes_Scramble_iBAQ Myoblasts_Scramble	5	5	5	14.7	14.7	14.7	42.726	0	3.2496	598110000	21	4.27928	3.2077e-06	+	2.21875	0.000881137	-1.82625	+	-4.14526	1.23597	0.337458	-0.826407		-2.33701	2.99426	0.000613953
22.9089	23.5306	22.7183	21.3479	23.1261	23.469	23.5949	23.4105	21.1265	20.7243	20.6461	20.6988	22.2329	21.7928	22.499	22.126	+	iBAQ Myotubes_Fam134bKO_iBAQ Myoblasts_Fam134bKO			+	iBAQ Myotubes_Fam134bKO_iBAQ Myotubes_Scramble	+	iBAQ Myotubes_Scramble_iBAQ Myoblasts_Scramble	32	32	32	37	37	37	135.97	0	87.305	6638400000	145	4.09236	2.94985e-06	+	2.07877	0.00113868	-1.82754	+	-3.86217	0.820097	0.484847	-0.773699		-1.6438	3.51986	0.000995918
24.0931	23.9649	22.4419	23.1003	24.0753	23.8521	24.2679	24.133	21.5936	20.9637	22.032	21.6993	23.3875	23.6218	23.3977	22.6176	+	iBAQ Myotubes_Fam134bKO_iBAQ Myoblasts_Fam134bKO			+	iBAQ Myotubes_Fam134bKO_iBAQ Myotubes_Scramble	+	iBAQ Myotubes_Scramble_iBAQ Myoblasts_Scramble	6	6	6	24.4	24.4	24.4	23.039	0	41.32	1921100000	30	3.98289	2.81889e-06	+	2.1883	0.000932786	-1.8279	+	-4.08276	0.862907	0.465503	-0.682024		-1.71527	2.76942	0.00075188
28.5406	28.9121	28.2503	27.4141	28.8795	29.2153	29.0431	28.8686	26.1686	25.7755	26.8463	26.9936	27.7877	27.8729	27.927	27.6058	+	iBAQ Myotubes_Fam134bKO_iBAQ Myoblasts_Fam134bKO			+	iBAQ Myotubes_Fam134bKO_iBAQ Myotubes_Scramble	+	iBAQ Myotubes_Scramble_iBAQ Myoblasts_Scramble	55	55	55	84	84	84	61.166	0	323.31	131710000000	1093	4.60934	0	+	2.28214	0.000785326	-1.8333	+	-4.27708	1.15198	0.372724	-0.722342		-2.19618	2.42399	0.000956465
23.8643	24.334	23.5139	23.2346	23.7699	24.1314	24.0705	23.3806	21.843	21.1809	22.0562	22.5303	23.7162	23.464	23.784	23.7189	+	iBAQ Myotubes_Fam134bKO_iBAQ Myoblasts_Fam134bKO			+	iBAQ Myotubes_Fam134bKO_iBAQ Myotubes_Scramble			14	14	13	27.1	27.1	25.4	72.241	0	73.519	5689400000	154	4.26132	3.18725e-06	+	2.6089	0.000525561	-1.83408	+	-4.99649	0.13025	0.921724	-0.101423		-0.346377	3.06051	0.000497409
28.4139	28.8288	28.0728	27.2037	28.5505	28.76	28.3496	28.1956	26.0363	25.3613	26.7234	27.0563	27.724	27.7866	28.0134	27.9361	+	iBAQ Myotubes_Fam134bKO_iBAQ Myoblasts_Fam134bKO			+	iBAQ Myotubes_Fam134bKO_iBAQ Myotubes_Scramble	+	iBAQ Myotubes_Scramble_iBAQ Myoblasts_Scramble	25	25	16	82.1	82.1	48.2	25.97	0	216.93	65788000000	559	3.37793	7.70925e-06	+	1.94054	0.00164261	-1.83545	+	-3.59265	0.401314	0.730463	-0.334126		-0.912054	2.20025	0.00126782
17.7449	18.5453	18.324	16.8464	18.6694	20.067	18.0888	18.3308	14.8311	15.4406	17.3304	16.5156	16.3084	18.1341	17.2669	14.9605	+	iBAQ Myotubes_Fam134bKO_iBAQ Myoblasts_Fam134bKO					+	iBAQ Myotubes_Scramble_iBAQ Myoblasts_Scramble	2	2	2	3.6	3.6	3.6	76.147	0	3.5209	116060000	3	1.87188	0.000335912	+	1.46456	0.00446382	-1.83575	+	-2.72723	0.785408	0.494633	-0.923843		-1.58568	NaN	1
27.7279	28.1256	27.7363	26.2146	27.7329	27.9762	27.7275	27.7419	25.3966	24.4688	26.4025	26.1924	26.8547	27.7027	27.6913	26.9942	+	iBAQ Myotubes_Fam134bKO_iBAQ Myoblasts_Fam134bKO			+	iBAQ Myotubes_Fam134bKO_iBAQ Myotubes_Scramble	+	iBAQ Myotubes_Scramble_iBAQ Myoblasts_Scramble	23	23	23	43.6	43.6	43.6	59.559	0	198.82	50795000000	496	2.65173	5.56906e-05	+	1.6267	0.00305017	-1.83601	+	-3.01261	0.345243	0.770601	-0.343524		-0.804867	1.85818	0.00191595
23.9768	24.8374	23.8994	22.2543	23.8933	24.1986	24.3876	23.7011	22.057	20.7684	22.1733	22.6236	23.5807	23.4338	22.1095	21.8225	+	iBAQ Myotubes_Fam134bKO_iBAQ Myoblasts_Fam134bKO					+	iBAQ Myotubes_Scramble_iBAQ Myoblasts_Scramble	4	4	4	42.6	42.6	42.6	10.446	0	19.152	1122100000	28	1.92396	0.000295772	+	1.47103	0.00440349	-1.83643	+	-2.73848	0.215872	0.861497	-0.30317		-0.540503	0.665923	0.054114
26.4408	26.8274	26.4578	24.7039	25.9419	26.1145	26.6047	25.7739	24.2978	23.7829	24.1229	24.8707	25.3956	24.8661	24.9386	24.6196	+	iBAQ Myotubes_Fam134bKO_iBAQ Myoblasts_Fam134bKO			+	iBAQ Myotubes_Fam134bKO_iBAQ Myotubes_Scramble	+	iBAQ Myotubes_Scramble_iBAQ Myoblasts_Scramble	10	10	10	40.3	40.3	40.3	31.172	0	74.879	12643000000	151	2.82036	4.08258e-05	+	1.88355	0.00178545	-1.83889	+	-3.4842	0.000847724	1	-0.00129652		-0.00254754	1.30798	0.00670904
26.8526	27.3848	26.7027	25.4708	27.1163	27.4979	27.3608	27.3582	24.4846	23.7779	25.2246	25.5648	26.3538	26.342	26.0523	26.0269	+	iBAQ Myotubes_Fam134bKO_iBAQ Myoblasts_Fam134bKO			+	iBAQ Myotubes_Fam134bKO_iBAQ Myotubes_Scramble	+	iBAQ Myotubes_Scramble_iBAQ Myoblasts_Scramble	19	19	4	69.4	69.4	13.5	33.814	0	161.56	29774000000	315	3.4835	8.01833e-06	+	1.75233	0.00226389	-1.83978	+	-3.23996	0.896694	0.460138	-0.730587		-1.77153	1.89468	0.00179859
25.531	26.0024	25.3563	23.76	25.4094	25.6824	25.495	25.2942	23.9079	22.382	23.4087	23.5885	24.4386	24.4062	24.7421	23.8801	+	iBAQ Myotubes_Fam134bKO_iBAQ Myoblasts_Fam134bKO			+	iBAQ Myotubes_Fam134bKO_iBAQ Myotubes_Scramble	+	iBAQ Myotubes_Scramble_iBAQ Myoblasts_Scramble	53	53	53	51.8	51.8	51.8	133.42	0	323.31	33534000000	500	2.77882	4.9621e-05	+	1.69167	0.00266412	-1.84064	+	-3.12944	0.254947	0.834443	-0.307829		-0.623383	1.49747	0.00393739
24.7259	25.3073	24.5659	23.142	24.6665	24.947	24.8648	24.8789	22.5783	21.9534	22.4328	23.4127	24.3952	24.2173	24.3598	24.3962	+	iBAQ Myotubes_Fam134bKO_iBAQ Myoblasts_Fam134bKO			+	iBAQ Myotubes_Fam134bKO_iBAQ Myotubes_Scramble	+	iBAQ Myotubes_Scramble_iBAQ Myoblasts_Scramble	27	27	27	30.1	30.1	30.1	117.3	0	224.81	16803000000	295	3.32854	8.67444e-06	+	1.80753	0.00191895	-1.84094	+	-3.34183	0.379935	0.750048	-0.404017		-0.871606	2.8993	0.000640854
29.2701	30.0426	29.3711	28.273	29.558	29.8263	29.5863	29.7056	27.1736	26.5704	27.498	28.3465	28.8569	28.7777	28.9659	28.8654	+	iBAQ Myotubes_Fam134bKO_iBAQ Myoblasts_Fam134bKO			+	iBAQ Myotubes_Fam134bKO_iBAQ Myotubes_Scramble	+	iBAQ Myotubes_Scramble_iBAQ Myoblasts_Scramble	36	36	36	77.2	77.2	77.2	47.411	0	323.31	232380000000	1138	3.51719	6.95652e-06	+	1.91492	0.00169571	-1.84205	+	-3.54371	0.538515	0.63351	-0.429885		-1.16193	2.1213	0.00135922
28.39	28.9324	28.072	26.2839	27.4461	27.7169	27.5809	27.6824	26.0634	24.9865	25.935	27.3221	27.9898	27.1851	27.4449	27.9638	+	iBAQ Myotubes_Fam134bKO_iBAQ Myoblasts_Fam134bKO			+	iBAQ Myotubes_Fam134bKO_iBAQ Myotubes_Scramble			15	15	15	57.2	57.2	57.2	30.752	0	323.31	45451000000	459	1.649	0.000557168	+	1.31183	0.00671802	-1.84284	+	-2.46523	0.21695	0.861681	0.313019		0.542832	1.63285	0.00292159
25.5827	25.4506	25.5541	24.554	25.0699	25.7353	25.3316	24.9867	23.2032	22.8881	23.7164	23.9504	24.6849	24.7962	24.9044	25.0166	+	iBAQ Myotubes_Fam134bKO_iBAQ Myoblasts_Fam134bKO			+	iBAQ Myotubes_Fam134bKO_iBAQ Myotubes_Scramble	+	iBAQ Myotubes_Scramble_iBAQ Myoblasts_Scramble	8	8	8	36.3	36.3	36.3	28.803	0	24.627	5054200000	96	4.24837	3.17209e-06	+	2.76459	0.000406462	-1.84584	+	-5.36526	0.00507707	0.997216	0.00451899		0.015184	2.86488	0.000665826
28.834	29.2654	28.6869	27.4309	29.0181	29.1342	28.9869	28.746	26.4236	25.6711	26.8636	27.8663	27.847	27.682	28.2374	28.075	+	iBAQ Myotubes_Fam134bKO_iBAQ Myoblasts_Fam134bKO			+	iBAQ Myotubes_Fam134bKO_iBAQ Myotubes_Scramble	+	iBAQ Myotubes_Scramble_iBAQ Myoblasts_Scramble	17	17	17	76.2	76.2	76.2	35.377	0	323.31	81272000000	377	2.86678	3.65854e-05	+	1.65158	0.00287034	-1.84814	+	-3.05717	0.468479	0.681083	-0.417011		-1.03625	1.41593	0.00489032
22.6854	23.7133	22.6379	21.237	22.5504	23.8618	23.1445	23.0592	20.9602	19.5395	21.2756	21.1048	22.4869	21.8884	21.3397	21.502	+	iBAQ Myotubes_Fam134bKO_iBAQ Myoblasts_Fam134bKO			+	iBAQ Myotubes_Fam134bKO_iBAQ Myotubes_Scramble	+	iBAQ Myotubes_Scramble_iBAQ Myoblasts_Scramble	8	8	8	26.7	26.7	26.7	38.961	0	16.564	1929400000	37	2.46053	8.56064e-05	+	1.54092	0.0037396	-1.84838	+	-2.86059	0.458082	0.686684	-0.585592		-1.01728	1.20838	0.0086024
26.4545	26.4243	25.6564	24.8091	26.3409	26.5236	26.4005	26.0826	23.4722	22.6538	24.4601	25.358	25.4987	25.4493	25.2994	25.3308	+	iBAQ Myotubes_Fam134bKO_iBAQ Myoblasts_Fam134bKO			+	iBAQ Myotubes_Fam134bKO_iBAQ Myotubes_Scramble	+	iBAQ Myotubes_Scramble_iBAQ Myoblasts_Scramble	18	18	18	51.5	51.5	51.5	48.343	0	323.31	19062000000	244	2.48023	8.34739e-05	+	1.4053	0.00516873	-1.85007	+	-2.62488	0.590045	0.597402	-0.500844		-1.25244	1.26659	0.00748727
28.6148	28.6769	27.9076	26.9801	28.2655	28.6593	28.3533	28.3798	26.2573	25.412	26.1375	26.9713	27.166	27.4698	27.5366	27.1545	+	iBAQ Myotubes_Fam134bKO_iBAQ Myoblasts_Fam134bKO			+	iBAQ Myotubes_Fam134bKO_iBAQ Myotubes_Scramble	+	iBAQ Myotubes_Scramble_iBAQ Myoblasts_Scramble	22	20	14	65.6	61.1	42.8	40.489	0	323.31	62458000000	585	3.4789	8e-06	+	1.96553	0.00147957	-1.85036	+	-3.64069	0.402159	0.72998	-0.369612		-0.913644	1.83851	0.00201271
28.7144	29.4166	28.2658	28.0999	28.8303	29.0449	28.7213	28.8293	26.6937	25.9896	26.9391	27.467	28.3937	27.2039	28.5378	28.5434	+	iBAQ Myotubes_Fam134bKO_iBAQ Myoblasts_Fam134bKO			+	iBAQ Myotubes_Fam134bKO_iBAQ Myotubes_Scramble	+	iBAQ Myotubes_Scramble_iBAQ Myoblasts_Scramble	10	10	10	88.2	88.2	88.2	8.4689	0	17.601	27478000000	199	3.19969	1.45153e-05	+	2.31961	0.000740223	-1.85186	+	-4.35612	0.326912	0.784704	-0.232259		-0.768996	1.69353	0.00267458
16.5794	17.7541	17.329	16.5237	18.7568	18.2017	19.51	19.0758	14.9505	15.0368	15.6396	15.1318	15.2479	15.0161	15.7451	17.0728	+	iBAQ Myotubes_Fam134bKO_iBAQ Myoblasts_Fam134bKO					+	iBAQ Myotubes_Scramble_iBAQ Myoblasts_Scramble	3	3	3	1.9	1.9	1.9	185.07	0.0018318	1.9861	231740000	7	4.87428	0	+	2.82734	0.000374308	-1.85686	+	-5.51908	2.39881	0.133143	-1.83951	+	-4.52601	0.558378	0.0848164
24.4964	24.883	23.2815	23.6591	23.7011	24.0628	24.0658	23.6931	21.9963	21.5355	21.9157	23.441	24.0736	24.8678	25.0183	24.4378	+	iBAQ Myotubes_Fam134bKO_iBAQ Myoblasts_Fam134bKO			+	iBAQ Myotubes_Fam134bKO_iBAQ Myotubes_Scramble	+	iBAQ Myotubes_Scramble_iBAQ Myoblasts_Scramble	12	12	12	53.3	53.3	53.3	34.995	0	97.439	4554000000	79	3.11263	2.10315e-05	+	1.80121	0.00201405	-1.85785	+	-3.3301	0.206069	0.867277	0.199286		0.519212	2.63484	0.000789474
26.7331	27.3169	26.0499	25.6342	26.8088	26.9446	26.9317	26.6765	24.5621	23.9797	24.9032	24.8531	26.1993	26.053	26.4775	26.3294	+	iBAQ Myotubes_Fam134bKO_iBAQ Myoblasts_Fam134bKO			+	iBAQ Myotubes_Fam134bKO_iBAQ Myotubes_Scramble	+	iBAQ Myotubes_Scramble_iBAQ Myoblasts_Scramble	43	43	42	72.5	72.5	71.5	74.559	0	323.31	47149000000	525	4.28328	3.21414e-06	+	2.31478	0.000737648	-1.859	+	-4.34588	0.492612	0.668066	-0.406861		-1.07995	3.48206	0.000924242
17.4884	18.0828	17.9268	18.415	17.6854	18.161	16.0306	17.4344	16.6402	15.8788	14.7535	17.1996	15.794	15.4048	15.3579	15.5109	+	iBAQ Myotubes_Fam134bKO_iBAQ Myoblasts_Fam134bKO					+	iBAQ Myotubes_Scramble_iBAQ Myoblasts_Scramble	1	1	1	1.1	1.1	1.1	90.049	0.0070692	1.3855	66088000	2	2.73792	5.17359e-05	+	1.78664	0.00211443	-1.8602	+	-3.30313	0.622891	0.578989	0.650389		1.30944	NaN	1
25.9315	26.382	25.6877	24.345	25.7265	25.9741	26.044	25.9844	24.0781	22.4951	24.1371	24.193	25.5708	24.8142	25.294	24.7422	+	iBAQ Myotubes_Fam134bKO_iBAQ Myoblasts_Fam134bKO			+	iBAQ Myotubes_Fam134bKO_iBAQ Myotubes_Scramble	+	iBAQ Myotubes_Scramble_iBAQ Myoblasts_Scramble	44	44	44	57.5	57.5	57.5	83.217	0	323.31	24276000000	295	2.7243	5.33092e-05	+	1.67414	0.00276181	-1.86071	+	-3.09776	0.332038	0.780845	-0.345693		-0.779071	1.63372	0.00292325
26.0693	26.8757	26.2148	24.7084	26.9496	27.0781	26.8269	26.7025	24.1842	23.5162	23.7711	24.9476	25.7535	25.619	25.5301	25.6906	+	iBAQ Myotubes_Fam134bKO_iBAQ Myoblasts_Fam134bKO			+	iBAQ Myotubes_Fam134bKO_iBAQ Myotubes_Scramble	+	iBAQ Myotubes_Scramble_iBAQ Myoblasts_Scramble	28	26	25	50.1	48.2	46.8	58.878	0	290.22	26084000000	362	3.90633	2.73317e-06	+	1.8247	0.00188182	-1.86229	+	-3.37376	1.03219	0.420587	-0.922201		-1.99666	2.55665	0.000888194
24.1268	25.0314	24.392	23.1228	24.8085	24.9607	24.421	24.2182	22.3435	21.2115	22.5255	23.1418	23.8032	24.3039	23.6476	23.7811	+	iBAQ Myotubes_Fam134bKO_iBAQ Myoblasts_Fam134bKO			+	iBAQ Myotubes_Fam134bKO_iBAQ Myotubes_Scramble	+	iBAQ Myotubes_Scramble_iBAQ Myoblasts_Scramble	10	10	10	28.3	28.3	28.3	47.33	0	80.192	3558400000	69	3.00563	2.73104e-05	+	1.782	0.00214736	-1.86267	+	-3.29457	0.450783	0.691674	-0.433836		-1.00392	1.99104	0.00156037
23.6096	22.5749	23.0643	21.6616	22.6751	23.1492	23.4317	22.2679	20.7414	20.4719	20.7078	21.5339	22.6207	21.695	22.3484	22.1691	+	iBAQ Myotubes_Fam134bKO_iBAQ Myoblasts_Fam134bKO			+	iBAQ Myotubes_Fam134bKO_iBAQ Myotubes_Scramble	+	iBAQ Myotubes_Scramble_iBAQ Myoblasts_Scramble	16	16	16	31.9	31.9	31.9	82.876	0	42.221	3380200000	74	2.90268	3.41637e-05	+	2.11502	0.00101104	-1.86388	+	-3.93446	0.117245	0.927416	-0.153384		-0.315033	2.36256	0.00115976
29.6188	29.5669	27.8254	28.1742	29.6739	29.868	29.7136	29.6974	26.7136	26.8829	26.8368	27.2929	28.5879	28.6784	28.7979	28.6668	+	iBAQ Myotubes_Fam134bKO_iBAQ Myoblasts_Fam134bKO			+	iBAQ Myotubes_Fam134bKO_iBAQ Myotubes_Scramble	+	iBAQ Myotubes_Scramble_iBAQ Myoblasts_Scramble	13	13	13	63.4	63.4	63.4	31.025	0	323.31	103890000000	597	4.55589	0	+	2.08161	0.00114168	-1.86483	+	-3.86782	1.04288	0.416531	-0.941857		-2.01442	4.92818	0
21.7881	21.7468	22.0697	20.6221	22.916	22.5514	22.5789	21.8909	19.7269	18.9491	19.1667	20.924	22.3882	21.2917	22.5816	21.2817	+	iBAQ Myotubes_Fam134bKO_iBAQ Myoblasts_Fam134bKO			+	iBAQ Myotubes_Fam134bKO_iBAQ Myotubes_Scramble	+	iBAQ Myotubes_Scramble_iBAQ Myoblasts_Scramble	11	11	11	15.6	15.6	15.6	97.774	0	28.281	2735700000	60	3.27404	9.56175e-06	+	1.84827	0.00184979	-1.86502	+	-3.41781	1.2791	0.327235	-0.927641		-2.40979	2.09701	0.00138839
28.4072	28.5198	27.7316	27.0341	28.2296	28.4593	28.4727	28.0564	26.1766	24.9062	26.2967	26.8484	26.8743	27.1442	27.0484	26.7596	+	iBAQ Myotubes_Fam134bKO_iBAQ Myoblasts_Fam134bKO			+	iBAQ Myotubes_Fam134bKO_iBAQ Myotubes_Scramble	+	iBAQ Myotubes_Scramble_iBAQ Myoblasts_Scramble	22	22	19	73.1	73.1	62.5	33.659	0	303.06	58877000000	562	3.41428	7.8125e-06	+	1.88433	0.00178592	-1.8662	+	-3.48569	0.48464	0.672893	-0.381322		-1.06556	1.12119	0.0111627
26.8146	27.1383	26.1885	25.056	26.9316	26.8016	26.8738	26.7329	24.2543	23.8402	24.5823	25.0541	25.8417	25.6308	25.5764	25.169	+	iBAQ Myotubes_Fam134bKO_iBAQ Myoblasts_Fam134bKO			+	iBAQ Myotubes_Fam134bKO_iBAQ Myotubes_Scramble	+	iBAQ Myotubes_Scramble_iBAQ Myoblasts_Scramble	16	16	16	65.9	65.9	65.9	37.27	0	311.47	16120000000	197	3.5713	5.97193e-06	+	1.91784	0.00166943	-1.86661	+	-3.54928	0.538523	0.633727	-0.535621		-1.16194	2.06306	0.00141
27.3426	27.3961	26.7962	25.8558	27.0889	27.459	27.196	27.1826	24.9997	23.9502	25.2577	25.7148	26.2768	26.0872	26.4289	26.1669	+	iBAQ Myotubes_Fam134bKO_iBAQ Myoblasts_Fam134bKO			+	iBAQ Myotubes_Fam134bKO_iBAQ Myotubes_Scramble	+	iBAQ Myotubes_Scramble_iBAQ Myoblasts_Scramble	38	33	31	68.8	64.7	62.7	61.48	0	323.31	48619000000	560	3.48253	8.01144e-06	+	1.94956	0.00157612	-1.86708	+	-3.60995	0.475461	0.677194	-0.383947		-1.04894	1.78694	0.00225825
22.2194	22.2329	21.8772	21.3504	22.6448	21.8583	22.001	22.2234	20.5583	19.022	19.9303	20.6967	21.6728	21.4942	22.0332	24.6512	+	iBAQ Myotubes_Fam134bKO_iBAQ Myoblasts_Fam134bKO			+	iBAQ Myotubes_Fam134bKO_iBAQ Myotubes_Scramble			15	15	15	25.2	25.2	25.2	100.16	0	76.817	3875200000	56	2.07174	0.000215343	+	2.29455	0.000774769	-1.86813	+	-4.30317	0.434709	0.704237	-0.261941		-0.974313	1.56437	0.00343429
21.0126	21.972	21.5776	19.9918	21.9006	22.1115	21.5329	21.6219	19.3935	18.4302	19.9495	19.294	20.1178	20.5797	20.629	19.5096	+	iBAQ Myotubes_Fam134bKO_iBAQ Myoblasts_Fam134bKO			+	iBAQ Myotubes_Fam134bKO_iBAQ Myotubes_Scramble	+	iBAQ Myotubes_Scramble_iBAQ Myoblasts_Scramble	23	23	2	13.8	13.8	2	269.26	0	55.834	4340100000	48	3.37761	7.70713e-06	+	1.90018	0.00173964	-1.8717	+	-3.5157	0.706199	0.531246	-0.653206		-1.45204	1.22077	0.00840734
21.6864	23.0161	21.1595	21.6107	22.0431	22.5871	22.9204	22.9143	20.0425	19.714	19.844	20.3842	20.9053	21.3455	21.4194	21.2814	+	iBAQ Myotubes_Fam134bKO_iBAQ Myoblasts_Fam134bKO			+	iBAQ Myotubes_Fam134bKO_iBAQ Myotubes_Scramble	+	iBAQ Myotubes_Scramble_iBAQ Myoblasts_Scramble	8	8	7	15.8	15.8	14.1	70.889	0	16.822	1336300000	22	4.31745	1.63934e-06	+	2.33897	0.000716418	-1.872	+	-4.3973	0.831169	0.483689	-0.748045		-1.66231	3.26957	0.000744186
26.191	26.6755	26.1295	24.509	26.7069	26.7409	26.3355	26.3845	24.3427	23.1296	24.26	24.2815	25.4516	25.3183	25.3973	25.3072	+	iBAQ Myotubes_Fam134bKO_iBAQ Myoblasts_Fam134bKO			+	iBAQ Myotubes_Fam134bKO_iBAQ Myotubes_Scramble	+	iBAQ Myotubes_Scramble_iBAQ Myoblasts_Scramble	15	15	15	47	47	47	37.703	0	227.38	16550000000	230	3.56327	5.94707e-06	+	1.82578	0.00187208	-1.87278	+	-3.37577	0.662059	0.553397	-0.665706		-1.37679	2.45376	0.000899058
21.6959	22.2569	22.1692	21.205	21.2809	21.6002	21.4946	20.4427	20.2748	19.4846	19.4544	20.6149	20.6805	20.3289	21.0429	19.5687	+	iBAQ Myotubes_Fam134bKO_iBAQ Myoblasts_Fam134bKO					+	iBAQ Myotubes_Scramble_iBAQ Myoblasts_Scramble	10	10	10	19.1	19.1	19.1	65.704	0	11.577	1077300000	26	2.6592	5.57522e-05	+	2.59218	0.000548115	-1.87458	+	-4.95795	0.886602	0.463618	0.627134		1.75474	0.474447	0.123912
25.0488	25.2838	24.7587	23.7671	25.0196	25.065	24.8036	24.9538	22.4686	23.0944	21.5462	24.2495	25.35	24.627	25.0393	25.5823	+	iBAQ Myotubes_Fam134bKO_iBAQ Myoblasts_Fam134bKO			+	iBAQ Myotubes_Fam134bKO_iBAQ Myotubes_Scramble			8	8	8	38.8	38.8	38.8	34.306	0	53.685	8805500000	107	2.76313	5.12e-05	+	1.53405	0.00377679	-1.8749	+	-2.84852	0.305529	0.799703	-0.245896		-0.72657	2.06008	0.00140648
23.2153	25.2339	24.2909	23.8013	24.8293	25.4412	24.2257	24.2776	22.6691	22.1428	21.4566	22.7699	24.1151	23.7008	23.6768	24.1651	+	iBAQ Myotubes_Fam134bKO_iBAQ Myoblasts_Fam134bKO			+	iBAQ Myotubes_Fam134bKO_iBAQ Myotubes_Scramble	+	iBAQ Myotubes_Scramble_iBAQ Myoblasts_Scramble	9	9	9	69.4	69.4	69.4	20.852	0	98.213	3135300000	57	3.16848	1.53728e-05	+	1.93928	0.00164083	-1.87574	+	-3.59023	0.497054	0.6631	-0.558131		-1.08794	2.62929	0.000786026
29.3506	29.4264	29.1663	28.0719	29.4083	29.5537	29.1676	29.11	26.9618	26.1009	26.5326	28.9047	28.1365	28.4838	28.6333	28.6196	+	iBAQ Myotubes_Fam134bKO_iBAQ Myoblasts_Fam134bKO			+	iBAQ Myotubes_Fam134bKO_iBAQ Myotubes_Scramble	+	iBAQ Myotubes_Scramble_iBAQ Myoblasts_Scramble	13	13	13	52.9	52.9	52.9	25.378	0	323.31	80027000000	390	2.33305	0.000112424	+	1.45197	0.00452223	-1.87882	+	-2.70541	0.406513	0.72594	-0.306077		-0.92182	1.11483	0.0113836
25.7796	26.169	25.2288	23.8464	25.7163	26.4112	25.8722	26.0135	23.4081	22.192	23.0787	24.8266	23.9241	24.3431	24.5547	24.2158	+	iBAQ Myotubes_Fam134bKO_iBAQ Myoblasts_Fam134bKO			+	iBAQ Myotubes_Fam134bKO_iBAQ Myotubes_Scramble	+	iBAQ Myotubes_Scramble_iBAQ Myoblasts_Scramble	6	6	6	42.3	42.3	42.3	17.018	0	55.272	3581100000	49	2.63613	5.81114e-05	+	1.34236	0.00608797	-1.87961	+	-2.51717	0.682706	0.539597	-0.747358		-1.41207	0.775122	0.0350166
28.525	28.7003	28.0139	27.01	28.4265	28.7898	28.5077	28.3574	26.1183	25.3641	26.3969	26.8514	27.3827	27.4213	27.4887	27.3654	+	iBAQ Myotubes_Fam134bKO_iBAQ Myoblasts_Fam134bKO			+	iBAQ Myotubes_Fam134bKO_iBAQ Myotubes_Scramble	+	iBAQ Myotubes_Scramble_iBAQ Myoblasts_Scramble	105	105	105	74.7	74.7	74.7	141.74	0	323.31	252150000000	2518	3.81907	5.28751e-06	+	2.0599	0.00116845	-1.87965	+	-3.82482	0.543117	0.631299	-0.458041		-1.17007	2.11511	0.00134969
28.7513	29.3025	27.5197	28.0517	28.8104	28.9307	28.713	28.8265	26.2162	25.5434	26.9324	27.4003	27.2132	27.91	27.9071	27.8899	+	iBAQ Myotubes_Fam134bKO_iBAQ Myoblasts_Fam134bKO			+	iBAQ Myotubes_Fam134bKO_iBAQ Myotubes_Scramble	+	iBAQ Myotubes_Scramble_iBAQ Myoblasts_Scramble	12	12	12	59.1	59.1	59.1	16.442	0	26.637	33764000000	187	3.11778	1.90667e-05	+	1.80417	0.0019754	-1.88321	+	-3.33558	0.477093	0.676944	-0.413889		-1.0519	1.46552	0.00438937
26.3574	27.0122	26.1915	24.823	26.0229	27.0407	26.6534	26.8853	23.8311	23.5204	24.7049	24.791	25.365	24.7797	25.3865	24.2713	+	iBAQ Myotubes_Fam134bKO_iBAQ Myoblasts_Fam134bKO			+	iBAQ Myotubes_Fam134bKO_iBAQ Myotubes_Scramble	+	iBAQ Myotubes_Scramble_iBAQ Myoblasts_Scramble	6	6	6	30.8	30.8	30.8	32.065	0	98.866	9828600000	68	3.06867	2.27723e-05	+	1.82558	0.00187161	-1.88416	+	-3.3754	0.495026	0.665822	-0.554545		-1.08429	0.9052	0.0219213
22.7815	23.1224	22.742	21.0354	23.3468	23.5022	23.4992	23.3251	21.0735	19.5841	20.8794	20.606	21.9744	22.2143	21.7131	22.4953	+	iBAQ Myotubes_Fam134bKO_iBAQ Myoblasts_Fam134bKO			+	iBAQ Myotubes_Fam134bKO_iBAQ Myotubes_Scramble	+	iBAQ Myotubes_Scramble_iBAQ Myoblasts_Scramble	13	13	13	35.6	35.6	35.6	55.644	0	29.774	2000700000	46	3.7491	6.39795e-06	+	1.77388	0.00217606	-1.88457	+	-3.27958	1.10329	0.386775	-0.998002		-2.11494	2.25154	0.00125446
22.6301	23.0033	22.5939	21.3051	22.3748	22.478	22.6913	22.4607	20.3776	19.9345	20.0947	21.5835	21.3335	21.3513	21.7812	21.5216	+	iBAQ Myotubes_Fam134bKO_iBAQ Myoblasts_Fam134bKO			+	iBAQ Myotubes_Fam134bKO_iBAQ Myotubes_Scramble	+	iBAQ Myotubes_Scramble_iBAQ Myoblasts_Scramble	3	3	3	10.8	10.8	10.8	41.789	0	9.2849	794460000	23	3.17022	1.53925e-05	+	1.93497	0.00164719	-1.88557	+	-3.58199	0.116448	0.927852	-0.118069		-0.313094	1.37831	0.00539811
24.5557	25.3612	25.1605	22.9457	24.4492	24.8365	24.363	24.2992	22.5511	21.2949	22.8625	23.7665	23.7593	23.5548	24.1078	23.7867	+	iBAQ Myotubes_Fam134bKO_iBAQ Myoblasts_Fam134bKO			+	iBAQ Myotubes_Fam134bKO_iBAQ Myotubes_Scramble	+	iBAQ Myotubes_Scramble_iBAQ Myoblasts_Scramble	17	12	11	44.1	29.3	29.3	42.095	0	16.86	6558600000	89	1.84052	0.000364635	+	1.34384	0.0060822	-1.88705	+	-2.51969	0.0112874	0.994631	0.0187926		0.0335234	1.19009	0.00918738
34.0481	34.6431	34.1847	33.4323	34.6215	34.7293	34.4638	34.54	32.0187	31.5737	32.29	32.8724	33.5304	33.6441	33.5967	33.7673	+	iBAQ Myotubes_Fam134bKO_iBAQ Myoblasts_Fam134bKO			+	iBAQ Myotubes_Fam134bKO_iBAQ Myotubes_Scramble	+	iBAQ Myotubes_Scramble_iBAQ Myoblasts_Scramble	22	22	22	95.6	95.6	95.6	14.866	0	323.31	2280600000000	3209	5.13541	0	+	2.66117	0.000482856	-1.88835	+	-5.11828	1.03246	0.421244	-0.511575		-1.9971	2.71124	0.000840864
28.8373	29.0815	28.7439	27.7077	28.4498	28.7341	28.8179	28.5911	26.4718	25.6515	27.2804	27.4083	27.8535	27.4943	27.9587	27.5739	+	iBAQ Myotubes_Fam134bKO_iBAQ Myoblasts_Fam134bKO			+	iBAQ Myotubes_Fam134bKO_iBAQ Myotubes_Scramble	+	iBAQ Myotubes_Scramble_iBAQ Myoblasts_Scramble	60	59	59	71	71	71	72.369	0	323.31	167520000000	1473	3.20768	1.45492e-05	+	2.00694	0.0013565	-1.8896	+	-3.72093	0.0628356	0.966845	-0.0556064		-0.177049	1.27941	0.00723599
26.4293	27.2342	26.2439	26.4042	26.8643	26.8906	26.7287	26.938	24.7203	23.9705	24.7632	25.2866	26.4665	26.375	25.9878	26.2114	+	iBAQ Myotubes_Fam134bKO_iBAQ Myoblasts_Fam134bKO			+	iBAQ Myotubes_Fam134bKO_iBAQ Myotubes_Scramble	+	iBAQ Myotubes_Scramble_iBAQ Myoblasts_Scramble	22	22	22	78.9	78.9	78.9	34.005	0	154.57	25467000000	290	4.95409	0	+	2.77887	0.000412917	-1.89273	+	-5.39999	0.572764	0.612013	-0.277531		-1.22225	2.7885	0.000724444
24.5164	25.0863	24.52	23.5972	24.8922	24.8964	25.2083	24.6207	22.5534	21.5377	22.7587	23.2973	24.179	23.7506	24.2399	23.8834	+	iBAQ Myotubes_Fam134bKO_iBAQ Myoblasts_Fam134bKO			+	iBAQ Myotubes_Fam134bKO_iBAQ Myotubes_Scramble	+	iBAQ Myotubes_Scramble_iBAQ Myoblasts_Scramble	21	21	20	42.7	42.7	41.4	56.99	0	102.53	8594000000	159	3.79189	6.53808e-06	+	2.11951	0.00101498	-1.89323	+	-3.94346	0.695789	0.535314	-0.474438		-1.43435	2.05856	0.00140299
30.5949	31.0917	30.4665	29.552	30.8605	31.0732	30.9673	30.8681	28.3879	27.6628	28.8669	29.213	30.046	29.9393	30.106	29.933	+	iBAQ Myotubes_Fam134bKO_iBAQ Myoblasts_Fam134bKO			+	iBAQ Myotubes_Fam134bKO_iBAQ Myotubes_Scramble	+	iBAQ Myotubes_Scramble_iBAQ Myoblasts_Scramble	86	82	82	72.3	72.3	72.3	92.475	0	323.31	797280000000	3477	4.18261	3.08523e-06	+	2.18528	0.000928684	-1.89366	+	-4.07659	0.78673	0.494783	-0.515985		-1.5879	2.31909	0.00118711
17.4223	18.5654	17.5955	16.4841	17.5131	18.9481	17.844	17.9606	14.6619	14.4696	16.4262	16.9195	18.2883	18.3371	18.2414	17.7348	+	iBAQ Myotubes_Fam134bKO_iBAQ Myoblasts_Fam134bKO			+	iBAQ Myotubes_Fam134bKO_iBAQ Myotubes_Scramble			20	20	20	3.1	3.1	3.1	1009.7	0	22.904	1738200000	38	2.5122	8.10407e-05	+	1.34866	0.00606977	-1.89752	+	-2.5279	0.472786	0.67886	-0.549626		-1.04408	2.14549	0.00129108
26.9865	27.5439	26.0224	25.2298	27.157	27.3173	27.2188	27.2523	24.7141	23.2938	24.4937	25.6895	25.8817	26.0556	26.31	26.1777	+	iBAQ Myotubes_Fam134bKO_iBAQ Myoblasts_Fam134bKO			+	iBAQ Myotubes_Fam134bKO_iBAQ Myotubes_Scramble	+	iBAQ Myotubes_Scramble_iBAQ Myoblasts_Scramble	39	39	39	61.4	61.4	61.4	77.043	0	323.31	51637000000	566	2.83917	4.00932e-05	+	1.43155	0.00473668	-1.8979	+	-2.67011	0.75737	0.504803	-0.790713		-1.53855	1.68302	0.0027309
24.9231	25.3714	24.6956	23.741	24.884	25.2132	25.0065	24.7015	22.3691	21.2041	23.3361	24.2262	24.3627	24.8207	24.7991	24.5277	+	iBAQ Myotubes_Fam134bKO_iBAQ Myoblasts_Fam134bKO			+	iBAQ Myotubes_Fam134bKO_iBAQ Myotubes_Scramble	+	iBAQ Myotubes_Scramble_iBAQ Myoblasts_Scramble	36	36	36	45.7	45.7	45.7	118.87	0	258.96	20664000000	279	2.25779	0.000134984	+	1.38246	0.0055858	-1.8989	+	-2.58568	0.314952	0.792597	-0.268535		-0.745346	1.50682	0.00389192
20.734	19.8851	20.3626	17.9656	19.8933	20.6342	19.78	19.3649	18.6169	16.6283	18.5627	17.5437	18.7483	18.5338	19.3407	18.6871	+	iBAQ Myotubes_Fam134bKO_iBAQ Myoblasts_Fam134bKO			+	iBAQ Myotubes_Fam134bKO_iBAQ Myotubes_Scramble	+	iBAQ Myotubes_Scramble_iBAQ Myoblasts_Scramble	1	1	1	0.4	0.4	0.4	224.87	0.0066372	1.4052	872690000	7	1.80324	0.0003917	+	1.30104	0.0069114	-1.89892	+	-2.44693	0.0992347	0.941063	-0.181283		-0.270651	1.01041	0.0154881
26.5677	27.4094	25.7744	26.1913	26.3146	26.6644	26.7524	26.6221	24.615	23.5419	24.6606	25.5227	26.1715	26.7725	27.2205	26.7723	+	iBAQ Myotubes_Fam134bKO_iBAQ Myoblasts_Fam134bKO			+	iBAQ Myotubes_Fam134bKO_iBAQ Myotubes_Scramble			9	9	9	64	64	64	19.992	0	119.76	12526000000	153	3.20753	1.45455e-05	+	1.92179	0.00166123	-1.90064	+	-3.55681	0.104871	0.937027	-0.102682		-0.284668	2.46931	0.000884326
29.5818	29.7446	29.4541	28.5587	29.2755	29.5705	29.1828	29.26	27.3454	26.6002	27.6283	28.1619	28.5779	28.3484	28.7597	28.4525	+	iBAQ Myotubes_Fam134bKO_iBAQ Myoblasts_Fam134bKO			+	iBAQ Myotubes_Fam134bKO_iBAQ Myotubes_Scramble	+	iBAQ Myotubes_Scramble_iBAQ Myoblasts_Scramble	31	31	31	63.8	63.8	63.8	43.953	0	323.31	141800000000	880	3.8685	4.02414e-06	+	2.39904	0.000678679	-1.90086	+	-4.52651	0.0152412	0.992561	0.0125647		0.0450696	1.76547	0.00240177
26.541	27.0207	26.4912	25.6217	26.35	26.5385	26.4996	26.1529	24.7453	22.8337	25.1923	25.2986	25.7886	25.4709	25.4066	25.9637	+	iBAQ Myotubes_Fam134bKO_iBAQ Myoblasts_Fam134bKO			+	iBAQ Myotubes_Fam134bKO_iBAQ Myotubes_Scramble	+	iBAQ Myotubes_Scramble_iBAQ Myoblasts_Scramble	15	15	15	58	58	58	31.195	0	197.71	13804000000	157	2.29953	0.000121971	+	1.59382	0.00338736	-1.90117	+	-2.95405	0.0380834	0.979005	0.0334296		0.109937	0.995526	0.016276
23.6016	24.0014	22.7273	21.467	23.5744	23.769	22.9506	22.6639	20.8343	20.0613	21.6115	21.6841	22.2833	21.9548	22.4066	21.8756	+	iBAQ Myotubes_Fam134bKO_iBAQ Myoblasts_Fam134bKO			+	iBAQ Myotubes_Fam134bKO_iBAQ Myotubes_Scramble	+	iBAQ Myotubes_Scramble_iBAQ Myoblasts_Scramble	16	16	16	19.3	19.3	19.3	128.36	0	119	4905800000	100	2.27252	0.000132318	+	1.50839	0.00397609	-1.90153	+	-2.80356	0.183484	0.8807	-0.290135		-0.469315	1.44529	0.00462332
18.1306	19.0782	17.1076	16.7578	17.9357	17.6666	17.3434	17.9046	15.1521	14.8555	16.7211	16.7392	16.9902	18.9047	15.1752	16.9289	+	iBAQ Myotubes_Fam134bKO_iBAQ Myoblasts_Fam134bKO							5	2	2	4.7	2.3	2.3	131.86	0	3.2686	148270000	4	1.06325	0.00308451	+	1.40149	0.00525885	-1.90158	+	-2.61834	0.0356545	0.979778	0.0559607		0.10318	NaN	1
20.9012	20.7739	20.1056	19.4274	20.7788	21.1455	20.2547	20.1733	18.2863	17.8094	19.3457	18.1561	20.4778	19.9686	20.4097	20.0506	+	iBAQ Myotubes_Fam134bKO_iBAQ Myoblasts_Fam134bKO			+	iBAQ Myotubes_Fam134bKO_iBAQ Myotubes_Scramble	+	iBAQ Myotubes_Scramble_iBAQ Myoblasts_Scramble	9	9	9	13.2	13.2	13.2	118.46	0	12.268	949100000	23	3.43741	7.88732e-06	+	2.15272	0.000946593	-1.90267	+	-4.0104	0.29127	0.809744	-0.286036		-0.697902	2.67529	0.000839552
30.3098	30.9217	30.2965	29.1929	30.0588	30.5384	30.4799	30.6064	28.1254	27.0957	28.6022	29.2801	29.5532	29.5741	29.6444	29.586	+	iBAQ Myotubes_Fam134bKO_iBAQ Myoblasts_Fam134bKO			+	iBAQ Myotubes_Fam134bKO_iBAQ Myotubes_Scramble	+	iBAQ Myotubes_Scramble_iBAQ Myoblasts_Scramble	16	16	4	68.6	68.6	16.2	21.258	0	213.34	142520000000	760	2.92016	3.04907e-05	+	1.7653	0.00223054	-1.90436	+	-3.26379	0.259294	0.833703	-0.24067		-0.632422	1.53945	0.00354548
25.6762	26.2581	25.6663	24.6976	26.479	26.4109	26.2543	25.9263	23.5916	22.9991	23.7469	24.3431	25.3323	25.2371	25.3686	25.6189	+	iBAQ Myotubes_Fam134bKO_iBAQ Myoblasts_Fam134bKO			+	iBAQ Myotubes_Fam134bKO_iBAQ Myotubes_Scramble	+	iBAQ Myotubes_Scramble_iBAQ Myoblasts_Scramble	5	5	5	28.4	28.4	28.4	19.808	0	29.116	5417500000	81	4.63528	0	+	2.37656	0.00068844	-1.90437	+	-4.47789	1.0359	0.41802	-0.693068		-2.00281	3.00435	0.000533752
26.47	26.9441	26.0882	25.0396	26.6263	26.9052	26.6906	26.8003	24.3358	22.9302	24.7216	24.9271	25.4122	25.5644	25.275	25.5107	+	iBAQ Myotubes_Fam134bKO_iBAQ Myoblasts_Fam134bKO			+	iBAQ Myotubes_Fam134bKO_iBAQ Myotubes_Scramble	+	iBAQ Myotubes_Scramble_iBAQ Myoblasts_Scramble	18	18	5	81.8	81.8	28	30.224	0	311.68	14753000000	214	3.28316	8.51517e-06	+	1.70303	0.00261203	-1.90683	+	-3.15003	0.74253	0.510754	-0.620095		-1.51353	1.43007	0.00469469
26.3578	27.019	26.5861	24.7228	26.8511	27.0973	27.1671	27.0637	24.3575	23.1767	24.177	25.3366	26.1332	25.8489	26.0501	26.1795	+	iBAQ Myotubes_Fam134bKO_iBAQ Myoblasts_Fam134bKO			+	iBAQ Myotubes_Fam134bKO_iBAQ Myotubes_Scramble	+	iBAQ Myotubes_Scramble_iBAQ Myoblasts_Scramble	22	22	22	67.6	67.6	67.6	35.738	0	323.31	23002000000	292	3.18376	1.5456e-05	+	1.53697	0.00378185	-1.90947	+	-2.85366	0.868252	0.464498	-0.873408		-1.72418	2.14451	0.00128875
24.4261	24.6059	24.3667	23.4065	24.4927	24.6984	24.3683	24.696	22.2223	20.8569	22.5304	23.5558	24.2765	24.3081	24.126	24.2438	+	iBAQ Myotubes_Fam134bKO_iBAQ Myoblasts_Fam134bKO			+	iBAQ Myotubes_Fam134bKO_iBAQ Myotubes_Scramble	+	iBAQ Myotubes_Scramble_iBAQ Myoblasts_Scramble	15	15	14	31.1	31.1	31.1	66.78	0	95.475	9403100000	158	3.0256	2.74577e-05	+	1.66853	0.00279293	-1.90996	+	-3.08766	0.609894	0.585529	-0.362514		-1.28694	1.8862	0.00178165
19.1205	19.2355	18.2619	17.2763	18.7007	19.2817	18.7934	18.97	15.781	16.5336	17.148	16.789	17.4938	19.0082	16.9885	16.9342	+	iBAQ Myotubes_Fam134bKO_iBAQ Myoblasts_Fam134bKO					+	iBAQ Myotubes_Scramble_iBAQ Myoblasts_Scramble	7	7	7	3.4	3.4	3.4	364.21	0	18.016	557420000	12	2.48516	8.27179e-05	+	1.91639	0.00169843	-1.91067	+	-3.54651	0.438092	0.700702	-0.462856		-0.980563	NaN	1
24.4425	24.6867	24.0283	23.5285	24.733	24.9707	24.8154	25.0299	22.0504	21.2148	23.0368	22.7375	23.8085	23.6841	23.7255	23.6795	+	iBAQ Myotubes_Fam134bKO_iBAQ Myoblasts_Fam134bKO			+	iBAQ Myotubes_Fam134bKO_iBAQ Myotubes_Scramble	+	iBAQ Myotubes_Scramble_iBAQ Myoblasts_Scramble	13	13	13	52.3	52.3	52.3	38.725	0	62.297	5065400000	87	4.34402	1.65769e-06	+	2.14764	0.000955936	-1.91163	+	-4.00012	1.46212	0.299556	-0.715744	+	-2.72301	1.9479	0.00163441
27.6746	28.5113	27.2092	26.7489	27.7234	28.2743	28.0498	27.7468	25.1779	24.66	26.096	26.5566	27.7184	27.0562	27.0456	27.4728	+	iBAQ Myotubes_Fam134bKO_iBAQ Myoblasts_Fam134bKO			+	iBAQ Myotubes_Fam134bKO_iBAQ Myotubes_Scramble	+	iBAQ Myotubes_Scramble_iBAQ Myoblasts_Scramble	16	16	16	93.9	93.9	93.9	12.811	0	109.6	22674000000	282	3.08255	2.28458e-05	+	1.81126	0.00189914	-1.91337	+	-3.34875	0.468158	0.681226	-0.412581		-1.03566	1.99143	0.00156279
23.4467	24.2659	23.9543	22.5744	24.14	24.32	24.193	23.7317	21.8945	21.0944	21.4172	22.1745	23.694	23.7096	23.6027	23.6105	+	iBAQ Myotubes_Fam134bKO_iBAQ Myoblasts_Fam134bKO			+	iBAQ Myotubes_Fam134bKO_iBAQ Myotubes_Scramble	+	iBAQ Myotubes_Scramble_iBAQ Myoblasts_Scramble	19	19	19	52	52	52	54.257	0	50.496	5215100000	100	4.47796	0	+	2.31257	0.000754429	-1.91521	+	-4.34121	0.658905	0.556443	-0.535853		-1.37139	3.77399	0.000958084
27.9802	28.8015	27.9019	26.9036	27.8034	28.2224	28.4505	28.1592	26.4429	24.4979	26.1146	26.8703	27.5254	26.6923	27.5425	27.15	+	iBAQ Myotubes_Fam134bKO_iBAQ Myoblasts_Fam134bKO			+	iBAQ Myotubes_Fam134bKO_iBAQ Myotubes_Scramble	+	iBAQ Myotubes_Scramble_iBAQ Myoblasts_Scramble	15	15	15	87.9	87.9	87.9	21.897	0	323.31	32792000000	259	2.45219	8.88144e-05	+	1.59567	0.00334739	-1.91536	+	-2.95732	0.261807	0.831881	-0.262086		-0.637632	1.18027	0.00940154
28.7861	29.0814	27.5868	27.9408	28.0475	27.6169	27.9598	27.8719	26.2194	25.7614	26.6422	27.1082	27.4475	27.5487	27.8463	27.6324	+	iBAQ Myotubes_Fam134bKO_iBAQ Myoblasts_Fam134bKO			+	iBAQ Myotubes_Fam134bKO_iBAQ Myotubes_Scramble	+	iBAQ Myotubes_Scramble_iBAQ Myoblasts_Scramble	9	9	9	77.5	77.5	77.5	15.537	0	278.64	25853000000	230	3.19632	1.4504e-05	+	2.2558	0.000784835	-1.91599	+	-4.22202	0.622656	0.578757	0.474774		1.30903	2.12197	0.00136103
23.656	24.0513	21.8136	22.4202	22.9569	22.5371	22.9459	23.1273	21.3057	20.6418	20.4584	21.87	20.972	21.0564	22.2286	22.2309	+	iBAQ Myotubes_Fam134bKO_iBAQ Myoblasts_Fam134bKO					+	iBAQ Myotubes_Scramble_iBAQ Myoblasts_Scramble	8	8	8	18.5	18.5	18.5	55.446	0	21.661	1519100000	56	2.23964	0.000139276	+	1.68563	0.00272624	-1.91629	+	-3.11852	0.0616447	0.967212	0.0934634		0.173889	0.536612	0.092884
24.6057	25.3179	24.8342	23.4499	25.1338	25.548	25.3055	25.1244	22.6066	21.2379	23.3342	23.3612	24.0597	23.8985	24.4158	23.7197	+	iBAQ Myotubes_Fam134bKO_iBAQ Myoblasts_Fam134bKO			+	iBAQ Myotubes_Fam134bKO_iBAQ Myotubes_Scramble	+	iBAQ Myotubes_Scramble_iBAQ Myoblasts_Scramble	42	42	40	42.7	42.7	41.1	114.99	0	282.01	18236000000	304	3.10676	2.09948e-05	+	1.62774	0.00304048	-1.91694	+	-3.01446	0.900301	0.457311	-0.726004		-1.77753	1.43462	0.0046675
25.2487	25.5903	25.7492	24.0264	25.4728	25.1934	24.9476	24.6654	23.1184	22.8134	23.3003	23.7142	24.2523	23.5334	24.2775	24.3584	+	iBAQ Myotubes_Fam134bKO_iBAQ Myoblasts_Fam134bKO			+	iBAQ Myotubes_Fam134bKO_iBAQ Myotubes_Scramble	+	iBAQ Myotubes_Scramble_iBAQ Myoblasts_Scramble	22	17	17	54.1	47.7	47.7	59.465	0	323.31	7601600000	119	3.33578	8.68857e-06	+	2.35285	0.000711816	-1.91704	+	-4.42696	0.0702803	0.963768	0.0838437		0.196656	1.74751	0.00243781
26.6331	27.2716	26.7388	25.0814	26.5683	26.7743	26.5416	26.4582	24.7583	22.9158	24.9404	25.4385	26.064	26.0104	26.2608	25.6764	+	iBAQ Myotubes_Fam134bKO_iBAQ Myoblasts_Fam134bKO			+	iBAQ Myotubes_Fam134bKO_iBAQ Myotubes_Scramble	+	iBAQ Myotubes_Scramble_iBAQ Myoblasts_Scramble	68	68	68	55.8	55.8	55.8	132.35	0	323.31	72211000000	922	2.14859	0.000175439	+	1.41644	0.00502467	-1.91796	+	-2.64406	0.121111	0.925739	-0.154385		-0.324411	1.41271	0.00491842
26.0906	27.1306	26.3363	25.2454	25.9632	26.6197	25.2183	26.3316	24.0687	22.5669	24.8954	25.5855	25.2329	25.1344	25.5912	24.8666	+	iBAQ Myotubes_Fam134bKO_iBAQ Myoblasts_Fam134bKO					+	iBAQ Myotubes_Scramble_iBAQ Myoblasts_Scramble	21	21	20	85.6	85.6	82.8	31.381	0	110.95	15261000000	218	1.61765	0.000599965	+	1.35552	0.00600084	-1.92158	+	-2.53961	0.127642	0.922392	0.167493		0.340135	0.670289	0.0530517
23.399	23.6579	22.8342	21.4764	22.9781	23.8701	23.2917	23.5465	20.509	20.4457	21.1161	21.6089	21.991	22.0317	22.1605	21.9386	+	iBAQ Myotubes_Fam134bKO_iBAQ Myoblasts_Fam134bKO			+	iBAQ Myotubes_Fam134bKO_iBAQ Myotubes_Scramble	+	iBAQ Myotubes_Scramble_iBAQ Myoblasts_Scramble	20	20	20	27.8	27.8	27.8	106.78	0	104.27	4786300000	116	3.4154	7.81468e-06	+	1.85965	0.00182072	-1.92194	+	-3.43917	0.509563	0.654184	-0.579729		-1.11038	2.13809	0.00131777
24.7922	25.4511	24.4548	22.8825	24.7244	25.1822	24.9152	24.918	22.3771	22.0638	22.9408	22.5054	23.5099	23.4216	23.6385	23.2888	+	iBAQ Myotubes_Fam134bKO_iBAQ Myoblasts_Fam134bKO			+	iBAQ Myotubes_Fam134bKO_iBAQ Myotubes_Scramble	+	iBAQ Myotubes_Scramble_iBAQ Myoblasts_Scramble	8	8	8	31.7	31.7	31.7	30.097	0	57.105	3966400000	52	3.44371	7.91855e-06	+	1.81075	0.00189866	-1.92335	+	-3.3478	0.435638	0.703434	-0.539792		-0.976032	2.63747	0.000793651
25.5885	25.5309	24.479	24.1181	24.992	25.0724	24.8901	24.3286	23.0073	22.189	23.717	23.107	24.1893	24.7414	24.9915	24.3422	+	iBAQ Myotubes_Fam134bKO_iBAQ Myoblasts_Fam134bKO			+	iBAQ Myotubes_Fam134bKO_iBAQ Myotubes_Scramble			15	15	15	16.9	16.9	16.9	80.597	0	42.748	11576000000	132	2.99288	2.71911e-05	+	2.12504	0.00101833	-1.92403	+	-3.95457	0.0971922	0.943317	0.108329		0.265542	2.28949	0.00124797
21.8217	21.0263	21.5391	21.1035	20.3023	20.1803	19.7853	20.3218	19.7164	18.6172	19.1614	20.2993	19.2719	20.3388	19.1486	19.8073	+	iBAQ Myotubes_Fam134bKO_iBAQ Myoblasts_Fam134bKO					+	iBAQ Myotubes_Scramble_iBAQ Myoblasts_Scramble	4	4	4	8.5	8.5	8.5	64.218	0.0022751	1.8808	717960000	9	3.14933	1.82927e-05	+	2.48884	0.000585366	-1.92407	+	-4.724	2.79601	0.11	1.22519	+	5.44189	0.164414	0.555075
23.1104	24.6013	24.5796	23.6364	24.2844	24.7193	24.4524	24.6265	22.2007	21.0177	22.2451	22.7662	23.6229	23.6681	23.601	23.6426	+	iBAQ Myotubes_Fam134bKO_iBAQ Myoblasts_Fam134bKO			+	iBAQ Myotubes_Fam134bKO_iBAQ Myotubes_Scramble	+	iBAQ Myotubes_Scramble_iBAQ Myoblasts_Scramble	4	4	4	21.2	21.2	21.2	20.964	0	14.032	2406500000	45	3.76207	6.44538e-06	+	1.99261	0.00137378	-1.92454	+	-3.69306	0.68645	0.538319	-0.538702		-1.41845	2.2748	0.00127273
26.1202	26.9563	26.2516	25.1006	26.5916	26.6915	26.9739	26.8533	23.8516	22.9321	24.7483	25.1948	25.8006	25.582	25.8452	25.5085	+	iBAQ Myotubes_Fam134bKO_iBAQ Myoblasts_Fam134bKO			+	iBAQ Myotubes_Fam134bKO_iBAQ Myotubes_Scramble	+	iBAQ Myotubes_Scramble_iBAQ Myoblasts_Scramble	35	35	35	69.5	69.5	69.5	51.091	0	184.29	30464000000	418	3.15953	1.73381e-05	+	1.64927	0.00286699	-1.92548	+	-3.05301	0.860578	0.467663	-0.670398		-1.71139	1.5952	0.00321655
26.4975	26.6122	26.3695	25.474	26.457	26.948	26.7695	26.6085	24.5501	23.0708	24.2061	25.4174	25.8503	25.5432	26.2325	25.1627	+	iBAQ Myotubes_Fam134bKO_iBAQ Myoblasts_Fam134bKO			+	iBAQ Myotubes_Fam134bKO_iBAQ Myotubes_Scramble	+	iBAQ Myotubes_Scramble_iBAQ Myoblasts_Scramble	16	16	16	60.4	60.4	60.4	32.754	0	155.19	15292000000	219	3.14567	1.8251e-05	+	1.89175	0.00177089	-1.92721	+	-3.49973	0.813503	0.486387	-0.457481		-1.63277	1.38212	0.00537716
28.4962	28.4701	27.9911	27.4041	28.5181	28.8857	28.7644	28.7581	26.0745	25.1685	26.4247	26.9787	27.7044	27.2043	27.5075	27.7286	+	iBAQ Myotubes_Fam134bKO_iBAQ Myoblasts_Fam134bKO			+	iBAQ Myotubes_Fam134bKO_iBAQ Myotubes_Scramble	+	iBAQ Myotubes_Scramble_iBAQ Myoblasts_Scramble	25	25	25	80.6	80.6	80.6	24.307	0	109.93	57434000000	452	4.31483	1.63265e-06	+	2.24938	0.000799471	-1.92879	+	-4.20866	1.26979	0.332092	-0.641191		-2.39404	1.86449	0.00189438
21.9299	22.2309	21.0354	20.4395	21.7922	22.4264	22.1907	21.755	19.518	18.6487	19.6322	20.1173	21.3941	21.3091	21.0813	20.8331	+	iBAQ Myotubes_Fam134bKO_iBAQ Myoblasts_Fam134bKO			+	iBAQ Myotubes_Fam134bKO_iBAQ Myotubes_Scramble	+	iBAQ Myotubes_Scramble_iBAQ Myoblasts_Scramble	13	13	13	12.1	12.1	12.1	152.6	0	44.301	2771400000	61	3.72994	6.34518e-06	+	2.03094	0.00129051	-1.92989	+	-3.76784	0.693884	0.535693	-0.632116		-1.43111	2.63945	0.000795756
26.9064	27.5704	26.0791	25.9595	27.1578	27.2436	27.1114	26.7303	23.9073	23.678	25.4235	25.7809	26.7025	26.6529	26.6956	26.2321	+	iBAQ Myotubes_Fam134bKO_iBAQ Myoblasts_Fam134bKO			+	iBAQ Myotubes_Fam134bKO_iBAQ Myotubes_Scramble	+	iBAQ Myotubes_Scramble_iBAQ Myoblasts_Scramble	9	9	9	68.1	68.1	68.1	16.665	0	105.89	10922000000	166	2.8294	4.00186e-05	+	1.60223	0.00323324	-1.93146	+	-2.96898	0.500701	0.65961	-0.431886		-1.0945	1.8704	0.00183282
28.0184	28.6897	27.8735	27.7071	28.8503	29.1381	29.0247	28.779	24.928	25.6933	26.5826	27.3577	28.044	28.0042	27.9602	28.1458	+	iBAQ Myotubes_Fam134bKO_iBAQ Myoblasts_Fam134bKO			+	iBAQ Myotubes_Fam134bKO_iBAQ Myotubes_Scramble	+	iBAQ Myotubes_Scramble_iBAQ Myoblasts_Scramble	16	16	16	61.8	61.8	61.8	19.012	0	98.68	42427000000	430	3.86797	4.0228e-06	+	1.8317	0.00185682	-1.93179	+	-3.38682	2.04794	0.162968	-0.875863	+	-3.80122	1.936	0.00165558
21.8605	22.3703	22.2853	20.9479	22.4334	22.1613	22.2448	21.8733	20.2977	18.7656	20.2101	20.4527	21.6185	21.5169	21.3794	21.5701	+	iBAQ Myotubes_Fam134bKO_iBAQ Myoblasts_Fam134bKO			+	iBAQ Myotubes_Fam134bKO_iBAQ Myotubes_Scramble	+	iBAQ Myotubes_Scramble_iBAQ Myoblasts_Scramble	15	15	14	18.6	18.6	17.9	134.94	0	50.72	3014500000	74	3.5618	5.94354e-06	+	2.04538	0.00119954	-1.93445	+	-3.7962	0.396294	0.734568	-0.312234		-0.9026	2.15834	0.0012508
23.3126	22.9403	22.8981	20.9176	22.8945	23.3846	22.6326	23.0441	21.0302	19.8905	19.7488	21.6541	22.7987	22.4528	22.6392	22.7588	+	iBAQ Myotubes_Fam134bKO_iBAQ Myoblasts_Fam134bKO			+	iBAQ Myotubes_Fam134bKO_iBAQ Myotubes_Scramble	+	iBAQ Myotubes_Scramble_iBAQ Myoblasts_Scramble	6	6	6	26.2	26.2	26.2	32.19	0	27.661	1634100000	55	2.64838	5.56291e-05	+	1.46592	0.00445627	-1.93625	+	-2.72961	0.361951	0.764136	-0.471791		-0.837188	2.3757	0.00111981
19.1511	19.0435	19.3117	18.0245	18.783	19.3476	18.8093	19.0931	16.8369	16.4278	15.6516	18.8677	17.6986	18.4777	19.3767	18.7223	+	iBAQ Myotubes_Fam134bKO_iBAQ Myoblasts_Fam134bKO			+	iBAQ Myotubes_Fam134bKO_iBAQ Myotubes_Scramble			1	1	1	3.1	3.1	3.1	58.52	0.0050595	1.5602	111770000	3	1.82107	0.000380709	+	1.38982	0.00550668	-1.93674	+	-2.5983	0.149562	0.907605	-0.125531		-0.391919	1.10102	0.0117803
23.4354	22.8793	21.0463	20.3676	22.7273	21.9257	23.1431	23.4305	19.8828	19.7071	20.0973	20.2934	19.9728	19.468	21.4528	20.9758	+	iBAQ Myotubes_Fam134bKO_iBAQ Myoblasts_Fam134bKO					+	iBAQ Myotubes_Scramble_iBAQ Myoblasts_Scramble	3	3	3	36.7	36.7	36.7	12.473	0	5.1001	454930000	16	2.43421	9.25965e-05	+	1.39951	0.00526347	-1.93701	+	-2.61494	0.500146	0.659972	-0.874471		-1.0935	0.449428	0.139927
29.245	29.5169	28.7873	27.7642	29.2998	29.268	29.3568	29.2162	26.7561	26.1134	27.1868	27.5038	27.8359	27.4987	27.9827	27.6279	+	iBAQ Myotubes_Fam134bKO_iBAQ Myoblasts_Fam134bKO			+	iBAQ Myotubes_Fam134bKO_iBAQ Myotubes_Scramble	+	iBAQ Myotubes_Scramble_iBAQ Myoblasts_Scramble	90	90	90	83	83	83	106.91	0	323.31	313400000000	2074	4.07815	2.93363e-06	+	2.13031	0.00102295	-1.93834	+	-3.96516	0.549943	0.625064	-0.456842		-1.18213	1.41935	0.00486083
28.5118	28.7191	27.4769	26.8578	28.3016	28.4877	28.4607	28.4087	25.9599	25.3717	25.879	26.6012	27.2337	27.102	27.3366	27.1793	+	iBAQ Myotubes_Fam134bKO_iBAQ Myoblasts_Fam134bKO			+	iBAQ Myotubes_Fam134bKO_iBAQ Myotubes_Scramble	+	iBAQ Myotubes_Scramble_iBAQ Myoblasts_Scramble	24	24	24	93.2	93.2	93.2	34.567	0	323.31	51924000000	542	3.9406	2.77008e-06	+	2.06263	0.0011698	-1.93845	+	-3.83021	0.552974	0.623859	-0.523289		-1.18747	2.56787	0.000904459
23.5845	23.7785	23.402	21.6435	23.4154	23.8465	23.4903	23.4089	21.7779	20.7241	21.6033	20.5476	22.6231	22.6114	22.4163	22.0897	+	iBAQ Myotubes_Fam134bKO_iBAQ Myoblasts_Fam134bKO			+	iBAQ Myotubes_Fam134bKO_iBAQ Myotubes_Scramble	+	iBAQ Myotubes_Scramble_iBAQ Myoblasts_Scramble	12	12	12	46.7	46.7	46.7	32.238	0	15.938	2346400000	49	3.16627	1.53453e-05	+	1.80494	0.00196382	-1.93887	+	-3.33701	0.379633	0.749963	-0.438184		-0.87103	2.05817	0.0013995
25.6964	25.8422	24.766	24.8896	25.8942	25.8616	26.1464	25.9623	23.4007	23.0493	23.8726	23.1082	25.8013	25.2606	25.6033	22.4785	+	iBAQ Myotubes_Fam134bKO_iBAQ Myoblasts_Fam134bKO			+	iBAQ Myotubes_Fam134bKO_iBAQ Myotubes_Scramble	+	iBAQ Myotubes_Scramble_iBAQ Myoblasts_Scramble	11	11	11	72	72	72	17.024	0	60.294	5731000000	86	2.20919	0.0001557	+	2.95114	0.000325963	-1.94087	+	-5.83185	1.25462	0.33811	-0.667587		-2.36844	0.905455	0.0219146
16.8119	17.334	16.4958	17.328	16.2366	16.6618	15.8799	16.1602	15.6574	16.6589	13.2225	14.6668	17.8556	18.108	19.147	16.7387	+	iBAQ Myotubes_Fam134bKO_iBAQ Myoblasts_Fam134bKO			+	iBAQ Myotubes_Fam134bKO_iBAQ Myotubes_Scramble	+	iBAQ Myotubes_Scramble_iBAQ Myoblasts_Scramble	4	4	4	2.6	2.6	2.6	343.81	0	10.029	279660000	10	2.27597	0.000131674	+	1.36161	0.0058632	-1.94101	+	-2.55001	1.56032	0.29399	0.757786	+	2.89476	1.7811	0.00227734
22.0862	22.8161	22.3939	20.9884	22.982	23.0468	22.472	22.4472	19.8819	19.7384	20.6483	20.2442	21.6742	21.7236	21.1612	21.3784	+	iBAQ Myotubes_Fam134bKO_iBAQ Myoblasts_Fam134bKO			+	iBAQ Myotubes_Fam134bKO_iBAQ Myotubes_Scramble	+	iBAQ Myotubes_Scramble_iBAQ Myoblasts_Scramble	11	11	11	25	25	25	59.323	0	24.602	1354900000	25	4.31523	1.63465e-06	+	2.34547	0.000720515	-1.94295	+	-4.41118	0.779653	0.495954	-0.665823		-1.57602	2.85717	0.000654275
21.9977	22.4118	22.1167	20.2893	21.9891	22.6328	21.9293	22.0731	19.9009	18.3481	20.9593	19.8313	21.4943	21.0268	21.5616	21.2257	+	iBAQ Myotubes_Fam134bKO_iBAQ Myoblasts_Fam134bKO			+	iBAQ Myotubes_Fam134bKO_iBAQ Myotubes_Scramble	+	iBAQ Myotubes_Scramble_iBAQ Myoblasts_Scramble	5	5	5	12.1	12.1	12.1	57.685	0	22.175	1239800000	25	2.41633	9.72569e-05	+	1.44948	0.0045609	-1.94397	+	-2.7011	0.39154	0.739638	-0.452174		-0.893623	1.53234	0.00361859
24.785	25.3766	24.652	23.9109	25.003	25.3535	25.2647	25.2559	22.5408	21.3012	23.4858	23.6129	23.581	24.2437	24.1384	23.9146	+	iBAQ Myotubes_Fam134bKO_iBAQ Myoblasts_Fam134bKO			+	iBAQ Myotubes_Fam134bKO_iBAQ Myotubes_Scramble	+	iBAQ Myotubes_Scramble_iBAQ Myoblasts_Scramble	39	39	39	39.4	39.4	39.4	135.08	0	323.31	20800000000	282	3.10556	2.09895e-05	+	1.71507	0.00249843	-1.94592	+	-3.17191	0.873814	0.46669	-0.538195		-1.73344	1.17047	0.00972289
24.3083	24.8643	24.3805	22.9649	24.3503	24.7261	24.3085	24.4734	21.7862	21.6511	22.4525	22.8436	23.7231	23.6031	23.6748	23.3585	+	iBAQ Myotubes_Fam134bKO_iBAQ Myoblasts_Fam134bKO			+	iBAQ Myotubes_Fam134bKO_iBAQ Myotubes_Scramble	+	iBAQ Myotubes_Scramble_iBAQ Myoblasts_Scramble	24	24	23	51.3	51.3	51.3	60.985	0	114.86	7609500000	140	3.70735	6.28338e-06	+	2.11347	0.00102534	-1.94611	+	-3.93137	0.343537	0.77178	-0.335082		-0.801546	2.52516	0.000962025
22.4753	22.6446	20.8755	20.9632	22.5045	21.8337	20.8484	21.515	20.0278	19.3444	20.0198	19.7819	17.8139	19.9767	19.8864	20.6827	+	iBAQ Myotubes_Fam134bKO_iBAQ Myoblasts_Fam134bKO					+	iBAQ Myotubes_Scramble_iBAQ Myoblasts_Scramble	3	3	3	10.7	10.7	10.7	51.637	0	16.431	612990000	11	2.30507	0.000120599	+	2.08817	0.00107892	-1.94616	+	-3.88086	0.0379153	0.978998	0.0642357		0.10947	0.118773	0.662898
29.182	29.4441	28.5037	27.7392	29.4293	29.6365	29.4509	29.3764	26.5918	25.7473	27.3129	27.4257	28.1195	28.0955	28.3119	28.276	+	iBAQ Myotubes_Fam134bKO_iBAQ Myoblasts_Fam134bKO			+	iBAQ Myotubes_Fam134bKO_iBAQ Myotubes_Scramble	+	iBAQ Myotubes_Scramble_iBAQ Myoblasts_Scramble	45	45	17	88.5	88.5	31.4	49.548	0	323.31	180180000000	1158	3.92095	2.75009e-06	+	1.93479	0.0016463	-1.9478	+	-3.58165	1.0103	0.424889	-0.756028		-1.9603	1.97393	0.00157686
28.5313	28.5366	28.0507	27.763	28.1575	28.2855	27.8724	27.7405	26.0511	25.6409	26.2066	27.1834	28.2762	28.0905	27.9067	28.1044	+	iBAQ Myotubes_Fam134bKO_iBAQ Myoblasts_Fam134bKO			+	iBAQ Myotubes_Fam134bKO_iBAQ Myotubes_Scramble			20	5	3	43.9	15.4	9.5	22.099	0	30.058	38825000000	189	4.31265	1.62933e-06	+	2.67694	0.000493519	-1.94995	+	-5.15543	0.39777	0.733583	0.206437		0.905383	2.79412	0.000735892
22.9734	23.4033	22.7392	21.0927	23.0277	23.4784	23.0778	23.003	20.0873	19.7892	21.323	21.2077	22.3127	22.0542	22.191	21.6664	+	iBAQ Myotubes_Fam134bKO_iBAQ Myoblasts_Fam134bKO			+	iBAQ Myotubes_Fam134bKO_iBAQ Myotubes_Scramble	+	iBAQ Myotubes_Scramble_iBAQ Myoblasts_Scramble	31	31	31	24.3	24.3	24.3	211.43	0	175.52	7991400000	184	2.99541	2.72043e-05	+	1.65244	0.00284461	-1.95035	+	-3.05871	0.530929	0.638122	-0.594577		-1.14847	1.90244	0.00175949
26.4091	26.9536	26.5282	26.0001	26.7575	27.1852	27.1139	26.9367	24.0168	23.6251	25.5108	24.9348	25.9832	25.6814	25.9523	26.005	+	iBAQ Myotubes_Fam134bKO_iBAQ Myoblasts_Fam134bKO			+	iBAQ Myotubes_Fam134bKO_iBAQ Myotubes_Scramble	+	iBAQ Myotubes_Scramble_iBAQ Myoblasts_Scramble	9	9	9	67.6	67.6	67.6	19.048	0	177.57	12849000000	196	4.1443	3.02801e-06	+	2.21439	0.0008783	-1.95087	+	-4.13627	1.27786	0.328372	-0.525579		-2.40768	1.71787	0.00261864
21.6109	22.116	21.5375	19.0633	21.2301	21.3663	21.1566	20.5245	18.8794	19.1032	18.6533	19.8879	20.6208	21.0329	20.8867	21.1018	+	iBAQ Myotubes_Fam134bKO_iBAQ Myoblasts_Fam134bKO			+	iBAQ Myotubes_Fam134bKO_iBAQ Myotubes_Scramble			10	10	10	12.9	12.9	12.9	142.62	0	38.014	2058500000	33	2.04119	0.000227611	+	1.42079	0.00495099	-1.95099	+	-2.65154	0.00592041	0.99642	0.0125604		0.0176893	3.07625	0.000512456
21.6298	22.3898	21.4919	20.2171	22.43	23.2585	22.4337	22.6017	19.3062	18.8913	19.2059	20.5213	21.1602	21.3345	20.3186	20.7624	+	iBAQ Myotubes_Fam134bKO_iBAQ Myoblasts_Fam134bKO			+	iBAQ Myotubes_Fam134bKO_iBAQ Myotubes_Scramble	+	iBAQ Myotubes_Scramble_iBAQ Myoblasts_Scramble	12	12	12	24	24	24	81.598	0	45.179	1818000000	37	3.85578	4.0107e-06	+	1.83394	0.00186156	-1.951	+	-3.391	1.35595	0.313276	-1.24882	+	-2.54034	1.80544	0.00215385
25.12	25.2814	23.6832	23.1161	24.9566	25.2107	25.0526	24.8147	21.8378	21.5159	22.6145	23.4063	23.7216	24.3299	24.1834	24.1631	+	iBAQ Myotubes_Fam134bKO_iBAQ Myoblasts_Fam134bKO			+	iBAQ Myotubes_Fam134bKO_iBAQ Myotubes_Scramble	+	iBAQ Myotubes_Scramble_iBAQ Myoblasts_Scramble	15	15	15	41.3	41.3	41.3	55.429	0	160.43	6983600000	103	2.95009	2.78779e-05	+	1.54863	0.00365807	-1.95657	+	-2.87416	0.624231	0.578663	-0.708475		-1.31175	2.13139	0.00133214
27.6724	28.1521	27.3921	26.1729	27.7117	28.0671	27.8674	27.8016	25.0526	24.3	26.0065	26.2018	27.024	27.0116	27.3947	26.8818	+	iBAQ Myotubes_Fam134bKO_iBAQ Myoblasts_Fam134bKO			+	iBAQ Myotubes_Fam134bKO_iBAQ Myotubes_Scramble	+	iBAQ Myotubes_Scramble_iBAQ Myoblasts_Scramble	19	19	19	53.2	53.2	53.2	42.785	0	323.31	42768000000	463	3.15237	1.72896e-05	+	1.73306	0.00237227	-1.95717	+	-3.2047	0.560626	0.621473	-0.514553		-1.20095	1.99989	0.00157562
29.6606	30.1039	29.3235	28.1773	29.7547	30.0186	29.438	29.6863	27.2734	26.2634	27.7987	28.0997	28.7034	28.4923	28.6119	28.5327	+	iBAQ Myotubes_Fam134bKO_iBAQ Myoblasts_Fam134bKO			+	iBAQ Myotubes_Fam134bKO_iBAQ Myotubes_Scramble	+	iBAQ Myotubes_Scramble_iBAQ Myoblasts_Scramble	25	25	7	72.7	72.7	19.4	37.54	0	323.31	160920000000	884	3.25503	9.51123e-06	+	1.83686	0.00185221	-1.95751	+	-3.39646	0.422428	0.712546	-0.4081		-0.951542	1.632	0.00292076
23.5331	23.2802	23.2262	21.3224	23.1986	23.5739	23.2988	23.3953	20.5834	20.0985	20.5151	22.3346	21.7029	22.4093	21.9182	22.387	+	iBAQ Myotubes_Fam134bKO_iBAQ Myoblasts_Fam134bKO			+	iBAQ Myotubes_Fam134bKO_iBAQ Myotubes_Scramble	+	iBAQ Myotubes_Scramble_iBAQ Myoblasts_Scramble	20	20	20	30.7	30.7	30.7	86.186	0	121.88	4351700000	112	2.57794	6.75032e-05	+	1.47851	0.00434493	-1.95757	+	-2.75147	0.458703	0.687892	-0.526165		-1.01842	1.22788	0.00833423
26.352	26.8196	25.7223	25.2606	26.803	27.0315	26.9114	26.8604	23.67	23.8692	24.0682	24.7161	26.2702	25.8672	26.3643	25.9548	+	iBAQ Myotubes_Fam134bKO_iBAQ Myoblasts_Fam134bKO			+	iBAQ Myotubes_Fam134bKO_iBAQ Myotubes_Scramble	+	iBAQ Myotubes_Scramble_iBAQ Myoblasts_Scramble	9	9	9	41.6	41.6	41.6	37.547	0	166.86	14032000000	129	5.20613	0	+	2.50449	0.000590164	-1.95774	+	-4.75896	1.32613	0.317333	-0.862958	+	-2.48954	3.66769	0.000788177
27.0093	27.4413	26.6549	25.9247	27.0651	27.0986	26.7159	26.9303	24.5038	24.1728	24.8288	25.6926	25.8928	26.1675	25.769	25.4733	+	iBAQ Myotubes_Fam134bKO_iBAQ Myoblasts_Fam134bKO			+	iBAQ Myotubes_Fam134bKO_iBAQ Myotubes_Scramble	+	iBAQ Myotubes_Scramble_iBAQ Myoblasts_Scramble	12	12	12	44.2	44.2	44.2	35.015	0	154.33	17902000000	233	3.81833	5.28576e-06	+	2.28259	0.00078586	-1.95804	+	-4.27803	0.237409	0.848334	-0.194952		-0.586561	1.54975	0.00350148
22.5191	23.1803	22.4186	21.2807	23.7546	23.9634	23.7603	23.2812	20.9393	18.5982	20.9465	21.0811	22.7799	22.5975	22.6978	22.5331	+	iBAQ Myotubes_Fam134bKO_iBAQ Myoblasts_Fam134bKO			+	iBAQ Myotubes_Fam134bKO_iBAQ Myotubes_Scramble	+	iBAQ Myotubes_Scramble_iBAQ Myoblasts_Scramble	39	36	36	39.2	37.7	37.7	151.79	0	151.53	8262100000	159	3.51628	6.95048e-06	+	1.46736	0.00444784	-1.9584	+	-2.7321	1.72546	0.2585	-1.34022	+	-3.19083	2.02763	0.00150201
25.7648	25.3412	25.5069	24.3316	25.3686	25.7733	24.9814	25.3306	21.8405	23.4306	24.5259	23.3108	24.9343	23.5822	23.0734	24.1483	+	iBAQ Myotubes_Fam134bKO_iBAQ Myoblasts_Fam134bKO					+	iBAQ Myotubes_Scramble_iBAQ Myoblasts_Scramble	7	7	7	51.2	51.2	51.2	14.585	0	26.977	3727700000	61	2.25373	0.000135756	+	1.66875	0.00279359	-1.95919	+	-3.08806	0.136194	0.916791	-0.127335		-0.360516	0.430312	0.154014
26.7679	27.2369	26.6917	25.637	27.7655	27.8686	27.4766	27.5342	25.0238	22.7588	25.439	25.2725	25.5366	25.1272	25.198	25.7863	+	iBAQ Myotubes_Fam134bKO_iBAQ Myoblasts_Fam134bKO					+	iBAQ Myotubes_Scramble_iBAQ Myoblasts_Scramble	14	14	14	64	64	64	25.096	0	125.48	20752000000	210	3.37307	7.68597e-06	+	1.47803	0.00434208	-1.95984	+	-2.75063	1.66261	0.271457	-1.07785	+	-3.077	0.571919	0.0795118
23.6635	24.7139	23.7152	24.3843	25.7416	25.699	24.9237	25.2544	22.5463	20.9562	21.9644	23.1566	25.8076	25.5015	25.7222	25.27	+	iBAQ Myotubes_Fam134bKO_iBAQ Myoblasts_Fam134bKO			+	iBAQ Myotubes_Fam134bKO_iBAQ Myotubes_Scramble			5	5	5	19	19	19	19.965	0.00093342	2.3205	2895300000	48	5.09512	0	+	1.98341	0.00141124	-1.96336	+	-3.67522	2.13994	0.155684	-1.28541	+	-3.98456	3.39789	0.000789644
30.998	31.3883	30.7453	29.5111	31.0434	31.2297	31.0336	30.8872	28.6105	27.8296	28.907	29.4396	29.9314	29.8242	30.0958	29.93	+	iBAQ Myotubes_Fam134bKO_iBAQ Myoblasts_Fam134bKO			+	iBAQ Myotubes_Fam134bKO_iBAQ Myotubes_Scramble	+	iBAQ Myotubes_Scramble_iBAQ Myoblasts_Scramble	100	100	100	90.3	90.3	90.3	89.321	0	323.31	1010700000000	4308	3.63394	6.13685e-06	+	2.01148	0.00134345	-1.96402	+	-3.72978	0.417669	0.717309	-0.387828		-0.94268	1.97806	0.00158108
26.6315	27.2365	26.5698	25.2479	26.6815	27.1348	27.0874	26.8392	24.3122	22.9343	24.4461	26.1362	25.5992	25.2527	25.714	25.1301	+	iBAQ Myotubes_Fam134bKO_iBAQ Myoblasts_Fam134bKO			+	iBAQ Myotubes_Fam134bKO_iBAQ Myotubes_Scramble	+	iBAQ Myotubes_Scramble_iBAQ Myoblasts_Scramble	21	21	20	52.1	52.1	50.8	60.574	0	323.31	31907000000	436	2.38067	0.000100515	+	1.34643	0.00606724	-1.96424	+	-2.5241	0.553959	0.623172	-0.514279		-1.18921	0.700637	0.0469158
25.0375	25.9988	25.2049	23.6839	25.7466	26.2695	25.9845	25.8236	22.8905	22.134	23.2966	23.7377	24.6486	24.1681	24.6668	24.4978	+	iBAQ Myotubes_Fam134bKO_iBAQ Myoblasts_Fam134bKO			+	iBAQ Myotubes_Fam134bKO_iBAQ Myotubes_Scramble	+	iBAQ Myotubes_Scramble_iBAQ Myoblasts_Scramble	14	14	14	43.8	43.8	43.8	29.463	0	88.161	9328900000	159	3.77767	6.49773e-06	+	1.80553	0.00195426	-1.96659	+	-3.3381	1.01732	0.421237	-0.974773		-1.97195	2.20427	0.00127643
23.6759	24.3875	24.1276	22.6245	24.1346	23.9701	23.8577	23.437	22.1876	21.003	21.9203	21.8338	23.4144	23.0932	23.8692	22.4845	+	iBAQ Myotubes_Fam134bKO_iBAQ Myoblasts_Fam134bKO			+	iBAQ Myotubes_Fam134bKO_iBAQ Myotubes_Scramble	+	iBAQ Myotubes_Scramble_iBAQ Myoblasts_Scramble	13	13	13	33.6	33.6	33.6	50.503	0	69.923	3549100000	65	3.12269	1.90955e-05	+	2.25925	0.000787717	-1.9677	+	-4.22922	0.132033	0.919976	-0.145941		-0.350629	2.05653	0.00139662
18.5556	18.4813	18.7447	16.3068	18.4338	18.7148	18.4796	18.5408	16.9731	15.261	16.4524	15.5288	17.923	17.9875	17.1574	18.726	+	iBAQ Myotubes_Fam134bKO_iBAQ Myoblasts_Fam134bKO			+	iBAQ Myotubes_Fam134bKO_iBAQ Myotubes_Scramble	+	iBAQ Myotubes_Scramble_iBAQ Myoblasts_Scramble	18	1	1	17	1.9	1.9	146.7	0	5.1669	260020000	5	2.46786	8.57323e-05	+	1.51477	0.0038998	-1.96828	+	-2.81473	0.395071	0.736302	-0.520127		-0.900293	1.99797	0.00157071
28.5156	28.4305	28.2694	27.0893	28.2843	28.4569	28.5128	28.3323	25.9294	25.3167	26.3653	26.8201	28.3699	28.0572	28.3626	27.9371	+	iBAQ Myotubes_Fam134bKO_iBAQ Myoblasts_Fam134bKO			+	iBAQ Myotubes_Fam134bKO_iBAQ Myotubes_Scramble	+	iBAQ Myotubes_Scramble_iBAQ Myoblasts_Scramble	22	22	22	65.8	65.8	65.8	34.322	0	323.31	54173000000	414	4.21632	3.12012e-06	+	2.27425	0.00078029	-1.96836	+	-4.26054	0.421716	0.712667	-0.320339		-0.950219	3.06348	0.000501742
27.1743	27.9258	27.2528	25.7029	27.2713	27.6893	27.4037	27.503	24.7527	24.5593	25.3667	25.5011	26.4152	26.2752	26.6051	25.7154	+	iBAQ Myotubes_Fam134bKO_iBAQ Myoblasts_Fam134bKO			+	iBAQ Myotubes_Fam134bKO_iBAQ Myotubes_Scramble	+	iBAQ Myotubes_Scramble_iBAQ Myoblasts_Scramble	16	16	16	72.4	72.4	72.4	23.473	0	278.62	25743000000	265	3.52245	6.9808e-06	+	2.03425	0.0012631	-1.96898	+	-3.77434	0.421715	0.712474	-0.452884		-0.950216	2.16716	0.00126589
21.5537	22.4434	21.7009	20.3917	22.5503	23.3222	22.6	22.4342	19.9314	18.5114	20.641	19.1296	20.6483	21.5066	21.5861	21.1403	+	iBAQ Myotubes_Fam134bKO_iBAQ Myoblasts_Fam134bKO			+	iBAQ Myotubes_Fam134bKO_iBAQ Myotubes_Scramble	+	iBAQ Myotubes_Scramble_iBAQ Myoblasts_Scramble	13	13	13	24.2	24.2	24.2	86.202	0	49.843	2235400000	44	3.52534	6.99505e-06	+	1.6917	0.00266476	-1.9691	+	-3.1295	1.36986	0.308645	-1.20425	+	-2.56411	1.7624	0.00240502
23.875	24.6312	24.0244	22.9994	24.7538	24.7665	24.6984	24.5765	21.7203	21.2334	21.1557	23.5426	24.1097	23.8073	24.0374	24.3564	+	iBAQ Myotubes_Fam134bKO_iBAQ Myoblasts_Fam134bKO			+	iBAQ Myotubes_Fam134bKO_iBAQ Myotubes_Scramble	+	iBAQ Myotubes_Scramble_iBAQ Myoblasts_Scramble	23	23	23	43.8	43.8	43.8	51.739	0	81.856	6964000000	119	3.38669	7.74122e-06	+	1.63332	0.00296406	-1.96951	+	-3.02444	1.27597	0.328417	-0.816317		-2.4045	2.05044	0.00138802
26.8886	27.7441	27.0688	25.4068	27.2195	27.5263	27.73	27.4952	24.7211	24.1717	24.6018	25.7325	26.0678	25.8326	26.1075	25.7468	+	iBAQ Myotubes_Fam134bKO_iBAQ Myoblasts_Fam134bKO			+	iBAQ Myotubes_Fam134bKO_iBAQ Myotubes_Scramble	+	iBAQ Myotubes_Scramble_iBAQ Myoblasts_Scramble	14	14	14	69.4	69.4	69.4	20.978	0	109.99	18503000000	164	3.55465	5.92066e-06	+	1.79707	0.00206212	-1.97026	+	-3.32242	0.688186	0.537557	-0.715707		-1.42141	1.79051	0.00224534
27.0843	28.1265	27.5595	25.1472	27.4425	27.9714	27.1703	27.8353	24.4405	24.0612	25.5751	25.9541	26.6023	26.2627	27.2067	26.7539	+	iBAQ Myotubes_Fam134bKO_iBAQ Myoblasts_Fam134bKO			+	iBAQ Myotubes_Fam134bKO_iBAQ Myotubes_Scramble	+	iBAQ Myotubes_Scramble_iBAQ Myoblasts_Scramble	7	7	7	35.4	35.4	35.4	14.309	0	32.059	10560000000	165	2.27551	0.000131648	+	1.33305	0.00627848	-1.9716	+	-2.50131	0.411149	0.723001	-0.625528		-0.930502	1.86967	0.00184668
28.5336	29.0084	27.8931	27.3473	28.7256	28.7283	28.6001	28.5685	25.9826	25.1919	26.8397	26.8806	27.8213	27.8599	27.881	27.7285	+	iBAQ Myotubes_Fam134bKO_iBAQ Myoblasts_Fam134bKO			+	iBAQ Myotubes_Fam134bKO_iBAQ Myotubes_Scramble	+	iBAQ Myotubes_Scramble_iBAQ Myoblasts_Scramble	43	43	43	53.3	53.3	53.3	88.231	0	323.31	147580000000	1046	3.64758	6.16713e-06	+	1.9657	0.00147998	-1.97189	+	-3.641	0.592738	0.595774	-0.460016		-1.25714	2.13236	0.00133393
27.3137	28.059	26.9113	26.5831	27.2671	27.5006	27.3628	27.0979	24.2881	23.8347	27.0428	25.811	26.792	26.1645	26.3483	26.4269	+	iBAQ Myotubes_Fam134bKO_iBAQ Myoblasts_Fam134bKO			+	iBAQ Myotubes_Fam134bKO_iBAQ Myotubes_Scramble	+	iBAQ Myotubes_Scramble_iBAQ Myoblasts_Scramble	7	7	7	67.6	67.6	67.6	16.062	0	94.721	13583000000	121	1.88366	0.000328777	+	1.31302	0.00671284	-1.9726	+	-2.46725	0.100787	0.939491	-0.090342		-0.274522	0.791028	0.0328844
28.3215	28.5385	27.2873	26.623	27.3318	27.6818	27.466	27.3447	25.1518	25.3302	25.3868	27.0039	27.3973	27.2768	27.6647	27.5648	+	iBAQ Myotubes_Fam134bKO_iBAQ Myoblasts_Fam134bKO			+	iBAQ Myotubes_Fam134bKO_iBAQ Myotubes_Scramble			12	12	12	53.2	53.2	53.2	37.895	0	195.28	30153000000	237	2.54887	7.39785e-05	+	1.71429	0.00249662	-1.97441	+	-3.17049	0.205672	0.867808	0.236518		0.518346	2.14489	0.00128991
24.8264	25.2847	24.8042	22.8813	25.0009	25.4756	24.876	24.6266	22.453	21.3268	22.8824	23.2308	24.1803	24.206	24.3987	24.3292	+	iBAQ Myotubes_Fam134bKO_iBAQ Myoblasts_Fam134bKO			+	iBAQ Myotubes_Fam134bKO_iBAQ Myotubes_Scramble	+	iBAQ Myotubes_Scramble_iBAQ Myoblasts_Scramble	37	37	30	53.4	53.4	42.7	97.303	0	183.88	17956000000	319	2.81208	4.26123e-05	+	1.57671	0.00346128	-1.9759	+	-2.92373	0.431773	0.705984	-0.54562		-0.968883	2.30631	0.00119581
24.0726	24.1952	23.9709	21.9098	23.6368	24.5259	25.0525	24.2192	21.2497	20.798	21.6165	22.579	24.0168	24.0857	24.1752	23.6391	+	iBAQ Myotubes_Fam134bKO_iBAQ Myoblasts_Fam134bKO			+	iBAQ Myotubes_Fam134bKO_iBAQ Myotubes_Scramble			12	12	12	33.2	33.2	33.2	63.668	0	49.875	6651000000	54	3.11007	2.1021e-05	+	1.60898	0.0031687	-1.97634	+	-2.981	0.632457	0.572994	-0.821481		-1.32594	3.05393	0.00049063
23.4748	24.0488	22.0268	22.0472	23.258	23.3495	23.36	22.9186	20.754	20.3513	21.1557	21.4278	22.58	22.6287	22.4389	22.5141	+	iBAQ Myotubes_Fam134bKO_iBAQ Myoblasts_Fam134bKO			+	iBAQ Myotubes_Fam134bKO_iBAQ Myotubes_Scramble	+	iBAQ Myotubes_Scramble_iBAQ Myoblasts_Scramble	23	23	23	26.2	26.2	26.2	123.89	0	96.553	6254400000	96	3.30033	8.59291e-06	+	1.89796	0.00176371	-1.97715	+	-3.51148	0.251999	0.837405	-0.322136		-0.617235	3.29614	0.00066485
21.2237	21.3253	20.8471	18.4376	21.7341	22.5304	20.7565	21.0989	18.204	18.2653	18.6794	18.7698	19.6766	19.7632	19.7738	20.0774	+	iBAQ Myotubes_Fam134bKO_iBAQ Myoblasts_Fam134bKO			+	iBAQ Myotubes_Fam134bKO_iBAQ Myotubes_Scramble	+	iBAQ Myotubes_Scramble_iBAQ Myoblasts_Scramble	12	12	11	13.7	13.7	12.9	130.68	0	18.149	1383100000	29	2.87224	3.4799e-05	+	1.53026	0.00381283	-1.97879	+	-2.84187	0.655017	0.557897	-1.07159		-1.36473	3.69159	0.000816327
25.7861	26.324	25.6758	24.1908	25.979	26.2921	25.8976	25.9374	22.3206	23.2299	23.8419	24.6632	24.897	25.0429	24.5227	24.904	+	iBAQ Myotubes_Fam134bKO_iBAQ Myoblasts_Fam134bKO			+	iBAQ Myotubes_Fam134bKO_iBAQ Myotubes_Scramble	+	iBAQ Myotubes_Scramble_iBAQ Myoblasts_Scramble	19	19	19	56.2	56.2	56.2	43.323	0	217.7	16692000000	216	2.84523	3.82641e-05	+	1.58673	0.00341268	-1.98024	+	-2.94146	0.52791	0.641271	-0.532396		-1.14311	1.40237	0.00508759
27.0201	27.3548	26.9071	25.4041	26.9606	27.3808	27.3502	27.3521	24.7164	23.4397	24.9233	25.6813	25.9424	25.9015	26.5955	26.0212	+	iBAQ Myotubes_Fam134bKO_iBAQ Myoblasts_Fam134bKO			+	iBAQ Myotubes_Fam134bKO_iBAQ Myotubes_Scramble	+	iBAQ Myotubes_Scramble_iBAQ Myoblasts_Scramble	20	20	20	88.5	88.5	88.5	34.54	0	228.26	27846000000	329	3.03278	2.5534e-05	+	1.68437	0.00272365	-1.98135	+	-3.11623	0.63244	0.572754	-0.589381		-1.32591	1.558	0.00342226
23.0088	23.2422	22.5877	21.693	23.082	23.1894	22.2511	22.7778	20.4477	19.7858	20.8493	21.5181	21.61	21.4261	21.3227	21.228	+	iBAQ Myotubes_Fam134bKO_iBAQ Myoblasts_Fam134bKO			+	iBAQ Myotubes_Fam134bKO_iBAQ Myotubes_Scramble	+	iBAQ Myotubes_Scramble_iBAQ Myoblasts_Scramble	9	9	9	16	16	16	78.491	0	26.447	2464200000	66	3.53864	7.04432e-06	+	2.1373	0.00096141	-1.98269	+	-3.97924	0.187994	0.877612	-0.192166		-0.479376	1.03789	0.0141457
23.7483	24.6364	24.0819	22.5308	23.5934	23.6966	24.3651	24.2113	21.198	20.766	22.1512	22.9486	23.1966	23.1265	22.6394	23.1869	+	iBAQ Myotubes_Fam134bKO_iBAQ Myoblasts_Fam134bKO			+	iBAQ Myotubes_Fam134bKO_iBAQ Myotubes_Scramble	+	iBAQ Myotubes_Scramble_iBAQ Myoblasts_Scramble	9	9	9	27.9	27.9	27.9	45.739	0	27.373	3295200000	58	2.47122	8.49811e-05	+	1.61859	0.00311398	-1.98342	+	-2.99812	0.174317	0.887644	-0.21725		-0.448702	1.33712	0.00620304
26.9293	27.6969	26.9139	25.4939	26.6707	26.7031	27.0821	26.731	24.4625	23.97	25.7205	24.9444	25.6929	25.8532	25.9882	25.6223	+	iBAQ Myotubes_Fam134bKO_iBAQ Myoblasts_Fam134bKO			+	iBAQ Myotubes_Fam134bKO_iBAQ Myotubes_Scramble	+	iBAQ Myotubes_Scramble_iBAQ Myoblasts_Scramble	14	14	14	56.8	56.8	56.8	29.167	0	187.7	21581000000	230	2.8634	3.65596e-05	+	1.81367	0.00190058	-1.98416	+	-3.35323	0.0279322	0.983959	-0.0382442		-0.0814823	1.4245	0.00479063
25.4177	25.9782	25.1777	23.856	25.5288	25.9969	25.3758	25.598	22.9244	21.982	23.4305	24.1479	24.8005	24.6923	25.2444	24.8654	+	iBAQ Myotubes_Fam134bKO_iBAQ Myoblasts_Fam134bKO			+	iBAQ Myotubes_Fam134bKO_iBAQ Myotubes_Scramble	+	iBAQ Myotubes_Scramble_iBAQ Myoblasts_Scramble	19	19	19	49	49	49	42.256	0	117.57	9220900000	161	2.98868	2.71515e-05	+	1.6779	0.00275692	-1.98623	+	-3.10455	0.506059	0.65676	-0.517461		-1.10411	2.03716	0.00149353
27.4045	27.426	27.206	25.8875	26.8127	27.0801	26.8083	27.1855	24.0167	24.0192	25.6068	26.3334	26.2345	25.8987	26.2369	26.5889	+	iBAQ Myotubes_Fam134bKO_iBAQ Myoblasts_Fam134bKO			+	iBAQ Myotubes_Fam134bKO_iBAQ Myotubes_Scramble	+	iBAQ Myotubes_Scramble_iBAQ Myoblasts_Scramble	41	41	38	65.8	65.8	62.2	75.892	0	323.31	59050000000	549	2.23722	0.00013996	+	1.55385	0.00360728	-1.98697	+	-2.88335	0.00826563	0.995491	0.00936079		0.0246315	1.08097	0.012394
19.1566	20.7417	20.0057	18.4907	20.7158	21.2446	20.6552	20.5764	17.7632	16.1306	18.1289	18.4198	17.8091	19.3848	18.8365	19.092	+	iBAQ Myotubes_Fam134bKO_iBAQ Myoblasts_Fam134bKO			+	iBAQ Myotubes_Fam134bKO_iBAQ Myotubes_Scramble	+	iBAQ Myotubes_Scramble_iBAQ Myoblasts_Scramble	10	10	10	8.7	8.7	8.7	211.81	0	31.84	1180500000	28	3.07143	2.28005e-05	+	1.50862	0.00397785	-1.98807	+	-2.80397	1.23365	0.338598	-1.19934		-2.33312	0.974567	0.0174801
28.577	29.0426	28.3532	27.3907	28.712	29.1516	28.8584	28.7402	26.2688	25.3203	26.7027	27.1146	27.6311	27.5988	27.7509	27.5165	+	iBAQ Myotubes_Fam134bKO_iBAQ Myoblasts_Fam134bKO			+	iBAQ Myotubes_Fam134bKO_iBAQ Myotubes_Scramble	+	iBAQ Myotubes_Scramble_iBAQ Myoblasts_Scramble	126	126	125	78	78	78	170.08	0	323.31	390570000000	3474	3.87455	2.68546e-06	+	2.06562	0.0011586	-1.98931	+	-3.83611	0.704687	0.531753	-0.524675		-1.44947	1.77542	0.00229531
32.7694	33.0904	32.5368	31.7945	32.9095	33.0919	32.9347	32.8961	30.3973	30.0005	30.5319	31.2997	31.7978	31.6207	31.7311	31.5985	+	iBAQ Myotubes_Fam134bKO_iBAQ Myoblasts_Fam134bKO			+	iBAQ Myotubes_Fam134bKO_iBAQ Myotubes_Scramble	+	iBAQ Myotubes_Scramble_iBAQ Myoblasts_Scramble	59	59	58	93.5	93.5	93.5	38.676	0	323.31	1848800000000	3970	5.07494	0	+	2.67098	0.000488825	-1.9904	+	-5.14138	0.716393	0.523296	-0.410292		-1.46933	2.19355	0.00130339
27.7366	28.0973	27.3517	26.5514	27.8826	27.8883	27.9707	27.7117	25.391	24.728	25.5208	26.1323	26.8113	26.7684	26.8891	26.7103	+	iBAQ Myotubes_Fam134bKO_iBAQ Myoblasts_Fam134bKO			+	iBAQ Myotubes_Fam134bKO_iBAQ Myotubes_Scramble	+	iBAQ Myotubes_Scramble_iBAQ Myoblasts_Scramble	93	93	93	70.9	70.9	70.9	138.43	0	323.31	169310000000	1659	4.50345	0	+	2.40346	0.000681493	-1.99123	+	-4.5361	0.604677	0.59118	-0.429061		-1.27789	2.45753	0.000903924
28.8387	29.2606	28.3365	27.6357	29.185	29.4363	29.086	29.1038	26.4228	25.839	26.6223	27.2217	28.0071	27.7506	27.9727	27.6634	+	iBAQ Myotubes_Fam134bKO_iBAQ Myoblasts_Fam134bKO			+	iBAQ Myotubes_Fam134bKO_iBAQ Myotubes_Scramble	+	iBAQ Myotubes_Scramble_iBAQ Myoblasts_Scramble	52	52	52	89.4	89.4	89.4	57.147	0	323.31	199280000000	1376	4.63199	0	+	2.34725	0.000722322	-1.99146	+	-4.41497	0.979647	0.437426	-0.684891		-1.90938	2.36238	0.00115908
25.3468	26.2453	25.3296	23.279	25.4819	25.9738	25.3274	25.3788	23.249	22.0125	23.4881	23.4842	24.0464	24.0268	24.7214	23.9761	+	iBAQ Myotubes_Fam134bKO_iBAQ Myoblasts_Fam134bKO			+	iBAQ Myotubes_Fam134bKO_iBAQ Myotubes_Scramble	+	iBAQ Myotubes_Scramble_iBAQ Myoblasts_Scramble	17	17	17	47.8	47.8	47.8	46.169	0	76.862	11255000000	172	2.52603	7.8784e-05	+	1.4861	0.00423178	-1.9917	+	-2.76468	0.322356	0.786432	-0.490313		-0.76001	1.54744	0.00351167
22.451	22.6589	22.8929	21.0906	23.4986	23.6793	23.1043	23.0289	20.6751	19.7062	19.6229	21.1155	22.6544	22.3059	22.9049	22.2732	+	iBAQ Myotubes_Fam134bKO_iBAQ Myoblasts_Fam134bKO			+	iBAQ Myotubes_Fam134bKO_iBAQ Myotubes_Scramble	+	iBAQ Myotubes_Scramble_iBAQ Myoblasts_Scramble	17	17	4	27.2	27.2	7.7	90.83	0	49.204	3917800000	90	4.17718	3.07692e-06	+	1.97068	0.00143132	-1.99342	+	-3.65063	1.29251	0.323401	-1.05444		-2.43247	2.89379	0.000632411
24.0241	24.1877	23.7073	22.8468	24.3193	24.5312	24.3013	24.2564	21.7728	20.7087	22.1638	22.1451	22.9484	23.0704	23.2075	22.7172	+	iBAQ Myotubes_Fam134bKO_iBAQ Myoblasts_Fam134bKO			+	iBAQ Myotubes_Fam134bKO_iBAQ Myotubes_Scramble	+	iBAQ Myotubes_Scramble_iBAQ Myoblasts_Scramble	66	66	66	37.4	37.4	37.4	254.44	0	299.8	21439000000	394	4.57582	0	+	2.33703	0.000714387	-1.99387	+	-4.39315	1.13428	0.38033	-0.660582		-2.16662	1.94773	0.00163259
24.2345	25.2829	24.3243	23.6537	24.7995	25.3144	24.7873	25.0485	22.5901	21.356	21.9826	23.5892	23.9254	23.9207	24.1516	23.4077	+	iBAQ Myotubes_Fam134bKO_iBAQ Myoblasts_Fam134bKO			+	iBAQ Myotubes_Fam134bKO_iBAQ Myotubes_Scramble	+	iBAQ Myotubes_Scramble_iBAQ Myoblasts_Scramble	25	25	25	56.8	56.8	56.8	78.429	0	184.72	9183900000	140	3.35932	8.74795e-06	+	1.84965	0.00185122	-1.9944	+	-3.4204	0.857085	0.468627	-0.613559		-1.70556	1.58521	0.00323726
22.659	22.3416	21.8435	20.5156	21.1039	21.6314	21.8748	21.3713	20.0579	19.3948	19.7422	20.1824	21.3771	20.6012	21.1991	20.6386	+	iBAQ Myotubes_Fam134bKO_iBAQ Myoblasts_Fam134bKO			+	iBAQ Myotubes_Fam134bKO_iBAQ Myotubes_Scramble	+	iBAQ Myotubes_Scramble_iBAQ Myoblasts_Scramble	1	1	1	4.5	4.5	4.5	31.992	0	5.9196	539010000	17	2.76789	5.03778e-05	+	2.12728	0.00102048	-1.99559	+	-3.95907	0.286516	0.813116	0.344573		0.688275	2.24791	0.00124873
23.1687	22.8459	21.5668	20.9214	22.6725	22.6096	21.7083	21.6323	19.8151	19.5	20.1127	21.0921	22.5894	20.4982	19.9901	20.9142	+	iBAQ Myotubes_Fam134bKO_iBAQ Myoblasts_Fam134bKO					+	iBAQ Myotubes_Scramble_iBAQ Myoblasts_Scramble	8	8	8	18.6	18.6	18.6	61.532	0	59.822	1672300000	28	1.69495	0.000498396	+	1.70765	0.00256292	-1.99572	+	-3.15841	0.0169295	0.991882	-0.0299692		-0.0499697	0.626209	0.0634711
30.6892	31.3272	30.5954	29.6946	30.583	30.9764	31.0431	30.6324	28.2395	27.8181	28.7567	29.5051	29.7158	29.7322	29.8302	29.5778	+	iBAQ Myotubes_Fam134bKO_iBAQ Myoblasts_Fam134bKO			+	iBAQ Myotubes_Fam134bKO_iBAQ Myotubes_Scramble	+	iBAQ Myotubes_Scramble_iBAQ Myoblasts_Scramble	18	18	18	96	96	96	21.778	0	323.31	257570000000	803	3.71728	6.30915e-06	+	2.16509	0.00094154	-1.99675	+	-4.03548	0.26891	0.827221	-0.232119		-0.652298	1.67023	0.00278438
21.5908	22.0063	21.0191	20.0666	22.1865	21.9225	21.5864	21.834	19.2413	18.9918	18.9735	19.489	20.3081	20.6319	20.3824	19.6812	+	iBAQ Myotubes_Fam134bKO_iBAQ Myoblasts_Fam134bKO			+	iBAQ Myotubes_Fam134bKO_iBAQ Myotubes_Scramble	+	iBAQ Myotubes_Scramble_iBAQ Myoblasts_Scramble	8	8	8	17.4	17.4	17.4	51.392	0	9.7779	708780000	33	4.46364	0	+	2.41765	0.000649638	-1.99682	+	-4.56701	0.808942	0.48816	-0.711619		-1.62513	2.41744	0.00101357
24.5268	24.9746	24.1212	22.5763	24.6047	24.7218	24.4285	24.3038	21.82	21.0605	22.6001	22.7308	23.0035	23.3073	23.2513	23.1378	+	iBAQ Myotubes_Fam134bKO_iBAQ Myoblasts_Fam134bKO			+	iBAQ Myotubes_Fam134bKO_iBAQ Myotubes_Scramble	+	iBAQ Myotubes_Scramble_iBAQ Myoblasts_Scramble	34	34	34	34.9	34.9	34.9	136.37	0	217.06	15296000000	251	3.00003	2.72307e-05	+	1.66207	0.00281784	-1.99687	+	-3.07603	0.38357	0.747262	-0.465001		-0.878518	1.53844	0.0035417
25.9097	26.8303	26.4896	24.3899	25.6944	26.4294	26.3342	26.5115	23.3184	22.8547	24.239	25.2179	25.3217	24.8073	24.8528	24.7041	+	iBAQ Myotubes_Fam134bKO_iBAQ Myoblasts_Fam134bKO			+	iBAQ Myotubes_Fam134bKO_iBAQ Myotubes_Scramble	+	iBAQ Myotubes_Scramble_iBAQ Myoblasts_Scramble	11	11	11	53.7	53.7	53.7	21.536	0	115.47	7463800000	105	2.28845	0.000126511	+	1.42454	0.00486938	-1.99735	+	-2.65802	0.239648	0.847513	-0.337503		-0.591295	0.959229	0.0182816
26.0449	26.34	25.7222	24.5782	25.6268	26.3382	26.0687	25.6483	23.6703	22.68	23.8671	24.4713	24.7896	24.7138	24.9089	24.482	+	iBAQ Myotubes_Fam134bKO_iBAQ Myoblasts_Fam134bKO			+	iBAQ Myotubes_Fam134bKO_iBAQ Myotubes_Scramble	+	iBAQ Myotubes_Scramble_iBAQ Myoblasts_Scramble	3	3	3	42.5	42.5	42.5	10.561	0	13.823	3321400000	46	3.33321	8.68621e-06	+	2.01216	0.00134459	-1.99916	+	-3.73111	0.238987	0.847732	-0.249165		-0.589898	1.47586	0.00421416
28.5215	29.0515	28.3116	27.4506	28.4337	28.8009	28.5567	28.5685	25.9922	25.2867	26.8269	27.2292	27.3236	27.6163	27.2971	27.3763	+	iBAQ Myotubes_Fam134bKO_iBAQ Myoblasts_Fam134bKO			+	iBAQ Myotubes_Fam134bKO_iBAQ Myotubes_Scramble	+	iBAQ Myotubes_Scramble_iBAQ Myoblasts_Scramble	54	54	54	65.9	65.9	65.9	93.354	0	323.31	167130000000	1217	3.42733	7.85414e-06	+	1.97408	0.00140502	-2.00007	+	-3.65719	0.317047	0.789607	-0.256136		-0.749503	1.29204	0.00697588
27.5415	26.652	25.467	25.4966	25.8967	26.6389	24.9478	26.5022	24.7584	25.2323	23.6532	23.5122	25.4809	25.1561	25.2595	24.4984	+	iBAQ Myotubes_Fam134bKO_iBAQ Myoblasts_Fam134bKO			+	iBAQ Myotubes_Fam134bKO_iBAQ Myotubes_Scramble	+	iBAQ Myotubes_Scramble_iBAQ Myoblasts_Scramble	1	1	1	10	10	10	9.0113	0.0050603	1.5675	1859900000	52	1.83565	0.000369422	+	1.6541	0.00283645	-2.00026	+	-3.06169	0.181062	0.882664	0.292843		0.46389	0.866943	0.0252086
30.4065	30.7261	30.2089	28.4979	30.4773	30.7444	30.6624	30.622	28.1501	27.0838	27.9889	28.6133	28.9725	29.2256	29.1689	29.032	+	iBAQ Myotubes_Fam134bKO_iBAQ Myoblasts_Fam134bKO			+	iBAQ Myotubes_Fam134bKO_iBAQ Myotubes_Scramble	+	iBAQ Myotubes_Scramble_iBAQ Myoblasts_Scramble	19	19	7	85.6	85.6	44.2	20.697	0	323.31	148890000000	814	3.61403	6.10128e-06	+	1.82536	0.00187113	-2.00082	+	-3.37499	0.633779	0.571559	-0.666693		-1.32822	1.89315	0.0017948
21.4469	22.3195	21.3022	19.0364	22.4636	22.4234	22.5419	21.9513	18.9431	17.9942	19.9159	19.2387	19.9741	19.7429	20.7104	17.3933	+	iBAQ Myotubes_Fam134bKO_iBAQ Myoblasts_Fam134bKO					+	iBAQ Myotubes_Scramble_iBAQ Myoblasts_Scramble	14	14	14	23.2	23.2	23.2	92.813	0	36.109	1597100000	33	2.4343	9.26158e-05	+	1.3239	0.00647229	-2.00326	+	-2.48574	0.943822	0.447592	-1.31882		-1.84988	0.209383	0.457427
25.8914	26.0128	25.6362	23.8761	25.902	25.8731	26.0395	25.7503	23.835	22.8875	23.6364	23.0409	24.1467	24.2458	24.8795	23.7604	+	iBAQ Myotubes_Fam134bKO_iBAQ Myoblasts_Fam134bKO			+	iBAQ Myotubes_Fam134bKO_iBAQ Myotubes_Scramble	+	iBAQ Myotubes_Scramble_iBAQ Myoblasts_Scramble	35	35	34	49	49	47.8	91.721	0	323.31	20125000000	298	3.55006	5.90842e-06	+	1.97152	0.00143172	-2.00416	+	-3.65224	0.486612	0.671314	-0.53714		-1.06912	1.49955	0.00393003
23.2804	24.307	23.7427	21.5911	23.8076	24.3878	24.3122	24.3417	21.9003	21.0759	21.1597	20.7651	22.9475	23.5613	22.5959	22.9598	+	iBAQ Myotubes_Fam134bKO_iBAQ Myoblasts_Fam134bKO			+	iBAQ Myotubes_Fam134bKO_iBAQ Myotubes_Scramble	+	iBAQ Myotubes_Scramble_iBAQ Myoblasts_Scramble	19	19	0	39.6	39.6	0	65.321	0	87.172	5506500000	104	3.42605	7.84533e-06	+	1.71315	0.00249422	-2.00503	+	-3.16842	0.814432	0.485544	-0.982039		-1.63432	2.90804	0.000653061
28.0437	28.4186	28.3003	25.8393	28.0822	28.3708	28.1808	27.7848	25.4963	24.6389	26.1684	26.2779	27.2831	26.9514	27.2792	26.5521	+	iBAQ Myotubes_Fam134bKO_iBAQ Myoblasts_Fam134bKO			+	iBAQ Myotubes_Fam134bKO_iBAQ Myotubes_Scramble	+	iBAQ Myotubes_Scramble_iBAQ Myoblasts_Scramble	32	32	28	64.2	64.2	60.6	68.393	0	323.31	59550000000	492	2.51216	8.10235e-05	+	1.50605	0.00399469	-2.00511	+	-2.79948	0.307929	0.797778	-0.454131		-0.731365	1.78608	0.00228681
22.381	22.1269	21.1621	20.6235	21.9147	22.1524	22.086	21.2489	19.5259	18.8169	19.4149	20.5118	20.2587	20.8818	20.5111	20.5229	+	iBAQ Myotubes_Fam134bKO_iBAQ Myoblasts_Fam134bKO			+	iBAQ Myotubes_Fam134bKO_iBAQ Myotubes_Scramble	+	iBAQ Myotubes_Scramble_iBAQ Myoblasts_Scramble	7	6	6	13.7	11.4	11.4	74.993	0	22.079	1018200000	20	3.25349	9.50621e-06	+	2.00078	0.00136534	-2.00599	+	-3.70894	0.244732	0.841971	-0.277118		-0.602007	1.39737	0.00518238
24.9717	23.8629	24.2898	22.3987	24.6287	25.0145	25.048	24.9752	21.8778	20.9572	22.2704	22.387	24.0501	24.3615	24.3988	23.829	+	iBAQ Myotubes_Fam134bKO_iBAQ Myoblasts_Fam134bKO			+	iBAQ Myotubes_Fam134bKO_iBAQ Myotubes_Scramble	+	iBAQ Myotubes_Scramble_iBAQ Myoblasts_Scramble	5	5	5	15.4	15.4	15.4	29.628	0	6.4537	3234900000	41	3.73304	6.3593e-06	+	1.7137	0.00249602	-2.00764	+	-3.16941	0.958205	0.443798	-1.03584		-1.87377	3.20372	0.000651584
29.1016	29.4647	28.6949	27.7183	29.2753	29.3751	29.3346	29.1312	26.738	25.4857	27.0583	27.6585	28.0552	28.406	28.4578	28.2296	+	iBAQ Myotubes_Fam134bKO_iBAQ Myoblasts_Fam134bKO			+	iBAQ Myotubes_Fam134bKO_iBAQ Myotubes_Scramble	+	iBAQ Myotubes_Scramble_iBAQ Myoblasts_Scramble	21	21	21	88.4	88.4	88.4	34.577	0	323.31	96177000000	584	3.38581	7.73481e-06	+	1.8329	0.00185918	-2.00972	+	-3.38907	0.678306	0.54345	-0.534205		-1.40456	1.79707	0.00220284
28.3526	28.8621	28.2347	26.9018	28.615	28.9072	28.5842	28.4642	26.0265	25.316	26.2599	26.7013	27.5449	27.5273	27.7942	27.3388	+	iBAQ Myotubes_Fam134bKO_iBAQ Myoblasts_Fam134bKO			+	iBAQ Myotubes_Fam134bKO_iBAQ Myotubes_Scramble	+	iBAQ Myotubes_Scramble_iBAQ Myoblasts_Scramble	64	64	64	76.4	76.4	76.4	105.73	0	323.31	190380000000	1564	3.96755	2.79818e-06	+	2.12608	0.00101895	-2.01187	+	-3.95666	0.614379	0.584672	-0.554837		-1.29471	2.54568	0.000991558
22.1589	22.4644	22.6126	20.7756	22.0419	22.2153	22.1922	21.8964	20.1233	18.9655	19.6933	21.1801	20.8601	20.4613	20.6746	20.3996	+	iBAQ Myotubes_Fam134bKO_iBAQ Myoblasts_Fam134bKO					+	iBAQ Myotubes_Scramble_iBAQ Myoblasts_Scramble	36	1	1	60.2	4	4	76.479	0	8.2176	1483100000	20	2.97282	2.80193e-05	+	1.74139	0.00231969	-2.01233	+	-3.21992	0.0700415	0.963992	-0.0835748		-0.196031	0.606753	0.0688298
27.5725	27.9111	26.6442	26.3905	27.1857	27.4214	26.8792	26.8553	24.9311	24.3133	25.3419	25.8768	26.4728	26.7229	26.687	26.6421	+	iBAQ Myotubes_Fam134bKO_iBAQ Myoblasts_Fam134bKO			+	iBAQ Myotubes_Fam134bKO_iBAQ Myotubes_Scramble	+	iBAQ Myotubes_Scramble_iBAQ Myoblasts_Scramble	14	14	14	52.1	52.1	52.1	33.499	0	254.41	25140000000	304	3.43512	7.88288e-06	+	2.19598	0.000897803	-2.01379	+	-4.09848	0.0394485	0.978362	0.0441327		0.11372	2.39907	0.00114466
23.0731	24.2832	22.5251	22.282	23.2296	24.2164	24.0755	23.4927	20.3121	19.6235	21.841	22.3299	22.221	22.7565	22.4929	22.0817	+	iBAQ Myotubes_Fam134bKO_iBAQ Myoblasts_Fam134bKO			+	iBAQ Myotubes_Fam134bKO_iBAQ Myotubes_Scramble	+	iBAQ Myotubes_Scramble_iBAQ Myoblasts_Scramble	11	11	11	48.6	48.6	48.6	33.255	0	77.091	2387500000	54	2.45142	8.87958e-05	+	1.38813	0.00554694	-2.01423	+	-2.59541	0.684059	0.538714	-0.712677		-1.41437	1.08611	0.0122579
25.0905	25.3729	25.3012	23.4794	24.3459	25.2586	24.7008	24.9956	22.922	21.2143	23.3882	23.6617	24.5224	24.3142	24.3807	24.0264	+	iBAQ Myotubes_Fam134bKO_iBAQ Myoblasts_Fam134bKO			+	iBAQ Myotubes_Fam134bKO_iBAQ Myotubes_Scramble	+	iBAQ Myotubes_Scramble_iBAQ Myoblasts_Scramble	22	22	21	44.3	44.3	42.4	65.4	0	213.37	10069000000	131	2.16617	0.000171294	+	1.53085	0.00380477	-2.01444	+	-2.8429	0.00977334	0.995154	-0.0142179		-0.0290755	1.45436	0.00444264
25.5652	26.601	26.2125	24.1427	26.2024	26.642	26.3458	26.1149	23.7819	22.1704	24.3187	24.19	25.2018	25.0512	25.0656	25.0875	+	iBAQ Myotubes_Fam134bKO_iBAQ Myoblasts_Fam134bKO			+	iBAQ Myotubes_Fam134bKO_iBAQ Myotubes_Scramble	+	iBAQ Myotubes_Scramble_iBAQ Myoblasts_Scramble	38	38	38	42.2	42.2	42.2	110.76	0	323.31	30847000000	393	2.78621	4.78932e-05	+	1.47824	0.00434303	-2.01515	+	-2.75101	0.594579	0.595421	-0.695896		-1.26034	1.61705	0.00305459
24.7924	24.8852	24.1482	23.3903	24.764	24.8138	24.97	24.7314	22.3435	21.631	22.8878	22.291	23.8159	24.0719	23.9055	23.5349	+	iBAQ Myotubes_Fam134bKO_iBAQ Myoblasts_Fam134bKO			+	iBAQ Myotubes_Fam134bKO_iBAQ Myotubes_Scramble	+	iBAQ Myotubes_Scramble_iBAQ Myoblasts_Scramble	15	15	15	47.5	47.5	47.5	49.795	0	57.864	5801300000	80	4.60579	0	+	2.4673	0.000592534	-2.01571	+	-4.67614	0.719307	0.521998	-0.515799		-1.47426	2.81903	0.000686251
24.2495	24.2756	22.8285	22.282	24.1793	24.7108	24.758	24.3511	21.4776	20.3435	21.7203	22.0251	23.5921	23.5127	23.5373	23.3292	+	iBAQ Myotubes_Fam134bKO_iBAQ Myoblasts_Fam134bKO			+	iBAQ Myotubes_Fam134bKO_iBAQ Myotubes_Scramble	+	iBAQ Myotubes_Scramble_iBAQ Myoblasts_Scramble	17	15	2	54.9	50.3	4.8	52.11	0	80.738	5208300000	88	3.82231	3.97351e-06	+	1.74703	0.0022786	-2.01727	+	-3.23026	1.08233	0.399048	-1.09089		-2.08004	2.88341	0.000622568
24.4114	24.7794	24.2912	22.3777	23.9673	24.754	24.1419	24.2736	20.9239	22.0614	21.5473	23.2549	23.2132	22.6361	22.483	22.867	+	iBAQ Myotubes_Fam134bKO_iBAQ Myoblasts_Fam134bKO			+	iBAQ Myotubes_Fam134bKO_iBAQ Myotubes_Scramble	+	iBAQ Myotubes_Scramble_iBAQ Myoblasts_Scramble	8	8	8	44.2	44.2	44.2	35.851	0	60.59	2936800000	70	2.4448	9.02633e-05	+	1.48298	0.00427093	-2.01804	+	-2.75925	0.227323	0.855711	-0.319263		-0.565109	0.819811	0.02965
21.3274	19.4004	19.5257	18.1068	19.6723	19.8669	19.7609	19.7543	17.5872	17.0925	16.9407	18.6654	19.5988	18.7181	18.7095	16.0009	+	iBAQ Myotubes_Fam134bKO_iBAQ Myoblasts_Fam134bKO					+	iBAQ Myotubes_Scramble_iBAQ Myoblasts_Scramble	3	3	3	10.7	10.7	10.7	41.236	0.00047423	2.6779	181950000	5	1.37663	0.00117078	+	1.4068	0.00513956	-2.0186	+	-2.62746	0.0956541	0.944698	-0.173544		-0.261684	0.335389	0.246994
27.5541	28.643	28.3838	26.2479	28.3398	28.7619	28.2862	28.2154	25.6008	24.6474	25.7512	26.754	26.9836	26.714	26.8736	26.4786	+	iBAQ Myotubes_Fam134bKO_iBAQ Myoblasts_Fam134bKO			+	iBAQ Myotubes_Fam134bKO_iBAQ Myotubes_Scramble	+	iBAQ Myotubes_Scramble_iBAQ Myoblasts_Scramble	18	15	15	73.1	67.1	67.1	32.939	0	323.31	41420000000	321	3.03626	2.55591e-05	+	1.57729	0.00346206	-2.01882	+	-2.92475	0.591257	0.596783	-0.69362		-1.25455	1.28174	0.00719372
24.108	23.7875	23.5758	22.1388	24.3234	24.6135	24.4817	24.1824	21.7967	21.1916	21.0022	21.5425	22.6649	22.6258	22.6859	22.8257	+	iBAQ Myotubes_Fam134bKO_iBAQ Myoblasts_Fam134bKO			+	iBAQ Myotubes_Fam134bKO_iBAQ Myotubes_Scramble	+	iBAQ Myotubes_Scramble_iBAQ Myoblasts_Scramble	13	13	6	61.3	61.3	28.5	37.357	0	63.371	3368700000	80	4.95703	0	+	2.29123	0.00077265	-2.01928	+	-4.29618	1.17887	0.35989	-0.997721		-2.24117	3.44186	0.000850174
22.6411	23.6092	20.7834	21.0468	22.2224	22.7867	22.7299	23.6131	20.2526	18.8998	20.3869	20.462	22.2749	22.5677	22.5148	22.0226	+	iBAQ Myotubes_Fam134bKO_iBAQ Myoblasts_Fam134bKO			+	iBAQ Myotubes_Fam134bKO_iBAQ Myotubes_Scramble	+	iBAQ Myotubes_Scramble_iBAQ Myoblasts_Scramble	8	8	7	46.5	46.5	43.8	29.596	0	45.738	1463800000	28	2.68793	5.44157e-05	+	1.41398	0.00503475	-2.01978	+	-2.63983	0.515817	0.64952	-0.8179		-1.12156	3.02055	0.000547504
23.6403	24.1695	23.0485	20.5727	24.1189	24.167	24.1702	23.4964	21.125	20.2368	20.8484	21.1388	23.0421	23.425	23.186	22.2635	+	iBAQ Myotubes_Fam134bKO_iBAQ Myoblasts_Fam134bKO			+	iBAQ Myotubes_Fam134bKO_iBAQ Myotubes_Scramble	+	iBAQ Myotubes_Scramble_iBAQ Myoblasts_Scramble	14	14	14	16.8	16.8	16.8	100.15	0	60.004	5172800000	71	2.68695	5.43793e-05	+	1.30608	0.0068014	-2.02051	+	-2.45547	0.670858	0.547651	-1.13036		-1.39184	3.2096	0.000663594
28.8491	29.2946	28.5465	27.2759	28.6437	29.0354	28.4006	28.3807	26.2682	25.7728	26.6625	27.1778	27.6136	27.5498	27.821	27.3973	+	iBAQ Myotubes_Fam134bKO_iBAQ Myoblasts_Fam134bKO			+	iBAQ Myotubes_Fam134bKO_iBAQ Myotubes_Scramble	+	iBAQ Myotubes_Scramble_iBAQ Myoblasts_Scramble	45	45	42	52.4	52.4	50.1	75.441	0	323.31	137460000000	733	3.32232	8.65333e-06	+	2.06936	0.00116163	-2.0212	+	-3.84351	0.0985873	0.941892	-0.123582		-0.269033	1.95623	0.0016015
22.9952	24.3087	23.619	22.5121	23.997	24.4148	23.8446	23.7707	21.3384	21.3814	21.7686	20.8588	22.5545	23.024	22.836	23.0175	+	iBAQ Myotubes_Fam134bKO_iBAQ Myoblasts_Fam134bKO			+	iBAQ Myotubes_Fam134bKO_iBAQ Myotubes_Scramble	+	iBAQ Myotubes_Scramble_iBAQ Myoblasts_Scramble	21	11	11	44.7	25	25	59.074	0	36.965	3950300000	93	4.59497	0	+	2.4708	0.000595134	-2.02192	+	-4.68389	0.770808	0.500453	-0.648053		-1.56116	3.38178	0.00077707
25.1738	25.8981	25.4402	23.9595	25.5264	25.7942	25.8842	25.8754	23.0817	22.0383	23.3903	23.8654	24.671	24.8897	24.59	24.4468	+	iBAQ Myotubes_Fam134bKO_iBAQ Myoblasts_Fam134bKO			+	iBAQ Myotubes_Fam134bKO_iBAQ Myotubes_Scramble	+	iBAQ Myotubes_Scramble_iBAQ Myoblasts_Scramble	26	26	26	37.6	37.6	37.6	87.869	0	219.16	20429000000	301	3.69162	6.24805e-06	+	1.92914	0.00165351	-2.02396	+	-3.57083	0.760446	0.504249	-0.652161		-1.54373	2.10211	0.00135063
23.4807	23.6581	23.4261	22.5839	23.3981	23.6344	23.628	23.4641	20.8834	20.4601	21.4631	22.2434	22.7315	22.3258	22.3943	21.5458	+	iBAQ Myotubes_Fam134bKO_iBAQ Myoblasts_Fam134bKO			+	iBAQ Myotubes_Fam134bKO_iBAQ Myotubes_Scramble	+	iBAQ Myotubes_Scramble_iBAQ Myoblasts_Scramble	21	21	21	32.3	32.3	32.3	88.337	0	115.38	5664400000	127	3.75142	6.4082e-06	+	2.36583	0.000701857	-2.0247	+	-4.4548	0.442286	0.697511	-0.243951		-0.988294	1.12021	0.0111921
30.0809	30.3419	29.7223	28.3906	29.5663	29.7327	29.6517	29.5496	27.6148	26.6918	27.7643	28.3658	28.4058	28.5848	28.5203	28.2068	+	iBAQ Myotubes_Fam134bKO_iBAQ Myoblasts_Fam134bKO			+	iBAQ Myotubes_Fam134bKO_iBAQ Myotubes_Scramble	+	iBAQ Myotubes_Scramble_iBAQ Myoblasts_Scramble	44	44	44	84.6	84.6	84.6	35.915	0	323.31	197220000000	1037	3.2517	9.50119e-06	+	1.9703	0.00143093	-2.02475	+	-3.64989	0.00681376	0.995901	0.00885773		0.020338	1.21644	0.00847811
29.5047	29.9023	29.3483	28.2756	29.6378	29.9725	29.5682	29.5116	27.0602	26.3267	27.4098	28.131	28.8234	28.4285	28.5983	28.4449	+	iBAQ Myotubes_Fam134bKO_iBAQ Myoblasts_Fam134bKO			+	iBAQ Myotubes_Fam134bKO_iBAQ Myotubes_Scramble	+	iBAQ Myotubes_Scramble_iBAQ Myoblasts_Scramble	68	68	68	86.1	86.1	86.1	63.691	0	323.31	289960000000	1917	3.8039	6.56383e-06	+	2.12847	0.0010214	-2.02578	+	-3.96147	0.528482	0.640805	-0.41479		-1.14413	1.87855	0.00182398
25.5798	26.13	25.2991	24.2397	26.1182	26.4888	26.1362	26.0874	23.0349	22.7797	23.4039	23.9261	24.6965	24.6324	24.8385	24.6001	+	iBAQ Myotubes_Fam134bKO_iBAQ Myoblasts_Fam134bKO			+	iBAQ Myotubes_Fam134bKO_iBAQ Myotubes_Scramble	+	iBAQ Myotubes_Scramble_iBAQ Myoblasts_Scramble	48	48	48	64.3	64.3	64.3	111.82	0	323.31	34355000000	450	4.81806	0	+	2.30464	0.000764604	-2.026	+	-4.32444	1.1512	0.372206	-0.895505		-2.19487	2.83029	0.000696067
22.3258	21.9583	21.3762	21.2285	20.2292	20.1641	20.0137	21.0647	19.2709	19.3997	19.6745	20.4346	21.0671	20.0497	20.023	20.7138	+	iBAQ Myotubes_Fam134bKO_iBAQ Myoblasts_Fam134bKO			+	iBAQ Myotubes_Fam134bKO_iBAQ Myotubes_Scramble			5	5	5	17.8	17.8	17.8	34.986	0	4.0771	506810000	11	3.06872	2.27779e-05	+	2.84202	0.000352809	-2.02729	+	-5.55553	2.09231	0.166617	1.35428	+	3.8891	1.09436	0.0119019
31.8632	32.4366	31.8549	30.8048	31.9665	32.3918	32.0381	31.7527	29.4632	28.9775	29.989	30.4177	30.9104	30.8409	31.1887	30.6169	+	iBAQ Myotubes_Fam134bKO_iBAQ Myoblasts_Fam134bKO			+	iBAQ Myotubes_Fam134bKO_iBAQ Myotubes_Scramble	+	iBAQ Myotubes_Scramble_iBAQ Myoblasts_Scramble	27	27	27	87.1	87.1	87.1	22.127	0	323.31	451430000000	1051	3.97899	2.81492e-06	+	2.33415	0.000731518	-2.028	+	-4.38702	0.350225	0.769973	-0.297417		-0.814539	1.90229	0.00175887
26.8149	26.4705	25.952	24.4056	26.8757	26.9827	27.0113	26.6501	23.4087	24.0965	23.9203	24.0995	25.7899	24.9805	25.8298	25.4195	+	iBAQ Myotubes_Fam134bKO_iBAQ Myoblasts_Fam134bKO			+	iBAQ Myotubes_Fam134bKO_iBAQ Myotubes_Scramble	+	iBAQ Myotubes_Scramble_iBAQ Myoblasts_Scramble	14	14	14	79.5	79.5	79.5	20.747	0	267.94	10531000000	126	3.96118	2.79232e-06	+	1.96858	0.00144246	-2.02949	+	-3.64656	0.913855	0.45075	-0.969212		-1.80007	3.14099	0.000576
22.7204	23.1344	22.9682	21.9993	23.1477	23.6068	23.0877	22.8832	20.6344	19.2737	21.1143	21.6805	23.0278	22.6371	22.928	23.0598	+	iBAQ Myotubes_Fam134bKO_iBAQ Myoblasts_Fam134bKO			+	iBAQ Myotubes_Fam134bKO_iBAQ Myotubes_Scramble	+	iBAQ Myotubes_Scramble_iBAQ Myoblasts_Scramble	14	13	13	16.6	15.4	15.4	105.83	0	19.427	3742400000	58	3.58257	6.00601e-06	+	1.91869	0.00167121	-2.02982	+	-3.55089	0.807416	0.488808	-0.475773		-1.62258	2.28322	0.00123324
27.0279	27.2731	26.7808	25.7144	27.2936	27.5285	27.418	27.0811	24.5019	23.8183	25.0252	25.3305	25.6693	25.6291	25.784	25.4434	+	iBAQ Myotubes_Fam134bKO_iBAQ Myoblasts_Fam134bKO			+	iBAQ Myotubes_Fam134bKO_iBAQ Myotubes_Scramble	+	iBAQ Myotubes_Scramble_iBAQ Myoblasts_Scramble	121	121	119	55	55	54.4	270.25	0	323.31	150180000000	1617	4.52188	0	+	2.2722	0.000778713	-2.03008	+	-4.25626	0.896458	0.45966	-0.631255		-1.77114	1.53043	0.00366481
28.3942	28.4923	28.3399	27.1051	28.1973	28.3264	27.7835	27.4914	25.6918	25.4983	26.2079	26.8126	26.4648	26.541	26.6858	26.5541	+	iBAQ Myotubes_Fam134bKO_iBAQ Myoblasts_Fam134bKO			+	iBAQ Myotubes_Fam134bKO_iBAQ Myotubes_Scramble	+	iBAQ Myotubes_Scramble_iBAQ Myoblasts_Scramble	12	10	10	61.5	56.9	56.9	21.694	0	236.37	23779000000	219	3.95692	2.78455e-06	+	2.43799	0.00060512	-2.03024	+	-4.61152	0.132243	0.919757	0.133227		0.351131	0.858698	0.0259255
27.9006	28.492	28.0902	26.3998	28.026	28.3342	28.0965	28.1138	25.6015	24.5575	26.2484	26.3494	27.3733	27.1717	27.2605	26.9928	+	iBAQ Myotubes_Fam134bKO_iBAQ Myoblasts_Fam134bKO			+	iBAQ Myotubes_Fam134bKO_iBAQ Myotubes_Scramble	+	iBAQ Myotubes_Scramble_iBAQ Myoblasts_Scramble	23	23	22	54.5	54.5	52.3	40.855	0	323.31	45777000000	399	3.16153	1.6339e-05	+	1.7853	0.00213572	-2.03144	+	-3.30065	0.401963	0.729736	-0.421969		-0.913275	1.94334	0.001669
28.1589	28.5663	27.8842	26.732	27.9889	28.2571	28.0003	28.0365	25.7213	25.2288	25.5817	26.682	26.9545	26.4187	26.8561	26.5769	+	iBAQ Myotubes_Fam134bKO_iBAQ Myoblasts_Fam134bKO			+	iBAQ Myotubes_Fam134bKO_iBAQ Myotubes_Scramble	+	iBAQ Myotubes_Scramble_iBAQ Myoblasts_Scramble	28	28	28	89.8	89.8	89.8	36.71	0	323.31	46100000000	386	3.81421	5.27704e-06	+	2.17338	0.000947696	-2.03188	+	-4.05233	0.239279	0.847612	-0.235372		-0.590514	1.44076	0.00462453
24.3595	24.8424	24.1337	22.9152	24.9247	24.9547	24.5915	24.744	21.1502	22.5668	22.1528	22.2526	22.877	23.2453	23.3846	23.0794	+	iBAQ Myotubes_Fam134bKO_iBAQ Myoblasts_Fam134bKO			+	iBAQ Myotubes_Fam134bKO_iBAQ Myotubes_Scramble	+	iBAQ Myotubes_Scramble_iBAQ Myoblasts_Scramble	23	23	23	39.1	39.1	39.1	68.995	0	84.252	9550400000	131	4.27639	3.20513e-06	+	2.13249	0.0010248	-2.03209	+	-3.96955	0.895607	0.459422	-0.741003		-1.76973	1.85455	0.00195032
29.1989	29.7033	29.1582	27.4683	28.9647	29.5505	29.6154	29.4356	26.9492	25.4944	27.2496	27.7003	28.2272	28.5532	28.7381	28.2666	+	iBAQ Myotubes_Fam134bKO_iBAQ Myoblasts_Fam134bKO			+	iBAQ Myotubes_Fam134bKO_iBAQ Myotubes_Scramble	+	iBAQ Myotubes_Scramble_iBAQ Myoblasts_Scramble	10	10	10	49.7	49.7	49.7	20.198	0	144.83	35836000000	279	2.79237	4.52134e-05	+	1.60982	0.00314141	-2.0338	+	-2.98249	0.449037	0.692149	-0.509382		-1.00071	1.75587	0.00241051
23.3832	25.3832	24.8069	23.1009	24.9428	25.4429	25.3503	25.0803	22.0403	21.26	21.4525	23.7799	23.3244	23.3097	23.4414	23.4777	+	iBAQ Myotubes_Fam134bKO_iBAQ Myoblasts_Fam134bKO			+	iBAQ Myotubes_Fam134bKO_iBAQ Myotubes_Scramble	+	iBAQ Myotubes_Scramble_iBAQ Myoblasts_Scramble	8	8	8	61.7	61.7	61.7	20.795	0	89.321	3489500000	56	2.92322	3.05125e-05	+	1.36747	0.00580244	-2.03537	+	-2.56003	0.937755	0.447	-1.03551		-1.8398	1.14406	0.0104446
28.5643	29.0184	28.494	27.4377	29.2876	29.5111	29.181	29.245	26.7699	25.2117	26.4035	26.9855	27.822	27.7626	27.9374	27.9576	+	iBAQ Myotubes_Fam134bKO_iBAQ Myoblasts_Fam134bKO			+	iBAQ Myotubes_Fam134bKO_iBAQ Myotubes_Scramble	+	iBAQ Myotubes_Scramble_iBAQ Myoblasts_Scramble	65	65	65	91.5	91.5	91.5	64.774	0	323.31	226460000000	1473	4.4699	0	+	2.11263	0.00102472	-2.03593	+	-3.92969	1.45548	0.298951	-0.927559	+	-2.7115	2.06428	0.00141235
24.2201	24.7457	23.7753	22.5358	24.07	24.9118	24.6794	24.6447	21.7955	20.6083	22.5986	22.1289	22.8827	23.7761	23.0814	23.1101	+	iBAQ Myotubes_Fam134bKO_iBAQ Myoblasts_Fam134bKO			+	iBAQ Myotubes_Fam134bKO_iBAQ Myotubes_Scramble	+	iBAQ Myotubes_Scramble_iBAQ Myoblasts_Scramble	20	20	20	55.5	55.5	55.5	50.942	0	151.7	5438100000	90	3.17314	1.54044e-05	+	1.73532	0.00236081	-2.03641	+	-3.20883	0.735392	0.515593	-0.757257		-1.50147	1.65342	0.00289882
22.6494	23.497	23.5921	21.5943	22.7563	23.3813	22.9456	23.2055	20.4183	19.6335	21.6321	21.4963	22.2059	22.1902	22.304	21.6413	+	iBAQ Myotubes_Fam134bKO_iBAQ Myoblasts_Fam134bKO			+	iBAQ Myotubes_Fam134bKO_iBAQ Myotubes_Scramble	+	iBAQ Myotubes_Scramble_iBAQ Myoblasts_Scramble	12	12	12	24.8	24.8	24.8	63.869	0	28.265	2605100000	48	2.61829	6.046e-05	+	1.66201	0.00281718	-2.03814	+	-3.07591	0.194331	0.872719	-0.238959		-0.49343	1.39117	0.00519128
29.7272	30.0229	29.6062	28.5633	29.9528	30.1219	29.9578	29.7427	27.3867	26.5335	27.5667	28.2654	29.2462	28.9729	28.9745	28.9659	+	iBAQ Myotubes_Fam134bKO_iBAQ Myoblasts_Fam134bKO			+	iBAQ Myotubes_Fam134bKO_iBAQ Myotubes_Scramble	+	iBAQ Myotubes_Scramble_iBAQ Myoblasts_Scramble	67	67	0	71.6	71.6	0	61.836	0	323.31	238090000000	1483	4.2236	3.12867e-06	+	2.28242	0.000785593	-2.04183	+	-4.27767	0.68612	0.53852	-0.463903		-1.41789	2.3478	0.00118812
26.8648	27.0483	25.8413	25.146	25.7866	26.9429	26.5588	26.4351	24.1134	23.2828	24.4697	24.8612	25.289	25.3105	25.8099	26.1555	+	iBAQ Myotubes_Fam134bKO_iBAQ Myoblasts_Fam134bKO			+	iBAQ Myotubes_Fam134bKO_iBAQ Myotubes_Scramble	+	iBAQ Myotubes_Scramble_iBAQ Myoblasts_Scramble	11	11	11	51.5	51.5	51.5	26.31	0	75.439	10330000000	126	2.84813	3.82909e-05	+	1.97155	0.00143211	-2.04335	+	-3.65231	0.155335	0.90391	-0.20575		-0.405314	1.9877	0.00155496
20.5401	19.1925	21.505	18.6322	22.0068	22.1222	19.929	20.2434	18.2866	17.6881	17.66	18.06	17.766	20.2851	20.8355	18.9815	+	iBAQ Myotubes_Fam134bKO_iBAQ Myoblasts_Fam134bKO			+	iBAQ Myotubes_Fam134bKO_iBAQ Myotubes_Scramble	+	iBAQ Myotubes_Scramble_iBAQ Myoblasts_Scramble	3	3	3	8.1	8.1	8.1	42.732	0	3.9082	233230000	8	1.88028	0.000331426	+	1.65352	0.00283512	-2.04377	+	-3.06065	0.603645	0.590322	-1.10792		-1.2761	1.14971	0.0102496
31.9582	32.6005	32.0505	31.0835	31.8474	32.4467	31.8919	32.1504	30.0865	28.7001	30.4943	30.2367	31.1448	30.5439	31.5618	31.0681	+	iBAQ Myotubes_Fam134bKO_iBAQ Myoblasts_Fam134bKO			+	iBAQ Myotubes_Fam134bKO_iBAQ Myotubes_Scramble	+	iBAQ Myotubes_Scramble_iBAQ Myoblasts_Scramble	16	16	16	76.4	76.4	76.4	17.804	0	323.31	446330000000	919	3.29508	8.55844e-06	+	2.15143	0.000946012	-2.04378	+	-4.00778	0.183513	0.880836	-0.160901		-0.46938	1.41938	0.00486204
23.2039	24.4298	23.5471	22.5454	23.779	24.5866	24.204	24.3448	21.5296	20.7801	21.2544	21.9819	23.2707	23.512	23.5052	23.778	+	iBAQ Myotubes_Fam134bKO_iBAQ Myoblasts_Fam134bKO			+	iBAQ Myotubes_Fam134bKO_iBAQ Myotubes_Scramble	+	iBAQ Myotubes_Scramble_iBAQ Myoblasts_Scramble	20	20	18	26.6	26.6	24.8	104.88	0	43.85	8581700000	120	4.56674	0	+	2.33433	0.000731776	-2.04505	+	-4.38742	0.952971	0.444953	-0.797029		-1.86508	3.63835	0.000761905
25.0791	25.5533	24.9198	23.6362	24.9353	25.7443	25.0358	25.0829	22.8441	22.0688	22.6565	23.4342	24.1962	23.7128	23.817	23.603	+	iBAQ Myotubes_Fam134bKO_iBAQ Myoblasts_Fam134bKO			+	iBAQ Myotubes_Fam134bKO_iBAQ Myotubes_Scramble	+	iBAQ Myotubes_Scramble_iBAQ Myoblasts_Scramble	17	17	17	33.1	33.1	33.1	51.847	0	97.157	8695300000	183	3.77228	6.48298e-06	+	2.20518	0.000886611	-2.04621	+	-4.11735	0.39284	0.739472	-0.402499		-0.896081	1.88891	0.00178352
25.3713	26.0971	26.0054	24.1312	25.5227	25.5258	25.208	25.4362	22.9491	22.0959	23.7729	24.598	25.138	24.9524	25.368	24.7205	+	iBAQ Myotubes_Fam134bKO_iBAQ Myoblasts_Fam134bKO			+	iBAQ Myotubes_Fam134bKO_iBAQ Myotubes_Scramble	+	iBAQ Myotubes_Scramble_iBAQ Myoblasts_Scramble	10	10	10	14.8	14.8	14.8	45.58	0	16.651	9762100000	113	2.35138	0.000107157	+	1.56983	0.00353032	-2.04728	+	-2.91156	0.0161709	0.992059	-0.0219355		-0.0477701	1.64548	0.00290701
24.0817	24.6808	23.4414	22.5937	24.4276	24.6137	24.2873	24.4408	22.1726	20.948	20.9813	22.5065	23.2252	22.4513	23.6192	23.5039	+	iBAQ Myotubes_Fam134bKO_iBAQ Myoblasts_Fam134bKO			+	iBAQ Myotubes_Fam134bKO_iBAQ Myotubes_Scramble	+	iBAQ Myotubes_Scramble_iBAQ Myoblasts_Scramble	13	13	13	38.8	38.8	38.8	47.379	0	65.393	3970100000	79	3.32054	8.64631e-06	+	1.84001	0.00184269	-2.04734	+	-3.40234	0.819897	0.484349	-0.742912		-1.64347	1.74042	0.00245213
29.1733	30.1727	29.1574	29.1324	29.234	29.6288	29.4832	29.4689	27.2845	26.2417	27.3821	28.5379	28.8157	28.5381	28.7564	28.3652	+	iBAQ Myotubes_Fam134bKO_iBAQ Myoblasts_Fam134bKO			+	iBAQ Myotubes_Fam134bKO_iBAQ Myotubes_Scramble	+	iBAQ Myotubes_Scramble_iBAQ Myoblasts_Scramble	2	2	2	40.7	40.7	40.7	6.6106	0	41.7	16854000000	68	3.29705	8.57449e-06	+	2.06425	0.00115793	-2.04738	+	-3.83341	0.0592537	0.96899	-0.0448132		-0.167524	1.39987	0.00513708
22.9042	23.6796	23.1068	21.9402	23.6887	23.8567	23.1948	23.4375	21.1949	20.59	21.1816	20.4694	22.4293	22.526	22.572	22.5385	+	iBAQ Myotubes_Fam134bKO_iBAQ Myoblasts_Fam134bKO			+	iBAQ Myotubes_Fam134bKO_iBAQ Myotubes_Scramble	+	iBAQ Myotubes_Scramble_iBAQ Myoblasts_Scramble	8	8	8	25	25	25	51.599	0	32.232	2664300000	62	4.95315	0	+	2.61154	0.000527453	-2.04871	+	-5.0026	0.813842	0.486135	-0.636714		-1.63334	3.84886	0.00108108
19.4665	19.8514	20.4445	19.1753	17.635	20.0901	19.8022	18.337	17.5457	17.0975	18.1793	17.9014	18.0971	17.125	18.2302	18.3015	+	iBAQ Myotubes_Fam134bKO_iBAQ Myoblasts_Fam134bKO					+	iBAQ Myotubes_Scramble_iBAQ Myoblasts_Scramble	1	1	1	1.7	1.7	1.7	80	0.0051998	1.5279	107900000	1	2.1473	0.000176047	+	2.8992	0.000371818	-2.05343	+	-5.6991	0.552438	0.623125	0.768354		1.18653	0.299376	0.295851
20.5045	21.6227	20.5384	18.0233	20.9187	22.846	20.8837	19.8446	18.0398	17.6638	17.6584	19.1116	19.4331	19.3702	19.679	19.8275	+	iBAQ Myotubes_Fam134bKO_iBAQ Myoblasts_Fam134bKO			+	iBAQ Myotubes_Fam134bKO_iBAQ Myotubes_Scramble	+	iBAQ Myotubes_Scramble_iBAQ Myoblasts_Scramble	15	15	15	16.3	16.3	16.3	160.32	0	30.092	1655000000	29	1.95092	0.000275604	+	1.30769	0.00679523	-2.05382	+	-2.4582	0.429406	0.708102	-0.951062		-0.964499	2.17871	0.00127835
25.9862	26.552	25.9441	23.9055	26.0936	26.6703	26.0528	25.6535	23.6712	22.2287	24.5442	23.7284	24.8046	24.8339	25.5824	24.556	+	iBAQ Myotubes_Fam134bKO_iBAQ Myoblasts_Fam134bKO			+	iBAQ Myotubes_Fam134bKO_iBAQ Myotubes_Scramble	+	iBAQ Myotubes_Scramble_iBAQ Myoblasts_Scramble	12	12	12	49.1	49.1	49.1	32.131	0	172.33	12524000000	153	2.361	0.000104961	+	1.46229	0.00448063	-2.05386	+	-2.7233	0.365257	0.763161	-0.520601		-0.843542	1.41634	0.00489154
24.5068	24.8005	24.1366	22.9675	24.532	24.7737	24.9739	24.7091	22.0049	21.0865	21.7543	23.3446	24.0132	23.7901	23.7188	23.3853	+	iBAQ Myotubes_Fam134bKO_iBAQ Myoblasts_Fam134bKO			+	iBAQ Myotubes_Fam134bKO_iBAQ Myotubes_Scramble	+	iBAQ Myotubes_Scramble_iBAQ Myoblasts_Scramble	23	16	15	62.4	45.1	40.9	42.158	0	70.176	5127200000	77	3.33821	8.70511e-06	+	1.78895	0.00212023	-2.05527	+	-3.30741	0.771822	0.500559	-0.644352		-1.56286	1.84839	0.00198378
24.7385	25.2113	24.7109	22.8814	25.3413	25.5452	24.9487	24.8548	22.512	21.2186	22.5699	23.0193	23.7689	23.974	24.201	23.9679	+	iBAQ Myotubes_Fam134bKO_iBAQ Myoblasts_Fam134bKO			+	iBAQ Myotubes_Fam134bKO_iBAQ Myotubes_Scramble	+	iBAQ Myotubes_Scramble_iBAQ Myoblasts_Scramble	13	13	13	43.4	43.4	43.4	30.244	0	61.118	5879200000	108	3.32105	8.65099e-06	+	1.72623	0.00244799	-2.05558	+	-3.19223	0.710035	0.529036	-0.78694		-1.45855	2.21986	0.00127084
23.2788	23.9449	23.6416	20.9519	22.6646	21.9673	22.8869	22.7574	21.0083	19.893	20.7351	21.9514	23.1966	23.3888	23.439	23.267	+	iBAQ Myotubes_Fam134bKO_iBAQ Myoblasts_Fam134bKO			+	iBAQ Myotubes_Fam134bKO_iBAQ Myotubes_Scramble	+	iBAQ Myotubes_Scramble_iBAQ Myoblasts_Scramble	11	11	11	22.8	22.8	22.8	52.333	0	57.165	3067500000	57	2.17075	0.000168363	+	1.36973	0.00577048	-2.05737	+	-2.5639	0.2163	0.861745	0.385277		0.541426	2.88846	0.000627451
27.3353	27.6688	26.9816	25.0039	26.8379	27.437	26.6037	26.652	24.6377	23.7801	24.6072	25.7346	25.8057	26.1148	26.0078	25.8748	+	iBAQ Myotubes_Fam134bKO_iBAQ Myoblasts_Fam134bKO			+	iBAQ Myotubes_Fam134bKO_iBAQ Myotubes_Scramble	+	iBAQ Myotubes_Scramble_iBAQ Myoblasts_Scramble	10	10	10	60.1	60.1	60.1	17.156	0	126.34	11521000000	169	2.30397	0.000121335	+	1.53963	0.00376118	-2.05752	+	-2.85833	0.077496	0.958649	-0.135242		-0.215424	1.67524	0.00274978
24.9222	25.1552	25.0587	23.5674	25.0472	25.2361	24.9936	25.2061	22.3289	21.3974	22.4086	24.3369	24.7774	24.6268	25.1067	24.7249	+	iBAQ Myotubes_Fam134bKO_iBAQ Myoblasts_Fam134bKO			+	iBAQ Myotubes_Fam134bKO_iBAQ Myotubes_Scramble	+	iBAQ Myotubes_Scramble_iBAQ Myoblasts_Scramble	14	14	14	54.4	54.4	54.4	32.314	0	133.63	5826100000	126	2.81137	4.26025e-05	+	1.53741	0.00376928	-2.05791	+	-2.85442	0.548306	0.627336	-0.444867		-1.17924	1.89207	0.00179228
22.9681	23.3801	22.9556	21.0556	23.0227	23.3488	23.343	23.2828	20.7134	18.9809	20.7527	21.6782	21.8461	22.2892	22.3033	22.1632	+	iBAQ Myotubes_Fam134bKO_iBAQ Myoblasts_Fam134bKO			+	iBAQ Myotubes_Fam134bKO_iBAQ Myotubes_Scramble	+	iBAQ Myotubes_Scramble_iBAQ Myoblasts_Scramble	9	9	9	20.8	20.8	20.8	65.218	0	46.429	2294700000	46	2.6427	5.55556e-05	+	1.43983	0.0046782	-2.05854	+	-2.68442	0.590127	0.59748	-0.65949		-1.25259	1.52169	0.00374248
26.4013	27.0613	26.2615	24.4343	26.3926	26.9913	26.494	26.4849	24.1245	22.5163	24.4973	24.7767	25.3248	25.6255	25.2394	25.0478	+	iBAQ Myotubes_Fam134bKO_iBAQ Myoblasts_Fam134bKO			+	iBAQ Myotubes_Fam134bKO_iBAQ Myotubes_Scramble	+	iBAQ Myotubes_Scramble_iBAQ Myoblasts_Scramble	21	21	21	52.3	52.3	52.3	39.666	0	161.46	16771000000	275	2.5595	7.15363e-05	+	1.46298	0.00446961	-2.06091	+	-2.72449	0.422659	0.71274	-0.551064		-0.951972	1.3682	0.00558146
23.1973	23.9498	22.7354	21.9073	23.6866	23.9763	23.728	23.8016	20.4403	19.6139	21.3139	22.1742	22.6509	22.8247	22.7364	22.8764	+	iBAQ Myotubes_Fam134bKO_iBAQ Myoblasts_Fam134bKO			+	iBAQ Myotubes_Fam134bKO_iBAQ Myotubes_Scramble	+	iBAQ Myotubes_Scramble_iBAQ Myoblasts_Scramble	25	25	25	40.1	40.1	40.1	94.144	0	171.71	6809800000	110	3.22988	1.04685e-05	+	1.59277	0.0034091	-2.0619	+	-2.95219	1.01461	0.422953	-0.85064		-1.96744	1.84002	0.00201676
24.9296	25.4132	25.052	23.911	25.4832	25.8518	25.507	25.6875	23.3888	21.0971	23.2689	23.2966	24.4223	24.4778	25.0199	24.4101	+	iBAQ Myotubes_Fam134bKO_iBAQ Myoblasts_Fam134bKO			+	iBAQ Myotubes_Fam134bKO_iBAQ Myotubes_Scramble	+	iBAQ Myotubes_Scramble_iBAQ Myoblasts_Scramble	14	14	14	55.6	55.6	55.6	25.557	0	60.569	5194000000	78	3.39664	7.77778e-06	+	1.73743	0.00236655	-2.06365	+	-3.21269	1.28402	0.327035	-0.805906		-2.4181	1.71165	0.00260289
24.7578	25.0869	24.6437	24.0954	24.4312	24.6899	24.2232	24.2429	22.3288	22.1837	21.9001	23.9138	24.1752	23.9511	24.4814	24.6342	+	iBAQ Myotubes_Fam134bKO_iBAQ Myoblasts_Fam134bKO			+	iBAQ Myotubes_Fam134bKO_iBAQ Myotubes_Scramble			18	18	18	50.5	50.5	50.5	49.583	0	48.65	7790900000	138	3.298	8.58139e-06	+	2.22032	0.000882562	-2.06434	+	-4.14849	0.486959	0.671231	0.249159		1.06975	1.9528	0.00164171
27.1018	27.6128	26.9716	26.0264	26.948	27.2791	27.2229	27.0315	24.3409	23.626	25.5069	25.9768	26.1963	26.2351	26.4366	26.2538	+	iBAQ Myotubes_Fam134bKO_iBAQ Myoblasts_Fam134bKO			+	iBAQ Myotubes_Fam134bKO_iBAQ Myotubes_Scramble	+	iBAQ Myotubes_Scramble_iBAQ Myoblasts_Scramble	26	26	25	72.1	72.1	70.6	51.737	0	323.31	35420000000	326	2.90781	3.32542e-05	+	1.77161	0.00219511	-2.06549	+	-3.2754	0.227444	0.85572	-0.192233		-0.565368	1.40724	0.00500247
21.8072	21.5868	20.9872	20.1541	21.2807	21.3509	20.9677	21.2124	18.3531	18.7786	19.1004	20.0387	20.2321	19.4283	20.5437	20.5078	+	iBAQ Myotubes_Fam134bKO_iBAQ Myoblasts_Fam134bKO			+	iBAQ Myotubes_Fam134bKO_iBAQ Myotubes_Scramble	+	iBAQ Myotubes_Scramble_iBAQ Myoblasts_Scramble	14	14	13	14.3	14.3	13.1	134.53	0	17.59	1818900000	47	3.1697	1.53886e-05	+	2.15489	0.000947757	-2.06612	+	-4.01479	0.0648115	0.966822	-0.0690756		-0.182278	1.33886	0.00617344
26.7239	26.9505	26.1827	24.8395	26.6902	26.7552	26.4461	26.173	24.1423	23.3649	24.2385	24.6782	25.2162	24.8376	25.2336	24.4553	+	iBAQ Myotubes_Fam134bKO_iBAQ Myoblasts_Fam134bKO			+	iBAQ Myotubes_Fam134bKO_iBAQ Myotubes_Scramble	+	iBAQ Myotubes_Scramble_iBAQ Myoblasts_Scramble	43	43	43	72.5	72.5	72.5	76.722	0	323.31	39595000000	571	3.52808	7.00117e-06	+	2.03993	0.00123886	-2.06816	+	-3.78548	0.290382	0.810853	-0.341995		-0.696108	1.34267	0.00612851
25.0753	25.6014	25.0024	23.8874	25.3033	25.442	25.3194	25.1825	22.5503	22.1032	23.3731	23.2616	24.5258	24.1696	24.4219	24.2681	+	iBAQ Myotubes_Fam134bKO_iBAQ Myoblasts_Fam134bKO			+	iBAQ Myotubes_Fam134bKO_iBAQ Myotubes_Scramble	+	iBAQ Myotubes_Scramble_iBAQ Myoblasts_Scramble	57	57	56	40.9	40.9	40.5	206.23	0	323.31	36505000000	556	4.30251	3.24412e-06	+	2.34391	0.000719229	-2.0696	+	-4.40783	0.533787	0.636537	-0.420156		-1.15355	2.56566	0.000900872
29.6175	30.6962	29.7235	29.1008	29.6235	30.3553	30.2954	30.2261	27.8978	26.956	27.9043	28.0951	29.2541	28.9581	29.121	28.7901	+	iBAQ Myotubes_Fam134bKO_iBAQ Myoblasts_Fam134bKO			+	iBAQ Myotubes_Fam134bKO_iBAQ Myotubes_Scramble	+	iBAQ Myotubes_Scramble_iBAQ Myoblasts_Scramble	41	25	25	83.9	46.6	46.6	32.931	0	267.17	238560000000	990	4.36415	0	+	2.57899	0.000569432	-2.07118	+	-4.92767	0.401167	0.73027	-0.340559		-0.911778	2.51477	0.000945135
28.1246	28.2849	27.5206	26.5669	27.974	28.4004	28.5622	28.2633	25.5058	24.8264	25.5631	26.3169	27.2739	27.1026	27.1835	27.2212	+	iBAQ Myotubes_Fam134bKO_iBAQ Myoblasts_Fam134bKO			+	iBAQ Myotubes_Fam134bKO_iBAQ Myotubes_Scramble	+	iBAQ Myotubes_Scramble_iBAQ Myoblasts_Scramble	21	18	10	46.6	40.9	25.8	51.217	0	227.89	58405000000	488	4.33405	1.65017e-06	+	2.24138	0.000832126	-2.07119	+	-4.19207	0.826488	0.483862	-0.675763		-1.65448	2.75958	0.000742312
25.2174	25.8277	24.9551	23.985	25.8182	26.2	25.8738	26.1051	22.7674	21.7444	23.6556	23.5297	24.4511	24.2898	24.5992	24.3503	+	iBAQ Myotubes_Fam134bKO_iBAQ Myoblasts_Fam134bKO			+	iBAQ Myotubes_Fam134bKO_iBAQ Myotubes_Scramble	+	iBAQ Myotubes_Scramble_iBAQ Myoblasts_Scramble	48	48	43	57.9	57.9	52.6	93.39	0	271.66	25017000000	398	4.09262	2.95094e-06	+	1.91947	0.00165989	-2.07206	+	-3.55239	1.35834	0.313983	-1.00297	+	-2.54442	1.82239	0.00209693
27.8352	28.2612	27.3727	26.3708	27.9763	28.148	28.1308	27.6981	24.9898	24.3818	25.5956	26.5841	27.128	27.3744	27.4035	27.2703	+	iBAQ Myotubes_Fam134bKO_iBAQ Myoblasts_Fam134bKO			+	iBAQ Myotubes_Fam134bKO_iBAQ Myotubes_Scramble	+	iBAQ Myotubes_Scramble_iBAQ Myoblasts_Scramble	31	31	30	87.9	87.9	81.7	47.262	0	323.31	69036000000	648	3.3377	8.70275e-06	+	1.80611	0.0019336	-2.07218	+	-3.33918	0.594905	0.595858	-0.528322		-1.26091	2.16005	0.00125541
26.088	26.4006	25.4523	24.3784	26.0219	26.1013	26.0567	25.6805	23.4873	22.1469	23.8525	24.5436	25.1645	25.0864	25.1001	24.9893	+	iBAQ Myotubes_Fam134bKO_iBAQ Myoblasts_Fam134bKO			+	iBAQ Myotubes_Fam134bKO_iBAQ Myotubes_Scramble	+	iBAQ Myotubes_Scramble_iBAQ Myoblasts_Scramble	32	32	32	63.4	63.4	63.4	72.322	0	323.31	23455000000	357	2.86912	3.66369e-05	+	1.66372	0.00280667	-2.07228	+	-3.07898	0.365304	0.763433	-0.385275		-0.843633	1.68865	0.00272845
29.8958	30.172	29.6928	28.6548	29.537	29.6318	29.7807	29.7038	27.6441	26.8276	27.5201	28.129	29.1751	28.8756	28.8485	28.9181	+	iBAQ Myotubes_Fam134bKO_iBAQ Myoblasts_Fam134bKO			+	iBAQ Myotubes_Fam134bKO_iBAQ Myotubes_Scramble	+	iBAQ Myotubes_Scramble_iBAQ Myoblasts_Scramble	21	21	21	62.3	62.3	62.3	36.511	0	225.42	137350000000	616	4.30885	3.25336e-06	+	2.5507	0.000576041	-2.07367	+	-4.86315	0.0629582	0.96706	-0.0594702		-0.177374	2.65684	0.00081448
25.0741	25.7961	25.1936	23.7707	25.1317	25.1583	25.5253	24.8332	22.8141	22.0256	23.6606	23.0323	24.9355	24.6667	25.1501	24.6034	+	iBAQ Myotubes_Fam134bKO_iBAQ Myoblasts_Fam134bKO			+	iBAQ Myotubes_Fam134bKO_iBAQ Myotubes_Scramble	+	iBAQ Myotubes_Scramble_iBAQ Myoblasts_Scramble	14	14	14	53	53	53	46.575	0	159.79	9071600000	120	3.43387	7.87845e-06	+	2.05597	0.00116575	-2.07546	+	-3.81705	0.176211	0.886565	-0.203502		-0.452979	2.79014	0.000726867
21.9826	21.9915	21.718	20.1525	21.9866	22.1875	21.6152	22.2268	19.4965	18.332	19.5744	20.1358	21.2626	21.1766	20.9048	20.0985	+	iBAQ Myotubes_Fam134bKO_iBAQ Myoblasts_Fam134bKO			+	iBAQ Myotubes_Fam134bKO_iBAQ Myotubes_Scramble	+	iBAQ Myotubes_Scramble_iBAQ Myoblasts_Scramble	6	6	6	9.2	9.2	9.2	98.768	0	16.548	1720100000	31	3.18754	1.54839e-05	+	1.93034	0.00165439	-2.07645	+	-3.57313	0.545292	0.630746	-0.54288		-1.17392	1.72628	0.00257396
26.971	26.5828	26.5819	26.576	26.6815	27.1947	26.8127	26.4641	24.5273	24.238	24.9602	24.6799	25.4193	25.1025	25.2665	25.5267	+	iBAQ Myotubes_Fam134bKO_iBAQ Myoblasts_Fam134bKO			+	iBAQ Myotubes_Fam134bKO_iBAQ Myotubes_Scramble	+	iBAQ Myotubes_Scramble_iBAQ Myoblasts_Scramble	6	6	6	60	60	60	15.344	0	25.547	8241300000	74	7.16086	0	+	4.59914	0	-2.07659	+	-11.5628	0.247011	0.840075	-0.110344		-0.606793	2.20433	0.00127767
25.2124	25.7742	25.2684	23.7543	25.1102	24.7589	24.8165	24.8192	23.4995	21.2523	23.4832	23.4635	24.2684	24.1932	24.6153	23.9315	+	iBAQ Myotubes_Fam134bKO_iBAQ Myoblasts_Fam134bKO			+	iBAQ Myotubes_Fam134bKO_iBAQ Myotubes_Scramble	+	iBAQ Myotubes_Scramble_iBAQ Myoblasts_Scramble	27	27	23	43.1	43.1	37.2	96.891	0	185.13	14553000000	224	2.2226	0.000150674	+	1.58526	0.00342337	-2.0777	+	-2.93886	0.105162	0.936854	0.126122		0.285388	1.21903	0.00841503
25.343	25.5584	24.431	23.5323	25.3098	25.7946	25.4704	25.4945	23.022	21.1792	23.2977	23.0432	24.3079	24.0254	24.5315	24.2581	+	iBAQ Myotubes_Fam134bKO_iBAQ Myoblasts_Fam134bKO			+	iBAQ Myotubes_Fam134bKO_iBAQ Myotubes_Scramble	+	iBAQ Myotubes_Scramble_iBAQ Myoblasts_Scramble	18	18	18	57.4	57.4	57.4	34.732	0	54.88	7781200000	139	3.25981	9.51626e-06	+	1.6668	0.00278768	-2.08064	+	-3.08454	0.845737	0.477087	-0.801192		-1.68663	1.77847	0.00227154
22.9812	23.9075	23.0575	21.0829	23.9321	24.177	23.748	23.7935	20.5112	19.5831	20.8655	21.7391	21.1202	21.726	22.2575	22.2057	+	iBAQ Myotubes_Fam134bKO_iBAQ Myoblasts_Fam134bKO			+	iBAQ Myotubes_Fam134bKO_iBAQ Myotubes_Scramble	+	iBAQ Myotubes_Scramble_iBAQ Myoblasts_Scramble	36	36	36	25.1	25.1	25.1	198.92	0	200.95	10358000000	165	3.18782	1.54919e-05	+	1.50438	0.00403183	-2.08254	+	-2.79657	0.981673	0.437284	-1.15537		-1.91274	1.16797	0.00976673
24.3988	25.3685	24.5486	23.1618	24.1997	23.9986	23.7568	24.0332	21.8333	21.8463	22.2952	23.1705	23.8546	23.966	24.067	23.4303	+	iBAQ Myotubes_Fam134bKO_iBAQ Myoblasts_Fam134bKO			+	iBAQ Myotubes_Fam134bKO_iBAQ Myotubes_Scramble			17	17	17	26.5	26.5	26.5	76.429	0	51.659	8973600000	134	2.87502	3.48481e-05	+	2.0304	0.00128977	-2.08315	+	-3.76678	0.343557	0.771938	0.372367		0.801586	2.38352	0.00113831
27.1089	27.171	27.0985	25.6401	27.0479	27.0113	27.0289	26.7405	24.6006	24.0235	25.1	24.9514	25.9789	25.9096	26.5333	25.9929	+	iBAQ Myotubes_Fam134bKO_iBAQ Myoblasts_Fam134bKO			+	iBAQ Myotubes_Fam134bKO_iBAQ Myotubes_Scramble	+	iBAQ Myotubes_Scramble_iBAQ Myoblasts_Scramble	16	16	16	70.8	70.8	70.8	31.253	0	135.2	21283000000	199	4.16017	3.0453e-06	+	2.48577	0.000583705	-2.08574	+	-4.71716	0.213086	0.862253	-0.202493		-0.534474	2.66814	0.000832562
17.8998	18.129	18.1393	17.278	17.7779	17.7982	18.1848	18.3877	15.344	16.9132	15.1416	15.7015	16.0273	16.1454	16.4905	17.571	+	iBAQ Myotubes_Fam134bKO_iBAQ Myoblasts_Fam134bKO			+	iBAQ Myotubes_Fam134bKO_iBAQ Myotubes_Scramble	+	iBAQ Myotubes_Scramble_iBAQ Myoblasts_Scramble	2	1	1	2.8	1.5	1.5	79.434	0.00078333	2.4593	92414000	1	3.43439	7.88066e-06	+	2.47193	0.000596323	-2.08644	+	-4.68641	0.291313	0.8099	-0.175613		-0.697991	0.72166	0.0432131
23.2721	23.6681	23.0094	21.6451	23.4606	23.9945	23.7048	23.7998	20.7404	20.1284	20.8595	21.5154	22.8119	22.6876	23.0535	23.183	+	iBAQ Myotubes_Fam134bKO_iBAQ Myoblasts_Fam134bKO			+	iBAQ Myotubes_Fam134bKO_iBAQ Myotubes_Scramble	+	iBAQ Myotubes_Scramble_iBAQ Myoblasts_Scramble	19	19	18	22.6	22.6	21.4	112.66	0	66.572	4483300000	109	4.33869	1.65358e-06	+	2.14291	0.00095302	-2.08773	+	-3.99057	0.948116	0.446232	-0.841251		-1.85701	3.35473	0.00073494
29.2156	29.5429	28.8914	27.9877	29.0192	29.1728	28.8927	29.0436	26.5178	26.5911	26.7776	27.3985	27.9641	28.068	28.3768	27.6611	+	iBAQ Myotubes_Fam134bKO_iBAQ Myoblasts_Fam134bKO			+	iBAQ Myotubes_Fam134bKO_iBAQ Myotubes_Scramble	+	iBAQ Myotubes_Scramble_iBAQ Myoblasts_Scramble	21	21	21	87	87	87	31.461	0	323.31	77529000000	581	4.59009	0	+	2.76006	0.000405827	-2.08814	+	-5.35425	0.136468	0.916998	-0.122677		-0.361165	2.52783	0.000966343
24.0212	25.7672	25.5529	22.8206	25.3284	25.7345	25.0223	24.8186	22.923	21.8573	22.6588	22.3661	23.6138	23.5717	24.0217	22.6629	+	iBAQ Myotubes_Fam134bKO_iBAQ Myoblasts_Fam134bKO			+	iBAQ Myotubes_Fam134bKO_iBAQ Myotubes_Scramble	+	iBAQ Myotubes_Scramble_iBAQ Myoblasts_Scramble	37	5	5	72.1	7.6	7.6	37.117	0	31.297	5842400000	67	2.68592	5.52339e-05	+	1.54311	0.00370885	-2.08915	+	-2.86445	0.422177	0.712734	-0.6855		-0.951076	1.49046	0.0040156
26.4173	26.6429	25.6834	25.7716	26.7155	26.8823	26.5025	26.4254	24.0398	23.1751	24.1945	24.7492	25.7297	25.759	26.0497	25.7642	+	iBAQ Myotubes_Fam134bKO_iBAQ Myoblasts_Fam134bKO			+	iBAQ Myotubes_Fam134bKO_iBAQ Myotubes_Scramble	+	iBAQ Myotubes_Scramble_iBAQ Myoblasts_Scramble	24	24	24	56.5	56.5	56.5	64.124	0	281.79	30092000000	357	5.0131	0	+	2.68923	0.000455253	-2.08917	+	-5.18451	1.00019	0.428718	-0.502624		-1.9435	2.75394	0.000736067
23.9627	24.4885	24.1849	22.6251	24.2531	24.6913	24.4471	24.2946	21.5972	20.1214	22.4633	22.7209	22.8832	23.9152	23.2929	22.642	+	iBAQ Myotubes_Fam134bKO_iBAQ Myoblasts_Fam134bKO			+	iBAQ Myotubes_Fam134bKO_iBAQ Myotubes_Scramble	+	iBAQ Myotubes_Scramble_iBAQ Myoblasts_Scramble	57	57	57	35.8	35.8	35.8	213.74	0	162.13	21548000000	322	2.6549	5.57276e-05	+	1.57355	0.00349399	-2.08958	+	-2.91813	0.695326	0.53581	-0.606246		-1.43356	1.18157	0.00935413
25.9369	25.3692	25.0484	23.6676	25.2967	25.2356	24.8227	25.1008	22.9477	22.0444	23.5225	23.1474	24.0545	24.0129	24.4609	24.2199	+	iBAQ Myotubes_Fam134bKO_iBAQ Myoblasts_Fam134bKO			+	iBAQ Myotubes_Fam134bKO_iBAQ Myotubes_Scramble	+	iBAQ Myotubes_Scramble_iBAQ Myoblasts_Scramble	14	14	14	32.9	32.9	32.9	46.379	0	39.698	9492500000	126	3.14691	1.82602e-05	+	1.96103	0.00147553	-2.09001	+	-3.632	0.0791152	0.957621	-0.108414		-0.219604	2.07471	0.0013913
27.255	27.3419	26.9004	25.2201	27.1553	27.6604	27.3249	27.3462	24.6542	23.489	24.5218	25.6885	26.3538	26.3355	26.4955	26.5278	+	iBAQ Myotubes_Fam134bKO_iBAQ Myoblasts_Fam134bKO			+	iBAQ Myotubes_Fam134bKO_iBAQ Myotubes_Scramble	+	iBAQ Myotubes_Scramble_iBAQ Myoblasts_Scramble	16	16	16	39.6	39.6	39.6	50.964	0	76.663	33462000000	294	3.23448	1.04987e-05	+	1.68864	0.00269079	-2.09099	+	-3.12396	0.655921	0.557667	-0.692358		-1.36628	2.18031	0.00128195
21.5656	22.8202	22.8532	20.2527	22.0376	22.3903	22.4858	22.37	19.3094	18.9323	20.5333	20.3511	21.0128	21.477	21.9645	20.9752	+	iBAQ Myotubes_Fam134bKO_iBAQ Myoblasts_Fam134bKO			+	iBAQ Myotubes_Fam134bKO_iBAQ Myotubes_Scramble	+	iBAQ Myotubes_Scramble_iBAQ Myoblasts_Scramble	12	12	12	28.8	28.8	28.8	69.763	0	30.982	1724400000	29	2.50969	8.09889e-05	+	1.54126	0.00374127	-2.0914	+	-2.86119	0.300462	0.80317	-0.448004		-0.716419	1.87362	0.00181643
21.4871	21.4645	21.3175	19.3018	21.0858	21.6165	20.6601	20.9134	18.4106	18.1817	18.7858	19.8209	19.8272	19.8832	20.1924	20.0037	+	iBAQ Myotubes_Fam134bKO_iBAQ Myoblasts_Fam134bKO			+	iBAQ Myotubes_Fam134bKO_iBAQ Myotubes_Scramble	+	iBAQ Myotubes_Scramble_iBAQ Myoblasts_Scramble	6	6	6	11.8	11.8	11.8	80.741	0	42.039	1070800000	24	2.7424	5.17829e-05	+	1.75933	0.00225946	-2.093	+	-3.25282	0.11507	0.928616	-0.176193		-0.309736	1.71351	0.00261153
19.7943	20.3305	18.5984	17.1978	18.1107	19.5113	20.4044	20.3143	18.3262	16.2781	16.6486	16.2957	17.6858	17.0816	17.5582	17.1676	+	iBAQ Myotubes_Fam134bKO_iBAQ Myoblasts_Fam134bKO					+	iBAQ Myotubes_Scramble_iBAQ Myoblasts_Scramble	2	2	2	6.3	6.3	6.3	84.253	0	4.2229	226570000	2	2.11431	0.000186569	+	1.31125	0.00673585	-2.09311	+	-2.46425	0.287957	0.812552	-0.604915		-0.691197	NaN	1
18.765	19.7564	18.8567	17.2035	18.4202	21.1694	20.0555	20.1881	16.1559	16.5653	16.3615	17.1249	16.8638	17.1371	17.0423	17.3511	+	iBAQ Myotubes_Fam134bKO_iBAQ Myoblasts_Fam134bKO					+	iBAQ Myotubes_Scramble_iBAQ Myoblasts_Scramble	2	2	2	6	6	6	54.164	0	4.0568	186160000	6	3.56075	5.93648e-06	+	1.98334	0.00141085	-2.09352	+	-3.67509	0.845977	0.477002	-1.31288		-1.68703	NaN	1
25.3513	24.4237	25.4372	24.9792	25.3372	25.0496	25.7661	25.4178	22.6239	22.6743	22.6035	23.9152	24.209	24.3075	24.5612	24.7243	+	iBAQ Myotubes_Fam134bKO_iBAQ Myoblasts_Fam134bKO			+	iBAQ Myotubes_Fam134bKO_iBAQ Myotubes_Scramble	+	iBAQ Myotubes_Scramble_iBAQ Myoblasts_Scramble	2	2	2	23.9	23.9	23.9	10.139	0	4.4137	1352400000	34	4.65385	0	+	2.73795	0.000397149	-2.09362	+	-5.30087	0.594306	0.595405	-0.344784		-1.25986	2.3311	0.00117309
28.9062	29.1209	28.6162	27.2407	28.7129	28.9749	28.8057	28.7203	26.6116	25.2104	26.6619	27.0053	28.2546	28.1404	28.1324	27.9902	+	iBAQ Myotubes_Fam134bKO_iBAQ Myoblasts_Fam134bKO			+	iBAQ Myotubes_Fam134bKO_iBAQ Myotubes_Scramble	+	iBAQ Myotubes_Scramble_iBAQ Myoblasts_Scramble	29	29	0	77	77	0	33.563	0	269.83	86619000000	831	3.45221	7.95229e-06	+	1.95365	0.00152339	-2.0987	+	-3.6178	0.331494	0.781176	-0.332435		-0.778004	2.33306	0.00117444
26.8352	27.7431	27.0587	26.089	27.0403	27.2194	27.1334	26.7437	24.631	24.3805	25.2447	25.067	25.8918	25.6473	26.0999	25.2032	+	iBAQ Myotubes_Fam134bKO_iBAQ Myoblasts_Fam134bKO			+	iBAQ Myotubes_Fam134bKO_iBAQ Myotubes_Scramble	+	iBAQ Myotubes_Scramble_iBAQ Myoblasts_Scramble	10	10	10	49.8	49.8	49.8	24.575	0	134.96	8745000000	124	4.42211	0	+	2.75013	0.000401648	-2.1007	+	-5.33022	0.106342	0.936058	-0.102695		-0.288306	1.72207	0.0025788
30.47	30.2376	30.7078	28.5554	30.3677	30.7701	31.0405	29.1015	27.5159	27.372	27.8617	28.8134	29.66	29.4725	28.8469	29.7915	+	iBAQ Myotubes_Fam134bKO_iBAQ Myoblasts_Fam134bKO			+	iBAQ Myotubes_Fam134bKO_iBAQ Myotubes_Scramble	+	iBAQ Myotubes_Scramble_iBAQ Myoblasts_Scramble	8	8	8	31.7	31.7	31.7	11.43	0	114.33	44968000000	261	2.49141	8.20469e-05	+	1.9362	0.00164941	-2.10197	+	-3.58434	0.19876	0.871293	-0.327201		-0.503195	2.15866	0.00125195
22.8346	23.356	22.7833	22.1153	22.9668	22.7493	22.1663	22.4585	20.9655	18.3507	21.4783	21.8823	21.8019	22.204	22.7133	22.091	+	iBAQ Myotubes_Fam134bKO_iBAQ Myoblasts_Fam134bKO			+	iBAQ Myotubes_Fam134bKO_iBAQ Myotubes_Scramble	+	iBAQ Myotubes_Scramble_iBAQ Myoblasts_Scramble	4	4	3	12.5	12.5	8.9	57.021	0	40.526	1355200000	29	1.68931	0.000508106	+	1.34328	0.00608093	-2.10307	+	-2.51873	0.246989	0.839761	0.187049		0.606747	0.959044	0.0182948
27.3871	27.9391	26.8299	26.1591	27.7617	27.9102	27.8482	27.7419	24.8983	23.9914	25.0118	25.9995	26.9035	27.1984	27.0531	27.06	+	iBAQ Myotubes_Fam134bKO_iBAQ Myoblasts_Fam134bKO			+	iBAQ Myotubes_Fam134bKO_iBAQ Myotubes_Scramble	+	iBAQ Myotubes_Scramble_iBAQ Myoblasts_Scramble	24	24	23	83.2	83.2	78.6	27.411	0	163.71	34209000000	380	4.09623	2.95639e-06	+	2.02402	0.00134202	-2.10353	+	-3.75429	0.987873	0.434804	-0.736753		-1.92304	2.6135	0.000908163
21.4196	21.9344	20.4531	19.728	21.0385	21.7013	21.892	21.724	17.6377	17.8647	19.0838	20.5318	20.3978	20.2316	21.0405	20.5409	+	iBAQ Myotubes_Fam134bKO_iBAQ Myoblasts_Fam134bKO			+	iBAQ Myotubes_Fam134bKO_iBAQ Myotubes_Scramble	+	iBAQ Myotubes_Scramble_iBAQ Myoblasts_Scramble	10	10	10	15.6	15.6	15.6	105.25	0	41.217	1604000000	32	2.38654	0.000100639	+	1.35755	0.00593627	-2.10427	+	-2.54307	0.638903	0.567356	-0.70517		-1.33705	1.37906	0.00540073
25.5446	26.7141	25.9463	24.0588	25.8887	26.6106	25.8403	25.8521	22.6358	22.3285	23.7675	25.112	24.6126	24.6209	25.7785	24.8089	+	iBAQ Myotubes_Fam134bKO_iBAQ Myoblasts_Fam134bKO			+	iBAQ Myotubes_Fam134bKO_iBAQ Myotubes_Scramble	+	iBAQ Myotubes_Scramble_iBAQ Myoblasts_Scramble	10	10	10	72.5	72.5	72.5	15.674	0	48.51	7271300000	94	2.04697	0.000225708	+	1.33135	0.00631889	-2.10498	+	-2.49841	0.352391	0.768903	-0.481967		-0.818737	1.13382	0.0107696
29.2645	29.8672	29.0213	28.5451	29.3074	29.519	29.4117	29.2507	26.7132	26.4137	27.1535	27.9952	28.1186	28.141	28.2549	28.3263	+	iBAQ Myotubes_Fam134bKO_iBAQ Myoblasts_Fam134bKO			+	iBAQ Myotubes_Fam134bKO_iBAQ Myotubes_Scramble	+	iBAQ Myotubes_Scramble_iBAQ Myoblasts_Scramble	14	13	13	70.8	65.1	65.1	21.45	0	101.6	57663000000	394	4.46787	0	+	2.51386	0.000560331	-2.10562	+	-4.77995	0.293562	0.808767	-0.197629		-0.702533	1.77606	0.00229677
26.1093	26.182	26.2634	25.0299	26.2814	26.62	26.2863	26.2764	23.879	23.2157	24.2729	23.7929	25.3823	25.2277	25.5383	25.4644	+	iBAQ Myotubes_Fam134bKO_iBAQ Myoblasts_Fam134bKO			+	iBAQ Myotubes_Fam134bKO_iBAQ Myotubes_Scramble	+	iBAQ Myotubes_Scramble_iBAQ Myoblasts_Scramble	9	9	9	65.2	65.2	65.2	15.261	0	30.875	6793400000	96	5.48515	0	+	2.93785	0.000357542	-2.10601	+	-5.79767	0.765943	0.502239	-0.469883		-1.55298	3.3976	0.000787097
27.2137	27.7754	27.0167	26.2609	27.563	27.7851	27.5772	27.6125	24.7574	24.1534	25.0858	25.8441	26.0551	25.9292	26.1561	26.1581	+	iBAQ Myotubes_Fam134bKO_iBAQ Myoblasts_Fam134bKO			+	iBAQ Myotubes_Fam134bKO_iBAQ Myotubes_Scramble	+	iBAQ Myotubes_Scramble_iBAQ Myoblasts_Scramble	61	61	45	68.3	68.3	52.8	104.02	0	323.31	93137000000	939	4.65608	0	+	2.37296	0.000687179	-2.10652	+	-4.47013	0.907804	0.453026	-0.56778		-1.79001	1.69035	0.00271479
25.3021	25.818	25.8838	23.7953	26.1103	26.0083	25.9582	25.8274	22.5841	22.3771	23.1144	24.2933	24.8502	24.8464	25.0751	24.4638	+	iBAQ Myotubes_Fam134bKO_iBAQ Myoblasts_Fam134bKO			+	iBAQ Myotubes_Fam134bKO_iBAQ Myotubes_Scramble	+	iBAQ Myotubes_Scramble_iBAQ Myoblasts_Scramble	23	23	23	48.9	48.9	48.9	61.461	0	137.8	15049000000	168	3.42619	7.84753e-06	+	1.75788	0.00227112	-2.10757	+	-3.25015	0.785601	0.49462	-0.776257		-1.58601	2.06448	0.00141294
33.4082	33.6277	32.6503	32.6777	33.1341	33.4288	33.3354	33.224	30.7046	30.5598	30.8829	31.7793	32.0917	32.1236	32.1251	32.1264	+	iBAQ Myotubes_Fam134bKO_iBAQ Myoblasts_Fam134bKO			+	iBAQ Myotubes_Fam134bKO_iBAQ Myotubes_Scramble	+	iBAQ Myotubes_Scramble_iBAQ Myoblasts_Scramble	22	22	9	75.6	75.6	33.3	17.951	0	323.31	646620000000	2188	5.23292	0	+	2.89195	0.000368328	-2.10928	+	-5.68075	0.308685	0.797338	-0.189617		-0.732874	2.21666	0.00126709
25.2018	25.3082	24.5912	24.1097	24.9472	25.5494	25.1704	25.3014	22.2583	21.6123	22.7406	24.1608	24.9856	24.6092	24.5677	23.6073	+	iBAQ Myotubes_Fam134bKO_iBAQ Myoblasts_Fam134bKO			+	iBAQ Myotubes_Fam134bKO_iBAQ Myotubes_Scramble	+	iBAQ Myotubes_Scramble_iBAQ Myoblasts_Scramble	14	14	14	50.7	50.7	50.7	49.61	0	145.82	7461500000	130	2.95508	2.79047e-05	+	1.87242	0.0017875	-2.10974	+	-3.4632	0.694327	0.535408	-0.439353		-1.43186	1.52988	0.00366287
26.0155	25.0705	25.3674	24.9749	25.4621	25.7336	25.9834	25.5041	23.4131	22.4914	23.1898	23.8928	24.3482	24.3626	24.8325	24.3115	+	iBAQ Myotubes_Fam134bKO_iBAQ Myoblasts_Fam134bKO			+	iBAQ Myotubes_Fam134bKO_iBAQ Myotubes_Scramble	+	iBAQ Myotubes_Scramble_iBAQ Myoblasts_Scramble	24	1	0	91.6	5	0	22.372	0.00031883	2.8385	7966600000	58	4.96132	0	+	2.87528	0.000363006	-2.1103	+	-5.63871	0.554029	0.623338	-0.313704		-1.18933	2.07044	0.00138721
26.5476	26.8126	26.2215	24.7965	26.1812	26.6469	26.3455	26.1178	23.8538	23.1324	24.4393	24.5075	25.0378	25.1661	25.0071	24.9232	+	iBAQ Myotubes_Fam134bKO_iBAQ Myoblasts_Fam134bKO			+	iBAQ Myotubes_Fam134bKO_iBAQ Myotubes_Scramble	+	iBAQ Myotubes_Scramble_iBAQ Myoblasts_Scramble	37	37	37	49.9	49.9	49.9	83.549	0	262.05	35718000000	441	3.55962	5.9312e-06	+	2.06285	0.00117048	-2.1113	+	-3.83064	0.19344	0.873343	-0.228296		-0.49146	1.75729	0.00241127
24.1875	24.7802	23.8392	22.9195	23.7168	24.39	23.7549	23.6353	21.8445	21.0173	22.288	22.1244	23.0428	23.0361	23.2811	23.5684	+	iBAQ Myotubes_Fam134bKO_iBAQ Myoblasts_Fam134bKO			+	iBAQ Myotubes_Fam134bKO_iBAQ Myotubes_Scramble	+	iBAQ Myotubes_Scramble_iBAQ Myoblasts_Scramble	36	36	36	41.2	41.2	41.2	137.52	0	130.24	12303000000	226	3.4895	8.02983e-06	+	2.33752	0.000715401	-2.11306	+	-4.39421	0.0470248	0.974451	0.0573492		0.134537	2.42064	0.0010162
24.0471	24.9313	24.5566	23.3865	24.9811	25.1926	24.5571	24.8221	22.0857	21.3376	22.1276	22.9174	24.2481	23.9334	24.2651	24.2492	+	iBAQ Myotubes_Fam134bKO_iBAQ Myoblasts_Fam134bKO			+	iBAQ Myotubes_Fam134bKO_iBAQ Myotubes_Scramble	+	iBAQ Myotubes_Scramble_iBAQ Myoblasts_Scramble	33	30	4	45.9	43.5	8.1	96.852	0	190.53	14096000000	217	4.63326	0	+	2.40834	0.000684589	-2.1133	+	-4.54673	0.929083	0.447545	-0.657848		-1.82539	3.08574	0.000523636
24.5463	24.8688	24.4616	22.9927	24.4583	24.9217	24.9203	24.4629	22.1473	21.2264	22.1769	22.8564	23.5381	24.0851	24.2093	23.2693	+	iBAQ Myotubes_Fam134bKO_iBAQ Myoblasts_Fam134bKO			+	iBAQ Myotubes_Fam134bKO_iBAQ Myotubes_Scramble	+	iBAQ Myotubes_Scramble_iBAQ Myoblasts_Scramble	31	31	31	37.4	37.4	37.4	125.78	0	293.54	14036000000	191	3.54859	7.07756e-06	+	2.12467	0.00101803	-2.11562	+	-3.95383	0.492874	0.667991	-0.473423		-1.08042	2.22702	0.00128223
25.8425	26.1698	25.6725	24.9092	26.0867	26.6621	25.9514	25.8285	23.2623	22.6697	23.7796	24.4185	25.2756	25.1938	24.8566	24.5302	+	iBAQ Myotubes_Fam134bKO_iBAQ Myoblasts_Fam134bKO			+	iBAQ Myotubes_Fam134bKO_iBAQ Myotubes_Scramble	+	iBAQ Myotubes_Scramble_iBAQ Myoblasts_Scramble	12	12	12	55.8	55.8	55.8	33.073	0	169.51	12775000000	138	4.09624	2.95749e-06	+	2.44068	0.000606768	-2.11601	+	-4.61743	0.728607	0.520438	-0.483654		-1.49	1.88932	0.00178539
33.9866	34.1611	33.7656	32.9746	34.0554	34.1219	34.2443	34.0866	31.9622	30.4045	31.958	32.0988	32.7324	32.7776	32.7714	32.572	+	iBAQ Myotubes_Fam134bKO_iBAQ Myoblasts_Fam134bKO			+	iBAQ Myotubes_Fam134bKO_iBAQ Myotubes_Scramble	+	iBAQ Myotubes_Scramble_iBAQ Myoblasts_Scramble	35	35	29	98.2	98.2	83.1	18.559	0	323.31	1770100000000	2946	4.41134	0	+	2.3458	0.000721288	-2.11613	+	-4.41188	0.750781	0.50884	-0.405066		-1.52744	1.47002	0.00431644
26.9307	27.5412	26.5951	26.3727	27.0191	27.5741	27.3638	27.4151	24.6203	24.0918	25.001	25.2585	26.5754	26.064	26.6659	26.5602	+	iBAQ Myotubes_Fam134bKO_iBAQ Myoblasts_Fam134bKO			+	iBAQ Myotubes_Fam134bKO_iBAQ Myotubes_Scramble	+	iBAQ Myotubes_Scramble_iBAQ Myoblasts_Scramble	38	38	38	56	56	56	61.249	0	254.64	43990000000	511	5.26422	0	+	2.97519	0.000305699	-2.117	+	-5.89409	0.869097	0.466376	-0.483104		-1.72559	3.01143	0.000537975
23.8273	24.1304	23.0604	22.1008	24.2061	24.3805	24.5921	25.0111	21.1889	20.651	21.1306	21.678	22.9428	22.6321	22.8403	22.5796	+	iBAQ Myotubes_Fam134bKO_iBAQ Myoblasts_Fam134bKO			+	iBAQ Myotubes_Fam134bKO_iBAQ Myotubes_Scramble	+	iBAQ Myotubes_Scramble_iBAQ Myoblasts_Scramble	33	33	33	45.5	45.5	45.5	115.43	0	218.68	9425800000	174	4.92918	0	+	2.26536	0.000774021	-2.1176	+	-4.24196	1.39888	0.297367	-1.26772	+	-2.61386	3.37141	0.00076489
20.3727	19.7658	18.2148	17.6872	20.4526	21.3804	18.9983	19.1745	18.3518	16.2532	16.7884	16.1746	19.7191	18.938	18.211	18.8165	+	iBAQ Myotubes_Fam134bKO_iBAQ Myoblasts_Fam134bKO			+	iBAQ Myotubes_Fam134bKO_iBAQ Myotubes_Scramble	+	iBAQ Myotubes_Scramble_iBAQ Myoblasts_Scramble	24	10	9	16.9	8.8	8.1	213.92	0	14.263	894310000	16	2.10326	0.000193897	+	1.39936	0.00526235	-2.11812	+	-2.61468	0.543424	0.631411	-0.991328		-1.17062	1.85105	0.00197225
24.9466	25.4327	24.0741	24.0848	25.1104	25.2869	25.2249	24.782	22.0247	21.7607	22.658	23.6209	23.7712	23.3535	23.134	23.5803	+	iBAQ Myotubes_Fam134bKO_iBAQ Myoblasts_Fam134bKO			+	iBAQ Myotubes_Fam134bKO_iBAQ Myotubes_Scramble	+	iBAQ Myotubes_Scramble_iBAQ Myoblasts_Scramble	28	28	28	50.4	50.4	50.4	69.372	0	106.1	12632000000	215	3.92695	2.75767e-06	+	2.13664	0.000989064	-2.11852	+	-3.97791	0.627986	0.57766	-0.466456		-1.31823	1.13281	0.0108188
27.1526	27.1567	26.9929	26.1917	26.4539	26.9188	26.0875	26.5852	24.7911	24.6782	24.7831	24.7674	26.6475	25.3549	24.7943	25.6872	+	iBAQ Myotubes_Fam134bKO_iBAQ Myoblasts_Fam134bKO			+	iBAQ Myotubes_Fam134bKO_iBAQ Myotubes_Scramble	+	iBAQ Myotubes_Scramble_iBAQ Myoblasts_Scramble	4	4	4	60.7	60.7	60.7	12.483	0	39.409	6221200000	55	3.68743	6.23636e-06	+	4.01416	0	-2.11852	+	-9.13495	0.594231	0.595304	0.362134		1.25974	1.1683	0.00977099
25.3634	26.2483	25.4778	24.6245	25.5418	26.2307	25.8916	25.9347	23.3836	22.4675	23.1653	24.2233	24.408	24.2353	23.861	24.6425	+	iBAQ Myotubes_Fam134bKO_iBAQ Myoblasts_Fam134bKO			+	iBAQ Myotubes_Fam134bKO_iBAQ Myotubes_Scramble	+	iBAQ Myotubes_Scramble_iBAQ Myoblasts_Scramble	31	31	31	46.4	46.4	46.4	69.622	0	211.68	20252000000	373	4.10559	2.9773e-06	+	2.29919	0.000760399	-2.11856	+	-4.31296	0.62042	0.58051	-0.471199		-1.30517	1.30738	0.00670748
22.1061	21.7322	20.7651	19.2701	19.9613	21.6344	16.6184	19.9631	18.3752	17.7503	19.3659	19.9069	20.6322	21.2252	21.6128	19.0492	+	iBAQ Myotubes_Fam134bKO_iBAQ Myoblasts_Fam134bKO			+	iBAQ Myotubes_Fam134bKO_iBAQ Myotubes_Scramble			2	2	2	10	10	10	34.899	0	3.7839	283320000	6	0.718841	0.0104811	+	1.42495	0.00485923	-2.11881	+	-2.65873	0.537503	0.633702	1.42408		1.16013	1.26964	0.00742319
24.2871	24.5124	23.8207	23.072	24.9737	24.1493	23.7523	23.7458	22.2777	20.7523	21.7884	22.3965	22.8577	22.6133	22.9573	22.5742	+	iBAQ Myotubes_Fam134bKO_iBAQ Myoblasts_Fam134bKO			+	iBAQ Myotubes_Fam134bKO_iBAQ Myotubes_Scramble	+	iBAQ Myotubes_Scramble_iBAQ Myoblasts_Scramble	9	9	9	25.5	25.5	25.5	49.35	0	38.304	3651600000	64	3.54268	7.0609e-06	+	2.29962	0.00076066	-2.11937	+	-4.31385	0.215841	0.861188	-0.232167		-0.540436	1.30549	0.00673232
25.2188	24.8841	23.8188	23.6754	24.6752	25.6159	25.1989	25.3673	22.4245	21.9706	22.1396	22.581	24.2185	23.9641	24.1097	23.3248	+	iBAQ Myotubes_Fam134bKO_iBAQ Myoblasts_Fam134bKO			+	iBAQ Myotubes_Fam134bKO_iBAQ Myotubes_Scramble	+	iBAQ Myotubes_Scramble_iBAQ Myoblasts_Scramble	11	11	11	37.2	37.2	37.2	31.845	0	30.971	5836900000	108	4.71491	0	+	2.69617	0.000409046	-2.12036	+	-5.20097	0.965084	0.44265	-0.815074		-1.88519	3.2688	0.00074036
25.323	25.9784	24.9459	24.2529	25.2117	25.8684	25.6157	25.2294	22.4076	21.9897	23.4472	24.1701	23.6008	24.5575	23.7716	24.014	+	iBAQ Myotubes_Fam134bKO_iBAQ Myoblasts_Fam134bKO			+	iBAQ Myotubes_Fam134bKO_iBAQ Myotubes_Scramble	+	iBAQ Myotubes_Scramble_iBAQ Myoblasts_Scramble	23	23	23	47.3	47.3	47.3	68.747	0	206.35	14720000000	200	3.11066	2.10263e-05	+	1.8728	0.00177755	-2.1214	+	-3.46391	0.396956	0.734031	-0.356239		-0.903848	0.93111	0.0202671
27.0664	27.4093	26.4907	25.6506	27.147	27.3505	27.3598	27.2067	24.5505	23.3001	25.2647	25.0117	25.6472	25.8002	25.5967	25.6807	+	iBAQ Myotubes_Fam134bKO_iBAQ Myoblasts_Fam134bKO			+	iBAQ Myotubes_Fam134bKO_iBAQ Myotubes_Scramble	+	iBAQ Myotubes_Scramble_iBAQ Myoblasts_Scramble	45	45	45	71.1	71.1	71.1	82.897	0	323.31	51738000000	587	3.85012	4.004e-06	+	1.97011	0.00143014	-2.12253	+	-3.64952	0.779705	0.496173	-0.611735		-1.57611	1.40324	0.00507799
25.3689	25.7426	25.1555	23.8967	24.4116	25.0746	24.6951	24.5964	23.3213	22.1313	23.0618	23.1586	24.2356	24.0948	24.3673	24.331	+	iBAQ Myotubes_Fam134bKO_iBAQ Myoblasts_Fam134bKO			+	iBAQ Myotubes_Fam134bKO_iBAQ Myotubes_Scramble	+	iBAQ Myotubes_Scramble_iBAQ Myoblasts_Scramble	19	19	19	67.8	67.8	67.8	38.249	0	87.476	7148800000	137	3.43524	7.8851e-06	+	2.34409	0.000719486	-2.12267	+	-4.40823	0.351694	0.769281	0.346489		0.817386	2.55667	0.000888889
29.5598	29.8203	29.5189	28.2568	29.2228	29.247	29.3732	29.1638	27.1069	26.3947	27.3873	27.7749	28.3531	28.2409	28.5114	28.1055	+	iBAQ Myotubes_Fam134bKO_iBAQ Myoblasts_Fam134bKO			+	iBAQ Myotubes_Fam134bKO_iBAQ Myotubes_Scramble	+	iBAQ Myotubes_Scramble_iBAQ Myoblasts_Scramble	21	21	21	87.8	87.8	87.8	20.021	0	297.73	88312000000	605	4.06589	2.91439e-06	+	2.45942	0.000587633	-2.123	+	-4.65871	0.0364796	0.979652	0.0372577		0.105479	2.01814	0.00150536
26.9553	26.7367	26.4372	24.9633	26.7057	27.2687	26.8648	26.952	24.0894	23.3487	23.872	25.2884	26.2683	25.769	26.4197	25.982	+	iBAQ Myotubes_Fam134bKO_iBAQ Myoblasts_Fam134bKO			+	iBAQ Myotubes_Fam134bKO_iBAQ Myotubes_Scramble	+	iBAQ Myotubes_Scramble_iBAQ Myoblasts_Scramble	31	16	16	78.3	49.5	49.5	49.035	0	314.47	24085000000	246	3.53748	7.04019e-06	+	1.88676	0.00178779	-2.1235	+	-3.49028	0.706099	0.531079	-0.674692		-1.45187	2.38869	0.00115028
26.0107	26.7137	26.1303	24.7308	25.6209	26.014	26.0664	25.82	23.5241	22.9852	24.2122	24.3598	24.9077	24.9697	25.0313	24.8771	+	iBAQ Myotubes_Fam134bKO_iBAQ Myoblasts_Fam134bKO			+	iBAQ Myotubes_Fam134bKO_iBAQ Myotubes_Scramble	+	iBAQ Myotubes_Scramble_iBAQ Myoblasts_Scramble	7	7	7	31.3	31.3	31.3	31.775	0	86.934	10779000000	161	3.50608	6.93241e-06	+	2.17005	0.000945635	-2.12606	+	-4.04556	0.0125971	0.994828	0.0160608		0.0373591	1.97961	0.00158349
23.6339	23.8408	23.9336	21.842	23.9079	24.0819	23.2359	23.0574	21.2552	21.1205	20.6682	21.6914	20.7278	22.724	22.2813	21.9441	+	iBAQ Myotubes_Fam134bKO_iBAQ Myoblasts_Fam134bKO			+	iBAQ Myotubes_Fam134bKO_iBAQ Myotubes_Scramble	+	iBAQ Myotubes_Scramble_iBAQ Myoblasts_Scramble	8	8	8	35.2	35.2	35.2	31.599	0	35.16	2041000000	67	2.7981	4.52551e-05	+	2.12898	0.00102233	-2.12873	+	-3.96249	0.1821	0.881911	-0.258224		-0.466217	0.759171	0.0371382
23.8924	24.5201	23.4259	22.2328	23.2337	24.2866	24.258	23.8791	22.0823	20.5175	21.3625	21.5918	21.0485	22.5411	21.9222	22.6542	+	iBAQ Myotubes_Fam134bKO_iBAQ Myoblasts_Fam134bKO					+	iBAQ Myotubes_Scramble_iBAQ Myoblasts_Scramble	15	15	15	39	39	39	58.279	0	94.593	2893500000	50	2.9795	2.70924e-05	+	1.96972	0.00144365	-2.12926	+	-3.64876	0.308073	0.797923	-0.396587		-0.731652	0.632847	0.0616131
18.4741	17.5877	17.9111	16.7712	17.8534	18.2036	18.7657	17.7751	15.6838	14.4275	16.4899	15.623	14.3399	16.2589	16.366	16.6284	+	iBAQ Myotubes_Fam134bKO_iBAQ Myoblasts_Fam134bKO					+	iBAQ Myotubes_Scramble_iBAQ Myoblasts_Scramble	9	9	9	5.3	5.3	5.3	238.18	0	8.441	270230000	9	2.93748	2.8715e-05	+	2.06951	0.00116197	-2.12995	+	-3.84382	0.503972	0.657787	-0.463451		-1.10037	NaN	1
23.3101	23.7982	23.0408	22.228	23.416	24.0999	24.0168	23.9045	20.6965	20.0757	21.2479	21.8355	22.7659	22.1885	22.735	22.8952	+	iBAQ Myotubes_Fam134bKO_iBAQ Myoblasts_Fam134bKO			+	iBAQ Myotubes_Fam134bKO_iBAQ Myotubes_Scramble	+	iBAQ Myotubes_Scramble_iBAQ Myoblasts_Scramble	39	39	33	28	28	22.9	194.75	0	142.29	11433000000	144	4.25362	3.17965e-06	+	2.27571	0.000782138	-2.13036	+	-4.2636	1.10068	0.387976	-0.765028		-2.11058	2.2096	0.00128453
20.7855	21.1527	21.4111	19.5019	21.4008	21.6709	21.7368	21.4942	19.1239	18.3487	17.8075	19.0379	21.0772	20.0011	20.8103	20.0474	+	iBAQ Myotubes_Fam134bKO_iBAQ Myoblasts_Fam134bKO			+	iBAQ Myotubes_Fam134bKO_iBAQ Myotubes_Scramble	+	iBAQ Myotubes_Scramble_iBAQ Myoblasts_Scramble	12	7	6	24.5	15.9	14.4	67.581	0	7.3444	898660000	24	4.00748	2.84192e-06	+	2.17856	0.00092375	-2.1333	+	-4.06288	1.03658	0.418573	-0.862886		-2.00395	2.44253	0.000925951
23.417	24.0365	23.1722	21.5336	23.6983	23.9015	23.8085	23.5133	21.0628	19.9894	21.2146	21.3537	22.9943	22.5034	22.658	21.5069	+	iBAQ Myotubes_Fam134bKO_iBAQ Myoblasts_Fam134bKO			+	iBAQ Myotubes_Fam134bKO_iBAQ Myotubes_Scramble	+	iBAQ Myotubes_Scramble_iBAQ Myoblasts_Scramble	22	22	22	24.9	24.9	24.9	134.57	0	109.42	7487000000	155	3.16893	1.53807e-05	+	1.86778	0.00182026	-2.13468	+	-3.45447	0.60457	0.590672	-0.690573		-1.27771	1.83145	0.00202862
23.7862	24.1748	23.5133	22.0524	23.9711	24.1917	24.0637	23.8097	21.522	20.1682	21.1721	22.1254	23.0302	22.9405	22.9222	22.4001	+	iBAQ Myotubes_Fam134bKO_iBAQ Myoblasts_Fam134bKO			+	iBAQ Myotubes_Fam134bKO_iBAQ Myotubes_Scramble	+	iBAQ Myotubes_Scramble_iBAQ Myoblasts_Scramble	49	49	43	39.8	39.8	36.6	160.01	0	273.13	13339000000	306	3.44831	7.94101e-06	+	1.86553	0.0018278	-2.13472	+	-3.45022	0.637075	0.569292	-0.627378		-1.3339	1.96032	0.00160811
28.6193	29.1882	28.4808	27.1428	28.4778	29.0368	28.8847	28.5219	26.2069	24.9844	26.4703	27.2048	26.9623	27.5454	27.8182	27.0066	+	iBAQ Myotubes_Fam134bKO_iBAQ Myoblasts_Fam134bKO			+	iBAQ Myotubes_Fam134bKO_iBAQ Myotubes_Scramble	+	iBAQ Myotubes_Scramble_iBAQ Myoblasts_Scramble	12	12	12	84.4	84.4	84.4	17.356	0	276.55	35271000000	314	3.03404	2.55465e-05	+	1.82934	0.00186517	-2.14116	+	-3.38241	0.353233	0.768876	-0.372512		-0.820365	1.15575	0.0100842
29.1417	29.4247	28.7247	27.4517	29.1091	29.5154	29.3575	29.3243	26.5034	25.678	26.8637	27.1268	27.9949	27.9102	28.2096	27.9708	+	iBAQ Myotubes_Fam134bKO_iBAQ Myoblasts_Fam134bKO			+	iBAQ Myotubes_Fam134bKO_iBAQ Myotubes_Scramble	+	iBAQ Myotubes_Scramble_iBAQ Myoblasts_Scramble	45	45	45	82.5	82.5	82.5	52.895	0	323.31	153930000000	1183	4.1194	2.9985e-06	+	2.13944	0.000951279	-2.14271	+	-3.98356	0.701723	0.533579	-0.64087		-1.44443	2.42839	0.000965246
21.3328	21.365	21.2073	19.4587	22.1166	21.0163	21.3262	21.1042	18.2942	18.6005	18.1935	19.7029	19.9519	20.1321	20.7355	19.3196	+	iBAQ Myotubes_Fam134bKO_iBAQ Myoblasts_Fam134bKO			+	iBAQ Myotubes_Fam134bKO_iBAQ Myotubes_Scramble	+	iBAQ Myotubes_Scramble_iBAQ Myoblasts_Scramble	3	3	3	4.4	4.4	4.4	83.1	0	6.5613	741200000	13	3.0978	2.29484e-05	+	2.00278	0.00136763	-2.14313	+	-3.71283	0.473992	0.678702	-0.549893		-1.04627	1.59458	0.00321389
28.9293	28.9849	28.1959	27.6838	28.6367	28.8874	28.6363	28.8988	26.1237	25.6581	26.4524	26.9809	27.3319	27.0763	27.5441	27.2791	+	iBAQ Myotubes_Fam134bKO_iBAQ Myoblasts_Fam134bKO			+	iBAQ Myotubes_Fam134bKO_iBAQ Myotubes_Scramble	+	iBAQ Myotubes_Scramble_iBAQ Myoblasts_Scramble	20	20	20	77.5	77.5	77.5	24.489	0	162.6	66249000000	506	4.87037	0	+	2.66625	0.000486052	-2.14474	+	-5.13024	0.441392	0.698631	-0.316308		-0.986648	1.84391	0.00200807
20.3925	21.0786	19.4959	18.6767	20.4231	20.76	20.3591	20.6008	17.4952	15.9925	18.7707	18.7976	19.256	18.8442	19.7414	19.1459	+	iBAQ Myotubes_Fam134bKO_iBAQ Myoblasts_Fam134bKO			+	iBAQ Myotubes_Fam134bKO_iBAQ Myotubes_Scramble	+	iBAQ Myotubes_Scramble_iBAQ Myoblasts_Scramble	7	6	3	8.7	7.5	3.7	103.15	0	10.588	757760000	18	2.35429	0.000107289	+	1.3549	0.00599958	-2.14693	+	-2.53854	0.546262	0.628984	-0.624806		-1.17563	1.12428	0.0110733
21.8922	21.479	21.7193	21.1426	21.2922	21.4146	20.9217	21.9189	20.0188	18.5779	19.0974	19.9476	21.1262	20.0528	21.1668	21.1115	+	iBAQ Myotubes_Fam134bKO_iBAQ Myoblasts_Fam134bKO			+	iBAQ Myotubes_Fam134bKO_iBAQ Myotubes_Scramble	+	iBAQ Myotubes_Scramble_iBAQ Myoblasts_Scramble	8	8	8	13.6	13.6	13.6	81.288	0	11.34	1082500000	25	3.56449	5.95061e-06	+	2.85925	0.000357427	-2.14787	+	-5.59851	0.269563	0.826794	0.171456		0.653641	1.78491	0.00228389
19.8369	20.5592	19.2082	18.89	20.533	20.9994	19.6431	17.6536	18.3761	16.2358	17.2346	18.0543	20.4379	19.6652	20.7585	19.7557	+	iBAQ Myotubes_Fam134bKO_iBAQ Myoblasts_Fam134bKO			+	iBAQ Myotubes_Fam134bKO_iBAQ Myotubes_Scramble			86	6	6	31.8	2.9	2.9	398.29	0	19.829	2094900000	31	1.97612	0.000255175	+	1.923	0.00164819	-2.14836	+	-3.55911	0.0349533	0.980069	-0.0836987		-0.101224	2.56773	0.000903739
25.3455	25.498	24.7578	23.6846	25.1583	25.3852	24.6524	25.0569	22.9358	21.6526	22.9706	23.1228	23.8805	24.1965	24.2474	23.8	+	iBAQ Myotubes_Fam134bKO_iBAQ Myoblasts_Fam134bKO			+	iBAQ Myotubes_Fam134bKO_iBAQ Myotubes_Scramble	+	iBAQ Myotubes_Scramble_iBAQ Myoblasts_Scramble	16	16	3	50.5	50.5	7.3	35.646	0	83.194	6701100000	99	3.56126	5.94177e-06	+	2.15914	0.000938059	-2.15103	+	-4.0234	0.220682	0.859455	-0.24171		-0.550873	2.03925	0.00149959
29.1271	29.7287	28.8397	27.9805	29.657	29.8625	29.5342	29.6412	26.8531	25.7671	27.0413	27.4095	28.0419	28.0253	28.112	27.7917	+	iBAQ Myotubes_Fam134bKO_iBAQ Myoblasts_Fam134bKO			+	iBAQ Myotubes_Fam134bKO_iBAQ Myotubes_Scramble	+	iBAQ Myotubes_Scramble_iBAQ Myoblasts_Scramble	46	46	3	64.9	64.9	5.7	64.279	0	323.31	166180000000	1161	4.59128	0	+	2.26701	0.000775579	-2.15125	+	-4.24541	1.05823	0.410665	-0.754695		-2.03994	1.8413	0.00200537
27.3	27.6721	27.071	25.7327	27.3277	27.7806	27.436	27.5931	24.7282	24.1949	25.0783	25.1687	25.6898	25.6751	25.9853	25.3629	+	iBAQ Myotubes_Fam134bKO_iBAQ Myoblasts_Fam134bKO			+	iBAQ Myotubes_Fam134bKO_iBAQ Myotubes_Scramble	+	iBAQ Myotubes_Scramble_iBAQ Myoblasts_Scramble	58	58	8	65.1	65.1	10	94.859	0	323.31	79728000000	846	4.64589	0	+	2.39379	0.000675383	-2.15144	+	-4.51513	0.653133	0.557418	-0.590411		-1.3615	1.88027	0.00179382
21.9083	23.2288	22.2338	20.904	22.6368	22.7246	22.451	22.4352	19.1891	19.3037	20.5894	20.5829	21.1379	21.6234	21.9458	21.2687	+	iBAQ Myotubes_Fam134bKO_iBAQ Myoblasts_Fam134bKO			+	iBAQ Myotubes_Fam134bKO_iBAQ Myotubes_Scramble	+	iBAQ Myotubes_Scramble_iBAQ Myoblasts_Scramble	13	13	13	20.9	20.9	20.9	94.525	0	37.232	2728700000	59	3.29579	8.5699e-06	+	1.88821	0.0017772	-2.15248	+	-3.49303	0.4585	0.6876	-0.493144		-1.01805	1.9883	0.00155616
24.4349	24.8753	24.3795	23.262	25.1105	25.7326	25.2537	25.1531	22.3732	20.7591	22.7503	22.4573	24.1441	23.8975	24.2549	24.0228	+	iBAQ Myotubes_Fam134bKO_iBAQ Myoblasts_Fam134bKO			+	iBAQ Myotubes_Fam134bKO_iBAQ Myotubes_Scramble	+	iBAQ Myotubes_Scramble_iBAQ Myoblasts_Scramble	42	42	8	42.9	42.9	9.4	133	0	220.41	20062000000	307	4.3306	1.64745e-06	+	2.05032	0.0011908	-2.15295	+	-3.80593	1.55529	0.294673	-1.07458	+	-2.88589	2.32899	0.00120275
28.7324	29.2768	28.355	27.6085	29.1322	29.3087	28.7159	28.6515	26.3969	25.6348	26.3041	27.0171	27.3702	27.2904	27.5998	27.2853	+	iBAQ Myotubes_Fam134bKO_iBAQ Myoblasts_Fam134bKO			+	iBAQ Myotubes_Fam134bKO_iBAQ Myotubes_Scramble	+	iBAQ Myotubes_Scramble_iBAQ Myoblasts_Scramble	6	1	1	16.9	3.2	3.2	27.706	0.0089233	1.3078	77185000000	58	4.58343	0	+	2.51629	0.000561258	-2.15496	+	-4.78543	0.555546	0.622262	-0.458936		-1.19201	1.93683	0.00165679
23.0943	24.0428	23.3848	21.3388	23.4798	23.8309	23.168	23.3225	21.2575	19.7117	21.1045	21.1667	22.7542	22.5852	22.8981	22.6173	+	iBAQ Myotubes_Fam134bKO_iBAQ Myoblasts_Fam134bKO			+	iBAQ Myotubes_Fam134bKO_iBAQ Myotubes_Scramble	+	iBAQ Myotubes_Scramble_iBAQ Myoblasts_Scramble	19	19	19	31.9	31.9	31.9	89.909	0	64.344	4634800000	108	3.00945	2.73504e-05	+	1.70256	0.00261078	-2.15506	+	-3.14918	0.350998	0.769528	-0.485116		-0.816039	2.64677	0.000805009
29.3144	29.6423	29.3335	28.2719	29.5757	29.8432	29.8341	29.7246	26.8216	26.2527	27.0257	27.8415	28.6894	28.065	28.4023	28.3017	+	iBAQ Myotubes_Fam134bKO_iBAQ Myoblasts_Fam134bKO			+	iBAQ Myotubes_Fam134bKO_iBAQ Myotubes_Scramble	+	iBAQ Myotubes_Scramble_iBAQ Myoblasts_Scramble	15	15	15	72.6	72.6	72.6	21.708	0	139.83	56621000000	422	4.81003	0	+	2.54372	0.000573604	-2.1551	+	-4.84732	1.01997	0.421835	-0.603907		-1.97634	2.09905	0.00136552
28.6654	29.0552	28.2975	27.0196	28.4596	28.87	28.6001	28.5504	26.0244	25.1663	26.5387	26.6843	26.5046	26.3785	27.0147	26.631	+	iBAQ Myotubes_Fam134bKO_iBAQ Myoblasts_Fam134bKO			+	iBAQ Myotubes_Fam134bKO_iBAQ Myotubes_Scramble	+	iBAQ Myotubes_Scramble_iBAQ Myoblasts_Scramble	44	43	41	82.7	81	79	61.174	0	323.31	115270000000	926	3.97506	2.80899e-06	+	2.07651	0.00113602	-2.15598	+	-3.8577	0.343446	0.771683	-0.360633		-0.801368	0.693906	0.0482139
29.5599	29.9313	28.6915	28.3684	29.7957	29.8394	29.5994	29.0696	26.8298	26.3269	27.1001	27.6638	28.3837	28.6476	28.6933	28.3915	+	iBAQ Myotubes_Fam134bKO_iBAQ Myoblasts_Fam134bKO			+	iBAQ Myotubes_Fam134bKO_iBAQ Myotubes_Scramble	+	iBAQ Myotubes_Scramble_iBAQ Myoblasts_Scramble	7	7	2	59.5	59.5	37.3	13.66	0	140.52	39908000000	153	4.3092	3.25468e-06	+	2.47764	0.000579944	-2.15765	+	-4.69908	0.492993	0.668082	-0.438238		-1.08063	2.75137	0.000732218
24.2733	24.6163	23.9249	22.9847	24.412	24.8862	24.6583	24.5336	21.8643	21.0887	21.7408	22.4708	23.6021	23.573	23.929	22.9493	+	iBAQ Myotubes_Fam134bKO_iBAQ Myoblasts_Fam134bKO			+	iBAQ Myotubes_Fam134bKO_iBAQ Myotubes_Scramble	+	iBAQ Myotubes_Scramble_iBAQ Myoblasts_Scramble	51	51	51	41.9	41.9	41.9	206.78	0	323.31	21985000000	352	4.52128	0	+	2.51519	0.000560562	-2.15862	+	-4.78294	0.937968	0.447433	-0.672768		-1.84015	2.57907	0.000918351
21.8296	22.0429	21.2276	20.6002	22.2941	22.2754	21.7088	21.4837	18.1378	18.6112	20.1155	20.1995	21.4381	21.4882	21.3475	21.5922	+	iBAQ Myotubes_Fam134bKO_iBAQ Myoblasts_Fam134bKO			+	iBAQ Myotubes_Fam134bKO_iBAQ Myotubes_Scramble	+	iBAQ Myotubes_Scramble_iBAQ Myoblasts_Scramble	27	27	24	16.1	16.1	14.8	237.77	0	38.151	5067800000	84	3.42244	7.83217e-06	+	1.89329	0.00177322	-2.15909	+	-3.50264	0.643039	0.563727	-0.5154		-1.34416	2.23542	0.00129188
22.2514	22.9757	22.2134	19.9606	22.2228	22.699	22.7548	22.7417	19.6474	18.2739	20.4891	20.3506	21.8402	21.4132	21.5132	21.244	+	iBAQ Myotubes_Fam134bKO_iBAQ Myoblasts_Fam134bKO			+	iBAQ Myotubes_Fam134bKO_iBAQ Myotubes_Scramble	+	iBAQ Myotubes_Scramble_iBAQ Myoblasts_Scramble	22	22	22	37.1	37.1	37.1	90.72	0	101.5	3166300000	73	2.57901	6.75471e-05	+	1.39727	0.00528	-2.16004	+	-2.61108	0.521763	0.645669	-0.754292		-1.13217	1.87683	0.00182082
23.0199	23.8763	23.6474	22.0292	22.9715	23.7636	23.6464	23.1061	21.2021	20.2293	20.8456	21.6547	22.485	22.2567	22.0554	21.3203	+	iBAQ Myotubes_Fam134bKO_iBAQ Myoblasts_Fam134bKO			+	iBAQ Myotubes_Fam134bKO_iBAQ Myotubes_Scramble	+	iBAQ Myotubes_Scramble_iBAQ Myoblasts_Scramble	11	11	11	30.3	30.3	30.3	45.336	0	73.446	2590600000	63	3.40732	7.79944e-06	+	2.25826	0.000786405	-2.16027	+	-4.22714	0.197447	0.871758	-0.228704		-0.500306	1.42902	0.00468766
26.8045	27.019	26.5652	25.4845	26.9504	26.9517	27.0041	26.71	23.9465	23.8421	24.2249	25.2146	25.6848	25.7698	26.0157	25.8199	+	iBAQ Myotubes_Fam134bKO_iBAQ Myoblasts_Fam134bKO			+	iBAQ Myotubes_Fam134bKO_iBAQ Myotubes_Scramble	+	iBAQ Myotubes_Scramble_iBAQ Myoblasts_Scramble	18	18	2	45.5	45.5	8.2	37.67	0	126.45	17238000000	248	4.54826	0	+	2.46455	0.000590657	-2.16129	+	-4.67005	0.591774	0.596432	-0.435757		-1.25546	2.48835	0.000905396
24.8867	25.3133	24.6279	22.934	24.9673	25.5445	25.0167	25.3435	22.4592	20.8408	22.5991	23.2141	24.7237	24.7113	24.3824	24.7717	+	iBAQ Myotubes_Fam134bKO_iBAQ Myoblasts_Fam134bKO			+	iBAQ Myotubes_Fam134bKO_iBAQ Myotubes_Scramble	+	iBAQ Myotubes_Scramble_iBAQ Myoblasts_Scramble	15	15	15	65.6	65.6	65.6	37.392	0	129.63	6309200000	101	3.18876	1.54959e-05	+	1.60499	0.00321453	-2.16219	+	-2.9739	0.699968	0.533667	-0.777499		-1.44145	2.43581	0.000971617
27.432	27.7497	27.3955	26.7819	27.6466	27.6163	27.6483	27.4395	25.1236	24.0508	25.3238	26.2097	26.8208	26.4834	26.796	26.5183	+	iBAQ Myotubes_Fam134bKO_iBAQ Myoblasts_Fam134bKO			+	iBAQ Myotubes_Fam134bKO_iBAQ Myotubes_Scramble	+	iBAQ Myotubes_Scramble_iBAQ Myoblasts_Scramble	16	16	16	59.8	59.8	59.8	25.206	0	183.89	21055000000	258	4.11692	2.99513e-06	+	2.35798	0.000698298	-2.16277	+	-4.43794	0.554408	0.622854	-0.247894		-1.19	1.76709	0.00237753
23.2462	23.9453	22.3456	21.5424	23.4331	23.9727	23.5417	23.614	21.4938	19.1055	21.8276	19.9973	23.2946	23.3396	21.5018	22.7955	+	iBAQ Myotubes_Fam134bKO_iBAQ Myoblasts_Fam134bKO			+	iBAQ Myotubes_Fam134bKO_iBAQ Myotubes_Scramble	+	iBAQ Myotubes_Scramble_iBAQ Myoblasts_Scramble	6	6	6	36.1	36.1	36.1	24.881	0	19.472	1521200000	56	2.37701	0.000102079	+	1.40124	0.00525773	-2.1638	+	-2.61791	0.806703	0.48828	-0.870528		-1.62139	1.48565	0.0040591
29.1424	29.3555	28.6969	27.5343	29.3187	29.6586	29.2535	29.1966	26.628	25.5759	26.871	26.9902	28.2553	28.0994	28.3102	28.0625	+	iBAQ Myotubes_Fam134bKO_iBAQ Myoblasts_Fam134bKO			+	iBAQ Myotubes_Fam134bKO_iBAQ Myotubes_Scramble	+	iBAQ Myotubes_Scramble_iBAQ Myoblasts_Scramble	12	12	12	56.1	56.1	56.1	29.116	0	323.31	69434000000	536	4.31086	3.25733e-06	+	2.23302	0.000847059	-2.16599	+	-4.17473	0.798681	0.49223	-0.674554		-1.60795	2.6447	0.000803571
27.1271	27.5089	27.0077	25.5262	26.9204	27.4814	27.203	27.0359	24.5567	23.7737	24.6183	25.554	25.5505	25.9613	26.0788	26.0808	+	iBAQ Myotubes_Fam134bKO_iBAQ Myoblasts_Fam134bKO			+	iBAQ Myotubes_Fam134bKO_iBAQ Myotubes_Scramble	+	iBAQ Myotubes_Scramble_iBAQ Myoblasts_Scramble	36	36	36	79.6	79.6	79.6	43.887	0	323.31	40438000000	446	3.5524	5.91541e-06	+	2.05581	0.00117891	-2.1668	+	-3.81675	0.349543	0.769845	-0.367678		-0.813218	1.81377	0.002137
21.8699	23.0307	21.8067	20.5336	22.1429	22.7954	23.0822	22.1911	19.2557	19.2588	20.4915	19.566	22.2003	22.2586	22.6291	21.2521	+	iBAQ Myotubes_Fam134bKO_iBAQ Myoblasts_Fam134bKO			+	iBAQ Myotubes_Fam134bKO_iBAQ Myotubes_Scramble			8	8	7	22	22	20.1	52.369	0	38.487	1637300000	37	3.45983	7.96586e-06	+	1.98937	0.00138667	-2.1672	+	-3.68678	0.632865	0.572403	-0.742701		-1.32665	2.97695	0.000601824
25.1877	25.6798	25.1574	23.6141	25.1393	25.3492	24.9734	25.1065	23.0344	22.1082	23.1868	22.6385	24.446	23.996	24.6972	24.1947	+	iBAQ Myotubes_Fam134bKO_iBAQ Myoblasts_Fam134bKO			+	iBAQ Myotubes_Fam134bKO_iBAQ Myotubes_Scramble	+	iBAQ Myotubes_Scramble_iBAQ Myoblasts_Scramble	13	11	11	44.4	41.7	41.7	39.904	0	129.73	7717200000	102	3.79792	6.55308e-06	+	2.2745	0.000781081	-2.16779	+	-4.26107	0.202239	0.869258	-0.232355		-0.510834	2.85458	0.000651852
27.8604	28.119	27.7657	26.476	27.8249	27.9102	27.8185	27.7986	25.3931	24.5628	25.3913	26.1972	26.3729	26.4879	26.3309	26.4281	+	iBAQ Myotubes_Fam134bKO_iBAQ Myoblasts_Fam134bKO			+	iBAQ Myotubes_Fam134bKO_iBAQ Myotubes_Scramble	+	iBAQ Myotubes_Scramble_iBAQ Myoblasts_Scramble	61	61	20	50.1	50.1	14.5	133.57	0	323.31	118120000000	1255	4.28176	3.21285e-06	+	2.32643	0.000744905	-2.16914	+	-4.37061	0.326369	0.785077	-0.282785		-0.767926	1.64081	0.00292268
23.9235	24.9553	22.8403	22.9108	24.3447	24.9204	24.5594	24.752	21.5875	21.0929	21.327	21.9401	22.8059	22.892	23.3116	22.1112	+	iBAQ Myotubes_Fam134bKO_iBAQ Myoblasts_Fam134bKO			+	iBAQ Myotubes_Fam134bKO_iBAQ Myotubes_Scramble	+	iBAQ Myotubes_Scramble_iBAQ Myoblasts_Scramble	14	14	13	47.1	47.1	44.6	51.409	0	88.545	5087300000	91	4.23979	3.15706e-06	+	2.19277	0.000912036	-2.17059	+	-4.09192	0.986693	0.435513	-0.986633		-1.92108	2.24383	0.00124431
29.6053	29.9794	29.0911	28.1539	29.6566	29.9513	29.6944	29.3676	26.6241	26.4662	27.4957	27.5605	28.4044	28.2123	28.7097	28.5991	+	iBAQ Myotubes_Fam134bKO_iBAQ Myoblasts_Fam134bKO			+	iBAQ Myotubes_Fam134bKO_iBAQ Myotubes_Scramble	+	iBAQ Myotubes_Scramble_iBAQ Myoblasts_Scramble	33	20	16	83.7	53.2	45.4	50.09	0	323.31	165740000000	853	4.23466	3.14713e-06	+	2.36257	0.000700327	-2.1708	+	-4.44779	0.511217	0.653332	-0.460053		-1.11334	2.48631	0.000902865
25.2317	25.7112	25.0689	23.4478	25.7575	25.8962	25.5392	25.5733	22.9961	22.3278	21.7123	23.7348	24.8424	24.9248	25.0575	24.6558	+	iBAQ Myotubes_Fam134bKO_iBAQ Myoblasts_Fam134bKO			+	iBAQ Myotubes_Fam134bKO_iBAQ Myotubes_Scramble	+	iBAQ Myotubes_Scramble_iBAQ Myoblasts_Scramble	32	32	32	55.3	55.3	55.3	83.125	0	323.31	20013000000	284	3.61398	6.09942e-06	+	1.7895	0.00212129	-2.17218	+	-3.30841	0.828401	0.485016	-0.826617		-1.65768	2.57246	0.00091245
21.0643	22.2719	21.4607	19.9556	22.0781	22.8599	22.4634	21.83	19.1517	18.1568	18.8225	19.9294	20.677	20.7688	20.6172	20.9603	+	iBAQ Myotubes_Fam134bKO_iBAQ Myoblasts_Fam134bKO			+	iBAQ Myotubes_Fam134bKO_iBAQ Myotubes_Scramble	+	iBAQ Myotubes_Scramble_iBAQ Myoblasts_Scramble	11	11	11	16.3	16.3	16.3	108.55	0	47.235	2318700000	40	3.96949	2.80112e-06	+	1.93598	0.00164896	-2.17303	+	-3.58393	1.09768	0.388397	-1.11969		-2.10558	2.44671	0.000929672
30.7518	30.989	30.2057	29.4986	30.3752	30.5785	30.4518	30.4122	27.9652	27.1838	28.0471	29.5535	29.2658	29.3177	29.4725	29.0817	+	iBAQ Myotubes_Fam134bKO_iBAQ Myoblasts_Fam134bKO			+	iBAQ Myotubes_Fam134bKO_iBAQ Myotubes_Scramble	+	iBAQ Myotubes_Scramble_iBAQ Myoblasts_Scramble	49	49	48	81	81	81	51.564	0	323.31	430300000000	1664	3.27369	9.55668e-06	+	1.97016	0.00143054	-2.17387	+	-3.64961	0.102539	0.939142	-0.0931334		-0.278883	1.14619	0.0103957
24.117	24.2949	23.9739	22.4712	24.4202	24.9191	24.4017	24.0511	21.2917	20.6553	21.8008	22.4124	22.661	22.5117	23.0766	22.3372	+	iBAQ Myotubes_Fam134bKO_iBAQ Myoblasts_Fam134bKO			+	iBAQ Myotubes_Fam134bKO_iBAQ Myotubes_Scramble	+	iBAQ Myotubes_Scramble_iBAQ Myoblasts_Scramble	16	16	15	43.8	43.8	41.1	59.846	0	112.43	5654900000	119	3.93004	2.76148e-06	+	2.08321	0.00114269	-2.17418	+	-3.87099	0.799586	0.492158	-0.733794		-1.60946	1.46573	0.00439049
27.9763	28.3699	27.5081	26.3522	27.5082	27.9965	27.772	27.5645	25.2538	24.1936	25.8856	26.1689	26.4408	26.2543	26.4055	26.3209	+	iBAQ Myotubes_Fam134bKO_iBAQ Myoblasts_Fam134bKO			+	iBAQ Myotubes_Fam134bKO_iBAQ Myotubes_Scramble	+	iBAQ Myotubes_Scramble_iBAQ Myoblasts_Scramble	19	19	19	82.5	82.5	82.5	23.035	0	184.93	30086000000	336	3.2185	1.04302e-05	+	1.9014	0.00174194	-2.17614	+	-3.51802	0.132603	0.919418	-0.158659		-0.351988	1.17067	0.00972501
29.1026	29.0936	29.0646	26.6683	29.548	28.4868	28.3805	28.5029	26.318	25.4219	26.6454	26.8283	27.995	28.1657	28.1596	27.7637	+	iBAQ Myotubes_Fam134bKO_iBAQ Myoblasts_Fam134bKO			+	iBAQ Myotubes_Fam134bKO_iBAQ Myotubes_Scramble	+	iBAQ Myotubes_Scramble_iBAQ Myoblasts_Scramble	11	11	11	57.5	57.5	57.5	14.427	0	53.6	25787000000	201	2.62098	6.04998e-05	+	1.73137	0.00238024	-2.17885	+	-3.20162	0.141237	0.913021	-0.247276		-0.372428	2.72332	0.000858576
25.4662	25.8452	25.9134	25.5641	26.8191	26.9741	26.4868	26.1623	23.4989	23.0452	23.307	24.2218	25.6148	25.1496	25.343	25.1206	+	iBAQ Myotubes_Fam134bKO_iBAQ Myoblasts_Fam134bKO			+	iBAQ Myotubes_Fam134bKO_iBAQ Myotubes_Scramble	+	iBAQ Myotubes_Scramble_iBAQ Myoblasts_Scramble	10	10	10	67	67	67	13.155	0	20.304	6855300000	113	6.58811	0	+	3.67379	6.57895e-05	-2.17902	+	-7.94134	2.31159	0.142807	-0.91334	+	-4.33915	3.18653	0.000623377
20.4432	20.2774	20.8607	18.7365	20.1222	20.9385	19.9601	20.5558	17.8976	16.3796	18.7453	18.573	19.2276	18.9142	19.5984	19.0914	+	iBAQ Myotubes_Fam134bKO_iBAQ Myoblasts_Fam134bKO			+	iBAQ Myotubes_Fam134bKO_iBAQ Myotubes_Scramble	+	iBAQ Myotubes_Scramble_iBAQ Myoblasts_Scramble	19	6	6	17.3	6.9	6.9	150.09	0	18.051	905240000	28	2.60576	6.11087e-05	+	1.65722	0.00283306	-2.18056	+	-3.06731	0.249654	0.83889	-0.314732		-0.612331	1.24204	0.00800544
29.7028	29.7237	29.1293	28.7446	29.1772	29.5808	28.9839	28.9921	27.152	26.333	27.7676	27.3224	28.0659	28.3362	27.6326	27.7741	+	iBAQ Myotubes_Fam134bKO_iBAQ Myoblasts_Fam134bKO			+	iBAQ Myotubes_Fam134bKO_iBAQ Myotubes_Scramble	+	iBAQ Myotubes_Scramble_iBAQ Myoblasts_Scramble	15	15	15	39.8	39.8	39.8	25.476	0	173.91	62638000000	474	4.51462	0	+	2.90088	0.0003727	-2.18134	+	-5.70335	0.203619	0.868631	0.1416		0.513857	1.26755	0.00746043
20.8805	22.4184	22.7904	21.3401	22.9757	23.1657	22.5562	23.6669	18.4901	19.1863	20.6834	20.3442	21.19	21.5845	21.8879	21.3687	+	iBAQ Myotubes_Fam134bKO_iBAQ Myoblasts_Fam134bKO			+	iBAQ Myotubes_Fam134bKO_iBAQ Myotubes_Scramble	+	iBAQ Myotubes_Scramble_iBAQ Myoblasts_Scramble	8	8	8	32.1	32.1	32.1	41.383	0	13.779	1201800000	22	3.62326	6.11247e-06	+	1.74023	0.00234567	-2.18135	+	-3.21781	1.3027	0.324591	-1.23377	+	-2.44974	1.8667	0.00187848
25.0311	25.1984	24.6993	23.8889	25.3211	25.73	25.4427	25.169	22.3324	21.8128	22.3973	23.5446	24.3838	23.9159	24.2472	24.0459	+	iBAQ Myotubes_Fam134bKO_iBAQ Myoblasts_Fam134bKO			+	iBAQ Myotubes_Fam134bKO_iBAQ Myotubes_Scramble	+	iBAQ Myotubes_Scramble_iBAQ Myoblasts_Scramble	30	30	30	74.5	74.5	74.5	48.34	0	173.65	11944000000	208	4.72052	0	+	2.46667	0.000592299	-2.18264	+	-4.67475	1.19213	0.353668	-0.71129		-2.26338	2.28525	0.00123989
26.0784	26.1053	25.0876	24.7568	25.1623	25.2973	25.2727	25.1135	23.8068	22.1987	23.2474	24.0409	25.4054	25.1221	25.4103	25.5493	+	iBAQ Myotubes_Fam134bKO_iBAQ Myoblasts_Fam134bKO			+	iBAQ Myotubes_Fam134bKO_iBAQ Myotubes_Scramble	+	iBAQ Myotubes_Scramble_iBAQ Myoblasts_Scramble	24	24	24	52.5	52.5	52.5	51.863	0	146.85	17521000000	283	3.52856	7.00525e-06	+	2.18547	0.000929268	-2.18357	+	-4.07699	0.369356	0.759671	0.295573		0.851404	2.55738	0.000889585
27.1013	27.5934	27.0245	25.5186	27.6315	27.8359	27.3019	27.4689	24.8779	23.7356	24.7746	25.1086	26.4782	26.5155	26.5424	26.6795	+	iBAQ Myotubes_Fam134bKO_iBAQ Myoblasts_Fam134bKO			+	iBAQ Myotubes_Fam134bKO_iBAQ Myotubes_Scramble	+	iBAQ Myotubes_Scramble_iBAQ Myoblasts_Scramble	59	59	58	81.6	81.6	80.6	73.74	0	279.8	86204000000	893	4.26287	3.19107e-06	+	2.16376	0.000940377	-2.18528	+	-4.03278	0.806683	0.487984	-0.750121		-1.62135	3.11895	0.000554913
28.3463	29.9311	27.8481	28.5286	28.3637	28.8888	28.4713	28.6992	26.2151	25.6793	26.5537	27.4615	27.3861	27.6063	27.9785	28.1103	+	iBAQ Myotubes_Fam134bKO_iBAQ Myoblasts_Fam134bKO			+	iBAQ Myotubes_Fam134bKO_iBAQ Myotubes_Scramble	+	iBAQ Myotubes_Scramble_iBAQ Myoblasts_Scramble	24	24	24	70.6	70.6	70.6	35.732	0	207.96	94869000000	681	3.02038	2.74174e-05	+	2.02355	0.00134164	-2.18611	+	-3.75337	0.0436272	0.976031	0.0578017		0.125239	1.70642	0.00264431
23.5612	23.4043	22.9559	21.6435	23.6961	23.7958	23.4621	23.539	21.4642	19.6021	20.9573	20.7954	22.528	22.5361	22.9412	22.6157	+	iBAQ Myotubes_Fam134bKO_iBAQ Myoblasts_Fam134bKO			+	iBAQ Myotubes_Fam134bKO_iBAQ Myotubes_Scramble	+	iBAQ Myotubes_Scramble_iBAQ Myoblasts_Scramble	11	10	10	40.1	37.3	37.3	33.288	0	15.27	2297900000	54	3.92308	2.75198e-06	+	2.00822	0.00134081	-2.18644	+	-3.72344	0.828167	0.484266	-0.732048		-1.65729	2.52445	0.000959169
24.7298	25.2297	24.6708	23.6111	25.0655	25.1348	24.9929	24.9442	22.1836	21.4663	22.917	22.9232	23.8846	23.8044	23.9289	23.7086	+	iBAQ Myotubes_Fam134bKO_iBAQ Myoblasts_Fam134bKO			+	iBAQ Myotubes_Fam134bKO_iBAQ Myotubes_Scramble	+	iBAQ Myotubes_Scramble_iBAQ Myoblasts_Scramble	59	59	59	40.1	40.1	40.1	188.85	0	323.31	28835000000	464	4.47849	0	+	2.38307	0.000666421	-2.18783	+	-4.49195	0.665268	0.550859	-0.473979		-1.38229	2.22011	0.00127147
22.8332	23.3531	23.6745	21.4495	22.5102	23.147	22.431	22.9019	21.2775	19.2902	21.183	20.8057	22.3559	22.2663	22.5203	21.7147	+	iBAQ Myotubes_Fam134bKO_iBAQ Myoblasts_Fam134bKO			+	iBAQ Myotubes_Fam134bKO_iBAQ Myotubes_Scramble	+	iBAQ Myotubes_Scramble_iBAQ Myoblasts_Scramble	15	15	15	29	29	29	80.851	0	96.097	3980200000	65	2.4802	8.34563e-05	+	1.75746	0.00226889	-2.18848	+	-3.24938	0.0543316	0.970851	0.0801034		0.154335	1.7278	0.00257789
27.8433	28.3622	27.5814	26.7277	28.1907	28.4461	28.0722	28.2199	25.0522	24.6189	25.7234	26.3623	27.0069	26.7218	27.1439	26.944	+	iBAQ Myotubes_Fam134bKO_iBAQ Myoblasts_Fam134bKO			+	iBAQ Myotubes_Fam134bKO_iBAQ Myotubes_Scramble	+	iBAQ Myotubes_Scramble_iBAQ Myoblasts_Scramble	46	46	46	70.5	70.5	70.5	57.229	0	255.24	78027000000	809	4.32936	1.64609e-06	+	2.27917	0.000783463	-2.18943	+	-4.27085	0.868008	0.46462	-0.603596		-1.72377	2.07771	0.00139839
22.2345	22.6176	22.4271	21.0712	22.6655	23.2016	22.6092	22.3935	19.8941	19.5281	19.0207	21.1487	22.1777	21.3247	21.5869	21.4926	+	iBAQ Myotubes_Fam134bKO_iBAQ Myoblasts_Fam134bKO			+	iBAQ Myotubes_Fam134bKO_iBAQ Myotubes_Scramble	+	iBAQ Myotubes_Scramble_iBAQ Myoblasts_Scramble	7	7	7	19.4	19.4	19.4	59.362	0	16.836	1833400000	35	3.63147	6.13497e-06	+	2.06272	0.00117014	-2.1897	+	-3.83039	0.808412	0.488236	-0.629874		-1.62425	1.92606	0.00167765
22.5085	23.4468	23.0902	21.9102	22.4233	22.9269	23.4669	23.0427	20.1425	19.2314	21.2189	21.6041	22.5717	22.3623	22.7971	22.3457	+	iBAQ Myotubes_Fam134bKO_iBAQ Myoblasts_Fam134bKO			+	iBAQ Myotubes_Fam134bKO_iBAQ Myotubes_Scramble	+	iBAQ Myotubes_Scramble_iBAQ Myoblasts_Scramble	14	14	13	25.4	25.4	24.3	84.818	0	35.818	3255500000	83	2.98907	2.71581e-05	+	1.86658	0.00182875	-2.18971	+	-3.45221	0.227521	0.855924	-0.226048		-0.565532	1.94313	0.00166839
19.5116	20.7414	20.3353	18.2879	19.7635	20.3892	19.7739	20.0054	17.1809	16.597	18.0379	18.2984	19.7085	19.6873	19.8974	19.0544	+	iBAQ Myotubes_Fam134bKO_iBAQ Myoblasts_Fam134bKO			+	iBAQ Myotubes_Fam134bKO_iBAQ Myotubes_Scramble	+	iBAQ Myotubes_Scramble_iBAQ Myoblasts_Scramble	229	7	2	54.4	1.5	0.4	608.23	0	22.626	3836900000	52	2.88886	3.40426e-05	+	1.7733	0.00217499	-2.19051	+	-3.2785	0.184117	0.880767	-0.26397		-0.470729	2.50416	0.000930836
28.2044	28.4169	27.8341	26.8164	28.052	28.5938	28.2162	28.0817	25.7337	24.5366	25.7208	26.5178	26.9417	26.9059	27.2547	26.6972	+	iBAQ Myotubes_Fam134bKO_iBAQ Myoblasts_Fam134bKO			+	iBAQ Myotubes_Fam134bKO_iBAQ Myotubes_Scramble	+	iBAQ Myotubes_Scramble_iBAQ Myoblasts_Scramble	21	21	2	51.1	51.1	6.9	40.703	0	323.31	42834000000	467	3.8331	3.99069e-06	+	2.17141	0.000946517	-2.19072	+	-4.04832	0.510102	0.654228	-0.417984		-1.11135	1.68451	0.00273331
24.3949	25.0191	24.1876	23.0797	25.2059	25.6322	25.247	25.1709	21.9894	21.1272	21.8446	22.9531	24.2474	24.3978	24.5387	24.2274	+	iBAQ Myotubes_Fam134bKO_iBAQ Myoblasts_Fam134bKO			+	iBAQ Myotubes_Fam134bKO_iBAQ Myotubes_Scramble	+	iBAQ Myotubes_Scramble_iBAQ Myoblasts_Scramble	46	46	46	35	35	35	175.01	0	323.31	23900000000	377	4.69799	0	+	2.13384	0.00100636	-2.19174	+	-3.97227	1.46891	0.297828	-1.14368	+	-2.7348	3.09315	0.000529412
25.7719	25.0441	25.2366	23.6166	26.094	25.3908	25.6182	25.2414	22.2012	22.244	22.2189	24.2375	24.0017	23.8943	24.3962	25.2436	+	iBAQ Myotubes_Fam134bKO_iBAQ Myoblasts_Fam134bKO			+	iBAQ Myotubes_Fam134bKO_iBAQ Myotubes_Scramble	+	iBAQ Myotubes_Scramble_iBAQ Myoblasts_Scramble	8	8	8	48.9	48.9	48.9	29.395	0	203.91	7675600000	94	2.86727	3.66025e-05	+	1.73681	0.00236598	-2.19192	+	-3.21156	0.644965	0.562348	-0.668785		-1.34747	1.51317	0.00381593
24.9907	25.5317	24.5295	23.6693	24.9776	24.9082	24.5028	24.9306	21	22.5167	22.4719	23.9617	22.3583	23.9971	22.7876	22.609	+	iBAQ Myotubes_Fam134bKO_iBAQ Myoblasts_Fam134bKO					+	iBAQ Myotubes_Scramble_iBAQ Myoblasts_Scramble	8	8	8	33.3	33.3	33.3	31.157	0	64.429	3973900000	52	2.58791	6.4278e-05	+	1.64061	0.00291036	-2.1927	+	-3.03749	0.138199	0.915579	-0.149533		-0.365262	0.262124	0.35608
18.7088	17.7271	17.1937	17.3946	19.9858	19.9449	19.2103	19.4461	16.0275	14.8878	16.3359	14.9967	15.2875	17.959	16.2318	15.9138	+	iBAQ Myotubes_Fam134bKO_iBAQ Myoblasts_Fam134bKO					+	iBAQ Myotubes_Scramble_iBAQ Myoblasts_Scramble	8	8	8	10.8	10.8	10.8	112.47	0	18.096	273040000	11	4.3526	1.66182e-06	+	2.35374	0.000712586	-2.19407	+	-4.42886	2.56496	0.127529	-1.89073	+	-4.89561	0.537297	0.0926721
26.8358	27.5307	25.7087	25.7436	27.0551	27.4256	26.9994	27.2219	23.7892	23.0103	24.617	25.6258	25.8405	25.7197	25.9596	25.7903	+	iBAQ Myotubes_Fam134bKO_iBAQ Myoblasts_Fam134bKO			+	iBAQ Myotubes_Fam134bKO_iBAQ Myotubes_Scramble	+	iBAQ Myotubes_Scramble_iBAQ Myoblasts_Scramble	8	8	8	49.7	49.7	49.7	21.445	0	116	17864000000	173	3.16176	1.53218e-05	+	1.65706	0.00283173	-2.1941	+	-3.067	0.786194	0.494343	-0.720793		-1.587	1.49606	0.00394372
21.1386	22.0782	21.4233	18.9633	21.2551	21.416	21.1619	21.4252	19.574	17.292	18.9926	18.9632	19.9256	19.9758	19.8309	19.9077	+	iBAQ Myotubes_Fam134bKO_iBAQ Myoblasts_Fam134bKO			+	iBAQ Myotubes_Fam134bKO_iBAQ Myotubes_Scramble	+	iBAQ Myotubes_Scramble_iBAQ Myoblasts_Scramble	19	1	1	16.4	1	1	145.66	0	6.5011	1745000000	22	2.40232	9.85099e-05	+	1.40744	0.00509619	-2.19538	+	-2.62856	0.248535	0.839918	-0.41368		-0.609989	1.30003	0.00684132
29.478	29.7755	28.9489	28.2749	29.4585	29.6431	29.4758	29.4005	26.8241	26.21	27.0922	27.5675	28.3647	28.1414	28.3452	28.3281	+	iBAQ Myotubes_Fam134bKO_iBAQ Myoblasts_Fam134bKO			+	iBAQ Myotubes_Fam134bKO_iBAQ Myotubes_Scramble	+	iBAQ Myotubes_Scramble_iBAQ Myoblasts_Scramble	20	19	19	78.8	78.8	78.8	31.052	0	323.31	125790000000	672	4.87367	0	+	2.63458	0.000512117	-2.19588	+	-5.0561	0.517897	0.647398	-0.375156		-1.12528	2.50688	0.000935554
28.0382	28.2149	27.013	26.5346	28.0534	28.2627	28.085	27.8847	25.7085	24.3259	25.1593	25.8206	26.9836	26.9659	27.4574	26.8811	+	iBAQ Myotubes_Fam134bKO_iBAQ Myoblasts_Fam134bKO			+	iBAQ Myotubes_Fam134bKO_iBAQ Myotubes_Scramble	+	iBAQ Myotubes_Scramble_iBAQ Myoblasts_Scramble	14	14	14	38.2	38.2	38.2	43.157	0	248.47	26972000000	258	4.16709	3.05694e-06	+	2.22222	0.000883992	-2.19659	+	-4.15241	0.740312	0.511411	-0.621275		-1.50978	2.60037	0.000893724
33.789	34.0009	32.9126	32.3525	33.2349	33.6864	32.9161	33.6245	30.232	30.2195	31.0362	32.7715	31.4358	31.9428	32.1359	32.504	+	iBAQ Myotubes_Fam134bKO_iBAQ Myoblasts_Fam134bKO			+	iBAQ Myotubes_Fam134bKO_iBAQ Myotubes_Scramble	+	iBAQ Myotubes_Scramble_iBAQ Myoblasts_Scramble	7	7	7	99.1	99.1	99.1	11.475	0	323.31	362310000000	556	2.5046	8.25005e-05	+	1.66738	0.00278899	-2.19896	+	-3.08559	0.0869423	0.951986	-0.101724		-0.239657	0.715843	0.044064
24.8896	25.8395	24.8318	23.0883	25.3808	25.6654	25.751	25.4903	22.7487	20.8042	22.7922	23.5035	24.5321	25.0147	24.8485	23.9962	+	iBAQ Myotubes_Fam134bKO_iBAQ Myoblasts_Fam134bKO			+	iBAQ Myotubes_Fam134bKO_iBAQ Myotubes_Scramble	+	iBAQ Myotubes_Scramble_iBAQ Myoblasts_Scramble	17	17	17	64.4	64.4	64.4	42.189	0	181.18	7880400000	126	2.79181	4.51925e-05	+	1.44888	0.00459372	-2.20016	+	-2.70007	0.776077	0.498602	-0.90957		-1.57002	1.85977	0.00190489
23.054	24.2875	22.8745	20.8466	23.9966	23.9923	23.7885	23.8435	20.2648	19.4953	20.9465	21.5533	23.0903	22.2662	22.8275	22.8201	+	iBAQ Myotubes_Fam134bKO_iBAQ Myoblasts_Fam134bKO			+	iBAQ Myotubes_Fam134bKO_iBAQ Myotubes_Scramble	+	iBAQ Myotubes_Scramble_iBAQ Myoblasts_Scramble	12	12	12	31.6	31.6	31.6	53.212	0	40.158	3441200000	62	2.96254	2.79518e-05	+	1.4039	0.0052309	-2.2007	+	-2.62248	0.790828	0.494284	-1.13957		-1.59478	2.42993	0.000966513
30.1772	30.5086	29.8283	28.9066	30.0728	30.3524	30.4038	30.2334	27.5206	26.8714	27.6917	28.5305	28.8613	28.852	29.0453	28.8641	+	iBAQ Myotubes_Fam134bKO_iBAQ Myoblasts_Fam134bKO			+	iBAQ Myotubes_Fam134bKO_iBAQ Myotubes_Scramble	+	iBAQ Myotubes_Scramble_iBAQ Myoblasts_Scramble	79	79	79	83.6	83.6	83.6	117.81	0	323.31	665050000000	3046	4.45247	0	+	2.40184	0.000680467	-2.20163	+	-4.53259	0.538727	0.633642	-0.410408		-1.1623	1.96121	0.00158947
22.5513	24.0613	23.4316	21.4646	23.6525	24.0199	23.6711	23.4832	20.7243	20.1796	20.7822	21.0152	21.864	21.4805	23.6782	23.4575	+	iBAQ Myotubes_Fam134bKO_iBAQ Myoblasts_Fam134bKO			+	iBAQ Myotubes_Fam134bKO_iBAQ Myotubes_Scramble	+	iBAQ Myotubes_Scramble_iBAQ Myoblasts_Scramble	29	29	29	44.3	44.3	44.3	92.714	0	146.74	6188400000	116	2.82926	4.00093e-05	+	2.01055	0.00134307	-2.2019	+	-3.72797	0.701041	0.533699	-0.829465		-1.44328	1.80702	0.00215735
20.7869	19.5457	20.4348	20.0873	23.139	23.5168	22.7762	22.4914	16.51	17.9249	18.6211	18.9893	21.1517	20.7081	21.0735	20.0551	+	iBAQ Myotubes_Fam134bKO_iBAQ Myoblasts_Fam134bKO	+	iBAQ Myoblasts_Fam134bKO_iBAQ Myoblasts_Scramble	+	iBAQ Myotubes_Fam134bKO_iBAQ Myotubes_Scramble	+	iBAQ Myotubes_Scramble_iBAQ Myoblasts_Scramble	4	4	4	15.4	15.4	15.4	39.072	0	8.8402	910770000	19	5.46106	0	+	1.95739	0.00148201	-2.20237	+	-3.62501	3.69352	0.044	-2.76714	+	-8.00666	2.40935	0.00108882
25.5605	25.7211	25.1444	24.3391	25.2817	25.8236	25.313	25.1098	23.2177	22.1975	23.3441	23.1927	24.48	24.3847	24.326	24.3884	+	iBAQ Myotubes_Fam134bKO_iBAQ Myoblasts_Fam134bKO			+	iBAQ Myotubes_Fam134bKO_iBAQ Myotubes_Scramble	+	iBAQ Myotubes_Scramble_iBAQ Myoblasts_Scramble	12	10	10	35.9	31.8	31.8	55.055	0	155.09	10678000000	156	4.70815	0	+	2.78206	0.000414453	-2.20329	+	-5.40777	0.221542	0.859108	-0.190767		-0.552721	2.72064	0.000854291
23.3611	23.5384	22.5336	21.1688	23.5369	23.7627	23.24	22.8932	20.5292	18.9641	21.1698	21.1251	22.4167	21.9818	22.2461	21.9302	+	iBAQ Myotubes_Fam134bKO_iBAQ Myoblasts_Fam134bKO			+	iBAQ Myotubes_Fam134bKO_iBAQ Myotubes_Scramble	+	iBAQ Myotubes_Scramble_iBAQ Myoblasts_Scramble	13	13	13	45.6	45.6	45.6	47.466	0	28.904	2622600000	78	2.88389	3.49304e-05	+	1.59206	0.00340676	-2.20341	+	-2.95093	0.581205	0.60711	-0.707757		-1.23702	1.73798	0.00248552
22.1619	22.9154	22.7507	20.0773	22.2189	22.301	22.3548	21.6398	20.2942	18.6827	19.4014	20.7114	21.5831	21.2013	21.281	20.6403	+	iBAQ Myotubes_Fam134bKO_iBAQ Myoblasts_Fam134bKO			+	iBAQ Myotubes_Fam134bKO_iBAQ Myotubes_Scramble	+	iBAQ Myotubes_Scramble_iBAQ Myoblasts_Scramble	5	5	4	9.8	9.8	7.3	64.13	0	7.669	1225900000	29	2.16859	0.000169863	+	1.48864	0.0041759	-2.20391	+	-2.7691	0.0815865	0.955695	-0.152282		-0.225963	1.52626	0.00367019
22.5483	24.0388	23.8156	21.6659	23.863	24.5696	23.487	23.7963	20.3814	20.4085	20.5565	21.9036	23.3597	22.1889	23.3396	22.8642	+	iBAQ Myotubes_Fam134bKO_iBAQ Myoblasts_Fam134bKO			+	iBAQ Myotubes_Fam134bKO_iBAQ Myotubes_Scramble	+	iBAQ Myotubes_Scramble_iBAQ Myoblasts_Scramble	6	6	6	24.4	24.4	24.4	36.79	0	35.706	1949500000	34	3.22652	1.04548e-05	+	1.78893	0.0021197	-2.20462	+	-3.30735	0.742634	0.510916	-0.911849		-1.5137	2.45404	0.000899663
26.9477	27.1269	26.4011	25.96	27.4142	27.7072	27.398	27.6033	23.9862	24.4593	23.8474	25.3205	26.3351	25.9076	25.9818	26.6857	+	iBAQ Myotubes_Fam134bKO_iBAQ Myoblasts_Fam134bKO			+	iBAQ Myotubes_Fam134bKO_iBAQ Myotubes_Scramble	+	iBAQ Myotubes_Scramble_iBAQ Myoblasts_Scramble	21	20	20	87.4	82.8	82.8	27.057	0	217.02	22780000000	274	5.24172	0	+	2.68772	0.00045459	-2.20558	+	-5.18093	1.80546	0.240618	-0.921715	+	-3.33798	2.53613	0.000976568
19.3698	20.244	18.6849	18.9655	19.0745	20.0884	19.7301	19.9346	17.1432	16.6016	17.4361	17.26	18.8776	18.2692	19.5099	19.1209	+	iBAQ Myotubes_Fam134bKO_iBAQ Myoblasts_Fam134bKO			+	iBAQ Myotubes_Fam134bKO_iBAQ Myotubes_Scramble	+	iBAQ Myotubes_Scramble_iBAQ Myoblasts_Scramble	2	2	2	3.5	3.5	3.5	79.458	0	4.509	312450000	9	4.2259	3.13234e-06	+	2.91436	0.000347826	-2.20583	+	-5.73761	0.427769	0.7084	-0.390848		-0.961463	2.93913	0.000558533
22.7137	21.5978	20.82	20.7791	22.2996	22.6721	22.4108	22.4986	19.7232	18.4505	20.9357	17.9775	21.296	21.8283	22.4289	20.7552	+	iBAQ Myotubes_Fam134bKO_iBAQ Myoblasts_Fam134bKO			+	iBAQ Myotubes_Fam134bKO_iBAQ Myotubes_Scramble	+	iBAQ Myotubes_Scramble_iBAQ Myoblasts_Scramble	6	6	6	23	23	23	32.985	0	5.7487	1139300000	19	2.75602	5.11065e-05	+	1.47118	0.00440446	-2.20591	+	-2.73873	1.12959	0.381648	-0.992615		-2.15879	1.6464	0.00289347
26.335	26.8658	26.0838	24.8841	26.6012	26.9828	26.4921	26.4469	23.7506	22.6629	24.1035	24.8261	25.3055	25.2733	25.3511	25.2517	+	iBAQ Myotubes_Fam134bKO_iBAQ Myoblasts_Fam134bKO			+	iBAQ Myotubes_Fam134bKO_iBAQ Myotubes_Scramble	+	iBAQ Myotubes_Scramble_iBAQ Myoblasts_Scramble	96	96	0	68.8	68.8	0	152.54	0	323.31	77009000000	984	3.61047	6.09199e-06	+	1.93715	0.00164985	-2.20639	+	-3.58617	0.645754	0.562095	-0.588562		-1.34883	1.75031	0.00243933
21.972	22.7017	20.8923	20.9037	22.3204	22.0501	21.8332	22.7766	19.9981	19.359	18.424	19.8604	20.7011	20.5805	21.1655	21.7206	+	iBAQ Myotubes_Fam134bKO_iBAQ Myoblasts_Fam134bKO			+	iBAQ Myotubes_Fam134bKO_iBAQ Myotubes_Scramble	+	iBAQ Myotubes_Scramble_iBAQ Myoblasts_Scramble	5	5	5	13.6	13.6	13.6	42.853	0	5.8938	854080000	20	3.46238	7.97721e-06	+	2.0935	0.00108274	-2.20705	+	-3.89147	0.61276	0.584414	-0.627635		-1.29191	1.99817	0.00157132
25.8394	26.3293	25.4557	24.7198	25.6977	25.7805	25.8331	26.0016	22.5597	23.7011	23.6934	23.5609	24.9747	24.404	24.9035	24.602	+	iBAQ Myotubes_Fam134bKO_iBAQ Myoblasts_Fam134bKO			+	iBAQ Myotubes_Fam134bKO_iBAQ Myotubes_Scramble	+	iBAQ Myotubes_Scramble_iBAQ Myoblasts_Scramble	21	21	6	55	55	15.8	41.666	0	82.473	13526000000	154	4.54228	0	+	2.63267	0.00053516	-2.20726	+	-5.05164	0.292634	0.809419	-0.242166		-0.700659	2.33795	0.00117987
26.057	25.8955	25.448	24.6119	25.5331	25.95	25.7672	25.4467	23.0558	21.9185	24.6588	23.5467	24.3915	24.3533	25.4	24.5148	+	iBAQ Myotubes_Fam134bKO_iBAQ Myoblasts_Fam134bKO			+	iBAQ Myotubes_Fam134bKO_iBAQ Myotubes_Scramble	+	iBAQ Myotubes_Scramble_iBAQ Myoblasts_Scramble	17	17	17	49.6	49.6	49.6	44.013	0	175.88	9327500000	198	2.74816	5.19008e-05	+	1.82594	0.00187256	-2.20813	+	-3.37607	0.196641	0.871583	-0.171145		-0.498529	1.1604	0.00993259
28.3452	29.0591	27.7506	27.291	28.089	28.5941	28.2836	28.2861	26.1052	24.9116	25.9756	26.6203	27.4203	27.2677	27.6392	27.4878	+	iBAQ Myotubes_Fam134bKO_iBAQ Myoblasts_Fam134bKO			+	iBAQ Myotubes_Fam134bKO_iBAQ Myotubes_Scramble	+	iBAQ Myotubes_Scramble_iBAQ Myoblasts_Scramble	21	21	14	74.7	74.7	56.6	36.12	0	323.31	65637000000	603	3.8101	5.26662e-06	+	2.25062	0.0008	-2.20827	+	-4.21125	0.201309	0.869457	-0.201752		-0.508794	2.25808	0.00124124
27.4239	28.1792	27.5072	25.0597	27.6724	27.7174	27.4222	27.6606	25.0471	24.4572	24.1442	25.6862	24.6434	23.7061	24.5517	25.087	+	iBAQ Myotubes_Fam134bKO_iBAQ Myoblasts_Fam134bKO					+	iBAQ Myotubes_Scramble_iBAQ Myoblasts_Scramble	7	7	7	39.9	39.9	39.9	24.727	0	93.033	12367000000	92	3.58204	6.0024e-06	+	1.56176	0.00355726	-2.20881	+	-2.8973	0.363349	0.763247	-0.575691		-0.839876	0.31964	0.267427
25.747	26.0538	25.4528	24.3307	25.5499	25.7466	25.3282	24.9535	23.0183	21.2846	23.2724	25.172	23.3514	23.2504	23.3628	22.6178	+	iBAQ Myotubes_Fam134bKO_iBAQ Myoblasts_Fam134bKO					+	iBAQ Myotubes_Scramble_iBAQ Myoblasts_Scramble	46	46	23	35.3	35.3	21.7	129.65	0	232.42	30075000000	338	2.45598	8.55167e-05	+	1.33873	0.00615615	-2.20925	+	-2.51098	0.00121437	1	0.00150442		0.00364784	0.0171362	0.944079
23.8792	24.2487	23.5409	22.5638	23.9813	24.3202	24.2184	23.9609	21.286	20.2874	21.1512	22.6707	22.8653	22.1252	22.9938	22.6325	+	iBAQ Myotubes_Fam134bKO_iBAQ Myoblasts_Fam134bKO			+	iBAQ Myotubes_Fam134bKO_iBAQ Myotubes_Scramble	+	iBAQ Myotubes_Scramble_iBAQ Myoblasts_Scramble	25	25	25	41.3	41.3	41.3	88.66	0	126.73	7182500000	132	3.49531	8.04829e-06	+	1.95139	0.00152133	-2.20935	+	-3.61348	0.740242	0.511192	-0.562052		-1.50966	1.31344	0.00655824
29.4353	29.8668	28.7777	28.3533	29.4645	29.7688	29.4969	29.2318	26.3549	26.5808	26.8757	27.7834	28.0946	27.9891	28.025	28.1767	+	iBAQ Myotubes_Fam134bKO_iBAQ Myoblasts_Fam134bKO			+	iBAQ Myotubes_Fam134bKO_iBAQ Myotubes_Scramble	+	iBAQ Myotubes_Scramble_iBAQ Myoblasts_Scramble	19	19	16	54.3	54.3	54.3	43.512	0	323.31	93881000000	445	4.62733	0	+	2.52338	0.000563591	-2.20959	+	-4.80137	0.491942	0.668085	-0.382221		-1.07874	1.99995	0.00157623
24.9287	25.2099	24.8411	23.72	24.8259	24.9621	24.9732	24.7067	22.3171	21.9489	22.8585	22.7368	23.6785	23.6817	23.4795	23.7936	+	iBAQ Myotubes_Fam134bKO_iBAQ Myoblasts_Fam134bKO			+	iBAQ Myotubes_Fam134bKO_iBAQ Myotubes_Scramble	+	iBAQ Myotubes_Scramble_iBAQ Myoblasts_Scramble	15	15	15	40.2	40.2	40.2	47.499	0	99.828	6601400000	113	5.18138	0	+	2.89727	0.000371158	-2.2096	+	-5.6942	0.232073	0.852269	-0.192063		-0.575237	2.81269	0.00067986
25.3369	25.9052	25.2549	23.8824	25.7912	26.0716	25.8138	25.4643	23.0171	21.5816	23.3137	23.6232	24.3005	24.7129	24.2828	24.2348	+	iBAQ Myotubes_Fam134bKO_iBAQ Myoblasts_Fam134bKO			+	iBAQ Myotubes_Fam134bKO_iBAQ Myotubes_Scramble	+	iBAQ Myotubes_Scramble_iBAQ Myoblasts_Scramble	26	26	26	54.3	54.3	54.3	71.513	0	167.42	17090000000	265	3.61368	6.09756e-06	+	1.91795	0.00166987	-2.21099	+	-3.54948	0.761031	0.503776	-0.690357		-1.54471	1.74394	0.00244534
28.344	28.9194	27.9037	27.1461	28.7888	28.9307	28.6787	28.732	25.9135	24.9596	26.0637	26.5322	27.3989	27.3839	27.4829	27.5584	+	iBAQ Myotubes_Fam134bKO_iBAQ Myoblasts_Fam134bKO			+	iBAQ Myotubes_Fam134bKO_iBAQ Myotubes_Scramble	+	iBAQ Myotubes_Scramble_iBAQ Myoblasts_Scramble	50	50	50	78.5	78.5	78.5	60.718	0	323.31	139380000000	1198	4.67001	0	+	2.356	0.000714389	-2.21105	+	-4.4337	0.952309	0.444858	-0.704246		-1.86398	2.51333	0.000943755
25.9113	26.3972	24.7205	24.0641	26.1518	26.2741	25.972	26.1908	23.0627	22.1317	22.8863	24.1671	24.8788	24.9052	25.1404	24.9561	+	iBAQ Myotubes_Fam134bKO_iBAQ Myoblasts_Fam134bKO			+	iBAQ Myotubes_Fam134bKO_iBAQ Myotubes_Scramble	+	iBAQ Myotubes_Scramble_iBAQ Myoblasts_Scramble	14	14	13	64.4	64.4	64.4	33.752	0	120.56	10665000000	131	3.55075	5.91191e-06	+	1.75781	0.00227056	-2.21135	+	-3.25003	0.806607	0.487763	-0.873898		-1.62122	2.38607	0.00114673
25.9797	26.3438	25.008	23.9534	25.6149	25.9767	25.9976	25.9903	23.1405	22.3441	23.3077	23.6458	23.8533	23.952	24.1939	23.9148	+	iBAQ Myotubes_Fam134bKO_iBAQ Myoblasts_Fam134bKO			+	iBAQ Myotubes_Fam134bKO_iBAQ Myotubes_Scramble	+	iBAQ Myotubes_Scramble_iBAQ Myoblasts_Scramble	15	15	15	26.3	26.3	26.3	75.329	0	86.56	11137000000	152	3.88613	2.70362e-06	+	1.97984	0.00140812	-2.2117	+	-3.66833	0.478392	0.676334	-0.57366		-1.05425	1.64188	0.00292602
29.9498	30.8202	30.0266	29.0783	30.1279	30.5429	29.9038	29.8152	27.3678	26.7563	28.5745	28.328	28.8272	28.862	29.154	29.2543	+	iBAQ Myotubes_Fam134bKO_iBAQ Myoblasts_Fam134bKO			+	iBAQ Myotubes_Fam134bKO_iBAQ Myotubes_Scramble	+	iBAQ Myotubes_Scramble_iBAQ Myoblasts_Scramble	18	18	8	86	86	27.5	21.782	0	323.31	100040000000	678	3.44501	7.92079e-06	+	2.14794	0.000944274	-2.21209	+	-4.00073	0.122973	0.924776	-0.128725		-0.328907	1.56732	0.00343987
28.7471	29.0139	27.9879	27.5041	29.2663	28.8188	28.895	28.7744	26.3777	26.4077	24.3422	27.2748	27.3564	28.206	28.5939	28.1825	+	iBAQ Myotubes_Fam134bKO_iBAQ Myoblasts_Fam134bKO			+	iBAQ Myotubes_Fam134bKO_iBAQ Myotubes_Scramble	+	iBAQ Myotubes_Scramble_iBAQ Myoblasts_Scramble	4	4	4	54.7	54.7	54.7	7.4454	0	131.66	20311000000	106	2.90353	3.41799e-05	+	1.67986	0.00273739	-2.2126	+	-3.10809	0.864507	0.466257	-0.625397		-1.71794	1.58734	0.00321031
26.8088	27.5941	26.7705	25.5459	27.5486	27.428	27.55	27.5026	24.5292	23.5141	24.704	25.1204	26.4952	26.1752	26.332	25.7564	+	iBAQ Myotubes_Fam134bKO_iBAQ Myoblasts_Fam134bKO			+	iBAQ Myotubes_Fam134bKO_iBAQ Myotubes_Scramble	+	iBAQ Myotubes_Scramble_iBAQ Myoblasts_Scramble	91	91	91	71.7	71.7	71.7	136.85	0	323.31	101180000000	1217	4.29078	3.22581e-06	+	2.18377	0.000927518	-2.2129	+	-4.0735	1.00529	0.426531	-0.827433		-1.95197	2.42447	0.00095771
21.8237	22.3958	21.9928	20.5529	22.4149	22.4936	22.1016	22.2243	19.5438	18.7148	19.6228	20.0257	20.5754	21.2977	21.2954	20.273	+	iBAQ Myotubes_Fam134bKO_iBAQ Myoblasts_Fam134bKO			+	iBAQ Myotubes_Fam134bKO_iBAQ Myotubes_Scramble	+	iBAQ Myotubes_Scramble_iBAQ Myoblasts_Scramble	11	11	11	28.1	28.1	28.1	66.109	0	29.929	1547400000	50	4.17132	3.06279e-06	+	2.42252	0.000637304	-2.21457	+	-4.57765	0.742471	0.510635	-0.617274		-1.51343	1.97582	0.00157987
28.5607	28.5746	26.931	27.4032	28.9613	29.0487	28.8297	28.626	24.9504	25.4198	25.673	26.5679	27.973	28.1503	28.1467	27.9769	+	iBAQ Myotubes_Fam134bKO_iBAQ Myoblasts_Fam134bKO			+	iBAQ Myotubes_Fam134bKO_iBAQ Myotubes_Scramble	+	iBAQ Myotubes_Scramble_iBAQ Myoblasts_Scramble	8	8	8	70.8	70.8	70.8	10.435	0	309.56	30965000000	153	4.74961	0	+	2.20894	0.000888318	-2.21461	+	-4.12506	1.2418	0.336702	-0.999032		-2.34683	3.37768	0.000772152
28.7124	29.0785	28.323	27.3445	28.7629	29.1081	28.8867	28.6157	26.1423	25.1851	26.4756	26.792	27.1791	27.0967	27.1957	27.0521	+	iBAQ Myotubes_Fam134bKO_iBAQ Myoblasts_Fam134bKO			+	iBAQ Myotubes_Fam134bKO_iBAQ Myotubes_Scramble	+	iBAQ Myotubes_Scramble_iBAQ Myoblasts_Scramble	41	41	41	69.2	69.2	69.2	64.282	0	323.31	122220000000	986	4.42323	0	+	2.31395	0.000737391	-2.21583	+	-4.34412	0.580065	0.608362	-0.478745		-1.23502	1.51359	0.00381694
25.4869	25.1017	24.5436	23.8226	23.4543	24.4976	24.2145	24.1945	22.4439	21.8944	22.5543	23.1914	24.2252	24.1752	23.8838	23.4174	+	iBAQ Myotubes_Fam134bKO_iBAQ Myoblasts_Fam134bKO			+	iBAQ Myotubes_Fam134bKO_iBAQ Myotubes_Scramble			10	10	10	47.4	47.4	47.4	26.175	0	64.426	4014400000	51	3.23106	1.04739e-05	+	2.58454	0.00054163	-2.21768	+	-4.94039	0.750256	0.509107	0.648494		1.52656	2.30817	0.00119912
21.7389	21.7761	20.4292	21.2264	22.183	22.5622	21.9267	21.178	18.8128	19.2407	17.801	20.4435	21.0258	21.5751	21.1925	21.2744	+	iBAQ Myotubes_Fam134bKO_iBAQ Myoblasts_Fam134bKO			+	iBAQ Myotubes_Fam134bKO_iBAQ Myotubes_Scramble	+	iBAQ Myotubes_Scramble_iBAQ Myoblasts_Scramble	2	1	1	3.5	1.6	1.6	68.24	0.0072091	1.3665	988720000	16	3.315	8.63931e-06	+	1.9005	0.0017401	-2.21813	+	-3.51631	0.771139	0.500961	-0.669857		-1.56172	2.10851	0.00136063
28.9306	29.3257	28.7801	25.9393	28.7008	29.1877	28.4311	29.01	25.9615	25.0223	26.2657	26.8508	27.4809	27.4109	27.3677	28.5733	+	iBAQ Myotubes_Fam134bKO_iBAQ Myoblasts_Fam134bKO			+	iBAQ Myotubes_Fam134bKO_iBAQ Myotubes_Scramble	+	iBAQ Myotubes_Scramble_iBAQ Myoblasts_Scramble	5	5	5	44.3	44.3	44.3	10.344	0	11.409	19598000000	114	2.20168	0.000159937	+	1.36956	0.00576926	-2.21888	+	-2.5636	0.312546	0.793836	-0.58845		-0.740565	1.89908	0.00177715
28.104	28.6275	27.8728	26.1084	28.3654	28.4489	28.4783	28.3031	25.0867	24.4091	25.9464	26.3914	26.8376	26.8238	26.7414	26.4792	+	iBAQ Myotubes_Fam134bKO_iBAQ Myoblasts_Fam134bKO			+	iBAQ Myotubes_Fam134bKO_iBAQ Myotubes_Scramble	+	iBAQ Myotubes_Scramble_iBAQ Myoblasts_Scramble	14	14	14	61.9	61.9	61.9	27.815	0	148.09	34031000000	189	3.33285	8.6815e-06	+	1.70687	0.0025623	-2.21978	+	-3.157	0.626235	0.578462	-0.720758		-1.31521	1.50869	0.00386029
29.5667	29.8266	29.1454	27.9723	29.3151	29.6389	29.5851	29.3523	26.7675	25.7947	27.0412	28.028	27.9361	28.2364	28.2775	27.8603	+	iBAQ Myotubes_Fam134bKO_iBAQ Myoblasts_Fam134bKO			+	iBAQ Myotubes_Fam134bKO_iBAQ Myotubes_Scramble	+	iBAQ Myotubes_Scramble_iBAQ Myoblasts_Scramble	20	20	17	78.7	78.7	72.7	32.967	0	323.31	95230000000	526	3.42355	7.83875e-06	+	1.94748	0.00157441	-2.21989	+	-3.60597	0.356011	0.767866	-0.345107		-0.825735	1.32213	0.00639191
19.583	20.2248	19.8622	19.6575	20.5044	20.119	20.6897	20.5404	17.7588	18.9567	17.4978	16.2326	19.7163	19.7329	19.8711	18.566	+	iBAQ Myotubes_Fam134bKO_iBAQ Myoblasts_Fam134bKO			+	iBAQ Myotubes_Fam134bKO_iBAQ Myotubes_Scramble	+	iBAQ Myotubes_Scramble_iBAQ Myoblasts_Scramble	18	18	18	9.1	9.1	9.1	301.5	0	24.129	1740600000	41	3.45024	7.94552e-06	+	2.07217	0.00114818	-2.22043	+	-3.84909	1.81462	0.23838	-0.631468	+	-3.355	1.57731	0.00336222
21.5882	22.0102	21.7666	19.3811	21.7255	22.2737	22.0759	21.8065	19.3609	17.3398	19.7926	19.3704	20.6222	20.3386	20.768	21.0676	+	iBAQ Myotubes_Fam134bKO_iBAQ Myoblasts_Fam134bKO			+	iBAQ Myotubes_Fam134bKO_iBAQ Myotubes_Scramble	+	iBAQ Myotubes_Scramble_iBAQ Myoblasts_Scramble	10	10	10	16.3	16.3	16.3	83.42	0	18.817	1504100000	49	2.68834	5.444e-05	+	1.45215	0.00452321	-2.22065	+	-2.70573	0.595851	0.595442	-0.783877		-1.26255	1.63703	0.00292741
22.4163	22.4796	22.0531	21.0525	22.1375	22.6964	22.3243	21.7072	20.0192	19.8297	19.7537	19.5112	21.3455	21.3856	21.4911	21.1785	+	iBAQ Myotubes_Fam134bKO_iBAQ Myoblasts_Fam134bKO			+	iBAQ Myotubes_Fam134bKO_iBAQ Myotubes_Scramble	+	iBAQ Myotubes_Scramble_iBAQ Myoblasts_Scramble	5	5	5	9.9	9.9	9.9	69.424	0	11.178	1100600000	25	5.07225	0	+	3.17175	0.000258381	-2.22191	+	-6.42178	0.223022	0.85799	-0.215987		-0.555899	4.83917	0
24.3339	24.2733	23.566	21.0615	24.4211	24.782	24.1809	24.179	21.5208	19.8054	20.9874	22.0295	23.4717	23.5177	23.6125	23.1562	+	iBAQ Myotubes_Fam134bKO_iBAQ Myoblasts_Fam134bKO			+	iBAQ Myotubes_Fam134bKO_iBAQ Myotubes_Scramble	+	iBAQ Myotubes_Scramble_iBAQ Myoblasts_Scramble	9	9	9	27.4	27.4	27.4	49.462	0	35.777	3827600000	54	2.71436	5.30218e-05	+	1.30668	0.00680419	-2.22291	+	-2.4565	0.665957	0.551117	-1.08203		-1.38346	2.53744	0.00097953
24.3386	24.5664	23.6612	22.6381	24.0744	24.6608	24.1897	23.9674	20.2228	21.5084	22.3459	22.2306	21.9827	23.0987	22.5662	21.8175	+	iBAQ Myotubes_Fam134bKO_iBAQ Myoblasts_Fam134bKO					+	iBAQ Myotubes_Scramble_iBAQ Myoblasts_Scramble	7	7	7	29.9	29.9	29.9	37.316	0	53.379	2563000000	58	3.09946	2.29598e-05	+	1.84436	0.00184789	-2.22414	+	-3.4105	0.405338	0.727285	-0.421992		-0.919615	0.668513	0.0534602
25.2699	25.7433	24.7302	24.206	25.3574	25.7965	25.5588	25.6026	22.4404	21.7447	23.2381	23.6293	24.4032	24.6898	24.5515	24.0425	+	iBAQ Myotubes_Fam134bKO_iBAQ Myoblasts_Fam134bKO			+	iBAQ Myotubes_Fam134bKO_iBAQ Myotubes_Scramble	+	iBAQ Myotubes_Scramble_iBAQ Myoblasts_Scramble	46	46	2	60.5	60.5	1	90.973	0	303.1	22026000000	333	4.0903	2.94551e-06	+	2.22155	0.000883134	-2.22421	+	-4.15104	0.863496	0.466175	-0.591493		-1.71625	2.02077	0.00149004
23.8311	24.568	24.3237	21.3537	23.7741	24.3032	24.3384	24.1736	21.2971	20.9339	21.2416	21.7056	23.1622	22.7776	23.2797	22.4965	+	iBAQ Myotubes_Fam134bKO_iBAQ Myoblasts_Fam134bKO			+	iBAQ Myotubes_Fam134bKO_iBAQ Myotubes_Scramble	+	iBAQ Myotubes_Scramble_iBAQ Myoblasts_Scramble	11	11	11	53.4	53.4	53.4	24.385	0	22.946	2545400000	48	2.80165	4.43828e-05	+	1.59009	0.00340288	-2.22459	+	-2.94742	0.362651	0.763922	-0.628191		-0.838534	3.31193	0.000679666
28.2808	28.6731	28.0557	26.8329	28.7392	28.9616	28.7513	28.797	26.0952	24.7166	25.7217	26.4102	27.174	27.1343	27.493	27.138	+	iBAQ Myotubes_Fam134bKO_iBAQ Myoblasts_Fam134bKO			+	iBAQ Myotubes_Fam134bKO_iBAQ Myotubes_Scramble	+	iBAQ Myotubes_Scramble_iBAQ Myoblasts_Scramble	37	37	37	82.4	82.4	82.4	42.809	0	323.31	101940000000	848	4.48481	0	+	2.20219	0.000885477	-2.22468	+	-4.11121	1.11097	0.385099	-0.851643		-2.12773	2.13142	0.00133274
25.3186	26.2719	25.433	24.3449	25.7939	25.4825	25.2802	25.4637	22.7717	22.2464	23.4371	24.0142	24.5588	24.3759	24.5815	23.9687	+	iBAQ Myotubes_Fam134bKO_iBAQ Myoblasts_Fam134bKO			+	iBAQ Myotubes_Fam134bKO_iBAQ Myotubes_Scramble	+	iBAQ Myotubes_Scramble_iBAQ Myoblasts_Scramble	20	20	20	66	66	66	41.349	0	179.35	8160000000	145	3.54997	5.90667e-06	+	2.16369	0.000939796	-2.22473	+	-4.03262	0.152549	0.904724	-0.162997		-0.398862	1.64848	0.00290011
24.5299	24.6838	24.247	22.8991	24.2239	24.6837	24.5852	24.683	21.6376	20.8066	22.0592	22.9532	23.462	23.728	23.3712	23.5992	+	iBAQ Myotubes_Fam134bKO_iBAQ Myoblasts_Fam134bKO			+	iBAQ Myotubes_Fam134bKO_iBAQ Myotubes_Scramble	+	iBAQ Myotubes_Scramble_iBAQ Myoblasts_Scramble	46	45	43	39.4	39	38.2	174.06	0	297.88	18311000000	252	3.54236	7.05467e-06	+	1.98738	0.00139994	-2.2258	+	-3.68292	0.491032	0.668618	-0.454015		-1.0771	1.99418	0.00156583
26.9574	27.6078	26.4434	25.817	26.7585	27.2162	27.0437	26.9886	24.3611	23.547	24.6075	25.405	25.6996	25.7635	25.7699	25.8254	+	iBAQ Myotubes_Fam134bKO_iBAQ Myoblasts_Fam134bKO			+	iBAQ Myotubes_Fam134bKO_iBAQ Myotubes_Scramble	+	iBAQ Myotubes_Scramble_iBAQ Myoblasts_Scramble	37	37	37	38.8	38.8	38.8	112.67	0	323.31	48892000000	584	3.91113	2.73785e-06	+	2.20978	0.00088946	-2.22625	+	-4.12681	0.319184	0.78806	-0.295376		-0.753738	1.81178	0.00212933
24.2674	24.9546	24.1333	22.9023	24.6119	24.683	24.5709	24.7409	21.5897	21.057	22.1448	22.5474	23.0109	23.25	23.3977	23.265	+	iBAQ Myotubes_Fam134bKO_iBAQ Myoblasts_Fam134bKO			+	iBAQ Myotubes_Fam134bKO_iBAQ Myotubes_Scramble	+	iBAQ Myotubes_Scramble_iBAQ Myoblasts_Scramble	42	42	2	38.5	38.5	2.5	154.64	0	323.31	14649000000	341	4.25341	3.17839e-06	+	2.22285	0.000884565	-2.22968	+	-4.15372	0.658	0.555957	-0.587305		-1.36984	2.22965	0.00128671
20.5195	21.4138	21.0913	19.0813	21.1041	21.2336	20.7108	20.9991	17.9545	16.843	19.3178	19.0713	20.1808	20.4574	20.8556	19.9369	+	iBAQ Myotubes_Fam134bKO_iBAQ Myoblasts_Fam134bKO			+	iBAQ Myotubes_Fam134bKO_iBAQ Myotubes_Scramble	+	iBAQ Myotubes_Scramble_iBAQ Myoblasts_Scramble	11	11	11	9.8	9.8	9.8	167.15	0	59.7	1726900000	41	2.67054	5.5913e-05	+	1.56638	0.00354322	-2.22982	+	-2.90546	0.405328	0.727093	-0.485413		-0.919596	1.85344	0.0019586
30.1091	30.3548	29.7756	28.7036	30.0593	30.3068	30.205	30.1494	27.055	26.6036	28.0152	28.3474	28.4175	28.4698	28.6479	28.7089	+	iBAQ Myotubes_Fam134bKO_iBAQ Myoblasts_Fam134bKO			+	iBAQ Myotubes_Fam134bKO_iBAQ Myotubes_Scramble	+	iBAQ Myotubes_Scramble_iBAQ Myoblasts_Scramble	29	18	2	89	72	4.5	28.086	0	323.31	156900000000	800	4.12989	3.01091e-06	+	2.1902	0.000933965	-2.23048	+	-4.08664	0.565046	0.61853	-0.444362		-1.20871	1.36649	0.00560849
24.0939	24.6273	23.9078	22.2726	23.8946	23.9608	23.895	23.4522	20.0744	21.2875	21.1671	23.4496	23.3153	23.1595	24.1526	21.2965	+	iBAQ Myotubes_Fam134bKO_iBAQ Myoblasts_Fam134bKO			+	iBAQ Myotubes_Fam134bKO_iBAQ Myotubes_Scramble	+	iBAQ Myotubes_Scramble_iBAQ Myoblasts_Scramble	8	8	8	25.5	25.5	25.5	39.94	0	14.134	3460500000	46	1.47302	0.000903737	+	1.36987	0.00577169	-2.23074	+	-2.56414	0.050663	0.97354	-0.0752559		-0.144428	0.794509	0.0323787
[truncated: 5,757 more rows]
[truncated: 12 more columns]

## Sheet: iBAQ_Original Matrix
iBAQ Myoblasts_Fam134bKO1	iBAQ Myoblasts_Fam134bKO2	iBAQ Myoblasts_Fam134bKO3	iBAQ Myoblasts_Fam134bKO4	iBAQ Myoblasts_Scramble1	iBAQ Myoblasts_Scramble2	iBAQ Myoblasts_Scramble3	iBAQ Myoblasts_Scramble4	iBAQ Myotubes_Fam134bKO1	iBAQ Myotubes_Fam134bKO2	iBAQ Myotubes_Fam134bKO3	iBAQ Myotubes_Fam134bKO4	iBAQ Myotubes_Scramble1	iBAQ Myotubes_Scramble2	iBAQ Myotubes_Scramble3	iBAQ Myotubes_Scramble4	N: Peptides	N: Razor + unique peptides	N: Unique peptides	N: Sequence coverage [%]	N: Unique + razor sequence coverage [%]	N: Unique sequence coverage [%]	N: Mol. weight [kDa]	N: Q-value	N: Score	N: Intensity	N: MS/MS count	T: Protein IDs	T: Majority protein IDs	T: Protein names	T: Gene names
[truncated: 6,781 more rows]

[truncated: 3 more sheets: Wild-Type_Protein_mRNA_common, Fam134b KO_Protein_mRNA_common, Fam134bKO_Wild-Type_CC_terms]
