# Supplementary material for: Two FAM134B isoforms differentially regulate ER dynamics during myogenesis
Source: EMBO J. 2025 Jan 6;44(4):1039–73. doi: 10.1038/s44318-024-00356-2 (PMC11832904; doi:10.1038/s44318-024-00356-2)
Supplement: Supplementary file 11 — Data Set EV9 [file 44318_2024_356_MOESM11_ESM.xlsx]

## Sheet: Dataset EV9
Dataset EV9
Transcriptomic landscape of wild type and Fam134bKO myoblasts and myotubes.

## Sheet: DEGs_Wild-Type
List of 2450 differentially expressed genes (DEGs, padj <0.05) in Wild-Type myoblasts vs Wild-Type myotubes dataset. The induced transcripts are colored in orange while the inhibited ones in green.
Symbol	GeneID	Alias	Description	log2FoldChange	padj
Myh3	17883	ENSMUSG00000020908	myosin_ heavy polypeptide 3_ skeletal muscle_ embryonic	6.10903	1.68895e-196
Actc1	11464	ENSMUSG00000068614	actin_ alpha_ cardiac muscle 1	6.09219	2.37724e-170
Myh7	140781	ENSMUSG00000053093	myosin_ heavy polypeptide 7_ cardiac muscle_ beta	5.74202	1.05487e-88
Actn2	11472	ENSMUSG00000052374	actinin alpha 2	5.28884	4.26858e-30
Myl4	17896	ENSMUSG00000061086	myosin_ light polypeptide 4	5.17847	5.54768e-142
Slc5a5	114479	ENSMUSG00000000792	solute carrier family 5 (sodium iodide symporter)_ member 5	4.84632	6.51317e-31
Gprc5c	70355	ENSMUSG00000051043	G protein-coupled receptor_ family C_ group 5_ member C	4.82966	4.59555e-39
Myom2	17930	ENSMUSG00000031461	myomesin 2	4.82558	2.49846e-72
Atp2a1	11937	ENSMUSG00000030730	ATPase_ Ca++ transporting_ cardiac muscle_ fast twitch 1	4.77375	4.95632e-133
Cacna1s	12292	ENSMUSG00000026407	calcium channel_ voltage-dependent_ L type_ alpha 1S subunit	4.7646	8.07486e-34
Mybph	53311	ENSMUSG00000042451	myosin binding protein H	4.70555	3.98987e-105
Dbh	13166	ENSMUSG00000000889	dopamine beta hydroxylase	4.54122	7.04275e-25
Myoz2	59006	ENSMUSG00000028116	myozenin 2	4.54023	1.22104e-31
Casq1	12372	ENSMUSG00000007122	calsequestrin 1	4.49649	4.35939e-24
Itgb1bp2	26549	ENSMUSG00000031312	integrin beta 1 binding protein 2	4.44999	4.33532e-48
Dhrs7c	68460	ENSMUSG00000033044	dehydrogenase/reductase (SDR family) member 7C	4.42514	1.93994e-27
Cav3	12391	ENSMUSG00000062694	caveolin 3	4.35463	1.63528e-33
Cox6a2	12862	ENSMUSG00000030785	cytochrome c oxidase subunit VIa polypeptide 2	4.33205	2.13488e-61
Myom3	242702	ENSMUSG00000037139	myomesin family_ member 3	4.29308	2.74778e-29
Fndc5	384061	ENSMUSG00000001334	fibronectin type III domain containing 5	4.27811	1.30006e-62
Tceal7	100040972	ENSMUSG00000079428	transcription elongation factor A (SII)-like 7	4.2399	7.80876e-28
Casq2	12373	ENSMUSG00000027861	calsequestrin 2	4.21117	8.19577e-62
Ablim3	319713	ENSMUSG00000032735	actin binding LIM protein family_ member 3	4.16233	5.95343e-19
Ckm	12715	ENSMUSG00000030399	creatine kinase_ muscle	4.144	2.29229e-78
Tnnc2	21925	ENSMUSG00000017300	troponin C2_ fast	4.09455	2.16403e-99
5430431A17Rik	71368	ENSMUSG00000108322	RIKEN cDNA 5430431A17 gene	4.08065	1.76488e-35
Myh4	17884	ENSMUSG00000057003	myosin_ heavy polypeptide 4_ skeletal muscle	4.07114	8.22118e-31
Tmem182	381339	ENSMUSG00000079588	transmembrane protein 182	4.07023	5.25017e-27
Alpk3	116904	ENSMUSG00000038763	alpha-kinase 3	4.06472	4.55668e-35
Tmod1	21916	ENSMUSG00000028328	tropomodulin 1	4.05498	3.50272e-21
Hspb7	29818	ENSMUSG00000006221	heat shock protein family_ member 7 (cardiovascular)	4.00578	1.46846e-22
Pygm	19309	ENSMUSG00000032648	muscle glycogen phosphorylase	3.97988	6.76129e-35
Dcn	13179	ENSMUSG00000019929	decorin	3.94645	5.25188e-17
Sorbs2	234214	ENSMUSG00000031626	sorbin and SH3 domain containing 2	3.93129	6.10586e-19
Abra	223513	ENSMUSG00000042895	actin-binding Rho activating protein	3.93033	1.82466e-15
Cap2	67252	ENSMUSG00000021373	CAP_ adenylate cyclase-associated protein_ 2 (yeast)	3.91197	3.38853e-20
Cbfa2t3	12398	ENSMUSG00000006362	core-binding factor_ runt domain_ alpha subunit 2_ translocated to_ 3 (human)	3.89646	5.35135e-27
Acta1	11459	ENSMUSG00000031972	actin_ alpha 1_ skeletal muscle	3.8665	6.71424e-84
Otog	18419	ENSMUSG00000009487	otogelin	3.866	4.29845e-20
Pgm5	226041	ENSMUSG00000041731	phosphoglucomutase 5	3.85399	1.04528e-35
Col6a2	12834	ENSMUSG00000020241	collagen_ type VI_ alpha 2	3.84852	1.92736e-59
Ankrd2	56642	ENSMUSG00000025172	ankyrin repeat domain 2 (stretch responsive muscle)	3.81146	1.47706e-12
Lmod2	93677	ENSMUSG00000029683	leiomodin 2 (cardiac)	3.78579	1.95766e-15
Mb	17189	ENSMUSG00000018893	myoglobin	3.78232	2.55398e-70
Galnt6	207839	ENSMUSG00000037280	UDP-N-acetyl-alpha-D-galactosamine:polypeptide N-acetylgalactosaminyltransferase 6	3.76977	5.62023e-23
Tnni2	21953	ENSMUSG00000031097	troponin I_ skeletal_ fast 2	3.73756	4.9521e-87
Tmem8c	66139	ENSMUSG00000009214	transmembrane protein 8C	3.73255	5.46945e-76
Parm1	231440	ENSMUSG00000034981	prostate androgen-regulated mucin-like protein 1	3.71338	2.73516e-21
Prkag3	241113	ENSMUSG00000006542	protein kinase_ AMP-activated_ gamma 3 non-catatlytic subunit	3.70953	6.2966e-24
Fgf21	56636	ENSMUSG00000030827	fibroblast growth factor 21	3.7004	3.68716e-15
Myom1	17929	ENSMUSG00000024049	myomesin 1	3.57777	8.92516e-16
Hrc	15464	ENSMUSG00000038239	histidine rich calcium binding protein	3.55163	4.40084e-13
Srl	106393	ENSMUSG00000022519	sarcalumenin	3.54897	4.61571e-71
Hfe2	69585	ENSMUSG00000038403	hemochromatosis type 2 (juvenile) (human homolog)	3.54474	1.30451e-39
Klhl41	228003	ENSMUSG00000075307	kelch-like 41	3.52832	3.31267e-43
Unc45b	217012	ENSMUSG00000018845	unc-45 homolog B (C. elegans)	3.51491	6.90203e-17
Neb	17996	ENSMUSG00000026950	nebulin	3.49514	3.42899e-12
Tceal5	331532	ENSMUSG00000054034	transcription elongation factor A (SII)-like 5	3.46732	2.62364e-13
Csrp3	13009	ENSMUSG00000030470	cysteine and glycine-rich protein 3	3.46126	3.69176e-24
Car9	230099	ENSMUSG00000028463	carbonic anhydrase 9	3.44939	9.34705e-10
Apobec2	11811	ENSMUSG00000040694	apolipoprotein B mRNA editing enzyme_ catalytic polypeptide 2	3.43458	2.97861e-20
Tnnc1	21924	ENSMUSG00000091898	troponin C_ cardiac/slow skeletal	3.36239	4.21484e-79
Gbp9	236573	ENSMUSG00000029298	guanylate-binding protein 9	3.36087	3.35154e-09
Obscn	380698	ENSMUSG00000061462	obscurin_ cytoskeletal calmodulin and titin-interacting RhoGEF	3.3544	1.04885e-13
Mypn	68802	ENSMUSG00000020067	myopalladin	3.35433	2.17155e-10
Mylpf	17907	ENSMUSG00000030672	myosin light chain_ phosphorylatable_ fast skeletal muscle	3.34222	1.86557e-69
Fn3k	63828	ENSMUSG00000025175	fructosamine 3 kinase	3.33505	1.18217e-10
Gbp8	76074	ENSMUSG00000034438	guanylate-binding protein 8	3.33471	4.91765e-09
Ryr1	20190	ENSMUSG00000030592	ryanodine receptor 1_ skeletal muscle	3.32805	5.91493e-29
Tmem86a	67893	ENSMUSG00000010307	transmembrane protein 86A	3.3143	4.52822e-26
Dio2	13371	ENSMUSG00000007682	deiodinase_ iodothyronine_ type II	3.31323	4.76842e-10
Prelp	116847	ENSMUSG00000041577	proline arginine-rich end leucine-rich repeat	3.31101	3.46101e-12
Enpp2	18606	ENSMUSG00000022425	ectonucleotide pyrophosphatase/phosphodiesterase 2	3.31059	1.24176e-11
Rbm24	666794	ENSMUSG00000038132	RNA binding motif protein 24	3.30378	3.04711e-22
Afap1l1	106877	ENSMUSG00000033032	actin filament associated protein 1-like 1	3.29509	3.55702e-11
Tnni1	21952	ENSMUSG00000026418	troponin I_ skeletal_ slow 1	3.29172	7.58752e-67
Myl1	17901	ENSMUSG00000061816	myosin_ light polypeptide 1	3.28259	8.67428e-35
Cox8b	12869	ENSMUSG00000025488	cytochrome c oxidase subunit VIIIb	3.28087	1.42956e-30
Col6a1	12833	ENSMUSG00000001119	collagen_ type VI_ alpha 1	3.26197	9.32585e-50
Slc7a7	20540	ENSMUSG00000000958	solute carrier family 7 (cationic amino acid transporter_ y+ system)_ member 7	3.25914	4.4106e-10
AL589670.4	NULL	ENSMUSG00000116287		3.24877	3.08759e-09
Ppapdc3	227721	ENSMUSG00000051373	phosphatidic acid phosphatase type 2 domain containing 3	3.24696	1.96627e-10
Tnnt3	21957	ENSMUSG00000061723	troponin T3_ skeletal_ fast	3.23862	1.18699e-60
Smpx	66106	ENSMUSG00000041476	small muscle protein_ X-linked	3.23319	2.71488e-14
Tm6sf1	107769	ENSMUSG00000038623	transmembrane 6 superfamily member 1	3.23199	2.08279e-08
Spon2	100689	ENSMUSG00000037379	spondin 2_ extracellular matrix protein	3.22693	2.87352e-16
Myh1	17879	ENSMUSG00000056328	myosin_ heavy polypeptide 1_ skeletal muscle_ adult	3.21978	1.478e-08
Igf2	16002	ENSMUSG00000048583	insulin-like growth factor 2	3.21833	5.47865e-39
Myh7b	668940	ENSMUSG00000074652	myosin_ heavy chain 7B_ cardiac muscle_ beta	3.21437	5.11696e-09
Myog	17928	ENSMUSG00000026459	myogenin	3.14366	1.39521e-69
BC051019	57355	ENSMUSG00000031022	cDNA sequence BC051019	3.13676	8.08396e-09
Chrng	11449	ENSMUSG00000026253	cholinergic receptor_ nicotinic_ gamma polypeptide	3.13576	4.43699e-23
Cacng6	54378	ENSMUSG00000078815	calcium channel_ voltage-dependent_ gamma subunit 6	3.12724	3.85003e-09
Pgam2	56012	ENSMUSG00000020475	phosphoglycerate mutase 2	3.11355	1.83668e-15
Igfbp3	16009	ENSMUSG00000020427	insulin-like growth factor binding protein 3	3.09586	9.74932e-13
Rap1gap2	380711	ENSMUSG00000038807	RAP1 GTPase activating protein 2	3.09309	2.58244e-22
Cfh	12628	ENSMUSG00000026365	complement component factor h	3.0925	7.59304e-09
Fst	14313	ENSMUSG00000021765	follistatin	3.08217	2.92268e-17
Myl6b	216459	ENSMUSG00000039824	myosin_ light polypeptide 6B	3.07987	9.04279e-63
Kcnq4	60613	ENSMUSG00000028631	potassium voltage-gated channel_ subfamily Q_ member 4	3.07888	2.96523e-12
Adck3	67426	ENSMUSG00000026489	aarF domain containing kinase 3	3.0719	5.32528e-11
Acsl6	216739	ENSMUSG00000020333	acyl-CoA synthetase long-chain family member 6	3.06854	1.12923e-15
Srpk3	56504	ENSMUSG00000002007	serine/arginine-rich protein specific kinase 3	3.06829	2.96523e-12
Casz1	69743	ENSMUSG00000028977	castor zinc finger 1	3.05484	6.56814e-10
Adprhl1	234072	ENSMUSG00000031448	ADP-ribosylhydrolase like 1	3.05359	1.09805e-07
Syt8	55925	ENSMUSG00000031098	synaptotagmin VIII	3.04381	1.0366e-13
Lmod3	320502	ENSMUSG00000044086	leiomodin 3 (fetal)	3.02946	4.75472e-25
Lama1	16772	ENSMUSG00000032796	laminin_ alpha 1	3.02902	1.54811e-07
Unc13d	70450	ENSMUSG00000057948	unc-13 homolog D (C. elegans)	3.00022	6.82876e-09
Bex1	19716	ENSMUSG00000050071	brain expressed gene 1	2.99621	1.20686e-07
Fam78a	241303	ENSMUSG00000050592	family with sequence similarity 78_ member A	2.98947	3.15033e-08
Art1	11870	ENSMUSG00000030996	ADP-ribosyltransferase 1	2.98025	7.44955e-08
Nrap	18175	ENSMUSG00000049134	nebulin-related anchoring protein	2.97028	6.87714e-20
Mef2c	17260	ENSMUSG00000005583	myocyte enhancer factor 2C	2.96996	3.70674e-15
Camk2a	12322	ENSMUSG00000024617	calcium/calmodulin-dependent protein kinase II alpha	2.9518	3.21634e-20
Lrrc10b	278795	ENSMUSG00000090291	leucine rich repeat containing 10B	2.9501	4.02779e-07
Fam107a	268709	ENSMUSG00000021750	family with sequence similarity 107_ member A	2.94485	1.09805e-07
Smim5	66528	ENSMUSG00000048442	small integral membrane protein 5	2.94419	3.75022e-18
Scn4a	110880	ENSMUSG00000001027	sodium channel_ voltage-gated_ type IV_ alpha	2.9383	1.51462e-07
Gm7325	653016	ENSMUSG00000079471	predicted gene 7325	2.92328	7.87788e-43
Ctsc	13032	ENSMUSG00000030560	cathepsin C	2.91909	2.55624e-14
3300002P13Rik	70230	ENSMUSG00000107585	RIKEN cDNA 3300002P13 gene	2.90698	2.79769e-09
Tas1r1	110326	ENSMUSG00000028950	taste receptor_ type 1_ member 1	2.90354	1.06712e-08
Acox2	93732	ENSMUSG00000021751	acyl-Coenzyme A oxidase 2_ branched chain	2.9022	8.33444e-08
Xirp1	22437	ENSMUSG00000079243	xin actin-binding repeat containing 1	2.8913	1.17458e-10
Cpq	54381	ENSMUSG00000039007	carboxypeptidase Q	2.88876	1.3672e-24
Chrd	12667	ENSMUSG00000006958	chordin	2.88711	8.58452e-07
Fam171a2	217219	ENSMUSG00000034685	family with sequence similarity 171_ member A2	2.88262	2.79161e-17
Aldh3b3	73458	ENSMUSG00000037263	aldehyde dehydrogenase 3 family_ member B3	2.86684	7.30414e-07
Cd36	12491	ENSMUSG00000002944	CD36 antigen	2.86019	7.3984e-08
Chil1	12654	ENSMUSG00000064246	chitinase-like 1	2.84368	1.42318e-06
Ccdc155	384619	ENSMUSG00000038292	coiled-coil domain containing 155	2.84047	2.19427e-06
Nmrk2	69564	ENSMUSG00000004939	nicotinamide riboside kinase 2	2.83015	1.21839e-10
Ankrd23	78321	ENSMUSG00000067653	ankyrin repeat domain 23	2.81502	2.18431e-09
Ppfia4	68507	ENSMUSG00000026458	protein tyrosine phosphatase_ receptor type_ f polypeptide (PTPRF)_ interacting protein (liprin)_ alpha 4	2.80897	2.4752e-19
Extl1	56219	ENSMUSG00000028838	exostoses (multiple)-like 1	2.77749	1.16948e-06
Fam65b	193385	ENSMUSG00000036006	family with sequence similarity 65_ member B	2.76399	2.36578e-06
Atp1a2	98660	ENSMUSG00000007097	ATPase_ Na+/K+ transporting_ alpha 2 polypeptide	2.76174	6.39308e-14
Gm28653	NULL	ENSMUSG00000099906	predicted gene 28653	2.76036	8.77361e-15
Smim6	68528	ENSMUSG00000075420	small integral membrane protein 6	2.75945	3.01889e-08
Popdc2	64082	ENSMUSG00000022803	popeye domain containing 2	2.74686	7.06309e-07
Trim54	58522	ENSMUSG00000062077	tripartite motif-containing 54	2.74026	1.89691e-21
Gm11665	100415912	ENSMUSG00000086222	predicted gene 11665	2.73227	6.34485e-07
Klhl13	67455	ENSMUSG00000036782	kelch-like 13	2.72967	4.88417e-06
Stac3	237611	ENSMUSG00000040287	SH3 and cysteine rich domain 3	2.72916	6.94418e-15
Ctxn3	629147	ENSMUSG00000069372	cortexin 3	2.72689	3.43033e-07
Lpl	16956	ENSMUSG00000015568	lipoprotein lipase	2.72643	2.51173e-13
Atcayos	69678	ENSMUSG00000085779	ataxia_ cerebellar_ Cayman type homolog (human)_ opposite strand	2.72081	3.88793e-06
Gm28730	NULL	ENSMUSG00000101603	predicted gene 28730	2.71214	8.72286e-14
Btbd17	72014	ENSMUSG00000000202	BTB (POZ) domain containing 17	2.70453	1.08524e-07
Abca8b	27404	ENSMUSG00000020620	ATP-binding cassette_ sub-family A (ABC1)_ member 8b	2.69968	2.6115e-08
Gpm6b	14758	ENSMUSG00000031342	glycoprotein m6b	2.69468	2.85339e-07
Cacnb1	12295	ENSMUSG00000020882	calcium channel_ voltage-dependent_ beta 1 subunit	2.68187	8.06541e-30
AI464131	329828	ENSMUSG00000046312	expressed sequence AI464131	2.67849	1.93263e-11
Medag	70717	ENSMUSG00000029659	mesenteric estrogen dependent adipogenesis	2.66723	3.4024e-18
Scara5	71145	ENSMUSG00000022032	scavenger receptor class A_ member 5 (putative)	2.65987	1.34386e-05
Arx	11878	ENSMUSG00000035277	aristaless related homeobox	2.63544	5.74105e-06
Trdn	76757	ENSMUSG00000019787	triadin	2.6329	7.53126e-20
Klhl31	244923	ENSMUSG00000044938	kelch-like 31	2.61595	5.62082e-20
Inpp4b	234515	ENSMUSG00000037940	inositol polyphosphate-4-phosphatase_ type II	2.60283	3.97796e-06
Camk2b	12323	ENSMUSG00000057897	calcium/calmodulin-dependent protein kinase II_ beta	2.59037	1.43065e-05
Stc1	20855	ENSMUSG00000014813	stanniocalcin 1	2.5899	1.99259e-10
Mybpc2	233199	ENSMUSG00000038670	myosin binding protein C_ fast-type	2.58698	2.59415e-05
Ntn5	243967	ENSMUSG00000070564	netrin 5	2.57794	1.09516e-05
Cdsn	386463	ENSMUSG00000039518	corneodesmosin	2.5762	2.65536e-09
Myh8	17885	ENSMUSG00000055775	myosin_ heavy polypeptide 8_ skeletal muscle_ perinatal	2.56912	3.29422e-05
Ank1	11733	ENSMUSG00000031543	ankyrin 1_ erythroid	2.54994	3.18636e-29
Mamdc2	71738	ENSMUSG00000033207	MAM domain containing 2	2.54254	1.27181e-10
Col5a3	53867	ENSMUSG00000004098	collagen_ type V_ alpha 3	2.53921	8.03415e-32
Iffo1	320678	ENSMUSG00000038271	intermediate filament family orphan 1	2.53584	1.12997e-35
Filip1	70598	ENSMUSG00000034898	filamin A interacting protein 1	2.5145	1.65949e-05
Car6	12353	ENSMUSG00000028972	carbonic anhydrase 6	2.49562	4.60552e-06
Cdh11	12552	ENSMUSG00000031673	cadherin 11	2.4781	2.68131e-08
Gm38403	216377	ENSMUSG00000112854	predicted gene_ 38403	2.46759	4.31328e-06
Asb2	65256	ENSMUSG00000021200	ankyrin repeat and SOCS box-containing 2	2.46457	2.77289e-10
Srrm4os	76798	ENSMUSG00000086219	serine/arginine repetitive matrix 4_ opposite strand	2.45482	2.8963e-06
Rbfox1	268859	ENSMUSG00000008658	RNA binding protein_ fox-1 homolog (C. elegans) 1	2.43807	1.63421e-05
Erbb3	13867	ENSMUSG00000018166	v-erb-b2 erythroblastic leukemia viral oncogene homolog 3 (avian)	2.43339	4.84536e-05
Hdac11	232232	ENSMUSG00000034245	histone deacetylase 11	2.42468	9.23743e-16
Tbc1d8	54610	ENSMUSG00000003134	TBC1 domain family_ member 8	2.42237	4.48579e-05
Col3a1	12825	ENSMUSG00000026043	collagen_ type III_ alpha 1	2.40703	2.4465e-30
Mfsd7a	243197	ENSMUSG00000029490	major facilitator superfamily domain containing 7A	2.40689	1.63801e-05
Gm6093	619715	ENSMUSG00000112963	predicted gene 6093	2.40455	0.000123797
Fbn1	14118	ENSMUSG00000027204	fibrillin 1	2.40119	4.75242e-23
Slc16a3	80879	ENSMUSG00000025161	solute carrier family 16 (monocarboxylic acid transporters)_ member 3	2.39924	7.90468e-15
Tcap	21393	ENSMUSG00000007877	titin-cap	2.39169	1.4074e-06
Gm14635	100043946	ENSMUSG00000087591	predicted gene 14635	2.38863	2.3864e-07
Itga4	16401	ENSMUSG00000027009	integrin alpha 4	2.3847	2.1382e-06
Cyfip2	76884	ENSMUSG00000020340	cytoplasmic FMR1 interacting protein 2	2.37801	8.36673e-07
Exoc3l	277978	ENSMUSG00000043251	exocyst complex component 3-like	2.36657	8.16901e-10
Sema4d	20354	ENSMUSG00000021451	sema domain_ immunoglobulin domain (Ig)_ transmembrane domain (TM) and short cytoplasmic domain_ (semaphorin) 4D	2.36581	4.12081e-05
Sgcg	24053	ENSMUSG00000035296	sarcoglycan_ gamma (dystrophin-associated glycoprotein)	2.36362	0.000120902
Tead4	21679	ENSMUSG00000030353	TEA domain family member 4	2.35552	8.98914e-24
Bcam	57278	ENSMUSG00000002980	basal cell adhesion molecule	2.34677	0.000144652
Adamts2	216725	ENSMUSG00000036545	a disintegrin-like and metallopeptidase (reprolysin type) with thrombospondin type 1 motif_ 2	2.34496	2.74703e-13
Ldb3	24131	ENSMUSG00000021798	LIM domain binding 3	2.31816	5.96294e-17
Ctrb1	66473	ENSMUSG00000031957	chymotrypsinogen B1	2.31589	9.22403e-11
Scn7a	20272	ENSMUSG00000034810	sodium channel_ voltage-gated_ type VII_ alpha	2.31086	1.88695e-05
Fbxl22	74165	ENSMUSG00000050503	F-box and leucine-rich repeat protein 22	2.30874	8.06743e-17
Igfbp5	16011	ENSMUSG00000026185	insulin-like growth factor binding protein 5	2.298	1.10765e-20
Tmem38a	74166	ENSMUSG00000031791	transmembrane protein 38A	2.28807	1.30751e-26
Jsrp1	71912	ENSMUSG00000020216	junctional sarcoplasmic reticulum protein 1	2.28618	9.56413e-22
Padi4	18602	ENSMUSG00000025330	peptidyl arginine deiminase_ type IV	2.28567	0.000290014
Ero1l	50527	ENSMUSG00000021831	ERO1-like (S. cerevisiae)	2.2856	1.04605e-15
Tenm4	23966	ENSMUSG00000048078	teneurin transmembrane protein 4	2.28237	3.76089e-06
Igfn1	226438	ENSMUSG00000051985	immunoglobulin-like and fibronectin type III domain containing 1	2.27839	3.81109e-05
Txnip	56338	ENSMUSG00000038393	thioredoxin interacting protein	2.27809	6.4453e-08
P4ha1	18451	ENSMUSG00000019916	procollagen-proline_ 2-oxoglutarate 4-dioxygenase (proline 4-hydroxylase)_ alpha 1 polypeptide	2.26174	5.91918e-15
Cobl	12808	ENSMUSG00000020173	cordon-bleu WH2 repeat	2.25755	1.28939e-29
Rgs16	19734	ENSMUSG00000026475	regulator of G-protein signaling 16	2.25692	1.90343e-05
Nrbp2	223649	ENSMUSG00000075590	nuclear receptor binding protein 2	2.25345	2.87633e-16
Itga11	319480	ENSMUSG00000032243	integrin alpha 11	2.24777	6.59262e-08
Slc2a6	227659	ENSMUSG00000036067	solute carrier family 2 (facilitated glucose transporter)_ member 6	2.23806	1.48524e-05
Fibin	67606	ENSMUSG00000074971	fin bud initiation factor homolog (zebrafish)	2.23015	2.88872e-16
Adssl1	11565	ENSMUSG00000011148	adenylosuccinate synthetase like 1	2.22654	1.12032e-15
Usp2	53376	ENSMUSG00000032010	ubiquitin specific peptidase 2	2.22571	2.7769e-10
Ccdc141	545428	ENSMUSG00000044033	coiled-coil domain containing 141	2.21238	1.64284e-11
Olfml2b	320078	ENSMUSG00000038463	olfactomedin-like 2B	2.21182	5.34088e-10
Hspb3	56534	ENSMUSG00000051456	heat shock protein 3	2.20651	0.000464699
Sgca	20391	ENSMUSG00000001508	sarcoglycan_ alpha (dystrophin-associated glycoprotein)	2.19765	2.96897e-09
Dclk1	13175	ENSMUSG00000027797	doublecortin-like kinase 1	2.19741	3.35689e-29
Smyd1	12180	ENSMUSG00000055027	SET and MYND domain containing 1	2.19379	6.61557e-20
Epha3	13837	ENSMUSG00000052504	Eph receptor A3	2.17599	1.9239e-05
Gbp4	17472	ENSMUSG00000079363	guanylate binding protein 4	2.17189	0.000720943
Herpud1	64209	ENSMUSG00000031770	homocysteine-inducible_ endoplasmic reticulum stress-inducible_ ubiquitin-like domain member 1	2.16596	8.87798e-24
R3hdml	100043899	ENSMUSG00000078949	R3H domain containing-like	2.16577	4.56932e-10
Tgfb3	21809	ENSMUSG00000021253	transforming growth factor_ beta 3	2.16257	6.5059e-18
Cdh13	12554	ENSMUSG00000031841	cadherin 13	2.16172	1.00435e-16
Plet1	76509	ENSMUSG00000032068	placenta expressed transcript 1	2.15865	0.000781206
Inadl	12695	ENSMUSG00000061859	InaD-like (Drosophila)	2.15496	3.44208e-10
2310043L19Rik	75589	ENSMUSG00000101746	RIKEN cDNA 2310043L19 gene	2.1503	0.00015489
Mamstr	74490	ENSMUSG00000042918	MEF2 activating motif and SAP domain containing transcriptional regulator	2.14168	1.72858e-06
Tmem45a	56277	ENSMUSG00000022754	transmembrane protein 45a	2.14092	6.83379e-23
Slc4a3	20536	ENSMUSG00000006576	solute carrier family 4 (anion exchanger)_ member 3	2.13996	1.25031e-12
Dpep1	13479	ENSMUSG00000019278	dipeptidase 1 (renal)	2.13874	0.000107804
Nav2	78286	ENSMUSG00000052512	neuron navigator 2	2.1315	2.41797e-19
Tgfb2	21808	ENSMUSG00000039239	transforming growth factor_ beta 2	2.12491	5.90875e-23
Arpp21	74100	ENSMUSG00000032503	cyclic AMP-regulated phosphoprotein_ 21	2.12318	0.000770629
Cyp2d22	56448	ENSMUSG00000061740	cytochrome P450_ family 2_ subfamily d_ polypeptide 22	2.11809	0.000217587
Fam71b	432552	ENSMUSG00000020401	family with sequence similarity 71_ member B	2.11673	0.000469104
Itga7	16404	ENSMUSG00000025348	integrin alpha 7	2.11492	1.7918e-22
Flnc	68794	ENSMUSG00000068699	filamin C_ gamma	2.11478	5.3156e-26
Trabd2b	666048	ENSMUSG00000070867	TraB domain containing 2B	2.1071	8.36673e-07
Adamtsl2	77794	ENSMUSG00000036040	ADAMTS-like 2	2.1039	0.000896671
Cd248	70445	ENSMUSG00000056481	CD248 antigen_ endosialin	2.10269	8.15495e-08
Pdk1	228026	ENSMUSG00000006494	pyruvate dehydrogenase kinase_ isoenzyme 1	2.1024	2.03017e-16
Vldlr	22359	ENSMUSG00000024924	very low density lipoprotein receptor	2.0991	1.35607e-06
B230312C02Rik	320485	ENSMUSG00000084843	RIKEN cDNA B230312C02 gene	2.09264	2.04757e-10
Ddc	13195	ENSMUSG00000020182	dopa decarboxylase	2.09209	4.0484e-05
Adm	11535	ENSMUSG00000030790	adrenomedullin	2.09023	0.000144652
Shisa2	219134	ENSMUSG00000044461	shisa family member 2	2.08817	0.00124208
Pstpip1	19200	ENSMUSG00000032322	proline-serine-threonine phosphatase-interacting protein 1	2.08678	3.97796e-06
Ssc5d	269855	ENSMUSG00000035279	scavenger receptor cysteine rich family_ 5 domains	2.08595	4.00147e-08
Myzap	102371	ENSMUSG00000041361	myocardial zonula adherens protein	2.08253	2.66478e-05
Edil3	13612	ENSMUSG00000034488	EGF-like repeats and discoidin I-like domains 3	2.06525	7.60615e-09
Txlnb	378431	ENSMUSG00000039891	taxilin beta	2.06373	0.000746924
Trim63	433766	ENSMUSG00000028834	tripartite motif-containing 63	2.05916	2.3648e-06
Ttn	22138	ENSMUSG00000051747	titin	2.05606	0.000110627
Igf2r	16004	ENSMUSG00000023830	insulin-like growth factor 2 receptor	2.05143	4.44207e-07
Car12	76459	ENSMUSG00000032373	carbonic anyhydrase 12	2.05017	0.00162421
Bnip3	12176	ENSMUSG00000078566	BCL2/adenovirus E1B interacting protein 3	2.04306	5.08062e-27
Sgcb	24051	ENSMUSG00000029156	sarcoglycan_ beta (dystrophin-associated glycoprotein)	2.02871	1.42889e-10
Gja5	14613	ENSMUSG00000057123	gap junction protein_ alpha 5	2.0228	0.00164542
Svil	225115	ENSMUSG00000024236	supervillin	2.02203	3.08195e-12
Sntb1	20649	ENSMUSG00000060429	syntrophin_ basic 1	2.0202	1.22059e-09
Slc7a3	11989	ENSMUSG00000031297	solute carrier family 7 (cationic amino acid transporter_ y+ system)_ member 3	2.01854	0.00164542
Ccdc162	75973	ENSMUSG00000075225	coiled-coil domain containing 162	2.01808	0.00186729
Rab40b	217371	ENSMUSG00000025170	Rab40B_ member RAS oncogene family	2.01586	0.000520669
Col1a1	12842	ENSMUSG00000001506	collagen_ type I_ alpha 1	2.01486	1.0776e-31
Fmod	14264	ENSMUSG00000041559	fibromodulin	2.01321	1.15949e-05
Tmem38b	52076	ENSMUSG00000028420	transmembrane protein 38B	2.00935	9.301e-09
Ano5	233246	ENSMUSG00000055489	anoctamin 5	2.00624	0.00087795
1600027J07Rik	69794	ENSMUSG00000110340	RIKEN cDNA 1600027J07 gene	2.00423	4.7006e-10
Tgm2	21817	ENSMUSG00000037820	transglutaminase 2_ C polypeptide	1.99917	1.23399e-11
Npnt	114249	ENSMUSG00000040998	nephronectin	1.99217	5.95343e-19
Gm17455	100302688	ENSMUSG00000090439	predicted gene_ 17455	1.99088	0.00203495
Cdkn1c	12577	ENSMUSG00000037664	cyclin-dependent kinase inhibitor 1C (P57)	1.98672	3.55979e-12
Ecm1	13601	ENSMUSG00000028108	extracellular matrix protein 1	1.98428	2.26832e-17
Aamdc	66273	ENSMUSG00000035642	adipogenesis associated Mth938 domain containing	1.98409	1.22645e-14
Flrt1	396184	ENSMUSG00000047787	fibronectin leucine rich transmembrane protein 1	1.98318	0.00140825
Grtp1	66790	ENSMUSG00000038515	GH regulated TBC protein 1	1.97255	3.15416e-11
Coro6	216961	ENSMUSG00000020836	coronin 6	1.9672	1.08103e-09
B3gnt8	232984	ENSMUSG00000059479	UDP-GlcNAc:betaGal beta-1_3-N-acetylglucosaminyltransferase 8	1.96368	0.00145441
Slc16a6	104681	ENSMUSG00000041920	solute carrier family 16 (monocarboxylic acid transporters)_ member 6	1.96257	0.00128033
Adm2	223780	ENSMUSG00000054136	adrenomedullin 2	1.95559	0.00261367
Reep1	52250	ENSMUSG00000052852	receptor accessory protein 1	1.94823	0.00210472
Mmp19	58223	ENSMUSG00000025355	matrix metallopeptidase 19	1.9434	1.93782e-05
Fsd2	244091	ENSMUSG00000038663	fibronectin type III and SPRY domain containing 2	1.93886	0.00316115
Lrig1	16206	ENSMUSG00000030029	leucine-rich repeats and immunoglobulin-like domains 1	1.93579	2.1585e-06
Mylk4	238564	ENSMUSG00000044951	myosin light chain kinase family_ member 4	1.934	1.01899e-07
Esr1	13982	ENSMUSG00000019768	estrogen receptor 1 (alpha)	1.93239	2.50954e-08
Gm13398	102640749	ENSMUSG00000087364	predicted gene 13398	1.93188	0.00308528
Sox8	20681	ENSMUSG00000024176	SRY (sex determining region Y)-box 8	1.92895	4.42021e-09
Ncam1	17967	ENSMUSG00000039542	neural cell adhesion molecule 1	1.9277	2.98129e-28
Mybpc1	109272	ENSMUSG00000020061	myosin binding protein C_ slow-type	1.92461	0.00343076
Xirp2	241431	ENSMUSG00000027022	xin actin-binding repeat containing 2	1.92353	0.00355274
Mrc2	17534	ENSMUSG00000020695	mannose receptor_ C type 2	1.92129	3.4551e-06
Igdcc4	56741	ENSMUSG00000032816	immunoglobulin superfamily_ DCC subclass_ member 4	1.91986	3.23367e-05
Ptprf	19268	ENSMUSG00000033295	protein tyrosine phosphatase_ receptor type_ F	1.91691	2.86335e-11
Hpgd	15446	ENSMUSG00000031613	hydroxyprostaglandin dehydrogenase 15 (NAD)	1.91666	0.0029104
Rbm38	56190	ENSMUSG00000027510	RNA binding motif protein 38	1.91573	5.65539e-05
4833422C13Rik	373852	ENSMUSG00000074782	RIKEN cDNA 4833422C13 gene	1.91466	4.84028e-06
Hey1	15213	ENSMUSG00000040289	hairy/enhancer-of-split related with YRPW motif 1	1.91401	9.16914e-08
Gpd1	14555	ENSMUSG00000023019	glycerol-3-phosphate dehydrogenase 1 (soluble)	1.9025	0.000373946
Hsd11b1	15483	ENSMUSG00000016194	hydroxysteroid 11-beta dehydrogenase 1	1.89884	0.00411523
Akap6	238161	ENSMUSG00000061603	A kinase (PRKA) anchor protein 6	1.89047	1.92919e-05
Sod3	20657	ENSMUSG00000072941	superoxide dismutase 3_ extracellular	1.89024	0.000195161
Cd82	12521	ENSMUSG00000027215	CD82 antigen	1.88866	7.47327e-14
Atp9a	11981	ENSMUSG00000027546	ATPase_ class II_ type 9A	1.88824	0.00441185
Myot	58916	ENSMUSG00000024471	myotilin	1.88695	0.00371105
Adamts12	239337	ENSMUSG00000047497	a disintegrin-like and metallopeptidase (reprolysin type) with thrombospondin type 1 motif_ 12	1.88406	2.10811e-05
Arrdc3	105171	ENSMUSG00000074794	arrestin domain containing 3	1.88255	0.000317173
Col6a3	12835	ENSMUSG00000048126	collagen_ type VI_ alpha 3	1.87889	1.18217e-10
Chrnd	11447	ENSMUSG00000026251	cholinergic receptor_ nicotinic_ delta polypeptide	1.87753	5.39716e-12
Pi15	94227	ENSMUSG00000067780	peptidase inhibitor 15	1.87554	0.000190178
Thbs2	21826	ENSMUSG00000023885	thrombospondin 2	1.87055	3.10977e-07
Tspan32	27027	ENSMUSG00000000244	tetraspanin 32	1.86832	0.000115077
Cdh15	12555	ENSMUSG00000031962	cadherin 15	1.86651	2.73516e-21
Gjd4	225152	ENSMUSG00000036855	gap junction protein_ delta 4	1.86574	0.00479447
Shroom3	27428	ENSMUSG00000029381	shroom family member 3	1.8654	5.02751e-06
Slc44a4	70129	ENSMUSG00000007034	solute carrier family 44_ member 4	1.86531	0.0051635
Trpm4	68667	ENSMUSG00000038260	transient receptor potential cation channel_ subfamily M_ member 4	1.86458	1.36551e-08
Tmem120b	330189	ENSMUSG00000054434	transmembrane protein 120B	1.84516	1.22059e-09
Sort1	20661	ENSMUSG00000068747	sortilin 1	1.83815	0.00590647
F11r	16456	ENSMUSG00000038235	F11 receptor	1.83715	6.11507e-08
Atp2a2	11938	ENSMUSG00000029467	ATPase_ Ca++ transporting_ cardiac muscle_ slow twitch 2	1.8367	3.75131e-13
Slc12a2	20496	ENSMUSG00000024597	solute carrier family 12_ member 2	1.83497	3.34508e-15
Atg9b	213948	ENSMUSG00000038295	autophagy related 9B	1.83371	1.96371e-06
Pdgfrl	68797	ENSMUSG00000031595	platelet-derived growth factor receptor-like	1.83134	3.70359e-06
Snx22	382083	ENSMUSG00000039452	sorting nexin 22	1.82906	0.00633293
Sema3b	20347	ENSMUSG00000057969	sema domain_ immunoglobulin domain (Ig)_ short basic domain_ secreted_ (semaphorin) 3B	1.82403	7.41434e-09
Csdc2	105859	ENSMUSG00000042109	cold shock domain containing C2_ RNA binding	1.82049	1.01364e-06
Tekt5	70426	ENSMUSG00000039179	tektin 5	1.81574	0.0059204
Ephb3	13845	ENSMUSG00000005958	Eph receptor B3	1.81472	1.9703e-09
Tspan33	232670	ENSMUSG00000001763	tetraspanin 33	1.81356	9.10263e-05
Lemd1	213409	ENSMUSG00000079330	LEM domain containing 1	1.80857	0.00552186
Smim22	432995	ENSMUSG00000096215	small integral membrane protein 22	1.8074	0.00716426
2310043M15Rik	71930	ENSMUSG00000097768	RIKEN cDNA 2310043M15 gene	1.80597	0.00721718
Lrp4	228357	ENSMUSG00000027253	low density lipoprotein receptor-related protein 4	1.80559	2.85676e-05
Heyl	56198	ENSMUSG00000032744	hairy/enhancer-of-split related with YRPW motif-like	1.8028	1.11472e-18
Greb1	268527	ENSMUSG00000036523	gene regulated by estrogen in breast cancer protein	1.80136	0.00727285
Notch3	18131	ENSMUSG00000038146	notch 3	1.80095	9.94634e-14
Mboat2	67216	ENSMUSG00000020646	membrane bound O-acyltransferase domain containing 2	1.79972	3.92959e-06
C1galt1c1	59048	ENSMUSG00000048970	C1GALT1-specific chaperone 1	1.79881	1.8249e-05
Dmd	13405	ENSMUSG00000045103	dystrophin_ muscular dystrophy	1.79812	0.00688564
Fgf9	14180	ENSMUSG00000021974	fibroblast growth factor 9	1.79777	0.00757867
Macrod1	107227	ENSMUSG00000036278	MACRO domain containing 1	1.79745	3.13997e-12
Ppap2a	19012	ENSMUSG00000021759	phosphatidic acid phosphatase type 2A	1.78961	2.47135e-11
Tnnt1	21955	ENSMUSG00000064179	troponin T1_ skeletal_ slow	1.7868	1.0004e-26
Rhbdf2	217344	ENSMUSG00000020806	rhomboid 5 homolog 2 (Drosophila)	1.7836	0.000306951
Nrxn3	18191	ENSMUSG00000066392	neurexin III	1.78352	0.00438905
Armcx4	100503043	ENSMUSG00000049804	armadillo repeat containing_ X-linked 4	1.78219	2.56256e-05
P4ha2	18452	ENSMUSG00000018906	procollagen-proline_ 2-oxoglutarate 4-dioxygenase (proline 4-hydroxylase)_ alpha II polypeptide	1.77711	8.70135e-08
Pcdhb17	93888	ENSMUSG00000046387	protocadherin beta 17	1.76906	5.15049e-06
Fn1	14268	ENSMUSG00000026193	fibronectin 1	1.76748	1.6118e-14
Serpinh1	12406	ENSMUSG00000070436	serine (or cysteine) peptidase inhibitor_ clade H_ member 1	1.76633	2.08689e-13
Lama2	16773	ENSMUSG00000019899	laminin_ alpha 2	1.76442	3.98989e-07
Zbtb18	30928	ENSMUSG00000063659	zinc finger and BTB domain containing 18	1.75719	1.7919e-15
Gm13715	102640825	ENSMUSG00000085025	predicted gene 13715	1.75639	0.00911492
Tgfbi	21810	ENSMUSG00000035493	transforming growth factor_ beta induced	1.75559	0.0096455
Creld1	171508	ENSMUSG00000030284	cysteine-rich with EGF-like domains 1	1.7552	6.31356e-10
Ccdc134	76457	ENSMUSG00000068114	coiled-coil domain containing 134	1.75183	1.56784e-14
Clic3	69454	ENSMUSG00000015093	chloride intracellular channel 3	1.74511	0.00910111
Matn2	17181	ENSMUSG00000022324	matrilin 2	1.74412	8.71116e-11
Itga6	16403	ENSMUSG00000027111	integrin alpha 6	1.73974	2.34495e-08
Gatm	67092	ENSMUSG00000027199	glycine amidinotransferase (L-arginine:glycine amidinotransferase)	1.73972	2.84749e-10
Dkk2	56811	ENSMUSG00000028031	dickkopf homolog 2 (Xenopus laevis)	1.73959	0.00936499
Padi3	18601	ENSMUSG00000025328	peptidyl arginine deiminase_ type III	1.73913	0.0044131
Nid2	18074	ENSMUSG00000021806	nidogen 2	1.73907	1.55581e-09
Tgfbr2	21813	ENSMUSG00000032440	transforming growth factor_ beta receptor II	1.73658	6.2494e-10
Fgfr3	14184	ENSMUSG00000054252	fibroblast growth factor receptor 3	1.7359	0.00436218
Gm5532	433367	ENSMUSG00000073535	predicted gene 5532	1.73332	0.0107928
Aknad1	329738	ENSMUSG00000049565	AKNA domain containing 1	1.73116	0.00987176
Prdm1	12142	ENSMUSG00000038151	PR domain containing 1_ with ZNF domain	1.72777	0.00995145
Pcdhgc4	93707	ENSMUSG00000023036	protocadherin gamma subfamily C_ 4	1.72493	0.000296199
Fgfr4	14186	ENSMUSG00000005320	fibroblast growth factor receptor 4	1.72326	0.0116338
Crym	12971	ENSMUSG00000030905	crystallin_ mu	1.72161	0.0102946
Pik3c2b	240752	ENSMUSG00000026447	phosphoinositide-3-kinase_ class 2_ beta polypeptide	1.72124	0.00342107
Ankrd37	654824	ENSMUSG00000050914	ankyrin repeat domain 37	1.71762	0.0016506
Fbln5	23876	ENSMUSG00000021186	fibulin 5	1.71635	4.98575e-07
Neu2	23956	ENSMUSG00000079434	neuraminidase 2	1.71565	0.0106064
Eda2r	245527	ENSMUSG00000034457	ectodysplasin A2 receptor	1.71199	1.77075e-06
Fras1	231470	ENSMUSG00000034687	Fraser syndrome 1 homolog (human)	1.71124	0.0123855
Airn	104103	ENSMUSG00000078247	antisense Igf2r RNA	1.71071	0.0064535
Tmbim1	69660	ENSMUSG00000006301	transmembrane BAX inhibitor motif containing 1	1.70893	1.18139e-09
Fgfbp1	14181	ENSMUSG00000048373	fibroblast growth factor binding protein 1	1.7083	0.011615
Vcan	13003	ENSMUSG00000021614	versican	1.70761	2.47623e-09
Fitm1	68680	ENSMUSG00000022215	fat storage-inducing transmembrane protein 1	1.70728	0.0067803
Qsox1	104009	ENSMUSG00000033684	quiescin Q6 sulfhydryl oxidase 1	1.70477	3.9361e-14
Serinc3	26943	ENSMUSG00000017707	serine incorporator 3	1.70451	8.85352e-12
Foxo6	329934	ENSMUSG00000052135	forkhead box O6	1.70279	5.91365e-06
Padi2	18600	ENSMUSG00000028927	peptidyl arginine deiminase_ type II	1.69981	0.000736544
Heg1	77446	ENSMUSG00000075254	HEG homolog 1 (zebrafish)	1.69859	5.56192e-11
F2	14061	ENSMUSG00000027249	coagulation factor II	1.6948	0.0014649
Jam3	83964	ENSMUSG00000031990	junction adhesion molecule 3	1.69421	1.7832e-08
Gpr146	80290	ENSMUSG00000044197	G protein-coupled receptor 146	1.69303	5.65539e-05
Sbk2	381836	ENSMUSG00000030433	SH3-binding domain kinase family_ member 2	1.69243	0.005511
Serinc2	230779	ENSMUSG00000023232	serine incorporator 2	1.68992	1.95447e-09
Postn	50706	ENSMUSG00000027750	periostin_ osteoblast specific factor	1.68956	7.89999e-05
Spry1	24063	ENSMUSG00000037211	sprouty homolog 1 (Drosophila)	1.68932	1.42247e-06
Plxdc1	72324	ENSMUSG00000017417	plexin domain containing 1	1.6879	0.00727853
Trib3	228775	ENSMUSG00000032715	tribbles homolog 3 (Drosophila)	1.6876	1.68992e-14
Dennd6b	69440	ENSMUSG00000015377	DENN/MADD domain containing 6B	1.68558	0.000339401
ND5	17721	ENSMUSG00000064367	NADH dehydrogenase subunit 5	1.68495	8.49348e-16
Grip2	243547	ENSMUSG00000030098	glutamate receptor interacting protein 2	1.68377	0.012453
Col5a1	12831	ENSMUSG00000026837	collagen_ type V_ alpha 1	1.68371	6.5265e-19
Tspan7	21912	ENSMUSG00000058254	tetraspanin 7	1.68256	0.000200874
Epdr1	105298	ENSMUSG00000002808	ependymin related protein 1 (zebrafish)	1.68001	6.97674e-07
Mief2	237781	ENSMUSG00000018599	mitochondrial elongation factor 2	1.67473	1.63603e-07
1700025L06Rik	66933	ENSMUSG00000109962	RIKEN cDNA 1700025L06 gene	1.6694	0.0064937
Sun1	77053	ENSMUSG00000036817	Sad1 and UNC84 domain containing 1	1.66737	4.32224e-08
Pfkm	18642	ENSMUSG00000033065	phosphofructokinase_ muscle	1.66575	1.26761e-14
Rapgefl1	268480	ENSMUSG00000038020	Rap guanine nucleotide exchange factor (GEF)-like 1	1.66574	0.00119882
Gadd45a	13197	ENSMUSG00000036390	growth arrest and DNA-damage-inducible 45 alpha	1.6649	4.27683e-08
Alox5ap	11690	ENSMUSG00000060063	arachidonate 5-lipoxygenase activating protein	1.66462	1.02038e-07
Adora2b	11541	ENSMUSG00000018500	adenosine A2b receptor	1.66364	0.00352785
Pltp	18830	ENSMUSG00000017754	phospholipid transfer protein	1.66325	4.19515e-05
Traf3ip3	215243	ENSMUSG00000037318	TRAF3 interacting protein 3	1.65397	0.0134494
C1s1	50908	ENSMUSG00000038521	complement component 1_ s subcomponent 1	1.65379	0.0154486
Trp53cor1	100504267	ENSMUSG00000085912	tumor protein p53 pathway corepressor 1	1.65322	0.00451057
Tcp11x2	71841	ENSMUSG00000058252	t-complex 11 family_ X-linked 2	1.64982	0.0145806
Apod	11815	ENSMUSG00000022548	apolipoprotein D	1.64749	0.00911716
Dusp13	27389	ENSMUSG00000021768	dual specificity phosphatase 13	1.64481	0.000922472
Camk1g	215303	ENSMUSG00000016179	calcium/calmodulin-dependent protein kinase I gamma	1.64471	7.66448e-09
Slco3a1	108116	ENSMUSG00000025790	solute carrier organic anion transporter family_ member 3a1	1.64353	6.7423e-08
Itm2b	16432	ENSMUSG00000022108	integral membrane protein 2B	1.64292	5.57761e-16
Cmklr1	14747	ENSMUSG00000042190	chemokine-like receptor 1	1.64207	0.00118418
Fam13c	71721	ENSMUSG00000043259	family with sequence similarity 13_ member C	1.63479	0.00213978
Gcnt1	14537	ENSMUSG00000038843	glucosaminyl (N-acetyl) transferase 1_ core 2	1.63407	0.0163878
Olfml3	99543	ENSMUSG00000027848	olfactomedin-like 3	1.63071	2.6908e-07
Cyb5r1	72017	ENSMUSG00000026456	cytochrome b5 reductase 1	1.62104	4.55912e-15
Tnc	21923	ENSMUSG00000028364	tenascin C	1.62098	1.72468e-09
Rhob	11852	ENSMUSG00000054364	ras homolog gene family_ member B	1.61716	2.74709e-13
Ogt	108155	ENSMUSG00000034160	O-linked N-acetylglucosamine (GlcNAc) transferase (UDP-N-acetylglucosamine:polypeptide-N-acetylglucosaminyl transferase)	1.6145	3.22913e-10
Mss51	74843	ENSMUSG00000021815	MSS51 mitochondrial translational activator	1.61187	0.000262295
Asb16	217217	ENSMUSG00000034768	ankyrin repeat and SOCS box-containing 16	1.61109	0.0197479
Adamts4	240913	ENSMUSG00000006403	a disintegrin-like and metallopeptidase (reprolysin type) with thrombospondin type 1 motif_ 4	1.60975	6.54997e-07
Ltbp4	108075	ENSMUSG00000040488	latent transforming growth factor beta binding protein 4	1.60927	1.54523e-07
Zhx2	387609	ENSMUSG00000071757	zinc fingers and homeoboxes 2	1.6067	2.14453e-06
Itm2c	64294	ENSMUSG00000026223	integral membrane protein 2C	1.6057	4.46074e-10
Cacng1	12299	ENSMUSG00000020722	calcium channel_ voltage-dependent_ gamma subunit 1	1.6052	2.79161e-17
Abca5	217265	ENSMUSG00000018800	ATP-binding cassette_ sub-family A (ABC1)_ member 5	1.60495	1.55522e-05
Trp63	22061	ENSMUSG00000022510	transformation related protein 63	1.60405	0.017918
Pcdhb14	93885	ENSMUSG00000044043	protocadherin beta 14	1.60404	0.00342107
Myh6	17888	ENSMUSG00000040752	myosin_ heavy polypeptide 6_ cardiac muscle_ alpha	1.60267	0.0179979
Ppfibp2	19024	ENSMUSG00000036528	PTPRF interacting protein_ binding protein 2 (liprin beta 2)	1.60155	0.0180739
Lrrn1	16979	ENSMUSG00000034648	leucine rich repeat protein 1_ neuronal	1.59811	1.2595e-06
Adgra3	78560	ENSMUSG00000031486	adhesion G protein-coupled receptor A3	1.5978	0.000408402
Cdkn1a	12575	ENSMUSG00000023067	cyclin-dependent kinase inhibitor 1A (P21)	1.5968	9.65475e-20
Mustn1	66175	ENSMUSG00000042485	musculoskeletal_ embryonic nuclear protein 1	1.59599	1.84856e-16
Apoe	11816	ENSMUSG00000002985	apolipoprotein E	1.59466	0.000285399
Ighm	16019	ENSMUSG00000076617	immunoglobulin heavy constant mu	1.59331	0.0188255
Atp2a3	53313	ENSMUSG00000020788	ATPase_ Ca++ transporting_ ubiquitous	1.59109	0.0227961
Il33	77125	ENSMUSG00000024810	interleukin 33	1.58938	0.000419222
Nrep	27528	ENSMUSG00000042834	neuronal regeneration related protein	1.58479	3.04773e-10
Adgre5	26364	ENSMUSG00000002885	adhesion G protein-coupled receptor E5	1.58318	6.97192e-12
Atp1a1	11928	ENSMUSG00000033161	ATPase_ Na+/K+ transporting_ alpha 1 polypeptide	1.58285	1.06447e-10
Fgf11	14166	ENSMUSG00000042826	fibroblast growth factor 11	1.57686	6.61717e-09
Slc6a9	14664	ENSMUSG00000028542	solute carrier family 6 (neurotransmitter transporter_ glycine)_ member 9	1.57582	7.02273e-10
Mtss1l	244654	ENSMUSG00000033763	metastasis suppressor 1-like	1.57543	1.90955e-16
Vgll2	215031	ENSMUSG00000049641	vestigial like 2 homolog (Drosophila)	1.57398	0.000625081
Cd164	53599	ENSMUSG00000019818	CD164 antigen	1.56956	2.73534e-09
Ptgds	19215	ENSMUSG00000015090	prostaglandin D2 synthase (brain)	1.56924	0.0241798
Neurl1a	18011	ENSMUSG00000006435	neuralized E3 ubiquitin protein ligase 1A	1.56788	3.69284e-13
Elmod2	244548	ENSMUSG00000035151	ELMO/CED-12 domain containing 2	1.56767	1.5564e-07
Dusp27	240892	ENSMUSG00000026564	dual specificity phosphatase 27 (putative)	1.56725	8.64328e-07
Apmap	71881	ENSMUSG00000033096	adipocyte plasma membrane associated protein	1.56462	0.000555927
Nfe2l1	18023	ENSMUSG00000038615	nuclear factor_ erythroid derived 2_-like 1	1.56448	4.91199e-13
Srgap1	117600	ENSMUSG00000020121	SLIT-ROBO Rho GTPase activating protein 1	1.56373	0.00385151
Slc7a5	20539	ENSMUSG00000040010	solute carrier family 7 (cationic amino acid transporter_ y+ system)_ member 5	1.56354	1.27734e-05
Serpinf1	20317	ENSMUSG00000000753	serine (or cysteine) peptidase inhibitor_ clade F_ member 1	1.56084	9.49682e-17
Clcf1	56708	ENSMUSG00000040663	cardiotrophin-like cytokine factor 1	1.56052	0.00103396
Gramd1b	235283	ENSMUSG00000040111	GRAM domain containing 1B	1.56045	0.000146937
AU040320	100317	ENSMUSG00000028830	expressed sequence AU040320	1.55868	5.98303e-08
Per3	18628	ENSMUSG00000028957	period circadian clock 3	1.55697	1.30001e-06
Slc3a2	17254	ENSMUSG00000010095	solute carrier family 3 (activators of dibasic and neutral amino acid transport)_ member 2	1.55546	8.43062e-16
Kif13b	16554	ENSMUSG00000060012	kinesin family member 13B	1.55486	0.000459912
Slc7a2	11988	ENSMUSG00000031596	solute carrier family 7 (cationic amino acid transporter_ y+ system)_ member 2	1.55326	0.0123497
Ip6k3	271424	ENSMUSG00000024210	inositol hexaphosphate kinase 3	1.55251	0.00297805
Rhbdd1	76867	ENSMUSG00000026142	rhomboid domain containing 1	1.55081	9.36612e-06
Slc43a2	215113	ENSMUSG00000038178	solute carrier family 43_ member 2	1.5498	1.3985e-05
Pla1a	85031	ENSMUSG00000002847	phospholipase A1 member A	1.54977	4.23936e-05
Apol6	71939	ENSMUSG00000033576	apolipoprotein L 6	1.54692	0.0280381
Msln	56047	ENSMUSG00000063011	mesothelin	1.54653	4.54814e-10
Nkd2	72293	ENSMUSG00000021567	naked cuticle 2 homolog (Drosophila)	1.54601	0.02751
Igtp	16145	ENSMUSG00000078853	interferon gamma induced GTPase	1.5447	0.0282713
P3h1	56401	ENSMUSG00000028641	prolyl 3-hydroxylase 1	1.54356	3.89609e-07
Enpp1	18605	ENSMUSG00000037370	ectonucleotide pyrophosphatase/phosphodiesterase 1	1.54253	1.17277e-05
Rdh5	19682	ENSMUSG00000025350	retinol dehydrogenase 5	1.54225	2.30723e-09
Calml4	75600	ENSMUSG00000032246	calmodulin-like 4	1.53881	0.00106287
Cd59a	12509	ENSMUSG00000032679	CD59a antigen	1.53206	7.68367e-08
Pbxip1	229534	ENSMUSG00000042613	pre B cell leukemia transcription factor interacting protein 1	1.53105	2.19104e-14
Dok7	231134	ENSMUSG00000044716	docking protein 7	1.52955	1.95447e-09
Tnik	665113	ENSMUSG00000027692	TRAF2 and NCK interacting kinase	1.52795	0.0140479
Glrb	14658	ENSMUSG00000028020	glycine receptor_ beta subunit	1.5278	3.54033e-07
Dnajc16	214063	ENSMUSG00000040697	DnaJ (Hsp40) homolog_ subfamily C_ member 16	1.52717	0.00114773
Sparc	20692	ENSMUSG00000018593	secreted acidic cysteine rich glycoprotein	1.52689	1.83668e-15
Tspan3	56434	ENSMUSG00000032324	tetraspanin 3	1.52626	2.6872e-07
Inha	16322	ENSMUSG00000032968	inhibin alpha	1.52461	0.0145077
Slc16a2	20502	ENSMUSG00000033965	solute carrier family 16 (monocarboxylic acid transporters)_ member 2	1.52454	0.0181008
Adcy9	11515	ENSMUSG00000005580	adenylate cyclase 9	1.52063	0.00214087
Cercam	99151	ENSMUSG00000039787	cerebral endothelial cell adhesion molecule	1.51828	7.70642e-06
Tnni3	21954	ENSMUSG00000035458	troponin I_ cardiac 3	1.51598	0.0143805
Porcn	53627	ENSMUSG00000031169	porcupine homolog (Drosophila)	1.51529	4.91765e-09
Igf2os	111975	ENSMUSG00000086266	insulin-like growth factor 2_ opposite strand	1.51211	0.0330386
Mafa	378435	ENSMUSG00000047591	v-maf musculoaponeurotic fibrosarcoma oncogene family_ protein A (avian)	1.51031	2.13649e-06
Tmem184a	231832	ENSMUSG00000036687	transmembrane protein 184a	1.50764	0.0283215
Itgb6	16420	ENSMUSG00000026971	integrin beta 6	1.50657	0.0197636
Tmem191c	224019	ENSMUSG00000055692	transmembrane protein 191C	1.50642	0.0148252
Dtx3	80904	ENSMUSG00000040415	deltex 3 homolog (Drosophila)	1.50623	3.98989e-07
Gm12248	676527	ENSMUSG00000086962	predicted gene 12248	1.50523	0.0277715
Gdf15	23886	ENSMUSG00000038508	growth differentiation factor 15	1.50439	0.0029104
Slc22a17	59049	ENSMUSG00000022199	solute carrier family 22 (organic cation transporter)_ member 17	1.50423	0.0154905
Sdc2	15529	ENSMUSG00000022261	syndecan 2	1.50371	1.26546e-10
Wnt5a	22418	ENSMUSG00000021994	wingless-type MMTV integration site family_ member 5A	1.5037	0.0200596
Il17b	56069	ENSMUSG00000024578	interleukin 17B	1.50366	0.0278665
Dll1	13388	ENSMUSG00000014773	delta-like 1 (Drosophila)	1.49555	0.0320165
Sik1	17691	ENSMUSG00000024042	salt inducible kinase 1	1.4911	0.0131777
Vegfa	22339	ENSMUSG00000023951	vascular endothelial growth factor A	1.48957	2.02616e-06
Gaa	14387	ENSMUSG00000025579	glucosidase_ alpha_ acid	1.48906	7.49092e-08
Os9	216440	ENSMUSG00000040462	amplified in osteosarcoma	1.48862	2.89594e-06
Pkp1	18772	ENSMUSG00000026413	plakophilin 1	1.48732	1.07739e-12
Slc29a1	63959	ENSMUSG00000023942	solute carrier family 29 (nucleoside transporters)_ member 1	1.48692	1.31329e-14
Sema6a	20358	ENSMUSG00000019647	sema domain_ transmembrane domain (TM)_ and cytoplasmic domain_ (semaphorin) 6A	1.48615	1.1056e-05
Stbd1	52331	ENSMUSG00000047963	starch binding domain 1	1.4802	1.82998e-06
Lamc1	226519	ENSMUSG00000026478	laminin_ gamma 1	1.47927	2.02798e-05
Lgmn	19141	ENSMUSG00000021190	legumain	1.47851	0.0011528
Mest	17294	ENSMUSG00000051855	mesoderm specific transcript	1.47119	0.000111038
1810041L15Rik	72301	ENSMUSG00000062760	RIKEN cDNA 1810041L15 gene	1.47107	0.037193
Wfs1	22393	ENSMUSG00000039474	Wolfram syndrome 1 homolog (human)	1.47034	7.42889e-05
Zfr2	103406	ENSMUSG00000034949	zinc finger RNA binding protein 2	1.46946	0.0373332
COX2	17709	ENSMUSG00000064354	cytochrome c oxidase subunit II	1.46652	2.39678e-05
Cilp	214425	ENSMUSG00000042254	cartilage intermediate layer protein_ nucleotide pyrophosphohydrolase	1.46632	0.0379843
Klhl40	72330	ENSMUSG00000074001	kelch-like 40	1.46573	1.04787e-10
Pdzd7	100503041	ENSMUSG00000074818	PDZ domain containing 7	1.46347	0.0381481
Hspg2	15530	ENSMUSG00000028763	perlecan (heparan sulfate proteoglycan 2)	1.46302	7.57122e-07
Apobr	171504	ENSMUSG00000042759	apolipoprotein B receptor	1.45777	0.0310991
Prkaa2	108079	ENSMUSG00000028518	protein kinase_ AMP-activated_ alpha 2 catalytic subunit	1.45732	0.0108671
Sptbn2	20743	ENSMUSG00000067889	spectrin beta_ non-erythrocytic 2	1.45575	0.0397538
Pmaip1	58801	ENSMUSG00000024521	phorbol-12-myristate-13-acetate-induced protein 1	1.45497	6.54429e-06
Sap30bpos	100503650	ENSMUSG00000087064	SAP30 binding protein_ opposite strand	1.45202	0.0403428
Itga5	16402	ENSMUSG00000000555	integrin alpha 5 (fibronectin receptor alpha)	1.45125	5.29099e-05
Pld3	18807	ENSMUSG00000003363	phospholipase D family_ member 3	1.45064	1.66368e-06
Dag1	13138	ENSMUSG00000039952	dystroglycan 1	1.44943	3.68359e-08
Lppr2	235044	ENSMUSG00000040563	lipid phosphate phosphatase-related protein type 2	1.44895	0.000297087
9330102E08Rik	330427	ENSMUSG00000107879	RIKEN cDNA 9330102E08 gene	1.4489	0.0441848
Bst2	69550	ENSMUSG00000046718	bone marrow stromal cell antigen 2	1.44728	0.000456473
Plekha4	69217	ENSMUSG00000040428	pleckstrin homology domain containing_ family A (phosphoinositide binding specific) member 4	1.44716	0.00361855
2310002L09Rik	71886	ENSMUSG00000028396	RIKEN cDNA 2310002L09 gene	1.44683	0.0435289
Gm35696	102639366	ENSMUSG00000112527	predicted gene_ 35696	1.44664	0.0353433
Ppic	19038	ENSMUSG00000024538	peptidylprolyl isomerase C	1.44664	1.46364e-10
Cyp2j6	13110	ENSMUSG00000052914	cytochrome P450_ family 2_ subfamily j_ polypeptide 6	1.44437	0.0166693
Adamtsl4	229595	ENSMUSG00000015850	ADAMTS-like 4	1.44242	0.0335987
Rtn2	20167	ENSMUSG00000030401	reticulon 2 (Z-band associated protein)	1.44061	3.08195e-12
Snx32	225861	ENSMUSG00000056185	sorting nexin 32	1.43985	0.0123332
N4bp3	212706	ENSMUSG00000001053	NEDD4 binding protein 3	1.43956	0.00183529
Krt31	16660	ENSMUSG00000048981	keratin 31	1.43887	0.0364783
Hexb	15212	ENSMUSG00000021665	hexosaminidase B	1.43496	0.000612663
Itm2a	16431	ENSMUSG00000031239	integral membrane protein 2A	1.43476	0.0371156
Fxyd1	56188	ENSMUSG00000036570	FXYD domain-containing ion transport regulator 1	1.43432	0.0371175
Crabp2	12904	ENSMUSG00000004885	cellular retinoic acid binding protein II	1.43348	2.66427e-12
Scarb2	12492	ENSMUSG00000029426	scavenger receptor class B_ member 2	1.43114	2.2945e-07
Pacsin3	80708	ENSMUSG00000027257	protein kinase C and casein kinase substrate in neurons 3	1.43076	2.7769e-10
Adam19	11492	ENSMUSG00000011256	a disintegrin and metallopeptidase domain 19 (meltrin beta)	1.43011	8.65086e-06
Pde2a	207728	ENSMUSG00000110195	phosphodiesterase 2A_ cGMP-stimulated	1.42551	0.0476772
Tm9sf2	68059	ENSMUSG00000025544	transmembrane 9 superfamily member 2	1.4232	5.91103e-05
Aspa	11484	ENSMUSG00000020774	aspartoacylase	1.42128	0.00377863
Gpt2	108682	ENSMUSG00000031700	glutamic pyruvate transaminase (alanine aminotransferase) 2	1.42081	4.2242e-13
Tmco3	234076	ENSMUSG00000038497	transmembrane and coiled-coil domains 3	1.42003	1.91052e-06
Serpinb1b	282663	ENSMUSG00000051029	serine (or cysteine) peptidase inhibitor_ clade B_ member 1b	1.41931	0.0478954
Glce	93683	ENSMUSG00000032252	glucuronyl C5-epimerase	1.41923	1.94238e-06
Prnp	19122	ENSMUSG00000079037	prion protein	1.41855	5.13432e-09
Psen2	19165	ENSMUSG00000010609	presenilin 2	1.41853	0.00394427
Best1	24115	ENSMUSG00000037418	bestrophin 1	1.41508	0.0188217
Pla2g2e	26970	ENSMUSG00000028751	phospholipase A2_ group IIE	1.41502	0.0148533
Dbn1	56320	ENSMUSG00000034675	drebrin 1	1.41369	4.43793e-10
Myod1	17927	ENSMUSG00000009471	myogenic differentiation 1	1.40825	2.67731e-14
Actn3	11474	ENSMUSG00000006457	actinin alpha 3	1.40686	1.21306e-10
Pnmal2	434128	ENSMUSG00000070802	PNMA-like 2	1.40596	7.60228e-11
Tmem109	68539	ENSMUSG00000034659	transmembrane protein 109	1.40494	2.42918e-08
Mpp3	13384	ENSMUSG00000052373	membrane protein_ palmitoylated 3 (MAGUK p55 subfamily member 3)	1.40305	0.0353211
Ramp2	54409	ENSMUSG00000001240	receptor (calcitonin) activity modifying protein 2	1.40273	0.0455795
Rgma	244058	ENSMUSG00000070509	repulsive guidance molecule family member A	1.39929	0.00038964
Ermp1	226090	ENSMUSG00000046324	endoplasmic reticulum metallopeptidase 1	1.39839	2.09536e-09
Tmem140	68487	ENSMUSG00000057137	transmembrane protein 140	1.39802	4.88383e-06
Lrrc51	69358	ENSMUSG00000064307	leucine rich repeat containing 51	1.3975	0.0200984
Tmx4	52837	ENSMUSG00000034723	thioredoxin-related transmembrane protein 4	1.39719	0.000151322
Piezo1	234839	ENSMUSG00000014444	piezo-type mechanosensitive ion channel component 1	1.39658	1.00607e-06
Nsg1	18196	ENSMUSG00000029126	neuron specific gene family member 1	1.39309	1.48193e-05
Notch1	18128	ENSMUSG00000026923	notch 1	1.38867	6.52733e-05
Tmem37	170706	ENSMUSG00000050777	transmembrane protein 37	1.38758	1.23326e-06
Acot2	171210	ENSMUSG00000021226	acyl-CoA thioesterase 2	1.38735	5.84922e-08
H19	14955	ENSMUSG00000000031	H19_ imprinted maternally expressed transcript	1.38565	5.83163e-14
Rreb1	68750	ENSMUSG00000039087	ras responsive element binding protein 1	1.38308	5.82096e-07
Fzd5	14367	ENSMUSG00000045005	frizzled homolog 5 (Drosophila)	1.38071	0.0452662
COX3	17710	ENSMUSG00000064358	cytochrome c oxidase subunit III	1.37918	9.44691e-06
C1qtnf3	81799	ENSMUSG00000058914	C1q and tumor necrosis factor related protein 3	1.37774	4.18434e-06
Sepp1	20363	ENSMUSG00000064373	selenoprotein P_ plasma_ 1	1.37726	0.000182905
Atp2b4	381290	ENSMUSG00000026463	ATPase_ Ca++ transporting_ plasma membrane 4	1.37693	1.30001e-06
Tmem9	66241	ENSMUSG00000026411	transmembrane protein 9	1.37672	2.46684e-08
Fndc1	68655	ENSMUSG00000071984	fibronectin type III domain containing 1	1.37596	0.0107928
Enah	13800	ENSMUSG00000022995	enabled homolog (Drosophila)	1.37538	1.70415e-12
Zfp57	22715	ENSMUSG00000036036	zinc finger protein 57	1.37438	0.0251884
Atf3	11910	ENSMUSG00000026628	activating transcription factor 3	1.374	0.0249084
Cnr1	12801	ENSMUSG00000044288	cannabinoid receptor 1 (brain)	1.373	0.000966184
Lama5	16776	ENSMUSG00000015647	laminin_ alpha 5	1.36851	4.88103e-08
Xist	213742	ENSMUSG00000086503	inactive X specific transcripts	1.36621	6.29093e-10
Zim1	22776	ENSMUSG00000002266	zinc finger_ imprinted 1	1.36519	0.000903693
Ifitm10	320802	ENSMUSG00000045777	interferon induced transmembrane protein 10	1.36381	0.00118316
Ankrd10	102334	ENSMUSG00000031508	ankyrin repeat domain 10	1.36374	4.21634e-06
Epha7	13841	ENSMUSG00000028289	Eph receptor A7	1.36102	0.0144265
Cox7a1	12865	ENSMUSG00000074218	cytochrome c oxidase subunit VIIa 1	1.35938	0.000217632
Psmb8	16913	ENSMUSG00000024338	proteasome (prosome_ macropain) subunit_ beta type 8 (large multifunctional peptidase 7)	1.35744	0.0373761
Fzd4	14366	ENSMUSG00000049791	frizzled homolog 4 (Drosophila)	1.3572	0.0194032
Mmp15	17388	ENSMUSG00000031790	matrix metallopeptidase 15	1.35681	1.86341e-05
Tspan12	269831	ENSMUSG00000029669	tetraspanin 12	1.35506	4.93646e-05
Naglu	27419	ENSMUSG00000001751	alpha-N-acetylglucosaminidase (Sanfilippo disease IIIB)	1.35503	0.000770629
Dhcr7	13360	ENSMUSG00000058454	7-dehydrocholesterol reductase	1.35379	3.35503e-07
Tmem132a	98170	ENSMUSG00000024736	transmembrane protein 132A	1.35259	3.01889e-08
Hk2	15277	ENSMUSG00000000628	hexokinase 2	1.35165	2.25478e-05
Ptprk	19272	ENSMUSG00000019889	protein tyrosine phosphatase_ receptor type_ K	1.35008	9.83302e-05
Plekhh1	211945	ENSMUSG00000060716	pleckstrin homology domain containing_ family H (with MyTH4 domain) member 1	1.34915	0.000994534
Ccnd3	12445	ENSMUSG00000034165	cyclin D3	1.34621	3.99753e-14
Ryr3	20192	ENSMUSG00000057378	ryanodine receptor 3	1.34569	0.000129547
Lrrc17	74511	ENSMUSG00000039883	leucine rich repeat containing 17	1.34537	1.17277e-05
Robo2	268902	ENSMUSG00000052516	roundabout homolog 2 (Drosophila)	1.34372	0.000770629
Arl6ip5	65106	ENSMUSG00000035199	ADP-ribosylation factor-like 6 interacting protein 5	1.34239	4.07831e-09
Igfbp4	16010	ENSMUSG00000017493	insulin-like growth factor binding protein 4	1.34107	2.91964e-12
Anpep	16790	ENSMUSG00000039062	alanyl (membrane) aminopeptidase	1.34055	0.0149493
Ccdc88c	68339	ENSMUSG00000021182	coiled-coil domain containing 88C	1.33663	4.82377e-06
Erlin2	244373	ENSMUSG00000031483	ER lipid raft associated 2	1.33476	1.27695e-05
Dirc2	224132	ENSMUSG00000022848	disrupted in renal carcinoma 2 (human)	1.3345	0.000216702
Ncald	52589	ENSMUSG00000051359	neurocalcin delta	1.33418	0.0333314
Tmem168	101118	ENSMUSG00000029569	transmembrane protein 168	1.33366	0.00456496
Dnajb9	27362	ENSMUSG00000014905	DnaJ (Hsp40) homolog_ subfamily B_ member 9	1.3336	0.000447426
Ptprs	19280	ENSMUSG00000013236	protein tyrosine phosphatase_ receptor type_ S	1.33295	6.6755e-11
Chchd10	103172	ENSMUSG00000049422	coiled-coil-helix-coiled-coil-helix domain containing 10	1.33145	9.21097e-12
Tmem150a	232086	ENSMUSG00000055912	transmembrane protein 150A	1.33001	2.4175e-05
Slc25a29	214663	ENSMUSG00000021265	solute carrier family 25 (mitochondrial carrier_ palmitoylcarnitine transporter)_ member 29	1.32961	0.00206252
Ctif	269037	ENSMUSG00000052928	CBP80/20-dependent translation initiation factor	1.32895	4.62728e-09
Snx14	244962	ENSMUSG00000032422	sorting nexin 14	1.32859	0.0263524
ND4	17719	ENSMUSG00000064363	NADH dehydrogenase subunit 4	1.32596	1.67981e-09
B4galt4	56375	ENSMUSG00000022793	UDP-Gal:betaGlcNAc beta 1_4-galactosyltransferase_ polypeptide 4	1.32563	0.0138433
Stim1	20866	ENSMUSG00000030987	stromal interaction molecule 1	1.32332	0.00102169
Tmem161a	234371	ENSMUSG00000002342	transmembrane protein 161A	1.32297	9.34323e-06
Mogs	57377	ENSMUSG00000030036	mannosyl-oligosaccharide glucosidase	1.32196	1.82297e-06
Gpr107	277463	ENSMUSG00000000194	G protein-coupled receptor 107	1.32055	5.82733e-06
Chrna1	11435	ENSMUSG00000027107	cholinergic receptor_ nicotinic_ alpha polypeptide 1 (muscle)	1.31944	2.20795e-07
Abcb6	74104	ENSMUSG00000026198	ATP-binding cassette_ sub-family B (MDR/TAP)_ member 6	1.31867	0.000177878
P3h3	14789	ENSMUSG00000023191	prolyl 3-hydroxylase 3	1.31802	0.017674
E130311K13Rik	329659	ENSMUSG00000048581	RIKEN cDNA E130311K13 gene	1.31758	0.0353211
Abca2	11305	ENSMUSG00000026944	ATP-binding cassette_ sub-family A (ABC1)_ member 2	1.31471	0.00226251
Ctsb	13030	ENSMUSG00000021939	cathepsin B	1.31389	1.14026e-09
Osmr	18414	ENSMUSG00000022146	oncostatin M receptor	1.31311	0.0074836
Tmem104	320534	ENSMUSG00000045980	transmembrane protein 104	1.30869	0.0141573
Fads3	60527	ENSMUSG00000024664	fatty acid desaturase 3	1.30614	2.68174e-06
Cgref1	68567	ENSMUSG00000029161	cell growth regulator with EF hand domain 1	1.3013	0.000114848
Htra1	56213	ENSMUSG00000006205	HtrA serine peptidase 1	1.30113	7.12879e-08
Fzd8	14370	ENSMUSG00000036904	frizzled homolog 8 (Drosophila)	1.30111	0.0333826
Igf1	16000	ENSMUSG00000020053	insulin-like growth factor 1	1.30054	0.0245537
Pcdh1	75599	ENSMUSG00000051375	protocadherin 1	1.30018	0.00156334
Gpr108	78308	ENSMUSG00000005823	G protein-coupled receptor 108	1.30003	5.56083e-05
Klf4	16600	ENSMUSG00000003032	Kruppel-like factor 4 (gut)	1.29996	6.26439e-05
Ncstn	59287	ENSMUSG00000003458	nicastrin	1.29712	0.0111218
Lamp2	16784	ENSMUSG00000016534	lysosomal-associated membrane protein 2	1.29559	4.99523e-08
Sytl1	269589	ENSMUSG00000028860	synaptotagmin-like 1	1.29377	0.0288737
Tet2	214133	ENSMUSG00000040943	tet methylcytosine dioxygenase 2	1.29159	0.00193276
Usp28	235323	ENSMUSG00000032267	ubiquitin specific peptidase 28	1.29054	0.0120438
Tex2	21763	ENSMUSG00000040548	testis expressed gene 2	1.289	0.0024268
Plod1	18822	ENSMUSG00000019055	procollagen-lysine_ 2-oxoglutarate 5-dioxygenase 1	1.28891	1.01789e-08
Lmo7	380928	ENSMUSG00000033060	LIM domain only 7	1.28776	1.57049e-07
Polr3gl	69870	ENSMUSG00000028104	polymerase (RNA) III (DNA directed) polypeptide G like	1.28704	0.000416155
Palm3	74337	ENSMUSG00000047986	paralemmin 3	1.28611	0.0234651
Xylt2	217119	ENSMUSG00000020868	xylosyltransferase II	1.28455	0.00082227
Mttp	17777	ENSMUSG00000028158	microsomal triglyceride transfer protein	1.28454	0.0325026
A430078I02Rik	320486	ENSMUSG00000085589	RIKEN cDNA A430078I02 gene	1.28163	0.0438695
Ptprd	19266	ENSMUSG00000028399	protein tyrosine phosphatase_ receptor type_ D	1.27927	1.00038e-05
Iqcc	230767	ENSMUSG00000040795	IQ motif containing C	1.27464	3.62569e-05
Baiap2l1	66898	ENSMUSG00000038859	BAI1-associated protein 2-like 1	1.27375	4.38788e-10
App	11820	ENSMUSG00000022892	amyloid beta (A4) precursor protein	1.27344	3.9293e-05
Egfr	13649	ENSMUSG00000020122	epidermal growth factor receptor	1.27313	0.00088974
Ecm2	407800	ENSMUSG00000043631	extracellular matrix protein 2_ female organ and adipocyte specific	1.27283	0.03467
Bsg	12215	ENSMUSG00000023175	basigin	1.27196	6.6755e-11
Tmem151a	381199	ENSMUSG00000061451	transmembrane protein 151A	1.27195	0.0108008
Ficd	231630	ENSMUSG00000053334	FIC domain containing	1.26996	0.0194003
Mapk8ip3	30957	ENSMUSG00000024163	mitogen-activated protein kinase 8 interacting protein 3	1.2672	2.3864e-07
Cxcr4	12767	ENSMUSG00000045382	chemokine (C-X-C motif) receptor 4	1.26246	0.00210878
Gabbr1	54393	ENSMUSG00000024462	gamma-aminobutyric acid (GABA) B receptor_ 1	1.26139	2.31587e-05
Ganab	14376	ENSMUSG00000071650	alpha glucosidase 2 alpha neutral subunit	1.25613	2.12299e-07
Pkd2	18764	ENSMUSG00000034462	polycystic kidney disease 2	1.25547	5.79402e-06
Jag1	16449	ENSMUSG00000027276	jagged 1	1.25361	0.00328632
Dhrs7	66375	ENSMUSG00000021094	dehydrogenase/reductase (SDR family) member 7	1.25194	0.00478163
Zfp568	243905	ENSMUSG00000074221	zinc finger protein 568	1.25181	7.76653e-07
Slc9a9	331004	ENSMUSG00000031129	solute carrier family 9 (sodium/hydrogen exchanger)_ member 9	1.2505	0.000137127
Tor3a	30935	ENSMUSG00000060519	torsin family 3_ member A	1.24908	1.64428e-05
Cand2	67088	ENSMUSG00000030319	cullin-associated and neddylation-dissociated 2 (putative)	1.2484	0.00185657
Pon2	330260	ENSMUSG00000032667	paraoxonase 2	1.24794	0.00103316
Saraf	67887	ENSMUSG00000031532	store-operated calcium entry-associated regulatory factor	1.24385	2.0421e-05
Car2	12349	ENSMUSG00000027562	carbonic anhydrase 2	1.24175	0.0138324
Tspan14	52588	ENSMUSG00000037824	tetraspanin 14	1.24139	0.000280024
Slc1a4	55963	ENSMUSG00000020142	solute carrier family 1 (glutamate/neutral amino acid transporter)_ member 4	1.24008	1.00789e-05
Atg4c	242557	ENSMUSG00000028550	autophagy related 4C_ cysteine peptidase	1.23992	0.0264933
Gm26881	105247120	ENSMUSG00000096974	predicted gene_ 26881	1.23974	0.0381243
Islr	26968	ENSMUSG00000037206	immunoglobulin superfamily containing leucine-rich repeat	1.23869	0.0141804
Atp6ap1	54411	ENSMUSG00000019087	ATPase_ H+ transporting_ lysosomal accessory protein 1	1.23851	1.02038e-07
Tmed7	66676	ENSMUSG00000033184	transmembrane emp24 protein transport domain containing 7	1.23746	4.26304e-05
Thsd4	207596	ENSMUSG00000032289	thrombospondin_ type I_ domain containing 4	1.23718	0.0489962
Ppt2	54397	ENSMUSG00000015474	palmitoyl-protein thioesterase 2	1.23612	0.0175234
Cd9	12527	ENSMUSG00000030342	CD9 antigen	1.23605	5.7546e-05
Fam129a	63913	ENSMUSG00000026483	family with sequence similarity 129_ member A	1.23571	0.0105137
Sdc1	20969	ENSMUSG00000020592	syndecan 1	1.23391	6.34911e-09
Atrnl1	226255	ENSMUSG00000054843	attractin like 1	1.2321	0.00428168
Sdpr	20324	ENSMUSG00000045954	serum deprivation response	1.23115	9.49173e-05
Tnfrsf25	85030	ENSMUSG00000024793	tumor necrosis factor receptor superfamily_ member 25	1.23038	0.0131795
Ctsl	13039	ENSMUSG00000021477	cathepsin L	1.23026	0.0124902
Mmp11	17385	ENSMUSG00000000901	matrix metallopeptidase 11	1.22589	5.65197e-05
Socs2	216233	ENSMUSG00000020027	suppressor of cytokine signaling 2	1.22378	8.67433e-10
Neil1	72774	ENSMUSG00000032298	nei endonuclease VIII-like 1 (E. coli)	1.22185	0.00357166
Edem3	66967	ENSMUSG00000043019	ER degradation enhancer_ mannosidase alpha-like 3	1.2201	0.0155775
Plxna1	18844	ENSMUSG00000030084	plexin A1	1.21661	7.68768e-06
Slc35f5	74150	ENSMUSG00000026342	solute carrier family 35_ member F5	1.21536	0.0472192
Fam53b	77938	ENSMUSG00000030956	family with sequence similarity 53_ member B	1.21375	4.64712e-05
Zc3h6	78751	ENSMUSG00000042851	zinc finger CCCH type containing 6	1.20608	0.023733
Unc5c	22253	ENSMUSG00000059921	unc-5 homolog C (C. elegans)	1.20516	0.0053185
Cpeb3	208922	ENSMUSG00000039652	cytoplasmic polyadenylation element binding protein 3	1.20486	0.0103132
Glb1	12091	ENSMUSG00000045594	galactosidase_ beta 1	1.2028	0.000114848
Arhgef3	71704	ENSMUSG00000021895	Rho guanine nucleotide exchange factor (GEF) 3	1.19875	0.0350574
Elovl5	68801	ENSMUSG00000032349	ELOVL family member 5_ elongation of long chain fatty acids (yeast)	1.19771	1.82267e-06
Pros1	19128	ENSMUSG00000022912	protein S (alpha)	1.19646	0.0417697
Inppl1	16332	ENSMUSG00000032737	inositol polyphosphate phosphatase-like 1	1.19588	3.34341e-10
Fmnl1	57778	ENSMUSG00000055805	formin-like 1	1.19574	0.0123332
Slc38a9	268706	ENSMUSG00000047789	solute carrier family 38_ member 9	1.195	0.00129057
Adgra2	70693	ENSMUSG00000029090	adhesion G protein-coupled receptor A2	1.19392	7.6038e-05
Drp2	13497	ENSMUSG00000000223	dystrophin related protein 2	1.19233	0.00172048
4632428N05Rik	74048	ENSMUSG00000020101	RIKEN cDNA 4632428N05 gene	1.19094	0.00700302
Il17rd	171463	ENSMUSG00000040717	interleukin 17 receptor D	1.19075	0.0154905
Dip2c	208440	ENSMUSG00000048264	DIP2 disco-interacting protein 2 homolog C (Drosophila)	1.1907	1.93782e-05
Laptm4a	17775	ENSMUSG00000020585	lysosomal-associated protein transmembrane 4A	1.1895	1.58054e-10
Atg9a	245860	ENSMUSG00000033124	autophagy related 9A	1.18865	0.00011696
Calcoco1	67488	ENSMUSG00000023055	calcium binding and coiled coil domain 1	1.18753	4.98253e-09
Dock4	238130	ENSMUSG00000035954	dedicator of cytokinesis 4	1.18684	0.0138957
Ddr1	12305	ENSMUSG00000003534	discoidin domain receptor family_ member 1	1.18496	0.000447085
Ccdc47	67163	ENSMUSG00000078622	coiled-coil domain containing 47	1.18295	3.39881e-06
Cp	12870	ENSMUSG00000003617	ceruloplasmin	1.18265	0.0286684
Bcl6	12053	ENSMUSG00000022508	B cell leukemia/lymphoma 6	1.18262	5.25522e-06
Ccpg1	72278	ENSMUSG00000034563	cell cycle progression 1	1.18117	0.0355263
Itfg1	71927	ENSMUSG00000031703	integrin alpha FG-GAP repeat containing 1	1.18057	0.000103436
Mgam	232714	ENSMUSG00000068587	maltase-glucoamylase	1.18051	0.0394217
Susd6	217684	ENSMUSG00000021133	sushi domain containing 6	1.179	0.00375281
ND6	17722	ENSMUSG00000064368	NADH dehydrogenase subunit 6	1.17635	0.0234651
Afap1l2	226250	ENSMUSG00000025083	actin filament associated protein 1-like 2	1.17494	0.0133692
Colgalt1	234407	ENSMUSG00000034807	collagen beta(1-O)galactosyltransferase 1	1.1737	1.04661e-08
Rnf139	75841	ENSMUSG00000037075	ring finger protein 139	1.17367	8.76985e-07
H2-D1	14964	ENSMUSG00000073411	histocompatibility 2_ D region locus 1	1.17308	6.73909e-06
Sspn	16651	ENSMUSG00000030255	sarcospan	1.17263	0.00033628
Plxnb2	140570	ENSMUSG00000036606	plexin B2	1.17155	8.95658e-07
Npr2	230103	ENSMUSG00000028469	natriuretic peptide receptor 2	1.17141	0.003182
Erbb2	13866	ENSMUSG00000062312	v-erb-b2 erythroblastic leukemia viral oncogene homolog 2_ neuro/glioblastoma derived oncogene homolog (avian)	1.17063	0.0104154
Ghr	14600	ENSMUSG00000055737	growth hormone receptor	1.16822	0.000258624
Slc24a3	94249	ENSMUSG00000063873	solute carrier family 24 (sodium/potassium/calcium exchanger)_ member 3	1.16798	0.00421524
Lmod1	93689	ENSMUSG00000048096	leiomodin 1 (smooth muscle)	1.16609	0.0258448
Ifngr1	15979	ENSMUSG00000020009	interferon gamma receptor 1	1.16469	0.00859486
1700112E06Rik	76633	ENSMUSG00000063458	RIKEN cDNA 1700112E06 gene	1.16368	9.90181e-05
Hacd1	30963	ENSMUSG00000063275	3-hydroxyacyl-CoA dehydratase 1	1.16319	6.55798e-07
2310067B10Rik	71947	ENSMUSG00000020747	RIKEN cDNA 2310067B10 gene	1.15893	0.0121046
Cnnm4	94220	ENSMUSG00000037408	cyclin M4	1.15784	0.0274243
Wdr44	72404	ENSMUSG00000036769	WD repeat domain 44	1.15253	0.00389216
Aldh1l2	216188	ENSMUSG00000020256	aldehyde dehydrogenase 1 family_ member L2	1.15134	1.71139e-05
Dse	212898	ENSMUSG00000039497	dermatan sulfate epimerase	1.15106	0.00715696
Sulf1	240725	ENSMUSG00000016918	sulfatase 1	1.15087	0.00189455
Prune2	353211	ENSMUSG00000039126	prune homolog 2 (Drosophila)	1.14934	1.09676e-06
Itgb1	16412	ENSMUSG00000025809	integrin beta 1 (fibronectin receptor beta)	1.14753	8.35839e-07
Ano8	382014	ENSMUSG00000034863	anoctamin 8	1.14744	0.0116174
Orai1	109305	ENSMUSG00000049686	ORAI calcium release-activated calcium modulator 1	1.14627	3.40283e-05
Uhrf1bp1	224648	ENSMUSG00000039512	UHRF1 (ICBP90) binding protein 1	1.14528	0.000253906
Kif21b	16565	ENSMUSG00000041642	kinesin family member 21B	1.14526	0.000104456
Kcnq1ot1	63830	ENSMUSG00000101609	KCNQ1 overlapping transcript 1	1.14418	0.00283527
Bgn	12111	ENSMUSG00000031375	biglycan	1.14312	3.89409e-10
Dram2	67171	ENSMUSG00000027900	DNA-damage regulated autophagy modulator 2	1.14234	0.00048153
Cgnl1	68178	ENSMUSG00000032232	cingulin-like 1	1.14097	0.00250611
Pigs	276846	ENSMUSG00000041958	phosphatidylinositol glycan anchor biosynthesis_ class S	1.13983	0.000136849
Vamp1	22317	ENSMUSG00000030337	vesicle-associated membrane protein 1	1.13963	0.0379843
Arhgef2	16800	ENSMUSG00000028059	rho/rac guanine nucleotide exchange factor (GEF) 2	1.13882	4.18436e-10
Kif26b	269152	ENSMUSG00000026494	kinesin family member 26B	1.13722	6.37069e-05
LOC102634333	102634333	ENSMUSG00000090066	uncharacterized LOC102634333	1.13637	5.37253e-06
Tmem205	235043	ENSMUSG00000040883	transmembrane protein 205	1.13591	0.000103436
Dcaf5	320808	ENSMUSG00000049106	DDB1 and CUL4 associated factor 5	1.13556	2.40959e-05
Ccbe1	320924	ENSMUSG00000046318	collagen and calcium binding EGF domains 1	1.13512	0.0320211
Slc40a1	53945	ENSMUSG00000025993	solute carrier family 40 (iron-regulated transporter)_ member 1	1.13509	0.00016758
Zfand4	67492	ENSMUSG00000042213	zinc finger_ AN1-type domain 4	1.13479	0.0425678
Tmem175	72392	ENSMUSG00000013495	transmembrane protein 175	1.13439	0.00288936
Calcrl	54598	ENSMUSG00000059588	calcitonin receptor-like	1.13413	0.00460486
Plekhh3	217198	ENSMUSG00000035172	pleckstrin homology domain containing_ family H (with MyTH4 domain) member 3	1.13256	0.00646262
Fam20a	208659	ENSMUSG00000020614	family with sequence similarity 20_ member A	1.1315	4.75748e-06
Rtn4	68585	ENSMUSG00000020458	reticulon 4	1.13145	2.26427e-05
Mfsd12	73822	ENSMUSG00000034854	major facilitator superfamily domain containing 12	1.1298	0.000950524
Slc2a1	20525	ENSMUSG00000028645	solute carrier family 2 (facilitated glucose transporter)_ member 1	1.12918	2.11524e-05
Smpdl3a	57319	ENSMUSG00000019872	sphingomyelin phosphodiesterase_ acid-like 3A	1.12777	0.0314323
Lrp1	16971	ENSMUSG00000040249	low density lipoprotein receptor-related protein 1	1.12727	1.17596e-05
Alg2	56737	ENSMUSG00000039740	asparagine-linked glycosylation 2 (alpha-1_3-mannosyltransferase)	1.12666	0.000313612
D930016D06Rik	100662	ENSMUSG00000097392	RIKEN cDNA D930016D06 gene	1.1235	0.00395222
Rogdi	66049	ENSMUSG00000022540	rogdi homolog (Drosophila)	1.12325	0.000165025
Esyt1	23943	ENSMUSG00000025366	extended synaptotagmin-like protein 1	1.12285	1.99407e-06
ND2	17717	ENSMUSG00000064345	NADH dehydrogenase subunit 2	1.1219	3.24385e-06
Ormdl3	66612	ENSMUSG00000038150	ORM1-like 3 (S. cerevisiae)	1.11898	0.000847561
Slc5a6	330064	ENSMUSG00000006641	solute carrier family 5 (sodium-dependent vitamin transporter)_ member 6	1.11677	0.0278198
Rnf13	24017	ENSMUSG00000036503	ring finger protein 13	1.11564	0.00135158
Il13ra1	16164	ENSMUSG00000017057	interleukin 13 receptor_ alpha 1	1.114	0.00265054
Col16a1	107581	ENSMUSG00000040690	collagen_ type XVI_ alpha 1	1.1135	0.00453165
Prkab2	108097	ENSMUSG00000038205	protein kinase_ AMP-activated_ beta 2 non-catalytic subunit	1.11195	2.46588e-05
Ext2	14043	ENSMUSG00000027198	exostoses (multiple) 2	1.11029	0.000311068
Dact3	629378	ENSMUSG00000078794	dapper homolog 3_ antagonist of beta-catenin (xenopus)	1.10994	0.000208443
Grn	14824	ENSMUSG00000034708	granulin	1.10947	3.61494e-07
Lrpap1	16976	ENSMUSG00000029103	low density lipoprotein receptor-related protein associated protein 1	1.10941	0.000164834
Cacna2d1	12293	ENSMUSG00000040118	calcium channel_ voltage-dependent_ alpha2/delta subunit 1	1.1091	0.000164701
Akap1	11640	ENSMUSG00000018428	A kinase (PRKA) anchor protein 1	1.10909	0.00141941
Otub2	68149	ENSMUSG00000021203	OTU domain_ ubiquitin aldehyde binding 2	1.10861	0.000791511
Colec12	140792	ENSMUSG00000036103	collectin sub-family member 12	1.10714	0.0108337
Spsb1	74646	ENSMUSG00000039911	splA/ryanodine receptor domain and SOCS box containing 1	1.10662	2.15981e-07
Rgmb	68799	ENSMUSG00000048027	repulsive guidance molecule family member B	1.10631	0.0167324
Dusp8	18218	ENSMUSG00000037887	dual specificity phosphatase 8	1.10622	0.00638593
Tmem101	76547	ENSMUSG00000020921	transmembrane protein 101	1.1055	0.000464699
Casd1	213819	ENSMUSG00000015189	CAS1 domain containing 1	1.10531	0.00264651
Col8a1	12837	ENSMUSG00000068196	collagen_ type VIII_ alpha 1	1.10398	0.000197042
Col8a2	329941	ENSMUSG00000056174	collagen_ type VIII_ alpha 2	1.10378	0.0456422
Chrnb1	11443	ENSMUSG00000041189	cholinergic receptor_ nicotinic_ beta polypeptide 1 (muscle)	1.10375	0.000213491
Cpd	12874	ENSMUSG00000020841	carboxypeptidase D	1.10303	0.0123332
Ginm1	215751	ENSMUSG00000040006	glycoprotein integral membrane 1	1.10278	0.00181369
Cemip	80982	ENSMUSG00000052353	cell migration inducing protein_ hyaluronan binding	1.10079	0.0164688
Mib2	76580	ENSMUSG00000029060	mindbomb homolog 2 (Drosophila)	1.10047	7.53728e-05
Slc1a5	20514	ENSMUSG00000001918	solute carrier family 1 (neutral amino acid transporter)_ member 5	1.09771	0.000483423
Agrn	11603	ENSMUSG00000041936	agrin	1.09712	0.00321186
Tpm2	22004	ENSMUSG00000028464	tropomyosin 2_ beta	1.09665	2.19526e-09
Bin1	30948	ENSMUSG00000024381	bridging integrator 1	1.09518	8.66145e-11
Bmp1	12153	ENSMUSG00000022098	bone morphogenetic protein 1	1.09395	3.37e-06
Mmp2	17390	ENSMUSG00000031740	matrix metallopeptidase 2	1.09353	6.22881e-07
Kdelr2	66913	ENSMUSG00000079111	KDEL (Lys-Asp-Glu-Leu) endoplasmic reticulum protein retention receptor 2	1.09271	1.3477e-07
Xbp1	22433	ENSMUSG00000020484	X-box binding protein 1	1.09146	8.57921e-07
C1qtnf6	72709	ENSMUSG00000022440	C1q and tumor necrosis factor related protein 6	1.09122	1.98357e-06
Ern1	78943	ENSMUSG00000020715	endoplasmic reticulum (ER) to nucleus signalling 1	1.09084	0.0265523
Ccnt2	72949	ENSMUSG00000026349	cyclin T2	1.09037	0.000373134
Lrrc8d	231549	ENSMUSG00000046079	leucine rich repeat containing 8D	1.08995	0.000114988
Pigh	110417	ENSMUSG00000021120	phosphatidylinositol glycan anchor biosynthesis_ class H	1.08949	0.0371156
Slc7a11	26570	ENSMUSG00000027737	solute carrier family 7 (cationic amino acid transporter_ y+ system)_ member 11	1.08929	0.0402476
Lgals3bp	19039	ENSMUSG00000033880	lectin_ galactoside-binding_ soluble_ 3 binding protein	1.08926	0.000769051
Cdon	57810	ENSMUSG00000038119	cell adhesion molecule-related/down-regulated by oncogenes	1.08853	4.75595e-06
Ssfa2	70599	ENSMUSG00000027007	sperm specific antigen 2	1.08843	0.0178255
Myadm	50918	ENSMUSG00000068566	myeloid-associated differentiation marker	1.08728	3.17716e-08
Jph1	57339	ENSMUSG00000042686	junctophilin 1	1.08714	0.00480657
Slc4a7	218756	ENSMUSG00000021733	solute carrier family 4_ sodium bicarbonate cotransporter_ member 7	1.08698	2.52616e-05
Cd81	12520	ENSMUSG00000037706	CD81 antigen	1.08607	6.67629e-09
Dgat2	67800	ENSMUSG00000030747	diacylglycerol O-acyltransferase 2	1.08476	0.0350473
Atp11b	76295	ENSMUSG00000037400	ATPase_ class VI_ type 11B	1.08396	0.000680645
Col1a2	12843	ENSMUSG00000029661	collagen_ type I_ alpha 2	1.08366	4.91691e-05
Adam15	11490	ENSMUSG00000028041	a disintegrin and metallopeptidase domain 15 (metargidin)	1.08364	0.000104473
Acsl3	74205	ENSMUSG00000032883	acyl-CoA synthetase long-chain family member 3	1.08294	6.85999e-05
A4galt	239559	ENSMUSG00000047878	alpha 1_4-galactosyltransferase	1.0826	0.00240697
Pkia	18767	ENSMUSG00000027499	protein kinase inhibitor_ alpha	1.08244	4.60552e-06
Tor1aip1	208263	ENSMUSG00000026466	torsin A interacting protein 1	1.07971	0.00621334
Tmem59	56374	ENSMUSG00000028618	transmembrane protein 59	1.07943	0.000306951
Igsf3	78908	ENSMUSG00000042035	immunoglobulin superfamily_ member 3	1.07896	8.67845e-05
Neat1	66961	ENSMUSG00000092274	nuclear paraspeckle assembly transcript 1 (non-protein coding)	1.07875	9.10397e-06
Slc38a10	72055	ENSMUSG00000061306	solute carrier family 38_ member 10	1.07778	2.6891e-05
Scn1b	20266	ENSMUSG00000019194	sodium channel_ voltage-gated_ type I_ beta	1.07601	0.0413889
Rnf122	68867	ENSMUSG00000039328	ring finger protein 122	1.07027	0.0274277
Akap8l	54194	ENSMUSG00000002625	A kinase (PRKA) anchor protein 8-like	1.07026	0.000519626
Ksr1	16706	ENSMUSG00000018334	kinase suppressor of ras 1	1.06972	0.0086661
Bace1	23821	ENSMUSG00000032086	beta-site APP cleaving enzyme 1	1.0692	7.43737e-06
Egr1	13653	ENSMUSG00000038418	early growth response 1	1.06749	6.22881e-07
Wnt9a	216795	ENSMUSG00000000126	wingless-type MMTV integration site family_ member 9A	1.06631	0.0227073
Tmem165	21982	ENSMUSG00000029234	transmembrane protein 165	1.06475	0.0144241
Acsl1	14081	ENSMUSG00000018796	acyl-CoA synthetase long-chain family member 1	1.06468	0.0371175
Snapc3	77634	ENSMUSG00000028483	small nuclear RNA activating complex_ polypeptide 3	1.06462	0.000186385
Tubb6	67951	ENSMUSG00000001473	tubulin_ beta 6 class V	1.06457	3.50336e-08
Mia3	338366	ENSMUSG00000056050	melanoma inhibitory activity 3	1.06436	0.000759012
Angptl6	70726	ENSMUSG00000038742	angiopoietin-like 6	1.06403	0.0206827
Slc30a7	66500	ENSMUSG00000054414	solute carrier family 30 (zinc transporter)_ member 7	1.06399	0.00521574
Ctsh	13036	ENSMUSG00000032359	cathepsin H	1.06266	0.012453
Nckap5l	380969	ENSMUSG00000023009	NCK-associated protein 5-like	1.06174	9.20593e-06
Fmo1	14261	ENSMUSG00000040181	flavin containing monooxygenase 1	1.06061	0.0258435
Slc37a2	56857	ENSMUSG00000032122	solute carrier family 37 (glycerol-3-phosphate transporter)_ member 2	1.06013	0.0311906
Sil1	81500	ENSMUSG00000024357	endoplasmic reticulum chaperone SIL1 homolog (S. cerevisiae)	1.06005	0.000293423
Lmf1	76483	ENSMUSG00000002279	lipase maturation factor 1	1.06005	0.000976612
Tnfrsf1a	21937	ENSMUSG00000030341	tumor necrosis factor receptor superfamily_ member 1a	1.05837	4.14695e-06
Smg6	103677	ENSMUSG00000038290	Smg-6 homolog_ nonsense mediated mRNA decay factor (C. elegans)	1.05722	0.00471408
P2rx4	18438	ENSMUSG00000029470	purinergic receptor P2X_ ligand-gated ion channel 4	1.05613	0.0232713
Tusc3	80286	ENSMUSG00000039530	tumor suppressor candidate 3	1.0555	0.0022287
Il4ra	16190	ENSMUSG00000030748	interleukin 4 receptor_ alpha	1.05346	0.00185665
Serpinb1a	66222	ENSMUSG00000044734	serine (or cysteine) peptidase inhibitor_ clade B_ member 1a	1.05191	0.00783507
Ring1	19763	ENSMUSG00000024325	ring finger protein 1	1.05159	0.00319533
Galns	50917	ENSMUSG00000015027	galactosamine (N-acetyl)-6-sulfate sulfatase	1.05071	0.0278198
Ctsd	13033	ENSMUSG00000007891	cathepsin D	1.05055	1.98999e-06
Manea	242362	ENSMUSG00000040520	mannosidase_ endo-alpha	1.04979	0.0275504
Plekhg5	269608	ENSMUSG00000039713	pleckstrin homology domain containing_ family G (with RhoGef domain) member 5	1.04715	1.5564e-07
Nudt9	74167	ENSMUSG00000029310	nudix (nucleoside diphosphate linked moiety X)-type motif 9	1.04688	0.000418417
Dolk	227697	ENSMUSG00000075419	dolichol kinase	1.04665	0.0204691
Pvr	52118	ENSMUSG00000040511	poliovirus receptor	1.04584	8.89659e-05
H6pd	100198	ENSMUSG00000028980	hexose-6-phosphate dehydrogenase (glucose 1-dehydrogenase)	1.0458	0.0123326
Pigk	329777	ENSMUSG00000039047	phosphatidylinositol glycan anchor biosynthesis_ class K	1.04569	0.00175858
Il6st	16195	ENSMUSG00000021756	interleukin 6 signal transducer	1.04499	2.25478e-05
Kdm6b	216850	ENSMUSG00000018476	KDM1 lysine (K)-specific demethylase 6B	1.04494	3.88793e-06
Chid1	68038	ENSMUSG00000025512	chitinase domain containing 1	1.04461	0.00201801
Arhgap33	233071	ENSMUSG00000036882	Rho GTPase activating protein 33	1.04427	0.0391888
Lifr	16880	ENSMUSG00000054263	leukemia inhibitory factor receptor	1.04403	0.00455234
Sypl	19027	ENSMUSG00000020570	synaptophysin-like protein	1.04272	0.00114281
Dgat1	13350	ENSMUSG00000022555	diacylglycerol O-acyltransferase 1	1.04169	1.16004e-05
Plbd2	71772	ENSMUSG00000029598	phospholipase B domain containing 2	1.04053	2.24027e-05
Synpo2l	68760	ENSMUSG00000039376	synaptopodin 2-like	1.04028	3.73122e-09
Pxdn	69675	ENSMUSG00000020674	peroxidasin homolog (Drosophila)	1.03993	0.000166905
Prickle1	106042	ENSMUSG00000036158	prickle homolog 1 (Drosophila)	1.03932	0.000756275
CYTB	17711	ENSMUSG00000064370	cytochrome b	1.03924	5.94409e-06
Slc44a1	100434	ENSMUSG00000028412	solute carrier family 44_ member 1	1.03924	0.000209328
ATP6	17705	ENSMUSG00000064357	ATP synthase F0 subunit 6	1.03614	0.0127271
Utrn	22288	ENSMUSG00000019820	utrophin	1.03507	2.9539e-05
Galnt4	14426	ENSMUSG00000090035	UDP-N-acetyl-alpha-D-galactosamine:polypeptide N-acetylgalactosaminyltransferase 4	1.03372	0.0151033
Ccbl1	70266	ENSMUSG00000039648	cysteine conjugate-beta lyase 1	1.03209	0.0335726
Cebpb	12608	ENSMUSG00000056501	CCAAT/enhancer binding protein (C/EBP)_ beta	1.03208	2.37359e-05
Scrib	105782	ENSMUSG00000022568	scribbled homolog (Drosophila)	1.03065	1.25922e-06
Syvn1	74126	ENSMUSG00000024807	synovial apoptosis inhibitor 1_ synoviolin	1.0297	0.025164
Steap3	68428	ENSMUSG00000026389	STEAP family member 3	1.02807	0.0153125
Tm2d1	94043	ENSMUSG00000028563	TM2 domain containing 1	1.02793	0.0130018
Dtna	13527	ENSMUSG00000024302	dystrobrevin alpha	1.02742	0.000101309
Zfp36l1	12192	ENSMUSG00000021127	zinc finger protein 36_ C3H type-like 1	1.02723	0.000375035
Atp6ap2	70495	ENSMUSG00000031007	ATPase_ H+ transporting_ lysosomal accessory protein 2	1.02591	0.000277885
Abca7	27403	ENSMUSG00000035722	ATP-binding cassette_ sub-family A (ABC1)_ member 7	1.02488	0.00215307
Cyp20a1	77951	ENSMUSG00000049439	cytochrome P450_ family 20_ subfamily a_ polypeptide 1	1.02419	0.00034373
G0s2	14373	ENSMUSG00000009633	G0/G1 switch gene 2	1.02407	0.0018674
Mef2a	17258	ENSMUSG00000030557	myocyte enhancer factor 2A	1.02174	3.9293e-05
Kidins220	77480	ENSMUSG00000036333	kinase D-interacting substrate 220	1.01826	0.00254849
Chst11	58250	ENSMUSG00000034612	carbohydrate sulfotransferase 11	1.01815	0.00093506
Znrf3	407821	ENSMUSG00000041961	zinc and ring finger 3	1.01697	0.0327539
Tmcc3	319880	ENSMUSG00000020023	transmembrane and coiled coil domains 3	1.0147	0.000326604
Fbxl6	30840	ENSMUSG00000022559	F-box and leucine-rich repeat protein 6	1.01406	0.0274243
Tgoln1	22134	ENSMUSG00000056429	trans-golgi network protein	1.01341	0.000204493
Ssr2	66256	ENSMUSG00000041355	signal sequence receptor_ beta	1.01263	1.55522e-05
Ccdc23	69216	ENSMUSG00000028643	coiled-coil domain containing 23	1.01173	2.55791e-06
Plxna2	18845	ENSMUSG00000026640	plexin A2	1.0116	0.0162065
Parp8	52552	ENSMUSG00000021725	poly (ADP-ribose) polymerase family_ member 8	1.01002	0.00195597
Ttc9	69480	ENSMUSG00000042734	tetratricopeptide repeat domain 9	1.00799	0.000873225
Mark2	13728	ENSMUSG00000024969	MAP/microtubule affinity regulating kinase 2	1.0078	3.24305e-05
Arsb	11881	ENSMUSG00000042082	arylsulfatase B	1.00722	0.0267662
Setbp1	240427	ENSMUSG00000024548	SET binding protein 1	1.00702	0.013334
Dlgap4	228836	ENSMUSG00000061689	discs_ large homolog-associated protein 4 (Drosophila)	1.00702	7.65543e-08
Fam208a	218850	ENSMUSG00000040651	family with sequence similarity 208_ member A	1.0067	3.1257e-05
Fzd1	14362	ENSMUSG00000044674	frizzled homolog 1 (Drosophila)	1.00589	0.044003
Sema3d	108151	ENSMUSG00000040254	sema domain_ immunoglobulin domain (Ig)_ short basic domain_ secreted_ (semaphorin) 3D	1.00511	0.0371398
Ldlrad3	241576	ENSMUSG00000048058	low density lipoprotein receptor class A domain containing 3	1.00421	0.0116077
Slc2a8	56017	ENSMUSG00000026791	solute carrier family 2_ (facilitated glucose transporter)_ member 8	1.00412	0.0100231
Ogn	18295	ENSMUSG00000021390	osteoglycin	1.00399	0.000832891
Creb3l2	208647	ENSMUSG00000038648	cAMP responsive element binding protein 3-like 2	1.0001	0.00140943
Tnks1bp1	228140	ENSMUSG00000033955	tankyrase 1 binding protein 1	0.998304	0.00043471
Tsc22d3	14605	ENSMUSG00000031431	TSC22 domain family_ member 3	0.997021	0.000312806
Acvr2a	11480	ENSMUSG00000052155	activin receptor IIA	0.995301	0.0287121
Fam3a	66294	ENSMUSG00000031399	family with sequence similarity 3_ member A	0.995154	0.00830711
9130221H12Rik	77124	ENSMUSG00000090330	RIKEN cDNA 9130221H12 gene	0.994744	0.0280782
Itgb3	16416	ENSMUSG00000020689	integrin beta 3	0.993713	0.0119562
Atp1b1	11931	ENSMUSG00000026576	ATPase_ Na+/K+ transporting_ beta 1 polypeptide	0.99111	0.000581175
P4hb	18453	ENSMUSG00000025130	prolyl 4-hydroxylase_ beta polypeptide	0.990515	0.000115946
Adamts1	11504	ENSMUSG00000022893	a disintegrin-like and metallopeptidase (reprolysin type) with thrombospondin type 1 motif_ 1	0.989819	0.0269465
Adam10	11487	ENSMUSG00000054693	a disintegrin and metallopeptidase domain 10	0.98878	0.00610067
4921524J17Rik	66714	ENSMUSG00000036934	RIKEN cDNA 4921524J17 gene	0.985347	0.013765
9530068E07Rik	213673	ENSMUSG00000036275	RIKEN cDNA 9530068E07 gene	0.984225	0.00336537
Hhipl1	214305	ENSMUSG00000021260	hedgehog interacting protein-like 1	0.983325	0.0240196
Sumf1	58911	ENSMUSG00000030101	sulfatase modifying factor 1	0.982353	0.0179651
Pxn	19303	ENSMUSG00000029528	paxillin	0.981854	5.39678e-06
Tgfb1	21803	ENSMUSG00000002603	transforming growth factor_ beta 1	0.981281	0.000352519
Amacr	17117	ENSMUSG00000022244	alpha-methylacyl-CoA racemase	0.98127	0.00418673
Adamts14	237360	ENSMUSG00000059901	a disintegrin-like and metallopeptidase (reprolysin type) with thrombospondin type 1 motif_ 14	0.980791	0.00464353
Tmed10	68581	ENSMUSG00000021248	transmembrane emp24-like trafficking protein 10 (yeast)	0.979579	5.71031e-05
Ucp2	22228	ENSMUSG00000033685	uncoupling protein 2 (mitochondrial_ proton carrier)	0.979148	1.59623e-05
Yipf3	28064	ENSMUSG00000071074	Yip1 domain family_ member 3	0.979054	4.16054e-05
Loxl3	16950	ENSMUSG00000000693	lysyl oxidase-like 3	0.978998	0.00201801
Prkcsh	19089	ENSMUSG00000003402	protein kinase C substrate 80K-H	0.977846	0.000179456
Sel1l	20338	ENSMUSG00000020964	sel-1 suppressor of lin-12-like (C. elegans)	0.976685	0.000112465
2510039O18Rik	77034	ENSMUSG00000044496	RIKEN cDNA 2510039O18 gene	0.975832	0.000448304
Hexa	15211	ENSMUSG00000025232	hexosaminidase A	0.975358	6.11297e-05
Pdia6	71853	ENSMUSG00000020571	protein disulfide isomerase associated 6	0.974253	7.20353e-06
Lonp2	66887	ENSMUSG00000047866	lon peptidase 2_ peroxisomal	0.973946	0.00164542
Tmem43	74122	ENSMUSG00000030095	transmembrane protein 43	0.973675	0.00386864
Eno2	13807	ENSMUSG00000004267	enolase 2_ gamma neuronal	0.973221	0.00248499
Aplp2	11804	ENSMUSG00000031996	amyloid beta (A4) precursor-like protein 2	0.97263	7.63102e-05
Lman1	70361	ENSMUSG00000041891	lectin_ mannose-binding_ 1	0.972121	0.00139375
Canx	12330	ENSMUSG00000020368	calnexin	0.969208	2.09184e-05
Fzd2	57265	ENSMUSG00000050288	frizzled homolog 2 (Drosophila)	0.968952	0.000149684
Xxylt1	268880	ENSMUSG00000047434	xyloside xylosyltransferase 1	0.968802	0.0335625
Nradd	67169	ENSMUSG00000032491	neurotrophin receptor associated death domain	0.968535	0.000625582
Gpr153	100129	ENSMUSG00000042804	G protein-coupled receptor 153	0.964717	0.0340086
Abhd16a	193742	ENSMUSG00000007036	abhydrolase domain containing 16A	0.96368	0.00096641
Ubr3	68795	ENSMUSG00000044308	ubiquitin protein ligase E3 component n-recognin 3	0.963536	0.00041
Rb1	19645	ENSMUSG00000022105	retinoblastoma 1	0.963156	0.00221738
Serpine2	20720	ENSMUSG00000026249	serine (or cysteine) peptidase inhibitor_ clade E_ member 2	0.96309	0.017918
Mapre3	100732	ENSMUSG00000029166	microtubule-associated protein_ RP/EB family_ member 3	0.963085	0.000310972
COX1	17708	ENSMUSG00000064351	cytochrome c oxidase subunit I	0.962919	0.00017957
Ggcx	56316	ENSMUSG00000053460	gamma-glutamyl carboxylase	0.960597	0.00321186
Aebp1	11568	ENSMUSG00000020473	AE binding protein 1	0.960559	0.0002442
B4gat1	108902	ENSMUSG00000047379	beta-1_4-glucuronyltransferase 1	0.960002	0.000260875
Tmc6	217353	ENSMUSG00000025572	transmembrane channel-like gene family 6	0.958751	0.00111711
Kansl3	226976	ENSMUSG00000010453	KAT8 regulatory NSL complex subunit 3	0.958012	0.00293613
Mfsd10	68294	ENSMUSG00000001082	major facilitator superfamily domain containing 10	0.95801	0.00913324
Itfg3	106581	ENSMUSG00000024187	integrin alpha FG-GAP repeat containing 3	0.957855	0.000101812
Syngr2	20973	ENSMUSG00000048277	synaptogyrin 2	0.957809	6.29571e-05
Rnf149	67702	ENSMUSG00000048234	ring finger protein 149	0.956732	4.74237e-05
Vwa1	246228	ENSMUSG00000042116	von Willebrand factor A domain containing 1	0.956303	0.0277315
Fkbp9	27055	ENSMUSG00000029781	FK506 binding protein 9	0.956165	5.29099e-05
Tmbim6	110213	ENSMUSG00000023010	transmembrane BAX inhibitor motif containing 6	0.954924	1.6473e-05
Murc	68016	ENSMUSG00000028348	muscle-related coiled-coil protein	0.954375	1.35644e-05
Amfr	23802	ENSMUSG00000031751	autocrine motility factor receptor	0.95392	0.000400491
Clstn1	65945	ENSMUSG00000039953	calsyntenin 1	0.953448	7.66894e-05
Rab5b	19344	ENSMUSG00000000711	RAB5B_ member RAS oncogene family	0.952705	5.06304e-05
Ilvbl	216136	ENSMUSG00000032763	ilvB (bacterial acetolactate synthase)-like	0.951974	0.003182
Prob1	381148	ENSMUSG00000073600	proline rich basic protein 1	0.951253	0.0247988
Fosl2	14284	ENSMUSG00000029135	fos-like antigen 2	0.949995	5.71031e-05
Mettl22	239706	ENSMUSG00000039345	methyltransferase like 22	0.949186	0.00489227
AI480526	100675	ENSMUSG00000090086	expressed sequence AI480526	0.948774	0.0333759
Slc9a6	236794	ENSMUSG00000060681	solute carrier family 9 (sodium/hydrogen exchanger)_ member 6	0.948635	0.0277715
Leng8	232798	ENSMUSG00000035545	leukocyte receptor cluster (LRC) member 8	0.94799	0.0361554
Stk25	59041	ENSMUSG00000026277	serine/threonine kinase 25 (yeast)	0.947971	0.0016509
Rcn2	26611	ENSMUSG00000032320	reticulocalbin 2	0.947628	0.0351272
Plec	18810	ENSMUSG00000022565	plectin	0.946754	5.13184e-05
Zdhhc9	208884	ENSMUSG00000036985	zinc finger_ DHHC domain containing 9	0.946166	0.0065126
Fut11	73068	ENSMUSG00000039357	fucosyltransferase 11	0.946106	0.00938514
Rpn2	20014	ENSMUSG00000027642	ribophorin II	0.945544	0.000341025
Sema4c	20353	ENSMUSG00000026121	sema domain_ immunoglobulin domain (Ig)_ transmembrane domain (TM) and short cytoplasmic domain_ (semaphorin) 4C	0.945538	0.00673542
Grina	66168	ENSMUSG00000022564	glutamate receptor_ ionotropic_ N-methyl D-aspartate-associated protein 1 (glutamate binding)	0.944802	1.92919e-05
Asah1	11886	ENSMUSG00000031591	N-acylsphingosine amidohydrolase 1	0.944145	8.96972e-05
Dnajb11	67838	ENSMUSG00000004460	DnaJ (Hsp40) homolog_ subfamily B_ member 11	0.943806	0.0016331
Des	13346	ENSMUSG00000026208	desmin	0.943396	5.83043e-06
Mesdc1	80889	ENSMUSG00000070462	mesoderm development candidate 1	0.941659	5.21723e-05
Tmem87a	211499	ENSMUSG00000033808	transmembrane protein 87A	0.940328	0.0489365
Spns1	73658	ENSMUSG00000030741	spinster homolog 1	0.939947	0.00716426
Hiatl1	66631	ENSMUSG00000038212	hippocampus abundant transcript-like 1	0.938191	0.0150526
Gamt	14431	ENSMUSG00000020150	guanidinoacetate methyltransferase	0.937994	1.45258e-06
Rassf3	192678	ENSMUSG00000025795	Ras association (RalGDS/AF-6) domain family member 3	0.936347	0.00293099
Col4a2	12827	ENSMUSG00000031503	collagen_ type IV_ alpha 2	0.93581	0.000100383
Sesn2	230784	ENSMUSG00000028893	sestrin 2	0.934399	0.00359255
Oaf	102644	ENSMUSG00000032014	OAF homolog (Drosophila)	0.933391	0.00729515
Lrba	80877	ENSMUSG00000028080	LPS-responsive beige-like anchor	0.933313	0.0150338
Mxra8	74761	ENSMUSG00000029070	matrix-remodelling associated 8	0.933213	0.000435018
Scamp1	107767	ENSMUSG00000021687	secretory carrier membrane protein 1	0.932368	0.00375887
Tmem131	56030	ENSMUSG00000026116	transmembrane protein 131	0.932275	0.023439
Cd200	17470	ENSMUSG00000022661	CD200 antigen	0.931675	0.000267599
Plod2	26432	ENSMUSG00000032374	procollagen lysine_ 2-oxoglutarate 5-dioxygenase 2	0.928897	0.00814174
Rnft1	76892	ENSMUSG00000020521	ring finger protein_ transmembrane 1	0.927867	0.0228158
Pvrl2	19294	ENSMUSG00000062300	poliovirus receptor-related 2	0.925089	0.0205464
Chac1	69065	ENSMUSG00000027313	ChaC_ cation transport regulator 1	0.924399	8.76866e-05
Tmed9	67511	ENSMUSG00000058569	transmembrane emp24 protein transport domain containing 9	0.923071	9.27478e-05
Ptpra	19262	ENSMUSG00000027303	protein tyrosine phosphatase_ receptor type_ A	0.922206	0.00164542
Pcdh18	73173	ENSMUSG00000037892	protocadherin 18	0.922183	0.040316
Vkorc1	27973	ENSMUSG00000096145	vitamin K epoxide reductase complex_ subunit 1	0.920654	0.000179289
Sytl2	83671	ENSMUSG00000030616	synaptotagmin-like 2	0.919995	0.00590048
Rnf11	29864	ENSMUSG00000028557	ring finger protein 11	0.919632	9.48003e-05
Carns1	107239	ENSMUSG00000075289	carnosine synthase 1	0.91849	0.0173098
Psph	100678	ENSMUSG00000029446	phosphoserine phosphatase	0.916985	0.000248629
Arel1	68497	ENSMUSG00000042350	apoptosis resistant E3 ubiquitin protein ligase 1	0.916952	0.00907554
Suox	211389	ENSMUSG00000049858	sulfite oxidase	0.916577	0.0167741
Kdelr3	105785	ENSMUSG00000010830	KDEL (Lys-Asp-Glu-Leu) endoplasmic reticulum protein retention receptor 3	0.913822	0.00264651
Fbxl2	72179	ENSMUSG00000032507	F-box and leucine-rich repeat protein 2	0.913034	0.00762403
Kdm5b	75605	ENSMUSG00000042207	lysine (K)-specific demethylase 5B	0.912999	0.00544637
Phka1	18679	ENSMUSG00000034055	phosphorylase kinase alpha 1	0.912366	0.0102016
Sec61a2	57743	ENSMUSG00000025816	Sec61_ alpha subunit 2 (S. cerevisiae)	0.911891	0.0205247
Aga	11593	ENSMUSG00000031521	aspartylglucosaminidase	0.911279	0.0239834
Spty2d1	101685	ENSMUSG00000049516	SPT2_ Suppressor of Ty_ domain containing 1 (S. cerevisiae)	0.909564	0.0141486
Tmbim4	68212	ENSMUSG00000020225	transmembrane BAX inhibitor motif containing 4	0.906992	0.00112096
Ptgis	19223	ENSMUSG00000017969	prostaglandin I2 (prostacyclin) synthase	0.903297	0.000325161
ND1	17716	ENSMUSG00000064341	NADH dehydrogenase subunit 1	0.902475	5.25873e-05
Prdx4	53381	ENSMUSG00000025289	peroxiredoxin 4	0.90113	0.000416437
Rbfox2	93686	ENSMUSG00000033565	RNA binding protein_ fox-1 homolog (C. elegans) 2	0.899985	1.83274e-06
Msi2	76626	ENSMUSG00000069769	musashi RNA-binding protein 2	0.899576	1.25936e-05
Derl1	67819	ENSMUSG00000022365	Der1-like domain family_ member 1	0.899027	0.000235284
Xpr1	19775	ENSMUSG00000026469	xenotropic and polytropic retrovirus receptor 1	0.898837	0.0234798
Ccdc8	434130	ENSMUSG00000041117	coiled-coil domain containing 8	0.897708	0.00178844
Sipa1l2	244668	ENSMUSG00000001995	signal-induced proliferation-associated 1 like 2	0.897423	0.0118072
Zfp469	NULL	ENSMUSG00000043903	zinc finger protein 469	0.897064	0.0182679
Bhlhe41	79362	ENSMUSG00000030256	basic helix-loop-helix family_ member e41	0.896627	0.000487572
Pdk2	18604	ENSMUSG00000038967	pyruvate dehydrogenase kinase_ isoenzyme 2	0.894739	0.00657959
Srsf5	20384	ENSMUSG00000021134	serine/arginine-rich splicing factor 5	0.894374	0.0037707
Mpc1	55951	ENSMUSG00000023861	mitochondrial pyruvate carrier 1	0.893945	6.11297e-05
Zfp62	22720	ENSMUSG00000046311	zinc finger protein 62	0.893402	0.0389326
Socs3	12702	ENSMUSG00000053113	suppressor of cytokine signaling 3	0.893376	0.0306796
Gpc1	14733	ENSMUSG00000034220	glypican 1	0.893236	2.85339e-07
Rhoq	104215	ENSMUSG00000024143	ras homolog gene family_ member Q	0.89227	1.89147e-05
Klf10	21847	ENSMUSG00000037465	Kruppel-like factor 10	0.892236	0.00394428
Tbx15	21384	ENSMUSG00000027868	T-box 15	0.891673	0.0377583
Phldb2	208177	ENSMUSG00000033149	pleckstrin homology-like domain_ family B_ member 2	0.890705	0.000510377
Stat5b	20851	ENSMUSG00000020919	signal transducer and activator of transcription 5B	0.890203	0.0139799
Zfp777	72306	ENSMUSG00000071477	zinc finger protein 777	0.890118	0.0152265
Sptlc2	20773	ENSMUSG00000021036	serine palmitoyltransferase_ long chain base subunit 2	0.889349	0.0106064
Nes	18008	ENSMUSG00000004891	nestin	0.888028	0.00018129
Adamts5	23794	ENSMUSG00000022894	a disintegrin-like and metallopeptidase (reprolysin type) with thrombospondin type 1 motif_ 5 (aggrecanase-2)	0.887866	0.00490889
Pcnxl3	104401	ENSMUSG00000054874	pecanex-like 3 (Drosophila)	0.88778	0.028856
Grik5	14809	ENSMUSG00000003378	glutamate receptor_ ionotropic_ kainate 5 (gamma 2)	0.887654	0.00957067
Lpar1	14745	ENSMUSG00000038668	lysophosphatidic acid receptor 1	0.887527	0.00674037
Atp13a3	224088	ENSMUSG00000022533	ATPase type 13A3	0.887087	0.00536458
Ptgfrn	19221	ENSMUSG00000027864	prostaglandin F2 receptor negative regulator	0.886736	0.00905123
Tnnt2	21956	ENSMUSG00000026414	troponin T2_ cardiac	0.885999	5.07109e-06
Cers2	76893	ENSMUSG00000015714	ceramide synthase 2	0.885367	0.0120772
Pnisr	66625	ENSMUSG00000028248	PNN interacting serine/arginine-rich	0.884711	0.00575987
Smtn	29856	ENSMUSG00000020439	smoothelin	0.882851	0.000847537
Kremen1	84035	ENSMUSG00000020393	kringle containing transmembrane protein 1	0.881914	0.0178748
Fbxo17	50760	ENSMUSG00000030598	F-box protein 17	0.881458	0.0128639
Vps13d	230895	ENSMUSG00000020220	vacuolar protein sorting 13 D (yeast)	0.881421	0.0150921
Pdgfrb	18596	ENSMUSG00000024620	platelet derived growth factor receptor_ beta polypeptide	0.881155	0.028909
Fstl3	83554	ENSMUSG00000020325	follistatin-like 3	0.880496	0.000111038
Trio	223435	ENSMUSG00000022263	triple functional domain (PTPRF interacting)	0.880265	0.00953101
Bmpr2	12168	ENSMUSG00000067336	bone morphogenetic protein receptor_ type II (serine/threonine kinase)	0.879142	0.000291434
Pycr1	209027	ENSMUSG00000025140	pyrroline-5-carboxylate reductase 1	0.878857	0.000882365
Calr	12317	ENSMUSG00000003814	calreticulin	0.878733	0.00020428
Fgf2	14173	ENSMUSG00000037225	fibroblast growth factor 2	0.878393	0.044003
Col5a2	12832	ENSMUSG00000026042	collagen_ type V_ alpha 2	0.878315	0.00121402
Sulf2	72043	ENSMUSG00000006800	sulfatase 2	0.875632	0.0125415
Jag2	16450	ENSMUSG00000002799	jagged 2	0.875296	0.00727285
Leprot	230514	ENSMUSG00000035212	leptin receptor overlapping transcript	0.874776	0.00888739
Gys1	14936	ENSMUSG00000003865	glycogen synthase 1_ muscle	0.874242	0.00114281
Alg1	208211	ENSMUSG00000039427	asparagine-linked glycosylation 1 (beta-1_4-mannosyltransferase)	0.871763	0.0230052
Nr2f1	13865	ENSMUSG00000069171	nuclear receptor subfamily 2_ group F_ member 1	0.870376	0.00756368
BC005561	100042165	ENSMUSG00000079065	cDNA sequence BC005561	0.869581	0.0139799
Slc15a4	100561	ENSMUSG00000029416	solute carrier family 15_ member 4	0.866725	0.032566
Plekhj1	78670	ENSMUSG00000035278	pleckstrin homology domain containing_ family J member 1	0.866561	0.000689277
2023-03-08	71779	ENSMUSG00000025702	membrane-associated ring finger (C3HC4) 8	0.866203	8.90244e-05
Col18a1	12822	ENSMUSG00000001435	collagen_ type XVIII_ alpha 1	0.864644	0.00101519
Trp53i13	216964	ENSMUSG00000044328	transformation related protein 53 inducible protein 13	0.863513	0.0407158
Furin	18550	ENSMUSG00000030530	furin (paired basic amino acid cleaving enzyme)	0.862891	2.37359e-05
Cd44	12505	ENSMUSG00000005087	CD44 antigen	0.862309	0.0011702
Slc35a2	22232	ENSMUSG00000031156	solute carrier family 35 (UDP-galactose transporter)_ member A2	0.859651	0.0371868
Fam162a	70186	ENSMUSG00000003955	family with sequence similarity 162_ member A	0.859308	8.61934e-06
Emilin1	100952	ENSMUSG00000029163	elastin microfibril interfacer 1	0.856829	0.0449646
St3gal5	20454	ENSMUSG00000056091	ST3 beta-galactoside alpha-2_3-sialyltransferase 5	0.855227	0.023762
Rsrp1	27981	ENSMUSG00000037266	arginine/serine rich protein 1	0.854906	0.0133998
Cdkn1b	12576	ENSMUSG00000003031	cyclin-dependent kinase inhibitor 1B	0.854492	0.00586586
Tvp23b	67510	ENSMUSG00000014177	trans-golgi network vesicle protein 23B	0.854471	0.0130104
Ptges3l	73635	ENSMUSG00000097487	prostaglandin E synthase 3 (cytosolic)-like	0.853284	0.00138323
Emc7	73024	ENSMUSG00000055943	ER membrane protein complex subunit 7	0.852925	0.0259547
Tmed3	66111	ENSMUSG00000032353	transmembrane emp24 domain containing 3	0.852861	0.000178463
Chsy1	269941	ENSMUSG00000032640	chondroitin sulfate synthase 1	0.852523	0.000351704
Tex264	21767	ENSMUSG00000040813	testis expressed gene 264	0.851773	0.000184683
Maged2	80884	ENSMUSG00000025268	melanoma antigen_ family D_ 2	0.851477	7.22387e-05
Mvp	78388	ENSMUSG00000030681	major vault protein	0.849835	0.000172046
Asb5	76294	ENSMUSG00000031519	ankyrin repeat and SOCs box-containing 5	0.849759	0.00380385
Tmem39a	67846	ENSMUSG00000002845	transmembrane protein 39a	0.849351	0.0221167
Notch2	18129	ENSMUSG00000027878	notch 2	0.849095	0.0188261
Slc4a8	59033	ENSMUSG00000023032	solute carrier family 4 (anion exchanger)_ member 8	0.849033	0.0403857
Atp6v0a2	21871	ENSMUSG00000038023	ATPase_ H+ transporting_ lysosomal V0 subunit A2	0.848029	0.0031455
Ssr3	67437	ENSMUSG00000027828	signal sequence receptor_ gamma	0.845723	0.00701773
Hspa13	110920	ENSMUSG00000032932	heat shock protein 70 family_ member 13	0.845119	0.0267599
Unc5b	107449	ENSMUSG00000020099	unc-5 homolog B (C. elegans)	0.844201	0.00399197
Ccnl2	56036	ENSMUSG00000029068	cyclin L2	0.843818	0.00203133
Slc9a1	20544	ENSMUSG00000028854	solute carrier family 9 (sodium/hydrogen exchanger)_ member 1	0.843372	0.0163878
Nlgn2	216856	ENSMUSG00000051790	neuroligin 2	0.841957	0.0420759
Adgrg6	215798	ENSMUSG00000039116	adhesion G protein-coupled receptor G6	0.841876	0.0259552
Sptbn1	20742	ENSMUSG00000020315	spectrin beta_ non-erythrocytic 1	0.841457	0.000217055
Chpf2	100910	ENSMUSG00000038181	chondroitin polymerizing factor 2	0.840226	0.0196717
Lrrc8c	100604	ENSMUSG00000054720	leucine rich repeat containing 8 family_ member C	0.840107	0.0364146
Abtb1	80283	ENSMUSG00000030083	ankyrin repeat and BTB (POZ) domain containing 1	0.837798	0.042057
Tmem30a	69981	ENSMUSG00000032328	transmembrane protein 30A	0.836431	0.0148252
Ccdc107	622404	ENSMUSG00000028461	coiled-coil domain containing 107	0.835928	0.0433907
Man2b1	17159	ENSMUSG00000005142	mannosidase 2_ alpha B1	0.835434	0.0226993
Stt3a	16430	ENSMUSG00000032116	STT3_ subunit of the oligosaccharyltransferase complex_ homolog A (S. cerevisiae)	0.835262	0.00409039
Tnfrsf10b	21933	ENSMUSG00000022074	tumor necrosis factor receptor superfamily_ member 10b	0.835101	0.0277715
Chpf	74241	ENSMUSG00000032997	chondroitin polymerizing factor	0.83482	0.00121056
Herpud2	80517	ENSMUSG00000008429	HERPUD family member 2	0.833983	0.00930462
Map2k1	26395	ENSMUSG00000004936	mitogen-activated protein kinase kinase 1	0.833678	0.00561552
Atp2c1	235574	ENSMUSG00000032570	ATPase_ Ca++-sequestering	0.833019	0.0141804
Phf10	72057	ENSMUSG00000023883	PHD finger protein 10	0.832442	0.000511096
Abr	109934	ENSMUSG00000017631	active BCR-related gene	0.832419	0.00208253
Dysf	26903	ENSMUSG00000033788	dysferlin	0.831327	0.00423203
Snx13	217463	ENSMUSG00000020590	sorting nexin 13	0.828865	0.0476161
Ncoa1	17977	ENSMUSG00000020647	nuclear receptor coactivator 1	0.827598	0.0197474
Pcnx	54604	ENSMUSG00000021140	pecanex homolog (Drosophila)	0.826921	0.0310857
Pisd	320951	ENSMUSG00000023452	phosphatidylserine decarboxylase	0.826251	0.00665749
Emp2	13731	ENSMUSG00000022505	epithelial membrane protein 2	0.825526	0.00453421
Pip5k1c	18717	ENSMUSG00000034902	phosphatidylinositol-4-phosphate 5-kinase_ type 1 gamma	0.825483	0.000840603
2310035C23Rik	227446	ENSMUSG00000026319	RIKEN cDNA 2310035C23 gene	0.824903	0.0192882
Hspa5	14828	ENSMUSG00000026864	heat shock protein 5	0.823546	0.00116358
Lrp6	16974	ENSMUSG00000030201	low density lipoprotein receptor-related protein 6	0.819618	0.0478273
Hip1	215114	ENSMUSG00000039959	huntingtin interacting protein 1	0.818864	0.00400821
Wls	68151	ENSMUSG00000028173	wntless homolog (Drosophila)	0.818506	0.00226789
Rnaset2a	100037283	ENSMUSG00000095687	ribonuclease T2A	0.818162	0.00626469
Atf5	107503	ENSMUSG00000038539	activating transcription factor 5	0.817783	0.000476961
Tfrc	22042	ENSMUSG00000022797	transferrin receptor	0.815778	0.00696455
St7l	229681	ENSMUSG00000045576	suppression of tumorigenicity 7-like	0.815572	0.0357258
Mylk	107589	ENSMUSG00000022836	myosin_ light polypeptide kinase	0.81412	0.0469069
Tmem50a	71817	ENSMUSG00000028822	transmembrane protein 50A	0.813341	6.15637e-05
Sec62	69276	ENSMUSG00000027706	SEC62 homolog (S. cerevisiae)	0.813209	0.0110144
Htra3	78558	ENSMUSG00000029096	HtrA serine peptidase 3	0.812689	0.0262449
Tbl2	27368	ENSMUSG00000005374	transducin (beta)-like 2	0.811991	0.0119095
Jph2	59091	ENSMUSG00000017817	junctophilin 2	0.810751	0.0016331
BC017643	217370	ENSMUSG00000039294	cDNA sequence BC017643	0.810403	0.0198703
Tmem47	192216	ENSMUSG00000025666	transmembrane protein 47	0.810324	0.00355514
Gigyf1	57330	ENSMUSG00000029714	GRB10 interacting GYF protein 1	0.810248	0.0179651
Ccdc80	67896	ENSMUSG00000022665	coiled-coil domain containing 80	0.809089	0.0301065
Tpcn1	252972	ENSMUSG00000032741	two pore channel 1	0.808779	0.000993407
Itgb5	16419	ENSMUSG00000022817	integrin beta 5	0.807917	0.00686583
AI467606	101602	ENSMUSG00000045165	expressed sequence AI467606	0.805628	0.0104667
Ppib	19035	ENSMUSG00000032383	peptidylprolyl isomerase B	0.804993	0.000166905
Mllt11	56772	ENSMUSG00000053192	myeloid/lymphoid or mixed-lineage leukemia (trithorax homolog_ Drosophila); translocated to_ 11	0.804707	0.000549048
Ephb6	13848	ENSMUSG00000029869	Eph receptor B6	0.803923	0.0402863
Serinc1	56442	ENSMUSG00000019877	serine incorporator 1	0.803037	0.00194295
Ddr2	18214	ENSMUSG00000026674	discoidin domain receptor family_ member 2	0.802501	0.0022287
Srr	27364	ENSMUSG00000001323	serine racemase	0.800682	0.012453
Ak1	11636	ENSMUSG00000026817	adenylate kinase 1	0.800305	4.71002e-05
Clcn7	26373	ENSMUSG00000036636	chloride channel 7	0.799822	0.0298872
Vamp2	22318	ENSMUSG00000020894	vesicle-associated membrane protein 2	0.799649	0.000997613
Pign	27392	ENSMUSG00000056536	phosphatidylinositol glycan anchor biosynthesis_ class N	0.799591	0.0344837
Prkcd	18753	ENSMUSG00000021948	protein kinase C_ delta	0.796794	0.0240141
Yipf4	67864	ENSMUSG00000024072	Yip1 domain family_ member 4	0.795549	0.0078601
Ahcyl2	74340	ENSMUSG00000029772	S-adenosylhomocysteine hydrolase-like 2	0.7929	0.0364783
Stk11ip	71728	ENSMUSG00000026213	serine/threonine kinase 11 interacting protein	0.791959	0.0311906
Gm32618	102635226	ENSMUSG00000115317	predicted gene_ 32618	0.791292	0.00191873
Gns	75612	ENSMUSG00000034707	glucosamine (N-acetyl)-6-sulfatase	0.791055	0.000895641
Loxl1	16949	ENSMUSG00000032334	lysyl oxidase-like 1	0.791003	0.0010472
Macf1	11426	ENSMUSG00000028649	microtubule-actin crosslinking factor 1	0.790953	0.00077881
Tnfrsf23	79201	ENSMUSG00000037613	tumor necrosis factor receptor superfamily_ member 23	0.790899	0.0116043
Ubash3b	72828	ENSMUSG00000032020	ubiquitin associated and SH3 domain containing_ B	0.790791	0.0270915
Atf6	226641	ENSMUSG00000026663	activating transcription factor 6	0.789825	0.0270602
Ankle2	71782	ENSMUSG00000029501	ankyrin repeat and LEM domain containing 2	0.789657	0.022536
Sh3bp5	24056	ENSMUSG00000021892	SH3-domain binding protein 5 (BTK-associated)	0.789356	0.0429556
Fstl1	14314	ENSMUSG00000022816	follistatin-like 1	0.786936	4.46173e-05
Capn1	12333	ENSMUSG00000024942	calpain 1	0.786161	0.008144
BC004004	80748	ENSMUSG00000052712	cDNA sequence BC004004	0.785867	0.000832891
Maged1	94275	ENSMUSG00000025151	melanoma antigen_ family D_ 1	0.785844	0.000115084
Tmed4	103694	ENSMUSG00000004394	transmembrane emp24 protein transport domain containing 4	0.784666	0.0284462
Speg	11790	ENSMUSG00000026207	SPEG complex locus	0.784535	0.00292112
Stk17b	98267	ENSMUSG00000026094	serine/threonine kinase 17b (apoptosis-inducing)	0.7842	0.00138577
Ostc	66357	ENSMUSG00000041084	oligosaccharyltransferase complex subunit	0.784183	0.000547319
Josd2	66124	ENSMUSG00000038695	Josephin domain containing 2	0.782968	0.000448244
Tmem64	100201	ENSMUSG00000043252	transmembrane protein 64	0.776879	0.0159794
Lrp10	65107	ENSMUSG00000022175	low-density lipoprotein receptor-related protein 10	0.776383	0.00251004
Cd47	16423	ENSMUSG00000055447	CD47 antigen (Rh-related antigen_ integrin-associated signal transducer)	0.774806	0.00219058
Acyp1	66204	ENSMUSG00000008822	acylphosphatase 1_ erythrocyte (common) type	0.774755	0.0460806
Arhgdig	14570	ENSMUSG00000073433	Rho GDP dissociation inhibitor (GDI) gamma	0.774333	0.0211691
Atad1	67979	ENSMUSG00000013662	ATPase family_ AAA domain containing 1	0.774234	0.0486907
Nbr1	17966	ENSMUSG00000017119	neighbor of Brca1 gene 1	0.773721	0.00312043
Ier2	15936	ENSMUSG00000053560	immediate early response 2	0.773191	0.00496855
Ddost	13200	ENSMUSG00000028757	dolichyl-di-phosphooligosaccharide-protein glycotransferase	0.772291	0.0021361
Pfkl	18641	ENSMUSG00000020277	phosphofructokinase_ liver_ B-type	0.771374	0.00114168
Uggt1	320011	ENSMUSG00000037470	UDP-glucose glycoprotein glucosyltransferase 1	0.770841	0.0249084
Mef2d	17261	ENSMUSG00000001419	myocyte enhancer factor 2D	0.769105	0.00188524
Trp53inp2	68728	ENSMUSG00000038375	transformation related protein 53 inducible nuclear protein 2	0.76856	0.00634973
Pard3	93742	ENSMUSG00000025812	par-3 family cell polarity regulator	0.768116	0.000400443
Pcyox1	66881	ENSMUSG00000029998	prenylcysteine oxidase 1	0.767739	0.0459193
Taz	66826	ENSMUSG00000009995	tafazzin	0.767116	0.0494555
Adam12	11489	ENSMUSG00000054555	a disintegrin and metallopeptidase domain 12 (meltrin alpha)	0.766403	0.00385151
Sptan1	20740	ENSMUSG00000057738	spectrin alpha_ non-erythrocytic 1	0.766377	0.000739683
Smpd1	20597	ENSMUSG00000037049	sphingomyelin phosphodiesterase 1_ acid lysosomal	0.766337	0.0081896
Ctsa	19025	ENSMUSG00000017760	cathepsin A	0.765668	0.00835003
Chd7	320790	ENSMUSG00000041235	chromodomain helicase DNA binding protein 7	0.764148	0.0230591
Igf1r	16001	ENSMUSG00000005533	insulin-like growth factor I receptor	0.763937	0.00494953
Bcl9	77578	ENSMUSG00000038256	B cell CLL/lymphoma 9	0.76383	0.0289483
Samd8	67630	ENSMUSG00000021770	sterile alpha motif domain containing 8	0.763148	0.0057772
1190002N15Rik	68861	ENSMUSG00000045414	RIKEN cDNA 1190002N15 gene	0.762868	0.00142004
Tbc1d1	57915	ENSMUSG00000029174	TBC1 domain family_ member 1	0.76245	0.00290092
Ttyh3	78339	ENSMUSG00000036565	tweety homolog 3 (Drosophila)	0.760531	0.00186729
Ttll5	320244	ENSMUSG00000012609	tubulin tyrosine ligase-like family_ member 5	0.760464	0.00256362
M6pr	17113	ENSMUSG00000007458	mannose-6-phosphate receptor_ cation dependent	0.760417	0.00686583
Smim4	66487	ENSMUSG00000058351	small integral membrane protein 4	0.760261	0.00495187
Tmx3	67988	ENSMUSG00000024614	thioredoxin-related transmembrane protein 3	0.758561	0.0279724
Tpp1	12751	ENSMUSG00000030894	tripeptidyl peptidase I	0.758105	0.0157974
Cds2	110911	ENSMUSG00000058793	CDP-diacylglycerol synthase (phosphatidate cytidylyltransferase) 2	0.75797	0.0177356
Bicd2	76895	ENSMUSG00000037933	bicaudal D homolog 2 (Drosophila)	0.757397	0.000247298
Stim2	116873	ENSMUSG00000039156	stromal interaction molecule 2	0.757204	0.0417988
Appl2	216190	ENSMUSG00000020263	adaptor protein_ phosphotyrosine interaction_ PH domain and leucine zipper containing 2	0.756403	0.023733
Pam	18484	ENSMUSG00000026335	peptidylglycine alpha-amidating monooxygenase	0.755955	0.0232713
Lpcat3	14792	ENSMUSG00000004270	lysophosphatidylcholine acyltransferase 3	0.755034	0.0074836
Dmpk	13400	ENSMUSG00000030409	dystrophia myotonica-protein kinase	0.754422	0.000366392
Atp13a1	170759	ENSMUSG00000031862	ATPase type 13A1	0.751694	0.0130467
Nkiras2	71966	ENSMUSG00000017837	NFKB inhibitor interacting Ras-like protein 2	0.751403	0.000663776
Cnnm3	94218	ENSMUSG00000001138	cyclin M3	0.750781	0.0225157
Lman2l	214895	ENSMUSG00000001143	lectin_ mannose-binding 2-like	0.750761	0.0270725
Fkbp7	14231	ENSMUSG00000002732	FK506 binding protein 7	0.750682	0.00649791
Pgm2	72157	ENSMUSG00000025791	phosphoglucomutase 2	0.750469	0.000285599
Fam8a1	97863	ENSMUSG00000069237	family with sequence similarity 8_ member A1	0.749103	0.000748275
Rhbdd3	279766	ENSMUSG00000034175	rhomboid domain containing 3	0.748625	0.00936841
Scap	235623	ENSMUSG00000032485	SREBF chaperone	0.747279	0.00328502
Spock2	94214	ENSMUSG00000058297	sparc/osteonectin_ cwcv and kazal-like domains proteoglycan 2	0.747118	0.00602884
Xpot	73192	ENSMUSG00000034667	exportin_ tRNA (nuclear export receptor for tRNAs)	0.747056	0.0026409
Slc44a2	68682	ENSMUSG00000057193	solute carrier family 44_ member 2	0.746407	0.00088974
Arl5a	75423	ENSMUSG00000036093	ADP-ribosylation factor-like 5A	0.745285	0.00108109
Mcfd2	193813	ENSMUSG00000024150	multiple coagulation factor deficiency 2	0.744963	0.0163878
Fbln2	14115	ENSMUSG00000064080	fibulin 2	0.744389	0.0473083
Hipk3	15259	ENSMUSG00000027177	homeodomain interacting protein kinase 3	0.744278	0.0135819
Synpo2	118449	ENSMUSG00000050315	synaptopodin 2	0.73904	0.00256362
Rcn1	19672	ENSMUSG00000005973	reticulocalbin 1	0.73904	0.00210472
Qk	19317	ENSMUSG00000062078	quaking	0.738888	0.00269238
Pofut2	80294	ENSMUSG00000020260	protein O-fucosyltransferase 2	0.7371	0.00201801
Slc6a8	102857	ENSMUSG00000019558	solute carrier family 6 (neurotransmitter transporter_ creatine)_ member 8	0.737036	0.0143608
Obsl1	98733	ENSMUSG00000026211	obscurin-like 1	0.736869	0.00513267
Mxra7	67622	ENSMUSG00000020814	matrix-remodelling associated 7	0.735314	0.00216877
Fkbp10	14230	ENSMUSG00000001555	FK506 binding protein 10	0.732165	0.00881529
Txndc15	69672	ENSMUSG00000021497	thioredoxin domain containing 15	0.731932	0.0155333
Pink1	68943	ENSMUSG00000028756	PTEN induced putative kinase 1	0.728824	0.00628829
Man2a2	140481	ENSMUSG00000038886	mannosidase 2_ alpha 2	0.727885	0.0146524
Nisch	64652	ENSMUSG00000021910	nischarin	0.725251	0.000435018
Pck2	74551	ENSMUSG00000040618	phosphoenolpyruvate carboxykinase 2 (mitochondrial)	0.724579	0.00295908
Agpat4	68262	ENSMUSG00000023827	1-acylglycerol-3-phosphate O-acyltransferase 4 (lysophosphatidic acid acyltransferase_ delta)	0.724336	0.0462006
Asph	65973	ENSMUSG00000028207	aspartate-beta-hydroxylase	0.72428	0.0198703
Col4a1	12826	ENSMUSG00000031502	collagen_ type IV_ alpha 1	0.722629	0.00743222
Ncln	103425	ENSMUSG00000020238	nicalin homolog (zebrafish)	0.721289	0.00670362
Ano10	102566	ENSMUSG00000037949	anoctamin 10	0.720267	0.0317605
Lonp1	74142	ENSMUSG00000041168	lon peptidase 1_ mitochondrial	0.72011	0.00221913
Cr1l	12946	ENSMUSG00000016481	complement component (3b/4b) receptor 1-like	0.719133	0.0249249
Tspan9	109246	ENSMUSG00000030352	tetraspanin 9	0.717919	0.000719007
Slc39a11	69806	ENSMUSG00000041654	solute carrier family 39 (metal ion transporter)_ member 11	0.717103	0.0442724
Acsl4	50790	ENSMUSG00000031278	acyl-CoA synthetase long-chain family member 4	0.717083	0.00517083
Gna12	14673	ENSMUSG00000000149	guanine nucleotide binding protein_ alpha 12	0.717016	0.00721717
Tspan31	67125	ENSMUSG00000006736	tetraspanin 31	0.716775	0.0189528
Pde4b	18578	ENSMUSG00000028525	phosphodiesterase 4B_ cAMP specific	0.716107	0.0439373
Tmem184b	223693	ENSMUSG00000009035	transmembrane protein 184b	0.714368	0.00930462
Pold4	69745	ENSMUSG00000024854	polymerase (DNA-directed)_ delta 4	0.712716	0.000905775
Spcs1	69019	ENSMUSG00000021917	signal peptidase complex subunit 1 homolog (S. cerevisiae)	0.712634	0.00203495
Flrt2	399558	ENSMUSG00000047414	fibronectin leucine rich transmembrane protein 2	0.712047	0.0134494
Abhd2	54608	ENSMUSG00000039202	abhydrolase domain containing 2	0.711391	0.0369738
Ktn1	16709	ENSMUSG00000021843	kinectin 1	0.71098	0.00988582
Scaf1	233208	ENSMUSG00000038406	SR-related CTD-associated factor 1	0.710268	0.0132186
Adamtsl5	66548	ENSMUSG00000043822	ADAMTS-like 5	0.709158	0.0137094
Pdlim3	53318	ENSMUSG00000031636	PDZ and LIM domain 3	0.708731	0.0311384
Pgrmc2	70804	ENSMUSG00000049940	progesterone receptor membrane component 2	0.708625	0.000978544
Rmnd1	66084	ENSMUSG00000019763	required for meiotic nuclear division 1 homolog (S. cerevisiae)	0.70533	0.0231036
Rcn3	52377	ENSMUSG00000019539	reticulocalbin 3_ EF-hand calcium binding domain	0.703773	0.00595811
Ngrn	83485	ENSMUSG00000047084	neugrin_ neurite outgrowth associated	0.7027	0.00432396
AC149090.1	NULL	ENSMUSG00000095041		0.702663	0.00261367
Uso1	56041	ENSMUSG00000029407	USO1 vesicle docking factor	0.702448	0.0293537
Hist1h2bc	68024	ENSMUSG00000018102	histone cluster 1_ H2bc	0.702409	0.00695127
1600012H06Rik	67912	ENSMUSG00000050088	RIKEN cDNA 1600012H06 gene	0.702334	0.0175891
Capn6	12338	ENSMUSG00000067276	calpain 6	0.702178	0.0460774
Surf4	20932	ENSMUSG00000014867	surfeit gene 4	0.700771	0.000862187
Agl	77559	ENSMUSG00000033400	amylo-1_6-glucosidase_ 4-alpha-glucanotransferase	0.698689	0.00616891
Sgpl1	20397	ENSMUSG00000020097	sphingosine phosphate lyase 1	0.698686	0.0143795
Micall1	27008	ENSMUSG00000033039	microtubule associated monooxygenase_ calponin and LIM domain containing -like 1	0.697831	0.0280381
Ppp3ca	19055	ENSMUSG00000028161	protein phosphatase 3_ catalytic subunit_ alpha isoform	0.69715	0.00606719
Nol3	78688	ENSMUSG00000014776	nucleolar protein 3 (apoptosis repressor with CARD domain)	0.696882	0.00936841
Prpf40b	54614	ENSMUSG00000023007	PRP40 pre-mRNA processing factor 40 homolog B (yeast)	0.691351	0.0486247
Cryab	12955	ENSMUSG00000032060	crystallin_ alpha B	0.68989	0.000352519
Dnajc17	69408	ENSMUSG00000034278	DnaJ (Hsp40) homolog_ subfamily C_ member 17	0.689504	0.0242662
Mbd6	110962	ENSMUSG00000025409	methyl-CpG binding domain protein 6	0.689205	0.0126558
Amn1	232566	ENSMUSG00000068250	antagonist of mitotic exit network 1	0.688643	0.0492231
Slc35a1	24060	ENSMUSG00000028293	solute carrier family 35 (CMP-sialic acid transporter)_ member 1	0.687275	0.036896
Atp6v0b	114143	ENSMUSG00000033379	ATPase_ H+ transporting_ lysosomal V0 subunit B	0.686505	0.00181806
Ociad1	68095	ENSMUSG00000029152	OCIA domain containing 1	0.686176	0.00108216
Cers5	71949	ENSMUSG00000023021	ceramide synthase 5	0.683591	0.0029968
Man1c1	230815	ENSMUSG00000037306	mannosidase_ alpha_ class 1C_ member 1	0.68335	0.00790125
Extl3	54616	ENSMUSG00000021978	exostoses (multiple)-like 3	0.683226	0.00674968
Map3k14	53859	ENSMUSG00000020941	mitogen-activated protein kinase kinase kinase 14	0.68303	0.0181833
Prrc2b	227723	ENSMUSG00000039262	proline-rich coiled-coil 2B	0.682346	0.00764776
Sh3glb1	54673	ENSMUSG00000037062	SH3-domain GRB2-like B1 (endophilin)	0.68186	0.00107308
Il17rc	171095	ENSMUSG00000030281	interleukin 17 receptor C	0.681531	0.00558361
Insig2	72999	ENSMUSG00000003721	insulin induced gene 2	0.680856	0.033868
Dus2	66369	ENSMUSG00000031901	dihydrouridine synthase 2	0.680371	0.0262449
Ncor2	20602	ENSMUSG00000029478	nuclear receptor co-repressor 2	0.680013	0.00243068
Araf	11836	ENSMUSG00000001127	v-raf murine sarcoma 3611 viral oncogene homolog	0.679936	0.0402476
Prss23	76453	ENSMUSG00000039405	protease_ serine 23	0.67958	0.0051449
Pex19	19298	ENSMUSG00000003464	peroxisomal biogenesis factor 19	0.679211	0.0034618
Rptor	74370	ENSMUSG00000025583	regulatory associated protein of MTOR_ complex 1	0.676922	0.0399067
Cirbp	12696	ENSMUSG00000045193	cold inducible RNA binding protein	0.674959	0.0105686
Pdgfc	54635	ENSMUSG00000028019	platelet-derived growth factor_ C polypeptide	0.67471	0.00966183
Ndrg1	17988	ENSMUSG00000005125	N-myc downstream regulated gene 1	0.674664	0.00762403
Rbms2	56516	ENSMUSG00000040043	RNA binding motif_ single stranded interacting protein 2	0.674551	0.039298
Gm3873	100042503	ENSMUSG00000022820	predicted gene 3873	0.674279	0.00254716
Sbno2	216161	ENSMUSG00000035673	strawberry notch homolog 2 (Drosophila)	0.673669	0.0321244
Vcl	22330	ENSMUSG00000021823	vinculin	0.671949	0.0345261
Mycbp	56309	ENSMUSG00000028647	c-myc binding protein	0.671116	0.0196261
Foxo4	54601	ENSMUSG00000042903	forkhead box O4	0.670951	0.0221427
Tmem208	66320	ENSMUSG00000014856	transmembrane protein 208	0.67059	0.00517083
Fgfr1	14182	ENSMUSG00000031565	fibroblast growth factor receptor 1	0.669711	0.0263103
Lman2	66890	ENSMUSG00000021484	lectin_ mannose-binding 2	0.669149	0.00750084
Cpox	12892	ENSMUSG00000022742	coproporphyrinogen oxidase	0.669109	0.0291498
Srprb	20818	ENSMUSG00000032553	signal recognition particle receptor_ B subunit	0.667847	0.0131368
Egln3	112407	ENSMUSG00000035105	egl-9 family hypoxia-inducible factor 3	0.667217	0.00555221
Agpat5	52123	ENSMUSG00000031467	1-acylglycerol-3-phosphate O-acyltransferase 5 (lysophosphatidic acid acyltransferase_ epsilon)	0.667102	0.0160442
Mcu	215999	ENSMUSG00000009647	mitochondrial calcium uniporter	0.666018	0.028801
Lamb1	16777	ENSMUSG00000002900	laminin B1	0.664559	0.0128618
Lhfpl2	218454	ENSMUSG00000045312	lipoma HMGIC fusion partner-like 2	0.661837	0.038024
Raly	19383	ENSMUSG00000027593	hnRNP-associated with lethal yellow	0.661245	0.0416861
Nck2	17974	ENSMUSG00000066877	non-catalytic region of tyrosine kinase adaptor protein 2	0.660803	0.0194401
Sec23a	20334	ENSMUSG00000020986	SEC23A (S. cerevisiae)	0.660557	0.0349642
Stam	20844	ENSMUSG00000026718	signal transducing adaptor molecule (SH3 domain and ITAM motif) 1	0.6605	0.0153125
Pknox2	208076	ENSMUSG00000035934	Pbx/knotted 1 homeobox 2	0.657871	0.0372764
Tmem259	216157	ENSMUSG00000013858	transmembrane protein 259	0.657297	0.00360888
Hspb8	80888	ENSMUSG00000041548	heat shock protein 8	0.657166	0.00170773
Clptm1	56457	ENSMUSG00000002981	cleft lip and palate associated transmembrane protein 1	0.657111	0.01459
Atp2b1	67972	ENSMUSG00000019943	ATPase_ Ca++ transporting_ plasma membrane 1	0.65688	0.0425106
Dgcr2	13356	ENSMUSG00000003166	DiGeorge syndrome critical region gene 2	0.656288	0.0240618
Tmem123	71929	ENSMUSG00000050912	transmembrane protein 123	0.656265	0.015105
Ckap4	216197	ENSMUSG00000046841	cytoskeleton-associated protein 4	0.656148	0.0046036
Zfp275	27081	ENSMUSG00000031365	zinc finger protein 275	0.655252	0.0189877
Pdhx	27402	ENSMUSG00000010914	pyruvate dehydrogenase complex_ component X	0.654011	0.0310828
Tmco1	68944	ENSMUSG00000052428	transmembrane and coiled-coil domains 1	0.651315	0.0176781
Gm2a	14667	ENSMUSG00000000594	GM2 ganglioside activator protein	0.647977	0.04118
Calu	12321	ENSMUSG00000029767	calumenin	0.647397	0.0361721
Midn	59090	ENSMUSG00000035621	midnolin	0.646968	0.00168522
Yme1l1	27377	ENSMUSG00000026775	YME1-like 1 (S. cerevisiae)	0.646348	0.0333314
Hmg20a	66867	ENSMUSG00000032329	high mobility group 20A	0.646221	0.0428842
Dcaf6	74106	ENSMUSG00000026571	DDB1 and CUL4 associated factor 6	0.645291	0.0120089
Socs7	192157	ENSMUSG00000038485	suppressor of cytokine signaling 7	0.642934	0.0349022
Sike1	66641	ENSMUSG00000027854	suppressor of IKBKE 1	0.642817	0.0309877
Dst	13518	ENSMUSG00000026131	dystonin	0.642454	0.0053185
Fem1a	14154	ENSMUSG00000043683	feminization 1 homolog a (C. elegans)	0.642199	0.007242
Wdr83os	414077	ENSMUSG00000059355	WD repeat domain 83 opposite strand	0.641541	0.0379843
Map1lc3a	66734	ENSMUSG00000027602	microtubule-associated protein 1 light chain 3 alpha	0.641031	0.00306133
Skil	20482	ENSMUSG00000027660	SKI-like	0.64005	0.0102916
Nrp	654309	ENSMUSG00000079036	neural regeneration protein	0.640014	0.0460335
Ndufaf3	66706	ENSMUSG00000070283	NADH dehydrogenase (ubiquinone) 1 alpha subcomplex_ assembly factor 3	0.639624	0.0478689
Iars	105148	ENSMUSG00000037851	isoleucine-tRNA synthetase	0.63861	0.0188255
Sesn1	140742	ENSMUSG00000038332	sestrin 1	0.638603	0.0447431
Emc3	66087	ENSMUSG00000030286	ER membrane protein complex subunit 3	0.637612	0.0292106
Selk	80795	ENSMUSG00000042682	selenoprotein K	0.636438	0.00632615
Slc11a2	18174	ENSMUSG00000023030	solute carrier family 11 (proton-coupled divalent metal ion transporters)_ member 2	0.635657	0.0402676
Zeb2	24136	ENSMUSG00000026872	zinc finger E-box binding homeobox 2	0.635406	0.0247027
Mtdh	67154	ENSMUSG00000022255	metadherin	0.634857	0.0168271
Lars	107045	ENSMUSG00000024493	leucyl-tRNA synthetase	0.634083	0.00511038
Tacc1	320165	ENSMUSG00000065954	transforming_ acidic coiled-coil containing protein 1	0.633944	0.0181008
Nucb1	18220	ENSMUSG00000030824	nucleobindin 1	0.63382	0.0333534
Cd63	12512	ENSMUSG00000025351	CD63 antigen	0.633593	0.00124072
Sun2	223697	ENSMUSG00000042524	Sad1 and UNC84 domain containing 2	0.632042	0.0361881
Scd1	20249	ENSMUSG00000037071	stearoyl-Coenzyme A desaturase 1	0.631858	0.00390575
Lamp1	16783	ENSMUSG00000031447	lysosomal-associated membrane protein 1	0.630123	0.00360888
Scn5a	20271	ENSMUSG00000032511	sodium channel_ voltage-gated_ type V_ alpha	0.62991	0.0456021
Sh2b1	20399	ENSMUSG00000030733	SH2B adaptor protein 1	0.62971	0.0432708
Kctd15	233107	ENSMUSG00000030499	potassium channel tetramerisation domain containing 15	0.629697	0.0120466
Mbtps1	56453	ENSMUSG00000031835	membrane-bound transcription factor peptidase_ site 1	0.629517	0.00851278
Prrx1	18933	ENSMUSG00000026586	paired related homeobox 1	0.628816	0.0314444
Ubac2	68889	ENSMUSG00000041765	ubiquitin associated domain containing 2	0.628237	0.0382286
Gm21540	100862175	ENSMUSG00000029390	predicted gene_ 21540	0.62589	0.00673419
Kdelr1	68137	ENSMUSG00000002778	KDEL (Lys-Asp-Glu-Leu) endoplasmic reticulum protein retention receptor 1	0.624609	0.00567317
Agpat3	28169	ENSMUSG00000001211	1-acylglycerol-3-phosphate O-acyltransferase 3	0.624433	0.0206509
Reep5	13476	ENSMUSG00000005873	receptor accessory protein 5	0.623391	0.00208717
Klhdc3	71765	ENSMUSG00000063576	kelch domain containing 3	0.620997	0.0139636
Scd2	20250	ENSMUSG00000025203	stearoyl-Coenzyme A desaturase 2	0.620574	0.0189877
Cdc42ep1	104445	ENSMUSG00000049521	CDC42 effector protein (Rho GTPase binding) 1	0.618009	0.0333314
Coq9	67914	ENSMUSG00000031782	coenzyme Q9 homolog (yeast)	0.61741	0.0249375
Zranb1	360216	ENSMUSG00000030967	zinc finger_ RAN-binding domain containing 1	0.616526	0.0168271
Gde1	56209	ENSMUSG00000033917	glycerophosphodiester phosphodiesterase 1	0.612872	0.00326212
Nfil3	18030	ENSMUSG00000056749	nuclear factor_ interleukin 3_ regulated	0.612282	0.0392316
Hs6st1	50785	ENSMUSG00000045216	heparan sulfate 6-O-sulfotransferase 1	0.611627	0.0151033
Tln2	70549	ENSMUSG00000052698	talin 2	0.610214	0.0351188
Tmx2	66958	ENSMUSG00000050043	thioredoxin-related transmembrane protein 2	0.61019	0.040316
B2m	12010	ENSMUSG00000060802	beta-2 microglobulin	0.609348	0.0234861
Trps1	83925	ENSMUSG00000038679	trichorhinophalangeal syndrome I (human)	0.609278	0.0472426
Kif1b	16561	ENSMUSG00000063077	kinesin family member 1B	0.608463	0.0237352
Taf15	70439	ENSMUSG00000020680	TAF15 RNA polymerase II_ TATA box binding protein (TBP)-associated factor	0.608309	0.0150598
Angptl2	26360	ENSMUSG00000004105	angiopoietin-like 2	0.60786	0.0281943
Pttg1ip	108705	ENSMUSG00000009291	pituitary tumor-transforming 1 interacting protein	0.607087	0.00657776
Erp29	67397	ENSMUSG00000029616	endoplasmic reticulum protein 29	0.606675	0.0153076
Sirt2	64383	ENSMUSG00000015149	sirtuin 2	0.605173	0.00329747
Sh3pxd2a	14218	ENSMUSG00000053617	SH3 and PX domains 2A	0.60513	0.00757867
Nupr1	56312	ENSMUSG00000030717	nuclear protein transcription regulator 1	0.604455	0.0151389
Gm26722	NULL	ENSMUSG00000096944	predicted gene_ 26722	0.602801	0.0146729
Asns	27053	ENSMUSG00000029752	asparagine synthetase	0.602731	0.00821433
Cdh2	12558	ENSMUSG00000024304	cadherin 2	0.602565	0.0289515
Ammecr1	56068	ENSMUSG00000042225	Alport syndrome_ mental retardation_ midface hypoplasia and elliptocytosis chromosomal region gene 1	0.602468	0.0155961
Hs2st1	23908	ENSMUSG00000040151	heparan sulfate 2-O-sulfotransferase 1	0.602072	0.0467483
Cst3	13010	ENSMUSG00000027447	cystatin C	0.601708	0.00644734
Mgat1	17308	ENSMUSG00000020346	mannoside acetylglucosaminyltransferase 1	0.601556	0.0281872
Klc1	16593	ENSMUSG00000021288	kinesin light chain 1	0.601205	0.0105683
Prkaca	18747	ENSMUSG00000005469	protein kinase_ cAMP dependent_ catalytic_ alpha	0.599378	0.023733
Snhg12	100039864	ENSMUSG00000086290	small nucleolar RNA host gene 12	0.599106	0.0160063
Acadvl	11370	ENSMUSG00000018574	acyl-Coenzyme A dehydrogenase_ very long chain	0.59894	0.0127122
Nr1h2	22260	ENSMUSG00000060601	nuclear receptor subfamily 1_ group H_ member 2	0.598275	0.0331413
Mesdc2	67943	ENSMUSG00000038503	mesoderm development candidate 2	0.596232	0.0218828
B4galt1	14595	ENSMUSG00000028413	UDP-Gal:betaGlcNAc beta 1_4- galactosyltransferase_ polypeptide 1	0.594639	0.0197283
Map7d1	245877	ENSMUSG00000028849	MAP7 domain containing 1	0.590207	0.00580204
Ddit4	74747	ENSMUSG00000020108	DNA-damage-inducible transcript 4	0.589012	0.0208488
Palm	18483	ENSMUSG00000035863	paralemmin	0.588059	0.0258966
Arfgef1	211673	ENSMUSG00000067851	ADP-ribosylation factor guanine nucleotide-exchange factor 1(brefeldin A-inhibited)	0.588052	0.0371156
Rnf217	268291	ENSMUSG00000063760	ring finger protein 217	0.587729	0.0241979
Maz	17188	ENSMUSG00000030678	MYC-associated zinc finger protein (purine-binding transcription factor)	0.585788	0.0265523
Cav1	12389	ENSMUSG00000007655	caveolin 1_ caveolae protein	0.583219	0.0173227
Grhpr	76238	ENSMUSG00000035637	glyoxylate reductase/hydroxypyruvate reductase	0.580953	0.0178645
Igfbp7	29817	ENSMUSG00000036256	insulin-like growth factor binding protein 7	0.580692	0.0304929
Igsf8	140559	ENSMUSG00000038034	immunoglobulin superfamily_ member 8	0.579771	0.0330386
Spcs2	66624	ENSMUSG00000035227	signal peptidase complex subunit 2 homolog (S. cerevisiae)	0.578799	0.0333314
Spg21	27965	ENSMUSG00000032388	spastic paraplegia 21 homolog (human)	0.577164	0.00483207
Rtn3	20168	ENSMUSG00000024758	reticulon 3	0.576818	0.0109134
Tbl1xr1	81004	ENSMUSG00000027630	transducin (beta)-like 1X-linked receptor 1	0.572413	0.0291528
Pla2g16	225845	ENSMUSG00000060675	phospholipase A2_ group XVI	0.572068	0.00460618
Riok3	66878	ENSMUSG00000024404	RIO kinase 3	0.571756	0.0278198
Timmdc1	76916	ENSMUSG00000002846	translocase of inner mitochondrial membrane domain containing 1	0.570233	0.0361298
S100a16	67860	ENSMUSG00000074457	S100 calcium binding protein A16	0.567111	0.017142
Klc2	16594	ENSMUSG00000024862	kinesin light chain 2	0.566504	0.0246617
Synpo	104027	ENSMUSG00000043079	synaptopodin	0.566395	0.0222476
Hmg20b	15353	ENSMUSG00000020232	high mobility group 20B	0.562865	0.0201574
Pdpn	14726	ENSMUSG00000028583	podoplanin	0.561517	0.00936841
Ypel3	66090	ENSMUSG00000042675	yippee-like 3 (Drosophila)	0.56098	0.0224152
Atp1b3	11933	ENSMUSG00000032412	ATPase_ Na+/K+ transporting_ beta 3 polypeptide	0.560496	0.0394032
Tars	110960	ENSMUSG00000022241	threonyl-tRNA synthetase	0.558875	0.0383272
Adgrl1	330814	ENSMUSG00000013033	adhesion G protein-coupled receptor L1	0.556167	0.0206541
Pcolce	18542	ENSMUSG00000029718	procollagen C-endopeptidase enhancer protein	0.552082	0.0147313
Lsm14a	67070	ENSMUSG00000066568	LSM14 homolog A (SCD6_ S. cerevisiae)	0.546826	0.0234861
Zcchc24	71918	ENSMUSG00000055538	zinc finger_ CCHC domain containing 24	0.546414	0.0163549
Emc10	69683	ENSMUSG00000008140	ER membrane protein complex subunit 10	0.53099	0.0143614
Ehbp1l1	114601	ENSMUSG00000024937	EH domain binding protein 1-like 1	0.528999	0.0330386
Ubr2	224826	ENSMUSG00000023977	ubiquitin protein ligase E3 component n-recognin 2	0.527962	0.0469388
Selm	114679	ENSMUSG00000075702	selenoprotein M	0.527827	0.0161214
Thap3	69876	ENSMUSG00000039759	THAP domain containing_ apoptosis associated protein 3	0.526214	0.0376212
Prpf8	192159	ENSMUSG00000020850	pre-mRNA processing factor 8	0.517691	0.0282394
Tubb2a	22151	ENSMUSG00000058672	tubulin_ beta 2A class IIA	0.517169	0.0252628
Sec61a1	53421	ENSMUSG00000030082	Sec61 alpha 1 subunit (S. cerevisiae)	0.515167	0.0232434
Ostf1	20409	ENSMUSG00000024725	osteoclast stimulating factor 1	0.511418	0.0342158
Ube2h	22214	ENSMUSG00000039159	ubiquitin-conjugating enzyme E2H	0.511415	0.0404988
Ndufv3	78330	ENSMUSG00000024038	NADH dehydrogenase (ubiquinone) flavoprotein 3	0.504133	0.0169043
Nenf	66208	ENSMUSG00000037499	neuron derived neurotrophic factor	0.503339	0.0485115
Camk2g	12325	ENSMUSG00000021820	calcium/calmodulin-dependent protein kinase II gamma	0.496997	0.0310991
Rabac1	14470	ENSMUSG00000003380	Rab acceptor 1 (prenylated)	0.495712	0.0246372
Higd2a	67044	ENSMUSG00000025868	HIG1 domain family_ member 2A	0.475647	0.0402776
Timp2	21858	ENSMUSG00000017466	tissue inhibitor of metalloproteinase 2	0.445664	0.0492372
Rps28	54127	ENSMUSG00000067288	ribosomal protein S28	-0.427375	0.0431703
Ncl	17975	ENSMUSG00000026234	nucleolin	-0.433866	0.0429556
Wisp1	22402	ENSMUSG00000005124	WNT1 inducible signaling pathway protein 1	-0.442596	0.0375494
Rpsa	16785	ENSMUSG00000032518	ribosomal protein SA	-0.450151	0.0379843
Wbp2	22378	ENSMUSG00000034341	WW domain binding protein 2	-0.464143	0.046057
Anxa5	11747	ENSMUSG00000027712	annexin A5	-0.465213	0.048804
Atp6v1a	11964	ENSMUSG00000052459	ATPase_ H+ transporting_ lysosomal V1 subunit A	-0.46904	0.0370392
Clns1a	12729	ENSMUSG00000025439	chloride channel_ nucleotide-sensitive_ 1A	-0.476115	0.0476772
Usp14	59025	ENSMUSG00000047879	ubiquitin specific peptidase 14	-0.47613	0.0461278
Anp32b	67628	ENSMUSG00000028333	acidic (leucine-rich) nuclear phosphoprotein 32 family_ member B	-0.478188	0.0479632
Serbp1	66870	ENSMUSG00000036371	serpine1 mRNA binding protein 1	-0.482066	0.0166659
Rbx1	56438	ENSMUSG00000022400	ring-box 1	-0.482746	0.0438548
Rpl5	100503670	ENSMUSG00000058558	ribosomal protein L5	-0.483716	0.0438695
Srsf3	20383	ENSMUSG00000071172	serine/arginine-rich splicing factor 3	-0.486415	0.021832
Psma7	26444	ENSMUSG00000027566	proteasome (prosome_ macropain) subunit_ alpha type 7	-0.490799	0.0373049
Ctps	51797	ENSMUSG00000028633	cytidine 5'-triphosphate synthase	-0.49113	0.0410231
Tmpo	21917	ENSMUSG00000019961	thymopoietin	-0.49132	0.0278016
Rpl7a	27176	ENSMUSG00000062647	ribosomal protein L7A	-0.491588	0.0325663
Akr1a1	58810	ENSMUSG00000028692	aldo-keto reductase family 1_ member A1 (aldehyde reductase)	-0.494641	0.0165646
Wdr1	22388	ENSMUSG00000005103	WD repeat domain 1	-0.497983	0.0284456
Ahcyl1	229709	ENSMUSG00000027893	S-adenosylhomocysteine hydrolase-like 1	-0.498005	0.0481726
Sfpq	71514	ENSMUSG00000028820	splicing factor proline/glutamine rich (polypyrimidine tract binding protein associated)	-0.498077	0.0399067
Rab34	19376	ENSMUSG00000002059	RAB34_ member RAS oncogene family	-0.499668	0.0426696
Mrpl20	66448	ENSMUSG00000029066	mitochondrial ribosomal protein L20	-0.499924	0.0379843
Rps15a	267019	ENSMUSG00000008683	ribosomal protein S15A	-0.500437	0.0215667
Anxa1	16952	ENSMUSG00000024659	annexin A1	-0.500866	0.0416661
Ptpn14	19250	ENSMUSG00000026604	protein tyrosine phosphatase_ non-receptor type 14	-0.501116	0.0473797
Idh3g	15929	ENSMUSG00000002010	isocitrate dehydrogenase 3 (NAD+)_ gamma	-0.507605	0.0472989
Trim28	21849	ENSMUSG00000005566	tripartite motif-containing 28	-0.50902	0.0382711
Actl6a	56456	ENSMUSG00000027671	actin-like 6A	-0.516947	0.0281506
Fkbp3	30795	ENSMUSG00000020949	FK506 binding protein 3	-0.518327	0.0189877
Mapre1	13589	ENSMUSG00000027479	microtubule-associated protein_ RP/EB family_ member 1	-0.518392	0.0308125
Nedd8	18002	ENSMUSG00000010376	neural precursor cell expressed_ developmentally down-regulated gene 8	-0.518667	0.0259625
Smg7	226517	ENSMUSG00000042772	Smg-7 homolog_ nonsense mediated mRNA decay factor (C. elegans)	-0.519063	0.0448516
Dynll1	56455	ENSMUSG00000009013	dynein light chain LC8-type 1	-0.520546	0.0160063
Mif	17319	ENSMUSG00000033307	macrophage migration inhibitory factor	-0.52061	0.0212475
Rps17	20068	ENSMUSG00000061787	ribosomal protein S17	-0.522044	0.0131202
Ptbp3	230257	ENSMUSG00000028382	polypyrimidine tract binding protein 3	-0.522073	0.0232713
Pgd	110208	ENSMUSG00000028961	phosphogluconate dehydrogenase	-0.522086	0.0258759
Bop1	12181	ENSMUSG00000022557	block of proliferation 1	-0.526647	0.0379843
Mical2	320878	ENSMUSG00000038244	microtubule associated monooxygenase_ calponin and LIM domain containing 2	-0.527308	0.0262033
Sp1	20683	ENSMUSG00000001280	trans-acting transcription factor 1	-0.528121	0.0339791
Rsl1d1	66409	ENSMUSG00000005846	ribosomal L1 domain containing 1	-0.528152	0.0353067
Psmd11	69077	ENSMUSG00000017428	proteasome (prosome_ macropain) 26S subunit_ non-ATPase_ 11	-0.530901	0.0489904
Lrrc59	98238	ENSMUSG00000020869	leucine rich repeat containing 59	-0.531688	0.0249084
Rab31	106572	ENSMUSG00000056515	RAB31_ member RAS oncogene family	-0.533106	0.0161869
Me2	107029	ENSMUSG00000024556	malic enzyme 2_ NAD(+)-dependent_ mitochondrial	-0.533254	0.0476655
Mrpl35	66223	ENSMUSG00000052962	mitochondrial ribosomal protein L35	-0.535886	0.0376186
Rps16	20055	ENSMUSG00000037563	ribosomal protein S16	-0.536312	0.0143036
Trappc1	245828	ENSMUSG00000049299	trafficking protein particle complex 1	-0.537141	0.0440441
1810058I24Rik	67705	ENSMUSG00000073155	RIKEN cDNA 1810058I24 gene	-0.539205	0.015759
Rpl37	67281	ENSMUSG00000041841	ribosomal protein L37	-0.542108	0.00968888
Snrpd3	67332	ENSMUSG00000020180	small nuclear ribonucleoprotein D3	-0.54223	0.0335987
Tsn	22099	ENSMUSG00000026374	translin	-0.543806	0.0211691
Coro1b	23789	ENSMUSG00000024835	coronin_ actin binding protein 1B	-0.546517	0.0460774
Lrrk1	233328	ENSMUSG00000015133	leucine-rich repeat kinase 1	-0.546649	0.045389
Prkg2	19092	ENSMUSG00000029334	protein kinase_ cGMP-dependent_ type II	-0.548802	0.00665744
Mrpl30	107734	ENSMUSG00000026087	mitochondrial ribosomal protein L30	-0.549578	0.0124455
Uchl5	56207	ENSMUSG00000018189	ubiquitin carboxyl-terminal esterase L5	-0.549798	0.0482764
D15Ertd621e	210998	ENSMUSG00000037119	DNA segment_ Chr 15_ ERATO Doi 621_ expressed	-0.551294	0.0315415
Anxa2	12306	ENSMUSG00000032231	annexin A2	-0.551371	0.0189877
Psma3	19167	ENSMUSG00000060073	proteasome (prosome_ macropain) subunit_ alpha type 3	-0.553003	0.0289297
Hars	15115	ENSMUSG00000001380	histidyl-tRNA synthetase	-0.554124	0.0155775
Ube2j1	56228	ENSMUSG00000028277	ubiquitin-conjugating enzyme E2J 1	-0.55501	0.0432708
Ccdc86	108673	ENSMUSG00000024732	coiled-coil domain containing 86	-0.560004	0.0286172
Rrm1	20133	ENSMUSG00000030978	ribonucleotide reductase M1	-0.56015	0.0258966
Edc3	353190	ENSMUSG00000038957	enhancer of mRNA decapping 3 homolog (S. cerevisiae)	-0.560287	0.0461278
Cox7a2	12866	ENSMUSG00000032330	cytochrome c oxidase subunit VIIa 2	-0.561045	0.00897215
Crip2	68337	ENSMUSG00000006356	cysteine rich protein 2	-0.56218	0.0403428
Chordc1	66917	ENSMUSG00000001774	cysteine and histidine-rich domain (CHORD)-containing_ zinc-binding protein 1	-0.565355	0.0214342
Arpc1b	11867	ENSMUSG00000029622	actin related protein 2/3 complex_ subunit 1B	-0.56629	0.00759791
Romo1	67067	ENSMUSG00000067847	reactive oxygen species modulator 1	-0.568416	0.0086661
Litaf	56722	ENSMUSG00000022500	LPS-induced TN factor	-0.570196	0.0196998
Pbdc1	67683	ENSMUSG00000031226	polysaccharide biosynthesis domain containing 1	-0.570447	0.0237838
Eef1g	67160	ENSMUSG00000071644	eukaryotic translation elongation factor 1 gamma	-0.571823	0.0298101
Nol12	97961	ENSMUSG00000033099	nucleolar protein 12	-0.571985	0.0127436
Ubl5	66177	ENSMUSG00000084786	ubiquitin-like 5	-0.575385	0.0244654
Txnl4a	27366	ENSMUSG00000057130	thioredoxin-like 4A	-0.575527	0.0488591
Ide	15925	ENSMUSG00000056999	insulin degrading enzyme	-0.576146	0.0293881
Med15	94112	ENSMUSG00000012114	mediator complex subunit 15	-0.576533	0.0278198
Clpp	53895	ENSMUSG00000002660	caseinolytic mitochondrial matrix peptidase proteolytic subunit	-0.57705	0.0350201
Pa2g4	18813	ENSMUSG00000025364	proliferation-associated 2G4	-0.577153	0.0171954
Lpp	210126	ENSMUSG00000033306	LIM domain containing preferred translocation partner in lipoma	-0.577361	0.0130684
Mrps2	118451	ENSMUSG00000035772	mitochondrial ribosomal protein S2	-0.577635	0.0478273
Usp1	230484	ENSMUSG00000028560	ubiquitin specific peptidase 1	-0.578163	0.0252158
Foxp1	108655	ENSMUSG00000030067	forkhead box P1	-0.57866	0.00963212
Asap1	13196	ENSMUSG00000022377	ArfGAP with SH3 domain_ ankyrin repeat and PH domain1	-0.579423	0.0061357
Dap3	65111	ENSMUSG00000068921	death associated protein 3	-0.579582	0.0230075
Cdkn2aipnl	52626	ENSMUSG00000020392	CDKN2A interacting protein N-terminal like	-0.579995	0.0376212
Wbscr22	66138	ENSMUSG00000005378	Williams Beuren syndrome chromosome region 22	-0.580056	0.0413205
Nudcd2	52653	ENSMUSG00000020328	NudC domain containing 2	-0.580983	0.0206509
Eif2b4	13667	ENSMUSG00000029145	eukaryotic translation initiation factor 2B_ subunit 4 delta	-0.581178	0.034711
Tbca	21371	ENSMUSG00000042043	tubulin cofactor A	-0.581229	0.00825445
Emd	13726	ENSMUSG00000001964	emerin	-0.581382	0.0106696
Nsmce2	68501	ENSMUSG00000059586	non-SMC element 2 homolog (MMS21_ S. cerevisiae)	-0.581626	0.03658
Cuta	67675	ENSMUSG00000024194	cutA divalent cation tolerance homolog (E. coli)	-0.58265	0.0371156
Set	56086	ENSMUSG00000054766	SET nuclear oncogene	-0.583018	0.00558034
Gale	74246	ENSMUSG00000028671	galactose-4-epimerase_ UDP	-0.583252	0.0333023
Rasa3	19414	ENSMUSG00000031453	RAS p21 protein activator 3	-0.583584	0.0361881
Mki67	17345	ENSMUSG00000031004	antigen identified by monoclonal antibody Ki 67	-0.584496	0.023633
Rock2	19878	ENSMUSG00000020580	Rho-associated coiled-coil containing protein kinase 2	-0.585467	0.0403803
Sh3bgrl3	73723	ENSMUSG00000028843	SH3 domain binding glutamic acid-rich protein-like 3	-0.586277	0.0154905
Hspa4l	18415	ENSMUSG00000025757	heat shock protein 4 like	-0.586492	0.0135493
Upf3a	67031	ENSMUSG00000038398	UPF3 regulator of nonsense transcripts homolog A (yeast)	-0.58707	0.0217912
Ttc1	66827	ENSMUSG00000041278	tetratricopeptide repeat domain 1	-0.588865	0.0449091
Ap2a2	11772	ENSMUSG00000002957	adaptor-related protein complex 2_ alpha 2 subunit	-0.590179	0.00558361
Ints7	77065	ENSMUSG00000037461	integrator complex subunit 7	-0.590486	0.0432708
Zcchc17	619605	ENSMUSG00000028772	zinc finger_ CCHC domain containing 17	-0.591174	0.0350952
Vim	22352	ENSMUSG00000026728	vimentin	-0.592437	0.00108747
Mrps25	64658	ENSMUSG00000014551	mitochondrial ribosomal protein S25	-0.592696	0.0432224
Mbnl1	56758	ENSMUSG00000027763	muscleblind-like 1 (Drosophila)	-0.593703	0.00172628
Usp3	235441	ENSMUSG00000032376	ubiquitin specific peptidase 3	-0.593749	0.0462075
Rpl37a	19981	ENSMUSG00000046330	ribosomal protein L37a	-0.594371	0.00240022
Mllt4	17356	ENSMUSG00000068036	myeloid/lymphoid or mixed-lineage leukemia (trithorax homolog_ Drosophila); translocated to_ 4	-0.594748	0.0473138
Cnot3	232791	ENSMUSG00000035632	CCR4-NOT transcription complex_ subunit 3	-0.596034	0.0293772
Knop1	66356	ENSMUSG00000030980	lysine rich nucleolar protein 1	-0.597569	0.0333314
Tulp4	68842	ENSMUSG00000034377	tubby like protein 4	-0.597971	0.0161251
Nop58	55989	ENSMUSG00000026020	NOP58 ribonucleoprotein	-0.59818	0.00528027
Ccdc124	234388	ENSMUSG00000007721	coiled-coil domain containing 124	-0.598335	0.0196998
Inhba	16323	ENSMUSG00000041324	inhibin beta-A	-0.598953	0.026033
Banf1	23825	ENSMUSG00000024844	barrier to autointegration factor 1	-0.598958	0.00717096
Lamtor5	68576	ENSMUSG00000087260	late endosomal/lysosomal adaptor_ MAPK and MTOR activator 5	-0.59916	0.00441355
Fdft1	14137	ENSMUSG00000021273	farnesyl diphosphate farnesyl transferase 1	-0.600037	0.0196998
Pak1	18479	ENSMUSG00000030774	p21 protein (Cdc42/Rac)-activated kinase 1	-0.600237	0.00764676
Tbl3	213773	ENSMUSG00000040688	transducin (beta)-like 3	-0.601505	0.0285277
Psmf1	228769	ENSMUSG00000032869	proteasome (prosome_ macropain) inhibitor subunit 1	-0.602198	0.048466
Tubb5	22154	ENSMUSG00000001525	tubulin_ beta 5 class I	-0.602412	0.0259732
Gar1	68147	ENSMUSG00000028010	GAR1 ribonucleoprotein homolog (yeast)	-0.602586	0.0399976
Rps14	20044	ENSMUSG00000024608	ribosomal protein S14	-0.604393	0.00119641
Pop5	117109	ENSMUSG00000060152	processing of precursor 5_ ribonuclease P/MRP family (S. cerevisiae)	-0.605985	0.0412936
Crcp	12909	ENSMUSG00000025532	calcitonin gene-related peptide-receptor component protein	-0.606079	0.039467
Psme1	19186	ENSMUSG00000022216	proteasome (prosome_ macropain) activator subunit 1 (PA28 alpha)	-0.607716	0.0449646
Calm1	12313	ENSMUSG00000001175	calmodulin 1	-0.609662	0.00110489
Gatc	384281	ENSMUSG00000029536	glutamyl-tRNA(Gln) amidotransferase_ subunit C	-0.611708	0.0489962
Hnrnpa3	229279	ENSMUSG00000059005	heterogeneous nuclear ribonucleoprotein A3	-0.613801	0.0155368
Trappc5	66682	ENSMUSG00000040236	trafficking protein particle complex 5	-0.614135	0.0431369
Dap	223453	ENSMUSG00000039168	death-associated protein	-0.615027	0.00861731
Exosc1	66583	ENSMUSG00000034321	exosome component 1	-0.615109	0.0158787
Rrp8	101867	ENSMUSG00000030888	ribosomal RNA processing 8_ methyltransferase_ homolog (yeast)	-0.615727	0.0346311
Pmm2	54128	ENSMUSG00000022711	phosphomannomutase 2	-0.616064	0.0475259
Sf1	22668	ENSMUSG00000024949	splicing factor 1	-0.616102	0.00646262
Nop9	67842	ENSMUSG00000019297	NOP9 nucleolar protein	-0.616156	0.0281506
Cenpt	320394	ENSMUSG00000036672	centromere protein T	-0.616533	0.0473138
Atic	108147	ENSMUSG00000026192	5-aminoimidazole-4-carboxamide ribonucleotide formyltransferase/IMP cyclohydrolase	-0.616555	0.0130018
Fscn1	14086	ENSMUSG00000029581	fascin homolog 1_ actin bundling protein (Strongylocentrotus purpuratus)	-0.616715	0.0163364
Mras	17532	ENSMUSG00000032470	muscle and microspikes RAS	-0.616736	0.0399067
Sod1	20655	ENSMUSG00000022982	superoxide dismutase 1_ soluble	-0.616833	0.0126862
Mrpl14	68463	ENSMUSG00000023939	mitochondrial ribosomal protein L14	-0.617563	0.0110072
Ppp2r1b	73699	ENSMUSG00000032058	protein phosphatase 2_ regulatory subunit A_ beta	-0.61857	0.0346984
Copz1	56447	ENSMUSG00000060992	coatomer protein complex_ subunit zeta 1	-0.619154	0.0126343
Ssrp1	20833	ENSMUSG00000027067	structure specific recognition protein 1	-0.619534	0.00460486
Senp1	223870	ENSMUSG00000033075	SUMO1/sentrin specific peptidase 1	-0.619835	0.0309924
Znhit2	29805	ENSMUSG00000075227	zinc finger_ HIT domain containing 2	-0.620684	0.042057
Pura	19290	ENSMUSG00000043991	purine rich element binding protein A	-0.621491	0.0179443
Rrp1	18114	ENSMUSG00000061032	ribosomal RNA processing 1 homolog (S. cerevisiae)	-0.621833	0.0417988
Mrpl45	67036	ENSMUSG00000018882	mitochondrial ribosomal protein L45	-0.622319	0.0216707
Uba52	22186	ENSMUSG00000090137	ubiquitin A-52 residue ribosomal protein fusion product 1	-0.622777	0.00915574
Plekha3	83435	ENSMUSG00000002733	pleckstrin homology domain-containing_ family A (phosphoinositide binding specific) member 3	-0.623398	0.0439784
Nlk	18099	ENSMUSG00000017376	nemo like kinase	-0.62524	0.0379843
Smn1	20595	ENSMUSG00000021645	survival motor neuron 1	-0.62601	0.0290084
Pycrl	66194	ENSMUSG00000022571	pyrroline-5-carboxylate reductase-like	-0.629226	0.0105099
Dlg5	71228	ENSMUSG00000021782	discs_ large homolog 5 (Drosophila)	-0.629839	0.00808909
Frmd8	67457	ENSMUSG00000024816	FERM domain containing 8	-0.630943	0.0176339
Anln	68743	ENSMUSG00000036777	anillin_ actin binding protein	-0.632674	0.0415961
Rexo4	227656	ENSMUSG00000052406	REX4_ RNA exonuclease 4 homolog (S. cerevisiae)	-0.634374	0.0249836
Senp5	320213	ENSMUSG00000022772	SUMO/sentrin specific peptidase 5	-0.63457	0.0383474
1110004E09Rik	68001	ENSMUSG00000022972	RIKEN cDNA 1110004E09 gene	-0.636775	0.04118
Mapk11	19094	ENSMUSG00000053137	mitogen-activated protein kinase 11	-0.637158	0.0367399
Mtx1	17827	ENSMUSG00000064068	metaxin 1	-0.638868	0.0256444
Cenpf	108000	ENSMUSG00000026605	centromere protein F	-0.640108	0.0345326
Parvb	170736	ENSMUSG00000022438	parvin_ beta	-0.640438	0.0135376
Ddx21	56200	ENSMUSG00000020075	DEAD (Asp-Glu-Ala-Asp) box polypeptide 21	-0.640587	0.00621219
Yeats4	64050	ENSMUSG00000020171	YEATS domain containing 4	-0.641205	0.0280189
Zak	65964	ENSMUSG00000004085	sterile alpha motif and leucine zipper containing kinase AZK	-0.641704	0.00860858
Glrx2	69367	ENSMUSG00000018196	glutaredoxin 2 (thioltransferase)	-0.643108	0.0344193
Pcna	18538	ENSMUSG00000027342	proliferating cell nuclear antigen	-0.644742	0.00490362
Igf2bp2	319765	ENSMUSG00000033581	insulin-like growth factor 2 mRNA binding protein 2	-0.644952	0.019557
Atpif1	11983	ENSMUSG00000054428	ATPase inhibitory factor 1	-0.645285	0.00515463
Tmem258	69038	ENSMUSG00000036372	transmembrane protein 258	-0.645939	0.00458332
Uqcr10	66152	ENSMUSG00000059534	ubiquinol-cytochrome c reductase_ complex III subunit X	-0.646013	0.00517083
Sri	109552	ENSMUSG00000003161	sorcin	-0.646428	0.00716426
Tacc3	21335	ENSMUSG00000037313	transforming_ acidic coiled-coil containing protein 3	-0.647147	0.0150467
Tcp1	21454	ENSMUSG00000068039	t-complex protein 1	-0.647779	0.00603548
Denr	68184	ENSMUSG00000023106	density-regulated protein	-0.647908	0.00599813
Tpgs2	66648	ENSMUSG00000024269	tubulin polyglutamylase complex subunit 2	-0.649142	0.0155775
Ndufs6	407785	ENSMUSG00000021606	NADH dehydrogenase (ubiquinone) Fe-S protein 6	-0.649831	0.00860112
Chrac1	93696	ENSMUSG00000068391	chromatin accessibility complex 1	-0.650386	0.00792463
Skp2	27401	ENSMUSG00000054115	S-phase kinase-associated protein 2 (p45)	-0.650732	0.0410949
Pop1	67724	ENSMUSG00000022325	processing of precursor 1_ ribonuclease P/MRP family_ (S. cerevisiae)	-0.651036	0.0358982
Mum1	68114	ENSMUSG00000020156	melanoma associated antigen (mutated) 1	-0.651828	0.0399067
Nop2	110109	ENSMUSG00000038279	NOP2 nucleolar protein	-0.653042	0.0278198
Nxt1	56488	ENSMUSG00000036992	NTF2-related export protein 1	-0.653917	0.0350804
Ap1s1	11769	ENSMUSG00000004849	adaptor protein complex AP-1_ sigma 1	-0.654007	0.0222753
Casp3	12367	ENSMUSG00000031628	caspase 3	-0.654651	0.0282178
Klhdc8a	213417	ENSMUSG00000042115	kelch domain containing 8A	-0.655349	0.0269465
Trim16	94092	ENSMUSG00000047821	tripartite motif-containing 16	-0.655816	0.0399209
Letmd1	68614	ENSMUSG00000037353	LETM1 domain containing 1	-0.655919	0.0116077
Wdr6	83669	ENSMUSG00000066357	WD repeat domain 6	-0.656294	0.0242206
Idh1	15926	ENSMUSG00000025950	isocitrate dehydrogenase 1 (NADP+)_ soluble	-0.659002	0.0086661
Tnfaip1	21927	ENSMUSG00000017615	tumor necrosis factor_ alpha-induced protein 1 (endothelial)	-0.661488	0.0131245
Ywhah	22629	ENSMUSG00000018965	tyrosine 3-monooxygenase/tryptophan 5-monooxygenase activation protein_ eta polypeptide	-0.662073	0.00383991
Cmas	12764	ENSMUSG00000030282	cytidine monophospho-N-acetylneuraminic acid synthetase	-0.662108	0.0277081
Ccz1	231874	ENSMUSG00000029617	CCZ1 vacuolar protein trafficking and biogenesis associated	-0.662671	0.0237952
Mcat	223722	ENSMUSG00000048755	malonyl CoA:ACP acyltransferase (mitochondrial)	-0.663326	0.0244399
Pmvk	68603	ENSMUSG00000027952	phosphomevalonate kinase	-0.663439	0.0201208
Pabpc1	18458	ENSMUSG00000022283	poly(A) binding protein_ cytoplasmic 1	-0.663491	0.0112499
Ctcf	13018	ENSMUSG00000005698	CCCTC-binding factor	-0.663985	0.0235104
Ankmy2	217473	ENSMUSG00000036188	ankyrin repeat and MYND domain containing 2	-0.664808	0.0464142
Cdca4	71963	ENSMUSG00000047832	cell division cycle associated 4	-0.664892	0.0169043
Kdm2a	225876	ENSMUSG00000054611	lysine (K)-specific demethylase 2A	-0.666432	0.0123855
Smc6	67241	ENSMUSG00000020608	structural maintenance of chromosomes 6	-0.667031	0.0308941
Mvb12a	73711	ENSMUSG00000031813	multivesicular body subunit 12A	-0.668277	0.0261055
Sbno1	243272	ENSMUSG00000038095	sno_ strawberry notch homolog 1 (Drosophila)	-0.668331	0.0148202
Dnajc9	108671	ENSMUSG00000021811	DnaJ (Hsp40) homolog_ subfamily C_ member 9	-0.668777	0.00727285
Scrn1	69938	ENSMUSG00000019124	secernin 1	-0.668817	0.0366777
Rnaseh2c	68209	ENSMUSG00000024925	ribonuclease H2_ subunit C	-0.669327	0.0150338
Dhrs4	28200	ENSMUSG00000022210	dehydrogenase/reductase (SDR family) member 4	-0.670237	0.0379843
Dbi	13167	ENSMUSG00000026385	diazepam binding inhibitor	-0.671272	0.00650961
Fxn	14297	ENSMUSG00000059363	frataxin	-0.671284	0.0286962
Elovl6	170439	ENSMUSG00000041220	ELOVL family member 6_ elongation of long chain fatty acids (yeast)	-0.671342	0.0405612
Mrpl54	66047	ENSMUSG00000034932	mitochondrial ribosomal protein L54	-0.671429	0.0120772
Myo1e	71602	ENSMUSG00000032220	myosin IE	-0.671677	0.0257948
Mre11a	17535	ENSMUSG00000031928	meiotic recombination 11 homolog A (S. cerevisiae)	-0.67209	0.0371329
Nap1l1	53605	ENSMUSG00000058799	nucleosome assembly protein 1-like 1	-0.672289	0.00129216
Ciapin1	109006	ENSMUSG00000031781	cytokine induced apoptosis inhibitor 1	-0.672963	0.0232713
Hnrnpc	15381	ENSMUSG00000060373	heterogeneous nuclear ribonucleoprotein C	-0.67366	0.00178104
Nubp1	26425	ENSMUSG00000022503	nucleotide binding protein 1	-0.673997	0.0180739
Tpm3	59069	ENSMUSG00000027940	tropomyosin 3_ gamma	-0.674901	0.00244274
Ift74	67694	ENSMUSG00000028576	intraflagellar transport 74	-0.675106	0.0130018
Rpl21	19933	ENSMUSG00000041453	ribosomal protein L21	-0.676187	0.0131777
Timm50	66525	ENSMUSG00000003438	translocase of inner mitochondrial membrane 50	-0.676945	0.0143021
Pebp1	23980	ENSMUSG00000032959	phosphatidylethanolamine binding protein 1	-0.678251	0.00414299
E430025E21Rik	223593	ENSMUSG00000022350	RIKEN cDNA E430025E21 gene	-0.678549	0.00164753
Srrm1	51796	ENSMUSG00000028809	serine/arginine repetitive matrix 1	-0.679225	0.0105901
Cct3	12462	ENSMUSG00000001416	chaperonin containing Tcp1_ subunit 3 (gamma)	-0.679488	0.0021586
Hcfc1r1	353502	ENSMUSG00000023904	host cell factor C1 regulator 1 (XPO1-dependent)	-0.680028	0.00129057
Eef1a1	13627	ENSMUSG00000037742	eukaryotic translation elongation factor 1 alpha 1	-0.680137	0.000976612
Dnajc15	66148	ENSMUSG00000022013	DnaJ (Hsp40) homolog_ subfamily C_ member 15	-0.680146	0.00254716
Ddx52	78394	ENSMUSG00000020677	DEAD (Asp-Glu-Ala-Asp) box polypeptide 52	-0.680969	0.0196717
Rrm2	20135	ENSMUSG00000020649	ribonucleotide reductase M2	-0.681399	0.00153874
Ube2l3	22195	ENSMUSG00000038965	ubiquitin-conjugating enzyme E2L 3	-0.682155	0.00192405
Lsm8	76522	ENSMUSG00000044155	LSM8 homolog_ U6 small nuclear RNA associated (S. cerevisiae)	-0.683053	0.036215
Map2k2	26396	ENSMUSG00000035027	mitogen-activated protein kinase kinase 2	-0.68306	0.00591024
Nelfe	27632	ENSMUSG00000024369	negative elongation factor complex member E_ Rdbp	-0.683067	0.019206
Snrpb	20638	ENSMUSG00000027404	small nuclear ribonucleoprotein B	-0.683158	0.00319283
Mad2l1	56150	ENSMUSG00000029910	MAD2 mitotic arrest deficient-like 1	-0.683826	0.0150526
Cadm1	54725	ENSMUSG00000032076	cell adhesion molecule 1	-0.685456	0.0157158
Isyna1	71780	ENSMUSG00000019139	myo-inositol 1-phosphate synthase A1	-0.685772	0.0286684
Ifitm3	66141	ENSMUSG00000025492	interferon induced transmembrane protein 3	-0.686163	0.0127874
Pithd1	66193	ENSMUSG00000028669	PITH (C-terminal proteasome-interacting domain of thioredoxin-like) domain containing 1	-0.686367	0.0139806
Cinp	67236	ENSMUSG00000021276	cyclin-dependent kinase 2 interacting protein	-0.687184	0.0258448
Tssc1	380752	ENSMUSG00000036613	tumor suppressing subtransferable candidate 1	-0.687259	0.0287745
Cmip	74440	ENSMUSG00000034390	c-Maf inducing protein	-0.687426	0.0252176
Cdk6	12571	ENSMUSG00000040274	cyclin-dependent kinase 6	-0.689003	0.0017714
Mrps7	50529	ENSMUSG00000046756	mitchondrial ribosomal protein S7	-0.689384	0.00497006
Actg2	11468	ENSMUSG00000059430	actin_ gamma 2_ smooth muscle_ enteric	-0.689495	0.00456496
Gins4	109145	ENSMUSG00000031546	GINS complex subunit 4 (Sld5 homolog)	-0.689503	0.021926
Tcf19	106795	ENSMUSG00000050410	transcription factor 19	-0.689667	0.00812805
Mnd1	76915	ENSMUSG00000033752	meiotic nuclear divisions 1 homolog (S. cerevisiae)	-0.690267	0.0413889
Rps29	20090	ENSMUSG00000034892	ribosomal protein S29	-0.690538	0.000467069
Rplp2	67186	ENSMUSG00000025508	ribosomal protein_ large P2	-0.691468	0.000664113
Bax	12028	ENSMUSG00000003873	BCL2-associated X protein	-0.69154	0.0235619
2700029M09Rik	72612	ENSMUSG00000038005	RIKEN cDNA 2700029M09 gene	-0.691684	0.0478954
Capg	12332	ENSMUSG00000056737	capping protein (actin filament)_ gelsolin-like	-0.691715	0.0200203
Insig1	231070	ENSMUSG00000045294	insulin induced gene 1	-0.692532	0.00861731
Crkl	12929	ENSMUSG00000006134	v-crk sarcoma virus CT10 oncogene homolog (avian)-like	-0.692676	0.0150338
Eef1d	66656	ENSMUSG00000055762	eukaryotic translation elongation factor 1 delta (guanine nucleotide exchange protein)	-0.694672	0.00624328
Thbs1	21825	ENSMUSG00000040152	thrombospondin 1	-0.695103	0.00947787
Bola3	78653	ENSMUSG00000045160	bolA-like 3 (E. coli)	-0.695246	0.0285277
Atox1	11927	ENSMUSG00000018585	ATX1 (antioxidant protein 1) homolog 1 (yeast)	-0.695517	0.0259939
Nufip1	27275	ENSMUSG00000022009	nuclear fragile X mental retardation protein interacting protein 1	-0.697146	0.0227961
Ppp2r2a	71978	ENSMUSG00000022052	protein phosphatase 2_ regulatory subunit B_ alpha	-0.697619	0.00352411
Hs1bp3	58240	ENSMUSG00000020605	HCLS1 binding protein 3	-0.697735	0.0270602
Smndc1	76479	ENSMUSG00000025024	survival motor neuron domain containing 1	-0.697902	0.0194003
Rgs12	71729	ENSMUSG00000029101	regulator of G-protein signaling 12	-0.698646	0.00634973
Snx18	170625	ENSMUSG00000042364	sorting nexin 18	-0.699252	0.0143243
Cenpa	12615	ENSMUSG00000029177	centromere protein A	-0.699352	0.00888739
Cetn2	26370	ENSMUSG00000031347	centrin 2	-0.699527	0.0227511
Marcksl1	17357	ENSMUSG00000047945	MARCKS-like 1	-0.700846	0.0120655
Spag5	54141	ENSMUSG00000002055	sperm associated antigen 5	-0.701034	0.0281506
Cc2d1b	319965	ENSMUSG00000028582	coiled-coil and C2 domain containing 1B	-0.701145	0.0175722
Pdxk	216134	ENSMUSG00000032788	pyridoxal (pyridoxine_ vitamin B6) kinase	-0.701313	0.0164535
Prdx1	18477	ENSMUSG00000028691	peroxiredoxin 1	-0.701487	0.000771133
Utp23	78581	ENSMUSG00000022313	UTP23_ small subunit (SSU) processome component_ homolog (yeast)	-0.701938	0.0304602
Dtl	76843	ENSMUSG00000037474	denticleless homolog (Drosophila)	-0.7024	0.0286684
Ift27	67042	ENSMUSG00000016637	intraflagellar transport 27	-0.70279	0.0331413
Pim3	223775	ENSMUSG00000035828	proviral integration site 3	-0.702881	0.0117137
Kif4	16571	ENSMUSG00000034311	kinesin family member 4	-0.703746	0.0263375
Cebpz	12607	ENSMUSG00000024081	CCAAT/enhancer binding protein zeta	-0.703782	0.0106017
Hspa14	50497	ENSMUSG00000109865	heat shock protein 14	-0.704693	0.0351912
Gchfr	320415	ENSMUSG00000046814	GTP cyclohydrolase I feedback regulator	-0.705446	0.00653648
Myof	226101	ENSMUSG00000048612	myoferlin	-0.70581	0.00480427
Mrpl46	67308	ENSMUSG00000030612	mitochondrial ribosomal protein L46	-0.706219	0.00962564
Hspe1	15528	ENSMUSG00000073676	heat shock protein 1 (chaperonin 10)	-0.708077	0.00234084
Fam133b	68152	ENSMUSG00000058503	family with sequence similarity 133_ member B	-0.708425	0.0440441
Magoh	17149	ENSMUSG00000028609	mago-nashi homolog_ proliferation-associated (Drosophila)	-0.708847	0.0259688
Ckap2l	70466	ENSMUSG00000048327	cytoskeleton associated protein 2-like	-0.709254	0.0215321
Orc2	18393	ENSMUSG00000026037	origin recognition complex_ subunit 2	-0.710301	0.00793949
Prdx6	11758	ENSMUSG00000026701	peroxiredoxin 6	-0.711596	0.00542888
Tagln2	21346	ENSMUSG00000026547	transgelin 2	-0.712643	0.00733621
Eif4a1	13681	ENSMUSG00000059796	eukaryotic translation initiation factor 4A1	-0.714285	0.000771133
Defb41	77673	ENSMUSG00000067773	defensin beta 41	-0.714767	0.0274698
Stub1	56424	ENSMUSG00000039615	STIP1 homology and U-Box containing protein 1	-0.715143	0.0301065
Mrpl47	74600	ENSMUSG00000037531	mitochondrial ribosomal protein L47	-0.715459	0.00425545
Mrpl16	94063	ENSMUSG00000024683	mitochondrial ribosomal protein L16	-0.715575	0.00621219
Dpy30	66310	ENSMUSG00000024067	dpy-30 homolog (C. elegans)	-0.715951	0.0146223
Mfap3l	71306	ENSMUSG00000031647	microfibrillar-associated protein 3-like	-0.717693	0.000720943
Ptgr1	67103	ENSMUSG00000028378	prostaglandin reductase 1	-0.718373	0.00832692
Echdc2	52430	ENSMUSG00000028601	enoyl Coenzyme A hydratase domain containing 2	-0.718399	0.0450464
Aspm	12316	ENSMUSG00000033952	asp (abnormal spindle)-like_ microcephaly associated (Drosophila)	-0.719528	0.0343789
Rps2	16898	ENSMUSG00000044533	ribosomal protein S2	-0.720629	0.000830206
Vdac3	22335	ENSMUSG00000008892	voltage-dependent anion channel 3	-0.721169	0.00701773
Acly	104112	ENSMUSG00000020917	ATP citrate lyase	-0.721809	0.000302312
Nup50	18141	ENSMUSG00000016619	nucleoporin 50	-0.7238	0.00164542
Mad2l2	71890	ENSMUSG00000029003	MAD2 mitotic arrest deficient-like 2	-0.724382	0.0247394
Nucks1	98415	ENSMUSG00000026434	nuclear casein kinase and cyclin-dependent kinase substrate 1	-0.724501	0.00073995
Rpl8	26961	ENSMUSG00000003970	ribosomal protein L8	-0.725005	0.00460967
Mt1	17748	ENSMUSG00000031765	metallothionein 1	-0.725663	0.00217908
Sart1	20227	ENSMUSG00000039148	squamous cell carcinoma antigen recognized by T cells 1	-0.727579	0.00970096
Klf6	23849	ENSMUSG00000000078	Kruppel-like factor 6	-0.728294	0.00741529
Cstb	13014	ENSMUSG00000005054	cystatin B	-0.729271	0.000285399
Smc4	70099	ENSMUSG00000034349	structural maintenance of chromosomes 4	-0.729543	0.000608503
Mepce	231803	ENSMUSG00000029726	methylphosphate capping enzyme	-0.73003	0.0179308
Mlx	21428	ENSMUSG00000017801	MAX-like protein X	-0.732206	0.0110018
Pus7	78697	ENSMUSG00000057541	pseudouridylate synthase 7 homolog (S. cerevisiae)	-0.732671	0.0392931
Psmd4	19185	ENSMUSG00000005625	proteasome (prosome_ macropain) 26S subunit_ non-ATPase_ 4	-0.732991	0.00179716
Baz1b	22385	ENSMUSG00000002748	bromodomain adjacent to zinc finger domain_ 1B	-0.73481	0.00438905
Nf1	18015	ENSMUSG00000020716	neurofibromatosis 1	-0.735666	0.0314646
Nup37	69736	ENSMUSG00000035351	nucleoporin 37	-0.737815	0.0472297
Ruvbl1	56505	ENSMUSG00000030079	RuvB-like protein 1	-0.738036	0.00786201
1110059E24Rik	66206	ENSMUSG00000035171	RIKEN cDNA 1110059E24 gene	-0.73815	0.0176781
Cxcl12	20315	ENSMUSG00000061353	chemokine (C-X-C motif) ligand 12	-0.738666	0.0411214
Mak16	67920	ENSMUSG00000031578	MAK16 homolog (S. cerevisiae)	-0.739964	0.0029104
Ccdc137	67291	ENSMUSG00000049957	coiled-coil domain containing 137	-0.740078	0.0397168
Wee1	22390	ENSMUSG00000031016	WEE 1 homolog 1 (S. pombe)	-0.741822	0.00470773
Gm10093	15181	ENSMUSG00000061062	histone deacetylase 1 pseudogene	-0.743081	0.00888639
Ist1	71955	ENSMUSG00000031729	increased sodium tolerance 1 homolog (yeast)	-0.74387	0.0148123
Larp7	28036	ENSMUSG00000027968	La ribonucleoprotein domain family_ member 7	-0.743987	0.00528027
Aqp5	11830	ENSMUSG00000044217	aquaporin 5	-0.744222	0.00911716
Sin3a	20466	ENSMUSG00000042557	transcriptional regulator_ SIN3A (yeast)	-0.745173	0.0362959
Cdca7l	217946	ENSMUSG00000021175	cell division cycle associated 7 like	-0.745796	0.0353211
Ddt	13202	ENSMUSG00000001666	D-dopachrome tautomerase	-0.746565	0.00730581
Prpf3	70767	ENSMUSG00000015748	PRP3 pre-mRNA processing factor 3 homolog (yeast)	-0.746698	0.0221375
Bzw1	66882	ENSMUSG00000051223	basic leucine zipper and W2 domains 1	-0.746879	0.00479919
Zwint	52696	ENSMUSG00000019923	ZW10 interactor	-0.747291	0.000704137
Nsdhl	18194	ENSMUSG00000031349	NAD(P) dependent steroid dehydrogenase-like	-0.747502	0.00094546
Pank3	211347	ENSMUSG00000018846	pantothenate kinase 3	-0.747598	0.000772988
Trappc3	27096	ENSMUSG00000028847	trafficking protein particle complex 3	-0.748509	0.00776041
Foxs1	14239	ENSMUSG00000074676	forkhead box S1	-0.748788	0.0120438
Snrpe	20643	ENSMUSG00000090553	small nuclear ribonucleoprotein E	-0.751052	0.0014407
Fhl3	14201	ENSMUSG00000032643	four and a half LIM domains 3	-0.751152	0.000784064
Tcf20	21411	ENSMUSG00000041852	transcription factor 20	-0.752249	0.0324535
Arrb2	216869	ENSMUSG00000060216	arrestin_ beta 2	-0.752346	0.0405522
Pycr2	69051	ENSMUSG00000026520	pyrroline-5-carboxylate reductase family_ member 2	-0.753262	0.0017218
Exosc8	69639	ENSMUSG00000027752	exosome component 8	-0.753355	0.00286249
Pfdn6	14976	ENSMUSG00000024309	prefoldin subunit 6	-0.753377	0.0229278
Mrpl12	56282	ENSMUSG00000039640	mitochondrial ribosomal protein L12	-0.754447	0.00145997
Nubp2	26426	ENSMUSG00000039183	nucleotide binding protein 2	-0.755597	0.0291764
Tsen34	66078	ENSMUSG00000035585	tRNA splicing endonuclease 34 homolog (S. cerevisiae)	-0.755867	0.0163686
Med29	67224	ENSMUSG00000003444	mediator complex subunit 29	-0.757667	0.0284574
Nme1	18102	ENSMUSG00000037601	NME/NM23 nucleoside diphosphate kinase 1	-0.758426	0.000490049
Mcph1	244329	ENSMUSG00000039842	microcephaly_ primary autosomal recessive 1	-0.759429	0.0494555
Cdc25a	12530	ENSMUSG00000032477	cell division cycle 25A	-0.759483	0.0119562
Frmd6	319710	ENSMUSG00000048285	FERM domain containing 6	-0.759746	0.00345049
Lsm6	78651	ENSMUSG00000031683	LSM6 homolog_ U6 small nuclear RNA associated (S. cerevisiae)	-0.760152	0.00319071
Prelid1	66494	ENSMUSG00000021486	PRELI domain containing 1	-0.761687	0.000817908
Rasa2	114713	ENSMUSG00000032413	RAS p21 protein activator 2	-0.762443	0.0284456
Rpl10a	19896	ENSMUSG00000037805	ribosomal protein L10A	-0.762508	0.00304613
Rpl7l1	66229	ENSMUSG00000063888	ribosomal protein L7-like 1	-0.76308	0.0010229
Cox8a	12868	ENSMUSG00000035885	cytochrome c oxidase subunit VIIIa	-0.763287	0.000692237
Ccna2	12428	ENSMUSG00000027715	cyclin A2	-0.764161	0.00120115
Rnf26	213211	ENSMUSG00000053128	ring finger protein 26	-0.765222	0.0268293
Foxm1	14235	ENSMUSG00000001517	forkhead box M1	-0.766807	0.00390575
Pkm	18746	ENSMUSG00000032294	pyruvate kinase_ muscle	-0.767324	0.00617958
Anxa3	11745	ENSMUSG00000029484	annexin A3	-0.769146	0.000209328
Fis1	66437	ENSMUSG00000019054	fission 1 (mitochondrial outer membrane) homolog (yeast)	-0.769431	0.00138627
Cby1	73739	ENSMUSG00000022428	chibby homolog 1 (Drosophila)	-0.769782	0.0345297
Ranbp1	19385	ENSMUSG00000005732	RAN binding protein 1	-0.770293	0.00150204
Btbd11	74007	ENSMUSG00000020042	BTB (POZ) domain containing 11	-0.770296	0.0437588
Tinf2	28113	ENSMUSG00000007589	Terf1 (TRF1)-interacting nuclear factor 2	-0.770339	0.027879
Rfc1	19687	ENSMUSG00000029191	replication factor C (activator 1) 1	-0.771135	0.00284471
Hmgcs1	208715	ENSMUSG00000093930	3-hydroxy-3-methylglutaryl-Coenzyme A synthase 1	-0.771578	0.000207051
Bcr	110279	ENSMUSG00000009681	breakpoint cluster region	-0.771991	0.0137675
Prim1	19075	ENSMUSG00000025395	DNA primase_ p49 subunit	-0.772163	0.0105092
Tuba1b	22143	ENSMUSG00000023004	tubulin_ alpha 1B	-0.772223	0.000119316
Nsmce1	67711	ENSMUSG00000030750	non-SMC element 1 homolog (S. cerevisiae)	-0.772542	0.00498995
Hspb1	15507	ENSMUSG00000004951	heat shock protein 1	-0.772544	0.00647556
4933404O12Rik	66752	ENSMUSG00000097908	RIKEN cDNA 4933404O12 gene	-0.772879	0.0175722
Sec61b	66212	ENSMUSG00000053317	Sec61 beta subunit	-0.774139	0.000203385
Smchd1	74355	ENSMUSG00000024054	SMC hinge domain containing 1	-0.775266	0.0131244
Trim59	66949	ENSMUSG00000034317	tripartite motif-containing 59	-0.775326	0.0278106
Hist1h4i	319158	ENSMUSG00000060639	histone cluster 1_ H4i	-0.775421	0.0280381
Bin3	57784	ENSMUSG00000022089	bridging integrator 3	-0.77563	0.0170984
Ripk1	19766	ENSMUSG00000021408	receptor (TNFRSF)-interacting serine-threonine kinase 1	-0.777737	0.0165127
Tcerg1	56070	ENSMUSG00000024498	transcription elongation regulator 1 (CA150)	-0.77864	0.00348771
Ahcy	269378	ENSMUSG00000027597	S-adenosylhomocysteine hydrolase	-0.778884	0.0468473
Mvk	17855	ENSMUSG00000041939	mevalonate kinase	-0.780588	0.0142231
Sfxn1	14057	ENSMUSG00000021474	sideroflexin 1	-0.780728	0.00158387
Lmnb1	16906	ENSMUSG00000024590	lamin B1	-0.781038	0.0034323
Aprt	11821	ENSMUSG00000006589	adenine phosphoribosyl transferase	-0.781536	0.0157636
H2afz	51788	ENSMUSG00000037894	H2A histone family_ member Z	-0.781607	0.000726335
Mis18bp1	217653	ENSMUSG00000047534	MIS18 binding protein 1	-0.78239	0.00851225
Psmb3	26446	ENSMUSG00000069744	proteasome (prosome_ macropain) subunit_ beta type 3	-0.782987	0.00015657
Snrpd2	107686	ENSMUSG00000040824	small nuclear ribonucleoprotein D2	-0.784395	0.000267599
Cdc37	12539	ENSMUSG00000019471	cell division cycle 37	-0.784471	4.87692e-05
Hjurp	381280	ENSMUSG00000044783	Holliday junction recognition protein	-0.785715	0.00117429
Frg1	14300	ENSMUSG00000031590	FSHD region gene 1	-0.785913	0.00610067
Rps11	27207	ENSMUSG00000003429	ribosomal protein S11	-0.78619	9.8463e-05
Atad2	70472	ENSMUSG00000022360	ATPase family_ AAA domain containing 2	-0.786628	0.00262592
Lsm2	27756	ENSMUSG00000007050	LSM2 homolog_ U6 small nuclear RNA associated (S. cerevisiae)	-0.786738	0.00343076
Tigar	319801	ENSMUSG00000038028	Trp53 induced glycolysis repulatory phosphatase	-0.786794	0.0360489
Gsr	14782	ENSMUSG00000031584	glutathione reductase	-0.78733	0.0160063
Ufc1	66155	ENSMUSG00000062963	ubiquitin-fold modifier conjugating enzyme 1	-0.787702	0.00396641
Gfod1	328232	ENSMUSG00000051335	glucose-fructose oxidoreductase domain containing 1	-0.788156	0.0212475
Hmgn1	15312	ENSMUSG00000040681	high mobility group nucleosomal binding domain 1	-0.788386	0.000162942
Trim27	19720	ENSMUSG00000021326	tripartite motif-containing 27	-0.788907	0.00198625
Prmt5	27374	ENSMUSG00000023110	protein arginine N-methyltransferase 5	-0.788922	0.0020163
Plekhf1	72287	ENSMUSG00000074170	pleckstrin homology domain containing_ family F (with FYVE domain) member 1	-0.789642	0.00535108
Alad	17025	ENSMUSG00000028393	aminolevulinate_ delta-_ dehydratase	-0.789707	0.00625815
Aurkb	20877	ENSMUSG00000020897	aurora kinase B	-0.789884	0.031817
Hdac7	56233	ENSMUSG00000022475	histone deacetylase 7	-0.790228	0.00286249
Luc7l3	67684	ENSMUSG00000020863	LUC7-like 3 (S. cerevisiae)	-0.790622	0.000614943
Nhp2	52530	ENSMUSG00000001056	NHP2 ribonucleoprotein	-0.791003	0.0120324
Kif22	110033	ENSMUSG00000030677	kinesin family member 22	-0.791031	0.0131644
Wdr18	216156	ENSMUSG00000035754	WD repeat domain 18	-0.791076	0.00198625
Ctnnbip1	67087	ENSMUSG00000028988	catenin beta interacting protein 1	-0.79168	0.0042884
Actr1a	54130	ENSMUSG00000025228	ARP1 actin-related protein 1A_ centractin alpha	-0.791888	0.00284471
Phax	56698	ENSMUSG00000008301	phosphorylated adaptor for RNA export	-0.792325	0.00380309
9030617O03Rik	217830	ENSMUSG00000021185	RIKEN cDNA 9030617O03 gene	-0.792894	0.0136783
Cdkn3	72391	ENSMUSG00000037628	cyclin-dependent kinase inhibitor 3	-0.793746	0.0452272
Ube2c	68612	ENSMUSG00000001403	ubiquitin-conjugating enzyme E2C	-0.795215	0.00225937
Npm3	18150	ENSMUSG00000056209	nucleoplasmin 3	-0.795824	0.0051239
Lbh	77889	ENSMUSG00000024063	limb-bud and heart	-0.796725	0.00114773
Hspbp1	66245	ENSMUSG00000063802	HSPA (heat shock 70kDa) binding protein_ cytoplasmic cochaperone 1	-0.796894	0.0111515
Ak2	11637	ENSMUSG00000028792	adenylate kinase 2	-0.797203	0.000225822
Ltbp2	16997	ENSMUSG00000002020	latent transforming growth factor beta binding protein 2	-0.797327	0.0271563
Rnf6	74132	ENSMUSG00000029634	ring finger protein (C3H2C3 type) 6	-0.798188	0.00396143
Nans	94181	ENSMUSG00000028334	N-acetylneuraminic acid synthase (sialic acid synthase)	-0.798638	0.00150204
Ttf2	74044	ENSMUSG00000033222	transcription termination factor_ RNA polymerase II	-0.798904	0.0234923
Hsph1	15505	ENSMUSG00000029657	heat shock 105kDa/110kDa protein 1	-0.79905	0.00033579
Txlna	109658	ENSMUSG00000053841	taxilin alpha	-0.799398	0.00136105
Ppp2r5d	21770	ENSMUSG00000059409	protein phosphatase 2_ regulatory subunit B'_ delta	-0.799404	0.0263718
Ppp1r14b	18938	ENSMUSG00000056612	protein phosphatase 1_ regulatory (inhibitor) subunit 14B	-0.799882	0.000659121
Hlx	15284	ENSMUSG00000039377	H2.0-like homeobox	-0.800127	0.00580584
Cit	12704	ENSMUSG00000029516	citron	-0.801185	0.00290227
Mcm2	17216	ENSMUSG00000002870	minichromosome maintenance deficient 2 mitotin (S. cerevisiae)	-0.801476	0.00274721
Cox10	70383	ENSMUSG00000042148	cytochrome c oxidase assembly protein 10	-0.802155	0.0215271
Wwc2	52357	ENSMUSG00000031563	WW_ C2 and coiled-coil domain containing 2	-0.802573	0.000366214
Ift22	67286	ENSMUSG00000007987	intraflagellar transport 22	-0.803062	0.0145635
Lyar	17089	ENSMUSG00000067367	Ly1 antibody reactive clone	-0.804549	0.00299764
Fez2	225020	ENSMUSG00000056121	fasciculation and elongation protein zeta 2 (zygin II)	-0.804972	0.00521441
Trim37	68729	ENSMUSG00000018548	tripartite motif-containing 37	-0.805115	0.00241553
Bub1b	12236	ENSMUSG00000040084	budding uninhibited by benzimidazoles 1 homolog_ beta (S. cerevisiae)	-0.80609	0.00430273
Mrpl34	94065	ENSMUSG00000034880	mitochondrial ribosomal protein L34	-0.807629	0.000999017
Apobec3	80287	ENSMUSG00000009585	apolipoprotein B mRNA editing enzyme_ catalytic polypeptide 3	-0.807829	0.0164544
Pea15a	18611	ENSMUSG00000013698	phosphoprotein enriched in astrocytes 15A	-0.807847	0.00175858
Tpm4	326618	ENSMUSG00000031799	tropomyosin 4	-0.80825	8.09174e-05
Pkp2	67451	ENSMUSG00000041957	plakophilin 2	-0.808306	0.0417697
Tex30	75623	ENSMUSG00000026049	testis expressed 30	-0.808386	0.0367124
Rbm14	56275	ENSMUSG00000006456	RNA binding motif protein 14	-0.808839	0.000773655
Srpk1	20815	ENSMUSG00000004865	serine/arginine-rich protein specific kinase 1	-0.8091	0.00138069
Aim1	11630	ENSMUSG00000019866	absent in melanoma 1	-0.809276	0.00545295
Rapgef6	192786	ENSMUSG00000037533	Rap guanine nucleotide exchange factor (GEF) 6	-0.809929	0.0078004
Irak1bp1	65099	ENSMUSG00000032251	interleukin-1 receptor-associated kinase 1 binding protein 1	-0.810205	0.00329747
Gclm	14630	ENSMUSG00000028124	glutamate-cysteine ligase_ modifier subunit	-0.811848	0.00119882
Pold3	67967	ENSMUSG00000030726	polymerase (DNA-directed)_ delta 3_ accessory subunit	-0.81429	0.0145963
Rplp1	56040	ENSMUSG00000007892	ribosomal protein_ large_ P1	-0.814316	1.52597e-05
Myg1	60315	ENSMUSG00000001285	melanocyte proliferating gene 1	-0.814778	0.00361032
Ccdc59	52713	ENSMUSG00000019897	coiled-coil domain containing 59	-0.816902	0.00161989
Mrpl9	78523	ENSMUSG00000028140	mitochondrial ribosomal protein L9	-0.816909	0.0471503
Gpank1	81845	ENSMUSG00000092417	G patch domain and ankyrin repeats 1	-0.816948	0.023733
Topbp1	235559	ENSMUSG00000032555	topoisomerase (DNA) II binding protein 1	-0.817064	0.00451157
Cyb5b	66427	ENSMUSG00000031924	cytochrome b5 type B	-0.817225	0.000290014
Rpp30	54364	ENSMUSG00000024800	ribonuclease P/MRP 30 subunit	-0.817875	0.00375403
Ldlrap1	100017	ENSMUSG00000037295	low density lipoprotein receptor adaptor protein 1	-0.818344	0.019586
Wdr43	72515	ENSMUSG00000041057	WD repeat domain 43	-0.818559	0.000927769
Ppp1r7	66385	ENSMUSG00000026275	protein phosphatase 1_ regulatory (inhibitor) subunit 7	-0.819423	0.00092164
Hus1	15574	ENSMUSG00000020413	Hus1 homolog (S. pombe)	-0.820238	0.00980687
Fkbp4	14228	ENSMUSG00000030357	FK506 binding protein 4	-0.821434	0.00249896
Cep290	216274	ENSMUSG00000019971	centrosomal protein 290	-0.82209	0.0371175
Pbk	52033	ENSMUSG00000022033	PDZ binding kinase	-0.824076	0.000947583
Csnk1g1	214897	ENSMUSG00000032384	casein kinase 1_ gamma 1	-0.824862	0.0037707
Tnk2	51789	ENSMUSG00000022791	tyrosine kinase_ non-receptor_ 2	-0.824956	0.00274503
Faap100	71885	ENSMUSG00000025384	Fanconi anemia core complex associated protein 100	-0.825555	0.00869569
Oxct1	67041	ENSMUSG00000022186	3-oxoacid CoA transferase 1	-0.826306	5.89127e-05
Slc9a3r1	26941	ENSMUSG00000020733	solute carrier family 9 (sodium/hydrogen exchanger)_ member 3 regulator 1	-0.826347	0.0230052
Fasn	14104	ENSMUSG00000025153	fatty acid synthase	-0.826615	0.00254716
Cdk2ap1	13445	ENSMUSG00000029394	CDK2 (cyclin-dependent kinase 2)-associated protein 1	-0.827679	3.3015e-05
Stip1	20867	ENSMUSG00000024966	stress-induced phosphoprotein 1	-0.827981	0.0056547
Cdca2	108912	ENSMUSG00000048922	cell division cycle associated 2	-0.828729	0.0151054
Ubald2	319370	ENSMUSG00000050628	UBA-like domain containing 2	-0.829581	0.000418417
Sgol1	72415	ENSMUSG00000023940	shugoshin-like 1 (S. pombe)	-0.831095	0.00651706
Rpa2	19891	ENSMUSG00000028884	replication protein A2	-0.831493	0.00709628
Mcm6	17219	ENSMUSG00000026355	minichromosome maintenance deficient 6 (MIS5 homolog_ S. pombe) (S. cerevisiae)	-0.832119	0.00158387
[truncated: 452 more rows]

## Sheet: CC_Wild-Type
Gene Ontology Enrichment Analysis on Cellular Component on 2450 DEGs. A) top 20 CC (FDR<10% and EnrichmentScore >1.5) in which the induced transcripts and are mainly localized. B) all significant CC in which the inhibited ones are mainly localized.
A)
Annotation Cluster 1	Enrichment Score: 39.217906368729196
Category	Term	Count	Genes	FDR
GOTERM_CC_FAT	GO:0005783~endoplasmic reticulum	334	APP, AHCYL2, ANKLE2, TRAF3IP3, KDELR1, EMC10, CREB3L2, BSG, ARL6IP5, PIEZO1, PTGFRN, SEC62, PTGDS, SIL1, B2M, WLS, WDR83OS, ACSL1, CACNA2D1, PRKCD, ACSL6, ALG2, P3H1, MOGS, ACSL4, ALG1, P3H3, ACSL3, MAPK8IP3, ANK1, FNDC5, IGTP, KDELR2, MXRA7, KDELR3, ATF6, H2-D1, RNF122, LRPAP1, HACD1, RPN2, CRABP2, FICD, LMAN2L, ABCB6, TEX264, MTTP, SMIM6, MTDH, RNASET2A, ART1, HSD11B1, NCSTN, SGPL1, PRDX4, FLRT…	6.56392e-47
GOTERM_CC_FAT	GO:0044432~endoplasmic reticulum part	238	ANKLE2, TRAF3IP3, KDELR1, EMC10, CREB3L2, BSG, ARL6IP5, PIEZO1, PTGFRN, SEC62, SIL1, B2M, WLS, WDR83OS, ACSL1, ACSL6, MOGS, ACSL4, ALG1, ACSL3, IGTP, KDELR2, KDELR3, ATF6, H2-D1, LRPAP1, HACD1, RPN2, FICD, LMAN2L, ABCB6, TEX264, SMIM6, MTDH, RNASET2A, ART1, HSD11B1, SGPL1, FLRT2, FLRT1, SERPINH1, SCAP, SARAF, EDEM3, XBP1, DMPK, SURF4, ERLIN2, UBAC2, EXT2, CALU, HRC, TMCC3, CALR, CDS2, RYR1, PIGS,…	1.0481e-40
GOTERM_CC_FAT	GO:0005789~endoplasmic reticulum membrane	205	ANKLE2, TRAF3IP3, KDELR1, EMC10, CREB3L2, BSG, ARL6IP5, PIEZO1, PTGFRN, SEC62, B2M, WLS, WDR83OS, ACSL1, ACSL6, MOGS, ACSL4, ALG1, ACSL3, IGTP, KDELR2, KDELR3, ATF6, H2-D1, HACD1, RPN2, FICD, LMAN2L, ABCB6, TEX264, SMIM6, MTDH, ART1, HSD11B1, SGPL1, FLRT2, FLRT1, SCAP, SARAF, XBP1, DMPK, SURF4, ERLIN2, UBAC2, EXT2, CALU, HRC, TMCC3, CALR, CDS2, RYR1, PIGS, PIGN, MIA3, JPH1, RYR3, HERPUD1, JPH2, S…	1.33334e-32
GOTERM_CC_FAT	GO:0042175~nuclear outer membrane-endoplasmic reticulum membrane network	206	ANKLE2, TRAF3IP3, KDELR1, EMC10, CREB3L2, BSG, ARL6IP5, PIEZO1, PTGFRN, SEC62, B2M, WLS, WDR83OS, ACSL1, ACSL6, MOGS, ACSL4, ALG1, ACSL3, IGTP, KDELR2, KDELR3, ATF6, H2-D1, HACD1, RPN2, FICD, LMAN2L, ABCB6, TEX264, SMIM6, MTDH, ART1, HSD11B1, SGPL1, FLRT2, FLRT1, SCAP, SARAF, XBP1, DMPK, SURF4, ERLIN2, UBAC2, EXT2, CALU, HRC, TMCC3, CALR, CDS2, RYR1, PIGS, PIGN, MIA3, JPH1, RYR3, HERPUD1, JPH2, S…	3.30316e-30
Annotation Cluster 2	Enrichment Score: 25.659734120370647
Category	Term	Count	Genes	FDR
GOTERM_CC_FAT	GO:0043292~contractile fiber	99	ABRA, DAG1, SYNPO, MYOZ2, TMOD1, MEF2C, ADPRHL1, ACTN3, ACTN2, TPM2, NPNT, KLHL40, ANK1, KLHL41, MYL4, OBSCN, BIN1, MYL1, VCL, RTN2, AK1, PSEN2, CACNA1S, SPTBN1, MYH7B, CAV3, ANKRD23, NEB, HRC, RYR1, MYOM1, SLC2A1, LMOD1, LDB3, PYGM, ATP2A1, JPH1, MYOM2, MYPN, RYR3, LMOD3, MYOM3, LMOD2, PPP3CA, CSRP3, JPH2, PDE4B, PGM5, SCN5A, ANKRD2, SPTAN1, TRIM63, DST, TNNC1, MMP2, TNNC2, IGFN1, ACTA1, MYH1, M…	5.43441e-41
GOTERM_CC_FAT	GO:0030016~myofibril	97	ABRA, DAG1, SYNPO, MYOZ2, TMOD1, MEF2C, ADPRHL1, ACTN3, ACTN2, TPM2, KLHL40, ANK1, KLHL41, MYL4, OBSCN, BIN1, MYL1, VCL, RTN2, AK1, PSEN2, CACNA1S, SPTBN1, MYH7B, CAV3, ANKRD23, NEB, HRC, RYR1, MYOM1, SLC2A1, LMOD1, LDB3, PYGM, ATP2A1, JPH1, MYOM2, MYPN, RYR3, LMOD3, MYOM3, LMOD2, PPP3CA, CSRP3, JPH2, PDE4B, PGM5, SCN5A, ANKRD2, SPTAN1, TRIM63, DST, TNNC1, MMP2, TNNC2, IGFN1, ACTA1, MYH1, MYH3, S…	6.28172e-41
GOTERM_CC_FAT	GO:0044449~contractile fiber part	93	RYR1, MYOM1, SLC2A1, LMOD1, ATP2A1, LDB3, PYGM, JPH1, MYOM2, ABRA, MYPN, RYR3, LMOD3, MYOM3, LMOD2, PPP3CA, CSRP3, JPH2, PDE4B, DAG1, PGM5, SCN5A, ANKRD2, SYNPO, SPTAN1, MYOZ2, TMOD1, MEF2C, TRIM63, DST, ACTN3, ADPRHL1, ACTN2, TNNC1, MMP2, TPM2, TNNC2, NPNT, IGFN1, KLHL40, ANK1, KLHL41, MYL4, ACTA1, MYH1, OBSCN, SYNPO2L, MYOT, TNNT1, BIN1, TNNT2, TNNT3, CASQ2, ITGB1BP2, CASQ1, MYZAP, MYH4, TRIM54…	1.85258e-39
GOTERM_CC_FAT	GO:0030017~sarcomere	90	RYR1, MYOM1, SLC2A1, LMOD1, ATP2A1, LDB3, PYGM, JPH1, MYOM2, ABRA, MYPN, RYR3, LMOD3, MYOM3, LMOD2, PPP3CA, CSRP3, JPH2, PDE4B, PGM5, SCN5A, ANKRD2, SYNPO, SPTAN1, MYOZ2, TMOD1, MEF2C, TRIM63, DST, ACTN3, ADPRHL1, ACTN2, TNNC1, MMP2, TPM2, TNNC2, IGFN1, KLHL40, ANK1, KLHL41, MYL4, ACTA1, MYH1, OBSCN, SYNPO2L, MYOT, TNNT1, BIN1, TNNT2, TNNT3, CASQ2, ITGB1BP2, CASQ1, MYZAP, MYH4, TRIM54, CRYAB, VCL…	9.21866e-39
GOTERM_CC_FAT	GO:0031674~I band	60	RYR1, SLC2A1, ATP2A1, LDB3, PYGM, JPH1, MYPN, RYR3, PPP3CA, CSRP3, JPH2, PDE4B, PGM5, SCN5A, ANKRD2, SYNPO, SPTAN1, MYOZ2, TRIM63, DST, ACTN3, ACTN2, IGFN1, KLHL40, ANK1, OBSCN, SYNPO2L, MYOT, BIN1, CASQ2, ITGB1BP2, CASQ1, MYZAP, TRIM54, CRYAB, VCL, MYH6, MYH7, PLEC, RTN2, SYNPO2, PSEN2, FBXL22, TTN, PDLIM3, NRAP, XIRP2, DMD, CACNA1S, FLNC, CAV3, ANKRD23, ATP2B4, NEB, SORBS2, DES, ACTC1, HRC, TCA…	7.00144e-24
GOTERM_CC_FAT	GO:0030018~Z disc	54	RYR1, SLC2A1, LDB3, PYGM, JPH1, MYPN, RYR3, PPP3CA, CSRP3, JPH2, PDE4B, PGM5, SCN5A, SYNPO, SPTAN1, MYOZ2, TRIM63, DST, ACTN3, ACTN2, IGFN1, ANK1, OBSCN, SYNPO2L, MYOT, BIN1, CASQ2, ITGB1BP2, CASQ1, MYZAP, TRIM54, CRYAB, VCL, MYH6, MYH7, PLEC, RTN2, SYNPO2, PSEN2, FBXL22, TTN, PDLIM3, NRAP, XIRP2, DMD, FLNC, CAV3, ATP2B4, NEB, SORBS2, DES, HRC, TCAP, ASB2	2.84937e-21
GOTERM_CC_FAT	GO:0099081~supramolecular polymer	153	COL16A1, ABRA, TUBB6, CAPN6, RASSF3, DAG1, KIF21B, SYNPO, MYOZ2, TMOD1, MAP2K1, MEF2C, ADPRHL1, ACTN3, ACTN2, TPM2, NPNT, KLHL40, ANK1, KLHL41, MYL4, OBSCN, COL4A2, STIM1, COL4A1, BIN1, MYL1, EHBP1L1, VCL, RTN2, MACF1, AK1, LTBP4, PSEN2, SLC1A4, KLC1, NDRG1, KLC2, CACNA1S, APOE, SPTBN1, MARK2, MYH7B, CAV3, ANKRD23, NEB, IFFO1, REEP1, COL1A1, SMTN, COL1A2, COL5A1, COL5A3, COL5A2, HRC, SRPRB, NES, …	2.22611e-13
GOTERM_CC_FAT	GO:0099080~supramolecular complex	153	COL16A1, ABRA, TUBB6, CAPN6, RASSF3, DAG1, KIF21B, SYNPO, MYOZ2, TMOD1, MAP2K1, MEF2C, ADPRHL1, ACTN3, ACTN2, TPM2, NPNT, KLHL40, ANK1, KLHL41, MYL4, OBSCN, COL4A2, STIM1, COL4A1, BIN1, MYL1, EHBP1L1, VCL, RTN2, MACF1, AK1, LTBP4, PSEN2, SLC1A4, KLC1, NDRG1, KLC2, CACNA1S, APOE, SPTBN1, MARK2, MYH7B, CAV3, ANKRD23, NEB, IFFO1, REEP1, COL1A1, SMTN, COL1A2, COL5A1, COL5A3, COL5A2, HRC, SRPRB, NES, …	2.30684e-13
GOTERM_CC_FAT	GO:0099512~supramolecular fiber	151	COL16A1, ABRA, TUBB6, CAPN6, RASSF3, DAG1, KIF21B, SYNPO, MYOZ2, TMOD1, MAP2K1, MEF2C, ADPRHL1, ACTN3, ACTN2, TPM2, NPNT, KLHL40, ANK1, KLHL41, MYL4, OBSCN, STIM1, BIN1, MYL1, EHBP1L1, VCL, RTN2, MACF1, AK1, LTBP4, PSEN2, SLC1A4, KLC1, NDRG1, KLC2, CACNA1S, APOE, SPTBN1, MARK2, MYH7B, CAV3, ANKRD23, NEB, IFFO1, REEP1, COL1A1, SMTN, COL1A2, COL5A1, COL5A3, COL5A2, HRC, SRPRB, NES, FBN1, RYR1, MYOM…	4.96631e-13
GOTERM_CC_FAT	GO:0099513~polymeric cytoskeletal fiber	58	DYSF, LMOD1, LDB3, WDR44, LMOD2, PSTPIP1, TUBB6, MAP1LC3A, RASSF3, CAPN6, KIF13B, CTSH, KIF1B, KIF21B, TMOD1, MAP2K1, DST, TPM2, COBL, SHROOM3, KRT31, SIRT2, ACTA1, TUBB2A, STIM1, BIN1, EHBP1L1, MAPRE3, ARHGEF2, TRIM54, DBN1, RHOQ, VCL, PLEC, RTN2, MACF1, AK1, SLC1A4, PBXIP1, KLC1, NDRG1, PDLIM3, KLC2, DMD, APOE, MARK2, JAM3, SVIL, NCKAP5L, IFFO1, REEP1, SMTN, TTLL5, DES, ACTC1, KIF26B, SRPRB, NES	0.855838
Annotation Cluster 3	Enrichment Score: 19.739308381505765
Category	Term	Count	Genes	FDR
GOTERM_CC_FAT	GO:0016528~sarcoplasm	44	RTN2, RYR1, CAMK2B, H6PD, ATP2A3, ATP2A2, AKAP6, ATP2A1, PYGM, SRL, NOL3, JPH1, RYR3, HK2, ART1, JPH2, DHRS7C, TMEM109, FSD2, ANKRD2, CACNA1S, TMEM38A, FLNC, CAMK2G, MEF2C, DMPK, CACNA2D1, AGL, ANK1, KLHL41, TRDN, CACNB1, BCL9, JSRP1, STIM1, REEP5, ASPH, TNNT2, CASQ2, CALU, HRC, CASQ1, CALR, PLEC	4.12143e-20
GOTERM_CC_FAT	GO:0016529~sarcoplasmic reticulum	38	RTN2, RYR1, CAMK2B, H6PD, ATP2A3, ATP2A2, AKAP6, ATP2A1, PYGM, SRL, NOL3, JPH1, RYR3, HK2, ART1, JPH2, DHRS7C, TMEM109, FSD2, CACNA1S, TMEM38A, CAMK2G, DMPK, CACNA2D1, AGL, ANK1, KLHL41, TRDN, CACNB1, JSRP1, STIM1, REEP5, ASPH, CASQ2, CALU, HRC, CASQ1, CALR	7.2551e-20
GOTERM_CC_FAT	GO:0033017~sarcoplasmic reticulum membrane	25	RTN2, RYR1, CAMK2B, ATP2A3, ATP2A2, AKAP6, ATP2A1, SRL, JPH1, RYR3, ART1, JPH2, DHRS7C, TMEM109, TMEM38A, CAMK2G, DMPK, KLHL41, TRDN, JSRP1, STIM1, REEP5, ASPH, HRC, CASQ1	3.70273e-16
Annotation Cluster 4	Enrichment Score: 19.218170255721958
Category	Term	Count	Genes	FDR
GOTERM_CC_FAT	GO:0031012~extracellular matrix	90	ITGB1, COL18A1, SPON2, COL16A1, OLFML2B, SPARC, ECM2, TNC, LAMC1, LOXL1, ADAMTS4, ADAMTS5, ADAMTS2, FGF9, ADAMTSL5, ADAMTSL4, ADAMTS1, ADAMTSL2, DAG1, TIMP2, EMILIN1, TGM2, CCBE1, POSTN, SERPINF1, MMP2, WNT5A, MAMDC2, BGN, P3H1, NAV2, NPNT, HSPG2, DCN, MMP11, VCAN, CCDC80, COL4A2, COL4A1, MMP15, COL6A2, COL6A1, PXDN, COL8A2, COL6A3, COL8A1, VWA1, MMP19, ITGA6, MATN2, NOTCH2, LAMA5, LAMA2, LAMA1, …	7.34302e-22
GOTERM_CC_FAT	GO:0044420~extracellular matrix component	54	ITGB1, COL18A1, COL16A1, SPARC, TNC, LAMC1, LOXL1, FGF9, ADAMTSL5, ADAMTS1, DAG1, TIMP2, EMILIN1, SERPINF1, P3H1, NPNT, HSPG2, VCAN, CCDC80, COL4A2, COL4A1, PXDN, COL8A2, COL8A1, VWA1, ITGA6, MATN2, LAMA5, LAMA2, LAMA1, LTBP4, NTN5, THBS2, NID2, FBLN5, THSD4, CST3, TGFB2, TGFB1, TGFB3, ATRNL1, FN1, LAMB1, VEGFA, COL1A1, COL3A1, COL1A2, FRAS1, COL5A1, COL5A3, COL5A2, TGFBI, AGRN, FBN1	3.91133e-19
GOTERM_CC_FAT	GO:0005578~proteinaceous extracellular matrix	52	ITGB1, COL18A1, COL16A1, SPARC, ECM2, TNC, LAMC1, LOXL1, FGF9, ADAMTSL4, ADAMTS1, DAG1, TIMP2, SERPINF1, MAMDC2, P3H1, NAV2, NPNT, HSPG2, VCAN, CCDC80, COL4A2, COL4A1, PXDN, COL8A2, COL8A1, VWA1, ITGA6, MATN2, LAMA5, LAMA2, LAMA1, NTN5, THBS2, NID2, CST3, TGFB2, ATRNL1, FN1, LAMB1, IGF1, VEGFA, COL1A1, COL3A1, COL1A2, FRAS1, COL5A1, COL5A3, COL5A2, TGFBI, AGRN, FBN1	1.94904e-18
GOTERM_CC_FAT	GO:0005604~basement membrane	40	ITGB1, LAMA5, COL18A1, SPARC, LAMA2, LAMA1, TNC, NTN5, LAMC1, THBS2, NID2, LOXL1, CST3, FGF9, ADAMTS1, DAG1, TIMP2, TGFB2, ATRNL1, SERPINF1, FN1, P3H1, LAMB1, NPNT, HSPG2, VEGFA, FRAS1, CCDC80, COL4A2, COL5A1, COL4A1, PXDN, COL8A2, VWA1, COL8A1, ITGA6, TGFBI, AGRN, MATN2, FBN1	2.05332e-13
Annotation Cluster 5	Enrichment Score: 14.112766947244673
Category	Term	Count	Genes	FDR
GOTERM_CC_FAT	GO:0005794~Golgi apparatus	224	APP, TRAF3IP3, KDELR1, XYLT2, HS6ST1, CREB3L2, PTGFRN, CHAC1, PTGDS, PRKACA, B2M, WLS, CHID1, RBFOX1, GLCE, SLC11A2, ACSL3, SCAMP1, HSPG2, MAPK8IP3, IGTP, KDELR2, KDELR3, ATF6, OBSL1, H2-D1, RNF122, TMEM87A, LRPAP1, MACF1, LMAN2L, ABCB6, SDC2, FUT11, MTTP, NCSTN, CHST11, TGOLN1, SCAP, ST3GAL5, APOE, ARSB, TRPM4, SPTBN2, FZD5, ABCA5, LRBA, PDE2A, SURF4, FZD8, ABCA7, COL1A1, BST2, EXT2, B4GAT1, CAL…	1.70866e-18
GOTERM_CC_FAT	GO:0044431~Golgi apparatus part	130	APP, TRAF3IP3, CHPF, KDELR1, CLSTN1, XYLT2, MANEA, CREB3L2, LAMP2, CHAC1, WLS, PLEKHJ1, SH3GLB1, SLC30A7, CHID1, POSTN, RBFOX1, ATG9B, GLCE, ATG9A, SLC11A2, ADAM10, ATP11B, CASD1, SCAMP1, HSPG2, MAPK8IP3, IGTP, KDELR2, KDELR3, ATF6, H2-D1, TMEM87A, LRPAP1, RTN3, PARM1, NOTCH1, TMED10, LMAN2L, ABCB6, SDC2, FUT11, PSEN2, PLD3, CHST11, MAN2A2, TGOLN1, SCAP, ST3GAL5, SPTBN2, TGFB2, FZD5, CAV3, ABCA5,…	7.34254e-12
GOTERM_CC_FAT	GO:0000139~Golgi membrane	98	TRAF3IP3, CHPF, KDELR1, CLSTN1, XYLT2, MANEA, CREB3L2, WLS, SH3GLB1, SLC30A7, ATG9B, GLCE, ATG9A, ADAM10, CASD1, SCAMP1, MAPK8IP3, IGTP, KDELR2, KDELR3, ATF6, H2-D1, TMEM87A, RTN3, PARM1, NOTCH1, TMED10, LMAN2L, ABCB6, FUT11, PSEN2, PLD3, CHST11, MAN2A2, SCAP, ST3GAL5, SPTBN2, FZD5, CAV3, ABCA5, CAV1, TMEM132A, SURF4, ABCA7, NSG1, TVP23B, IGF2R, EXT2, B4GAT1, STK25, SERINC3, ITM2B, B4GALT1, SLC2A…	1.39744e-09
Annotation Cluster 6	Enrichment Score: 11.707839477123256
Category	Term	Count	Genes	FDR
GOTERM_CC_FAT	GO:0005865~striated muscle thin filament	18	TMOD1, ACTN3, ACTN2, TNNC1, TPM2, TNNC2, LMOD1, NEB, LMOD3, LMOD2, TTN, ACTA1, TNNT1, TNNT2, TNNT3, TNNI1, TNNI2, TNNI3	2.05332e-13
GOTERM_CC_FAT	GO:0036379~myofilament	19	TMOD1, ACTN3, ACTN2, TNNC1, TPM2, TNNC2, LMOD1, NEB, LMOD3, LMOD2, TTN, ACTA1, OBSCN, TNNT1, TNNT2, TNNT3, TNNI1, TNNI2, TNNI3	4.96631e-13
GOTERM_CC_FAT	GO:0005861~troponin complex	8	TNNT1, TNNC1, TNNT2, TNNC2, TNNT3, TNNI1, TNNI2, TNNI3	1.65683e-06
Annotation Cluster 7	Enrichment Score: 7.469816332396742
Category	Term	Count	Genes	FDR
GOTERM_CC_FAT	GO:0014704~intercalated disc	25	ITGB1, SLC2A1, ATP2A2, AKAP6, ATP1A2, ATP1A1, SLC9A1, CDH2, GJA5, NRAP, XIRP1, PGM5, SCN5A, SPTAN1, SCN1B, DST, CAV3, ANKRD23, ATP1B1, MYH1, OBSCN, DES, FXYD1, TLN2, VCL	1.0081e-09
GOTERM_CC_FAT	GO:0044291~cell-cell contact zone	27	ITGB1, SLC2A1, ATP2A2, AKAP6, ATP1A2, ATP1A1, SLC9A1, CDH2, GJA5, NRAP, XIRP1, PGM5, SCN5A, SPTAN1, SCN1B, JAM3, DST, CAV3, ANKRD23, SCRIB, ATP1B1, MYH1, OBSCN, DES, FXYD1, TLN2, VCL	2.97126e-08
GOTERM_CC_FAT	GO:0005911~cell-cell junction	70	ITGB1, APP, B4GALT1, ITGB3, SLC2A1, ATP2A2, PTPRK, F11R, PKD2, MYLK, TMEM47, PPP3CA, CDH2, SGCA, GJA5, DAG1, PGM5, SCN5A, SYNPO, SPTAN1, SCN1B, CGNL1, ITGA4, DST, HEG1, PLEKHG5, PRKCD, SHROOM3, SCRIB, ATP1B1, SIRT2, MYH1, GJD4, OBSCN, FNDC1, PARD3, MXRA8, MYADM, PKP1, ITGA5, TLN2, ARHGEF2, DBN1, VCL, LAMA1, PXN, CXCR4, AKAP6, ATP1A2, ATP1A1, SLC9A1, MTDH, FLRT2, FLRT1, NRAP, XIRP1, NCAM1, PCDH1, …	1.10011e-06
GOTERM_CC_FAT	GO:0005913~cell-cell adherens junction	9	DES, CDH2, NRAP, XIRP1, ATP2A2, PGM5, TLN2, SPTAN1, VCL	0.00263377
Annotation Cluster 8	Enrichment Score: 7.43354288500255
Category	Term	Count	Genes	FDR
GOTERM_CC_FAT	GO:0030054~cell junction	129	APP, FAM107A, F11R, PVR, MYLK, DCAF6, CDH2, GJA5, DAG1, SYNPO, SCN1B, PDK1, MAP2K1, ACTN3, ACTN2, PRKCD, ADAM10, LMO7, SCRIB, ATP1B1, OBSCN, FNDC1, ADAM15, PARD3, MXRA8, MYADM, PKP1, DPEP1, TLN2, UTRN, PHLDB2, VCL, NOTCH1, PXN, NDRG1, RTN4, SLC9A1, MTDH, FLRT2, FLRT1, ATP6V0A2, PIP5K1C, SPTBN1, SPTBN2, JAG1, AFAP1L1, CDSN, DTNA, FZD5, CAV3, FZD4, CAV1, ANKRD23, ABCA7, PTPRA, FXYD1, CCDC88C, ITGA1…	7.32263e-12
GOTERM_CC_FAT	GO:0070161~anchoring junction	65	ITGB1, B4GALT1, BMPR2, ITGB5, ITGB3, FAM107A, ATP2A2, LDB3, PVR, DCAF6, TMEM47, CDH2, DAG1, TNKS1BP1, PGM5, ITGB6, SPTAN1, PDK1, MAP2K1, DST, ACTN3, ACTN2, SHROOM3, ADAM10, LMO7, SCRIB, ENAH, ADAM15, PARD3, CDH11, CDH13, ITGA7, PKP1, ITGA6, CDH15, ITGA5, TLN2, PHLDB2, VCL, PLEC, NOTCH1, SMPX, SYNPO2, PXN, NDRG1, DLL1, TSPAN33, PDLIM3, FLRT2, FLRT1, NRAP, XIRP1, ATP6V0A2, XIRP2, PIP5K1C, JAM3, CDS…	1.49436e-08
GOTERM_CC_FAT	GO:0005912~adherens junction	62	ITGB1, BMPR2, ITGB5, ITGB3, FAM107A, ATP2A2, LDB3, PVR, DCAF6, TMEM47, CDH2, DAG1, TNKS1BP1, PGM5, ITGB6, SPTAN1, PDK1, MAP2K1, DST, ACTN3, ACTN2, SHROOM3, ADAM10, LMO7, SCRIB, ENAH, ADAM15, PARD3, CDH11, CDH13, ITGA7, PKP1, ITGA6, CDH15, ITGA5, TLN2, PHLDB2, VCL, PLEC, NOTCH1, SMPX, SYNPO2, PXN, NDRG1, DLL1, TSPAN33, PDLIM3, FLRT2, FLRT1, NRAP, XIRP1, ATP6V0A2, XIRP2, PIP5K1C, JAG1, CAV3, CAV1, …	3.90398e-08
GOTERM_CC_FAT	GO:0030055~cell-substrate junction	37	ITGB1, ITGB5, SMPX, ITGB3, SYNPO2, PXN, FAM107A, DCAF6, FLRT2, FLRT1, NRAP, DAG1, XIRP1, ATP6V0A2, XIRP2, DMD, PGM5, PIP5K1C, ITGB6, PDK1, MAP2K1, DST, ACTN3, CAV3, ACTN2, CAV1, SORBS2, ENAH, PTPRA, ITGA11, ITGA7, ITGA6, ITGA5, TLN2, PHLDB2, VCL, PLEC	6.25062e-05
GOTERM_CC_FAT	GO:0005924~cell-substrate adherens junction	35	ITGB1, ITGB5, SMPX, ITGB3, SYNPO2, PXN, FAM107A, DCAF6, FLRT2, FLRT1, NRAP, DAG1, XIRP1, ATP6V0A2, XIRP2, PGM5, PIP5K1C, ITGB6, PDK1, MAP2K1, DST, ACTN3, CAV3, ACTN2, CAV1, SORBS2, ENAH, PTPRA, ITGA11, ITGA7, ITGA5, TLN2, PHLDB2, VCL, PLEC	0.000152806
GOTERM_CC_FAT	GO:0005925~focal adhesion	32	ITGB1, ITGB5, ITGB3, SYNPO2, PXN, FAM107A, DCAF6, FLRT2, FLRT1, DAG1, XIRP1, ATP6V0A2, XIRP2, PGM5, PIP5K1C, ITGB6, PDK1, MAP2K1, DST, ACTN3, CAV3, ACTN2, CAV1, SORBS2, ENAH, PTPRA, ITGA11, ITGA5, TLN2, PHLDB2, VCL, PLEC	0.00101947
Annotation Cluster 9	Enrichment Score: 7.201778780536168
Category	Term	Count	Genes	FDR
GOTERM_CC_FAT	GO:0098857~membrane microdomain	70	ITGB1, APP, BMPR2, DYSF, SLC2A1, ENO2, IGF1R, CDH2, SGCA, LAMP2, BSG, DAG1, SCN5A, CD36, PRKACA, CTSD, CTSB, PTGIS, UNC5B, ATP1B3, EMP2, ATP1B1, RGMB, TNFRSF1A, TGFBR2, BACE1, STIM1, MYADM, CDH13, ORAI1, CDH15, IL6ST, TNFRSF23, RHOQ, VCL, CD44, H2-D1, RGS16, PSEN2, LRP4, AKAP6, ATP1A2, FURIN, ATP1A1, DLL1, EGFR, SLC9A1, LRP6, CNR1, GPC1, PDPN, ERBB2, SERPINH1, SLC38A9, DMD, GPM6B, PRNP, GABBR1, C…	6.17947e-08
GOTERM_CC_FAT	GO:0045121~membrane raft	69	ITGB1, APP, BMPR2, SLC2A1, ENO2, IGF1R, CDH2, SGCA, LAMP2, BSG, DAG1, SCN5A, CD36, PRKACA, CTSD, CTSB, PTGIS, UNC5B, ATP1B3, EMP2, ATP1B1, RGMB, TNFRSF1A, TGFBR2, BACE1, STIM1, MYADM, CDH13, ORAI1, CDH15, IL6ST, TNFRSF23, RHOQ, VCL, CD44, H2-D1, RGS16, PSEN2, LRP4, AKAP6, ATP1A2, FURIN, ATP1A1, DLL1, EGFR, SLC9A1, LRP6, CNR1, GPC1, PDPN, ERBB2, SERPINH1, SLC38A9, DMD, GPM6B, PRNP, GABBR1, CAV3, C…	1.27857e-07
GOTERM_CC_FAT	GO:0098589~membrane region	78	ITGB1, APP, BMPR2, TFRC, DYSF, SLC2A1, VLDLR, ENO2, BICD2, IGF1R, CDH2, SGCA, LAMP2, BSG, DAG1, SCN5A, CD36, PRKACA, CTSD, CTSB, SUN1, PTGIS, UNC5B, ATP1B3, EMP2, ATP1B1, RGMB, TNFRSF1A, TGFBR2, BACE1, STIM1, MYADM, CDH13, ORAI1, CDH15, IL6ST, TNFRSF23, RHOQ, VCL, CD44, H2-D1, CEMIP, LRP1, RGS16, PSEN2, LRP4, AKAP6, ATP1A2, FURIN, ATP1A1, DLL1, EGFR, SLC9A1, LRP6, CNR1, GPC1, PDPN, ERBB2, SERPINH…	1.48647e-07
GOTERM_CC_FAT	GO:0044853~plasma membrane raft	26	BMPR2, SLC2A1, LRP4, AKAP6, ATP1A2, ATP1A1, IGF1R, LRP6, CDH2, DAG1, CD36, SCN5A, PRKACA, CTSB, PTGIS, CAV3, CAV1, ATP1B3, ATP1B1, TGFBR2, STIM1, CR1L, FXYD1, CDH13, ORAI1, CDH15	0.000810097
Annotation Cluster 10	Enrichment Score: 7.012949146089751
Category	Term	Count	Genes	FDR
GOTERM_CC_FAT	GO:0000323~lytic vacuole	92	SCARB2, APP, TRAF3IP3, RNF13, CPQ, HEXB, HEXA, SLC2A6, RPTOR, LAPTM4A, MAP1LC3A, LAMP1, NAGLU, GM2A, CTSL, SMPD1, LAMP2, CTSH, CAPN1, CTSD, CTSC, CTSB, PDGFRB, CHID1, GAA, CTRB1, PRKCD, ARRDC3, ATP6AP2, SLC11A2, EPDR1, MFSD12, UNC13D, TMEM175, BACE1, SLC7A5, TMBIM1, SPNS1, TMEM9, CRYAB, PLBD2, H2-D1, PCYOX1, CD63, GRN, ASAH1, CALCRL, ABCB6, PON2, PSEN2, CXCR4, SLC3A2, GNS, PLD3, RNASET2A, TMEM165…	1.0005e-09
GOTERM_CC_FAT	GO:0005764~lysosome	92	SCARB2, APP, TRAF3IP3, RNF13, CPQ, HEXB, HEXA, SLC2A6, RPTOR, LAPTM4A, MAP1LC3A, LAMP1, NAGLU, GM2A, CTSL, SMPD1, LAMP2, CTSH, CAPN1, CTSD, CTSC, CTSB, PDGFRB, CHID1, GAA, CTRB1, PRKCD, ARRDC3, ATP6AP2, SLC11A2, EPDR1, MFSD12, UNC13D, TMEM175, BACE1, SLC7A5, TMBIM1, SPNS1, TMEM9, CRYAB, PLBD2, H2-D1, PCYOX1, CD63, GRN, ASAH1, CALCRL, ABCB6, PON2, PSEN2, CXCR4, SLC3A2, GNS, PLD3, RNASET2A, TMEM165…	1.0005e-09
GOTERM_CC_FAT	GO:0005773~vacuole	103	SCARB2, APP, TRAF3IP3, LAPTM4A, NAGLU, LAMP1, LAMP2, CAPN1, SH3GLB1, PDGFRB, CHID1, ATG9B, PRKCD, ATG9A, CTRB1, ARRDC3, SLC11A2, EPDR1, MFSD12, UNC13D, SPNS1, PLBD2, H2-D1, CALCRL, RPN2, ABCB6, TEX264, PSEN2, GNS, PLD3, RNASET2A, NEU2, NCSTN, KLC2, LARS, ATP6V0A2, SLC38A9, APOE, SLC15A4, ARSB, CTSA, ABCA2, CD164, ABCA5, LRBA, M6PR, NSG1, MAN2B1, TPP1, CALR, PPT2, FGFR3, ITM2C, LGMN, RNF13, CPQ, H…	1.43598e-09
GOTERM_CC_FAT	GO:0044437~vacuolar part	57	SCARB2, TRAF3IP3, RNF13, HEXB, HEXA, SLC2A6, LAPTM4A, MAP1LC3A, LAMP1, NAGLU, SLC22A17, LAMP2, CTSD, SH3GLB1, PDGFRB, ATP6V0B, GAA, ATP6AP2, ATG9A, SLC11A2, EPDR1, MFSD12, TMEM175, SLC7A5, TMBIM1, TMEM9, PLBD2, H2-D1, CD63, GRN, RPN2, ABCB6, TEX264, PSEN2, SLC3A2, PLD3, RNASET2A, TMEM165, NCSTN, KLC2, ATP6V0A2, SLC38A9, DRAM2, SLC15A4, ABCA2, CD164, ABCA5, SORT1, M6PR, NSG1, TM6SF1, TPCN1, CLCN7,…	8.45805e-06
GOTERM_CC_FAT	GO:0005774~vacuolar membrane	48	SCARB2, CD63, GRN, TRAF3IP3, RNF13, RPN2, ABCB6, TEX264, PSEN2, SLC3A2, SLC2A6, PLD3, TMEM165, NCSTN, LAPTM4A, KLC2, MAP1LC3A, LAMP1, SLC22A17, LAMP2, ATP6V0A2, SLC38A9, DRAM2, SLC15A4, CTSD, SH3GLB1, CD164, ABCA2, ATP6V0B, ABCA5, SORT1, GAA, ATP6AP2, ATG9A, SLC11A2, M6PR, TM6SF1, MFSD12, TMEM175, TPCN1, CLCN7, TMEM59, SLC7A5, SNX14, TMBIM1, TMEM9, H2-D1, ITM2C	0.000473895
GOTERM_CC_FAT	GO:0005765~lysosomal membrane	40	SCARB2, CD63, GRN, TRAF3IP3, RNF13, ABCB6, PSEN2, SLC3A2, SLC2A6, PLD3, TMEM165, NCSTN, LAPTM4A, KLC2, LAMP1, LAMP2, SLC38A9, DRAM2, SLC15A4, CTSD, CD164, ABCA2, ABCA5, SORT1, GAA, ATP6AP2, SLC11A2, M6PR, TM6SF1, MFSD12, TMEM175, TPCN1, CLCN7, TMEM59, SLC7A5, SNX14, TMBIM1, TMEM9, H2-D1, ITM2C	0.00153342
GOTERM_CC_FAT	GO:0098852~lytic vacuole membrane	40	SCARB2, CD63, GRN, TRAF3IP3, RNF13, ABCB6, PSEN2, SLC3A2, SLC2A6, PLD3, TMEM165, NCSTN, LAPTM4A, KLC2, LAMP1, LAMP2, SLC38A9, DRAM2, SLC15A4, CTSD, CD164, ABCA2, ABCA5, SORT1, GAA, ATP6AP2, SLC11A2, M6PR, TM6SF1, MFSD12, TMEM175, TPCN1, CLCN7, TMEM59, SLC7A5, SNX14, TMBIM1, TMEM9, H2-D1, ITM2C	0.00153342
Annotation Cluster 11	Enrichment Score: 6.466006144493977
Category	Term	Count	Genes	FDR
GOTERM_CC_FAT	GO:0098590~plasma membrane region	169	TFRC, CD81, CLSTN1, FAM107A, ENO2, TXNDC15, BEST1, IGF1R, CDH2, ANPEP, PALM, BSG, DAG1, PIEZO1, ENPP1, CAR9, CAR12, SLC16A2, PRKACA, SLC16A3, WLS, PDGFRB, CHRNB1, EPHA7, PRKAB2, ABCA8B, ACTN2, CACNA2D1, SLC11A2, ADAM10, LMO7, SCRIB, ATP1B3, ATP1B1, ANK1, MAPK8IP3, GRIP2, MFSD10, SLC5A6, STIM1, PARD3, MXRA8, DPEP1, KCNQ4, ORAI1, TNIK, UTRN, CHRNA1, MACF1, NOTCH1, MTTP, LPAR1, PSEN2, STC1, SLC1A5, …	4.27904e-08
GOTERM_CC_FAT	GO:0016324~apical plasma membrane	64	BMPR2, SLC44A4, CD81, ITGB3, SLC2A1, CDH2, CTSL, CAR12, CD36, SLC16A2, SLC16A3, CTSB, PDGFRB, PRKAB2, ATP6AP2, SLC11A2, SHROOM3, LMO7, ATP1B3, EMP2, SCRIB, ATP1B1, OSMR, SLC7A5, PARD3, DPEP1, TNIK, SLC29A1, CD44, DDR2, PLEC, PRKAA2, NOTCH1, PSEN2, STC1, SLC3A2, ATP1A1, DLL1, EGFR, SLC9A1, MTDH, ERBB3, PDPN, ERBB2, OTOG, DRAM2, SPTBN2, SLC12A2, MGAM, JAG1, TMEM30A, CAV1, FN1, ABCA7, SORBS2, ATP2B1…	3.60402e-05
GOTERM_CC_FAT	GO:0045177~apical part of cell	74	APP, BMPR2, SLC44A4, CD81, ITGB3, SLC2A1, SLC7A11, VLDLR, DBH, CDH2, CTSL, CAR12, CD36, SLC16A2, SLC16A3, CTSB, PDGFRB, PRKAB2, ATP6AP2, SLC11A2, SHROOM3, LMO7, ATP1B3, EMP2, SCRIB, ATP1B1, OSMR, SLC7A5, PARD3, DPEP1, TNIK, SLC29A1, CD44, DDR2, PLEC, PRKAA2, NOTCH1, LRP1, PSEN2, STC1, SLC3A2, ATP1A1, DLL1, EGFR, SLC9A1, MTDH, HSD11B1, SRR, ERBB3, PDPN, ERBB2, OTOG, DRAM2, SPTBN2, SLC12A2, CAR2, M…	7.99929e-05
Annotation Cluster 12	Enrichment Score: 4.76688871224172
Category	Term	Count	Genes	FDR
GOTERM_CC_FAT	GO:0031984~organelle subcompartment	62	RYR1, B4GALT1, CHPF, LAMP2, TMED3, CHAC1, ARL5A, WLS, PLEKHJ1, SLC30A7, CHID1, POSTN, RBFOX1, CHPF2, ATG9B, ATG9A, SLC11A2, ADAM10, ATP11B, SCAMP1, PARP8, BACE1, STIM1, ASPH, TMBIM4, CASQ1, VAMP2, B4GALT4, H2-D1, RTN2, TMEM87A, GRN, AU040320, GCNT1, USO1, FUT11, FURIN, ATP2C1, RTN4, TMEM165, CHSY1, TGOLN1, ATP9A, ARFGEF1, MBTPS1, TGFB2, SORT1, GPR108, YIPF4, LRBA, M6PR, NSG1, SULF1, IGF2R, SULF2,…	4.50783e-06
GOTERM_CC_FAT	GO:0098791~Golgi subcompartment	53	B4GALT1, CHPF, LAMP2, TMED3, CHAC1, ARL5A, WLS, PLEKHJ1, SLC30A7, CHID1, POSTN, RBFOX1, CHPF2, ATG9B, ATG9A, SLC11A2, ADAM10, ATP11B, SCAMP1, BACE1, TMBIM4, VAMP2, B4GALT4, H2-D1, TMEM87A, GRN, AU040320, GCNT1, USO1, FUT11, FURIN, ATP2C1, TMEM165, CHSY1, TGOLN1, ATP9A, ARFGEF1, MBTPS1, TGFB2, SORT1, GPR108, YIPF4, LRBA, M6PR, NSG1, SULF1, IGF2R, SULF2, TMEM59, CPD, NUCB1, TGFBI, PAM	0.000264551
GOTERM_CC_FAT	GO:0005802~trans-Golgi network	36	GRN, AU040320, GCNT1, FURIN, ATP2C1, TMEM165, LAMP2, TGOLN1, CHAC1, ARL5A, ATP9A, PLEKHJ1, WLS, CHID1, ARFGEF1, POSTN, TGFB2, RBFOX1, GPR108, YIPF4, LRBA, ATG9B, ATG9A, SLC11A2, M6PR, ADAM10, ATP11B, NSG1, SCAMP1, IGF2R, BACE1, CPD, NUCB1, TGFBI, PAM, VAMP2	0.00467606
Annotation Cluster 13	Enrichment Score: 4.541354156081419
Category	Term	Count	Genes	FDR
GOTERM_CC_FAT	GO:0032982~myosin filament	11	MYH7B, MYH1, MYOM1, MYH3, MYBPC2, OBSCN, MYH8, MYBPH, MYH4, MYH6, MYH7	3.60402e-05
GOTERM_CC_FAT	GO:0016460~myosin II complex	12	MYL4, MYH7B, MYH1, MYH3, OBSCN, MYL1, MYH8, MYL6B, MYH4, MYH6, TTN, MYH7	5.40018e-05
GOTERM_CC_FAT	GO:0016459~myosin complex	17	MYH7B, MYOM1, MYBPC2, MYBPH, MYL6B, TTN, MYL4, MYLPF, MYH1, MYH3, OBSCN, MYL1, MYH8, MYH4, MYH6, CGNL1, MYH7	0.000207878
GOTERM_CC_FAT	GO:0005859~muscle myosin complex	5	MYH1, OBSCN, MYH6, TTN, MYH7	0.0184003
Annotation Cluster 14	Enrichment Score: 4.457922733686168
Category	Term	Count	Genes	FDR
GOTERM_CC_FAT	GO:0097458~neuron part	232	EPHB6, CYFIP2, APP, AHCYL2, TRIO, SERPINE2, ENO2, BSG, ARL6IP5, DAG1, KIF21B, SYNPO, PRKACA, SCN1B, EPHB3, WLS, PDK1, EPHA7, CACNA2D1, SERPINF1, ACSL4, UNC5C, SCRIB, SCAMP1, MAPK8IP3, ANK1, ADCY9, BIN1, PARD3, KCNQ4, ORAI1, EPHA3, IGSF8, CFH, SDC2, LPAR1, NRADD, ABR, NCSTN, SYNGR2, FLRT2, FLRT1, APOD, APOE, PIP5K1C, N4BP3, SPTBN1, TRPM4, SPTBN2, FZD1, XBP1, DTNA, FZD5, FZD4, TMEM50A, PDE2A, FZD8,…	1.55514e-06
GOTERM_CC_FAT	GO:0043005~neuron projection	174	EPHB6, CYFIP2, APP, AHCYL2, ROGDI, CLSTN1, FAM107A, TRP63, ENO2, IGF1R, CDH2, LAMP1, PALM, BSG, DAG1, ENPP1, KIF21B, PRKACA, SYNPO, SCN1B, PSPH, EPHB3, WLS, SH3GLB1, CHRNB1, EPHA7, MAP2K1, SEMA6A, APLP2, SERPINF1, ADAM10, UNC5C, ANK1, MAPK8IP3, GRIP2, ADCY9, STIM1, SLC9A6, BIN1, PARD3, KCNQ4, ORAI1, ND1, UTRN, IL6ST, EPHA3, ND5, CHRNA1, IGSF8, RTN3, CFH, NPR2, AK1, LPAR1, PSEN2, SLC1A4, NRADD, KL…	1.25115e-05
GOTERM_CC_FAT	GO:0043025~neuronal cell body	92	APP, BMPR2, PTPRS, SERPINE2, GRIK5, ROGDI, PTPRK, DBH, ENO2, PTPRF, IGF1R, RPTOR, GHR, LAMP1, CTSL, TIMP2, ENPP1, SYNPO, SCN1B, PDK1, DLGAP4, SH3GLB1, EPHA7, MAP2K1, ITGA4, ELOVL5, SERPINF1, KREMEN1, COBL, ADAM10, ACSL4, UNC5C, GRIP2, SIRT2, BACE1, PARD3, CANX, ND1, ARHGEF2, IL6ST, CRYAB, DBN1, CAMK2B, DDC, PRKAA2, LRP1, CFH, SDC2, CAMK2A, LPAR1, PSEN2, LRP4, SLC1A4, ATP1A2, SLC3A2, KLC1, RTN4, L…	0.000646024
GOTERM_CC_FAT	GO:0036477~somatodendritic compartment	125	APP, SERPINE2, ROGDI, CLSTN1, TRP63, ENO2, IGF1R, LAMP1, ENPP1, KIF21B, PRKACA, SYNPO, SCN1B, EPHB3, WLS, PDK1, SH3GLB1, EPHA7, MAP2K1, APLP2, SERPINF1, ADAM10, ACSL4, UNC5C, MAPK8IP3, GRIP2, ADCY9, SLC9A6, BIN1, PARD3, ND1, IL6ST, CFH, SDC2, LPAR1, PSEN2, SLC1A4, KLC1, RTN4, ABR, FLRT1, APOD, CACNA1S, APOE, N4BP3, MARK2, SPTBN2, TRPM4, PRNP, TGFB2, TGFB1, FZD5, FZD4, TGFB3, WFS1, TMEM50A, PDE2A,…	0.00099527
GOTERM_CC_FAT	GO:0044297~cell body	99	APP, SERPINE2, ROGDI, ENO2, IGF1R, LAMP1, ENPP1, SYNPO, SCN1B, PDK1, SH3GLB1, EPHA7, MAP2K1, SERPINF1, ADAM10, ACSL4, UNC5C, MAPK8IP3, GRIP2, PARD3, ND1, IL6ST, CFH, SDC2, LPAR1, PSEN2, SLC1A4, NRADD, KLC1, RTN4, FLRT1, APOD, APOE, SPTBN2, TRPM4, TGFB2, TGFB1, FZD5, TGFB3, TMEM50A, IGF1, ESR1, PAM, OGT, CD200, PTPRS, BMPR2, GRIK5, PTPRK, DBH, PTPRF, GHR, RPTOR, CTSL, TIMP2, DLGAP4, ITGA4, ELOVL5,…	0.00127816
GOTERM_CC_FAT	GO:0030425~dendrite	80	ITGB1, APP, BMPR2, GRIK5, ROGDI, CLSTN1, TRP63, PTPRK, DBH, RPTOR, PPP3CA, LAMP1, PDE4B, ENPP1, KIF1B, KIF21B, PRKACA, SYNPO, EPHB3, WLS, DLGAP4, EPHA7, MAP2K1, ELOVL5, IFNGR1, APLP2, COBL, ADAM10, UNC5C, MAPK8IP3, GRIP2, BACE1, ADCY9, SLC9A6, BIN1, CANX, ND1, ARHGEF2, IL6ST, CRYAB, DBN1, PLEC, CAMK2B, NLGN2, PRKAA2, LAMA2, LRP1, CAMK2A, LPAR1, PSEN2, LRP4, SLC1A4, ATP1A2, DRP2, NEURL1A, ABR, APO…	0.0936975
Annotation Cluster 15	Enrichment Score: 4.453275305323083
Category	Term	Count	Genes	FDR
GOTERM_CC_FAT	GO:0016010~dystrophin-associated glycoprotein complex	11	DTNA, CAV3, SGCA, SGCB, DAG1, SSPN, PGM5, DMD, UTRN, SGCG, SNTB1	7.9989e-06
GOTERM_CC_FAT	GO:0090665~glycoprotein complex	11	DTNA, CAV3, SGCA, SGCB, DAG1, SSPN, PGM5, DMD, UTRN, SGCG, SNTB1	7.99929e-05
GOTERM_CC_FAT	GO:0016011~dystroglycan complex	4	SGCA, SGCB, DAG1, SGCG	0.0631425
Annotation Cluster 16	Enrichment Score: 3.9064476637612175
Category	Term	Count	Genes	FDR
GOTERM_CC_FAT	GO:0044421~extracellular region part	246	APP, SPON2, SPARC, TFRC, SERPINE2, XYLT2, ISLR, ANPEP, DAG1, PTGDS, B2M, PKNOX2, CHID1, CCBE1, GBP9, SERPINF1, SLC11A2, CTRB1, P3H1, HSPG2, DKK2, NISCH, CCDC80, COL8A2, COL8A1, H2-D1, PLA1A, CFH, ABCB6, STC1, ADAMTS12, RNASET2A, ADAMTS14, PRDX4, FLRT2, S100A16, PDGFC, FLRT1, SERPINH1, OTOG, APOD, APOE, FZD4, IGF2, FN1, IGF1, CP, COL1A1, COL1A2, CILP, LRRN1, CALR, PAM, ITM2B, COL18A1, IGHM, ECM1, …	9.29268e-05
GOTERM_CC_FAT	GO:0005576~extracellular region	289	EPHB6, APP, SPON2, SPARC, TFRC, SERPINE2, XYLT2, EMC10, ISLR, ANPEP, DAG1, PTGDS, B2M, PKNOX2, CHID1, CCBE1, GBP9, SERPINF1, SLC11A2, CTRB1, P3H1, HSPG2, DKK2, FNDC5, NISCH, CCDC80, COL8A2, COL8A1, EPHA3, PLBD2, H2-D1, PLA1A, CFH, ABCB6, STC1, ADAMTS12, RNASET2A, ADAMTS14, PRDX4, FLRT2, S100A16, PDGFC, FLRT1, SERPINH1, OTOG, APOD, APOE, CDSN, BTBD17, FZD4, IGF2, FN1, FZD8, IGF1, CP, COL1A1, COL1A…	0.000485385
GOTERM_CC_FAT	GO:0005615~extracellular space	197	APP, SPON2, SPARC, TFRC, SERPINE2, XYLT2, ISLR, ANPEP, DAG1, PTGDS, B2M, CHID1, CCBE1, SERPINF1, CTRB1, DKK2, COL8A2, COL8A1, H2-D1, PLA1A, CFH, STC1, RNASET2A, PRDX4, FLRT2, S100A16, PDGFC, FLRT1, SERPINH1, OTOG, APOD, APOE, FZD4, IGF2, FN1, IGF1, CP, COL1A1, COL1A2, CILP, LRRN1, CALR, PAM, ITM2B, COL18A1, IGHM, ECM1, HEXB, ADM, VLDLR, PRSS23, C1QTNF3, CTSL, C1QTNF6, SMPD1, TIMP2, CTSH, QSOX1, C…	0.0288904
Annotation Cluster 17	Enrichment Score: 3.8397467016901365
Category	Term	Count	Genes	FDR
GOTERM_CC_FAT	GO:0005581~collagen trimer	21	COLEC12, COL18A1, CCBE1, COL16A1, DCN, COL1A1, C1QTNF3, COL3A1, COL1A2, COL4A2, COL5A1, COL4A1, COL6A2, C1QTNF6, COL5A3, COL5A2, COL6A1, COL8A2, COL6A3, COL8A1, EMILIN1	5.87663e-05
GOTERM_CC_FAT	GO:0098644~complex of collagen trimers	9	COL1A1, COL3A1, COL1A2, COL16A1, COL4A2, COL5A1, COL4A1, COL5A3, COL5A2	0.000835937
GOTERM_CC_FAT	GO:0005583~fibrillar collagen trimer	7	COL1A1, COL3A1, COL1A2, COL16A1, COL5A1, COL5A3, COL5A2	0.00164902
GOTERM_CC_FAT	GO:0098643~banded collagen fibril	7	COL1A1, COL3A1, COL1A2, COL16A1, COL5A1, COL5A3, COL5A2	0.00164902
GOTERM_CC_FAT	GO:0005588~collagen type V trimer	4	COL16A1, COL5A1, COL5A3, COL5A2	0.0229742
Annotation Cluster 18	Enrichment Score: 3.7361997904237283
Category	Term	Count	Genes	FDR
GOTERM_CC_FAT	GO:0005768~endosome	126	APP, STEAP3, TRIO, TFRC, CLSTN1, LAPTM4A, LAMP1, LAMP2, BSG, WLS, PLEKHJ1, SH3GLB1, CHID1, MAP2K1, ATG9B, PRKCD, ATG9A, ARRDC3, SLC11A2, ATP11B, SCAMP1, MFSD12, UNC13D, NISCH, SLC9A6, BIN1, EHBP1L1, SLC9A9, DENND6B, UHRF1BP1, TNIK, EPHA3, H2-D1, LRPAP1, RAB5B, PARM1, CALCRL, ABCB6, LPAR1, PSEN2, NDRG1, PLD3, NCSTN, TGOLN1, ATP6V0A2, PACSIN3, SLC38A9, PIP5K1C, APOE, SLC15A4, SPTBN2, TMEM184A, ABCA…	1.12967e-06
GOTERM_CC_FAT	GO:0044433~cytoplasmic vesicle part	114	SCARB2, STEAP3, SPARC, TFRC, KDELR1, GDE1, LAPTM4A, LAMP1, LAMP2, BSG, B2M, WLS, SCARA5, ATG9B, ATG9A, SLC11A2, ATP11B, SCAMP1, MFSD12, MFSD10, SYTL2, SLC9A6, BIN1, SLC9A9, KDELR2, KDELR3, H2-D1, PLA1A, LRPAP1, CEMIP, RAB5B, PARM1, TMED10, ABCB6, ABHD2, NDRG1, PLD3, NCSTN, SYNGR2, FLRT1, ATP6V0A2, SCAP, SLC38A9, PIP5K1C, APOE, SLC15A4, TMEM184A, ABCA2, CD164, ABCA5, WFS1, CAV1, ABCA7, NSG1, STAM,…	9.46345e-05
GOTERM_CC_FAT	GO:0010008~endosome membrane	60	STEAP3, TFRC, RNF13, SNX13, WDR44, LAPTM4A, LAMP1, LAMP2, CTSD, APPL2, WLS, SUN2, ATP6AP1, ATG9B, ATP6AP2, ATG9A, SLC11A2, ATP11B, SCAMP1, TMEM175, RHOB, SLC9A6, TMBIM1, SLC9A9, TMEM9, H2-D1, CD63, RAB5B, LEPROT, PARM1, ABCB6, FURIN, NDRG1, EGFR, PLD3, RNFT1, TMEM165, MICALL1, ERBB2, ATP6V0A2, SLC38A9, PIP5K1C, SLC15A4, ATP9A, TMEM184A, ABCA2, CD164, TMEM30A, ABCA5, SORT1, ABCA7, NSG1, STAM, IGF2…	0.00099527
GOTERM_CC_FAT	GO:0044440~endosomal part	62	STEAP3, TFRC, RNF13, SNX13, WDR44, LAPTM4A, LAMP1, LAMP2, CTSD, APPL2, WLS, SUN2, ATP6AP1, ATG9B, ATP6AP2, ATG9A, SLC11A2, ATP11B, SCAMP1, TMEM175, RHOB, SLC9A6, TMBIM1, SLC9A9, TMEM9, H2-D1, LRPAP1, CD63, RAB5B, LEPROT, PARM1, ABCB6, FURIN, NDRG1, EGFR, PLD3, RNFT1, TMEM165, MICALL1, ERBB2, ATP6V0A2, SLC38A9, PIP5K1C, APOE, SLC15A4, ATP9A, TMEM184A, ABCA2, CD164, TMEM30A, ABCA5, SORT1, ABCA7, NS…	0.00178279
GOTERM_CC_FAT	GO:0005769~early endosome	53	APP, RNF11, TRIO, TFRC, DYSF, SNX13, APPL2, WLS, PLEKHJ1, SH3GLB1, MAP2K1, ARRDC3, SLC11A2, ATP11B, RHOB, NISCH, BACE1, SLC9A6, SLC9A9, EPHA3, H2-D1, RAB5B, PARM1, LRP1, ABCB6, PSEN2, DERL1, CXCR4, FURIN, EGFR, PLD3, LRP6, RNFT1, TMEM165, SERPINB1A, NCSTN, ERBB2, APOE, SLC15A4, ATP9A, TMEM184A, TMEM30A, FZD5, SORT1, MIB2, ABCA7, NSG1, STAM, IGF2R, TPCN1, NUCB1, GPR107, ATP13A3	0.00518229
GOTERM_CC_FAT	GO:0031902~late endosome membrane	21	CD63, TMEM30A, RNF13, ABCA5, ABCB6, ATG9A, SLC11A2, NSG1, PLD3, RHOB, TMEM165, TMEM59, LAPTM4A, LAMP1, SNX14, MICALL1, LAMP2, SLC9A9, SLC38A9, TMEM9, ATP13A3	0.057037
GOTERM_CC_FAT	GO:0031901~early endosome membrane	21	TMEM184A, RAB5B, TMEM30A, ABCB6, SNX13, ATP11B, ABCA7, STAM, NSG1, EGFR, PLD3, TPCN1, RNFT1, TMEM165, SLC9A6, ATP13A3, SLC15A4, ATP9A, H2-D1, APPL2, WLS	0.238525
Annotation Cluster 19	Enrichment Score: 3.5039808095838496
Category	Term	Count	Genes	FDR
GOTERM_CC_FAT	GO:0044433~cytoplasmic vesicle part	114	SCARB2, STEAP3, SPARC, TFRC, KDELR1, GDE1, LAPTM4A, LAMP1, LAMP2, BSG, B2M, WLS, SCARA5, ATG9B, ATG9A, SLC11A2, ATP11B, SCAMP1, MFSD12, MFSD10, SYTL2, SLC9A6, BIN1, SLC9A9, KDELR2, KDELR3, H2-D1, PLA1A, LRPAP1, CEMIP, RAB5B, PARM1, TMED10, ABCB6, ABHD2, NDRG1, PLD3, NCSTN, SYNGR2, FLRT1, ATP6V0A2, SCAP, SLC38A9, PIP5K1C, APOE, SLC15A4, TMEM184A, ABCA2, CD164, ABCA5, WFS1, CAV1, ABCA7, NSG1, STAM,…	9.46345e-05
GOTERM_CC_FAT	GO:0012506~vesicle membrane	69	SCARB2, RYR1, HIP1, PTPRS, SPARC, KDELR1, GDE1, DYSF, ATP2A2, DBH, PKD2, RYR3, SLC2A8, SEC61A1, LAMP1, LAMP2, DSE, BSG, NCK2, TMED3, KIF1B, B2M, APPL2, SUN1, ATP6AP1, SCARA5, ATP6AP2, ATG9A, SCAMP1, MFSD12, MFSD10, SYTL2, BACE1, SLC5A6, BIN1, SLC9A9, VAMP1, KDELR2, KDELR3, VAMP2, H2-D1, PLA1A, RAB5B, CEMIP, SEC23A, TMED10, ABCB6, SYPL, ABHD2, USO1, FURIN, NCSTN, SYNGR2, FLRT1, SH3BP5, SCAP, DMD, …	0.00156087
GOTERM_CC_FAT	GO:0030659~cytoplasmic vesicle membrane	66	SCARB2, RYR1, HIP1, PTPRS, SPARC, KDELR1, GDE1, DYSF, DBH, PKD2, RYR3, SLC2A8, SEC61A1, LAMP1, LAMP2, DSE, BSG, TMED3, KIF1B, B2M, APPL2, SUN1, ATP6AP1, SCARA5, ATP6AP2, ATG9A, SCAMP1, MFSD12, MFSD10, SYTL2, BACE1, BIN1, SLC9A9, VAMP1, KDELR2, KDELR3, VAMP2, H2-D1, PLA1A, RAB5B, CEMIP, SEC23A, TMED10, ABCB6, SYPL, ABHD2, USO1, FURIN, NCSTN, SYNGR2, FLRT1, SH3BP5, SCAP, DMD, SLC12A2, TMEM184A, TME…	0.00178279
GOTERM_CC_FAT	GO:0030658~transport vesicle membrane	27	RAB5B, SEC23A, PTPRS, TMED10, SYPL, USO1, FURIN, DBH, SYNGR2, LAMP1, SCAP, DMD, TMEM184A, TMEM30A, ATP6AP1, WFS1, SEMA4C, ATP6AP2, ATP2B1, SCAMP1, SYT8, SLC4A8, SLC6A9, BIN1, VAMP1, PAM, VAMP2	0.126383
Annotation Cluster 20	Enrichment Score: 3.3864391561399283
Category	Term	Count	Genes	FDR
GOTERM_CC_FAT	GO:0045202~synapse	192	CYFIP2, APP, TRIO, SPARC, SERPINE2, ROGDI, CLSTN1, FAM107A, ENO2, IGF1R, CDH2, LAMP1, PALM, DAG1, ARL6IP5, ENPP1, PRKACA, SYNPO, PPFIA4, SLC16A3, PDK1, SH3GLB1, PNISR, CHRNB1, EPHA7, POSTN, MAP2K1, MEF2C, ACTN2, CACNA2D1, APLP2, PRKCD, ATG9A, WNT5A, ADAM10, SCRIB, UNC5C, SCAMP1, ANK1, GRIP2, CACNB1, SLC9A6, BIN1, DOK7, TNIK, TLN2, UTRN, ND2, OBSL1, EPHA3, CHRNA1, IGSF8, MACF1, RTN3, RAB5B, SDC2, …	1.85717e-06
GOTERM_CC_FAT	GO:0044456~synapse part	148	APP, TRIO, ROGDI, CLSTN1, ENO2, CDH2, LAMP1, PALM, DAG1, ARL6IP5, PRKACA, SYNPO, PPFIA4, SLC16A3, PDK1, SH3GLB1, PNISR, CHRNB1, EPHA7, MAP2K1, MEF2C, ACTN2, CACNA2D1, APLP2, PRKCD, ATG9A, WNT5A, ADAM10, SCRIB, SCAMP1, ANK1, GRIP2, CACNB1, SLC9A6, BIN1, TNIK, UTRN, ND2, EPHA3, CHRNA1, MACF1, RTN3, RAB5B, LPAR1, PSEN2, RTN4, ABR, NCSTN, SYNGR2, CACNA1S, PIP5K1C, APOE, SPTBN1, MARK2, SPTBN2, PRNP, X…	3.82585e-05
GOTERM_CC_FAT	GO:0098978~glutamatergic synapse	76	ITGB1, TRIO, HIP1, PTPRS, SPARC, ITGB5, ITGB3, GRIK5, CLSTN1, IGF1R, PPP3CA, MAP1LC3A, CDH2, DAG1, PRKACA, SYNPO, SPTAN1, PPFIA4, DLGAP4, EPHA7, MAP2K1, ACTN2, CACNA2D1, WNT5A, ADAM10, SCRIB, GRIP2, SIRT2, CACNB1, SLC9A6, ADORA2B, BIN1, CDH11, CANX, VAMP1, ITGA5, TNIK, ARHGEF2, DBN1, CAMK2B, LAMA5, RTN3, GRN, CAMK2A, NRXN3, LPAR1, PSEN2, NDRG1, RTN4, DRP2, ABR, PORCN, ABLIM3, CNR1, NCAM1, PIP5K1C…	0.00166501
GOTERM_CC_FAT	GO:0098794~postsynapse	95	ITGB1, APP, BMPR2, TRIO, HIP1, PTPRS, ITGB3, GRIK5, CLSTN1, PTPRF, PPP3CA, CDH2, PALM, PDE4B, NCK2, DAG1, PRKACA, SYNPO, SPTAN1, SLC16A3, PDK1, DLGAP4, CHRNB1, EPHA7, MAP2K1, MEF2C, DST, ACTN2, IFNGR1, CACNA2D1, APLP2, WNT5A, PRKCD, ATP6AP2, ADAM10, SCRIB, ANK1, GRIP2, CACNB1, CANX, ITGA5, TNIK, ARHGEF2, UTRN, SLC29A1, CRYAB, ND2, DBN1, CAMK2B, CHRNA1, MACF1, RTN3, NLGN2, LAMA2, CAMK2A, LPAR1, LR…	0.00602754
GOTERM_CC_FAT	GO:0099572~postsynaptic specialization	56	BMPR2, PTPRS, GRIK5, CLSTN1, PTPRF, CDH2, PALM, PDE4B, NCK2, SYNPO, SLC16A3, PDK1, DLGAP4, CHRNB1, EPHA7, MAP2K1, DST, ACTN2, IFNGR1, ADAM10, SCRIB, GRIP2, TNIK, ARHGEF2, CRYAB, ND2, DBN1, CAMK2B, CHRNA1, MACF1, RTN3, NLGN2, CAMK2A, LRP4, ATP1A1, RTN4, AKAP1, DRP2, NEURL1A, CHRND, ABR, DMD, PIP5K1C, CAMK2G, SPTBN1, CAP2, PRNP, BNIP3, SEMA4C, SORBS2, DCLK1, P2RX4, GLRB, SLC6A9, ADGRL1, CPEB3	0.0232756
GOTERM_CC_FAT	GO:0032279~asymmetric synapse	50	BMPR2, PTPRS, GRIK5, CLSTN1, PTPRF, CDH2, PALM, PDE4B, NCK2, SYNPO, SLC16A3, PDK1, EPHA7, MAP2K1, DST, ACTN2, IFNGR1, ADAM10, SCRIB, GRIP2, TNIK, ARHGEF2, CRYAB, ND2, DBN1, CAMK2B, MACF1, RTN3, CAMK2A, LRP4, ATP1A1, RTN4, DRP2, NEURL1A, ABR, DMD, PIP5K1C, CAMK2G, SPTBN1, CAP2, PRNP, BNIP3, SEMA4C, SORBS2, DCLK1, SLC4A8, P2RX4, SLC6A9, ADGRL1, CPEB3	0.0659358
GOTERM_CC_FAT	GO:0014069~postsynaptic density	49	BMPR2, PTPRS, GRIK5, CLSTN1, PTPRF, CDH2, PALM, PDE4B, NCK2, SYNPO, SLC16A3, PDK1, EPHA7, MAP2K1, DST, ACTN2, IFNGR1, ADAM10, SCRIB, GRIP2, TNIK, ARHGEF2, CRYAB, ND2, DBN1, CAMK2B, MACF1, RTN3, CAMK2A, LRP4, ATP1A1, RTN4, DRP2, NEURL1A, ABR, DMD, PIP5K1C, CAMK2G, SPTBN1, CAP2, PRNP, BNIP3, SEMA4C, SORBS2, DCLK1, P2RX4, SLC6A9, ADGRL1, CPEB3	0.0776827
GOTERM_CC_FAT	GO:0098984~neuron to neuron synapse	50	BMPR2, PTPRS, GRIK5, CLSTN1, PTPRF, CDH2, PALM, PDE4B, NCK2, SYNPO, SLC16A3, PDK1, EPHA7, MAP2K1, DST, ACTN2, IFNGR1, ADAM10, SCRIB, GRIP2, TNIK, ARHGEF2, CRYAB, ND2, DBN1, CAMK2B, MACF1, RTN3, CAMK2A, LRP4, ATP1A1, RTN4, DRP2, NEURL1A, ABR, DMD, PIP5K1C, CAMK2G, SPTBN1, CAP2, PRNP, BNIP3, SEMA4C, SORBS2, DCLK1, SLC4A8, P2RX4, SLC6A9, ADGRL1, CPEB3	0.0780896
B)
Annotation Cluster 1	Enrichment Score: 35.26810216248974
Category	Term	Count	Genes	FDR
GOTERM_CC_FAT	GO:0005694~chromosome	208	ERCC6L, ZWILCH, RRP1, HJURP, BUB1B, YEATS4, NUCKS1, SMC6, MKI67, SMC4, ACTB, RRP8, SMC2, FBL, SMCHD1, EME1, TRIM28, BASP1, DPF1, RUVBL1, NUSAP1, HIST1H2AD, BANF1, FAAP100, TMPO, HMGN1, SMARCC1, HIST1H2AO, KDM2A, HIST1H2AN, IST1, DDX11, USP3, NSMCE2, TINF2, NSMCE1, HUS1, RUNX3, KNSTRN, RUNX2, CFDP1, NCL, GRWD1, HIST2H4, TIMELESS, CCDC86, FLYWCH1, ASF1B, SET, CDCA2, CDCA5, CDCA8, NCAPG, BAZ2A, WDR6…	4.09523e-48
GOTERM_CC_FAT	GO:0044427~chromosomal part	177	ERCC6L, ZWILCH, HJURP, BUB1B, YEATS4, NUCKS1, SMC6, MKI67, SMC4, ACTB, RRP8, SMC2, SMCHD1, TRIM28, EME1, BASP1, DPF1, RUVBL1, HIST1H2AD, BANF1, TMPO, FAAP100, HMGN1, HIST1H2AO, SMARCC1, KDM2A, HIST1H2AN, IST1, USP3, DDX11, NSMCE2, TINF2, NSMCE1, HUS1, RUNX3, KNSTRN, RUNX2, CFDP1, HIST2H4, TIMELESS, FLYWCH1, ASF1B, SET, CDCA5, CDCA8, NCAPG, WDR61, BAZ2A, GATA3, SKA1, ORC5, RAD51AP1, CCNB1, ORC6, C…	2.40862e-39
GOTERM_CC_FAT	GO:0000775~chromosome, centromeric region	80	ERCC6L, ZWILCH, SUV39H1, PINX1, HJURP, BUB1B, SMC6, CTCF, MKI67, SMC4, ACTB, NUDCD2, MIS18BP1, SIN3A, NUF2, HIST1H2AD, SPDL1, HELLS, HIST1H2AO, SMARCC1, HIST1H2AN, ACTL6A, NSMCE1, DYNLL1, RANGAP1, BAZ1B, KNSTRN, CFDP1, HIST2H4, BIRC5, KIF2C, FLYWCH1, CDCA8, NCAPG, TTK, CENPA, AURKB, SKA1, CCNB1, CHRAC1, ORC2, BUB3, CENPT, CENPU, CENPV, CENPW, SPAG5, CBX3, PLK1, ZWINT, NDC80, CENPE, CENPF, CENPH, …	2.89006e-39
GOTERM_CC_FAT	GO:0098687~chromosomal region	93	ERCC6L, FEN1, ZWILCH, PPP1R10, SUV39H1, PINX1, HJURP, DPY30, BUB1B, SMC6, CTCF, MKI67, SMC4, ACTB, SMCHD1, NUDCD2, MIS18BP1, SIN3A, NUF2, HIST1H2AD, SPDL1, HELLS, HIST1H2AO, SMARCC1, HIST1H2AN, ACTL6A, NSMCE2, TINF2, NSMCE1, DYNLL1, RANGAP1, BAZ1B, KNSTRN, CFDP1, HIST2H4, BIRC5, KIF2C, FLYWCH1, CDCA8, NCAPG, TTK, CENPA, AURKB, SKA1, RAD51AP1, CCNB1, CHRAC1, ORC2, GAR1, BUB3, CENPT, CENPU, CENPV, …	9.58186e-37
GOTERM_CC_FAT	GO:0000785~chromatin	101	CITED2, PPP1R10, SUV39H1, HMGB2, YEATS4, NUCKS1, WDR43, ACTB, RRP8, SMC2, CHAF1B, CHAF1A, TRIM28, EME1, BASP1, SIN3A, DPF1, RUVBL1, HIST1H2AD, BANF1, TMPO, FAAP100, HMGN1, NELFE, HELLS, PRMT5, HIST1H2AO, SMARCC1, KDM2A, HIST1H2AN, IST1, USP3, DDX11, ACTL6A, HIST2H2BB, KIF22, BAZ1B, RUNX3, RUNX2, UCHL5, SFPQ, CFDP1, HIST2H4, TCP1, TIMELESS, FLYWCH1, MCM2, ASF1B, SET, PCNA, NUFIP1, WBP2, UHRF1, CDC…	6.86311e-21
GOTERM_CC_FAT	GO:0000776~kinetochore	43	ERCC6L, ZWILCH, PINX1, HJURP, BUB1B, TTK, CENPA, ACTB, AURKB, SKA1, CCNB1, NUDCD2, SIN3A, ORC2, NUF2, BUB3, SPDL1, CENPT, CENPU, SMARCC1, CENPV, CENPW, SPAG5, PLK1, ACTL6A, DYNLL1, RANGAP1, KNSTRN, ZWINT, NDC80, CENPE, CENPF, CFDP1, CENPH, CENPK, BIRC5, KIF2C, CENPN, CENPO, SPC24, SPC25, MAD2L1, NUP37	6.21559e-18
Annotation Cluster 2	Enrichment Score: 19.021613235560764
Category	Term	Count	Genes	FDR
GOTERM_CC_FAT	GO:0061638~CENP-A containing chromatin	23	HIST1H2AO, HIST1H2AN, HIST2H4, HIST1H2AD, CENPA	2.59026e-25
GOTERM_CC_FAT	GO:0043505~CENP-A containing nucleosome	23	HIST1H2AO, HIST1H2AN, HIST2H4, HIST1H2AD, CENPA	2.59026e-25
GOTERM_CC_FAT	GO:0034506~chromosome, centromeric core domain	23	HIST1H2AO, HIST1H2AN, HIST2H4, HIST1H2AD, CENPA	1.79956e-24
GOTERM_CC_FAT	GO:0032993~protein-DNA complex	49	MCM7, PRIM1, YEATS4, CENPA, ACTB, POLD3, CDC45, RUVBL1, HIST1H2AD, POLE, SUZ12, GINS1, GINS2, HIST1H2AO, NPM1, HIST1H2AN, EYA1, WDR18, ACTL6A, TINF2, GINS4, RPA1, HMGA2, RPA2, HIST2H2BB, SP1, HIST2H4, MCM3, MCM5, MCM6, MCM2	2.65917e-14
GOTERM_CC_FAT	GO:0044815~DNA packaging complex	32	HIST1H2AO, HIST1H2AN, ACTL6A, NCAPG2, HIST2H2BB, NCAPG, YEATS4, CENPA, SMC4, ACTB, SMC2, HIST2H4, RUVBL1, HIST1H2AD	2.80556e-10
GOTERM_CC_FAT	GO:0000786~nucleosome	28	HIST1H2AO, HIST1H2AN, HIST2H4, ACTL6A, RUVBL1, HIST1H2AD, HIST2H2BB, YEATS4, CENPA, ACTB	3.21465e-08
Annotation Cluster 3	Enrichment Score: 13.022268806137209
Category	Term	Count	Genes	FDR
GOTERM_CC_FAT	GO:0005819~spindle	66	PYCRL, PINX1, HSPB1, BUB1B, KIF11, SMC6, NUBP2, CDC20, TUBB5, NUDCD2, NUSAP1, TOPBP1, FBXO5, SPDL1, EMD, CDK5RAP2, CKAP2L, DDX11, NSMCE1, VRK1, HAUS6, KIF22, DYNLL1, TUBG1, RANGAP1, KNSTRN, ASPM, ESPL1, BIRC5, KIF2C, KIF20A, KIF20B, MAPRE1, ROCK2, CDCA8, CAPG, TTK, AAAS, AURKB, SKA1, AURKA, CCNB1, RACGAP1, RPS3, POC1B, ECT2, PLK4, CENPV, NPM1, SPAG5, CBX3, PLK1, CDC6, TUBB4B, SHCBP1, MAD2L2, TPX2…	1.21435e-14
GOTERM_CC_FAT	GO:0072686~mitotic spindle	38	PYCRL, CAPG, KIF11, SMC6, AAAS, AURKB, SKA1, AURKA, TUBB5, NUDCD2, RACGAP1, NUSAP1, RPS3, ECT2, CDK5RAP2, SPAG5, CKAP2L, PLK1, NSMCE1, HAUS6, KIF22, CDC6, DYNLL1, TUBB4B, TUBG1, RANGAP1, KNSTRN, CENPE, ASPM, TPX2, KIF18B, ESPL1, PRC1, TACC3, CDK1, KIF20B, MAPRE1, MAD2L1	5.07823e-12
GOTERM_CC_FAT	GO:0000922~spindle pole	34	ROCK2, KIF11, SMC6, AAAS, AURKB, AURKA, NUBP2, CDC20, CCNB1, NUDCD2, POC1B, TOPBP1, SPDL1, EMD, CDK5RAP2, PLK4, NPM1, SPAG5, CKAP2L, DDX11, PLK1, NSMCE1, CDC6, TUBG1, KNSTRN, ASPM, TPX2, CENPF, PRC1, TACC3, KIF20B, MAPRE1, CALM1, MAD2L1	6.24338e-10
Annotation Cluster 4	Enrichment Score: 12.96787675168077
Category	Term	Count	Genes	FDR
GOTERM_CC_FAT	GO:0044391~ribosomal subunit	55	RPL5, RPL34, RPLP1, RPL10A, RPL8, ZCCHC17, MRPL34, MRPL35, RPS4X, RPS15, RPL7A, RPS14, RPS17, RPS16, RPL36, RPL35, RPLP2, MRPL9, RPL37, RPS11, MRPS27, RPL21, MRPS25, MRPS2, RPSA, MRPL47, MRPL45, MRPS7, MRPS6, MRPL46, RPL7L1, RPL37A, UBA52, RPL28, DAP3, RPL10, MRPL19, MRPL16, MRPL14, MRPL12, MRPL54, MRPL20, RPS15A, RPS3, RPS2, RPS27A, NPM1, RPL41, LARP4, MRPL22, MRPL30, RPS28, RPS29, FAU	2.10478e-22
GOTERM_CC_FAT	GO:0005840~ribosome	59	RPL5, RPL34, RPLP1, RPL10A, RPL8, ZCCHC17, MRPL34, MRPL35, RPS4X, RPS15, RPL7A, RPS14, RPS17, RPS16, RPL36, RPL35, RPLP2, MRPL9, RPL37, RPS11, MRPS27, RPL21, MRPS25, MRPS2, RPSA, MRPL47, MRPL45, MRPS7, MRPS6, MRPL46, RPL7L1, RPL37A, UBA52, RPL28, DAP3, RPL10, MRPL19, MRPL16, MRPL14, HSPA14, MRPL12, MRPL54, MRPL20, RPS15A, RPS3, RPS2, RPS27A, ABCF1, NPM1, RPL41, LARP4, MRPL22, MRPL30, RPS28, RPS29…	1.27444e-21
GOTERM_CC_FAT	GO:0030529~intracellular ribonucleoprotein complex	127	POP5, RPL5, POP1, RPL34, RPP30, RRP1, TTF2, RPL8, RPL10A, ACTB, EDC3, RPS15, FBL, RPS14, LGALS3, RPS17, RPS16, TUBB5, SNRPD2, SNRPD1, MAGOH, RPL36, RPL35, SNRPD3, RPL37, RPS11, TXNL4A, MBNL1, RPL21, USP3, RPSA, SRRM1, PRPF4, DKC1, NCL, SARNP, PRPF3, RPL7L1, CLNS1A, NHP2, SNRPG, SNRPE, SNRPC, UBA52, RPL28, DAP3, SF1, SNRPB, MRPL19, UTP23, MRPL16, MRPL14, MRPL12, NOP9, MRPL20, GAR1, SMN1, HSPA8, RP…	2.3071e-21
GOTERM_CC_FAT	GO:1990904~ribonucleoprotein complex	133	POP5, RPL5, POP1, RPL34, RPP30, RRP1, PHAX, TTF2, RPL8, RPL10A, ACTB, EDC3, RPS15, FBL, RPS14, LGALS3, RPS17, RPS16, TUBB5, SNRPD2, SNRPD1, RUVBL1, MAGOH, RPL36, RPL35, SNRPD3, RPL37, RPS11, TXNL4A, MBNL1, RPL21, USP3, RPSA, SRRM1, PRPF4, DKC1, NCL, SARNP, PRPF3, RPL7L1, CLNS1A, NHP2, SNRPG, SNRPE, SNRPC, UBA52, RPL28, DAP3, SF1, SNRPB, MEPCE, MRPL19, UTP23, MRPL16, MRPL14, MRPL12, NOP9, MRPL20, …	7.67234e-21
GOTERM_CC_FAT	GO:0022626~cytosolic ribosome	34	RPL5, RPL10, RPL34, RPLP1, RPL8, ZCCHC17, RPL10A, RPS4X, RPS15, RPS14, RPL7A, RPS17, RPS15A, RPS16, RPL36, RPS3, RPLP2, RPL35, RPS2, RPL37, RPS11, RPS27A, RPL41, RPL21, RPSA, LARP4, RPS28, RPS29, RPL7L1, RPL37A, FAU, RPL28, UBA52	1.00811e-14
GOTERM_CC_FAT	GO:0015934~large ribosomal subunit	34	RPL5, RPL10, RPL34, RPLP1, MRPL19, MRPL16, MRPL14, RPL8, MRPL12, ZCCHC17, MRPL34, RPL10A, MRPL35, MRPL54, MRPL20, RPL7A, RPL36, RPLP2, RPL35, RPL37, MRPL9, NPM1, RPL41, RPL21, MRPL47, MRPL45, MRPL46, MRPL22, MRPL30, RPL7L1, RPL37A, RPL28, UBA52	9.22386e-14
GOTERM_CC_FAT	GO:0044445~cytosolic part	46	RPL5, RPL10, RPL34, RPLP1, IDE, RPL8, ZCCHC17, RPL10A, RPS4X, RPS15, RPS14, RPL7A, RPS17, RPS15A, RPS16, CASP3, RPL36, RPS3, RPLP2, RPL35, RIPK1, RPS2, RPL37, RPS11, RPS27A, CCT3, HSPA8, MARCKSL1, RRM1, RPL41, RRM2, RPL21, RPSA, LARP4, UCHL5, RPS28, RPS29, RPL7L1, BOLA3, RPL37A, TCP1, FAU, FXN, RPL28, UBA52	2.82863e-09
GOTERM_CC_FAT	GO:0015935~small ribosomal subunit	23	NPM1, MRPS27, MRPS25, MRPS2, RPSA, MRPS7, LARP4, MRPS6, RPS4X, RPS15, RPS14, RPS17, RPS28, RPS15A, RPS16, RPS29, RPS3, RPS2, FAU, RPS11, RPS27A, UBA52, DAP3	4.41405e-09
GOTERM_CC_FAT	GO:0022625~cytosolic large ribosomal subunit	19	RPL5, RPL41, RPL10, RPL21, RPLP1, RPL34, RPL8, RPL10A, ZCCHC17, RPL7A, RPL7L1, RPL37A, RPL36, RPLP2, RPL35, RPL37, RPL28, UBA52	7.49942e-08
GOTERM_CC_FAT	GO:0022627~cytosolic small ribosomal subunit	16	RPSA, LARP4, RPS4X, RPS15, RPS14, RPS17, RPS28, RPS15A, RPS16, RPS29, RPS3, RPS2, FAU, RPS11, RPS27A, UBA52	1.42452e-07
GOTERM_CC_FAT	GO:0000313~organellar ribosome	20	MRPS27, MRPS25, MRPL19, MRPL16, MRPS2, MRPL47, MRPL14, MRPS7, MRPL34, MRPL12, MRPL45, MRPL46, MRPL35, MRPS6, MRPL54, MRPL22, MRPL30, MRPL20, MRPL9, DAP3	2.19196e-06
GOTERM_CC_FAT	GO:0005761~mitochondrial ribosome	20	MRPS27, MRPS25, MRPL19, MRPL16, MRPS2, MRPL47, MRPL14, MRPS7, MRPL34, MRPL12, MRPL45, MRPL46, MRPL35, MRPS6, MRPL54, MRPL22, MRPL30, MRPL20, MRPL9, DAP3	2.19196e-06
GOTERM_CC_FAT	GO:0000315~organellar large ribosomal subunit	14	MRPL19, MRPL16, MRPL47, MRPL14, MRPL34, MRPL12, MRPL45, MRPL46, MRPL35, MRPL54, MRPL22, MRPL30, MRPL20, MRPL9	5.711e-05
GOTERM_CC_FAT	GO:0005762~mitochondrial large ribosomal subunit	14	MRPL19, MRPL16, MRPL47, MRPL14, MRPL34, MRPL12, MRPL45, MRPL46, MRPL35, MRPL54, MRPL22, MRPL30, MRPL20, MRPL9	5.711e-05
Annotation Cluster 5	Enrichment Score: 11.60677009279945
Category	Term	Count	Genes	FDR
GOTERM_CC_FAT	GO:0015630~microtubule cytoskeleton	136	CCNF, BUB1B, PHAX, SMC6, NUBP1, ACTG2, NUBP2, TPGS2, CDC20, TUBB5, STMN1, NUSAP1, CIR1, FBXO5, GTSE1, CDK5RAP2, MAP2K2, IST1, DDX11, NSMCE1, VRK1, KNSTRN, CCNE2, FRMD8, CCNE1, KIF20A, KIF20B, EZR, FKBP4, CDCA8, AK6, AAAS, SKA1, CCNB2, CCNB1, HSPH1, RACGAP1, DPP9, ORC2, ECT2, PEA15A, PLK4, HSPA8, ANKRD26, CBX3, PLK1, CDC6, TBCA, NDC80, TPX2, IFT22, CDK6, KIF18B, TRP53, DLG5, SASS6, CDK1, IFT27, AT…	2.06099e-13
GOTERM_CC_FAT	GO:0005813~centrosome	78	TTC26, CETN2, CEP164, CCNF, CBY1, PHAX, NUBP1, NUBP2, CDC20, ACTR1A, SENP5, CIR1, EMD, CEP290, CEP55, CDK5RAP2, IST1, CKAP2L, DDX11, LRRC49, HAUS6, DYNLL1, TUBG1, KNSTRN, NME1, ASPM, ESPL1, CCNE2, FRMD8, CCNE1, TCP1, MCM3, BIRC5, KIF2C, KIF20B, MAPRE1, RAPGEF6, DTL, PCNA, ROCK2, CAPG, AAAS, AK6, AURKB, SKA1, GNAI1, AURKA, CCNB2, IFT74, CCNB1, CDC45, ORC2, MVB12A, E2F1, POC1B, CCDC77, PLK4, RANBP1…	8.32025e-10
GOTERM_CC_FAT	GO:0005815~microtubule organizing center	88	TTC26, CETN2, CCDC124, CEP164, CCNF, CBY1, PHAX, NUBP1, NUBP2, CDC20, ACTR1A, NUDCD2, SENP5, CIR1, TOPBP1, SPDL1, EMD, CEP290, CEP55, CDK5RAP2, IST1, CKAP2L, DDX11, LRRC49, HAUS6, DYNLL1, TUBG1, KNSTRN, NME1, ASPM, ESPL1, CCNE2, FRMD8, CCNE1, TCP1, MCM3, BIRC5, KIF2C, KIF20B, MAPRE1, EZR, RAPGEF6, DTL, MCPH1, PCNA, ROCK2, CAPG, AAAS, AK6, AURKB, SKA1, GNAI1, AURKA, CCNB2, IFT74, CCNB1, PAK1, CDC4…	2.67468e-09
Annotation Cluster 6	Enrichment Score: 6.821076785105271
Category	Term	Count	Genes	FDR
GOTERM_CC_FAT	GO:0000777~condensed chromosome kinetochore	11	CENPE, CENPF, CCNB1, PLK1, ORC2, BUB1B, SPDL1, CENPO, CENPA, SKA1, NDC80	7.68521e-07
GOTERM_CC_FAT	GO:0000779~condensed chromosome, centromeric region	14	CBX3, PLK1, BUB1B, NCAPG, CENPA, SKA1, AURKB, NDC80, CENPE, CENPF, CCNB1, ORC2, SPDL1, CENPO	8.81438e-07
GOTERM_CC_FAT	GO:0000940~condensed chromosome outer kinetochore	8	CENPE, CENPF, CCNB1, PLK1, BUB1B, SPDL1, SKA1, NDC80	2.09816e-05
Annotation Cluster 7	Enrichment Score: 5.972725110382253
Category	Term	Count	Genes	FDR
GOTERM_CC_FAT	GO:0097526~spliceosomal tri-snRNP complex	15	LSM5, LSM3, LSM2, SART1, PRPF4, LSM8, LSM6, SNRPD2, SNRPD1, PRPF3, SNRPG, SNRPE, SNRPD3, TXNL4A, SNRPB	1.22785e-08
GOTERM_CC_FAT	GO:0046540~U4/U6 x U5 tri-snRNP complex	15	LSM5, LSM3, LSM2, SART1, PRPF4, LSM8, LSM6, SNRPD2, SNRPD1, PRPF3, SNRPG, SNRPE, SNRPD3, TXNL4A, SNRPB	1.22785e-08
GOTERM_CC_FAT	GO:0030532~small nuclear ribonucleoprotein complex	20	LARP7, LSM5, LSM3, LSM2, SART1, PRPF4, LSM8, LSM6, PHF5A, SNRPD2, SNRPD1, PRPF3, SNRPG, LUC7L3, SNRPE, SNRPB2, SNRPD3, TXNL4A, SNRPC, SNRPB	1.26032e-08
GOTERM_CC_FAT	GO:0097525~spliceosomal snRNP complex	19	LSM5, LSM3, LSM2, SART1, PRPF4, LSM8, LSM6, PHF5A, SNRPD2, SNRPD1, PRPF3, SNRPG, LUC7L3, SNRPE, SNRPB2, SNRPD3, TXNL4A, SNRPC, SNRPB	1.39046e-08
GOTERM_CC_FAT	GO:0071005~U2-type precatalytic spliceosome	17	LSM5, LSM3, LSM2, SART1, PRPF4, LSM8, LSM6, PHF5A, SNRPD2, SNRPD1, PRPF3, SNRPG, SNRPE, SNRPB2, SNRPD3, TXNL4A, SNRPB	3.51265e-08
GOTERM_CC_FAT	GO:0005681~spliceosomal complex	35	YBX1, DDX41, TTF2, SART1, LGALS3, SNRPD2, SNRPD1, MAGOH, SNRPB2, SNRPD3, TXNL4A, SMNDC1, HSPA8, HNRNPA3, CCDC12, LSM5, LSM3, SRRM1, LSM2, PRPF4, LSM8, LSM6, PHF5A, PRPF3, NCL, CLNS1A, FRG1, SNRPG, LUC7L3, SNRPE, HNRNPC, PABPC1, SNRPC, SF1, SNRPB	3.51265e-08
GOTERM_CC_FAT	GO:0071011~precatalytic spliceosome	17	LSM5, LSM3, LSM2, SART1, PRPF4, LSM8, LSM6, PHF5A, SNRPD2, SNRPD1, PRPF3, SNRPG, SNRPE, SNRPB2, SNRPD3, TXNL4A, SNRPB	5.92868e-08
GOTERM_CC_FAT	GO:0005684~U2-type spliceosomal complex	20	CCDC12, LSM5, LSM3, LSM2, SART1, PRPF4, LSM8, LSM6, PHF5A, SNRPD2, SNRPD1, PRPF3, SNRPG, LUC7L3, SNRPE, SNRPB2, SNRPD3, TXNL4A, SNRPC, SNRPB	2.55393e-06
GOTERM_CC_FAT	GO:0034709~methylosome	8	PRMT5, SNRPD2, SNRPD1, CLNS1A, SNRPG, SNRPE, SNRPD3, SNRPB	1.1536e-05
GOTERM_CC_FAT	GO:0005685~U1 snRNP	9	SNRPD2, SNRPD1, SNRPG, LUC7L3, SNRPE, SNRPB2, SNRPD3, SNRPC, SNRPB	1.89002e-05
GOTERM_CC_FAT	GO:0034719~SMN-Sm protein complex	8	SNRPD2, SNRPD1, SNRPG, SNRPE, GEMIN7, SMN1, SNRPD3, SNRPB	5.82817e-05
GOTERM_CC_FAT	GO:0071013~catalytic step 2 spliceosome	17	HNRNPA3, DDX41, LSM3, LSM2, SRRM1, SART1, SNRPD2, SNRPD1, FRG1, MAGOH, SNRPG, SNRPE, SNRPB2, SNRPD3, HNRNPC, PABPC1, SNRPB	0.000295695
GOTERM_CC_FAT	GO:0005687~U4 snRNP	6	SNRPD2, SNRPD1, SNRPG, SNRPE, SNRPD3, SNRPB	0.000567904
GOTERM_CC_FAT	GO:0005686~U2 snRNP	8	PHF5A, SNRPD2, SNRPD1, SNRPG, SNRPE, SNRPB2, SNRPD3, SNRPB	0.000567951
GOTERM_CC_FAT	GO:0005682~U5 snRNP	7	SNRPD2, SNRPD1, SNRPG, SNRPE, SNRPD3, TXNL4A, SNRPB	0.000657783
GOTERM_CC_FAT	GO:0034715~pICln-Sm protein complex	5	SNRPD2, SNRPD1, CLNS1A, SNRPE, SNRPD3	0.00155786
GOTERM_CC_FAT	GO:0005689~U12-type spliceosomal complex	8	PHF5A, SNRPD2, SNRPD1, SNRPG, SNRPE, YBX1, SNRPD3, SNRPB	0.00206936
GOTERM_CC_FAT	GO:0034708~methyltransferase complex	14	SUZ12, PRMT5, DPY30, SNRPD2, SNRPD1, CLNS1A, TRMT6, RUVBL1, SNRPG, SNRPE, TRIM37, SNRPD3, EZH2, SNRPB	0.0185986
GOTERM_CC_FAT	GO:0071007~U2-type catalytic step 2 spliceosome	7	SNRPD2, SNRPD1, SNRPG, SNRPE, SNRPB2, SNRPD3, SNRPB	0.0219224
GOTERM_CC_FAT	GO:0005683~U7 snRNP	4	SNRPG, SNRPE, SNRPD3, SNRPB	0.0221661
Annotation Cluster 8	Enrichment Score: 5.383109249264273
Category	Term	Count	Genes	FDR
GOTERM_CC_FAT	GO:0005759~mitochondrial matrix	48	ARHGAP11A, LRRC59, ACAA2, MRPL19, NUDT1, MRPL16, MRPL14, MRPL12, TYMS, MRPL34, MRPL35, MRPL54, HSPD1, MRPL20, MYG1, CCNB1, OXCT1, C1QBP, PRDX1, PDK4, RPS3, PDK3, ME2, MRPL9, GSTK1, FDPS, ACOT7, MRPS27, MRPS25, IDH3G, MRPS2, MRPL47, GLRX2, MRPL45, MRPS7, HSPE1, MRPL46, MRPS6, MRPL22, MRPL30, DHFR, RAD51, CLPP, TRP53, BOLA3, FDX1, CDK1, DAP3	3.51265e-08
GOTERM_CC_FAT	GO:0005761~mitochondrial ribosome	20	MRPS27, MRPS25, MRPL19, MRPL16, MRPS2, MRPL47, MRPL14, MRPS7, MRPL34, MRPL12, MRPL45, MRPL46, MRPL35, MRPS6, MRPL54, MRPL22, MRPL30, MRPL20, MRPL9, DAP3	2.19196e-06
GOTERM_CC_FAT	GO:0000313~organellar ribosome	20	MRPS27, MRPS25, MRPL19, MRPL16, MRPS2, MRPL47, MRPL14, MRPS7, MRPL34, MRPL12, MRPL45, MRPL46, MRPL35, MRPS6, MRPL54, MRPL22, MRPL30, MRPL20, MRPL9, DAP3	2.19196e-06
GOTERM_CC_FAT	GO:0031967~organelle envelope	107	ACAA2, TAMM41, NUDT1, PEBP1, YEATS4, AQP1, LGALS3, TUBB5, SCP2, CCND1, PDK4, BANF1, TRIM27, TXNL4A, TMPO, GSTK1, IST1, GCAT, GPD2, FDX1, VDAC3, LETMD1, DAP3, LRRC59, MRPL19, MRPL16, AK2, COX7A2, MRPL14, AAAS, MRPL12, TIMM50, MRPL20, LDHB, BRIP1, COX10, LYN, FIS1, PRELID1, UBE2I, CBX3, DNAJC15, MRPL22, DHFR, MRPL30, SFXN1, CALM1, NXT1, CETN2, YBX1, MRPL34, MRPL35, ATP5G1, LMNB1, SCRN1, MLX, PRKG2,…	3.62139e-06
GOTERM_CC_FAT	GO:0031975~envelope	107	ACAA2, TAMM41, NUDT1, PEBP1, YEATS4, AQP1, LGALS3, TUBB5, SCP2, CCND1, PDK4, BANF1, TRIM27, TXNL4A, TMPO, GSTK1, IST1, GCAT, GPD2, FDX1, VDAC3, LETMD1, DAP3, LRRC59, MRPL19, MRPL16, AK2, COX7A2, MRPL14, AAAS, MRPL12, TIMM50, MRPL20, LDHB, BRIP1, COX10, LYN, FIS1, PRELID1, UBE2I, CBX3, DNAJC15, MRPL22, DHFR, MRPL30, SFXN1, CALM1, NXT1, CETN2, YBX1, MRPL34, MRPL35, ATP5G1, LMNB1, SCRN1, MLX, PRKG2,…	3.63842e-06
GOTERM_CC_FAT	GO:0044429~mitochondrial part	85	ARHGAP11A, ACAA2, TAMM41, NUDT1, PEBP1, MRPL34, MRPL35, ATP5G1, LGALS3, SCP2, C1QBP, PDK4, PDK3, ME2, MRPL9, BOK, COX8A, GSTK1, ACOT7, MRPS27, ANXA1, MRPS25, MRPS2, MRPL47, GLRX2, MRPL45, MRPS7, MRPS6, MRPL46, GCAT, NIPSNAP1, NME1, NDUFS6, CLPP, BOLA3, GPD2, FDX1, VDAC3, SLC25A10, LETMD1, DAP3, LRRC59, MRPL19, MRPL16, AK2, COX7A2, MRPL14, UQCR10, TYMS, MRPL12, MRPL54, HSPD1, TIMM50, MRPL20, LDHB,…	4.08597e-05
GOTERM_CC_FAT	GO:0005743~mitochondrial inner membrane	51	ACAA2, TAMM41, MRPL34, MRPL35, ATP5G1, LGALS3, PDK4, MRPL9, BOK, COX8A, GSTK1, MRPS27, MRPS25, MRPS2, MRPL47, MRPL45, MRPS7, MRPS6, MRPL46, GCAT, NIPSNAP1, NDUFS6, GPD2, FDX1, VDAC3, SLC25A10, LETMD1, DAP3, MRPL19, MRPL16, AK2, COX7A2, MRPL14, UQCR10, TYMS, MRPL12, MRPL54, HSPD1, TIMM50, MRPL20, LDHB, RPS3, ROMO1, LYN, CYB5B, MTX1, DNAJC15, MRPL22, DHFR, MRPL30, SFXN1	0.000271016
GOTERM_CC_FAT	GO:0019866~organelle inner membrane	56	ACAA2, TAMM41, MRPL34, MRPL35, ATP5G1, LMNB1, LGALS3, PDK4, MRPL9, EMD, TMPO, BOK, COX8A, GSTK1, MRPS27, MRPS25, MRPS2, MRPL47, MRPL45, MRPS7, MRPS6, MRPL46, GCAT, NIPSNAP1, NDUFS6, GPD2, FDX1, VDAC3, SLC25A10, LETMD1, DAP3, MRPL19, MRPL16, AK2, COX7A2, MRPL14, UQCR10, TYMS, AAAS, MRPL12, MRPL54, HSPD1, TIMM50, MRPL20, LDHB, RPS3, ROMO1, LYN, CYB5B, MTX1, DNAJC15, MRPL22, DHFR, MRPL30, SFXN1, NUP…	0.000404914
GOTERM_CC_FAT	GO:0005739~mitochondrion	133	ACAA2, TAMM41, RPL34, HJURP, NUDT1, PEBP1, RPL10A, RPS14, LGALS3, SCP2, PDK4, PDK3, GSTK1, STARD4, MAP2K2, ACOT7, LIG1, TRNT1, GCAT, ACLY, BOLA3, CLPP, GPD2, FDX1, VDAC3, LETMD1, FKBP4, DAP3, ATP6V1A, LRRC59, SHMT1, MRPL19, MRPL16, AK2, COX7A2, MRPL14, MRPL12, ACAT2, TIMM50, MRPL20, PRDX2, LDHB, MYG1, CCNB1, PRDX1, RIPK1, COX10, LYN, FDPS, FIS1, PRELID1, IDH1, PYCR2, DNAJC15, MCAT, PRDX6, MRPL22,…	0.00137204
GOTERM_CC_FAT	GO:0031966~mitochondrial membrane	62	ACAA2, TAMM41, PEBP1, MRPL34, MRPL35, ATP5G1, LGALS3, SCP2, PDK4, MRPL9, BOK, COX8A, GSTK1, MRPS27, ANXA1, MRPS25, MRPS2, MRPL47, MRPL45, MRPS7, MRPS6, MRPL46, GCAT, NIPSNAP1, NME1, NDUFS6, GPD2, FDX1, VDAC3, SLC25A10, LETMD1, DAP3, MRPL19, MRPL16, AK2, COX7A2, MRPL14, UQCR10, TYMS, MRPL12, MRPL54, HSPD1, TIMM50, MRPL20, LDHB, RPS3, ROMO1, BID, COX10, LYN, CYB5B, FIS1, TIGAR, MTX1, DNAJC15, MRPL2…	0.00238718
GOTERM_CC_FAT	GO:0005635~nuclear envelope	44	LRRC59, NXT1, CETN2, NUDT1, RNF6, YEATS4, YBX1, AAAS, LMNB1, AQP1, BRIP1, PAK1, TUBB5, CCND1, SCRN1, MLX, PRKG2, BANF1, TRIM27, TXNL4A, EMD, BOK, TMPO, ABCF1, RANBP1, RRM1, CENPV, RRM2, UBE2I, CBX3, IST1, GSTO1, MYOF, RANGAP1, SENP1, GCHFR, CENPF, NUP50, RASA1, BAX, DTL, RAN, MAD2L1, NUP37	0.00264698
GOTERM_CC_FAT	GO:0005740~mitochondrial envelope	65	ACAA2, TAMM41, PEBP1, MRPL34, MRPL35, ATP5G1, LGALS3, SCP2, PDK4, MRPL9, BOK, COX8A, GSTK1, MRPS27, ANXA1, MRPS25, MRPS2, MRPL47, MRPL45, MRPS7, MRPS6, MRPL46, GCAT, NIPSNAP1, NME1, NDUFS6, GPD2, FDX1, VDAC3, SLC25A10, LETMD1, DAP3, MRPL19, MRPL16, AK2, COX7A2, MRPL14, UQCR10, TYMS, MRPL12, MRPL54, HSPD1, TIMM50, MRPL20, LDHB, RPS3, ROMO1, BID, COX10, LYN, CYB5B, FIS1, TIGAR, PRELID1, MTX1, DNAJC…	0.00296363
Annotation Cluster 9	Enrichment Score: 5.256524487642031
Category	Term	Count	Genes	FDR
GOTERM_CC_FAT	GO:0071162~CMG complex	9	GINS1, GINS2, CDC45, MCM7, GINS4, MCM3, MCM5, MCM6, MCM2	8.06648e-08
GOTERM_CC_FAT	GO:0031261~DNA replication preinitiation complex	9	GINS1, GINS2, CDC45, MCM7, GINS4, MCM3, MCM5, MCM6, MCM2	2.21154e-07
GOTERM_CC_FAT	GO:0042555~MCM complex	5	MCM7, MCM3, MCM5, MCM6, MCM2	0.0102159
GOTERM_CC_FAT	GO:0000811~GINS complex	3	GINS1, GINS2, GINS4	0.0708843
Annotation Cluster 10	Enrichment Score: 3.586067461846471
Category	Term	Count	Genes	FDR
GOTERM_CC_FAT	GO:0005874~microtubule	46	KIF11, AURKB, SKA1, AURKA, TPGS2, TUBA1B, TUBB5, HSPH1, DPP9, STMN1, NUSAP1, KIF1A, EMD, GTSE1, CDK5RAP2, DYNLT1F, CCT3, HSPA8, MAP2K2, SPAG5, LRRC49, PLK1, HAUS6, KIF22, TBCA, DYNLL1, TUBB4B, TUBG1, KNSTRN, KIF4, CENPE, ASPM, TPX2, KIF18B, PRC1, TTLL1, TCP1, CDK1, BIRC5, KIF2C, KIF20A, KIF20B, FKBP4, MAPRE1, CALM1, SNTB2	0.000100556
GOTERM_CC_FAT	GO:0099513~polymeric cytoskeletal fiber	64	KIF11, ACTB, LMNB1, TPGS2, TUBA1B, TUBB5, STMN1, NUSAP1, KIF1A, LDLRAP1, EMD, GTSE1, CDK5RAP2, CCT3, MAP2K2, ANXA1, TPM4, TPM3, LRRC49, HAUS6, KIF22, DYNLL1, TUBG1, KNSTRN, NME1, KIF4, ASPM, TCP1, PKP2, BIRC5, KIF2C, KIF20A, KIF20B, FKBP4, MAPRE1, EZR, KRT80, AURKB, SKA1, CORO1B, AURKA, PDLIM1, PAK1, HSPH1, PDLIM2, DPP9, DYNLT1F, HSPA8, SPAG5, PTGES3, PLK1, TBCA, TUBB4B, TPX2, CENPE, KIF18B, EIF6…	0.00137204
GOTERM_CC_FAT	GO:0099512~supramolecular fiber	75	HSPB1, FHL3, DBI, KIF11, ACTB, LMNB1, TPGS2, TUBA1B, TUBB5, STMN1, NUSAP1, KIF1A, LDLRAP1, EMD, GTSE1, CDK5RAP2, CCT3, MAP2K2, ANXA1, TPM4, TPM3, LRRC49, ANXA5, HAUS6, KIF22, DYNLL1, TUBG1, KNSTRN, NME1, KIF4, ASPM, TCP1, FRG1, PKP2, BIRC5, KIF2C, KIF20A, KIF20B, FKBP4, MAPRE1, EZR, MYL9, KRT80, SRI, AURKB, SKA1, CORO1B, AURKA, PDLIM1, PAK1, HSPH1, PDLIM2, DPP9, SMN1, DYNLT1F, HSPA8, SPAG5, PTGES…	0.00662211
GOTERM_CC_FAT	GO:0099081~supramolecular polymer	75	HSPB1, FHL3, DBI, KIF11, ACTB, LMNB1, TPGS2, TUBA1B, TUBB5, STMN1, NUSAP1, KIF1A, LDLRAP1, EMD, GTSE1, CDK5RAP2, CCT3, MAP2K2, ANXA1, TPM4, TPM3, LRRC49, ANXA5, HAUS6, KIF22, DYNLL1, TUBG1, KNSTRN, NME1, KIF4, ASPM, TCP1, FRG1, PKP2, BIRC5, KIF2C, KIF20A, KIF20B, FKBP4, MAPRE1, EZR, MYL9, KRT80, SRI, AURKB, SKA1, CORO1B, AURKA, PDLIM1, PAK1, HSPH1, PDLIM2, DPP9, SMN1, DYNLT1F, HSPA8, SPAG5, PTGES…	0.00787368
GOTERM_CC_FAT	GO:0099080~supramolecular complex	75	HSPB1, FHL3, DBI, KIF11, ACTB, LMNB1, TPGS2, TUBA1B, TUBB5, STMN1, NUSAP1, KIF1A, LDLRAP1, EMD, GTSE1, CDK5RAP2, CCT3, MAP2K2, ANXA1, TPM4, TPM3, LRRC49, ANXA5, HAUS6, KIF22, DYNLL1, TUBG1, KNSTRN, NME1, KIF4, ASPM, TCP1, FRG1, PKP2, BIRC5, KIF2C, KIF20A, KIF20B, FKBP4, MAPRE1, EZR, MYL9, KRT80, SRI, AURKB, SKA1, CORO1B, AURKA, PDLIM1, PAK1, HSPH1, PDLIM2, DPP9, SMN1, DYNLT1F, HSPA8, SPAG5, PTGES…	0.00814638
Annotation Cluster 11	Enrichment Score: 2.9743781396381768
Category	Term	Count	Genes	FDR
GOTERM_CC_FAT	GO:0005697~telomerase holoenzyme complex	9	DKC1, PTGES3, GAR1, NHP2, SNRPE, HNRNPC, SNRPD3, SMG7, SNRPB	4.36505e-05
GOTERM_CC_FAT	GO:0005732~small nucleolar ribonucleoprotein complex	9	FBL, POP5, NOP58, LSM6, DKC1, POP1, RPP30, GAR1, NHP2	0.000657783
GOTERM_CC_FAT	GO:0090661~box H/ACA telomerase RNP complex	3	DKC1, GAR1, NHP2	0.0708843
GOTERM_CC_FAT	GO:0072588~box H/ACA RNP complex	3	DKC1, GAR1, NHP2	0.107126
GOTERM_CC_FAT	GO:0031429~box H/ACA snoRNP complex	3	DKC1, GAR1, NHP2	0.107126
Annotation Cluster 12	Enrichment Score: 2.8885945503068764
Category	Term	Count	Genes	FDR
GOTERM_CC_FAT	GO:0005685~U1 snRNP	9	SNRPD2, SNRPD1, SNRPG, LUC7L3, SNRPE, SNRPB2, SNRPD3, SNRPC, SNRPB	1.89002e-05
GOTERM_CC_FAT	GO:0071004~U2-type prespliceosome	4	SNRPG, LUC7L3, SNRPC, SNRPB	0.180091
GOTERM_CC_FAT	GO:0071010~prespliceosome	4	SNRPG, LUC7L3, SNRPC, SNRPB	0.180091
Annotation Cluster 13	Enrichment Score: 2.600315310753147
Category	Term	Count	Genes	FDR
GOTERM_CC_FAT	GO:0005677~chromatin silencing complex	6	SUZ12, CBX3, SUV39H1, BAZ2A, RRP8, EZH2	0.00216785
GOTERM_CC_FAT	GO:0017053~transcriptional repressor complex	15	SUZ12, CBX3, SUV39H1, GMNN, CTNNBIP1, BAZ2A, HMGB1, RRP8, CCND1, SP1, SIN3A, TRP53, RBBP8, CDK2AP1, EZH2	0.00662211
GOTERM_CC_FAT	GO:0090568~nuclear transcriptional repressor complex	8	SUZ12, CBX3, SUV39H1, CTNNBIP1, CDK2AP1, BAZ2A, RRP8, EZH2	0.0494763
GOTERM_CC_FAT	GO:0033553~rDNA heterochromatin	3	SUV39H1, BAZ2A, RRP8	0.107126
Annotation Cluster 14	Enrichment Score: 2.5222051979260227
Category	Term	Count	Genes	FDR
GOTERM_CC_FAT	GO:0000307~cyclin-dependent protein kinase holoenzyme complex	12	CCNA2, CCNB2, CCNB1, PCNA, CDK6, CCNE2, CCND1, CCNE1, CCNF, CKS2, CDK1, CKS1B	0.000408812
GOTERM_CC_FAT	GO:1902554~serine/threonine protein kinase complex	13	PCNA, CCNF, CKS1B, CCNA2, CCNB2, CCNB1, CDK6, CCNE2, CCND1, CCNE1, CKS2, CDK1, CALM1	0.0277235
GOTERM_CC_FAT	GO:0061695~transferase complex, transferring phosphorus-containing groups	27	PCNA, CRCP, PRIM1, CCNF, MED19, WDR61, PIK3C2A, MED16, MED15, CKS1B, PRPSAP1, POLD3, CCNB2, CCNB1, CCND1, POLE, MED29, CCNA2, MAD2L2, CDK6, PKM, CCNE2, CCNE1, CKS2, CDK1, INTS7, CALM1	0.0697362
GOTERM_CC_FAT	GO:1902911~protein kinase complex	13	PCNA, CCNF, CKS1B, CCNA2, CCNB2, CCNB1, CDK6, CCNE2, CCND1, CCNE1, CKS2, CDK1, CALM1	0.1761
Annotation Cluster 15	Enrichment Score: 2.520948197941132
Category	Term	Count	Genes	FDR
GOTERM_CC_FAT	GO:0000502~proteasome complex	12	USP14, PSMA3, PSMD11, PSMD4, PSMB3, ADRM1, PSME1, HSPB1, PSMF1, IDE, PSMA7, UCHL5	0.00361024
GOTERM_CC_FAT	GO:1905369~endopeptidase complex	13	USP14, PSMD11, ADRM1, HSPB1, IDE, PSMA7, UCHL5, PSMA3, PSMD4, PSMB3, CASP3, PSME1, PSMF1	0.0158383
GOTERM_CC_FAT	GO:1905368~peptidase complex	13	USP14, PSMD11, ADRM1, HSPB1, IDE, PSMA7, UCHL5, PSMA3, PSMD4, PSMB3, CASP3, PSME1, PSMF1	0.131671
Annotation Cluster 16	Enrichment Score: 1.9505820106669007
Category	Term	Count	Genes	FDR
GOTERM_CC_FAT	GO:0001725~stress fiber	12	PDLIM1, CNN2, PDLIM2, ANXA2, TPM4, TPM3, FSCN1, FHL3, MYL9, LPP, ACTB, CORO1B	0.0234839
GOTERM_CC_FAT	GO:0097517~contractile actin filament bundle	12	PDLIM1, CNN2, PDLIM2, ANXA2, TPM4, TPM3, FSCN1, FHL3, MYL9, LPP, ACTB, CORO1B	0.0234839
GOTERM_CC_FAT	GO:0032432~actin filament bundle	12	PDLIM1, CNN2, PDLIM2, ANXA2, TPM4, TPM3, FSCN1, FHL3, MYL9, LPP, ACTB, CORO1B	0.0441176
GOTERM_CC_FAT	GO:0042641~actomyosin	12	PDLIM1, CNN2, PDLIM2, ANXA2, TPM4, TPM3, FSCN1, FHL3, MYL9, LPP, ACTB, CORO1B	0.0441176
GOTERM_CC_FAT	GO:0005884~actin filament	10	PDLIM1, PAK1, PDLIM2, ANXA1, TPM4, TPM3, PTGES3, EZR, ACTB, CORO1B	0.616062
Annotation Cluster 17	Enrichment Score: 1.8278867817319029
Category	Term	Count	Genes	FDR
GOTERM_CC_FAT	GO:0043596~nuclear replication fork	9	POLD3, PCNA, EME1, PRIM1, RPA1, TIMELESS, RPA2, BAZ1B, POLE	0.0107731
GOTERM_CC_FAT	GO:0043601~nuclear replisome	5	POLD3, PRIM1, RPA1, RPA2, POLE	0.197587
GOTERM_CC_FAT	GO:0030894~replisome	5	POLD3, PRIM1, RPA1, RPA2, POLE	0.2183
Annotation Cluster 18	Enrichment Score: 1.607993322982832
Category	Term	Count	Genes	FDR
GOTERM_CC_FAT	GO:0005732~small nucleolar ribonucleoprotein complex	9	FBL, POP5, NOP58, LSM6, DKC1, POP1, RPP30, GAR1, NHP2	0.000657783

## Sheet: DEGs_Fam134b Knockout
Differentially expressed genes (DEGs, padj <0.05) in Fam134b knockout myoblasts vs Fam134b knockout myotubes dataset.
Symbol	GeneID	Alias	Description	log2FoldChange	padj
Actc1	11464	ENSMUSG00000068614	actin_ alpha_ cardiac muscle 1	9.28566	1.44596e-109
Myh3	17883	ENSMUSG00000020908	myosin_ heavy polypeptide 3_ skeletal muscle_ embryonic	9.25265	1.30664e-99
Tnnc2	21925	ENSMUSG00000017300	troponin C2_ fast	8.6941	5.55572e-90
Mylpf	17907	ENSMUSG00000030672	myosin light chain_ phosphorylatable_ fast skeletal muscle	8.65279	4.14056e-165
Myog	17928	ENSMUSG00000026459	myogenin	8.54095	4.67284e-70
Tmem8c	66139	ENSMUSG00000009214	transmembrane protein 8C	8.35027	2.09636e-74
Acta1	11459	ENSMUSG00000031972	actin_ alpha 1_ skeletal muscle	7.80028	8.69528e-122
Mb	17189	ENSMUSG00000018893	myoglobin	7.66883	6.13505e-61
Mybph	53311	ENSMUSG00000042451	myosin binding protein H	7.63287	1.67822e-51
Tnni1	21952	ENSMUSG00000026418	troponin I_ skeletal_ slow 1	7.39522	4.61614e-73
Atp2a1	11937	ENSMUSG00000030730	ATPase_ Ca++ transporting_ cardiac muscle_ fast twitch 1	7.32391	1.85443e-63
Ckm	12715	ENSMUSG00000030399	creatine kinase_ muscle	7.12496	4.51759e-49
Myom2	17930	ENSMUSG00000031461	myomesin 2	7.08122	1.08039e-44
Tnni2	21953	ENSMUSG00000031097	troponin I_ skeletal_ fast 2	6.96109	2.2339e-70
Myl4	17896	ENSMUSG00000061086	myosin_ light polypeptide 4	6.95201	3.30603e-91
Tnnt3	21957	ENSMUSG00000061723	troponin T3_ skeletal_ fast	6.92104	6.11927e-62
Ttn	22138	ENSMUSG00000051747	titin	6.6893	2.81276e-53
Myl1	17901	ENSMUSG00000061816	myosin_ light polypeptide 1	6.53382	1.15192e-35
Tnnc1	21924	ENSMUSG00000091898	troponin C_ cardiac/slow skeletal	6.48147	9.15821e-96
Synpo2l	68760	ENSMUSG00000039376	synaptopodin 2-like	6.46783	6.56425e-67
Neb	17996	ENSMUSG00000026950	nebulin	6.25672	3.51721e-34
Dio2	13371	ENSMUSG00000007682	deiodinase_ iodothyronine_ type II	6.20054	7.0146e-29
Fndc5	384061	ENSMUSG00000001334	fibronectin type III domain containing 5	6.17091	1.31987e-30
Pgm5	226041	ENSMUSG00000041731	phosphoglucomutase 5	5.87492	9.15147e-27
Myh7	140781	ENSMUSG00000053093	myosin_ heavy polypeptide 7_ cardiac muscle_ beta	5.84543	1.45586e-24
Gm7325	653016	ENSMUSG00000079471	predicted gene 7325	5.83019	8.30513e-38
Lmod3	320502	ENSMUSG00000044086	leiomodin 3 (fetal)	5.77425	1.56983e-25
Tnnt1	21955	ENSMUSG00000064179	troponin T1_ skeletal_ slow	5.7674	1.3372e-65
Dok7	231134	ENSMUSG00000044716	docking protein 7	5.72369	6.66515e-32
Casq2	12373	ENSMUSG00000027861	calsequestrin 2	5.71518	1.35581e-40
Klhl41	228003	ENSMUSG00000075307	kelch-like 41	5.6685	1.60573e-28
Myh1	17879	ENSMUSG00000056328	myosin_ heavy polypeptide 1_ skeletal muscle_ adult	5.50879	7.52199e-21
Unc45b	217012	ENSMUSG00000018845	unc-45 homolog B (C. elegans)	5.44581	3.20409e-20
Itgb1bp2	26549	ENSMUSG00000031312	integrin beta 1 binding protein 2	5.4259	1.6024e-27
Klhl40	72330	ENSMUSG00000074001	kelch-like 40	5.3908	6.9437e-28
Dbh	13166	ENSMUSG00000000889	dopamine beta hydroxylase	5.35192	2.75216e-19
Il33	77125	ENSMUSG00000024810	interleukin 33	5.30626	2.62341e-55
Cox8b	12869	ENSMUSG00000025488	cytochrome c oxidase subunit VIIIb	5.21007	6.13851e-18
Igf2	16002	ENSMUSG00000048583	insulin-like growth factor 2	5.188	4.29226e-19
Hfe2	69585	ENSMUSG00000038403	hemochromatosis type 2 (juvenile) (human homolog)	5.09753	4.34611e-19
Greb1	268527	ENSMUSG00000036523	gene regulated by estrogen in breast cancer protein	5.0672	3.3061e-19
Ctrb1	66473	ENSMUSG00000031957	chymotrypsinogen B1	5.05829	1.28219e-16
Chrng	11449	ENSMUSG00000026253	cholinergic receptor_ nicotinic_ gamma polypeptide	5.04973	1.03228e-17
Dcn	13179	ENSMUSG00000019929	decorin	5.04138	5.2039e-28
Myh4	17884	ENSMUSG00000057003	myosin_ heavy polypeptide 4_ skeletal muscle	5.02467	2.75268e-16
Cobl	12808	ENSMUSG00000020173	cordon-bleu WH2 repeat	5.01682	2.05712e-22
Myom3	242702	ENSMUSG00000037139	myomesin family_ member 3	4.99728	4.42628e-16
Gm28653	NULL	ENSMUSG00000099906	predicted gene 28653	4.94393	4.23442e-19
Tmem86a	67893	ENSMUSG00000010307	transmembrane protein 86A	4.93203	7.19239e-51
Smyd1	12180	ENSMUSG00000055027	SET and MYND domain containing 1	4.84725	5.22916e-18
Gm12248	676527	ENSMUSG00000086962	predicted gene 12248	4.84576	5.57474e-16
5430431A17Rik	71368	ENSMUSG00000108322	RIKEN cDNA 5430431A17 gene	4.79192	2.20312e-14
Enpp2	18606	ENSMUSG00000022425	ectonucleotide pyrophosphatase/phosphodiesterase 2	4.7383	2.34169e-48
Myoz2	59006	ENSMUSG00000028116	myozenin 2	4.72705	7.1026e-15
Cav3	12391	ENSMUSG00000062694	caveolin 3	4.71345	8.94636e-14
Jsrp1	71912	ENSMUSG00000020216	junctional sarcoplasmic reticulum protein 1	4.70117	1.41564e-26
Ppfia4	68507	ENSMUSG00000026458	protein tyrosine phosphatase_ receptor type_ f polypeptide (PTPRF)_ interacting protein (liprin)_ alpha 4	4.65459	3.82875e-16
Myod1	17927	ENSMUSG00000009471	myogenic differentiation 1	4.5006	4.5943e-35
Ablim3	319713	ENSMUSG00000032735	actin binding LIM protein family_ member 3	4.4847	3.7956e-15
Igfbp5	16011	ENSMUSG00000026185	insulin-like growth factor binding protein 5	4.47687	1.18926e-48
Csrp3	13009	ENSMUSG00000030470	cysteine and glycine-rich protein 3	4.47432	4.68179e-12
Myh8	17885	ENSMUSG00000055775	myosin_ heavy polypeptide 8_ skeletal muscle_ perinatal	4.47063	4.904e-12
Chrnd	11447	ENSMUSG00000026251	cholinergic receptor_ nicotinic_ delta polypeptide	4.45382	1.79756e-13
Klhl31	244923	ENSMUSG00000044938	kelch-like 31	4.45051	2.00866e-14
Smim5	66528	ENSMUSG00000048442	small integral membrane protein 5	4.42028	2.4272e-13
Socs2	216233	ENSMUSG00000020027	suppressor of cytokine signaling 2	4.36682	1.66098e-61
Ryr1	20190	ENSMUSG00000030592	ryanodine receptor 1_ skeletal muscle	4.30711	1.23973e-11
Alpk3	116904	ENSMUSG00000038763	alpha-kinase 3	4.29136	7.51525e-11
Cbfa2t3	12398	ENSMUSG00000006362	core-binding factor_ runt domain_ alpha subunit 2_ translocated to_ 3 (human)	4.28714	8.05272e-11
Rbm24	666794	ENSMUSG00000038132	RNA binding motif protein 24	4.21975	2.12496e-10
Hrc	15464	ENSMUSG00000038239	histidine rich calcium binding protein	4.12822	4.85995e-20
Otog	18419	ENSMUSG00000009487	otogelin	4.11695	8.8071e-10
Camk1g	215303	ENSMUSG00000016179	calcium/calmodulin-dependent protein kinase I gamma	4.10793	1.79655e-32
Igfbp3	16009	ENSMUSG00000020427	insulin-like growth factor binding protein 3	4.06468	1.73876e-12
Myl6b	216459	ENSMUSG00000039824	myosin_ light polypeptide 6B	4.05649	3.19936e-40
Baiap2l1	66898	ENSMUSG00000038859	BAI1-associated protein 2-like 1	4.05619	2.90011e-26
Ramp2	54409	ENSMUSG00000001240	receptor (calcitonin) activity modifying protein 2	4.04105	1.91034e-11
Smpx	66106	ENSMUSG00000041476	small muscle protein_ X-linked	4.01214	3.45097e-09
C1qtnf3	81799	ENSMUSG00000058914	C1q and tumor necrosis factor related protein 3	3.97077	2.72981e-21
Gm14635	100043946	ENSMUSG00000087591	predicted gene 14635	3.95332	6.99312e-09
Msln	56047	ENSMUSG00000063011	mesothelin	3.94918	3.49484e-18
Atp1a2	98660	ENSMUSG00000007097	ATPase_ Na+/K+ transporting_ alpha 2 polypeptide	3.89887	1.35011e-08
Syt8	55925	ENSMUSG00000031098	synaptotagmin VIII	3.88695	1.59518e-08
Trdn	76757	ENSMUSG00000019787	triadin	3.85492	2.15835e-22
Lrrn1	16979	ENSMUSG00000034648	leucine rich repeat protein 1_ neuronal	3.83979	5.80459e-11
Srl	106393	ENSMUSG00000022519	sarcalumenin	3.80379	4.56167e-31
Sgcg	24053	ENSMUSG00000035296	sarcoglycan_ gamma (dystrophin-associated glycoprotein)	3.79586	4.38708e-08
Pgam2	56012	ENSMUSG00000020475	phosphoglycerate mutase 2	3.79051	5.91202e-09
Car9	230099	ENSMUSG00000028463	carbonic anhydrase 9	3.78	5.36559e-08
Lmod2	93677	ENSMUSG00000029683	leiomodin 2 (cardiac)	3.75269	6.848e-08
Hspb7	29818	ENSMUSG00000006221	heat shock protein family_ member 7 (cardiovascular)	3.74997	2.98698e-08
Trim54	58522	ENSMUSG00000062077	tripartite motif-containing 54	3.72146	1.22384e-08
Tceal5	331532	ENSMUSG00000054034	transcription elongation factor A (SII)-like 5	3.72086	1.44147e-09
Ank1	11733	ENSMUSG00000031543	ankyrin 1_ erythroid	3.70444	3.58641e-24
Tceal7	100040972	ENSMUSG00000079428	transcription elongation factor A (SII)-like 7	3.64833	2.21335e-07
Car6	12353	ENSMUSG00000028972	carbonic anhydrase 6	3.60765	1.18042e-10
Chrna1	11435	ENSMUSG00000027107	cholinergic receptor_ nicotinic_ alpha polypeptide 1 (muscle)	3.60207	1.11163e-29
Stac3	237611	ENSMUSG00000040287	SH3 and cysteine rich domain 3	3.59374	8.82433e-08
Adamts4	240913	ENSMUSG00000006403	a disintegrin-like and metallopeptidase (reprolysin type) with thrombospondin type 1 motif_ 4	3.57772	9.32587e-28
Cacng1	12299	ENSMUSG00000020722	calcium channel_ voltage-dependent_ gamma subunit 1	3.55217	8.11891e-31
Tmem182	381339	ENSMUSG00000079588	transmembrane protein 182	3.52557	8.15947e-08
Cacna1s	12292	ENSMUSG00000026407	calcium channel_ voltage-dependent_ L type_ alpha 1S subunit	3.4976	1.01267e-06
Adamts17	233332	ENSMUSG00000058145	a disintegrin-like and metallopeptidase (reprolysin type) with thrombospondin type 1 motif_ 17	3.49167	5.29846e-07
Ptgis	19223	ENSMUSG00000017969	prostaglandin I2 (prostacyclin) synthase	3.48541	5.49251e-07
Mef2c	17260	ENSMUSG00000005583	myocyte enhancer factor 2C	3.46813	3.29506e-07
Dkk2	56811	ENSMUSG00000028031	dickkopf homolog 2 (Xenopus laevis)	3.42787	1.0622e-06
Tmod1	21916	ENSMUSG00000028328	tropomodulin 1	3.42125	5.8966e-09
Kcnq4	60613	ENSMUSG00000028631	potassium voltage-gated channel_ subfamily Q_ member 4	3.40993	1.24272e-06
Sema6a	20358	ENSMUSG00000019647	sema domain_ transmembrane domain (TM)_ and cytoplasmic domain_ (semaphorin) 6A	3.40638	3.71498e-11
Camk2b	12323	ENSMUSG00000057897	calcium/calmodulin-dependent protein kinase II_ beta	3.4058	8.36356e-07
Otop2	237987	ENSMUSG00000050201	otopetrin 2	3.39686	1.36859e-06
Camk2a	12322	ENSMUSG00000024617	calcium/calmodulin-dependent protein kinase II alpha	3.38742	1.74446e-11
Cacnb1	12295	ENSMUSG00000020882	calcium channel_ voltage-dependent_ beta 1 subunit	3.38326	4.19897e-19
Mylk4	238564	ENSMUSG00000044951	myosin light chain kinase family_ member 4	3.37618	3.14157e-06
Itga7	16404	ENSMUSG00000025348	integrin alpha 7	3.3606	2.39258e-33
Frmpd1	666060	ENSMUSG00000035615	FERM and PDZ domain containing 1	3.35853	3.02274e-07
Gprc5c	70355	ENSMUSG00000051043	G protein-coupled receptor_ family C_ group 5_ member C	3.33491	3.71468e-07
Prkag3	241113	ENSMUSG00000006542	protein kinase_ AMP-activated_ gamma 3 non-catatlytic subunit	3.33316	3.29573e-08
Crabp2	12904	ENSMUSG00000004885	cellular retinoic acid binding protein II	3.33116	3.25482e-16
Acsl6	216739	ENSMUSG00000020333	acyl-CoA synthetase long-chain family member 6	3.33065	4.61851e-06
Nptx1	18164	ENSMUSG00000025582	neuronal pentraxin 1	3.32747	6.39274e-08
Obscn	380698	ENSMUSG00000061462	obscurin_ cytoskeletal calmodulin and titin-interacting RhoGEF	3.29855	1.97439e-06
Thbs2	21826	ENSMUSG00000023885	thrombospondin 2	3.28756	6.8391e-29
Dusp27	240892	ENSMUSG00000026564	dual specificity phosphatase 27 (putative)	3.28696	1.52755e-09
Pygm	19309	ENSMUSG00000032648	muscle glycogen phosphorylase	3.2788	4.77421e-08
Osr2	107587	ENSMUSG00000022330	odd-skipped related 2	3.27829	7.82206e-11
Apobec2	11811	ENSMUSG00000040694	apolipoprotein B mRNA editing enzyme_ catalytic polypeptide 2	3.26297	2.5558e-06
Nrap	18175	ENSMUSG00000049134	nebulin-related anchoring protein	3.2465	5.02798e-08
Obsl1	98733	ENSMUSG00000026211	obscurin-like 1	3.24258	5.07796e-09
Eif4e1b	218268	ENSMUSG00000074895	eukaryotic translation initiation factor 4E family member 1B	3.18506	1.5922e-05
Tekt5	70426	ENSMUSG00000039179	tektin 5	3.18094	7.00525e-06
Srpk3	56504	ENSMUSG00000002007	serine/arginine-rich protein specific kinase 3	3.14592	2.18603e-05
Ppapdc3	227721	ENSMUSG00000051373	phosphatidic acid phosphatase type 2 domain containing 3	3.14172	7.82822e-17
R3hdml	100043899	ENSMUSG00000078949	R3H domain containing-like	3.12261	2.6218e-05
Col24a1	71355	ENSMUSG00000028197	collagen_ type XXIV_ alpha 1	3.1111	7.73255e-06
Slc7a7	20540	ENSMUSG00000000958	solute carrier family 7 (cationic amino acid transporter_ y+ system)_ member 7	3.11089	7.13386e-06
Spsb1	74646	ENSMUSG00000039911	splA/ryanodine receptor domain and SOCS box containing 1	3.08763	2.50933e-26
Dhrs7c	68460	ENSMUSG00000033044	dehydrogenase/reductase (SDR family) member 7C	3.0825	3.60963e-05
Plxdc1	72324	ENSMUSG00000017417	plexin domain containing 1	3.07786	1.05873e-05
Nkd2	72293	ENSMUSG00000021567	naked cuticle 2 homolog (Drosophila)	3.06819	1.62999e-23
Ptgds	19215	ENSMUSG00000015090	prostaglandin D2 synthase (brain)	3.02592	5.55771e-05
Cpq	54381	ENSMUSG00000039007	carboxypeptidase Q	3.01166	1.01324e-22
Ckb	12709	ENSMUSG00000001270	creatine kinase_ brain	2.98813	2.15683e-14
Igf1	16000	ENSMUSG00000020053	insulin-like growth factor 1	2.98103	4.78853e-15
F11r	16456	ENSMUSG00000038235	F11 receptor	2.97531	8.95801e-15
Scn5a	20271	ENSMUSG00000032511	sodium channel_ voltage-gated_ type V_ alpha	2.96698	7.62054e-07
Mycl	16918	ENSMUSG00000028654	v-myc myelocytomatosis viral oncogene homolog_ lung carcinoma derived (avian)	2.93653	4.68667e-06
Rgs16	19734	ENSMUSG00000026475	regulator of G-protein signaling 16	2.93247	8.37355e-05
Nefh	380684	ENSMUSG00000020396	neurofilament_ heavy polypeptide	2.93089	8.35335e-05
Rhob	11852	ENSMUSG00000054364	ras homolog gene family_ member B	2.92503	2.90704e-35
C1s1	50908	ENSMUSG00000038521	complement component 1_ s subcomponent 1	2.91668	1.19497e-17
Tnnt2	21956	ENSMUSG00000026414	troponin T2_ cardiac	2.91594	9.01056e-32
Pdgfrl	68797	ENSMUSG00000031595	platelet-derived growth factor receptor-like	2.88737	1.69877e-06
Sntb1	20649	ENSMUSG00000060429	syntrophin_ basic 1	2.85694	6.79201e-06
Gpm6b	14758	ENSMUSG00000031342	glycoprotein m6b	2.84746	2.21104e-05
Itga10	213119	ENSMUSG00000090210	integrin_ alpha 10	2.83475	7.73903e-07
Ctns	83429	ENSMUSG00000005949	cystinosis_ nephropathic	2.82931	6.35144e-12
Tgfbr3	21814	ENSMUSG00000029287	transforming growth factor_ beta receptor III	2.81668	1.30205e-08
Pi15	94227	ENSMUSG00000067780	peptidase inhibitor 15	2.8073	2.81106e-13
Lama2	16773	ENSMUSG00000019899	laminin_ alpha 2	2.80181	3.62396e-05
Col8a1	12837	ENSMUSG00000068196	collagen_ type VIII_ alpha 1	2.7671	1.26664e-26
Fbxl22	74165	ENSMUSG00000050503	F-box and leucine-rich repeat protein 22	2.75533	1.59937e-05
P4ha1	18451	ENSMUSG00000019916	procollagen-proline_ 2-oxoglutarate 4-dioxygenase (proline 4-hydroxylase)_ alpha 1 polypeptide	2.74441	2.8935e-14
Spry1	24063	ENSMUSG00000037211	sprouty homolog 1 (Drosophila)	2.72677	0.000453392
Angpt4	11602	ENSMUSG00000027460	angiopoietin 4	2.70034	9.58023e-09
Slc7a2	11988	ENSMUSG00000031596	solute carrier family 7 (cationic amino acid transporter_ y+ system)_ member 2	2.69578	8.59764e-07
Mypn	68802	ENSMUSG00000020067	myopalladin	2.69089	0.000568031
Enpp1	18605	ENSMUSG00000037370	ectonucleotide pyrophosphatase/phosphodiesterase 1	2.68126	1.06671e-13
Col6a3	12835	ENSMUSG00000048126	collagen_ type VI_ alpha 3	2.67815	3.43016e-25
Tgm2	21817	ENSMUSG00000037820	transglutaminase 2_ C polypeptide	2.66313	5.52838e-14
Ccdc88c	68339	ENSMUSG00000021182	coiled-coil domain containing 88C	2.66306	5.06579e-07
H19	14955	ENSMUSG00000000031	H19_ imprinted maternally expressed transcript	2.65336	3.48778e-30
Xirp1	22437	ENSMUSG00000079243	xin actin-binding repeat containing 1	2.63524	0.000798597
Lrtm1	319476	ENSMUSG00000045776	leucine-rich repeats and transmembrane domains 1	2.62595	0.000842388
Ccdc141	545428	ENSMUSG00000044033	coiled-coil domain containing 141	2.62456	1.50026e-05
Itm2a	16431	ENSMUSG00000031239	integral membrane protein 2A	2.62392	0.000852483
Fxyd1	56188	ENSMUSG00000036570	FXYD domain-containing ion transport regulator 1	2.62313	0.000463876
Sulf2	72043	ENSMUSG00000006800	sulfatase 2	2.62201	1.73458e-19
St8sia2	20450	ENSMUSG00000025789	ST8 alpha-N-acetyl-neuraminide alpha-2_8-sialyltransferase 2	2.61263	2.31052e-06
Inpp4b	234515	ENSMUSG00000037940	inositol polyphosphate-4-phosphatase_ type II	2.60175	0.000857063
Nmrk2	69564	ENSMUSG00000004939	nicotinamide riboside kinase 2	2.59478	0.00100713
Galnt6	207839	ENSMUSG00000037280	UDP-N-acetyl-alpha-D-galactosamine:polypeptide N-acetylgalactosaminyltransferase 6	2.59127	0.000916476
Cd7	12516	ENSMUSG00000025163	CD7 antigen	2.58406	0.000959139
Pnmal2	434128	ENSMUSG00000070802	PNMA-like 2	2.5803	0.000212438
Adgrg6	215798	ENSMUSG00000039116	adhesion G protein-coupled receptor G6	2.57381	1.24354e-16
Dapk2	13143	ENSMUSG00000032380	death-associated protein kinase 2	2.57106	9.15314e-08
Cfh	12628	ENSMUSG00000026365	complement component factor h	2.57094	4.13154e-10
Adamtsl2	77794	ENSMUSG00000036040	ADAMTS-like 2	2.54496	0.00134747
Lama1	16772	ENSMUSG00000032796	laminin_ alpha 1	2.53984	0.00109902
Ndnf	68169	ENSMUSG00000049001	neuron-derived neurotrophic factor	2.51041	0.0016383
Alox5ap	11690	ENSMUSG00000060063	arachidonate 5-lipoxygenase activating protein	2.50788	6.82925e-13
Lrp4	228357	ENSMUSG00000027253	low density lipoprotein receptor-related protein 4	2.50513	5.57329e-06
Dbndd1	72185	ENSMUSG00000031970	dysbindin (dystrobrevin binding protein 1) domain containing 1	2.50294	0.000875712
Ptprf	19268	ENSMUSG00000033295	protein tyrosine phosphatase_ receptor type_ F	2.49832	0.000908795
Trim63	433766	ENSMUSG00000028834	tripartite motif-containing 63	2.49676	0.00121931
Gm6093	619715	ENSMUSG00000112963	predicted gene 6093	2.49425	0.00146697
Slc5a5	114479	ENSMUSG00000000792	solute carrier family 5 (sodium iodide symporter)_ member 5	2.49334	0.000260786
Ush1g	16470	ENSMUSG00000045288	Usher syndrome 1G	2.49252	0.000630753
Adam19	11492	ENSMUSG00000011256	a disintegrin and metallopeptidase domain 19 (meltrin beta)	2.48555	2.8051e-11
Rasl11b	68939	ENSMUSG00000049907	RAS-like_ family 11_ member B	2.48425	0.000130777
Scara5	71145	ENSMUSG00000022032	scavenger receptor class A_ member 5 (putative)	2.47694	5.83485e-10
Adh1	11522	ENSMUSG00000074207	alcohol dehydrogenase 1 (class I)	2.47313	1.8363e-09
Ttyh3	78339	ENSMUSG00000036565	tweety homolog 3 (Drosophila)	2.46185	5.82084e-05
Sod3	20657	ENSMUSG00000072941	superoxide dismutase 3_ extracellular	2.44123	1.66509e-17
Whrn	73750	ENSMUSG00000039137	whirlin	2.43993	1.0485e-13
Slc6a2	20538	ENSMUSG00000055368	solute carrier family 6 (neurotransmitter transporter_ noradrenalin)_ member 2	2.43186	0.000443493
Myom1	17929	ENSMUSG00000024049	myomesin 1	2.4279	0.00101181
Ankrd23	78321	ENSMUSG00000067653	ankyrin repeat domain 23	2.42551	0.000852483
Fmo1	14261	ENSMUSG00000040181	flavin containing monooxygenase 1	2.4167	4.37657e-05
Adarb1	110532	ENSMUSG00000020262	adenosine deaminase_ RNA-specific_ B1	2.41488	5.80459e-11
Mtss1l	244654	ENSMUSG00000033763	metastasis suppressor 1-like	2.40366	1.78104e-27
Chst11	58250	ENSMUSG00000034612	carbohydrate sulfotransferase 11	2.40115	3.61229e-11
Mmp15	17388	ENSMUSG00000031790	matrix metallopeptidase 15	2.39617	0.000308892
Rarres2	71660	ENSMUSG00000009281	retinoic acid receptor responder (tazarotene induced) 2	2.38315	0.00317881
Adm	11535	ENSMUSG00000030790	adrenomedullin	2.38277	0.000701467
Kank1	107351	ENSMUSG00000032702	KN motif and ankyrin repeat domains 1	2.38072	0.00294858
Tnc	21923	ENSMUSG00000028364	tenascin C	2.37522	2.15402e-09
Lamb3	16780	ENSMUSG00000026639	laminin_ beta 3	2.37491	5.21794e-05
Abca8a	217258	ENSMUSG00000041828	ATP-binding cassette_ sub-family A (ABC1)_ member 8a	2.37045	0.000933109
AI463229	100042802	ENSMUSG00000114828	expressed sequence AI463229	2.36861	0.00342791
2310043L19Rik	75589	ENSMUSG00000101746	RIKEN cDNA 2310043L19 gene	2.3682	0.00351909
Mrgprf	211577	ENSMUSG00000031070	MAS-related GPR_ member F	2.36794	1.04071e-08
Shpk	74637	ENSMUSG00000005951	sedoheptulokinase	2.36564	0.000193414
Scn1b	20266	ENSMUSG00000019194	sodium channel_ voltage-gated_ type I_ beta	2.36357	2.93529e-07
Htra1	56213	ENSMUSG00000006205	HtrA serine peptidase 1	2.35668	2.46598e-15
Spon2	100689	ENSMUSG00000037379	spondin 2_ extracellular matrix protein	2.35453	1.62111e-13
Npnt	114249	ENSMUSG00000040998	nephronectin	2.35115	3.48505e-09
Prelp	116847	ENSMUSG00000041577	proline arginine-rich end leucine-rich repeat	2.35036	2.15417e-15
Iglon5	210094	ENSMUSG00000013367	IgLON family member 5	2.32843	0.000427769
Ccbe1	320924	ENSMUSG00000046318	collagen and calcium binding EGF domains 1	2.3216	3.95414e-07
Il4ra	16190	ENSMUSG00000030748	interleukin 4 receptor_ alpha	2.32157	1.92441e-08
Popdc2	64082	ENSMUSG00000022803	popeye domain containing 2	2.29996	0.00403208
Anpep	16790	ENSMUSG00000039062	alanyl (membrane) aminopeptidase	2.29694	1.24444e-05
Cdkn1c	12577	ENSMUSG00000037664	cyclin-dependent kinase inhibitor 1C (P57)	2.28539	2.74671e-08
Ctsh	13036	ENSMUSG00000032359	cathepsin H	2.28402	0.00494974
Dag1	13138	ENSMUSG00000039952	dystroglycan 1	2.27759	9.23008e-17
Col3a1	12825	ENSMUSG00000026043	collagen_ type III_ alpha 1	2.26697	2.39152e-11
Cdh15	12555	ENSMUSG00000031962	cadherin 15	2.26685	1.62804e-12
Cgnl1	68178	ENSMUSG00000032232	cingulin-like 1	2.2636	3.67979e-09
Fn1	14268	ENSMUSG00000026193	fibronectin 1	2.26118	2.59297e-12
Mxra8	74761	ENSMUSG00000029070	matrix-remodelling associated 8	2.25677	5.54653e-17
Grtp1	66790	ENSMUSG00000038515	GH regulated TBC protein 1	2.25279	1.79879e-05
Neil1	72774	ENSMUSG00000032298	nei endonuclease VIII-like 1 (E. coli)	2.24194	0.000177217
Tgfb2	21808	ENSMUSG00000039239	transforming growth factor_ beta 2	2.2399	6.72857e-15
Chst15	77590	ENSMUSG00000030930	carbohydrate (N-acetylgalactosamine 4-sulfate 6-O) sulfotransferase 15	2.2389	4.98466e-08
Ttll11	74410	ENSMUSG00000026885	tubulin tyrosine ligase-like family_ member 11	2.23514	0.000276825
Exoc3l	277978	ENSMUSG00000043251	exocyst complex component 3-like	2.2281	3.02454e-05
Ip6k3	271424	ENSMUSG00000024210	inositol hexaphosphate kinase 3	2.22773	0.00418611
Lzts1	211134	ENSMUSG00000036306	leucine zipper_ putative tumor suppressor 1	2.21179	0.00326949
Gm13715	102640825	ENSMUSG00000085025	predicted gene 13715	2.20662	0.0020918
Cyfip2	76884	ENSMUSG00000020340	cytoplasmic FMR1 interacting protein 2	2.18431	0.00529904
Lamb1	16777	ENSMUSG00000002900	laminin B1	2.18266	8.1691e-13
Mrln	69563	ENSMUSG00000019933	myoregulin	2.1727	0.000617976
Fbn1	14118	ENSMUSG00000027204	fibrillin 1	2.16629	3.1795e-15
Pdlim3	53318	ENSMUSG00000031636	PDZ and LIM domain 3	2.16541	1.46348e-05
Errfi1	74155	ENSMUSG00000028967	ERBB receptor feedback inhibitor 1	2.16328	2.72766e-13
Best1	24115	ENSMUSG00000037418	bestrophin 1	2.16276	0.00369543
Tmem88b	320587	ENSMUSG00000073680	transmembrane protein 88B	2.16144	0.00725782
Tas1r1	110326	ENSMUSG00000028950	taste receptor_ type 1_ member 1	2.16131	0.00974441
Tenm4	23966	ENSMUSG00000048078	teneurin transmembrane protein 4	2.15087	0.00879632
Iffo1	320678	ENSMUSG00000038271	intermediate filament family orphan 1	2.14655	5.50751e-09
Igfbp4	16010	ENSMUSG00000017493	insulin-like growth factor binding protein 4	2.14488	5.09322e-19
Lrrc8b	433926	ENSMUSG00000070639	leucine rich repeat containing 8 family_ member B	2.13462	2.21844e-06
Ctsl	13039	ENSMUSG00000021477	cathepsin L	2.12484	3.8107e-15
Thsd7a	330267	ENSMUSG00000032625	thrombospondin_ type I_ domain containing 7A	2.12471	2.36696e-09
Steap3	68428	ENSMUSG00000026389	STEAP family member 3	2.12342	2.03817e-08
Hspg2	15530	ENSMUSG00000028763	perlecan (heparan sulfate proteoglycan 2)	2.11252	3.2007e-12
Daam2	76441	ENSMUSG00000040260	dishevelled associated activator of morphogenesis 2	2.11145	2.42655e-05
Mef2a	17258	ENSMUSG00000030557	myocyte enhancer factor 2A	2.11067	1.54272e-15
Inadl	12695	ENSMUSG00000061859	InaD-like (Drosophila)	2.10807	0.000371659
Rgma	244058	ENSMUSG00000070509	repulsive guidance molecule family member A	2.10301	3.92984e-11
Cap2	67252	ENSMUSG00000021373	CAP_ adenylate cyclase-associated protein_ 2 (yeast)	2.09954	0.0123744
Ghr	14600	ENSMUSG00000055737	growth hormone receptor	2.09751	2.93224e-08
Slc9a9	331004	ENSMUSG00000031129	solute carrier family 9 (sodium/hydrogen exchanger)_ member 9	2.09217	2.31052e-06
Mrc2	17534	ENSMUSG00000020695	mannose receptor_ C type 2	2.08905	1.13016e-06
Fgf2	14173	ENSMUSG00000037225	fibroblast growth factor 2	2.08044	7.08524e-07
Ssc5d	269855	ENSMUSG00000035279	scavenger receptor cysteine rich family_ 5 domains	2.07378	6.54915e-07
Abca8b	27404	ENSMUSG00000020620	ATP-binding cassette_ sub-family A (ABC1)_ member 8b	2.06536	0.00334375
Tmem150a	232086	ENSMUSG00000055912	transmembrane protein 150A	2.05997	5.43802e-09
Qsox1	104009	ENSMUSG00000033684	quiescin Q6 sulfhydryl oxidase 1	2.05735	8.91527e-11
4632428N05Rik	74048	ENSMUSG00000020101	RIKEN cDNA 4632428N05 gene	2.05393	3.62396e-05
Neu1	18010	ENSMUSG00000007038	neuraminidase 1	2.0508	5.33156e-06
Gpx3	14778	ENSMUSG00000018339	glutathione peroxidase 3	2.05002	0.010178
Sema3d	108151	ENSMUSG00000040254	sema domain_ immunoglobulin domain (Ig)_ short basic domain_ secreted_ (semaphorin) 3D	2.04766	0.000193823
Ifitm10	320802	ENSMUSG00000045777	interferon induced transmembrane protein 10	2.0409	0.0120205
Pdk1	228026	ENSMUSG00000006494	pyruvate dehydrogenase kinase_ isoenzyme 1	2.03404	1.56704e-09
Tgfbr2	21813	ENSMUSG00000032440	transforming growth factor_ beta receptor II	2.03343	2.50409e-10
Edil3	13612	ENSMUSG00000034488	EGF-like repeats and discoidin I-like domains 3	2.03184	0.0163532
Cyp2f2	13107	ENSMUSG00000052974	cytochrome P450_ family 2_ subfamily f_ polypeptide 2	2.0257	0.0180289
Fgfbp1	14181	ENSMUSG00000048373	fibroblast growth factor binding protein 1	2.02522	0.0180669
Tspan9	109246	ENSMUSG00000030352	tetraspanin 9	2.02314	3.07367e-16
1700025L06Rik	66933	ENSMUSG00000109962	RIKEN cDNA 1700025L06 gene	2.01746	0.0176559
Abra	223513	ENSMUSG00000042895	actin-binding Rho activating protein	2.01199	0.0180289
Tmem38a	74166	ENSMUSG00000031791	transmembrane protein 38A	2.00507	8.61569e-09
Olfm2	244723	ENSMUSG00000032172	olfactomedin 2	2.00241	0.0187507
Mgp	17313	ENSMUSG00000030218	matrix Gla protein	2.00007	7.58992e-21
Adamts14	237360	ENSMUSG00000059901	a disintegrin-like and metallopeptidase (reprolysin type) with thrombospondin type 1 motif_ 14	1.99917	0.000488433
Btbd17	72014	ENSMUSG00000000202	BTB (POZ) domain containing 17	1.99812	0.0170202
Cd34	12490	ENSMUSG00000016494	CD34 antigen	1.99528	0.00301269
Ltbp4	108075	ENSMUSG00000040488	latent transforming growth factor beta binding protein 4	1.99243	7.4404e-07
Gm28730	NULL	ENSMUSG00000101603	predicted gene 28730	1.98982	0.00022819
Cdh13	12554	ENSMUSG00000031841	cadherin 13	1.9833	2.13789e-09
Cacnb2	12296	ENSMUSG00000057914	calcium channel_ voltage-dependent_ beta 2 subunit	1.98319	0.011688
Slc16a3	80879	ENSMUSG00000025161	solute carrier family 16 (monocarboxylic acid transporters)_ member 3	1.98126	0.0103328
Esr1	13982	ENSMUSG00000019768	estrogen receptor 1 (alpha)	1.97447	6.9649e-07
Gm12454	100503819	ENSMUSG00000087142	predicted gene 12454	1.97359	0.0207904
P2rx5	94045	ENSMUSG00000005950	purinergic receptor P2X_ ligand-gated ion channel_ 5	1.9706	0.00678131
Tcap	21393	ENSMUSG00000007877	titin-cap	1.96759	0.0215063
LOC102634333	102634333	ENSMUSG00000090066	uncharacterized LOC102634333	1.96218	2.07537e-06
Postn	50706	ENSMUSG00000027750	periostin_ osteoblast specific factor	1.96204	1.38866e-06
C1ra	50909	ENSMUSG00000055172	complement component 1_ r subcomponent A	1.95199	1.08543e-06
A930003A15Rik	68162	ENSMUSG00000075330	RIKEN cDNA A930003A15 gene	1.94981	0.024579
Nfkbia	18035	ENSMUSG00000021025	nuclear factor of kappa light polypeptide gene enhancer in B cells inhibitor_ alpha	1.94939	1.85014e-12
Itga11	319480	ENSMUSG00000032243	integrin alpha 11	1.94492	4.31924e-06
Wnt9a	216795	ENSMUSG00000000126	wingless-type MMTV integration site family_ member 9A	1.94136	0.00609483
Mmp19	58223	ENSMUSG00000025355	matrix metallopeptidase 19	1.93691	2.20908e-05
Cdon	57810	ENSMUSG00000038119	cell adhesion molecule-related/down-regulated by oncogenes	1.93533	3.67181e-12
Bmper	73230	ENSMUSG00000031963	BMP-binding endothelial regulator	1.93511	2.67727e-06
Gramd1b	235283	ENSMUSG00000040111	GRAM domain containing 1B	1.93388	0.000872972
Aamdc	66273	ENSMUSG00000035642	adipogenesis associated Mth938 domain containing	1.92836	5.54671e-08
Pcdhb17	93888	ENSMUSG00000046387	protocadherin beta 17	1.92671	1.82298e-05
Klhl13	67455	ENSMUSG00000036782	kelch-like 13	1.92312	0.0253917
Igf2os	111975	ENSMUSG00000086266	insulin-like growth factor 2_ opposite strand	1.90577	0.0290992
Fst	14313	ENSMUSG00000021765	follistatin	1.90513	0.0198499
Gm11665	100415912	ENSMUSG00000086222	predicted gene 11665	1.90413	0.0295271
Itm2c	64294	ENSMUSG00000026223	integral membrane protein 2C	1.90339	7.60185e-09
Nbl1	17965	ENSMUSG00000041120	neuroblastoma_ suppression of tumorigenicity 1	1.90116	7.05853e-14
Hacd1	30963	ENSMUSG00000063275	3-hydroxyacyl-CoA dehydratase 1	1.90008	2.05609e-12
Sema4c	20353	ENSMUSG00000026121	sema domain_ immunoglobulin domain (Ig)_ transmembrane domain (TM) and short cytoplasmic domain_ (semaphorin) 4C	1.8952	0.000174711
Ankrd10	102334	ENSMUSG00000031508	ankyrin repeat domain 10	1.89434	2.48259e-08
Mfsd2a	76574	ENSMUSG00000028655	major facilitator superfamily domain containing 2A	1.89351	0.00262416
Ptprd	19266	ENSMUSG00000028399	protein tyrosine phosphatase_ receptor type_ D	1.89186	2.48977e-05
E2f2	242705	ENSMUSG00000018983	E2F transcription factor 2	1.89121	3.08933e-05
Sepp1	20363	ENSMUSG00000064373	selenoprotein P_ plasma_ 1	1.88933	2.92168e-05
Arpp21	74100	ENSMUSG00000032503	cyclic AMP-regulated phosphoprotein_ 21	1.88857	0.0288163
Fn3k	63828	ENSMUSG00000025175	fructosamine 3 kinase	1.88842	0.0312696
Bmf	171543	ENSMUSG00000040093	BCL2 modifying factor	1.88795	0.00890147
Adamts2	216725	ENSMUSG00000036545	a disintegrin-like and metallopeptidase (reprolysin type) with thrombospondin type 1 motif_ 2	1.88614	2.83866e-11
Ogt	108155	ENSMUSG00000034160	O-linked N-acetylglucosamine (GlcNAc) transferase (UDP-N-acetylglucosamine:polypeptide-N-acetylglucosaminyl transferase)	1.88567	1.53149e-08
Cd63	12512	ENSMUSG00000025351	CD63 antigen	1.88561	1.54272e-15
Rbp1	19659	ENSMUSG00000046402	retinol binding protein 1_ cellular	1.88365	0.0285943
Col6a1	12833	ENSMUSG00000001119	collagen_ type VI_ alpha 1	1.88345	5.56745e-07
Atg9b	213948	ENSMUSG00000038295	autophagy related 9B	1.88342	0.0295399
Spry2	24064	ENSMUSG00000022114	sprouty homolog 2 (Drosophila)	1.8813	1.30425e-05
Col20a1	73368	ENSMUSG00000016356	collagen_ type XX_ alpha 1	1.8774	0.0321501
Zbp1	58203	ENSMUSG00000027514	Z-DNA binding protein 1	1.87355	0.0319432
Casz1	69743	ENSMUSG00000028977	castor zinc finger 1	1.8724	0.0276381
1500015O10Rik	78896	ENSMUSG00000026051	RIKEN cDNA 1500015O10 gene	1.86413	0.0315224
Lama4	16775	ENSMUSG00000019846	laminin_ alpha 4	1.86374	0.0302241
Sort1	20661	ENSMUSG00000068747	sortilin 1	1.86282	0.0343522
Prnp	19122	ENSMUSG00000079037	prion protein	1.86093	1.09745e-12
Atp6ap2	70495	ENSMUSG00000031007	ATPase_ H+ transporting_ lysosomal accessory protein 2	1.8564	1.01331e-09
Itm2b	16432	ENSMUSG00000022108	integral membrane protein 2B	1.85535	1.82219e-10
Glrb	14658	ENSMUSG00000028020	glycine receptor_ beta subunit	1.85519	1.13012e-09
Fam65b	193385	ENSMUSG00000036006	family with sequence similarity 65_ member B	1.8488	0.0350341
Agrn	11603	ENSMUSG00000041936	agrin	1.84725	3.40058e-06
Col6a2	12834	ENSMUSG00000020241	collagen_ type VI_ alpha 2	1.84535	3.8781e-09
Mfap5	50530	ENSMUSG00000030116	microfibrillar associated protein 5	1.84191	0.0015341
Drp2	13497	ENSMUSG00000000223	dystrophin related protein 2	1.84135	0.000625026
Pcnxl3	104401	ENSMUSG00000054874	pecanex-like 3 (Drosophila)	1.8409	0.000102755
Tmem123	71929	ENSMUSG00000050912	transmembrane protein 123	1.8381	9.303e-12
Gm26682	102637682	ENSMUSG00000097888	predicted gene_ 26682	1.83048	0.0385981
Atp1a1	11928	ENSMUSG00000033161	ATPase_ Na+/K+ transporting_ alpha 1 polypeptide	1.82575	7.48921e-10
Gbp4	17472	ENSMUSG00000079363	guanylate binding protein 4	1.82171	0.0366124
Mertk	17289	ENSMUSG00000014361	c-mer proto-oncogene tyrosine kinase	1.82042	0.000245309
Mss51	74843	ENSMUSG00000021815	MSS51 mitochondrial translational activator	1.81261	0.00401188
Dync1i1	13426	ENSMUSG00000029757	dynein cytoplasmic 1 intermediate chain 1	1.80637	0.0423374
Ntn5	243967	ENSMUSG00000070564	netrin 5	1.80003	0.0442389
Gbp9	236573	ENSMUSG00000029298	guanylate-binding protein 9	1.79981	0.0390563
Adamts7	108153	ENSMUSG00000032363	a disintegrin-like and metallopeptidase (reprolysin type) with thrombospondin type 1 motif_ 7	1.79897	0.00366175
Vwa1	246228	ENSMUSG00000042116	von Willebrand factor A domain containing 1	1.79619	0.00248199
Ttc9	69480	ENSMUSG00000042734	tetratricopeptide repeat domain 9	1.79573	0.00131291
Sytl2	83671	ENSMUSG00000030616	synaptotagmin-like 2	1.79408	0.00484807
Pet2	18630	ENSMUSG00000035395	plasmacytoma expressed transcript 2	1.79301	0.0370869
Dusp13	27389	ENSMUSG00000021768	dual specificity phosphatase 13	1.79272	0.0448618
Iigp1	60440	ENSMUSG00000054072	interferon inducible GTPase 1	1.78916	0.0448618
Adck3	67426	ENSMUSG00000026489	aarF domain containing kinase 3	1.7866	0.0162024
Pla2g15	192654	ENSMUSG00000031903	phospholipase A2_ group XV	1.78106	1.36648e-05
Dkk3	50781	ENSMUSG00000030772	dickkopf homolog 3 (Xenopus laevis)	1.77894	0.00207456
Gaa	14387	ENSMUSG00000025579	glucosidase_ alpha_ acid	1.77655	5.70364e-08
Egr3	13655	ENSMUSG00000033730	early growth response 3	1.7756	8.1454e-05
Srrm4os	76798	ENSMUSG00000086219	serine/arginine repetitive matrix 4_ opposite strand	1.77162	0.0473679
Ggt5	23887	ENSMUSG00000006344	gamma-glutamyltransferase 5	1.76948	0.0494087
BC051019	57355	ENSMUSG00000031022	cDNA sequence BC051019	1.76864	0.0396918
Matn2	17181	ENSMUSG00000022324	matrilin 2	1.76234	3.45097e-09
Serinc3	26943	ENSMUSG00000017707	serine incorporator 3	1.76056	2.78754e-09
Nrxn3	18191	ENSMUSG00000066392	neurexin III	1.76012	0.0468129
Nav2	78286	ENSMUSG00000052512	neuron navigator 2	1.75981	3.03203e-06
Ptgfrn	19221	ENSMUSG00000027864	prostaglandin F2 receptor negative regulator	1.75916	2.65835e-07
Slc41a3	71699	ENSMUSG00000030089	solute carrier family 41_ member 3	1.75521	0.000633118
Hexdc	238023	ENSMUSG00000039307	hexosaminidase (glycosyl hydrolase family 20_ catalytic domain) containing	1.75319	0.00035593
Efna2	13637	ENSMUSG00000003070	ephrin A2	1.75251	1.54578e-05
Filip1	70598	ENSMUSG00000034898	filamin A interacting protein 1	1.75241	0.0463396
Pkia	18767	ENSMUSG00000027499	protein kinase inhibitor_ alpha	1.7509	1.11673e-08
Actn3	11474	ENSMUSG00000006457	actinin alpha 3	1.74753	1.28723e-06
ND6	17722	ENSMUSG00000064368	NADH dehydrogenase subunit 6	1.74655	0.0115439
Rap1gap2	380711	ENSMUSG00000038807	RAP1 GTPase activating protein 2	1.74288	0.0127646
Bnip3	12176	ENSMUSG00000078566	BCL2/adenovirus E1B interacting protein 3	1.74285	3.05966e-08
Nlgn2	216856	ENSMUSG00000051790	neuroligin 2	1.74257	1.02797e-05
Slc2a6	227659	ENSMUSG00000036067	solute carrier family 2 (facilitated glucose transporter)_ member 6	1.73779	0.0380031
Chpf2	100910	ENSMUSG00000038181	chondroitin polymerizing factor 2	1.73325	4.05058e-05
Plxna2	18845	ENSMUSG00000026640	plexin A2	1.73304	0.000176664
Hsd11b1	15483	ENSMUSG00000016194	hydroxysteroid 11-beta dehydrogenase 1	1.73069	0.0495876
Pknox2	208076	ENSMUSG00000035934	Pbx/knotted 1 homeobox 2	1.72381	7.46519e-08
Dock4	238130	ENSMUSG00000035954	dedicator of cytokinesis 4	1.72364	0.000830791
Hexb	15212	ENSMUSG00000021665	hexosaminidase B	1.72218	0.000161857
Klhl30	70788	ENSMUSG00000026308	kelch-like 30	1.71456	2.51879e-07
Cox6a2	12862	ENSMUSG00000030785	cytochrome c oxidase subunit VIa polypeptide 2	1.71438	1.49026e-05
Galnt7	108150	ENSMUSG00000031608	UDP-N-acetyl-alpha-D-galactosamine: polypeptide N-acetylgalactosaminyltransferase 7	1.71125	0.00336002
Nradd	67169	ENSMUSG00000032491	neurotrophin receptor associated death domain	1.70685	1.01132e-05
Rtn2	20167	ENSMUSG00000030401	reticulon 2 (Z-band associated protein)	1.70575	5.3713e-08
Calr	12317	ENSMUSG00000003814	calreticulin	1.70402	2.18702e-08
Lrrc30	240131	ENSMUSG00000073375	leucine rich repeat containing 30	1.7025	0.0403738
Pla1a	85031	ENSMUSG00000002847	phospholipase A1 member A	1.70207	1.42076e-05
Eno2	13807	ENSMUSG00000004267	enolase 2_ gamma neuronal	1.7007	5.82084e-05
Lamp2	16784	ENSMUSG00000016534	lysosomal-associated membrane protein 2	1.699	3.05391e-09
Hivep2	15273	ENSMUSG00000015501	human immunodeficiency virus type I enhancer binding protein 2	1.69717	0.000256891
Ptprm	19274	ENSMUSG00000033278	protein tyrosine phosphatase_ receptor type_ M	1.69671	0.0114061
Dmpk	13400	ENSMUSG00000030409	dystrophia myotonica-protein kinase	1.69335	3.66821e-08
Mgll	23945	ENSMUSG00000033174	monoglyceride lipase	1.69009	0.0384369
Pros1	19128	ENSMUSG00000022912	protein S (alpha)	1.68953	0.00204266
Lifr	16880	ENSMUSG00000054263	leukemia inhibitory factor receptor	1.68644	7.05525e-08
Neurl1a	18011	ENSMUSG00000006435	neuralized E3 ubiquitin protein ligase 1A	1.68144	7.77899e-08
Zfp651	270210	ENSMUSG00000013419	zinc finger protein 651	1.67924	6.04105e-07
Atp2a2	11938	ENSMUSG00000029467	ATPase_ Ca++ transporting_ cardiac muscle_ slow twitch 2	1.67824	1.90645e-08
Cercam	99151	ENSMUSG00000039787	cerebral endothelial cell adhesion molecule	1.67515	3.99244e-06
Chchd10	103172	ENSMUSG00000049422	coiled-coil-helix-coiled-coil-helix domain containing 10	1.67478	2.18746e-06
Pla2g2e	26970	ENSMUSG00000028751	phospholipase A2_ group IIE	1.66894	0.0277573
Epdr1	105298	ENSMUSG00000002808	ependymin related protein 1 (zebrafish)	1.66677	6.04105e-07
Lix1	66643	ENSMUSG00000047786	limb expression 1 homolog (chicken)	1.66273	0.00098226
Spock2	94214	ENSMUSG00000058297	sparc/osteonectin_ cwcv and kazal-like domains proteoglycan 2	1.65783	0.00899815
Lrig1	16206	ENSMUSG00000030029	leucine-rich repeats and immunoglobulin-like domains 1	1.65714	0.00165027
Cpe	12876	ENSMUSG00000037852	carboxypeptidase E	1.65683	4.1924e-06
Serpine2	20720	ENSMUSG00000026249	serine (or cysteine) peptidase inhibitor_ clade E_ member 2	1.6553	0.000743892
Sema3c	20348	ENSMUSG00000028780	sema domain_ immunoglobulin domain (Ig)_ short basic domain_ secreted_ (semaphorin) 3C	1.65411	0.0246555
Antxr1	69538	ENSMUSG00000033420	anthrax toxin receptor 1	1.65104	0.000248464
Eda2r	245527	ENSMUSG00000034457	ectodysplasin A2 receptor	1.65081	7.53778e-05
Sema5a	20356	ENSMUSG00000022231	sema domain_ seven thrombospondin repeats (type 1 and type 1-like)_ transmembrane domain (TM) and short cytoplasmic domain_ (semaphorin) 5A	1.65062	4.84297e-07
Il6ra	16194	ENSMUSG00000027947	interleukin 6 receptor_ alpha	1.64616	0.000860363
Cox7a1	12865	ENSMUSG00000074218	cytochrome c oxidase subunit VIIa 1	1.64475	0.0267402
Sema7a	20361	ENSMUSG00000038264	sema domain_ immunoglobulin domain (Ig)_ and GPI membrane anchor_ (semaphorin) 7A	1.64126	0.00529772
Slc30a7	66500	ENSMUSG00000054414	solute carrier family 30 (zinc transporter)_ member 7	1.64009	0.000117405
Rdh10	98711	ENSMUSG00000025921	retinol dehydrogenase 10 (all-trans)	1.63722	1.86479e-06
Per2	18627	ENSMUSG00000055866	period circadian clock 2	1.63498	0.0145718
Cdkn1a	12575	ENSMUSG00000023067	cyclin-dependent kinase inhibitor 1A (P21)	1.62991	4.12138e-15
Ncam1	17967	ENSMUSG00000039542	neural cell adhesion molecule 1	1.62836	2.32411e-10
Dtx3	80904	ENSMUSG00000040415	deltex 3 homolog (Drosophila)	1.62608	4.05058e-05
Tnfrsf21	94185	ENSMUSG00000023915	tumor necrosis factor receptor superfamily_ member 21	1.62603	0.0339582
Nrep	27528	ENSMUSG00000042834	neuronal regeneration related protein	1.62319	1.82244e-09
Tmem38b	52076	ENSMUSG00000028420	transmembrane protein 38B	1.6182	0.00289637
Usp2	53376	ENSMUSG00000032010	ubiquitin specific peptidase 2	1.615	0.011566
Hdac11	232232	ENSMUSG00000034245	histone deacetylase 11	1.61417	2.93921e-07
Clcn7	26373	ENSMUSG00000036636	chloride channel 7	1.61299	3.02984e-05
Inppl1	16332	ENSMUSG00000032737	inositol polyphosphate phosphatase-like 1	1.6072	6.67106e-10
Slc25a29	214663	ENSMUSG00000021265	solute carrier family 25 (mitochondrial carrier_ palmitoylcarnitine transporter)_ member 29	1.60697	0.00402281
Pbxip1	229534	ENSMUSG00000042613	pre B cell leukemia transcription factor interacting protein 1	1.59281	5.58984e-06
Porcn	53627	ENSMUSG00000031169	porcupine homolog (Drosophila)	1.59022	0.000265431
Chrnb1	11443	ENSMUSG00000041189	cholinergic receptor_ nicotinic_ beta polypeptide 1 (muscle)	1.58639	0.000446199
Sdc1	20969	ENSMUSG00000020592	syndecan 1	1.58497	4.25643e-08
Ogfod3	66179	ENSMUSG00000025169	2-oxoglutarate and iron-dependent oxygenase domain containing 3	1.58269	0.00345399
Oaf	102644	ENSMUSG00000032014	OAF homolog (Drosophila)	1.57913	3.17937e-06
Thbd	21824	ENSMUSG00000074743	thrombomodulin	1.57688	0.000170853
Dnajc16	214063	ENSMUSG00000040697	DnaJ (Hsp40) homolog_ subfamily C_ member 16	1.57444	0.00746825
Tmem45a	56277	ENSMUSG00000022754	transmembrane protein 45a	1.57312	1.93441e-07
Slc43a2	215113	ENSMUSG00000038178	solute carrier family 43_ member 2	1.57001	0.00257409
Lrrc17	74511	ENSMUSG00000039883	leucine rich repeat containing 17	1.56709	7.85962e-07
Col5a1	12831	ENSMUSG00000026837	collagen_ type V_ alpha 1	1.56219	1.18961e-09
Mmp2	17390	ENSMUSG00000031740	matrix metallopeptidase 2	1.5603	2.5551e-08
Sphk1	20698	ENSMUSG00000061878	sphingosine kinase 1	1.56004	0.000394157
Sgsm2	97761	ENSMUSG00000038351	small G protein signaling modulator 2	1.55981	2.99955e-05
Tmem140	68487	ENSMUSG00000057137	transmembrane protein 140	1.55941	9.92339e-07
Fosl2	14284	ENSMUSG00000029135	fos-like antigen 2	1.55839	1.65249e-08
Tsku	244152	ENSMUSG00000049580	tsukushi_ small leucine rich proteoglycan	1.5555	0.0190323
Tmem109	68539	ENSMUSG00000034659	transmembrane protein 109	1.55114	1.41441e-08
Tmem59	56374	ENSMUSG00000028618	transmembrane protein 59	1.54818	7.91773e-09
Gpnmb	93695	ENSMUSG00000029816	glycoprotein (transmembrane) nmb	1.54719	0.0443288
Sned1	208777	ENSMUSG00000047793	sushi_ nidogen and EGF-like domains 1	1.54682	0.0378785
Adamtsl4	229595	ENSMUSG00000015850	ADAMTS-like 4	1.54644	0.0323965
ND5	17721	ENSMUSG00000064367	NADH dehydrogenase subunit 5	1.546	5.41114e-05
Fbxw17	109082	ENSMUSG00000037816	F-box and WD-40 domain protein 17	1.5441	1.76736e-05
Lpl	16956	ENSMUSG00000015568	lipoprotein lipase	1.54397	1.52133e-06
Plekhh1	211945	ENSMUSG00000060716	pleckstrin homology domain containing_ family H (with MyTH4 domain) member 1	1.54293	0.0271474
Fam102a	98952	ENSMUSG00000039157	family with sequence similarity 102_ member A	1.54049	0.00401188
D8Ertd82e	244418	ENSMUSG00000050271	DNA segment_ Chr 8_ ERATO Doi 82_ expressed	1.53858	0.0015708
Abca2	11305	ENSMUSG00000026944	ATP-binding cassette_ sub-family A (ABC1)_ member 2	1.53843	0.00967933
Fibin	67606	ENSMUSG00000074971	fin bud initiation factor homolog (zebrafish)	1.53806	8.37355e-05
Tnfrsf25	85030	ENSMUSG00000024793	tumor necrosis factor receptor superfamily_ member 25	1.53564	0.0292287
Elmod2	244548	ENSMUSG00000035151	ELMO/CED-12 domain containing 2	1.53254	0.000862739
Plxnb2	140570	ENSMUSG00000036606	plexin B2	1.53227	3.8609e-05
Myzap	102371	ENSMUSG00000041361	myocardial zonula adherens protein	1.53216	0.0486733
Nr2f1	13865	ENSMUSG00000069171	nuclear receptor subfamily 2_ group F_ member 1	1.53203	9.15314e-08
Plxna1	18844	ENSMUSG00000030084	plexin A1	1.53157	8.31379e-06
Serpinh1	12406	ENSMUSG00000070436	serine (or cysteine) peptidase inhibitor_ clade H_ member 1	1.53041	1.16151e-06
Col18a1	12822	ENSMUSG00000001435	collagen_ type XVIII_ alpha 1	1.52859	1.31916e-05
Il11ra1	16157	ENSMUSG00000073889	interleukin 11 receptor_ alpha chain 1	1.52358	0.00161009
Gja1	14609	ENSMUSG00000050953	gap junction protein_ alpha 1	1.52223	5.33156e-06
Asb5	76294	ENSMUSG00000031519	ankyrin repeat and SOCs box-containing 5	1.52131	3.73321e-06
Cd82	12521	ENSMUSG00000027215	CD82 antigen	1.51982	0.000757267
Boc	117606	ENSMUSG00000022687	biregional cell adhesion molecule-related/down-regulated by oncogenes (Cdon) binding protein	1.51867	0.0258017
Slc24a3	94249	ENSMUSG00000063873	solute carrier family 24 (sodium/potassium/calcium exchanger)_ member 3	1.51858	1.50218e-05
Ifngr1	15979	ENSMUSG00000020009	interferon gamma receptor 1	1.51736	0.00064344
Ntn1	18208	ENSMUSG00000020902	netrin 1	1.51651	0.00227045
Fcgr4	246256	ENSMUSG00000059089	Fc receptor_ IgG_ low affinity IV	1.51559	0.00581801
Gm32618	102635226	ENSMUSG00000115317	predicted gene_ 32618	1.5141	4.12065e-08
Tmem132a	98170	ENSMUSG00000024736	transmembrane protein 132A	1.5106	0.000985058
Ormdl3	66612	ENSMUSG00000038150	ORM1-like 3 (S. cerevisiae)	1.51012	0.000489567
Cd200	17470	ENSMUSG00000022661	CD200 antigen	1.50455	0.0127963
Pvr	52118	ENSMUSG00000040511	poliovirus receptor	1.50444	0.000476466
Ctif	269037	ENSMUSG00000052928	CBP80/20-dependent translation initiation factor	1.50401	3.98823e-08
Bves	23828	ENSMUSG00000071317	blood vessel epicardial substance	1.50252	9.43213e-07
Sorcs2	81840	ENSMUSG00000029093	sortilin-related VPS10 domain containing receptor 2	1.50148	0.0037573
Ano8	382014	ENSMUSG00000034863	anoctamin 8	1.5013	0.0034395
Ccdc134	76457	ENSMUSG00000068114	coiled-coil domain containing 134	1.49857	0.000182253
Vcan	13003	ENSMUSG00000021614	versican	1.49814	4.73658e-06
Ctsb	13030	ENSMUSG00000021939	cathepsin B	1.49774	1.04432e-05
Laptm4a	17775	ENSMUSG00000020585	lysosomal-associated protein transmembrane 4A	1.49768	5.72141e-10
Heyl	56198	ENSMUSG00000032744	hairy/enhancer-of-split related with YRPW motif-like	1.49721	0.0358754
AI464131	329828	ENSMUSG00000046312	expressed sequence AI464131	1.49223	0.0223485
Nav3	260315	ENSMUSG00000020181	neuron navigator 3	1.49152	0.000130777
Lrp1	16971	ENSMUSG00000040249	low density lipoprotein receptor-related protein 1	1.48992	4.50537e-06
Prss23	76453	ENSMUSG00000039405	protease_ serine 23	1.48967	2.23006e-06
Fam20a	208659	ENSMUSG00000020614	family with sequence similarity 20_ member A	1.48249	7.21334e-08
Car3	12350	ENSMUSG00000027559	carbonic anhydrase 3	1.48175	3.45097e-09
Wfs1	22393	ENSMUSG00000039474	Wolfram syndrome 1 homolog (human)	1.48015	0.00255778
Abcc5	27416	ENSMUSG00000022822	ATP-binding cassette_ sub-family C (CFTR/MRP)_ member 5	1.47847	1.76791e-06
Nmnat2	226518	ENSMUSG00000042751	nicotinamide nucleotide adenylyltransferase 2	1.47061	0.00608003
Cyp2d22	56448	ENSMUSG00000061740	cytochrome P450_ family 2_ subfamily d_ polypeptide 22	1.46764	0.0463396
Dennd1a	227801	ENSMUSG00000035392	DENN/MADD domain containing 1A	1.46654	0.000117585
Mogs	57377	ENSMUSG00000030036	mannosyl-oligosaccharide glucosidase	1.46549	1.33222e-05
Flnc	68794	ENSMUSG00000068699	filamin C_ gamma	1.46525	3.74145e-06
Svil	225115	ENSMUSG00000024236	supervillin	1.46488	2.96491e-07
Cers2	76893	ENSMUSG00000015714	ceramide synthase 2	1.46444	0.000127301
St3gal4	20443	ENSMUSG00000032038	ST3 beta-galactoside alpha-2_3-sialyltransferase 4	1.46337	0.0330599
Ptprs	19280	ENSMUSG00000013236	protein tyrosine phosphatase_ receptor type_ S	1.46328	4.71959e-07
Atp2b4	381290	ENSMUSG00000026463	ATPase_ Ca++ transporting_ plasma membrane 4	1.46243	2.48205e-06
Zswim8	268721	ENSMUSG00000021819	zinc finger SWIM-type containing 8	1.46231	3.93842e-05
Tmem9	66241	ENSMUSG00000026411	transmembrane protein 9	1.46151	2.06552e-06
Gm26881	105247120	ENSMUSG00000096974	predicted gene_ 26881	1.45966	0.0214349
Nfatc4	73181	ENSMUSG00000023411	nuclear factor of activated T cells_ cytoplasmic_ calcineurin dependent 4	1.45918	0.024152
Scamp1	107767	ENSMUSG00000021687	secretory carrier membrane protein 1	1.45758	0.000109332
Lrrc8d	231549	ENSMUSG00000046079	leucine rich repeat containing 8D	1.45734	0.0227881
Parp8	52552	ENSMUSG00000021725	poly (ADP-ribose) polymerase family_ member 8	1.45123	0.00493472
Lrrc8c	100604	ENSMUSG00000054720	leucine rich repeat containing 8 family_ member C	1.4507	0.00030295
Tpcn1	252972	ENSMUSG00000032741	two pore channel 1	1.45041	9.28623e-06
Hyou1	12282	ENSMUSG00000032115	hypoxia up-regulated 1	1.45012	0.0474898
Trabd2b	666048	ENSMUSG00000070867	TraB domain containing 2B	1.44981	3.8609e-05
Pxdn	69675	ENSMUSG00000020674	peroxidasin homolog (Drosophila)	1.44592	0.00061977
Pfn2	18645	ENSMUSG00000027805	profilin 2	1.44363	0.000438393
Cyr61	16007	ENSMUSG00000028195	cysteine rich protein 61	1.4387	0.0235087
Ppt1	19063	ENSMUSG00000028657	palmitoyl-protein thioesterase 1	1.43784	5.21794e-05
Tspan3	56434	ENSMUSG00000032324	tetraspanin 3	1.43759	1.30738e-05
Wls	68151	ENSMUSG00000028173	wntless homolog (Drosophila)	1.43678	4.4109e-07
Slco3a1	108116	ENSMUSG00000025790	solute carrier organic anion transporter family_ member 3a1	1.43656	0.0136541
Adamts12	239337	ENSMUSG00000047497	a disintegrin-like and metallopeptidase (reprolysin type) with thrombospondin type 1 motif_ 12	1.43006	0.0234412
Maf	17132	ENSMUSG00000055435	avian musculoaponeurotic fibrosarcoma (v-maf) AS42 oncogene homolog	1.42683	1.8034e-06
Pip5k1a	18720	ENSMUSG00000028126	phosphatidylinositol-4-phosphate 5-kinase_ type 1 alpha	1.42292	4.35472e-06
Emb	13723	ENSMUSG00000021728	embigin	1.42182	0.023399
Ppic	19038	ENSMUSG00000024538	peptidylprolyl isomerase C	1.42068	3.93347e-07
Coro2b	235431	ENSMUSG00000041729	coronin_ actin binding protein_ 2B	1.41977	4.14411e-06
Slc6a8	102857	ENSMUSG00000019558	solute carrier family 6 (neurotransmitter transporter_ creatine)_ member 8	1.41948	7.98342e-05
Dnajb9	27362	ENSMUSG00000014905	DnaJ (Hsp40) homolog_ subfamily B_ member 9	1.41688	0.00296788
Nr6a1	14536	ENSMUSG00000063972	nuclear receptor subfamily 6_ group A_ member 1	1.41621	0.00189289
Kidins220	77480	ENSMUSG00000036333	kinase D-interacting substrate 220	1.41532	0.000910547
Ctsd	13033	ENSMUSG00000007891	cathepsin D	1.4145	2.59621e-06
Enho	69638	ENSMUSG00000028445	energy homeostasis associated	1.4139	0.000881192
Abtb2	99382	ENSMUSG00000032724	ankyrin repeat and BTB (POZ) domain containing 2	1.41304	0.0017842
Itgb1	16412	ENSMUSG00000025809	integrin beta 1 (fibronectin receptor beta)	1.41164	6.04105e-07
Hist2h3c1	15077	ENSMUSG00000093769	histone cluster 2_ H3c1	1.41037	0.0106096
Cd164	53599	ENSMUSG00000019818	CD164 antigen	1.41009	9.5246e-09
Fbxo32	67731	ENSMUSG00000022358	F-box protein 32	1.40831	3.37479e-05
Aldh3a1	11670	ENSMUSG00000019102	aldehyde dehydrogenase family 3_ subfamily A1	1.40772	5.4259e-06
Pgap1	241062	ENSMUSG00000073678	post-GPI attachment to proteins 1	1.4076	0.0180289
C1galt1c1	59048	ENSMUSG00000048970	C1GALT1-specific chaperone 1	1.40532	0.0197638
Tmx4	52837	ENSMUSG00000034723	thioredoxin-related transmembrane protein 4	1.405	0.00469751
Zbtb18	30928	ENSMUSG00000063659	zinc finger and BTB domain containing 18	1.4045	2.4586e-05
Pofut2	80294	ENSMUSG00000020260	protein O-fucosyltransferase 2	1.4019	7.51375e-07
Alg2	56737	ENSMUSG00000039740	asparagine-linked glycosylation 2 (alpha-1_3-mannosyltransferase)	1.40137	8.07647e-05
Sparc	20692	ENSMUSG00000018593	secreted acidic cysteine rich glycoprotein	1.40112	1.59518e-08
Pld3	18807	ENSMUSG00000003363	phospholipase D family_ member 3	1.39927	0.000412594
Mfsd11	69900	ENSMUSG00000020818	major facilitator superfamily domain containing 11	1.39835	0.000234661
Rgmb	68799	ENSMUSG00000048027	repulsive guidance molecule family member B	1.39565	0.00369543
Znhit6	229937	ENSMUSG00000074182	zinc finger_ HIT type 6	1.39429	1.37802e-06
Egln3	112407	ENSMUSG00000035105	egl-9 family hypoxia-inducible factor 3	1.39427	0.000121425
Pam	18484	ENSMUSG00000026335	peptidylglycine alpha-amidating monooxygenase	1.39423	3.25067e-05
Hk2	15277	ENSMUSG00000000628	hexokinase 2	1.39404	4.03153e-05
Cdh11	12552	ENSMUSG00000031673	cadherin 11	1.39161	0.000875712
Col16a1	107581	ENSMUSG00000040690	collagen_ type XVI_ alpha 1	1.38977	0.000292247
Wisp2	22403	ENSMUSG00000027656	WNT1 inducible signaling pathway protein 2	1.38887	0.00272009
Edc4	234699	ENSMUSG00000036270	enhancer of mRNA decapping 4	1.38719	0.000197426
1190002N15Rik	68861	ENSMUSG00000045414	RIKEN cDNA 1190002N15 gene	1.38651	6.93311e-06
Prune	229589	ENSMUSG00000015711	prune homolog (Drosophila)	1.38628	0.00112093
Xist	213742	ENSMUSG00000086503	inactive X specific transcripts	1.38508	9.78303e-05
Lrpap1	16976	ENSMUSG00000029103	low density lipoprotein receptor-related protein associated protein 1	1.3839	0.000323831
Tet2	214133	ENSMUSG00000040943	tet methylcytosine dioxygenase 2	1.38324	0.00886149
Xylt2	217119	ENSMUSG00000020868	xylosyltransferase II	1.38274	0.0154797
Ddr1	12305	ENSMUSG00000003534	discoidin domain receptor family_ member 1	1.37905	0.00269709
Ccdc80	67896	ENSMUSG00000022665	coiled-coil domain containing 80	1.37895	0.000276632
Mapk1ip1	69546	ENSMUSG00000041775	mitogen-activated protein kinase 1 interacting protein 1	1.37812	0.0266225
B4galt5	56336	ENSMUSG00000017929	UDP-Gal:betaGlcNAc beta 1_4-galactosyltransferase_ polypeptide 5	1.37809	0.000660738
Pitpnc1	71795	ENSMUSG00000040430	phosphatidylinositol transfer protein_ cytoplasmic 1	1.37637	0.00537946
Calcoco1	67488	ENSMUSG00000023055	calcium binding and coiled coil domain 1	1.37474	1.65249e-08
Slc25a36	192287	ENSMUSG00000032449	solute carrier family 25_ member 36	1.37467	6.54962e-05
Trim11	94091	ENSMUSG00000020455	tripartite motif-containing 11	1.37323	0.000889793
Grina	66168	ENSMUSG00000022564	glutamate receptor_ ionotropic_ N-methyl D-aspartate-associated protein 1 (glutamate binding)	1.37319	5.41868e-07
Plxna3	18846	ENSMUSG00000031398	plexin A3	1.37106	0.000524265
Cyp2u1	71519	ENSMUSG00000027983	cytochrome P450_ family 2_ subfamily u_ polypeptide 1	1.37026	0.025349
Sdc2	15529	ENSMUSG00000022261	syndecan 2	1.36983	1.04549e-07
Rb1	19645	ENSMUSG00000022105	retinoblastoma 1	1.36845	0.00161775
Tram2	170829	ENSMUSG00000041779	translocating chain-associating membrane protein 2	1.35909	0.000627044
Tmem50a	71817	ENSMUSG00000028822	transmembrane protein 50A	1.35521	7.91193e-07
Pik3ip1	216505	ENSMUSG00000034614	phosphoinositide-3-kinase interacting protein 1	1.35431	0.0204656
Mylk	107589	ENSMUSG00000022836	myosin_ light polypeptide kinase	1.35301	0.00849816
Gm28048	NULL	ENSMUSG00000098650	predicted gene_ 28048	1.34788	0.0393905
Rlf	109263	ENSMUSG00000049878	rearranged L-myc fusion sequence	1.34595	0.00143717
Piezo1	234839	ENSMUSG00000014444	piezo-type mechanosensitive ion channel component 1	1.34307	0.000587336
Cryab	12955	ENSMUSG00000032060	crystallin_ alpha B	1.3423	2.33331e-06
Tbc1d1	57915	ENSMUSG00000029174	TBC1 domain family_ member 1	1.34175	5.00159e-05
Uggt1	320011	ENSMUSG00000037470	UDP-glucose glycoprotein glucosyltransferase 1	1.33957	0.000316043
Hspa5	14828	ENSMUSG00000026864	heat shock protein 5	1.33911	8.36324e-06
Rnf139	75841	ENSMUSG00000037075	ring finger protein 139	1.33898	4.63471e-05
Shb	230126	ENSMUSG00000044813	src homology 2 domain-containing transforming protein B	1.33886	0.0012434
Foxo6	329934	ENSMUSG00000052135	forkhead box O6	1.33336	0.0150571
Gmpr	66355	ENSMUSG00000000253	guanosine monophosphate reductase	1.33101	0.000135615
Naglu	27419	ENSMUSG00000001751	alpha-N-acetylglucosaminidase (Sanfilippo disease IIIB)	1.32937	0.0145718
2510039O18Rik	77034	ENSMUSG00000044496	RIKEN cDNA 2510039O18 gene	1.32905	0.00046661
Tmem120b	330189	ENSMUSG00000054434	transmembrane protein 120B	1.32873	0.0278339
Plekhg5	269608	ENSMUSG00000039713	pleckstrin homology domain containing_ family G (with RhoGef domain) member 5	1.32704	1.41115e-06
Slc39a13	68427	ENSMUSG00000002105	solute carrier family 39 (metal ion transporter)_ member 13	1.32649	5.75623e-06
D930015E06Rik	229473	ENSMUSG00000033767	RIKEN cDNA D930015E06 gene	1.32223	0.00469751
Adgra3	78560	ENSMUSG00000031486	adhesion G protein-coupled receptor A3	1.32138	0.0172268
Rgl1	19731	ENSMUSG00000026482	ral guanine nucleotide dissociation stimulator_-like 1	1.31946	0.000851869
Alg1	208211	ENSMUSG00000039427	asparagine-linked glycosylation 1 (beta-1_4-mannosyltransferase)	1.31737	0.00170219
Pla2g16	225845	ENSMUSG00000060675	phospholipase A2_ group XVI	1.31605	1.11045e-06
Mfsd10	68294	ENSMUSG00000001082	major facilitator superfamily domain containing 10	1.3115	0.00359305
Cmklr1	14747	ENSMUSG00000042190	chemokine-like receptor 1	1.31112	0.0400298
Stam	20844	ENSMUSG00000026718	signal transducing adaptor molecule (SH3 domain and ITAM motif) 1	1.31095	5.35586e-05
Tgfb3	21809	ENSMUSG00000021253	transforming growth factor_ beta 3	1.31077	3.37594e-05
Scarf2	224024	ENSMUSG00000012017	scavenger receptor class F_ member 2	1.3095	0.00241391
Mbtps1	56453	ENSMUSG00000031835	membrane-bound transcription factor peptidase_ site 1	1.30916	6.02039e-06
Igsf8	140559	ENSMUSG00000038034	immunoglobulin superfamily_ member 8	1.309	3.73291e-05
Colec12	140792	ENSMUSG00000036103	collectin sub-family member 12	1.3087	0.00118341
Spopl	76857	ENSMUSG00000026771	speckle-type POZ protein-like	1.30557	0.00031389
Mdm4	17248	ENSMUSG00000054387	transformed mouse 3T3 cell double minute 4	1.30478	0.000456623
Hes6	55927	ENSMUSG00000067071	hairy and enhancer of split 6	1.3041	7.21334e-08
Plbd2	71772	ENSMUSG00000029598	phospholipase B domain containing 2	1.30408	0.000207504
Il13ra1	16164	ENSMUSG00000017057	interleukin 13 receptor_ alpha 1	1.30196	0.00334892
Tacc1	320165	ENSMUSG00000065954	transforming_ acidic coiled-coil containing protein 1	1.29738	1.15037e-06
Mxra7	67622	ENSMUSG00000020814	matrix-remodelling associated 7	1.29514	1.24308e-06
Adgre5	26364	ENSMUSG00000002885	adhesion G protein-coupled receptor E5	1.29341	4.10321e-05
Wdr44	72404	ENSMUSG00000036769	WD repeat domain 44	1.28901	0.0192522
2023-03-11	211147	ENSMUSG00000022269	membrane-associated ring finger (C3HC4) 11	1.28745	0.0377212
Evc2	68525	ENSMUSG00000050248	Ellis van Creveld syndrome 2	1.2859	0.00654176
S100a16	67860	ENSMUSG00000074457	S100 calcium binding protein A16	1.28542	5.99966e-08
Ermp1	226090	ENSMUSG00000046324	endoplasmic reticulum metallopeptidase 1	1.2834	0.000833255
Saraf	67887	ENSMUSG00000031532	store-operated calcium entry-associated regulatory factor	1.2813	0.000156739
Pfkl	18641	ENSMUSG00000020277	phosphofructokinase_ liver_ B-type	1.27786	1.04136e-06
Ext2	14043	ENSMUSG00000027198	exostoses (multiple) 2	1.2774	0.000298533
Rnd3	74194	ENSMUSG00000017144	Rho family GTPase 3	1.27597	6.90499e-05
Polr3gl	69870	ENSMUSG00000028104	polymerase (RNA) III (DNA directed) polypeptide G like	1.27524	0.013951
Tmed4	103694	ENSMUSG00000004394	transmembrane emp24 protein transport domain containing 4	1.27409	0.00482344
Kif26b	269152	ENSMUSG00000026494	kinesin family member 26B	1.27363	0.0010705
Pdpn	14726	ENSMUSG00000028583	podoplanin	1.27176	3.31257e-06
Chpf	74241	ENSMUSG00000032997	chondroitin polymerizing factor	1.27145	0.000229966
Socs7	192157	ENSMUSG00000038485	suppressor of cytokine signaling 7	1.26855	0.000235797
Ston2	108800	ENSMUSG00000020961	stonin 2	1.26741	0.0175812
Slc29a2	13340	ENSMUSG00000024891	solute carrier family 29 (nucleoside transporters)_ member 2	1.26664	0.0389429
Stat5a	20850	ENSMUSG00000004043	signal transducer and activator of transcription 5A	1.2648	0.0106934
Tmcc3	319880	ENSMUSG00000020023	transmembrane and coiled coil domains 3	1.26462	0.0126776
Sesn3	75747	ENSMUSG00000032009	sestrin 3	1.26334	0.000526715
Bcl6	12053	ENSMUSG00000022508	B cell leukemia/lymphoma 6	1.26116	2.79237e-05
Ern1	78943	ENSMUSG00000020715	endoplasmic reticulum (ER) to nucleus signalling 1	1.25968	0.04416
Vopp1	232023	ENSMUSG00000037788	vesicular_ overexpressed in cancer_ prosurvival protein 1	1.25861	0.000501485
Gadd45a	13197	ENSMUSG00000036390	growth arrest and DNA-damage-inducible 45 alpha	1.25712	0.000259686
Fam171a2	217219	ENSMUSG00000034685	family with sequence similarity 171_ member A2	1.25632	0.0211147
Ndrg2	29811	ENSMUSG00000004558	N-myc downstream regulated gene 2	1.25445	0.00812307
Sun1	77053	ENSMUSG00000036817	Sad1 and UNC84 domain containing 1	1.25426	0.00579424
Arsk	77041	ENSMUSG00000021592	arylsulfatase K	1.25321	0.0293526
Lama5	16776	ENSMUSG00000015647	laminin_ alpha 5	1.25251	0.0124289
Dgat1	13350	ENSMUSG00000022555	diacylglycerol O-acyltransferase 1	1.25223	0.00121931
Lef1	16842	ENSMUSG00000027985	lymphoid enhancer binding factor 1	1.25121	0.0294002
Os9	216440	ENSMUSG00000040462	amplified in osteosarcoma	1.25107	0.0122433
Sh3pxd2a	14218	ENSMUSG00000053617	SH3 and PX domains 2A	1.24989	3.01788e-05
Cdc42bpb	217866	ENSMUSG00000021279	CDC42 binding protein kinase beta	1.24961	0.0116013
Ero1l	50527	ENSMUSG00000021831	ERO1-like (S. cerevisiae)	1.24376	0.000652684
Rapsn	19400	ENSMUSG00000002104	receptor-associated protein of the synapse	1.24325	5.52006e-06
Pdia5	72599	ENSMUSG00000022844	protein disulfide isomerase associated 5	1.24316	0.01088
Sfi1	78887	ENSMUSG00000023764	Sfi1 homolog_ spindle assembly associated (yeast)	1.24179	0.0485858
Zbtb34	241311	ENSMUSG00000068966	zinc finger and BTB domain containing 34	1.24022	0.0351646
Pdia6	71853	ENSMUSG00000020571	protein disulfide isomerase associated 6	1.23902	7.97499e-05
Loxl1	16949	ENSMUSG00000032334	lysyl oxidase-like 1	1.23591	1.31576e-05
ND4	17719	ENSMUSG00000064363	NADH dehydrogenase subunit 4	1.23564	0.000778197
Htra3	78558	ENSMUSG00000029096	HtrA serine peptidase 3	1.23507	0.015646
Galnt4	14426	ENSMUSG00000090035	UDP-N-acetyl-alpha-D-galactosamine:polypeptide N-acetylgalactosaminyltransferase 4	1.23481	0.0329359
Ganab	14376	ENSMUSG00000071650	alpha glucosidase 2 alpha neutral subunit	1.23253	0.00331135
Mapre3	100732	ENSMUSG00000029166	microtubule-associated protein_ RP/EB family_ member 3	1.22994	0.0013557
Pard3	93742	ENSMUSG00000025812	par-3 family cell polarity regulator	1.22888	1.16149e-05
Tnfrsf23	79201	ENSMUSG00000037613	tumor necrosis factor receptor superfamily_ member 23	1.22802	0.00503128
Hspa13	110920	ENSMUSG00000032932	heat shock protein 70 family_ member 13	1.22794	0.0294215
Ar	11835	ENSMUSG00000046532	androgen receptor	1.22723	0.00021797
Cp	12870	ENSMUSG00000003617	ceruloplasmin	1.22698	0.0251597
Smg6	103677	ENSMUSG00000038290	Smg-6 homolog_ nonsense mediated mRNA decay factor (C. elegans)	1.22681	0.00379913
Runx1t1	12395	ENSMUSG00000006586	runt-related transcription factor 1; translocated to_ 1 (cyclin D-related)	1.22631	0.0155802
Rnf122	68867	ENSMUSG00000039328	ring finger protein 122	1.2263	0.0175023
Nab2	17937	ENSMUSG00000025402	Ngfi-A binding protein 2	1.2253	0.00168762
Sh2b1	20399	ENSMUSG00000030733	SH2B adaptor protein 1	1.22265	0.000577237
Zhx2	387609	ENSMUSG00000071757	zinc fingers and homeoboxes 2	1.22037	0.00811088
App	11820	ENSMUSG00000022892	amyloid beta (A4) precursor protein	1.21994	2.87777e-05
Kdm6b	216850	ENSMUSG00000018476	KDM1 lysine (K)-specific demethylase 6B	1.21776	0.000123068
Fgf11	14166	ENSMUSG00000042826	fibroblast growth factor 11	1.21745	0.0174482
Bace1	23821	ENSMUSG00000032086	beta-site APP cleaving enzyme 1	1.2169	5.88979e-05
2023-03-08	71779	ENSMUSG00000025702	membrane-associated ring finger (C3HC4) 8	1.21611	7.30933e-06
COX1	17708	ENSMUSG00000064351	cytochrome c oxidase subunit I	1.21586	0.00192937
Bgn	12111	ENSMUSG00000031375	biglycan	1.21231	2.63976e-05
Tpp1	12751	ENSMUSG00000030894	tripeptidyl peptidase I	1.21212	0.000740597
Itga6	16403	ENSMUSG00000027111	integrin alpha 6	1.20978	0.0161156
Fzd2	57265	ENSMUSG00000050288	frizzled homolog 2 (Drosophila)	1.20939	0.000251739
Ece1	230857	ENSMUSG00000057530	endothelin converting enzyme 1	1.20806	0.00552141
Rhou	69581	ENSMUSG00000039960	ras homolog gene family_ member U	1.20297	0.0078351
Orai1	109305	ENSMUSG00000049686	ORAI calcium release-activated calcium modulator 1	1.20137	0.00977688
Dnajb11	67838	ENSMUSG00000004460	DnaJ (Hsp40) homolog_ subfamily B_ member 11	1.19746	0.00152798
Egfr	13649	ENSMUSG00000020122	epidermal growth factor receptor	1.19733	0.00446311
Atp2b1	67972	ENSMUSG00000019943	ATPase_ Ca++ transporting_ plasma membrane 1	1.19601	4.50489e-05
Timp2	21858	ENSMUSG00000017466	tissue inhibitor of metalloproteinase 2	1.19591	0.00011697
Tfpi	21788	ENSMUSG00000027082	tissue factor pathway inhibitor	1.19231	0.000235797
Higd1a	56295	ENSMUSG00000038412	HIG1 domain family_ member 1A	1.19133	0.0120015
P4ha2	18452	ENSMUSG00000018906	procollagen-proline_ 2-oxoglutarate 4-dioxygenase (proline 4-hydroxylase)_ alpha II polypeptide	1.19131	0.0125361
Six5	20475	ENSMUSG00000040841	sine oculis-related homeobox 5	1.18749	0.00826186
AI467606	101602	ENSMUSG00000045165	expressed sequence AI467606	1.18697	0.0313275
Rnf167	70510	ENSMUSG00000040746	ring finger protein 167	1.18557	0.0285943
1600027J07Rik	69794	ENSMUSG00000110340	RIKEN cDNA 1600027J07 gene	1.18364	0.00266737
Endod1	71946	ENSMUSG00000037419	endonuclease domain containing 1	1.18322	0.0412048
Grn	14824	ENSMUSG00000034708	granulin	1.18043	0.000312501
Hmgcl	15356	ENSMUSG00000028672	3-hydroxy-3-methylglutaryl-Coenzyme A lyase	1.17895	0.00123291
Cd81	12520	ENSMUSG00000037706	CD81 antigen	1.17788	2.28029e-06
Trp53i13	216964	ENSMUSG00000044328	transformation related protein 53 inducible protein 13	1.17779	0.0107205
Ski	20481	ENSMUSG00000029050	ski sarcoma viral oncogene homolog (avian)	1.17685	1.69361e-05
Sgcb	24051	ENSMUSG00000029156	sarcoglycan_ beta (dystrophin-associated glycoprotein)	1.17654	0.010178
Des	13346	ENSMUSG00000026208	desmin	1.1756	7.43318e-05
Hist1h1c	50708	ENSMUSG00000036181	histone cluster 1_ H1c	1.17299	1.02979e-05
Scarb2	12492	ENSMUSG00000029426	scavenger receptor class B_ member 2	1.16924	0.000414707
Smim4	66487	ENSMUSG00000058351	small integral membrane protein 4	1.16397	0.00172975
Fkbp9	27055	ENSMUSG00000029781	FK506 binding protein 9	1.16298	0.00029471
Cnnm3	94218	ENSMUSG00000001138	cyclin M3	1.15921	0.00748985
Enah	13800	ENSMUSG00000022995	enabled homolog (Drosophila)	1.15716	1.3912e-05
Evi2a	14017	ENSMUSG00000078771	ecotropic viral integration site 2a	1.15658	0.0396918
Creld1	171508	ENSMUSG00000030284	cysteine-rich with EGF-like domains 1	1.1556	0.0415254
Mtss1	211401	ENSMUSG00000022353	metastasis suppressor 1	1.15528	1.05891e-05
Fnip2	329679	ENSMUSG00000061175	folliculin interacting protein 2	1.15466	0.00418611
Adam12	11489	ENSMUSG00000054555	a disintegrin and metallopeptidase domain 12 (meltrin alpha)	1.15417	0.00873759
Pcdh7	54216	ENSMUSG00000029108	protocadherin 7	1.15199	0.0315839
Setd1a	233904	ENSMUSG00000042308	SET domain containing 1A	1.15144	0.00518507
2023-03-09	216438	ENSMUSG00000040502	membrane-associated ring finger (C3HC4) 9	1.15136	0.0212283
Notch2	18129	ENSMUSG00000027878	notch 2	1.15075	0.00353055
Scamp2	24044	ENSMUSG00000040188	secretory carrier membrane protein 2	1.14982	0.00185474
Ubr3	68795	ENSMUSG00000044308	ubiquitin protein ligase E3 component n-recognin 3	1.14619	0.000205191
Loxl3	16950	ENSMUSG00000000693	lysyl oxidase-like 3	1.14354	0.00450034
Popdc3	78977	ENSMUSG00000019848	popeye domain containing 3	1.14098	6.26481e-06
Mesdc1	80889	ENSMUSG00000070462	mesoderm development candidate 1	1.14038	0.000733735
Mafa	378435	ENSMUSG00000047591	v-maf musculoaponeurotic fibrosarcoma oncogene family_ protein A (avian)	1.13999	0.0225514
Asah1	11886	ENSMUSG00000031591	N-acylsphingosine amidohydrolase 1	1.13816	0.0143156
Pik3r1	18708	ENSMUSG00000041417	phosphatidylinositol 3-kinase_ regulatory subunit_ polypeptide 1 (p85 alpha)	1.13677	0.000443493
Npr2	230103	ENSMUSG00000028469	natriuretic peptide receptor 2	1.13595	0.0170202
Plekhh3	217198	ENSMUSG00000035172	pleckstrin homology domain containing_ family H (with MyTH4 domain) member 3	1.13481	0.0288099
Pdgfrb	18596	ENSMUSG00000024620	platelet derived growth factor receptor_ beta polypeptide	1.13223	0.00140927
Large	16795	ENSMUSG00000004383	like-glycosyltransferase	1.13216	0.000734449
Pitx2	18741	ENSMUSG00000028023	paired-like homeodomain transcription factor 2	1.13198	0.00124746
Sptlc1	268656	ENSMUSG00000021468	serine palmitoyltransferase_ long chain base subunit 1	1.13159	0.0299769
Aspa	11484	ENSMUSG00000020774	aspartoacylase	1.12867	0.0284182
Extl3	54616	ENSMUSG00000021978	exostoses (multiple)-like 3	1.12755	0.000296359
Nudt4	71207	ENSMUSG00000020029	nudix (nucleoside diphosphate linked moiety X)-type motif 4	1.12604	4.4109e-07
Mark2	13728	ENSMUSG00000024969	MAP/microtubule affinity regulating kinase 2	1.12564	0.00260255
Zfp523	224656	ENSMUSG00000024220	zinc finger protein 523	1.12503	0.00783599
Perp	64058	ENSMUSG00000019851	PERP_ TP53 apoptosis effector	1.11996	0.00888447
Sumf1	58911	ENSMUSG00000030101	sulfatase modifying factor 1	1.11985	0.0127963
Mia3	338366	ENSMUSG00000056050	melanoma inhibitory activity 3	1.11947	0.000476603
Ttc17	74569	ENSMUSG00000027194	tetratricopeptide repeat domain 17	1.11812	0.0272022
Ypel3	66090	ENSMUSG00000042675	yippee-like 3 (Drosophila)	1.11769	3.58784e-05
Fam212b	109050	ENSMUSG00000048458	family with sequence similarity 212_ member B	1.1174	0.00875458
Sypl	19027	ENSMUSG00000020570	synaptophysin-like protein	1.11735	0.000199369
Wdr83os	414077	ENSMUSG00000059355	WD repeat domain 83 opposite strand	1.11524	0.00248199
Appl2	216190	ENSMUSG00000020263	adaptor protein_ phosphotyrosine interaction_ PH domain and leucine zipper containing 2	1.11443	0.000896466
Vkorc1	27973	ENSMUSG00000096145	vitamin K epoxide reductase complex_ subunit 1	1.11338	0.000475096
Plscr4	235527	ENSMUSG00000032377	phospholipid scramblase 4	1.11077	0.00193393
Serpinf1	20317	ENSMUSG00000000753	serine (or cysteine) peptidase inhibitor_ clade F_ member 1	1.11035	0.00984925
Prpf40b	54614	ENSMUSG00000023007	PRP40 pre-mRNA processing factor 40 homolog B (yeast)	1.11031	0.00645534
Atg16l1	77040	ENSMUSG00000026289	autophagy related 16-like 1 (S. cerevisiae)	1.11023	0.0177896
Fgfrl1	116701	ENSMUSG00000008090	fibroblast growth factor receptor-like 1	1.1097	0.00336002
Yod1	226418	ENSMUSG00000046404	YOD1 OTU deubiquitinating enzyme 1 homologue (S. cerevisiae)	1.10902	0.0230714
Il34	76527	ENSMUSG00000031750	interleukin 34	1.10839	0.0338478
Erlin2	244373	ENSMUSG00000031483	ER lipid raft associated 2	1.10772	0.0190421
Itpr1	16438	ENSMUSG00000030102	inositol 1_4_5-trisphosphate receptor 1	1.10741	0.0183031
Zfp513	101023	ENSMUSG00000043059	zinc finger protein 513	1.10663	0.00165266
Hmg20b	15353	ENSMUSG00000020232	high mobility group 20B	1.10367	7.20208e-05
Fam208a	218850	ENSMUSG00000040651	family with sequence similarity 208_ member A	1.10318	0.00435218
Notch1	18128	ENSMUSG00000026923	notch 1	1.10252	0.0359527
Pkp1	18772	ENSMUSG00000026413	plakophilin 1	1.10149	0.000331056
Trio	223435	ENSMUSG00000022263	triple functional domain (PTPRF interacting)	1.1007	0.00519759
Il6st	16195	ENSMUSG00000021756	interleukin 6 signal transducer	1.10034	0.00301269
Txndc15	69672	ENSMUSG00000021497	thioredoxin domain containing 15	1.09854	0.0147149
Ptges3l	73635	ENSMUSG00000097487	prostaglandin E synthase 3 (cytosolic)-like	1.09849	0.00281528
Sox11	20666	ENSMUSG00000063632	SRY (sex determining region Y)-box 11	1.09563	0.00332088
Clstn1	65945	ENSMUSG00000039953	calsyntenin 1	1.09367	0.000811601
Fam117a	215512	ENSMUSG00000038893	family with sequence similarity 117_ member A	1.09357	0.019374
Prkab2	108097	ENSMUSG00000038205	protein kinase_ AMP-activated_ beta 2 non-catalytic subunit	1.09339	0.00718256
Nrp	654309	ENSMUSG00000079036	neural regeneration protein	1.09301	0.0230246
9530068E07Rik	213673	ENSMUSG00000036275	RIKEN cDNA 9530068E07 gene	1.09286	0.0067355
Ube2n	93765	ENSMUSG00000074781	ubiquitin-conjugating enzyme E2N	1.09221	0.00464785
Elk1	13712	ENSMUSG00000009406	ELK1_ member of ETS oncogene family	1.09176	0.0010467
Il17rd	171463	ENSMUSG00000040717	interleukin 17 receptor D	1.09158	0.0448618
Tmem161a	234371	ENSMUSG00000002342	transmembrane protein 161A	1.09006	0.0126776
Utrn	22288	ENSMUSG00000019820	utrophin	1.08953	0.000527473
Ets2	23872	ENSMUSG00000022895	E26 avian leukemia oncogene 2_ 3' domain	1.08793	7.24123e-06
Nid2	18074	ENSMUSG00000021806	nidogen 2	1.08575	0.0122246
Proser1	212127	ENSMUSG00000049504	proline and serine rich 1	1.08358	0.040982
ND1	17716	ENSMUSG00000064341	NADH dehydrogenase subunit 1	1.08288	0.00341162
Abhd16a	193742	ENSMUSG00000007036	abhydrolase domain containing 16A	1.0828	0.00743276
Sorbs2	234214	ENSMUSG00000031626	sorbin and SH3 domain containing 2	1.08157	0.0233949
Slc39a11	69806	ENSMUSG00000041654	solute carrier family 39 (metal ion transporter)_ member 11	1.08107	0.00674037
Tmem30a	69981	ENSMUSG00000032328	transmembrane protein 30A	1.08064	0.00264392
Tcf4	21413	ENSMUSG00000053477	transcription factor 4	1.08012	3.56344e-05
Ccnd3	12445	ENSMUSG00000034165	cyclin D3	1.08001	1.15402e-05
Rbfox2	93686	ENSMUSG00000033565	RNA binding protein_ fox-1 homolog (C. elegans) 2	1.07966	0.000501485
Tmem119	231633	ENSMUSG00000054675	transmembrane protein 119	1.07888	0.000270621
Dip2c	208440	ENSMUSG00000048264	DIP2 disco-interacting protein 2 homolog C (Drosophila)	1.07805	0.00967553
Ptprg	19270	ENSMUSG00000021745	protein tyrosine phosphatase_ receptor type_ G	1.07668	0.0145478
Tbc1d16	207592	ENSMUSG00000039976	TBC1 domain family_ member 16	1.07342	0.0317094
Slc44a1	100434	ENSMUSG00000028412	solute carrier family 44_ member 1	1.07205	0.00139628
Scai	320271	ENSMUSG00000035236	suppressor of cancer cell invasion	1.07104	0.0376012
P3h1	56401	ENSMUSG00000028641	prolyl 3-hydroxylase 1	1.07093	0.0258017
Slc12a2	20496	ENSMUSG00000024597	solute carrier family 12_ member 2	1.0664	0.0106131
Scap	235623	ENSMUSG00000032485	SREBF chaperone	1.06617	0.00426494
Rpn1	103963	ENSMUSG00000030062	ribophorin I	1.06395	0.0016794
Aspn	66695	ENSMUSG00000021388	asporin	1.06325	0.0328987
B4galt1	14595	ENSMUSG00000028413	UDP-Gal:betaGlcNAc beta 1_4- galactosyltransferase_ polypeptide 1	1.06303	0.000965679
Atg9a	245860	ENSMUSG00000033124	autophagy related 9A	1.06287	0.0164018
Fam53b	77938	ENSMUSG00000030956	family with sequence similarity 53_ member B	1.06206	0.025699
Sesn1	140742	ENSMUSG00000038332	sestrin 1	1.06149	0.00120769
Coq10a	210582	ENSMUSG00000039914	coenzyme Q10 homolog A (yeast)	1.06049	0.00446311
Pkd2	18764	ENSMUSG00000034462	polycystic kidney disease 2	1.06042	0.0143539
Rhbdd1	76867	ENSMUSG00000026142	rhomboid domain containing 1	1.06022	0.0378319
Plekhm2	69582	ENSMUSG00000028917	pleckstrin homology domain containing_ family M (with RUN domain) member 2	1.05826	0.0280865
Epha7	13841	ENSMUSG00000028289	Eph receptor A7	1.05724	0.0221342
Neo1	18007	ENSMUSG00000032340	neogenin	1.05664	0.0105141
Rnf145	74315	ENSMUSG00000019189	ring finger protein 145	1.05357	0.0469971
Wsb1	78889	ENSMUSG00000017677	WD repeat and SOCS box-containing 1	1.0535	0.0303749
Creb3l2	208647	ENSMUSG00000038648	cAMP responsive element binding protein 3-like 2	1.05051	0.00366175
Aga	11593	ENSMUSG00000031521	aspartylglucosaminidase	1.04983	0.0321165
Slc9a1	20544	ENSMUSG00000028854	solute carrier family 9 (sodium/hydrogen exchanger)_ member 1	1.04969	0.00910193
Cirbp	12696	ENSMUSG00000045193	cold inducible RNA binding protein	1.0471	0.00124382
Lpin3	64899	ENSMUSG00000027412	lipin 3	1.047	0.020528
Fkbp14	231997	ENSMUSG00000038074	FK506 binding protein 14	1.04656	0.0122659
Nuak1	77976	ENSMUSG00000020032	NUAK family_ SNF1-like kinase_ 1	1.04513	0.00987507
Ttc13	234875	ENSMUSG00000037300	tetratricopeptide repeat domain 13	1.0449	0.0214247
Aff3	16764	ENSMUSG00000037138	AF4/FMR2 family_ member 3	1.04462	0.0268214
Blcap	53619	ENSMUSG00000067787	bladder cancer associated protein homolog (human)	1.04452	0.00125782
Sh3glb1	54673	ENSMUSG00000037062	SH3-domain GRB2-like B1 (endophilin)	1.04158	8.25774e-05
Fbln5	23876	ENSMUSG00000021186	fibulin 5	1.03872	0.0315711
Ppme1	72590	ENSMUSG00000030718	protein phosphatase methylesterase 1	1.03842	0.0396918
Polr2c	20021	ENSMUSG00000031783	polymerase (RNA) II (DNA directed) polypeptide C	1.03725	0.00233709
Slc11a2	18174	ENSMUSG00000023030	solute carrier family 11 (proton-coupled divalent metal ion transporters)_ member 2	1.03699	0.005172
Parg	26430	ENSMUSG00000021911	poly (ADP-ribose) glycohydrolase	1.0366	0.00636273
Atp13a1	170759	ENSMUSG00000031862	ATPase type 13A1	1.03467	0.0116576
Dyrk2	69181	ENSMUSG00000028630	dual-specificity tyrosine-(Y)-phosphorylation regulated kinase 2	1.03313	0.0020199
Kdelr2	66913	ENSMUSG00000079111	KDEL (Lys-Asp-Glu-Leu) endoplasmic reticulum protein retention receptor 2	1.03198	0.00235624
Tmbim4	68212	ENSMUSG00000020225	transmembrane BAX inhibitor motif containing 4	1.03144	0.0048838
Akap1	11640	ENSMUSG00000018428	A kinase (PRKA) anchor protein 1	1.03066	0.0150158
Pigk	329777	ENSMUSG00000039047	phosphatidylinositol glycan anchor biosynthesis_ class K	1.03034	0.0300011
Itgb5	16419	ENSMUSG00000022817	integrin beta 5	1.02931	0.00415205
Slc12a7	20499	ENSMUSG00000017756	solute carrier family 12_ member 7	1.02474	0.0381358
Kcnmb4	58802	ENSMUSG00000054934	potassium large conductance calcium-activated channel_ subfamily M_ beta member 4	1.02469	0.0128888
Ldb3	24131	ENSMUSG00000021798	LIM domain binding 3	1.0241	0.0160586
Rufy2	70432	ENSMUSG00000020070	RUN and FYVE domain-containing 2	1.02198	0.0372876
Elovl5	68801	ENSMUSG00000032349	ELOVL family member 5_ elongation of long chain fatty acids (yeast)	1.01794	0.000795971
Peli2	93834	ENSMUSG00000021846	pellino 2	1.01785	0.0079784
Lipa	16889	ENSMUSG00000024781	lysosomal acid lipase A	1.01743	0.019374
Peo1	226153	ENSMUSG00000025209	progressive external ophthalmoplegia 1 (human)	1.01346	0.00507809
Szrd1	213491	ENSMUSG00000040842	SUZ RNA binding domain containing 1	1.01344	7.71712e-05
Glis2	83396	ENSMUSG00000014303	GLIS family zinc finger 2	1.0133	0.0035919
Eid2	386655	ENSMUSG00000046058	EP300 interacting inhibitor of differentiation 2	1.01089	0.0348886
Trp53inp2	68728	ENSMUSG00000038375	transformation related protein 53 inducible nuclear protein 2	1.01049	0.0117123
Pttg1ip	108705	ENSMUSG00000009291	pituitary tumor-transforming 1 interacting protein	1.0103	0.00186158
Tmem57	66146	ENSMUSG00000028826	transmembrane protein 57	1.00868	0.00404212
Slc7a6	330836	ENSMUSG00000031904	solute carrier family 7 (cationic amino acid transporter_ y+ system)_ member 6	1.00685	0.0338323
Etnk1	75320	ENSMUSG00000030275	ethanolamine kinase 1	1.00605	0.00363929
Sipa1l2	244668	ENSMUSG00000001995	signal-induced proliferation-associated 1 like 2	1.00563	0.0188718
Cyp20a1	77951	ENSMUSG00000049439	cytochrome P450_ family 20_ subfamily a_ polypeptide 1	1.00556	0.005172
Tmem184b	223693	ENSMUSG00000009035	transmembrane protein 184b	1.00556	0.00315806
Kctd15	233107	ENSMUSG00000030499	potassium channel tetramerisation domain containing 15	1.00519	0.0163838
Ccdc47	67163	ENSMUSG00000078622	coiled-coil domain containing 47	1.0051	0.021526
Lrig3	320398	ENSMUSG00000020105	leucine-rich repeats and immunoglobulin-like domains 3	1.00489	0.0465674
Agpat4	68262	ENSMUSG00000023827	1-acylglycerol-3-phosphate O-acyltransferase 4 (lysophosphatidic acid acyltransferase_ delta)	1.00447	0.00755536
Slc41a2	338365	ENSMUSG00000034591	solute carrier family 41_ member 2	1.00422	0.031077
Tmem37	170706	ENSMUSG00000050777	transmembrane protein 37	1.00376	0.0370869
B4gat1	108902	ENSMUSG00000047379	beta-1_4-glucuronyltransferase 1	1.00364	0.0372876
Atp6ap1	54411	ENSMUSG00000019087	ATPase_ H+ transporting_ lysosomal accessory protein 1	1.00343	0.0182618
Kdsr	70750	ENSMUSG00000009905	3-ketodihydrosphingosine reductase	1.00283	0.0242891
Srf	20807	ENSMUSG00000015605	serum response factor	1.00164	0.0346439
Cuedc1	103841	ENSMUSG00000018378	CUE domain containing 1	1.00149	0.020671
Rapgef3	223864	ENSMUSG00000022469	Rap guanine nucleotide exchange factor (GEF) 3	0.99982	0.0250587
Rreb1	68750	ENSMUSG00000039087	ras responsive element binding protein 1	0.997377	0.0196484
Wnt10a	22409	ENSMUSG00000026167	wingless-type MMTV integration site family_ member 10A	0.996893	0.00265114
Zfhx4	80892	ENSMUSG00000025255	zinc finger homeodomain 4	0.996628	0.00280649
Mef2d	17261	ENSMUSG00000001419	myocyte enhancer factor 2D	0.996451	0.00169036
Lrrc28	67867	ENSMUSG00000030556	leucine rich repeat containing 28	0.996332	0.0132975
Rin2	74030	ENSMUSG00000001768	Ras and Rab interactor 2	0.995905	0.033409
Bsg	12215	ENSMUSG00000023175	basigin	0.995514	0.0083904
Zbtb4	75580	ENSMUSG00000018750	zinc finger and BTB domain containing 4	0.994876	0.00906763
Slc29a1	63959	ENSMUSG00000023942	solute carrier family 29 (nucleoside transporters)_ member 1	0.994193	0.00187361
Kank2	235041	ENSMUSG00000032194	KN motif and ankyrin repeat domains 2	0.991558	0.00369543
Renbp	19703	ENSMUSG00000031387	renin binding protein	0.990647	0.0204712
H2-D1	14964	ENSMUSG00000073411	histocompatibility 2_ D region locus 1	0.989194	0.0192522
Eml4	78798	ENSMUSG00000032624	echinoderm microtubule associated protein like 4	0.987166	0.0178089
Atad1	67979	ENSMUSG00000013662	ATPase family_ AAA domain containing 1	0.985245	0.0214349
Ahcyl2	74340	ENSMUSG00000029772	S-adenosylhomocysteine hydrolase-like 2	0.982426	0.0106781
Map1lc3a	66734	ENSMUSG00000027602	microtubule-associated protein 1 light chain 3 alpha	0.980885	1.66365e-05
P4hb	18453	ENSMUSG00000025130	prolyl 4-hydroxylase_ beta polypeptide	0.978411	0.000467493
Spg21	27965	ENSMUSG00000032388	spastic paraplegia 21 homolog (human)	0.976011	0.000104176
Upf1	19704	ENSMUSG00000058301	UPF1 regulator of nonsense transcripts homolog (yeast)	0.975858	0.00319195
Dhrs7	66375	ENSMUSG00000021094	dehydrogenase/reductase (SDR family) member 7	0.972464	0.0492319
Stard3	59045	ENSMUSG00000018167	START domain containing 3	0.972314	0.0376033
Ikbip	67454	ENSMUSG00000019975	IKBKB interacting protein	0.970565	0.00397034
Snhg12	100039864	ENSMUSG00000086290	small nucleolar RNA host gene 12	0.97011	0.000170167
Canx	12330	ENSMUSG00000020368	calnexin	0.969445	0.00730467
Furin	18550	ENSMUSG00000030530	furin (paired basic amino acid cleaving enzyme)	0.964346	0.00250578
Irf1	16362	ENSMUSG00000018899	interferon regulatory factor 1	0.963445	0.00640757
Rab3il1	74760	ENSMUSG00000024663	RAB3A interacting protein (rabin3)-like 1	0.962653	0.0245923
Sec11a	56529	ENSMUSG00000025724	SEC11 homolog A (S. cerevisiae)	0.957648	0.00341777
Mitf	17342	ENSMUSG00000035158	microphthalmia-associated transcription factor	0.956505	0.0482788
Jam2	67374	ENSMUSG00000053062	junction adhesion molecule 2	0.956163	0.0432733
Phf12	268448	ENSMUSG00000037791	PHD finger protein 12	0.95527	0.0169174
Srgap3	259302	ENSMUSG00000030257	SLIT-ROBO Rho GTPase activating protein 3	0.953639	0.00301269
Mgat1	17308	ENSMUSG00000020346	mannoside acetylglucosaminyltransferase 1	0.953373	0.00657185
Clip1	56430	ENSMUSG00000049550	CAP-GLY domain containing linker protein 1	0.949895	0.00932633
Emilin1	100952	ENSMUSG00000029163	elastin microfibril interfacer 1	0.948606	0.0423548
Phf2	18676	ENSMUSG00000038025	PHD finger protein 2	0.946092	0.00347712
Plod1	18822	ENSMUSG00000019055	procollagen-lysine_ 2-oxoglutarate 5-dioxygenase 1	0.942676	0.00960372
Zfp346	26919	ENSMUSG00000021481	zinc finger protein 346	0.942023	0.00956004
Gpx8	69590	ENSMUSG00000021760	glutathione peroxidase 8 (putative)	0.941707	0.00259426
Hs2st1	23908	ENSMUSG00000040151	heparan sulfate 2-O-sulfotransferase 1	0.939533	0.00897243
Mfsd1	66868	ENSMUSG00000027775	major facilitator superfamily domain containing 1	0.939131	0.00947457
Kif21b	16565	ENSMUSG00000041642	kinesin family member 21B	0.936769	0.00910193
Cd276	102657	ENSMUSG00000035914	CD276 antigen	0.935906	0.0399191
Cacna2d1	12293	ENSMUSG00000040118	calcium channel_ voltage-dependent_ alpha2/delta subunit 1	0.934656	0.0277271
Casp12	12364	ENSMUSG00000025887	caspase 12	0.933029	0.0111258
Bicd2	76895	ENSMUSG00000037933	bicaudal D homolog 2 (Drosophila)	0.931871	0.00333887
Msi2	76626	ENSMUSG00000069769	musashi RNA-binding protein 2	0.931642	0.00264392
Mustn1	66175	ENSMUSG00000042485	musculoskeletal_ embryonic nuclear protein 1	0.928965	0.00345399
Notch3	18131	ENSMUSG00000038146	notch 3	0.927374	0.0176198
Soat1	20652	ENSMUSG00000026600	sterol O-acyltransferase 1	0.92637	0.0218938
Celf2	14007	ENSMUSG00000002107	CUGBP_ Elav-like family member 2	0.925511	0.0011816
Dclk1	13175	ENSMUSG00000027797	doublecortin-like kinase 1	0.92487	0.000616947
Hexa	15211	ENSMUSG00000025232	hexosaminidase A	0.92478	0.0367505
Fam126b	213056	ENSMUSG00000038174	family with sequence similarity 126_ member B	0.923071	0.0430094
Atp6v0a2	21871	ENSMUSG00000038023	ATPase_ H+ transporting_ lysosomal V0 subunit A2	0.922494	0.0468175
Sec61a1	53421	ENSMUSG00000030082	Sec61 alpha 1 subunit (S. cerevisiae)	0.921676	0.00151669
Ccnt2	72949	ENSMUSG00000026349	cyclin T2	0.92157	0.0281351
Tgoln1	22134	ENSMUSG00000056429	trans-golgi network protein	0.921189	0.0316134
Inhbb	16324	ENSMUSG00000037035	inhibin beta-B	0.91801	0.0432733
Arl6ip5	65106	ENSMUSG00000035199	ADP-ribosylation factor-like 6 interacting protein 5	0.91756	0.020995
Tmed10	68581	ENSMUSG00000021248	transmembrane emp24-like trafficking protein 10 (yeast)	0.917523	0.00491521
Tmem33	67878	ENSMUSG00000037720	transmembrane protein 33	0.91734	0.0292903
Yipf4	67864	ENSMUSG00000024072	Yip1 domain family_ member 4	0.915479	0.0257459
Spp1	20750	ENSMUSG00000029304	secreted phosphoprotein 1	0.914496	0.0103328
Cmtr1	74157	ENSMUSG00000024019	cap methyltransferase 1	0.91338	0.0477512
Ctsa	19025	ENSMUSG00000017760	cathepsin A	0.91302	0.0389237
Fxr2	23879	ENSMUSG00000018765	fragile X mental retardation_ autosomal homolog 2	0.909585	0.00967259
Gm26722	NULL	ENSMUSG00000096944	predicted gene_ 26722	0.90816	0.00932633
Mesdc2	67943	ENSMUSG00000038503	mesoderm development candidate 2	0.907844	0.00582514
Rsrp1	27981	ENSMUSG00000037266	arginine/serine rich protein 1	0.907742	0.0483181
Arhgef25	52666	ENSMUSG00000019467	Rho guanine nucleotide exchange factor (GEF) 25	0.906642	0.011688
Laptm4b	114128	ENSMUSG00000022257	lysosomal-associated protein transmembrane 4B	0.905982	0.00462298
Rcn3	52377	ENSMUSG00000019539	reticulocalbin 3_ EF-hand calcium binding domain	0.905684	0.00232367
Cdc42se1	57912	ENSMUSG00000046722	CDC42 small effector 1	0.904593	0.0498115
Ezh1	14055	ENSMUSG00000006920	enhancer of zeste homolog 1 (Drosophila)	0.904414	0.00668599
Lamb2	16779	ENSMUSG00000052911	laminin_ beta 2	0.904375	0.0121656
2010111I01Rik	72061	ENSMUSG00000021458	RIKEN cDNA 2010111I01 gene	0.903497	0.00242219
Amotl1	75723	ENSMUSG00000013076	angiomotin-like 1	0.902121	0.00458985
Man1c1	230815	ENSMUSG00000037306	mannosidase_ alpha_ class 1C_ member 1	0.90198	0.00567757
Uvrag	78610	ENSMUSG00000035354	UV radiation resistance associated gene	0.901806	0.0320886
B4galt7	218271	ENSMUSG00000021504	xylosylprotein beta1_4-galactosyltransferase_ polypeptide 7 (galactosyltransferase I)	0.901779	0.0422356
Sidt2	214597	ENSMUSG00000034908	SID1 transmembrane family_ member 2	0.901603	0.0117166
Rnf149	67702	ENSMUSG00000048234	ring finger protein 149	0.901372	0.00273844
Flrt2	399558	ENSMUSG00000047414	fibronectin leucine rich transmembrane protein 2	0.901138	0.0256971
Kansl3	226976	ENSMUSG00000010453	KAT8 regulatory NSL complex subunit 3	0.900043	0.0242936
Taf1	270627	ENSMUSG00000031314	TAF1 RNA polymerase II_ TATA box binding protein (TBP)-associated factor	0.897164	0.025435
Egln1	112405	ENSMUSG00000031987	egl-9 family hypoxia-inducible factor 1	0.894312	0.00419222
Cnksr3	215748	ENSMUSG00000015202	Cnksr family member 3	0.892775	0.0246814
Traf4	22032	ENSMUSG00000017386	TNF receptor associated factor 4	0.892427	0.00657324
Hdac5	15184	ENSMUSG00000008855	histone deacetylase 5	0.892225	0.0149199
Mtdh	67154	ENSMUSG00000022255	metadherin	0.89159	0.00148146
Lrrc42	77809	ENSMUSG00000028617	leucine rich repeat containing 42	0.889412	0.0409611
Klc1	16593	ENSMUSG00000021288	kinesin light chain 1	0.889025	0.00802295
Zfp568	243905	ENSMUSG00000074221	zinc finger protein 568	0.886622	0.0464072
Aplp2	11804	ENSMUSG00000031996	amyloid beta (A4) precursor-like protein 2	0.883605	0.0230714
Npdc1	18146	ENSMUSG00000015094	neural proliferation_ differentiation and control 1	0.882849	0.0183281
Nr1h2	22260	ENSMUSG00000060601	nuclear receptor subfamily 1_ group H_ member 2	0.882742	0.0154899
Fam8a1	97863	ENSMUSG00000069237	family with sequence similarity 8_ member A1	0.882052	0.00322907
Colgalt1	234407	ENSMUSG00000034807	collagen beta(1-O)galactosyltransferase 1	0.881078	0.0480582
Tex264	21767	ENSMUSG00000040813	testis expressed gene 264	0.879947	0.00733201
Mier2	70427	ENSMUSG00000042570	mesoderm induction early response 1_ family member 2	0.879781	0.0226054
Ccnl2	56036	ENSMUSG00000029068	cyclin L2	0.87973	0.0199119
Cers5	71949	ENSMUSG00000023021	ceramide synthase 5	0.879555	0.00955634
Rbm6	19654	ENSMUSG00000032582	RNA binding motif protein 6	0.879278	0.0263251
Thra	21833	ENSMUSG00000058756	thyroid hormone receptor alpha	0.879222	0.00778886
Igsf3	78908	ENSMUSG00000042035	immunoglobulin superfamily_ member 3	0.879108	0.0245431
Zhx3	320799	ENSMUSG00000035877	zinc fingers and homeoboxes 3	0.877914	0.0466515
Papd5	214627	ENSMUSG00000036779	PAP associated domain containing 5	0.874798	0.0360321
Pkd1	18763	ENSMUSG00000032855	polycystic kidney disease 1 homolog	0.874604	0.0380511
Lypla2	26394	ENSMUSG00000028670	lysophospholipase 2	0.87301	0.00423372
Lpar1	14745	ENSMUSG00000038668	lysophosphatidic acid receptor 1	0.872611	0.0198748
Rab12	19328	ENSMUSG00000023460	RAB12_ member RAS oncogene family	0.871934	0.000666804
Tm9sf2	68059	ENSMUSG00000025544	transmembrane 9 superfamily member 2	0.871438	0.0491939
Gns	75612	ENSMUSG00000034707	glucosamine (N-acetyl)-6-sulfatase	0.870534	0.032978
Purb	19291	ENSMUSG00000094483	purine rich element binding protein B	0.869629	0.00135979
Col12a1	12816	ENSMUSG00000032332	collagen_ type XII_ alpha 1	0.869545	0.00640757
Pmepa1	65112	ENSMUSG00000038400	prostate transmembrane protein_ androgen induced 1	0.868372	0.000662104
Zfp36l1	12192	ENSMUSG00000021127	zinc finger protein 36_ C3H type-like 1	0.868069	0.0286473
Tshz3	243931	ENSMUSG00000021217	teashirt zinc finger family member 3	0.866057	0.00826186
Pdgfc	54635	ENSMUSG00000028019	platelet-derived growth factor_ C polypeptide	0.865461	0.00743116
Acadsb	66885	ENSMUSG00000030861	acyl-Coenzyme A dehydrogenase_ short/branched chain	0.861544	0.0101419
Tcf12	21406	ENSMUSG00000032228	transcription factor 12	0.860859	0.00425349
Rpl37	67281	ENSMUSG00000041841	ribosomal protein L37	0.859638	0.0162131
Stk17b	98267	ENSMUSG00000026094	serine/threonine kinase 17b (apoptosis-inducing)	0.857586	0.00504652
Macrod1	107227	ENSMUSG00000036278	MACRO domain containing 1	0.854575	0.0475066
Pgrmc2	70804	ENSMUSG00000049940	progesterone receptor membrane component 2	0.85385	0.0201329
Amfr	23802	ENSMUSG00000031751	autocrine motility factor receptor	0.848518	0.0272197
Eif3a	13669	ENSMUSG00000024991	eukaryotic translation initiation factor 3_ subunit A	0.846269	0.00112356
Phldb1	102693	ENSMUSG00000048537	pleckstrin homology-like domain_ family B_ member 1	0.846098	0.0076559
Gpr107	277463	ENSMUSG00000000194	G protein-coupled receptor 107	0.842721	0.0498115
Nek9	217718	ENSMUSG00000034290	NIMA (never in mitosis gene a)-related expressed kinase 9	0.840865	0.00741025
Mkl1	223701	ENSMUSG00000042292	MKL (megakaryoblastic leukemia)/myocardin-like 1	0.840672	0.00981217
Slc40a1	53945	ENSMUSG00000025993	solute carrier family 40 (iron-regulated transporter)_ member 1	0.840607	0.0180289
Clptm1	56457	ENSMUSG00000002981	cleft lip and palate associated transmembrane protein 1	0.839291	0.0490248
Sirt2	64383	ENSMUSG00000015149	sirtuin 2	0.83929	0.00937407
Zfp777	72306	ENSMUSG00000071477	zinc finger protein 777	0.839211	0.0494087
Tbc1d23	67581	ENSMUSG00000022749	TBC1 domain family_ member 23	0.835425	0.0379455
Nol6	230082	ENSMUSG00000028430	nucleolar protein family 6 (RNA-associated)	0.83393	0.0357394
Pxn	19303	ENSMUSG00000029528	paxillin	0.833772	0.0215305
Dvl1	13542	ENSMUSG00000029071	dishevelled_ dsh homolog 1 (Drosophila)	0.833255	0.0108172
AU040320	100317	ENSMUSG00000028830	expressed sequence AU040320	0.83034	0.0394592
Papss1	23971	ENSMUSG00000028032	3'-phosphoadenosine 5'-phosphosulfate synthase 1	0.82887	0.00839028
Erlec1	66753	ENSMUSG00000020311	endoplasmic reticulum lectin 1	0.828763	0.0308551
Rnf123	84585	ENSMUSG00000041528	ring finger protein 123	0.827048	0.025001
Zmym2	76007	ENSMUSG00000021945	zinc finger_ MYM-type 2	0.826658	0.0198459
Rpl27	19942	ENSMUSG00000063316	ribosomal protein L27	0.826103	0.0275488
Ncor2	20602	ENSMUSG00000029478	nuclear receptor co-repressor 2	0.825587	0.00431743
Agpat5	52123	ENSMUSG00000031467	1-acylglycerol-3-phosphate O-acyltransferase 5 (lysophosphatidic acid acyltransferase_ epsilon)	0.825564	0.0396918
Igf1r	16001	ENSMUSG00000005533	insulin-like growth factor I receptor	0.825078	0.0458476
Herpud1	64209	ENSMUSG00000031770	homocysteine-inducible_ endoplasmic reticulum stress-inducible_ ubiquitin-like domain member 1	0.825043	0.0159099
Tmed3	66111	ENSMUSG00000032353	transmembrane emp24 domain containing 3	0.824538	0.0175322
Chsy1	269941	ENSMUSG00000032640	chondroitin sulfate synthase 1	0.824534	0.0190406
Cav1	12389	ENSMUSG00000007655	caveolin 1_ caveolae protein	0.82362	0.00396426
Ddx17	67040	ENSMUSG00000055065	DEAD (Asp-Glu-Ala-Asp) box polypeptide 17	0.823061	0.0141387
Nbr1	17966	ENSMUSG00000017119	neighbor of Brca1 gene 1	0.821791	0.016415
Rtn3	20168	ENSMUSG00000024758	reticulon 3	0.819893	0.00714712
Srpk2	20817	ENSMUSG00000062604	serine/arginine-rich protein specific kinase 2	0.818982	0.0117141
Ppp3ca	19055	ENSMUSG00000028161	protein phosphatase 3_ catalytic subunit_ alpha isoform	0.81801	0.00369543
Rnf2	19821	ENSMUSG00000026484	ring finger protein 2	0.817661	0.0199383
AC149090.1	NULL	ENSMUSG00000095041		0.816177	0.0117141
Chkb	12651	ENSMUSG00000022617	choline kinase beta	0.814137	0.0319432
1600012H06Rik	67912	ENSMUSG00000050088	RIKEN cDNA 1600012H06 gene	0.814044	0.0250247
Dusp3	72349	ENSMUSG00000003518	dual specificity phosphatase 3 (vaccinia virus phosphatase VH1-related)	0.813734	0.0300011
Lman2	66890	ENSMUSG00000021484	lectin_ mannose-binding 2	0.809315	0.0183281
Crtc1	382056	ENSMUSG00000003575	CREB regulated transcription coactivator 1	0.807342	0.037569
Syngr2	20973	ENSMUSG00000048277	synaptogyrin 2	0.8037	0.0471629
Vezf1	22344	ENSMUSG00000018377	vascular endothelial zinc finger 1	0.80279	0.00507068
Wdtc1	230796	ENSMUSG00000037622	WD and tetratricopeptide repeats 1	0.801766	0.0193742
Rhoq	104215	ENSMUSG00000024143	ras homolog gene family_ member Q	0.801762	0.0262257
Rab31	106572	ENSMUSG00000056515	RAB31_ member RAS oncogene family	0.798237	0.0409915
Degs1	13244	ENSMUSG00000038633	degenerative spermatocyte homolog 1 (Drosophila)	0.797325	0.0157108
Tor1aip2	240832	ENSMUSG00000050565	torsin A interacting protein 2	0.797155	0.00880993
Slc4a7	218756	ENSMUSG00000021733	solute carrier family 4_ sodium bicarbonate cotransporter_ member 7	0.795845	0.0223415
Tmed9	67511	ENSMUSG00000058569	transmembrane emp24 protein transport domain containing 9	0.795453	0.0259812
Fhod3	225288	ENSMUSG00000034295	formin homology 2 domain containing 3	0.794279	0.0444148
Tmx1	72736	ENSMUSG00000021072	thioredoxin-related transmembrane protein 1	0.794128	0.0390067
Ktn1	16709	ENSMUSG00000021843	kinectin 1	0.793146	0.0327694
Hsdl2	72479	ENSMUSG00000028383	hydroxysteroid dehydrogenase like 2	0.793076	0.0204571
Spcs2	66624	ENSMUSG00000035227	signal peptidase complex subunit 2 homolog (S. cerevisiae)	0.790811	0.0382291
Camk1	52163	ENSMUSG00000030272	calcium/calmodulin-dependent protein kinase I	0.788046	0.0117275
Dbn1	56320	ENSMUSG00000034675	drebrin 1	0.781272	0.0216623
Bmpr2	12168	ENSMUSG00000067336	bone morphogenetic protein receptor_ type II (serine/threonine kinase)	0.776035	0.0404151
Zmat3	22401	ENSMUSG00000027663	zinc finger matrin type 3	0.775407	0.0108785
Fam162a	70186	ENSMUSG00000003955	family with sequence similarity 162_ member A	0.77427	0.0031854
Rnf166	68718	ENSMUSG00000014470	ring finger protein 166	0.771197	0.0247302
Fads3	60527	ENSMUSG00000024664	fatty acid desaturase 3	0.768654	0.0293526
Ddhd2	72108	ENSMUSG00000061313	DDHD domain containing 2	0.766564	0.0346439
Strn3	94186	ENSMUSG00000020954	striatin_ calmodulin binding protein 3	0.763628	0.0289359
Fkbp7	14231	ENSMUSG00000002732	FK506 binding protein 7	0.763515	0.0417344
Sh3d19	27059	ENSMUSG00000028082	SH3 domain protein D19	0.762819	0.0262257
Zfp639	67778	ENSMUSG00000027667	zinc finger protein 639	0.762671	0.0422491
Irs1	16367	ENSMUSG00000055980	insulin receptor substrate 1	0.762325	0.0120015
Ptrh1	329384	ENSMUSG00000053746	peptidyl-tRNA hydrolase 1 homolog (S. cerevisiae)	0.759704	0.0300011
Nrp2	18187	ENSMUSG00000025969	neuropilin 2	0.758914	0.0305996
Cux1	13047	ENSMUSG00000029705	cut-like homeobox 1	0.757637	0.00934071
Ddr2	18214	ENSMUSG00000026674	discoidin domain receptor family_ member 2	0.757448	0.0316018
Zcchc24	71918	ENSMUSG00000055538	zinc finger_ CCHC domain containing 24	0.752572	0.00371552
Ssr3	67437	ENSMUSG00000027828	signal sequence receptor_ gamma	0.751611	0.0295271
Megf8	269878	ENSMUSG00000045039	multiple EGF-like-domains 8	0.750408	0.0458476
Aif1l	108897	ENSMUSG00000001864	allograft inflammatory factor 1-like	0.750048	0.0154121
Ddx6	13209	ENSMUSG00000032097	DEAD (Asp-Glu-Ala-Asp) box polypeptide 6	0.74947	0.0343522
Rgp1	242406	ENSMUSG00000028468	RGP1 retrograde golgi transport homolog (S. cerevisiae)	0.748145	0.0405468
Map7d1	245877	ENSMUSG00000028849	MAP7 domain containing 1	0.740639	0.010313
Sh3pxd2b	268396	ENSMUSG00000040711	SH3 and PX domains 2B	0.740472	0.0211572
Pias3	229615	ENSMUSG00000028101	protein inhibitor of activated STAT 3	0.740457	0.0347254
Dlgap4	228836	ENSMUSG00000061689	discs_ large homolog-associated protein 4 (Drosophila)	0.739475	0.00737425
B230219D22Rik	78521	ENSMUSG00000045767	RIKEN cDNA B230219D22 gene	0.73855	0.00752214
Rbms3	207181	ENSMUSG00000039607	RNA binding motif_ single stranded interacting protein	0.737259	0.0220092
Shc1	20416	ENSMUSG00000042626	src homology 2 domain-containing transforming protein C1	0.736372	0.0236162
Wdr45b	66840	ENSMUSG00000025173	WD repeat domain 45B	0.733461	0.0251424
Prrx1	18933	ENSMUSG00000026586	paired related homeobox 1	0.733129	0.00708577
Rab11fip5	52055	ENSMUSG00000051343	RAB11 family interacting protein 5 (class I)	0.732336	0.0309461
Scyl1	78891	ENSMUSG00000024941	SCY1-like 1 (S. cerevisiae)	0.729702	0.0374998
Arhgap42	71544	ENSMUSG00000050730	Rho GTPase activating protein 42	0.728938	0.0437892
2310022B05Rik	69551	ENSMUSG00000031983	RIKEN cDNA 2310022B05 gene	0.726476	0.0233949
Qk	19317	ENSMUSG00000062078	quaking	0.726217	0.00968451
Cacul1	78832	ENSMUSG00000033417	CDK2 associated_ cullin domain 1	0.72524	0.0257738
Slc25a12	78830	ENSMUSG00000027010	solute carrier family 25 (mitochondrial carrier_ Aralar)_ member 12	0.717111	0.0394992
Rab6a	19346	ENSMUSG00000030704	RAB6A_ member RAS oncogene family	0.715103	0.0375215
Phldb2	208177	ENSMUSG00000033149	pleckstrin homology-like domain_ family B_ member 2	0.708425	0.0215305
Maged1	94275	ENSMUSG00000025151	melanoma antigen_ family D_ 1	0.705809	0.010313
Tmem208	66320	ENSMUSG00000014856	transmembrane protein 208	0.703186	0.0344819
Mrps9	69527	ENSMUSG00000060679	mitochondrial ribosomal protein S9	0.702831	0.0494732
Hist1h2bc	68024	ENSMUSG00000018102	histone cluster 1_ H2bc	0.700994	0.0340495
Nenf	66208	ENSMUSG00000037499	neuron derived neurotrophic factor	0.699194	0.0278339
Sptbn1	20742	ENSMUSG00000020315	spectrin beta_ non-erythrocytic 1	0.698705	0.0416662
Lima1	65970	ENSMUSG00000023022	LIM domain and actin binding 1	0.691864	0.0216886
Lrrc8a	241296	ENSMUSG00000007476	leucine rich repeat containing 8A	0.686295	0.0267947
Cul1	26965	ENSMUSG00000029686	cullin 1	0.685719	0.0394592
Slc38a2	67760	ENSMUSG00000022462	solute carrier family 38_ member 2	0.680017	0.0410522
Ssr1	107513	ENSMUSG00000021427	signal sequence receptor_ alpha	0.679018	0.0487828
Surf4	20932	ENSMUSG00000014867	surfeit gene 4	0.678143	0.034776
Lamp1	16783	ENSMUSG00000031447	lysosomal-associated membrane protein 1	0.675803	0.0376012
Ago2	239528	ENSMUSG00000036698	argonaute RISC catalytic subunit 2	0.674998	0.0375215
Bin1	30948	ENSMUSG00000024381	bridging integrator 1	0.670728	0.0262257
Ostc	66357	ENSMUSG00000041084	oligosaccharyltransferase complex subunit	0.668698	0.0329482
Ndrg1	17988	ENSMUSG00000005125	N-myc downstream regulated gene 1	0.667737	0.0201329
Ogn	18295	ENSMUSG00000021390	osteoglycin	0.667517	0.0448485
Peak1	244895	ENSMUSG00000074305	pseudopodium-enriched atypical kinase 1	0.664747	0.0432733
Nudt3	56409	ENSMUSG00000024213	nudix (nucleotide diphosphate linked moiety X)-type motif 3	0.661794	0.0332205
Serf2	378702	ENSMUSG00000074884	small EDRK-rich factor 2	0.660836	0.0186232
Mxd4	17122	ENSMUSG00000037235	Max dimerization protein 4	0.658324	0.0240681
Pfkm	18642	ENSMUSG00000033065	phosphofructokinase_ muscle	0.657287	0.0428283
Maea	59003	ENSMUSG00000079562	macrophage erythroblast attacher	0.656948	0.0480441
Rnf11	29864	ENSMUSG00000028557	ring finger protein 11	0.652647	0.0241014
Pgm2	72157	ENSMUSG00000025791	phosphoglucomutase 2	0.652544	0.0235918
Nptn	20320	ENSMUSG00000032336	neuroplastin	0.64997	0.0396918
Atp6v1a	11964	ENSMUSG00000052459	ATPase_ H+ transporting_ lysosomal V1 subunit A	0.641884	0.0205348
Gpx1	14775	ENSMUSG00000063856	glutathione peroxidase 1	0.639086	0.028032
Cluh	74148	ENSMUSG00000020741	clustered mitochondria (cluA/CLU1) homolog	0.639027	0.0473574
Creb3l1	26427	ENSMUSG00000027230	cAMP responsive element binding protein 3-like 1	0.636899	0.0425072
Rtn4	68585	ENSMUSG00000020458	reticulon 4	0.63406	0.0394595
Chd3	216848	ENSMUSG00000018474	chromodomain helicase DNA binding protein 3	0.624207	0.0273203
Pcbp1	23983	ENSMUSG00000051695	poly(rC) binding protein 1	0.611304	0.0350431
Arf1	11840	ENSMUSG00000048076	ADP-ribosylation factor 1	0.594558	0.0364773
Gadd45g	23882	ENSMUSG00000021453	growth arrest and DNA-damage-inducible 45 gamma	0.59058	0.0379455
Asap1	13196	ENSMUSG00000022377	ArfGAP with SH3 domain_ ankyrin repeat and PH domain1	0.586955	0.037779
Nol12	97961	ENSMUSG00000033099	nucleolar protein 12	-0.578761	0.0497627
Eif3g	53356	ENSMUSG00000070319	eukaryotic translation initiation factor 3_ subunit G	-0.595974	0.0483908
S100a4	20198	ENSMUSG00000001020	S100 calcium binding protein A4	-0.599242	0.0307788
Rpl19	19921	ENSMUSG00000017404	ribosomal protein L19	-0.60917	0.0347549
Nhp2	52530	ENSMUSG00000001056	NHP2 ribonucleoprotein	-0.612877	0.0462
Ndufs8	225887	ENSMUSG00000059734	NADH dehydrogenase (ubiquinone) Fe-S protein 8	-0.620938	0.0404151
Pfdn1	67199	ENSMUSG00000024346	prefoldin 1	-0.621307	0.0448618
Ass1	11898	ENSMUSG00000076441	argininosuccinate synthetase 1	-0.626263	0.0485798
Aprt	11821	ENSMUSG00000006589	adenine phosphoribosyl transferase	-0.626785	0.0376925
Rbbp7	245688	ENSMUSG00000031353	retinoblastoma binding protein 7	-0.627231	0.0489547
Mrpl13	68537	ENSMUSG00000022370	mitochondrial ribosomal protein L13	-0.627458	0.0394992
Ngfrap1	12070	ENSMUSG00000046432	nerve growth factor receptor (TNFRSF16) associated protein 1	-0.629834	0.0323766
Psmc1	19179	ENSMUSG00000021178	protease (prosome_ macropain) 26S subunit_ ATPase 1	-0.643467	0.0240933
Avpi1	69534	ENSMUSG00000018821	arginine vasopressin-induced 1	-0.645276	0.0301097
2310039H08Rik	67101	ENSMUSG00000062619	RIKEN cDNA 2310039H08 gene	-0.646995	0.0376925
Tpm4	326618	ENSMUSG00000031799	tropomyosin 4	-0.647244	0.025435
S100a11	20195	ENSMUSG00000027907	S100 calcium binding protein A11	-0.654796	0.0316134
Sod1	20655	ENSMUSG00000022982	superoxide dismutase 1_ soluble	-0.655948	0.0113045
Arl2	56327	ENSMUSG00000024944	ADP-ribosylation factor-like 2	-0.663839	0.0268214
Ap2m1	11773	ENSMUSG00000022841	adaptor-related protein complex 2_ mu 1 subunit	-0.664166	0.0230714
Lgals3	16854	ENSMUSG00000050335	lectin_ galactose binding_ soluble 3	-0.666581	0.0223236
Crip2	68337	ENSMUSG00000006356	cysteine rich protein 2	-0.672567	0.0225439
Prkcdbp	109042	ENSMUSG00000037060	protein kinase C_ delta binding protein	-0.67728	0.0348886
Fdft1	14137	ENSMUSG00000021273	farnesyl diphosphate farnesyl transferase 1	-0.677803	0.0372676
Tbrg4	21379	ENSMUSG00000000384	transforming growth factor beta regulated gene 4	-0.680618	0.0494732
Cct5	12465	ENSMUSG00000022234	chaperonin containing Tcp1_ subunit 5 (epsilon)	-0.683351	0.0159982
Ndufa3	66091	ENSMUSG00000035674	NADH dehydrogenase (ubiquinone) 1 alpha subcomplex_ 3	-0.685681	0.019374
Mrpl28	68611	ENSMUSG00000024181	mitochondrial ribosomal protein L28	-0.686076	0.0291862
Eif2s1	13665	ENSMUSG00000021116	eukaryotic translation initiation factor 2_ subunit 1 alpha	-0.687992	0.0374481
Mrpl51	66493	ENSMUSG00000030335	mitochondrial ribosomal protein L51	-0.688914	0.0421047
Med8	80509	ENSMUSG00000006392	mediator complex subunit 8	-0.689852	0.0497627
Rsu1	20163	ENSMUSG00000026727	Ras suppressor protein 1	-0.691613	0.0280121
Tcp1	21454	ENSMUSG00000068039	t-complex protein 1	-0.697613	0.0277271
Snrpd2	107686	ENSMUSG00000040824	small nuclear ribonucleoprotein D2	-0.700195	0.0378319
Klhl22	224023	ENSMUSG00000022750	kelch-like 22	-0.702362	0.0237307
Dazap1	70248	ENSMUSG00000069565	DAZ associated protein 1	-0.704077	0.0101032
Tmem160	69094	ENSMUSG00000019158	transmembrane protein 160	-0.705135	0.0491709
Ifitm3	66141	ENSMUSG00000025492	interferon induced transmembrane protein 3	-0.705413	0.00439572
Tes	21753	ENSMUSG00000029552	testis derived transcript	-0.709972	0.0485798
Zmat2	66492	ENSMUSG00000001383	zinc finger_ matrin type 2	-0.710838	0.0390062
Ndufs7	75406	ENSMUSG00000020153	NADH dehydrogenase (ubiquinone) Fe-S protein 7	-0.713046	0.0111351
Psmb4	19172	ENSMUSG00000005779	proteasome (prosome_ macropain) subunit_ beta type 4	-0.71311	0.0463396
Nans	94181	ENSMUSG00000028334	N-acetylneuraminic acid synthase (sialic acid synthase)	-0.714693	0.0276118
Mea1	17256	ENSMUSG00000002768	male enhanced antigen 1	-0.715804	0.0400357
Atp5d	66043	ENSMUSG00000003072	ATP synthase_ H+ transporting_ mitochondrial F1 complex_ delta subunit	-0.71624	0.0116958
Mbd3	17192	ENSMUSG00000035478	methyl-CpG binding domain protein 3	-0.716986	0.00800933
Evl	14026	ENSMUSG00000021262	Ena-vasodilator stimulated phosphoprotein	-0.718369	0.015646
Tprkb	69786	ENSMUSG00000054226	Tp53rk binding protein	-0.720467	0.0392589
D8Ertd738e	101966	ENSMUSG00000019362	DNA segment_ Chr 8_ ERATO Doi 738_ expressed	-0.723467	0.00967933
Ptges3	56351	ENSMUSG00000071072	prostaglandin E synthase 3 (cytosolic)	-0.72484	0.0206817
Ndufa11	69875	ENSMUSG00000002379	NADH dehydrogenase (ubiquinone) 1 alpha subcomplex 11	-0.725259	0.0121845
Abracl	73112	ENSMUSG00000078453	ABRA C-terminal like	-0.726424	0.0153514
Cbx5	12419	ENSMUSG00000009575	chromobox 5	-0.726534	0.0100025
Trmt1	212528	ENSMUSG00000001909	tRNA methyltransferase 1	-0.730419	0.0444148
Gchfr	320415	ENSMUSG00000046814	GTP cyclohydrolase I feedback regulator	-0.731083	0.0103595
Rpusd1	106707	ENSMUSG00000041199	RNA pseudouridylate synthase domain containing 1	-0.731477	0.0445841
Tpgs2	66648	ENSMUSG00000024269	tubulin polyglutamylase complex subunit 2	-0.732001	0.0215305
Qdpr	110391	ENSMUSG00000015806	quinoid dihydropteridine reductase	-0.733443	0.025997
Dnajc15	66148	ENSMUSG00000022013	DnaJ (Hsp40) homolog_ subfamily C_ member 15	-0.733649	0.0440267
Timm13	30055	ENSMUSG00000020219	translocase of inner mitochondrial membrane 13	-0.733829	0.0123306
Elof1	66126	ENSMUSG00000013822	elongation factor 1 homolog (ELF1_ S. cerevisiae)	-0.736557	0.010313
Arhgdia	192662	ENSMUSG00000025132	Rho GDP dissociation inhibitor (GDI) alpha	-0.736854	0.00928451
Rps6ka4	56613	ENSMUSG00000024952	ribosomal protein S6 kinase_ polypeptide 4	-0.738051	0.0156469
Puf60	67959	ENSMUSG00000002524	poly-U binding splicing factor 60	-0.738338	0.0236162
Ybx1	22608	ENSMUSG00000028639	Y box protein 1	-0.74447	0.0350132
Fus	233908	ENSMUSG00000030795	fused in sarcoma	-0.748118	0.0368066
Setd8	67956	ENSMUSG00000049327	SET domain containing (lysine methyltransferase) 8	-0.749201	0.0261828
Uqcrc2	67003	ENSMUSG00000030884	ubiquinol cytochrome c reductase core protein 2	-0.751338	0.0299071
Selo	223776	ENSMUSG00000035757	selenoprotein O	-0.755043	0.0458476
Snrpc	20630	ENSMUSG00000024217	U1 small nuclear ribonucleoprotein C	-0.755416	0.0335664
Trappc2l	59005	ENSMUSG00000015013	trafficking protein particle complex 2-like	-0.756059	0.0381231
Ccar1	67500	ENSMUSG00000020074	cell division cycle and apoptosis regulator 1	-0.759088	0.0228896
Arhgap21	71435	ENSMUSG00000036591	Rho GTPase activating protein 21	-0.76023	0.0228038
Rfwd3	234736	ENSMUSG00000033596	ring finger and WD repeat domain 3	-0.760253	0.0263873
Mrpl47	74600	ENSMUSG00000037531	mitochondrial ribosomal protein L47	-0.762764	0.0315224
Srrd	70118	ENSMUSG00000029346	SRR1 domain containing	-0.763107	0.0457604
Eif6	16418	ENSMUSG00000027613	eukaryotic translation initiation factor 6	-0.764033	0.0148548
Hspbp1	66245	ENSMUSG00000063802	HSPA (heat shock 70kDa) binding protein_ cytoplasmic cochaperone 1	-0.764936	0.0313643
Anapc5	59008	ENSMUSG00000029472	anaphase-promoting complex subunit 5	-0.764988	0.00316206
Csk	12988	ENSMUSG00000032312	c-src tyrosine kinase	-0.765021	0.0129393
Pycrl	66194	ENSMUSG00000022571	pyrroline-5-carboxylate reductase-like	-0.765381	0.0112568
Tns3	319939	ENSMUSG00000020422	tensin 3	-0.767651	0.0327296
Bok	51800	ENSMUSG00000026278	BCL2-related ovarian killer	-0.767704	0.0490248
Kctd10	330171	ENSMUSG00000001098	potassium channel tetramerisation domain containing 10	-0.767839	0.00728327
Nme1	18102	ENSMUSG00000037601	NME/NM23 nucleoside diphosphate kinase 1	-0.768995	0.00315801
Bckdk	12041	ENSMUSG00000030802	branched chain ketoacid dehydrogenase kinase	-0.77098	0.0150784
Mcmbp	210711	ENSMUSG00000048170	MCM (minichromosome maintenance deficient) binding protein	-0.772106	0.0466918
Shmt2	108037	ENSMUSG00000025403	serine hydroxymethyltransferase 2 (mitochondrial)	-0.772145	0.00839403
Commd10	69456	ENSMUSG00000042705	COMM domain containing 10	-0.772909	0.0483421
Prdx2	21672	ENSMUSG00000005161	peroxiredoxin 2	-0.776609	0.0244658
Gtf2f2	68705	ENSMUSG00000067995	general transcription factor IIF_ polypeptide 2	-0.777156	0.0424845
Hat1	107435	ENSMUSG00000027018	histone aminotransferase 1	-0.779988	0.0387799
Tsc22d1	21807	ENSMUSG00000022010	TSC22 domain family_ member 1	-0.781142	0.00239266
Triobp	110253	ENSMUSG00000033088	TRIO and F-actin binding protein	-0.781713	0.0151856
Lasp1	16796	ENSMUSG00000038366	LIM and SH3 protein 1	-0.782974	0.0218973
Immt	76614	ENSMUSG00000052337	inner membrane protein_ mitochondrial	-0.786397	0.0107702
Sssca1	56390	ENSMUSG00000079478	Sjogren's syndrome/scleroderma autoantigen 1 homolog (human)	-0.787443	0.0463093
Rrp1	18114	ENSMUSG00000061032	ribosomal RNA processing 1 homolog (S. cerevisiae)	-0.789143	0.0390476
Pck2	74551	ENSMUSG00000040618	phosphoenolpyruvate carboxykinase 2 (mitochondrial)	-0.789447	0.00753241
Mpnd	68047	ENSMUSG00000003199	MPN domain containing	-0.789512	0.0355426
Dnajc9	108671	ENSMUSG00000021811	DnaJ (Hsp40) homolog_ subfamily C_ member 9	-0.789843	0.00812147
Nucks1	98415	ENSMUSG00000026434	nuclear casein kinase and cyclin-dependent kinase substrate 1	-0.790868	0.00977688
Pafah1b3	18476	ENSMUSG00000005447	platelet-activating factor acetylhydrolase_ isoform 1b_ subunit 3	-0.792191	0.00729241
Tagln2	21346	ENSMUSG00000026547	transgelin 2	-0.792516	0.00402767
Arpc4	68089	ENSMUSG00000079426	actin related protein 2/3 complex_ subunit 4	-0.79357	0.00540082
Letmd1	68614	ENSMUSG00000037353	LETM1 domain containing 1	-0.793696	0.0179646
Tceb1	67923	ENSMUSG00000079658	transcription elongation factor B (SIII)_ polypeptide 1	-0.798373	0.00950239
Acot2	171210	ENSMUSG00000021226	acyl-CoA thioesterase 2	-0.799554	0.0102633
Emc8	18117	ENSMUSG00000031819	ER membrane protein complex subunit 8	-0.80074	0.00994382
Mrpl2	27398	ENSMUSG00000002767	mitochondrial ribosomal protein L2	-0.804762	0.0129308
Sugp1	70616	ENSMUSG00000011306	SURP and G patch domain containing 1	-0.805022	0.0492409
Ethe1	66071	ENSMUSG00000064254	ethylmalonic encephalopathy 1	-0.806741	0.00812147
Larp7	28036	ENSMUSG00000027968	La ribonucleoprotein domain family_ member 7	-0.80681	0.0410522
Hspe1	15528	ENSMUSG00000073676	heat shock protein 1 (chaperonin 10)	-0.807816	0.00908666
Mtx1	17827	ENSMUSG00000064068	metaxin 1	-0.809248	0.0171966
Rgs19	56470	ENSMUSG00000002458	regulator of G-protein signaling 19	-0.809395	0.0126112
Smc6	67241	ENSMUSG00000020608	structural maintenance of chromosomes 6	-0.813511	0.0394075
Cdkn2aipnl	52626	ENSMUSG00000020392	CDKN2A interacting protein N-terminal like	-0.815106	0.0087291
Taf10	24075	ENSMUSG00000043866	TAF10 RNA polymerase II_ TATA box binding protein (TBP)-associated factor	-0.815265	0.00212886
Smg5	229512	ENSMUSG00000001415	Smg-5 homolog_ nonsense mediated mRNA decay factor (C. elegans)	-0.816772	0.0471629
Mrpl34	94065	ENSMUSG00000034880	mitochondrial ribosomal protein L34	-0.817546	0.0123306
Lgals1	16852	ENSMUSG00000068220	lectin_ galactose binding_ soluble 1	-0.81795	0.00392935
Rnf6	74132	ENSMUSG00000029634	ring finger protein (C3H2C3 type) 6	-0.819599	0.0242891
G6pdx	14381	ENSMUSG00000031400	glucose-6-phosphate dehydrogenase X-linked	-0.821669	0.00334375
Limd2	67803	ENSMUSG00000040699	LIM domain containing 2	-0.821735	0.0242402
Ptges2	96979	ENSMUSG00000026820	prostaglandin E synthase 2	-0.822342	0.0439392
Asnsd1	70396	ENSMUSG00000026095	asparagine synthetase domain containing 1	-0.823889	0.0332205
1110012L19Rik	68618	ENSMUSG00000045237	RIKEN cDNA 1110012L19 gene	-0.824282	0.0244658
Gsto1	14873	ENSMUSG00000025068	glutathione S-transferase omega 1	-0.826131	0.00657136
Mvb12a	73711	ENSMUSG00000031813	multivesicular body subunit 12A	-0.826339	0.0127268
Ppap2c	50784	ENSMUSG00000052151	phosphatidic acid phosphatase type 2C	-0.828811	0.00427857
Sh3bgrl3	73723	ENSMUSG00000028843	SH3 domain binding glutamic acid-rich protein-like 3	-0.829132	0.00043844
Mad2l2	71890	ENSMUSG00000029003	MAD2 mitotic arrest deficient-like 2	-0.829415	0.00919647
Gas2	14453	ENSMUSG00000030498	growth arrest specific 2	-0.830222	0.0463396
Prim2	19076	ENSMUSG00000026134	DNA primase_ p58 subunit	-0.831001	0.0304005
Cops7a	26894	ENSMUSG00000030127	COP9 (constitutive photomorphogenic) homolog_ subunit 7a (Arabidopsis thaliana)	-0.83508	0.00740194
Gstm5	14866	ENSMUSG00000004032	glutathione S-transferase_ mu 5	-0.835999	0.0136003
Actr1a	54130	ENSMUSG00000025228	ARP1 actin-related protein 1A_ centractin alpha	-0.839209	0.0030803
Afg3l1	114896	ENSMUSG00000031967	AFG3-like AAA ATPase 1	-0.839386	0.0206127
Pelp1	75273	ENSMUSG00000018921	proline_ glutamic acid and leucine rich protein 1	-0.842806	0.0297629
1110008P14Rik	73737	ENSMUSG00000039195	RIKEN cDNA 1110008P14 gene	-0.844605	0.0101467
Fech	14151	ENSMUSG00000024588	ferrochelatase	-0.845455	0.00206787
Pkm	18746	ENSMUSG00000032294	pyruvate kinase_ muscle	-0.846019	0.000917915
Yif1b	77254	ENSMUSG00000030588	Yip1 interacting factor homolog B (S. cerevisiae)	-0.846858	0.0280365
Mbnl1	56758	ENSMUSG00000027763	muscleblind-like 1 (Drosophila)	-0.851099	0.000333016
Nubp1	26425	ENSMUSG00000022503	nucleotide binding protein 1	-0.852023	0.00289637
Snrnp25	78372	ENSMUSG00000040767	small nuclear ribonucleoprotein 25 (U11/U12)	-0.852145	0.010374
Rrm1	20133	ENSMUSG00000030978	ribonucleotide reductase M1	-0.853658	0.0103402
Slc25a5	11740	ENSMUSG00000016319	solute carrier family 25 (mitochondrial carrier_ adenine nucleotide translocator)_ member 5	-0.856118	0.0132975
Tmem97	69071	ENSMUSG00000037278	transmembrane protein 97	-0.857126	0.0321165
Enkd1	102124	ENSMUSG00000013155	enkurin domain containing 1	-0.857879	0.0464072
Pde4b	18578	ENSMUSG00000028525	phosphodiesterase 4B_ cAMP specific	-0.859269	0.026698
Rbm14	56275	ENSMUSG00000006456	RNA binding motif protein 14	-0.860289	0.010178
Ddx39	68278	ENSMUSG00000005481	DEAD (Asp-Glu-Ala-Asp) box polypeptide 39	-0.860297	0.0015781
Apbb1	11785	ENSMUSG00000037032	amyloid beta (A4) precursor protein-binding_ family B_ member 1	-0.861806	0.0317543
Stk4	58231	ENSMUSG00000018209	serine/threonine kinase 4	-0.863914	0.0332167
Tnpo3	320938	ENSMUSG00000012535	transportin 3	-0.866674	0.0189127
Hdac10	170787	ENSMUSG00000062906	histone deacetylase 10	-0.868407	0.0240321
Eri1	67276	ENSMUSG00000031527	exoribonuclease 1	-0.871433	0.0276381
Rpl10a	19896	ENSMUSG00000037805	ribosomal protein L10A	-0.8746	0.0466566
Rnaseh2c	68209	ENSMUSG00000024925	ribonuclease H2_ subunit C	-0.87487	0.00839403
Ifi35	70110	ENSMUSG00000010358	interferon-induced protein 35	-0.875457	0.019818
Gatc	384281	ENSMUSG00000029536	glutamyl-tRNA(Gln) amidotransferase_ subunit C	-0.876956	0.016299
Pithd1	66193	ENSMUSG00000028669	PITH (C-terminal proteasome-interacting domain of thioredoxin-like) domain containing 1	-0.879061	0.0143576
Dpysl3	22240	ENSMUSG00000024501	dihydropyrimidinase-like 3	-0.879925	0.00103335
Cbr2	12409	ENSMUSG00000025150	carbonyl reductase 2	-0.879944	0.000677802
Ripk1	19766	ENSMUSG00000021408	receptor (TNFRSF)-interacting serine-threonine kinase 1	-0.880695	0.0459122
Dnlz	52838	ENSMUSG00000075467	DNL-type zinc finger	-0.884387	0.00612154
Ssx2ip	99167	ENSMUSG00000036825	synovial sarcoma_ X breakpoint 2 interacting protein	-0.884714	0.0207555
Ywhah	22629	ENSMUSG00000018965	tyrosine 3-monooxygenase/tryptophan 5-monooxygenase activation protein_ eta polypeptide	-0.885504	0.00350954
Aldh1l2	216188	ENSMUSG00000020256	aldehyde dehydrogenase 1 family_ member L2	-0.885647	0.00498783
Klhdc4	234825	ENSMUSG00000040263	kelch domain containing 4	-0.887507	0.0111258
Gins4	109145	ENSMUSG00000031546	GINS complex subunit 4 (Sld5 homolog)	-0.889041	0.00606552
Rasa4	54153	ENSMUSG00000004952	RAS p21 protein activator 4	-0.892075	0.0246081
Coro1c	23790	ENSMUSG00000004530	coronin_ actin binding protein 1C	-0.893962	0.0034679
Gale	74246	ENSMUSG00000028671	galactose-4-epimerase_ UDP	-0.896024	0.00808286
Gpatch4	66614	ENSMUSG00000028069	G patch domain containing 4	-0.897896	0.02907
Sephs1	109079	ENSMUSG00000026662	selenophosphate synthetase 1	-0.898297	0.0146208
Aldh9a1	56752	ENSMUSG00000026687	aldehyde dehydrogenase 9_ subfamily A1	-0.899214	0.0212939
Mrpl19	56284	ENSMUSG00000030045	mitochondrial ribosomal protein L19	-0.899684	0.0035919
Fhl3	14201	ENSMUSG00000032643	four and a half LIM domains 3	-0.905093	0.00125897
Dcaf15	212123	ENSMUSG00000037103	DDB1 and CUL4 associated factor 15	-0.905703	0.00838039
Naa38	78304	ENSMUSG00000059278	N(alpha)-acetyltransferase 38_ NatC auxiliary subunit	-0.906172	0.000255099
Pfdn6	14976	ENSMUSG00000024309	prefoldin subunit 6	-0.908564	0.0213146
Atpif1	11983	ENSMUSG00000054428	ATPase inhibitory factor 1	-0.90885	0.00147549
Mum1l1	245631	ENSMUSG00000042515	melanoma associated antigen (mutated) 1-like 1	-0.91528	0.013951
Itgb3bp	67733	ENSMUSG00000028549	integrin beta 3 binding protein (beta3-endonexin)	-0.915352	0.0387322
Cfap36	216618	ENSMUSG00000020462	cilia and flagella associated protein 36	-0.9158	0.0381358
Acly	104112	ENSMUSG00000020917	ATP citrate lyase	-0.917504	0.00044873
Idh3g	15929	ENSMUSG00000002010	isocitrate dehydrogenase 3 (NAD+)_ gamma	-0.919555	0.0134899
Rpl10	110954	ENSMUSG00000008682	ribosomal protein L10	-0.922699	0.0332582
Apex1	11792	ENSMUSG00000035960	apurinic/apyrimidinic endonuclease 1	-0.925953	0.00719503
Nab1	17936	ENSMUSG00000002881	Ngfi-A binding protein 1	-0.926267	0.0123306
Mrps11	67994	ENSMUSG00000030611	mitochondrial ribosomal protein S11	-0.928425	0.0294935
Cdc42ep2	104252	ENSMUSG00000045664	CDC42 effector protein (Rho GTPase binding) 2	-0.929001	0.0226192
Hirip3	233876	ENSMUSG00000042606	HIRA interacting protein 3	-0.930453	0.0180135
2023-09-15	93684	ENSMUSG00000037072	selenoprotein	-0.933663	0.0171403
Hnrnpll	72692	ENSMUSG00000024095	heterogeneous nuclear ribonucleoprotein L-like	-0.934462	0.00573663
Smyd5	232187	ENSMUSG00000033706	SET and MYND domain containing 5	-0.937496	0.0292287
Prmt7	214572	ENSMUSG00000060098	protein arginine N-methyltransferase 7	-0.938523	0.00830381
Rpa1	68275	ENSMUSG00000000751	replication protein A1	-0.941123	0.00899815
Pgd	110208	ENSMUSG00000028961	phosphogluconate dehydrogenase	-0.943348	0.000513161
Asns	27053	ENSMUSG00000029752	asparagine synthetase	-0.944982	0.000194631
Aim1	11630	ENSMUSG00000019866	absent in melanoma 1	-0.945066	0.00583158
Dctpp1	66422	ENSMUSG00000042462	dCTP pyrophosphatase 1	-0.945152	0.000843008
Tcf20	21411	ENSMUSG00000041852	transcription factor 20	-0.945742	0.0482788
Cenpt	320394	ENSMUSG00000036672	centromere protein T	-0.946997	0.00509756
Mrps15	66407	ENSMUSG00000028861	mitochondrial ribosomal protein S15	-0.950136	0.00236292
Ptgr1	67103	ENSMUSG00000028378	prostaglandin reductase 1	-0.950886	0.000860363
Rps19bp1	66538	ENSMUSG00000051518	ribosomal protein S19 binding protein 1	-0.951836	0.00927291
Enoph1	67870	ENSMUSG00000029326	enolase-phosphatase 1	-0.953483	0.0412048
Mrpl11	66419	ENSMUSG00000024902	mitochondrial ribosomal protein L11	-0.955524	0.00269252
Ccnd1	12443	ENSMUSG00000070348	cyclin D1	-0.95944	0.00011944
Cenpl	70454	ENSMUSG00000026708	centromere protein L	-0.961583	0.0302996
Ap2a2	11772	ENSMUSG00000002957	adaptor-related protein complex 2_ alpha 2 subunit	-0.962357	0.000160611
Stip1	20867	ENSMUSG00000024966	stress-induced phosphoprotein 1	-0.962893	0.000312501
Pet100	100503890	ENSMUSG00000087687	PET100 homolog (S. cerevisiae)	-0.964395	0.0230246
Ugp2	216558	ENSMUSG00000001891	UDP-glucose pyrophosphorylase 2	-0.965021	0.00403968
Odc1	18263	ENSMUSG00000011179	ornithine decarboxylase_ structural 1	-0.96793	0.0235918
Mrps24	64660	ENSMUSG00000020477	mitochondrial ribosomal protein S24	-0.968426	0.000280098
Swi5	72931	ENSMUSG00000044627	SWI5 recombination repair homolog (yeast)	-0.969219	0.00292005
Tuba1a	22142	ENSMUSG00000072235	tubulin_ alpha 1A	-0.96948	0.000105333
Mrpl30	107734	ENSMUSG00000026087	mitochondrial ribosomal protein L30	-0.970015	0.000558403
Aven	74268	ENSMUSG00000003604	apoptosis_ caspase activation inhibitor	-0.972053	0.0218164
Chst1	76969	ENSMUSG00000027221	carbohydrate (keratan sulfate Gal-6) sulfotransferase 1	-0.973574	0.00220152
Fkbp3	30795	ENSMUSG00000020949	FK506 binding protein 3	-0.974601	0.000973403
Vim	22352	ENSMUSG00000026728	vimentin	-0.977681	0.000419828
Tubg1	103733	ENSMUSG00000035198	tubulin_ gamma 1	-0.977723	0.0024215
Mrps7	50529	ENSMUSG00000046756	mitchondrial ribosomal protein S7	-0.979308	0.0015288
Shfm1	20422	ENSMUSG00000042541	split hand/foot malformation (ectrodactyly) type 1	-0.980345	0.0295271
Rad50	19360	ENSMUSG00000020380	RAD50 homolog (S. cerevisiae)	-0.980922	0.0332205
Cep250	16328	ENSMUSG00000038241	centrosomal protein 250	-0.984345	0.0453994
Vps36	70160	ENSMUSG00000031479	vacuolar protein sorting 36 (yeast)	-0.984547	0.0143539
Tbc1d7	67046	ENSMUSG00000021368	TBC1 domain family_ member 7	-0.986315	0.0412048
Snx17	266781	ENSMUSG00000029146	sorting nexin 17	-0.990201	0.00557453
Ebf1	13591	ENSMUSG00000057098	early B cell factor 1	-0.991207	0.0158271
Pdlim7	67399	ENSMUSG00000021493	PDZ and LIM domain 7	-0.992132	5.55771e-05
Ssna1	68475	ENSMUSG00000026966	Sjogren's syndrome nuclear autoantigen 1	-0.992141	0.00143518
Trim47	217333	ENSMUSG00000020773	tripartite motif-containing 47	-0.997169	0.000205019
Pdcl3	68833	ENSMUSG00000026078	phosducin-like 3	-0.997202	0.0277701
Syde1	71709	ENSMUSG00000032714	synapse defective 1_ Rho GTPase_ homolog 1 (C. elegans)	-0.998117	0.00125897
Pop4	66161	ENSMUSG00000030423	processing of precursor 4_ ribonuclease P/MRP family_ (S. cerevisiae)	-0.999933	0.0469559
Mri1	67873	ENSMUSG00000004996	methylthioribose-1-phosphate isomerase homolog (S. cerevisiae)	-1.00133	0.00492247
Rhog	56212	ENSMUSG00000073982	ras homolog gene family_ member G	-1.00265	0.00160965
Acaa2	52538	ENSMUSG00000036880	acetyl-Coenzyme A acyltransferase 2 (mitochondrial 3-oxoacyl-Coenzyme A thiolase)	-1.00275	0.00469954
Akap12	83397	ENSMUSG00000038587	A kinase (PRKA) anchor protein (gravin) 12	-1.0033	0.038548
Ier5l	72500	ENSMUSG00000089762	immediate early response 5-like	-1.00357	0.0249449
Dgcr6	13353	ENSMUSG00000003531	DiGeorge syndrome critical region gene 6	-1.00386	0.00496819
Echdc1	52665	ENSMUSG00000019883	enoyl Coenzyme A hydratase domain containing 1	-1.00388	0.0132975
Eif3c	56347	ENSMUSG00000030738	eukaryotic translation initiation factor 3_ subunit C	-1.00596	5.76909e-05
Ptn	19242	ENSMUSG00000029838	pleiotrophin	-1.00881	0.0145024
Evc	59056	ENSMUSG00000029122	Ellis van Creveld gene syndrome	-1.00941	0.0176881
Fam131b	76156	ENSMUSG00000029861	family with sequence similarity 131_ member B	-1.0102	0.0128303
Irak1bp1	65099	ENSMUSG00000032251	interleukin-1 receptor-associated kinase 1 binding protein 1	-1.01457	0.0207904
Med16	216154	ENSMUSG00000013833	mediator complex subunit 16	-1.01793	0.0190591
Tle6	114606	ENSMUSG00000034758	transducin-like enhancer of split 6_ homolog of Drosophila E(spl)	-1.01888	0.00816987
Fzr1	56371	ENSMUSG00000020235	fizzy/cell division cycle 20 related 1 (Drosophila)	-1.01932	0.000262105
Pold2	18972	ENSMUSG00000020471	polymerase (DNA directed)_ delta 2_ regulatory subunit	-1.02102	0.000424532
Nrg1	211323	ENSMUSG00000062991	neuregulin 1	-1.02124	0.0155802
Cebpg	12611	ENSMUSG00000056216	CCAAT/enhancer binding protein (C/EBP)_ gamma	-1.02425	0.00345399
Nedd1	17997	ENSMUSG00000019988	neural precursor cell expressed_ developmentally down-regulated gene 1	-1.02538	0.0287597
Znhit1	70103	ENSMUSG00000059518	zinc finger_ HIT domain containing 1	-1.02804	0.0154044
Snhg9	73474	ENSMUSG00000090101	small nucleolar RNA host gene 9	-1.02907	0.0100025
Spata6	67946	ENSMUSG00000034401	spermatogenesis associated 6	-1.03093	0.0393364
Runx3	12399	ENSMUSG00000070691	runt related transcription factor 3	-1.03304	0.000696138
Ncs1	14299	ENSMUSG00000062661	neuronal calcium sensor 1	-1.03336	0.0116576
Gnb4	14696	ENSMUSG00000027669	guanine nucleotide binding protein (G protein)_ beta 4	-1.03675	0.00730467
Smad2	17126	ENSMUSG00000024563	SMAD family member 2	-1.03727	0.00734946
Fkbp4	14228	ENSMUSG00000030357	FK506 binding protein 4	-1.03774	2.48977e-05
2810428I15Rik	66462	ENSMUSG00000058833	RIKEN cDNA 2810428I15 gene	-1.03813	0.00030262
Emc2	66736	ENSMUSG00000022337	ER membrane protein complex subunit 2	-1.03873	4.33294e-06
Pole4	66979	ENSMUSG00000030042	polymerase (DNA-directed)_ epsilon 4 (p12 subunit)	-1.03879	0.00300953
Nfkbil1	18038	ENSMUSG00000042419	nuclear factor of kappa light polypeptide gene enhancer in B cells inhibitor like 1	-1.0424	0.0244235
Brip1os	74038	ENSMUSG00000085208	BRCA1 interacting protein C-terminal helicase 1_ opposite strand	-1.0427	0.0347549
Zfyve19	72008	ENSMUSG00000068580	zinc finger_ FYVE domain containing 19	-1.04514	0.0220606
Gclm	14630	ENSMUSG00000028124	glutamate-cysteine ligase_ modifier subunit	-1.04952	0.0052118
Ppp1r11	76497	ENSMUSG00000036398	protein phosphatase 1_ regulatory (inhibitor) subunit 11	-1.05034	0.000729622
Tcf19	106795	ENSMUSG00000050410	transcription factor 19	-1.05048	0.00500435
Hsd17b7	15490	ENSMUSG00000026675	hydroxysteroid (17-beta) dehydrogenase 7	-1.05121	0.00240848
Acsbg1	94180	ENSMUSG00000032281	acyl-CoA synthetase bubblegum family member 1	-1.05385	0.00329653
Khk	16548	ENSMUSG00000029162	ketohexokinase	-1.05531	0.0305996
Krcc1	57896	ENSMUSG00000053012	lysine-rich coiled-coil 1	-1.0559	0.00684168
Fis1	66437	ENSMUSG00000019054	fission 1 (mitochondrial outer membrane) homolog (yeast)	-1.05777	0.000167059
Dbi	13167	ENSMUSG00000026385	diazepam binding inhibitor	-1.05961	0.000157105
Ercc1	13870	ENSMUSG00000003549	excision repair cross-complementing rodent repair deficiency_ complementation group 1	-1.06338	0.00755536
Pir	69656	ENSMUSG00000031379	pirin	-1.06361	0.0435271
Lsm2	27756	ENSMUSG00000007050	LSM2 homolog_ U6 small nuclear RNA associated (S. cerevisiae)	-1.06369	0.000112902
Mcph1	244329	ENSMUSG00000039842	microcephaly_ primary autosomal recessive 1	-1.06623	0.0127619
Cdkn2c	12580	ENSMUSG00000028551	cyclin-dependent kinase inhibitor 2C (p18_ inhibits CDK4)	-1.06632	0.0106262
1810037I17Rik	67704	ENSMUSG00000054091	RIKEN cDNA 1810037I17 gene	-1.06639	0.00883438
Tuba1c	22146	ENSMUSG00000043091	tubulin_ alpha 1C	-1.06985	6.32933e-06
Srxn1	76650	ENSMUSG00000032802	sulfiredoxin 1 homolog (S. cerevisiae)	-1.07044	7.23533e-05
Nqo1	18104	ENSMUSG00000003849	NAD(P)H dehydrogenase_ quinone 1	-1.07066	0.00217365
Gstm1	14862	ENSMUSG00000058135	glutathione S-transferase_ mu 1	-1.07177	5.71897e-06
Umps	22247	ENSMUSG00000022814	uridine monophosphate synthetase	-1.07389	0.000625026
Snx9	66616	ENSMUSG00000002365	sorting nexin 9	-1.074	0.0421539
Nras	18176	ENSMUSG00000027852	neuroblastoma ras oncogene	-1.07974	0.000193823
Ccne1	12447	ENSMUSG00000002068	cyclin E1	-1.08158	0.0435735
Pfkfb4	270198	ENSMUSG00000025648	6-phosphofructo-2-kinase/fructose-2_6-biphosphatase 4	-1.08169	0.0447302
Xrcc6	14375	ENSMUSG00000022471	X-ray repair complementing defective repair in Chinese hamster cells 6	-1.08272	0.000375795
Mob3a	208228	ENSMUSG00000003348	MOB kinase activator 3A	-1.08363	0.00322818
Cinp	67236	ENSMUSG00000021276	cyclin-dependent kinase 2 interacting protein	-1.08476	0.0155365
Mrpl54	66047	ENSMUSG00000034932	mitochondrial ribosomal protein L54	-1.08721	0.000125357
Alad	17025	ENSMUSG00000028393	aminolevulinate_ delta-_ dehydratase	-1.08802	6.30263e-05
Drg1	13494	ENSMUSG00000020457	developmentally regulated GTP binding protein 1	-1.08809	0.000424732
Zfp637	232337	ENSMUSG00000059689	zinc finger protein 637	-1.08867	0.00668599
Cnot3	232791	ENSMUSG00000035632	CCR4-NOT transcription complex_ subunit 3	-1.09228	0.0032567
Tubgcp2	74237	ENSMUSG00000025474	tubulin_ gamma complex associated protein 2	-1.0925	0.00134814
Fam20b	215015	ENSMUSG00000033557	family with sequence similarity 20_ member B	-1.09441	0.00216943
Kcnab2	16498	ENSMUSG00000028931	potassium voltage-gated channel_ shaker-related subfamily_ beta member 2	-1.09495	0.0475066
Kif15	209737	ENSMUSG00000036768	kinesin family member 15	-1.09618	0.0211773
Vipas39	104799	ENSMUSG00000021038	VPS33B interacting protein_ apical-basolateral polarity regulator_ spe-39 homolog	-1.09691	0.00211537
Spr	20751	ENSMUSG00000033735	sepiapterin reductase	-1.0975	0.000431304
Rpl17	319195	ENSMUSG00000062328	ribosomal protein L17	-1.09817	0.00464785
H2afz	51788	ENSMUSG00000037894	H2A histone family_ member Z	-1.10007	9.24066e-06
Nsmce1	67711	ENSMUSG00000030750	non-SMC element 1 homolog (S. cerevisiae)	-1.10041	0.000928996
Basp1	70350	ENSMUSG00000045763	brain abundant_ membrane attached signal protein 1	-1.10287	0.00040421
Ict1	68572	ENSMUSG00000018858	immature colon carcinoma transcript 1	-1.10295	0.000860363
Oxr1	170719	ENSMUSG00000022307	oxidation resistance 1	-1.10876	0.000121977
Eya4	14051	ENSMUSG00000010461	eyes absent 4 homolog (Drosophila)	-1.10928	0.00592141
Actb	11461	ENSMUSG00000029580	actin_ beta	-1.10974	0.000422427
Suz12	52615	ENSMUSG00000017548	suppressor of zeste 12 homolog (Drosophila)	-1.10979	0.00460087
Nme6	54369	ENSMUSG00000032478	NME/NM23 nucleoside diphosphate kinase 6	-1.11027	0.0051995
Hmgcs1	208715	ENSMUSG00000093930	3-hydroxy-3-methylglutaryl-Coenzyme A synthase 1	-1.11033	7.61851e-06
Hgh1	59053	ENSMUSG00000022554	HGH1 homolog	-1.11714	0.0286557
Adgrg3	54672	ENSMUSG00000060470	adhesion G protein-coupled receptor G3	-1.11792	0.0114113
Cotl1	72042	ENSMUSG00000031827	coactosin-like 1 (Dictyostelium)	-1.11799	1.44124e-06
Ppp2r4	110854	ENSMUSG00000039515	protein phosphatase 2A activator_ regulatory subunit B	-1.12002	6.79311e-06
Uqcrc1	22273	ENSMUSG00000025651	ubiquinol-cytochrome c reductase core protein 1	-1.12289	2.92168e-05
Ifngr2	15980	ENSMUSG00000022965	interferon gamma receptor 2	-1.1232	0.0184404
Hsp90aa1	15519	ENSMUSG00000021270	heat shock protein 90_ alpha (cytosolic)_ class A member 1	-1.12324	0.000244791
Rpa2	19891	ENSMUSG00000028884	replication protein A2	-1.12423	0.00128471
Ect2	13605	ENSMUSG00000027699	ect2 oncogene	-1.12433	0.0286714
Zwint	52696	ENSMUSG00000019923	ZW10 interactor	-1.12488	0.00103706
Capg	12332	ENSMUSG00000056737	capping protein (actin filament)_ gelsolin-like	-1.12568	0.000860363
Gadd45gip1	102060	ENSMUSG00000033751	growth arrest and DNA-damage-inducible_ gamma interacting protein 1	-1.12716	0.00494429
Mpp6	56524	ENSMUSG00000038388	membrane protein_ palmitoylated 6 (MAGUK p55 subfamily member 6)	-1.12721	0.00361728
Nelfe	27632	ENSMUSG00000024369	negative elongation factor complex member E_ Rdbp	-1.12766	0.000375547
Kdm1a	99982	ENSMUSG00000036940	lysine (K)-specific demethylase 1A	-1.13006	0.0416169
Zfpm2	22762	ENSMUSG00000022306	zinc finger protein_ multitype 2	-1.13034	0.0348886
Pigp	56176	ENSMUSG00000022940	phosphatidylinositol glycan anchor biosynthesis_ class P	-1.13197	0.0469559
Ttll12	223723	ENSMUSG00000016757	tubulin tyrosine ligase-like family_ member 12	-1.13205	0.000686032
Ppp1r7	66385	ENSMUSG00000026275	protein phosphatase 1_ regulatory (inhibitor) subunit 7	-1.13242	0.000144606
Nxt1	56488	ENSMUSG00000036992	NTF2-related export protein 1	-1.13257	0.00719453
Dkc1	245474	ENSMUSG00000031403	dyskeratosis congenita 1_ dyskerin	-1.13315	0.000552868
Atg4d	235040	ENSMUSG00000002820	autophagy related 4D_ cysteine peptidase	-1.13337	0.00618065
Capn10	23830	ENSMUSG00000026270	calpain 10	-1.13401	0.0376925
Zadh2	225791	ENSMUSG00000049090	zinc binding alcohol dehydrogenase_ domain containing 2	-1.13529	0.0137478
Cdc25b	12531	ENSMUSG00000027330	cell division cycle 25B	-1.13592	0.00078741
Etfb	110826	ENSMUSG00000004610	electron transferring flavoprotein_ beta polypeptide	-1.13859	1.02797e-05
Paqr4	76498	ENSMUSG00000023909	progestin and adipoQ receptor family member IV	-1.1412	0.0148416
Smyd4	319822	ENSMUSG00000018809	SET and MYND domain containing 4	-1.14389	0.00374774
Coa7	69893	ENSMUSG00000048351	cytochrome c oxidase assembly factor 7	-1.1448	0.00125661
Ncaph2	52683	ENSMUSG00000008690	non-SMC condensin II complex_ subunit H2	-1.14633	4.04565e-05
Psmb5	19173	ENSMUSG00000022193	proteasome (prosome_ macropain) subunit_ beta type 5	-1.14653	0.00860283
Ppp1r14b	18938	ENSMUSG00000056612	protein phosphatase 1_ regulatory (inhibitor) subunit 14B	-1.1533	0.00540484
Myg1	60315	ENSMUSG00000001285	melanocyte proliferating gene 1	-1.15437	0.000397619
Cmss1	66497	ENSMUSG00000022748	cms small ribosomal subunit 1	-1.16039	0.00965203
Me2	107029	ENSMUSG00000024556	malic enzyme 2_ NAD(+)-dependent_ mitochondrial	-1.16279	0.000257394
Flywch1	224613	ENSMUSG00000040097	FLYWCH-type zinc finger 1	-1.16451	1.67266e-05
Fkbp2	14227	ENSMUSG00000056629	FK506 binding protein 2	-1.16802	0.0290992
Lta4h	16993	ENSMUSG00000015889	leukotriene A4 hydrolase	-1.17132	0.0341757
Gen1	209334	ENSMUSG00000051235	Gen homolog 1_ endonuclease (Drosophila)	-1.17259	0.0248521
Eefsec	65967	ENSMUSG00000033216	eukaryotic elongation factor_ selenocysteine-tRNA-specific	-1.17407	0.0030803
Shmt1	20425	ENSMUSG00000020534	serine hydroxymethyltransferase 1 (soluble)	-1.17434	0.00902671
Mrps6	121022	ENSMUSG00000039680	mitochondrial ribosomal protein S6	-1.17582	4.41919e-06
Ncapd2	68298	ENSMUSG00000038252	non-SMC condensin I complex_ subunit D2	-1.17709	3.77004e-05
Mlkl	74568	ENSMUSG00000012519	mixed lineage kinase domain-like	-1.1791	0.000729622
Sdr39u1	654795	ENSMUSG00000022223	short chain dehydrogenase/reductase family 39U_ member 1	-1.18057	0.000875712
Ifi202b	26388	ENSMUSG00000026535	interferon activated gene 202B	-1.18165	0.000386329
Psip1	101739	ENSMUSG00000028484	PC4 and SFRS1 interacting protein 1	-1.18413	0.000662104
Micall2	231830	ENSMUSG00000036718	MICAL-like 2	-1.18413	0.0191775
Cep290	216274	ENSMUSG00000019971	centrosomal protein 290	-1.18619	0.0382291
Lsm4	50783	ENSMUSG00000031848	LSM4 homolog_ U6 small nuclear RNA associated (S. cerevisiae)	-1.18795	3.95414e-07
Hist1h3c	319148	ENSMUSG00000069310	histone cluster 1_ H3c	-1.18829	0.0313643
Fxn	14297	ENSMUSG00000059363	frataxin	-1.19013	0.00136999
Amdhd2	245847	ENSMUSG00000036820	amidohydrolase domain containing 2	-1.19321	0.0196546
Gltp	56356	ENSMUSG00000011884	glycolipid transfer protein	-1.19559	0.00129301
Cdt1	67177	ENSMUSG00000006585	chromatin licensing and DNA replication factor 1	-1.19868	0.000297496
Fam21	28006	ENSMUSG00000024104	family with sequence similarity 21	-1.19888	0.0124506
Fiz1	23877	ENSMUSG00000061374	Flt3 interacting zinc finger protein 1	-1.20145	0.00129695
Ccdc124	234388	ENSMUSG00000007721	coiled-coil domain containing 124	-1.20241	3.54439e-05
Dbndd2	52840	ENSMUSG00000017734	dysbindin (dystrobrevin binding protein 1) domain containing 2	-1.2029	0.0357394
Gm2115	100039239	ENSMUSG00000097789	predicted gene 2115	-1.21022	1.53921e-05
Hlx	15284	ENSMUSG00000039377	H2.0-like homeobox	-1.21025	0.000204959
Cks1b	54124	ENSMUSG00000028044	CDC28 protein kinase 1b	-1.21068	0.000632214
Rrm2	20135	ENSMUSG00000020649	ribonucleotide reductase M2	-1.21158	0.00113794
Rfc2	19718	ENSMUSG00000023104	replication factor C (activator 1) 2	-1.21477	0.000121122
Pcna	18538	ENSMUSG00000027342	proliferating cell nuclear antigen	-1.21693	0.000166355
Prr11	270906	ENSMUSG00000020493	proline rich 11	-1.2185	0.00599105
Grk6	26385	ENSMUSG00000074886	G protein-coupled receptor kinase 6	-1.22131	8.0623e-05
Mrps27	218506	ENSMUSG00000041632	mitochondrial ribosomal protein S27	-1.22382	0.00339417
Frg1	14300	ENSMUSG00000031590	FSHD region gene 1	-1.22445	0.00139628
Lacc1	210808	ENSMUSG00000044350	laccase (multicopper oxidoreductase) domain containing 1	-1.22488	0.0328805
Ly6a	110454	ENSMUSG00000075602	lymphocyte antigen 6 complex_ locus A	-1.22656	1.12871e-05
Isyna1	71780	ENSMUSG00000019139	myo-inositol 1-phosphate synthase A1	-1.22944	1.54229e-05
Twist2	13345	ENSMUSG00000007805	twist basic helix-loop-helix transcription factor 2	-1.23268	0.00278419
Skiv2l	108077	ENSMUSG00000040356	superkiller viralicidic activity 2-like (S. cerevisiae)	-1.23342	0.0310876
Ezh2	14056	ENSMUSG00000029687	enhancer of zeste homolog 2 (Drosophila)	-1.23426	3.17227e-05
Ptbp1	19205	ENSMUSG00000006498	polypyrimidine tract binding protein 1	-1.23551	7.06572e-06
E2f1	13555	ENSMUSG00000027490	E2F transcription factor 1	-1.23621	0.00123291
Mcm2	17216	ENSMUSG00000002870	minichromosome maintenance deficient 2 mitotin (S. cerevisiae)	-1.23787	0.00134993
Erf	13875	ENSMUSG00000040857	Ets2 repressor factor	-1.24338	0.000401881
Dek	110052	ENSMUSG00000021377	DEK oncogene (DNA binding)	-1.24412	4.12948e-05
Hgf	15234	ENSMUSG00000028864	hepatocyte growth factor	-1.24416	0.0453472
Naa10	56292	ENSMUSG00000031388	N(alpha)-acetyltransferase 10_ NatA catalytic subunit	-1.24542	4.62718e-05
Stub1	56424	ENSMUSG00000039615	STIP1 homology and U-Box containing protein 1	-1.24586	4.94164e-05
Myl9	98932	ENSMUSG00000067818	myosin_ light polypeptide 9_ regulatory	-1.24757	6.25038e-05
Troap	78733	ENSMUSG00000032783	trophinin associated protein	-1.24822	0.000742587
Cd24a	12484	ENSMUSG00000047139	CD24a antigen	-1.24891	6.16393e-06
Rtkn2	170799	ENSMUSG00000037846	rhotekin 2	-1.24929	0.0346162
Iqgap3	404710	ENSMUSG00000028068	IQ motif containing GTPase activating protein 3	-1.25151	0.00278767
Actg1	11465	ENSMUSG00000062825	actin_ gamma_ cytoplasmic 1	-1.25587	0.0106131
Hspa8	15481	ENSMUSG00000015656	heat shock protein 8	-1.25651	0.0454504
Ska2	66140	ENSMUSG00000020492	spindle and kinetochore associated complex subunit 2	-1.2593	0.00205685
Mms22l	212377	ENSMUSG00000045751	MMS22-like_ DNA repair protein	-1.2602	0.00665558
Ap2s1	232910	ENSMUSG00000008036	adaptor-related protein complex 2_ sigma 1 subunit	-1.26179	0.000769348
Fblim1	74202	ENSMUSG00000006219	filamin binding LIM protein 1	-1.26266	1.86359e-05
Casp8	12370	ENSMUSG00000026029	caspase 8	-1.26363	0.00289149
Gipc1	67903	ENSMUSG00000019433	GIPC PDZ domain containing family_ member 1	-1.26508	0.00452105
Bax	12028	ENSMUSG00000003873	BCL2-associated X protein	-1.2664	0.00741646
Med29	67224	ENSMUSG00000003444	mediator complex subunit 29	-1.26933	0.0079784
H2afx	15270	ENSMUSG00000049932	H2A histone family_ member X	-1.27046	0.000742974
Slc9a3r1	26941	ENSMUSG00000020733	solute carrier family 9 (sodium/hydrogen exchanger)_ member 3 regulator 1	-1.27589	0.00133476
Arpin	70420	ENSMUSG00000039043	actin-related protein 2/3 complex inhibitor	-1.27772	0.0249517
Slc25a28	246696	ENSMUSG00000040414	solute carrier family 25_ member 28	-1.27803	0.0125482
Il12rb1	16161	ENSMUSG00000000791	interleukin 12 receptor_ beta 1	-1.28007	0.0368066
Mcm4	17217	ENSMUSG00000022673	minichromosome maintenance deficient 4 homolog (S. cerevisiae)	-1.28137	0.000492934
Metrn	70083	ENSMUSG00000002274	meteorin_ glial cell differentiation regulator	-1.28257	0.00329019
Cfap20	14894	ENSMUSG00000031796	cilia and flagella associated protein 20	-1.28404	0.0177881
Rbbp8	225182	ENSMUSG00000041238	retinoblastoma binding protein 8	-1.28645	0.00515136
Cpped1	223978	ENSMUSG00000065979	calcineurin-like phosphoesterase domain containing 1	-1.29677	0.0319432
Echdc2	52430	ENSMUSG00000028601	enoyl Coenzyme A hydratase domain containing 2	-1.29731	0.00382028
Zdhhc2	70546	ENSMUSG00000039470	zinc finger_ DHHC domain containing 2	-1.29732	0.00301269
Cuta	67675	ENSMUSG00000024194	cutA divalent cation tolerance homolog (E. coli)	-1.30191	1.73699e-05
Aaas	223921	ENSMUSG00000036678	achalasia_ adrenocortical insufficiency_ alacrimia	-1.30285	1.16151e-06
Gpx4	625249	ENSMUSG00000075706	glutathione peroxidase 4	-1.30671	0.0216719
Vrk1	22367	ENSMUSG00000021115	vaccinia related kinase 1	-1.30765	0.00278419
Pkp2	67451	ENSMUSG00000041957	plakophilin 2	-1.31574	0.0034395
Nqo2	18105	ENSMUSG00000046949	NAD(P)H dehydrogenase_ quinone 2	-1.31684	0.000839956
Gm10076	100126819	ENSMUSG00000060143	ribosomal protein L41 pseudogene	-1.31729	0.00412766
Rbmx	19655	ENSMUSG00000031134	RNA binding motif protein_ X chromosome	-1.31783	0.00595365
Nop56	67134	ENSMUSG00000027405	NOP56 ribonucleoprotein	-1.3206	0.0335592
E2f8	108961	ENSMUSG00000046179	E2F transcription factor 8	-1.32173	0.0300416
Lrrc75b	192734	ENSMUSG00000046807	leucine rich repeat containing 75B	-1.32197	6.03611e-05
Lmnb1	16906	ENSMUSG00000024590	lamin B1	-1.32254	0.000176727
Timm50	66525	ENSMUSG00000003438	translocase of inner mitochondrial membrane 50	-1.32719	3.86453e-06
Podnl1	244550	ENSMUSG00000012889	podocan-like 1	-1.32779	0.00141408
Txn1	22166	ENSMUSG00000028367	thioredoxin 1	-1.32932	2.70552e-06
Pkmyt1	268930	ENSMUSG00000023908	protein kinase_ membrane associated tyrosine/threonine 1	-1.33027	0.00305843
Atox1	11927	ENSMUSG00000018585	ATX1 (antioxidant protein 1) homolog 1 (yeast)	-1.33384	1.71168e-05
Pnp	18950	ENSMUSG00000115338	purine-nucleoside phosphorylase	-1.33437	0.0063418
Dpp9	224897	ENSMUSG00000001229	dipeptidylpeptidase 9	-1.34331	0.00046766
Top2a	21973	ENSMUSG00000020914	topoisomerase (DNA) II alpha	-1.34718	4.71959e-07
Plk1	18817	ENSMUSG00000030867	polo-like kinase 1	-1.34846	0.000882774
Hs3st3a1	15478	ENSMUSG00000047759	heparan sulfate (glucosamine) 3-O-sulfotransferase 3A1	-1.34851	0.000939156
Ccdc167	68597	ENSMUSG00000024018	coiled-coil domain containing 167	-1.35007	0.00018725
Pcolce2	76477	ENSMUSG00000015354	procollagen C-endopeptidase enhancer 2	-1.35305	0.00217224
Anxa1	16952	ENSMUSG00000024659	annexin A1	-1.35342	0.000450898
Hspb6	243912	ENSMUSG00000036854	heat shock protein_ alpha-crystallin-related_ B6	-1.35428	2.32778e-07
Aspm	12316	ENSMUSG00000033952	asp (abnormal spindle)-like_ microcephaly associated (Drosophila)	-1.3554	0.000274501
Tspo	12257	ENSMUSG00000041736	translocator protein	-1.35817	5.43802e-09
Lrp8	16975	ENSMUSG00000028613	low density lipoprotein receptor-related protein 8_ apolipoprotein e receptor	-1.36134	0.0338323
BC055324	381306	ENSMUSG00000041406	cDNA sequence BC055324	-1.3688	0.0101817
Kntc1	208628	ENSMUSG00000029414	kinetochore associated 1	-1.36882	0.00915703
Lancl2	71835	ENSMUSG00000062190	LanC (bacterial lantibiotic synthetase component C)-like 2	-1.3694	0.00419222
Ppdpf	66496	ENSMUSG00000016344	pancreatic progenitor cell differentiation and proliferation factor homolog (zebrafish)RIKEN cDNA 2700038C09 gene	-1.37125	0.000197912
Hipk2	15258	ENSMUSG00000061436	homeodomain interacting protein kinase 2	-1.37152	0.0154899
Cda	72269	ENSMUSG00000028755	cytidine deaminase	-1.3718	0.0020792
Fah	14085	ENSMUSG00000030630	fumarylacetoacetate hydrolase	-1.37437	1.10177e-07
Rangap1	19387	ENSMUSG00000022391	RAN GTPase activating protein 1	-1.37437	1.78076e-08
E2f7	52679	ENSMUSG00000020185	E2F transcription factor 7	-1.37666	0.0134899
Krt13	16663	ENSMUSG00000044041	keratin 13	-1.37755	0.00983945
Dbf4	27214	ENSMUSG00000002297	DBF4 homolog (S. cerevisiae)	-1.37786	0.0125627
Cep128	75216	ENSMUSG00000061533	centrosomal protein 128	-1.37809	0.0189127
Rabl3	67657	ENSMUSG00000022827	RAB_ member RAS oncogene family-like 3	-1.38041	0.0020918
Rtel1	269400	ENSMUSG00000038685	regulator of telomere elongation helicase 1	-1.38117	9.01457e-05
Rab39b	67790	ENSMUSG00000031202	RAB39B_ member RAS oncogene family	-1.38287	0.00442177
Psma5	26442	ENSMUSG00000068749	proteasome (prosome_ macropain) subunit_ alpha type 5	-1.38744	0.000584264
Poc1b	382406	ENSMUSG00000019952	POC1 centriolar protein homolog B (Chlamydomonas)	-1.38825	0.00789129
Cdca8	52276	ENSMUSG00000028873	cell division cycle associated 8	-1.38846	5.88768e-07
Mvk	17855	ENSMUSG00000041939	mevalonate kinase	-1.39243	1.29446e-07
Tonsl	72749	ENSMUSG00000059323	tonsoku-like_ DNA repair protein	-1.39313	0.00032704
Wee1	22390	ENSMUSG00000031016	WEE 1 homolog 1 (S. pombe)	-1.39324	2.32685e-05
Spdl1	70385	ENSMUSG00000069910	spindle apparatus coiled-coil protein 1	-1.3954	0.0409611
Cdca2	108912	ENSMUSG00000048922	cell division cycle associated 2	-1.3959	0.00255778
Ckap2l	70466	ENSMUSG00000048327	cytoskeleton associated protein 2-like	-1.39656	0.000255099
Ppp1r37	232947	ENSMUSG00000051403	protein phosphatase 1_ regulatory subunit 37	-1.39689	0.0256971
Hus1	15574	ENSMUSG00000020413	Hus1 homolog (S. pombe)	-1.39897	0.000761439
Fam46b	100342	ENSMUSG00000046694	family with sequence similarity 46_ member B	-1.39943	0.000515811
Cenpi	102920	ENSMUSG00000031262	centromere protein I	-1.40106	0.0349834
Gnas	14683	ENSMUSG00000027523	GNAS (guanine nucleotide binding protein_ alpha stimulating) complex locus	-1.40192	3.33868e-06
Anxa3	11745	ENSMUSG00000029484	annexin A3	-1.40343	1.11528e-08
Tagln	21345	ENSMUSG00000032085	transgelin	-1.40405	1.46306e-05
Spata24	71242	ENSMUSG00000024352	spermatogenesis associated 24	-1.40674	0.021919
Mad2l1	56150	ENSMUSG00000029910	MAD2 mitotic arrest deficient-like 1	-1.41	3.04904e-06
Ttc26	264134	ENSMUSG00000056832	tetratricopeptide repeat domain 26	-1.42167	0.0363174
Cnn2	12798	ENSMUSG00000004665	calponin 2	-1.42256	1.63711e-07
Atp5g1	11951	ENSMUSG00000006057	ATP synthase_ H+ transporting_ mitochondrial F0 complex_ subunit C1 (subunit 9)	-1.42342	2.48977e-05
Pmm2	54128	ENSMUSG00000022711	phosphomannomutase 2	-1.42687	6.36996e-05
Gmnn	57441	ENSMUSG00000006715	geminin	-1.43458	0.00333887
Mxd3	17121	ENSMUSG00000021485	Max dimerization protein 3	-1.43741	5.66463e-05
Gsr	14782	ENSMUSG00000031584	glutathione reductase	-1.44016	0.0111059
Tacc3	21335	ENSMUSG00000037313	transforming_ acidic coiled-coil containing protein 3	-1.44068	1.74359e-05
Cdc45	12544	ENSMUSG00000000028	cell division cycle 45	-1.4437	0.00501294
Wnt4	22417	ENSMUSG00000036856	wingless-type MMTV integration site family_ member 4	-1.44418	0.000155783
Apba3	57267	ENSMUSG00000004931	amyloid beta (A4) precursor protein-binding_ family A_ member 3	-1.45269	0.0495967
Gins2	272551	ENSMUSG00000031821	GINS complex subunit 2 (Psf2 homolog)	-1.45324	0.000332761
H1fx	243529	ENSMUSG00000044927	H1 histone family_ member X	-1.45524	1.04549e-07
Ung	22256	ENSMUSG00000029591	uracil DNA glycosylase	-1.45992	0.0230246
Ahcy	269378	ENSMUSG00000027597	S-adenosylhomocysteine hydrolase	-1.46033	0.00124704
Rfc5	72151	ENSMUSG00000029363	replication factor C (activator 1) 5	-1.46094	5.14414e-05
Plk4	20873	ENSMUSG00000025758	polo-like kinase 4	-1.46137	0.00345399
Hjurp	381280	ENSMUSG00000044783	Holliday junction recognition protein	-1.46146	5.54307e-09
Kif18a	228421	ENSMUSG00000027115	kinesin family member 18A	-1.4677	0.00927291
Nhej1	75570	ENSMUSG00000026162	nonhomologous end-joining factor 1	-1.47633	0.0108638
Sh2d1b1	26904	ENSMUSG00000102418	SH2 domain containing 1B1	-1.47636	0.0270805
Gstk1	76263	ENSMUSG00000029864	glutathione S-transferase kappa 1	-1.48312	0.00697469
Rnf26	213211	ENSMUSG00000053128	ring finger protein 26	-1.49032	0.00450034
Fam111a	107373	ENSMUSG00000024691	family with sequence similarity 111_ member A	-1.49073	1.9121e-06
Cenpp	66336	ENSMUSG00000021391	centromere protein P	-1.49078	0.00307416
Cited2	17684	ENSMUSG00000039910	Cbp/p300-interacting transactivator_ with Glu/Asp-rich carboxy-terminal domain_ 2	-1.49828	8.1269e-07
Incenp	16319	ENSMUSG00000024660	inner centromere protein	-1.49932	1.76728e-05
Gm45716	NULL	ENSMUSG00000110344	predicted gene 45716	-1.49956	0.0328805
Foxs1	14239	ENSMUSG00000074676	forkhead box S1	-1.50738	2.68199e-05
Lgals2	107753	ENSMUSG00000043501	lectin_ galactose-binding_ soluble 2	-1.51036	0.0282853
Rad54l	19366	ENSMUSG00000028702	RAD54 like (S. cerevisiae)	-1.51212	0.0407009
Cep55	74107	ENSMUSG00000024989	centrosomal protein 55	-1.5145	0.0349811
Kif4	16571	ENSMUSG00000034311	kinesin family member 4	-1.51504	0.000255099
Ifitm6	213002	ENSMUSG00000059108	interferon induced transmembrane protein 6	-1.51573	0.0323965
Dhrs3	20148	ENSMUSG00000066026	dehydrogenase/reductase (SDR family) member 3	-1.51888	1.35225e-05
Atad2	70472	ENSMUSG00000022360	ATPase family_ AAA domain containing 2	-1.51944	8.31379e-06
G430095P16Rik	619292	ENSMUSG00000074203	RIKEN cDNA G430095P16 gene	-1.52356	0.0337861
Tcof1	21453	ENSMUSG00000024613	Treacher Collins Franceschetti syndrome 1_ homolog	-1.52875	9.40603e-06
Rab32	67844	ENSMUSG00000019832	RAB32_ member RAS oncogene family	-1.52923	0.000120061
Nsdhl	18194	ENSMUSG00000031349	NAD(P) dependent steroid dehydrogenase-like	-1.53552	6.7437e-09
Ensa	56205	ENSMUSG00000038619	endosulfine alpha	-1.53929	0.015377
Cep89	72140	ENSMUSG00000023072	centrosomal protein 89	-1.53986	0.0272022
Cdk1	12534	ENSMUSG00000019942	cyclin-dependent kinase 1	-1.54596	0.0493729
Nt5c3b	68106	ENSMUSG00000017176	5'-nucleotidase_ cytosolic IIIB	-1.54648	0.0151282
Irgm1	15944	ENSMUSG00000046879	immunity-related GTPase family M member 1	-1.55248	0.019182
Stmn1	16765	ENSMUSG00000028832	stathmin 1	-1.55293	9.30423e-05
Tubb4b	227613	ENSMUSG00000036752	tubulin_ beta 4B class IVB	-1.55524	2.1574e-09
Nusap1	108907	ENSMUSG00000027306	nucleolar and spindle associated protein 1	-1.55878	1.71722e-06
Chtf18	214901	ENSMUSG00000019214	CTF18_ chromosome transmission fidelity factor 18	-1.56123	0.00774459
Pbk	52033	ENSMUSG00000022033	PDZ binding kinase	-1.56194	2.97303e-05
Pttg1	30939	ENSMUSG00000020415	pituitary tumor-transforming gene 1	-1.56529	4.97013e-07
Mcm8	66634	ENSMUSG00000027353	minichromosome maintenance deficient 8 (S. cerevisiae)	-1.56583	0.0268765
Fancd2	211651	ENSMUSG00000034023	Fanconi anemia_ complementation group D2	-1.56802	0.0489547
Med30	69790	ENSMUSG00000038622	mediator complex subunit 30	-1.56803	0.0084187
Ccdc77	67200	ENSMUSG00000030177	coiled-coil domain containing 77	-1.57222	0.00751058
Proser3	333193	ENSMUSG00000036864	proline and serine rich 3	-1.57334	0.00719503
Cenpa	12615	ENSMUSG00000029177	centromere protein A	-1.57625	3.44834e-07
Slc25a10	27376	ENSMUSG00000025792	solute carrier family 25 (mitochondrial carrier_ dicarboxylate transporter)_ member 10	-1.57907	3.09819e-06
4930427A07Rik	104732	ENSMUSG00000037466	RIKEN cDNA 4930427A07 gene	-1.58123	0.00137247
Sp3os	100503849	ENSMUSG00000063714	trans-acting transcription factor 3_ opposite strand	-1.58288	0.0432918
Def6	23853	ENSMUSG00000002257	differentially expressed in FDCP 6	-1.58799	0.0410522
Fam83d	71878	ENSMUSG00000027654	family with sequence similarity 83_ member D	-1.5887	6.82548e-05
Parpbp	75317	ENSMUSG00000035365	PARP1 binding protein	-1.58917	0.0023217
Rnaseh2a	69724	ENSMUSG00000052926	ribonuclease H2_ large subunit	-1.58958	0.000175594
Rgs20	58175	ENSMUSG00000002459	regulator of G-protein signaling 20	-1.59313	0.0130595
Ppfia3	76787	ENSMUSG00000003863	protein tyrosine phosphatase_ receptor type_ f polypeptide (PTPRF)_ interacting protein (liprin)_ alpha 3	-1.59513	0.00158492
Pola1	18968	ENSMUSG00000006678	polymerase (DNA directed)_ alpha 1	-1.59573	0.000159508
Slpi	20568	ENSMUSG00000017002	secretory leukocyte peptidase inhibitor	-1.60071	2.08281e-05
Ubqln2	54609	ENSMUSG00000050148	ubiquilin 2	-1.6024	4.848e-07
Syne2	319565	ENSMUSG00000063450	spectrin repeat containing_ nuclear envelope 2	-1.60623	0.00701048
Actg2	11468	ENSMUSG00000059430	actin_ gamma 2_ smooth muscle_ enteric	-1.60813	3.34668e-10
Rad51ap1	19362	ENSMUSG00000030346	RAD51 associated protein 1	-1.6112	0.000205768
Apitd1	69928	ENSMUSG00000073705	apoptosis-inducing_ TAF9-like domain 1	-1.61361	0.000175594
Nup107	103468	ENSMUSG00000052798	nucleoporin 107	-1.61412	0.0181055
Fadd	14082	ENSMUSG00000031077	Fas (TNFRSF6)-associated via death domain	-1.6145	5.89672e-05
Cit	12704	ENSMUSG00000029516	citron	-1.61706	1.29496e-07
Arc	11838	ENSMUSG00000022602	activity regulated cytoskeletal-associated protein	-1.61771	0.0182094
Cdc6	23834	ENSMUSG00000017499	cell division cycle 6	-1.61822	0.0015678
Acot7	70025	ENSMUSG00000028937	acyl-CoA thioesterase 7	-1.62242	5.3627e-09
Trim59	66949	ENSMUSG00000034317	tripartite motif-containing 59	-1.62265	0.000322509
Kif23	71819	ENSMUSG00000032254	kinesin family member 23	-1.6252	2.05012e-06
Gsta4	14860	ENSMUSG00000032348	glutathione S-transferase_ alpha 4	-1.62646	2.10752e-06
Hist1h4b	326620	ENSMUSG00000069266	histone cluster 1_ H4b	-1.63037	0.00450444
Ada	11486	ENSMUSG00000017697	adenosine deaminase	-1.63326	0.00113794
Racgap1	26934	ENSMUSG00000023015	Rac GTPase-activating protein 1	-1.63796	1.95507e-10
Tfpt	69714	ENSMUSG00000006335	TCF3 (E2A) fusion partner	-1.63861	0.0180125
Prc1	233406	ENSMUSG00000038943	protein regulator of cytokinesis 1	-1.63874	2.18603e-05
C330027C09Rik	224171	ENSMUSG00000033031	RIKEN cDNA C330027C09 gene	-1.64524	0.00162236
Trac	100101484	ENSMUSG00000076928	T cell receptor alpha constant	-1.64788	0.00109426
Cenph	26886	ENSMUSG00000045273	centromere protein H	-1.64856	2.34854e-05
Gpkow	209416	ENSMUSG00000031148	G patch domain and KOW motifs	-1.66047	0.00399119
Mns1	17427	ENSMUSG00000032221	meiosis-specific nuclear structural protein 1	-1.66122	0.0235918
Cenpe	229841	ENSMUSG00000045328	centromere protein E	-1.66208	1.53507e-05
Cenpw	66311	ENSMUSG00000075266	centromere protein W	-1.66688	4.68701e-05
Lst1	16988	ENSMUSG00000073412	leukocyte specific transcript 1	-1.67153	0.00492247
Mcm7	17220	ENSMUSG00000029730	minichromosome maintenance deficient 7 (S. cerevisiae)	-1.67364	1.16746e-11
Ankle1	234396	ENSMUSG00000046295	ankyrin repeat and LEM domain containing 1	-1.67805	0.0132975
Hist1h2bj	319183	ENSMUSG00000069300	histone cluster 1_ H2bj	-1.67934	0.0189654
Ccnf	12449	ENSMUSG00000072082	cyclin F	-1.68144	8.42393e-05
Fdps	110196	ENSMUSG00000059743	farnesyl diphosphate synthetase	-1.68228	2.52113e-07
Mtbp	105837	ENSMUSG00000022369	Mdm2_ transformed 3T3 cell double minute p53 binding protein	-1.683	0.0441556
Mcm3	17215	ENSMUSG00000041859	minichromosome maintenance deficient 3 (S. cerevisiae)	-1.68715	1.03736e-10
Neil3	234258	ENSMUSG00000039396	nei like 3 (E. coli)	-1.68717	0.00861687
Dhfr	13361	ENSMUSG00000021707	dihydrofolate reductase	-1.68838	5.48184e-05
Stil	20460	ENSMUSG00000028718	Scl/Tal1 interrupting locus	-1.69099	0.0058939
Spag5	54141	ENSMUSG00000002055	sperm associated antigen 5	-1.69213	8.25886e-05
Hmgn5	50887	ENSMUSG00000031245	high-mobility group nucleosome binding domain 5	-1.69449	0.0180125
Cenpn	72155	ENSMUSG00000031756	centromere protein N	-1.69511	1.90588e-05
Ropn1l	252967	ENSMUSG00000022236	ropporin 1-like	-1.69514	0.0012745
3010026O09Rik	68067	ENSMUSG00000020381	RIKEN cDNA 3010026O09 gene	-1.6965	0.00119322
Dnph1	381101	ENSMUSG00000040658	2'-deoxynucleoside 5'-phosphate N-hydrolase 1	-1.69815	4.18414e-07
Ttk	22137	ENSMUSG00000038379	Ttk protein kinase	-1.70292	9.45957e-05
Ccl9	20308	ENSMUSG00000019122	chemokine (C-C motif) ligand 9	-1.70828	0.000135993
Etv4	18612	ENSMUSG00000017724	ets variant 4	-1.70903	0.000483597
Cdca7	66953	ENSMUSG00000055612	cell division cycle associated 7	-1.71146	0.0173488
Tyms	22171	ENSMUSG00000025747	thymidylate synthase	-1.71722	3.29506e-07
Tmem238	664968	ENSMUSG00000030431	transmembrane protein 238	-1.72204	3.47829e-06
Aurka	20878	ENSMUSG00000027496	aurora kinase A	-1.72481	4.29135e-06
Pfn1	18643	ENSMUSG00000018293	profilin 1	-1.73028	8.6058e-05
Hist4h4	320332	ENSMUSG00000096010	histone cluster 4_ H4	-1.73218	0.0468
Smc4	70099	ENSMUSG00000034349	structural maintenance of chromosomes 4	-1.73581	6.80104e-12
Bub1b	12236	ENSMUSG00000040084	budding uninhibited by benzimidazoles 1 homolog_ beta (S. cerevisiae)	-1.74152	1.62321e-05
Lockd	NULL	ENSMUSG00000098318	lncRNA downstream of Cdkn1b	-1.74326	0.000161562
Prim1	19075	ENSMUSG00000025395	DNA primase_ p49 subunit	-1.74505	4.26269e-06
Recql4	79456	ENSMUSG00000033762	RecQ protein-like 4	-1.74528	0.00109864
BC030867	217216	ENSMUSG00000034773	cDNA sequence BC030867	-1.75075	0.00302566
Chek1	12649	ENSMUSG00000032113	checkpoint kinase 1	-1.7519	0.0358368
Lrr1	69706	ENSMUSG00000034883	leucine rich repeat protein 1	-1.75757	0.0278339
Snrpf	69878	ENSMUSG00000020018	small nuclear ribonucleoprotein polypeptide F	-1.75849	0.00348658
Kif22	110033	ENSMUSG00000030677	kinesin family member 22	-1.75883	2.53732e-08
Topbp1	235559	ENSMUSG00000032555	topoisomerase (DNA) II binding protein 1	-1.76009	1.35225e-05
Ost4	67695	ENSMUSG00000038803	oligosaccharyltransferase 4 homolog (S. cerevisiae)	-1.76084	0.000680339
Knstrn	51944	ENSMUSG00000027331	kinetochore-localized astrin/SPAG5 binding	-1.76107	9.12175e-09
Hist1h4d	319156	ENSMUSG00000061482	histone cluster 1_ H4d	-1.7653	0.00621275
Cenpm	66570	ENSMUSG00000068101	centromere protein M	-1.76801	1.65515e-08
Dtl	76843	ENSMUSG00000037474	denticleless homolog (Drosophila)	-1.76914	2.18603e-05
Reep6	70335	ENSMUSG00000035504	receptor accessory protein 6	-1.77672	0.00422534
Bard1	12021	ENSMUSG00000026196	BRCA1 associated RING domain 1	-1.77693	0.00299708
Chaf1a	27221	ENSMUSG00000002835	chromatin assembly factor 1_ subunit A (p150)	-1.77714	1.26488e-08
Stard8	236920	ENSMUSG00000031216	START domain containing 8	-1.77978	0.0270033
Net1	56349	ENSMUSG00000021215	neuroepithelial cell transforming gene 1	-1.78209	0.00127693
Suv39h1	20937	ENSMUSG00000039231	suppressor of variegation 3-9 homolog 1 (Drosophila)	-1.78244	9.46048e-10
Krt9	107656	ENSMUSG00000051617	keratin 9	-1.78538	0.0345099
Cenpf	108000	ENSMUSG00000026605	centromere protein F	-1.78789	5.66282e-09
Pmf1	67037	ENSMUSG00000028066	polyamine-modulated factor 1	-1.78853	5.76642e-13
Dctn1	13191	ENSMUSG00000031865	dynactin 1	-1.78983	0.000719332
Fbxo5	67141	ENSMUSG00000019773	F-box protein 5	-1.79147	0.000811467
Ranbp3l	223332	ENSMUSG00000048424	RAN binding protein 3-like	-1.79291	0.0276905
Pik3cd	18707	ENSMUSG00000039936	phosphatidylinositol 3-kinase catalytic delta polypeptide	-1.79545	0.0336012
Hist1h2ae	319166	ENSMUSG00000069272	histone cluster 1_ H2ae	-1.79849	0.000701467
Sprr2k	20765	ENSMUSG00000054215	small proline-rich protein 2K	-1.80178	0.000399114
Brip1	237911	ENSMUSG00000034329	BRCA1 interacting protein C-terminal helicase 1	-1.80733	0.00266001
Tk1	21877	ENSMUSG00000025574	thymidine kinase 1	-1.80972	4.13154e-10
Hist1h3i	319153	ENSMUSG00000101972	histone cluster 1_ H3i	-1.8102	0.0422491
Pif1	208084	ENSMUSG00000041064	PIF1 5'-to-3' DNA helicase homolog (S. cerevisiae)	-1.81297	0.0174095
Gsg2	14841	ENSMUSG00000050107	germ cell-specific gene 2	-1.82007	0.00790805
Ska3	219114	ENSMUSG00000021965	spindle and kinetochore associated complex subunit 3	-1.82051	0.0108623
Cmc2	66531	ENSMUSG00000014633	COX assembly mitochondrial protein 2	-1.82372	9.89958e-09
Ldb1	16825	ENSMUSG00000025223	LIM domain binding 1	-1.82771	0.00244139
Mastl	67121	ENSMUSG00000026779	microtubule associated serine/threonine kinase-like	-1.83496	0.00967259
Cenpu	71876	ENSMUSG00000031629	centromere protein U	-1.84001	0.000568823
Ccdc34	68201	ENSMUSG00000027160	coiled-coil domain containing 34	-1.84092	4.41575e-12
Mvd	192156	ENSMUSG00000006517	mevalonate (diphospho) decarboxylase	-1.8447	4.77428e-13
2810404M03Rik	69966	ENSMUSG00000102046	RIKEN cDNA 2810404M03 gene	-1.84515	0.0372876
Ctgf	14219	ENSMUSG00000019997	connective tissue growth factor	-1.84783	0.0208319
Sp8	320145	ENSMUSG00000048562	trans-acting transcription factor 8	-1.8565	0.000335558
Kif14	381293	ENSMUSG00000041498	kinesin family member 14	-1.85675	0.00262822
Foxm1	14235	ENSMUSG00000001517	forkhead box M1	-1.86339	6.6029e-11
Mettl10	72096	ENSMUSG00000030960	methyltransferase like 10	-1.86751	0.0259303
Pold1	18971	ENSMUSG00000038644	polymerase (DNA directed)_ delta 1_ catalytic subunit	-1.87201	1.38884e-05
S100a3	20197	ENSMUSG00000001021	S100 calcium binding protein A3	-1.87501	0.00351909
Nr4a2	18227	ENSMUSG00000026826	nuclear receptor subfamily 4_ group A_ member 2	-1.87566	0.00484481
Rad18	58186	ENSMUSG00000030254	RAD18 E3 ubiquitin protein ligase	-1.87827	3.42066e-06
Ccnb1	268697	ENSMUSG00000041431	cyclin B1	-1.88298	1.77161e-07
Cenpk	60411	ENSMUSG00000021714	centromere protein K	-1.88663	0.000488367
Nadk2	68646	ENSMUSG00000022253	NAD kinase 2_ mitochondrial	-1.88998	4.29135e-06
Ube2c	68612	ENSMUSG00000001403	ubiquitin-conjugating enzyme E2C	-1.89078	2.14239e-11
Ppp4c	56420	ENSMUSG00000030697	protein phosphatase 4_ catalytic subunit	-1.89709	0.00988229
Fam132b	227358	ENSMUSG00000047443	family with sequence similarity 132_ member B	-1.90172	0.000431304
[truncated: 137 more rows]

## Sheet: CC_Fam134b Knockout
Gene Ontology Enrichment Analysis on Cellular Component on 1968 DEGs. A) top 20 CC (FDR<10% and EnrichmentScore >1.5) in which the induced transcripts and are mainly localized. B) all significant CC in which the inhibited ones are mainly localized.
[truncated: 220 more rows]
