# Supplementary material for: Two FAM134B isoforms differentially regulate ER dynamics during myogenesis
Source: EMBO J. 2025 Jan 6;44(4):1039–73. doi: 10.1038/s44318-024-00356-2 (PMC11832904; doi:10.1038/s44318-024-00356-2)
Supplement: Supplementary file 12 — Data Set EV10 [file 44318_2024_356_MOESM12_ESM.xlsx]

## Sheet: Dataset EV10
Dataset EV10
Proteomic landscape of wild type and Fam134bKO myoblasts and myotubes.

## Sheet: Analysis
Myoblasts_Scramble1	Myoblasts_Scramble2	Myoblasts_Scramble3	Myoblasts_Scramble4	Myoblasts_Fam134b_Knockout_1	Myoblasts_Fam134b_Knockout_2	Myoblasts_Fam134b_Knockout_3	Myoblasts_Fam134b_Knockout_4	Myotubes_Scramble1	Myotubes_Scramble2	Myotubes_Scramble3	Myotubes_Scramble4	Myotubes_Fam134b_Knockout_1	Myotubes_Fam134b_Knockout_2	Myotubes_Fam134b_Knockout_3	Myotubes_Fam134b_Knockout_4	C: GOBP name	C: GOMF name	C: GOCC name	C: KEGG name	C: Student's T-test Significant Myotubes_Fam134bKO_Myotubes_Scramble	C: Student's T-test significant	C: Student's T-test Significant Myoblasts_Fam134bKO_Myoblasts_Scramble	C: Student's T-test significant_	C: Student's T-test Significant Myotubes_Fam134bKO_Myoblasts_Fam134bKO	C: Student's T-test significant__	C: Student's T-test Significant Myotubes_Scramble_Myoblasts_Scramble	C: Student's T-test significant___	N: Peptides	N: Razor + unique peptides	N: Unique peptides	N: Sequence coverage [%]	N: Unique + razor sequence coverage [%]	N: Unique sequence coverage [%]	N: Mol. weight [kDa]	N: Q-value	N: Score	N: Intensity	N: MS/MS count	N: -Log ANOVA p value	N: ANOVA q-value	C: ANOVA Significant	N: -Log Student's T-test p-value Myotubes_Fam134bKO_Myotubes_Scramble	N: Student's T-test q-value Myotubes_Fam134bKO_Myotubes_Scramble	N: Student's T-test Difference Myotubes_Fam134bKO_Myotubes_Scramble	Significantly deregulated Myotubes_Fam134bKO_Myotubes_Scramble	N: Student's T-test Test statistic Myotubes_Fam134bKO_Myotubes_Scramble	N: -Log Student's T-test p-value Myoblasts_Fam134bKO_Myoblasts_Scramble	N: Student's T-test q-value Myoblasts_Fam134bKO_Myoblasts_Scramble	N: Student's T-test Difference Myoblasts_Fam134bKO_Myoblasts_Scramble
21.9803	22.5164	21.3913	22.4294	22.1608	22.5895	21.4716	21.7692	34.5459	34.7721	34.5533	34.3402	34.8654	34.8167	35.08	34.3733		binding;GTP binding;guanyl nucleotide binding;guanyl ribonucleotide binding;nucleotide binding;purine nucleotide binding;purine ribonucleoside triphosphate binding;purine ribonucleotide binding;ribonucleotide binding	cell part;cytoplasmic part;endoplasmic reticulum lumen;endoplasmic reticulum part;intracellular organelle lumen;intracellular organelle part;intracellular part;membrane-enclosed lumen;organelle lumen;organelle part;sarcoplasmic reticulum lumen						+	Myotubes_Fam134bKO_Myoblasts_Fam134bKO	+	Myotubes_Scramble_Myoblasts_Scramble	52	52	52	53.8	53.8	53.8	99.183	0	323.31	106550000000	856	14.7534	0	+	0.639703	0.304384	0.230971		1.33842	0.0833769	0.917021	-0.081584
22.6523	21.0481	21.4524	21.2714	21.437	21.7437	20.9228	24.0041	35.6703	35.8529	36.0122	35.7885	34.9335	33.9675	34.9225	35.0037	anatomical structure development;developmental process;immune response;immune system process;muscle tissue development;response to stimulus;skeletal muscle tissue development;striated muscle tissue development;tissue development	binding;calcium ion binding;cation binding;ion binding;metal ion binding;structural constituent of muscle;structural molecule activity	cell part;cytoplasmic part;cytoskeletal part;intracellular organelle part;intracellular part;lysosomal membrane;macromolecular complex;membrane;myosin complex;organelle membrane;organelle part;protein complex;vacuolar membrane;vacuolar part	Focal adhesion;Leukocyte transendothelial migration;Regulation of actin cytoskeleton;Tight junction	+	Myotubes_Fam134bKO_Myotubes_Scramble			+	Myotubes_Fam134bKO_Myoblasts_Fam134bKO	+	Myotubes_Scramble_Myoblasts_Scramble	27	27	27	95.9	95.9	95.9	18.955	0	323.31	192160000000	1013	11.3482	0	+	2.32681	0.014114	-1.12417	+	-4.37141	0.218956	0.779939	0.420814
25.4338	25.4853	25.1655	24.9221	25.4761	25.2579	25.315	25.6279	38.5483	38.3887	38.4631	38.4299	37.4841	37.8181	37.7285	37.6686	metabolic process;multicellular organismal process;muscle contraction;muscle system process;skeletal muscle contraction;striated muscle contraction;system process	actin binding;actin filament binding;adenyl nucleotide binding;adenyl ribonucleotide binding;ATP binding;binding;catalytic activity;cytoskeletal protein binding;hydrolase activity;hydrolase activity, acting on acid anhydrides;hydrolase activity, acting on acid anhydrides, in phosphorus-containing anhydrides;microfilament motor activity;motor activity;nucleoside-triphosphatase activity;nucleotide …	cell part;contractile fiber;cytoplasmic part;cytoskeletal part;extracellular membrane-bounded organelle;extracellular organelle;extracellular region part;extracellular vesicular exosome;intracellular non-membrane-bounded organelle;intracellular organelle;intracellular organelle part;intracellular part;macromolecular complex;membrane-bounded organelle;membrane-bounded vesicle;myofibril;myosin comp…	Tight junction;Viral myocarditis	+	Myotubes_Fam134bKO_Myotubes_Scramble			+	Myotubes_Fam134bKO_Myoblasts_Fam134bKO	+	Myotubes_Scramble_Myoblasts_Scramble	283	281	176	82.7	82.3	60.6	223.79	0	323.31	1343400000000	6723	19.0644	0	+	4.23617	0.0033913	-0.782664	+	-9.99594	0.494036	0.522486	0.167559
26.8781	26.4149	25.6012	24.1864	23.2747	25.0472	24.3245	23.5099	36.0484	36.0174	36.0392	35.8394	35.9766	35.2541	35.7805	35.7806	anatomical structure development;developmental process;muscle organ development;muscle structure development;organ development	binding;cytoskeletal protein binding;identical protein binding;protein binding;structural constituent of cytoskeleton;structural molecule activity	adherens junction;anchoring junction;cell junction;cell part;cell-cell adherens junction;cell-cell junction;contractile fiber;contractile fiber part;cytoplasm;cytoplasmic part;cytoskeletal part;cytoskeleton;extracellular membrane-bounded organelle;extracellular organelle;extracellular region part;extracellular vesicular exosome;fascia adherens;intermediate filament;intracellular;intracellular non…	Arrhythmogenic right ventricular cardiomyopathy (ARVC);Dilated cardiomyopathy;Hypertrophic cardiomyopathy (HCM)					+	Myotubes_Fam134bKO_Myoblasts_Fam134bKO	+	Myotubes_Scramble_Myoblasts_Scramble	76	69	69	90.8	88.3	88.3	53.497	0	323.31	232210000000	1393	10.8211	0	+	0.896517	0.184482	-0.288106		-1.77124	1.28492	0.15821	-1.73108
23.4772	23.7867	23.5467	23.7011	24.2476	23.9555	23.7132	24.6974	35.7594	35.5671	35.854	35.7736	35.2221	34.7838	35.2224	34.8444	actin filament-based movement;actin filament-based process;actin-mediated cell contraction;actin-myosin filament sliding;adult heart development;anatomical structure development;anatomical structure morphogenesis;biological regulation;cardiac muscle tissue morphogenesis;cellular component movement;cellular process;developmental process;heart development;metabolic process;multicellular organismal …	actin-dependent ATPase activity;adenyl nucleotide binding;adenyl ribonucleotide binding;ATP binding;ATPase activity;ATPase activity, coupled;binding;catalytic activity;hydrolase activity;hydrolase activity, acting on acid anhydrides;hydrolase activity, acting on acid anhydrides, in phosphorus-containing anhydrides;microfilament motor activity;motor activity;nucleoside-triphosphatase activity;nucl…	actin filament bundle;actomyosin;adherens junction;anchoring junction;cell junction;cell part;cell-substrate adherens junction;cell-substrate junction;contractile fiber;contractile fiber part;cytoplasm;cytoplasmic part;cytoskeletal part;focal adhesion;intracellular non-membrane-bounded organelle;intracellular organelle;intracellular organelle part;intracellular part;macromolecular complex;myofibr…	Tight junction;Viral myocarditis	+	Myotubes_Fam134bKO_Myotubes_Scramble			+	Myotubes_Fam134bKO_Myoblasts_Fam134bKO	+	Myotubes_Scramble_Myoblasts_Scramble	213	154	60	73.9	61.3	29.9	222.88	0	323.31	206940000000	2012	16.4279	0	+	2.78271	0.0071791	-0.720384	+	-5.40935	1.24666	0.164504	0.525521
24.2838	25.7226	23.8996	24.6718	25.0918	24.2112	26.9652	25.9597	36.2936	36.3898	36.3737	36.2359	35.2617	35.7318	35.5506	35.4501	multicellular organismal process;muscle contraction;muscle system process;system process	adenyl nucleotide binding;adenyl ribonucleotide binding;ATP binding;binding;catalytic activity;hydrolase activity;hydrolase activity, acting on acid anhydrides;hydrolase activity, acting on acid anhydrides, in phosphorus-containing anhydrides;motor activity;nucleoside-triphosphatase activity;nucleotide binding;purine nucleotide binding;purine ribonucleoside triphosphate binding;purine ribonucleot…	A band;cell junction;cell part;cell-cell contact zone;cell-cell junction;contractile fiber part;cytoplasmic part;cytoskeletal part;extracellular membrane-bounded organelle;extracellular organelle;extracellular region part;extracellular vesicular exosome;intercalated disc;intracellular organelle part;intracellular part;macromolecular complex;membrane-bounded organelle;membrane-bounded vesicle;musc…	Tight junction;Viral myocarditis	+	Myotubes_Fam134bKO_Myotubes_Scramble			+	Myotubes_Fam134bKO_Myoblasts_Fam134bKO	+	Myotubes_Scramble_Myoblasts_Scramble	222	138	35	71.9	52.4	17.2	223.34	0	323.31	305220000000	2397	10.8701	0	+	3.6592	0.00261053	-0.824703	+	-7.89334	0.610662	0.43328	0.912534
22.4264	22.3176	23.2935	22.5441	22.7548	22.5176	22.4429	23.0781	34.558	34.976	35.3593	35.0788	31.5918	32.6081	33.203	32.4709	multicellular organismal process;muscle contraction;muscle system process;response to activity;response to stimulus;system process	adenyl nucleotide binding;adenyl ribonucleotide binding;ATP binding;binding;catalytic activity;double-stranded RNA binding;hydrolase activity;hydrolase activity, acting on acid anhydrides;hydrolase activity, acting on acid anhydrides, in phosphorus-containing anhydrides;motor activity;nucleic acid binding;nucleoside-triphosphatase activity;nucleotide binding;purine nucleotide binding;purine ribon…	cell part;contractile fiber;cytoplasmic part;cytoskeletal part;cytosol;intracellular non-membrane-bounded organelle;intracellular organelle;intracellular organelle part;intracellular part;macromolecular complex;myofibril;myosin complex;myosin filament;non-membrane-bounded organelle;organelle;organelle part;protein complex	Tight junction;Viral myocarditis	+	Myotubes_Fam134bKO_Myotubes_Scramble			+	Myotubes_Fam134bKO_Myoblasts_Fam134bKO	+	Myotubes_Scramble_Myoblasts_Scramble	214	74	48	72.4	31.3	21.9	222.86	0	323.31	101350000000	920	13.3738	0	+	3.30184	0.00307895	-2.52457	+	-6.79069	0.0720055	0.92696	0.0529361
23.9473	24.3079	24.209	24.8216	24.3181	24.419	23.274	24.0758	33.7012	33.7775	34.6868	34.0777	34.157	33.7078	33.6123	33.6859		active transmembrane transporter activity;adenyl nucleotide binding;adenyl ribonucleotide binding;ATP binding;ATPase activity;ATPase activity, coupled;ATPase activity, coupled to movement of substances;ATPase activity, coupled to transmembrane movement of ions;ATPase activity, coupled to transmembrane movement of ions, phosphorylative mechanism;ATPase activity, coupled to transmembrane movement o…	cell part;cytoplasmic part;endoplasmic reticulum;endoplasmic reticulum membrane;endoplasmic reticulum part;integral to membrane;intracellular membrane-bounded organelle;intracellular organelle;intracellular organelle part;intracellular part;intrinsic to membrane;membrane;membrane part;membrane-bounded organelle;nuclear membrane;nuclear part;organelle;organelle membrane;organelle part;sarcoplasmic…	Alzheimer's disease;Calcium signaling pathway;Pancreatic secretion					+	Myotubes_Fam134bKO_Myoblasts_Fam134bKO	+	Myotubes_Scramble_Myoblasts_Scramble	17	3	3	13.9	3.4	3.4	107.6	0	116.57	54144000000	125	13.231	0	+	0.478992	0.423244	-0.270021		-1.05534	NaN	1	0
22.2386	22.9906	21.5862	22.2806	24.1384	23.4893	21.9988	25.7097	33.7502	33.8921	33.9855	34.1647	32.9742	33.6982	33.9596	33.4931	amine biosynthetic process;amine metabolic process;biosynthetic process;carboxylic acid biosynthetic process;carboxylic acid metabolic process;cellular amine metabolic process;cellular amino acid biosynthetic process;cellular amino acid metabolic process;cellular biosynthetic process;cellular ketone metabolic process;cellular metabolic process;cellular modified amino acid biosynthetic process;cel…	adenyl nucleotide binding;adenyl ribonucleotide binding;ATP binding;binding;catalytic activity;creatine kinase activity;kinase activity;nucleotide binding;phosphotransferase activity, nitrogenous group as acceptor;purine nucleotide binding;purine ribonucleoside triphosphate binding;purine ribonucleotide binding;ribonucleotide binding;transferase activity;transferase activity, transferring phospho…	cell part;cytoplasm;intracellular part	Arginine and proline metabolism					+	Myotubes_Fam134bKO_Myoblasts_Fam134bKO	+	Myotubes_Scramble_Myoblasts_Scramble	28	28	27	66.4	66.4	64.3	43.044	0	323.31	66824000000	448	9.9355	0	+	0.939733	0.170425	-0.416833		-1.84308	0.974306	0.241266	1.56003
24.3615	23.7562	23.7408	25.8469	24.4461	25.257	25.7688	25.6146	34.9211	34.8557	34.1836	34.3817	34.7438	34.8619	34.0772	34.0065	biological regulation;cardiac muscle contraction;multicellular organismal process;muscle contraction;muscle system process;positive regulation of ATPase activity;positive regulation of catalytic activity;positive regulation of hydrolase activity;positive regulation of molecular function;regulation of ATPase activity;regulation of biological process;regulation of biological quality;regulation of c…	actin binding;actin filament binding;actin monomer binding;binding;calcium ion binding;cation binding;cytoskeletal protein binding;ion binding;metal ion binding;protein binding	A band;cell part;contractile fiber part;cytoplasmic part;cytoskeletal part;intracellular organelle part;intracellular part;macromolecular complex;myosin complex;organelle part;protein complex						+	Myotubes_Fam134bKO_Myoblasts_Fam134bKO	+	Myotubes_Scramble_Myoblasts_Scramble	26	26	24	92.7	92.7	88.1	21.159	0	303.27	91599000000	476	10.8337	0	+	0.230449	0.675956	-0.163185		-0.57178	NaN	1	0
22.1291	21.7282	23.3504	22.8132	23.1231	21.8562	25.4876	25.0758	32.8742	32.8995	32.9546	32.8645	32.9478	32.3114	33.3969	32.5246	anatomical structure development;biological regulation;catabolic process;cellular catabolic process;cellular component assembly;cellular component organization;cellular component organization at cellular level;cellular component organization or biogenesis;cellular component organization or biogenesis at cellular level;cellular macromolecule catabolic process;cellular macromolecule metabolic proce…	binding;cation binding;enzyme binding;ion binding;lipid binding;metal ion binding;phosphatidylserine binding;phospholipid binding;protein binding;transition metal ion binding;ubiquitin conjugating enzyme binding;zinc ion binding	cell part;cytoplasmic part;cytoplasmic vesicle membrane;cytoplasmic vesicle part;intracellular organelle part;intracellular part;membrane;organelle membrane;organelle part;plasma membrane;sarcolemma;vesicle membrane						+	Myotubes_Fam134bKO_Myoblasts_Fam134bKO	+	Myotubes_Scramble_Myoblasts_Scramble	33	33	33	81.8	81.8	81.8	52.816	0	273.19	30983000000	329	8.83378	0	+	0.164946	0.754969	-0.103047		-0.427408	0.731299	0.353487	1.38044
24.2797	23.0269	23.619	23.1932	25.4633	24.234	23.9923	24.3678	33.5951	33.7077	33.4441	33.9286	33.0367	33.402	33.1799	33.6007	anatomical structure development;brown fat cell differentiation;cell differentiation;cellular developmental process;cellular process;developmental process;enucleate erythrocyte differentiation;erythrocyte differentiation;fat cell differentiation;heart development;multicellular organismal process;muscle contraction;muscle system process;myeloid cell differentiation;organ development;response to ch…	binding;cation binding;heme binding;ion binding;iron ion binding;metal ion binding;oxygen binding;oxygen transporter activity;substrate-specific transporter activity;tetrapyrrole binding;transition metal ion binding;transporter activity	extracellular membrane-bounded organelle;extracellular organelle;extracellular region part;extracellular vesicular exosome;membrane-bounded organelle;membrane-bounded vesicle;organelle;vesicle						+	Myotubes_Fam134bKO_Myoblasts_Fam134bKO	+	Myotubes_Scramble_Myoblasts_Scramble	20	20	20	90.3	90.3	90.3	17.069	0	197.01	51982000000	518	12.4866	0	+	1.19444	0.102997	-0.364054		-2.26725	NaN	1	0
27.8602	28.3706	26.5312	26.8603	26.2801	27.4276	24.1524	25.3438	34.3021	34.3476	34.3834	34.2916	34.4665	33.7869	34.2576	34.295	anatomical structure development;anatomical structure morphogenesis;biological regulation;cellular process;developmental process;extracellular sequestering of receptor ligand;heart development;maintenance of location;maintenance of location in cell;maintenance of protein localization to organelle;maintenance of protein location;maintenance of protein location in cell;maintenance of protein locati…	binding;calcium ion binding;cation binding;extracellular matrix structural constituent;ion binding;metal ion binding;structural molecule activity	basement membrane;extracellular matrix;extracellular matrix part;extracellular membrane-bounded organelle;extracellular organelle;extracellular region part;extracellular space;extracellular vesicular exosome;fibril;membrane-bounded organelle;membrane-bounded vesicle;microfibril;organelle;proteinaceous extracellular matrix;vesicle						+	Myotubes_Fam134bKO_Myoblasts_Fam134bKO	+	Myotubes_Scramble_Myoblasts_Scramble	105	105	102	44.2	44.2	43.2	312.3	0	323.31	78652000000	917	8.40695	0	+	0.385493	0.510415	-0.129695		-0.882169	1.01311	0.227315	-1.60457
23.9516	23.9521	25.3041	24.5534	23.64	24.1365	25.3204	23.9269	33.1206	33.1183	33.2201	33.0452	32.77	32.752	32.4865	32.6148	biological regulation;metabolic process;multicellular organismal process;muscle contraction;muscle system process;regulation of ATPase activity;regulation of biological process;regulation of catabolic process;regulation of catalytic activity;regulation of cellular catabolic process;regulation of cellular metabolic process;regulation of cellular process;regulation of hydrolase activity;regulation …	ATPase activity;ATPase activity, coupled;binding;calcium-dependent ATPase activity;calcium-dependent protein binding;catalytic activity;cytoskeletal protein binding;hydrolase activity;hydrolase activity, acting on acid anhydrides;hydrolase activity, acting on acid anhydrides, in phosphorus-containing anhydrides;nucleoside-triphosphatase activity;protein binding;pyrophosphatase activity;tropomyosi…	cell part;contractile fiber part;cytoplasmic part;cytoskeletal part;intracellular organelle part;intracellular part;macromolecular complex;organelle part;protein complex;troponin complex		+	Myotubes_Fam134bKO_Myotubes_Scramble			+	Myotubes_Fam134bKO_Myoblasts_Fam134bKO	+	Myotubes_Scramble_Myoblasts_Scramble	17	17	14	48.1	48.1	47.3	28.337	0	294.13	36984000000	256	11.5475	0	+	3.10575	0.00435602	-0.470206		-6.24073	NaN	1	0
24.7792	23.6941	24.4421	25.0439	24.664	24.3667	24.5716	24.4174	32.8377	33.6604	34.6057	32.9226	32.6667	32.3881	31.7085	34.3911	actin cytoskeleton organization;actin filament-based process;actomyosin structure organization;anatomical structure development;biological regulation;calcium-mediated signaling;cellular component assembly;cellular component assembly at cellular level;cellular component organization;cellular component organization at cellular level;cellular component organization or biogenesis;cellular component o…	binding;calcium ion binding;cation binding;ion binding;metal ion binding	cell part;contractile fiber part;cytoplasmic part;endoplasmic reticulum;endoplasmic reticulum lumen;endoplasmic reticulum membrane;endoplasmic reticulum part;Golgi apparatus;I band;intracellular membrane-bounded organelle;intracellular organelle;intracellular organelle lumen;intracellular organelle part;intracellular part;membrane;membrane part;membrane-bounded organelle;membrane-enclosed lumen;m…						+	Myotubes_Fam134bKO_Myoblasts_Fam134bKO	+	Myotubes_Scramble_Myoblasts_Scramble	15	15	15	46.4	46.4	46.4	46.377	0	323.31	46965000000	166	9.38748	0	+	0.460339	0.43822	-0.71803		-1.02141	0.017024	0.984158	0.0150914
24.4581	24.2847	24.2814	24.2672	24.9521	23.9989	24.9276	23.8726	33.3018	33.8041	33.2837	33.9884	31.3428	31.5624	32.9538	33.4247	anatomical structure development;anatomical structure morphogenesis;biological regulation;calcium ion homeostasis;calcium ion transport;calcium ion transport into cytosol;cation homeostasis;cation transport;cell development;cellular calcium ion homeostasis;cellular cation homeostasis;cellular chemical homeostasis;cellular developmental process;cellular divalent inorganic cation homeostasis;cellul…	binding;calcium channel activity;calcium-release channel activity;cation channel activity;cation transmembrane transporter activity;channel activity;enzyme binding;gated channel activity;intracellular ligand-gated calcium channel activity;intracellular ligand-gated ion channel activity;ion channel activity;ion transmembrane transporter activity;ligand-gated channel activity;ligand-gated ion chann…	cell cortex;cell part;contractile fiber part;cytoplasm;cytoplasmic part;endoplasmic reticulum;endoplasmic reticulum membrane;endoplasmic reticulum part;extracellular membrane-bounded organelle;extracellular organelle;extracellular region part;extracellular vesicular exosome;I band;integral to membrane;intracellular membrane-bounded organelle;intracellular organelle;intracellular organelle part;in…	Calcium signaling pathway;Long-term depression					+	Myotubes_Fam134bKO_Myoblasts_Fam134bKO	+	Myotubes_Scramble_Myoblasts_Scramble	128	128	119	35.6	35.6	33.6	564.89	0	323.31	38990000000	598	10.4555	0	+	1.24216	0.092796	-1.27357		-2.34745	0.14886	0.849697	0.114951
24.6706	22.8351	22.5739	23.9709	23.7439	24.4906	25.2174	23.6591	32.6046	32.4251	32.8295	32.6375	31.5583	32.3337	32.2753	32.0597	anatomical structure morphogenesis;biological regulation;cardiac muscle tissue morphogenesis;developmental process;muscle tissue morphogenesis;regulation of biological process;regulation of multicellular organismal process;regulation of muscle adaptation;regulation of muscle system process;regulation of skeletal muscle adaptation;regulation of system process;tissue morphogenesis;transition betwee…	binding;cation binding;ion binding;metal ion binding	cell part;contractile fiber part;cytoplasmic part;cytoskeletal part;intracellular organelle part;intracellular part;macromolecular complex;organelle part;protein complex;troponin complex		+	Myotubes_Fam134bKO_Myotubes_Scramble			+	Myotubes_Fam134bKO_Myoblasts_Fam134bKO	+	Myotubes_Scramble_Myoblasts_Scramble	19	19	19	59.6	59.6	59.6	19.843	0	81.887	23328000000	217	10.1652	0	+	1.57083	0.0496549	-0.56745	+	-2.91332	NaN	1	0
24.0001	29.4085	27.5748	25.2426	23.8676	23.0122	25.0408	25.852	33.1336	33.2632	32.616	33.2288	32.6694	31.7905	31.4734	32.5319	actin cytoskeleton organization;actin filament-based process;actomyosin structure organization;anatomical structure development;anatomical structure formation involved in morphogenesis;biological regulation;cell development;cell differentiation;cellular component assembly;cellular component assembly at cellular level;cellular component assembly involved in morphogenesis;cellular component organiz…		cell part;cell projection;contractile fiber part;Cul3-RING ubiquitin ligase complex;cullin-RING ubiquitin ligase complex;cytoplasm;cytoplasmic part;cytoskeleton;endoplasmic reticulum membrane;endoplasmic reticulum part;intracellular membrane-bounded organelle;intracellular non-membrane-bounded organelle;intracellular organelle;intracellular organelle part;intracellular part;M band;macromolecular …						+	Myotubes_Fam134bKO_Myoblasts_Fam134bKO	+	Myotubes_Scramble_Myoblasts_Scramble	36	36	36	57.1	57.1	57.1	68.189	0	293.85	30332000000	337	5.56202	8.78156e-06	+	1.56419	0.0503174	-0.944083	+	-2.9016	0.767372	0.335268	-2.11332
24.1719	23.9245	22.3184	23.7694	23.9811	23.5862	26.2113	24.482	32.3127	32.5695	31.9472	31.6271	31.9907	32.959	31.6023	32.3985	actin cytoskeleton organization;actin filament organization;actin filament-based process;actomyosin structure organization;anatomical structure development;cell development;cell growth;cellular component organization;cellular component organization at cellular level;cellular component organization or biogenesis;cellular component organization or biogenesis at cellular level;cellular developmental…	adenyl nucleotide binding;adenyl ribonucleotide binding;ATP binding;binding;cytoskeletal protein binding;nucleotide binding;protein binding;purine nucleotide binding;purine ribonucleoside triphosphate binding;purine ribonucleotide binding;ribonucleotide binding;vinculin binding	actin cytoskeleton;actin filament;actin filament bundle;actomyosin;blood microparticle;cell part;contractile fiber part;cytoplasmic part;cytoskeletal part;cytoskeleton;extracellular membrane-bounded organelle;extracellular organelle;extracellular region part;extracellular space;extracellular vesicular exosome;intracellular non-membrane-bounded organelle;intracellular organelle;intracellular organ…						+	Myotubes_Fam134bKO_Myoblasts_Fam134bKO	+	Myotubes_Scramble_Myoblasts_Scramble	50	4	4	99.2	17	17	42.051	0	159.54	31912000000	199	8.86434	0	+	0.130361	0.804238	0.123477		0.346641	NaN	1	0
24.994	25.7242	25.6952	25.6858	23.1839	25.8219	24.5115	25.3608	33.3619	31.6645	33.263	33.533	32.4055	30.76	32.8369	32.7628	anatomical structure morphogenesis;biological regulation;cardiac muscle contraction;cardiac muscle tissue morphogenesis;developmental process;diaphragm contraction;involuntary skeletal muscle contraction;multicellular organismal process;muscle contraction;muscle system process;muscle tissue morphogenesis;regulation of actin filament-based process;regulation of ATPase activity;regulation of biolog…	actin binding;actin filament binding;binding;calcium ion binding;calcium-dependent protein binding;cation binding;cytoskeletal protein binding;identical protein binding;ion binding;metal ion binding;protein binding;protein dimerization activity;protein homodimerization activity;troponin I binding;troponin T binding	actin cytoskeleton;cell part;contractile fiber part;cytoplasmic part;cytoskeletal part;cytoskeleton;intracellular membrane-bounded organelle;intracellular non-membrane-bounded organelle;intracellular organelle;intracellular organelle part;intracellular part;macromolecular complex;membrane-bounded organelle;mitochondrion;non-membrane-bounded organelle;nuclear part;nucleoplasm;organelle;organelle p…	Calcium signaling pathway;Cardiac muscle contraction;Dilated cardiomyopathy;Hypertrophic cardiomyopathy (HCM)					+	Myotubes_Fam134bKO_Myoblasts_Fam134bKO	+	Myotubes_Scramble_Myoblasts_Scramble	12	12	12	66.5	66.5	66.5	18.42	0	186.69	35390000000	302	7.88944	0	+	0.544598	0.372574	-0.764319		-1.17269	0.634343	0.41729	-0.805267
23.8564	25.5079	26.4542	26.2496	26.1943	23.743	23.3479	22.9262	32.9633	32.9939	32.8555	32.9425	31.3081	31.2401	31.4669	31.408	biological adhesion;cell adhesion;cellular process		cell part;cytoskeletal part;intracellular organelle part;intracellular part;macromolecular complex;myosin complex;myosin filament;organelle part;protein complex		+	Myotubes_Fam134bKO_Myotubes_Scramble			+	Myotubes_Fam134bKO_Myoblasts_Fam134bKO	+	Myotubes_Scramble_Myoblasts_Scramble	23	23	23	62.1	62.1	62.1	52.641	0	200.63	20120000000	234	7.62026	0	+	6.76635	0	-1.58302	+	-26.9805	NaN	1	0
29.999	28.6822	29.1867	28.5838	29.4395	28.972	28.6474	30.1799	36.5128	36.5336	36.5819	36.4832	36.6277	36.672	36.5379	36.5746	actin cytoskeleton organization;actin filament organization;actin filament-based process;actomyosin structure organization;adult heart development;anatomical structure development;anatomical structure formation involved in morphogenesis;anatomical structure morphogenesis;biological regulation;cardiac muscle contraction;cardiac muscle fiber development;cardiac muscle hypertrophy;cardiac muscle tis…	actin binding;actin filament binding;actinin binding;adenyl nucleotide binding;adenyl ribonucleotide binding;alpha-actinin binding;ATP binding;binding;calcium ion binding;calmodulin binding;catalytic activity;cation binding;cytoskeletal protein binding;enzyme binding;identical protein binding;ion binding;kinase activity;kinase binding;metal ion binding;muscle alpha-actinin binding;nucleotide bind…	A band;cell part;chromosome;condensed chromosome;condensed nuclear chromosome;contractile fiber part;cytoplasmic part;cytoskeletal part;extracellular membrane-bounded organelle;extracellular organelle;extracellular region part;extracellular vesicular exosome;I band;intracellular non-membrane-bounded organelle;intracellular organelle;intracellular organelle part;intracellular part;M band;macromole…	Dilated cardiomyopathy;Hypertrophic cardiomyopathy (HCM)					+	Myotubes_Fam134bKO_Myoblasts_Fam134bKO	+	Myotubes_Scramble_Myoblasts_Scramble	1265	1265	1	47.6	47.6	0	3716	0	323.31	379030000000	7299	11.0896	0	+	1.08534	0.128786	0.075161		2.08504	0.163492	0.832573	0.196747
24.8388	23.6393	23.1859	25.0713	26.1416	23.8513	24.1395	23.2249	33.1881	32.3789	33.6438	33.538	30.9215	30.9964	31.608	32.2732	actin filament-based movement;actin filament-based process;actin-mediated cell contraction;actin-myosin filament sliding;cellular component movement;cellular process;metabolic process;multicellular organismal process;muscle contraction;muscle filament sliding;muscle system process;skeletal muscle contraction;striated muscle contraction;system process	adenyl nucleotide binding;adenyl ribonucleotide binding;ATP binding;ATPase activity;binding;catalytic activity;hydrolase activity;hydrolase activity, acting on acid anhydrides;hydrolase activity, acting on acid anhydrides, in phosphorus-containing anhydrides;microfilament motor activity;motor activity;nucleoside-triphosphatase activity;nucleotide binding;purine nucleotide binding;purine ribonucle…	cell part;contractile fiber;cytoplasm;cytoplasmic part;cytoskeletal part;intracellular non-membrane-bounded organelle;intracellular organelle;intracellular organelle part;intracellular part;macromolecular complex;myofibril;myosin complex;myosin filament;non-membrane-bounded organelle;organelle;organelle part;protein complex	Tight junction;Viral myocarditis	+	Myotubes_Fam134bKO_Myotubes_Scramble			+	Myotubes_Fam134bKO_Myoblasts_Fam134bKO	+	Myotubes_Scramble_Myoblasts_Scramble	210	47	42	68.8	24.7	21.8	222.7	0	323.31	30348000000	463	8.32455	0	+	2.18856	0.0179464	-1.7374	+	-4.0833	0.0714366	0.927403	0.155497
23.9175	23.9052	23.1875	24.0625	23.3301	24.871	26.0854	24.6875	33.4402	34.2148	34.3332	32.519	32.3165	31.1527	31.5818	32.1543	actin cytoskeleton organization;actin filament-based process;actomyosin structure organization;biological regulation;calcium-mediated signaling;cardiac muscle contraction;cellular chemical homeostasis;cellular component assembly;cellular component assembly at cellular level;cellular component organization;cellular component organization at cellular level;cellular component organization or biogene…	binding;calcium ion binding;calcium-dependent protein binding;cation binding;ion binding;metal ion binding;protein binding	cell part;contractile fiber part;cytoplasm;cytoplasmic part;endoplasmic reticulum;endoplasmic reticulum lumen;endoplasmic reticulum part;intracellular;intracellular membrane-bounded organelle;intracellular organelle;intracellular organelle lumen;intracellular organelle part;intracellular part;junctional membrane complex;macromolecular complex;membrane-bounded organelle;membrane-enclosed lumen;org…		+	Myotubes_Fam134bKO_Myotubes_Scramble			+	Myotubes_Fam134bKO_Myoblasts_Fam134bKO	+	Myotubes_Scramble_Myoblasts_Scramble	18	18	18	46.7	46.7	46.7	48.176	0	157.71	37353000000	255	9.25582	0	+	1.98177	0.0231695	-1.82548	+	-3.67207	NaN	1	0
23.3356	24.3227	27.056	23.5299	23.3353	25.336	24.7424	24.7515	33.0199	34.4299	33.8923	33.607	31.3591	31.4328	31.691	31.6145	actin cytoskeleton organization;actin filament-based movement;actin filament-based process;actin-mediated cell contraction;actin-myosin filament sliding;actomyosin structure organization;anatomical structure development;anatomical structure morphogenesis;atrial cardiac muscle tissue morphogenesis;biological regulation;cardiac muscle tissue morphogenesis;cellular component movement;cellular compon…	actin binding;ATPase activity;binding;catalytic activity;cytoskeletal protein binding;hydrolase activity;hydrolase activity, acting on acid anhydrides;hydrolase activity, acting on acid anhydrides, in phosphorus-containing anhydrides;nucleoside-triphosphatase activity;protein binding;pyrophosphatase activity;structural constituent of cytoskeleton;structural molecule activity;tropomyosin binding;t…	cell part;contractile fiber;contractile fiber part;cytoplasm;cytoplasmic part;cytoskeletal part;intracellular non-membrane-bounded organelle;intracellular organelle;intracellular organelle part;intracellular part;macromolecular complex;myofibril;non-membrane-bounded organelle;organelle;organelle part;protein complex;sarcomere;striated muscle thin filament;troponin complex	Cardiac muscle contraction;Dilated cardiomyopathy;Hypertrophic cardiomyopathy (HCM)	+	Myotubes_Fam134bKO_Myotubes_Scramble			+	Myotubes_Fam134bKO_Myoblasts_Fam134bKO	+	Myotubes_Scramble_Myoblasts_Scramble	23	23	21	47.5	47.5	47.1	35	0	141.03	34694000000	235	7.75005	0	+	3.46778	0.00283465	-2.21291	+	-7.28572	NaN	1	0
23.1684	23.5171	23.1632	24.9949	22.9571	22.7497	23.0707	25.2659	32.6374	32.463	32.8956	32.417	30.3735	29.5013	30.4107	31.3794	anatomical structure development;cell differentiation;cellular developmental process;cellular macromolecule metabolic process;cellular metabolic process;cellular process;cellular protein metabolic process;chaperone-mediated protein folding;developmental process;macromolecule metabolic process;metabolic process;muscle organ development;muscle structure development;organ development;primary metabol…	binding;heat shock protein binding;Hsp90 protein binding;protein binding	cell part;cytoplasm;cytoplasmic part;cytosol;intracellular part		+	Myotubes_Fam134bKO_Myotubes_Scramble			+	Myotubes_Fam134bKO_Myoblasts_Fam134bKO	+	Myotubes_Scramble_Myoblasts_Scramble	49	49	49	59	59	59	103.41	0	257.72	15192000000	307	8.57362	0	+	2.81367	0.00716602	-2.187	+	-5.4853	0.100209	0.900604	-0.200062
25.0387	25.3207	26.2119	24.7554	24.2262	25.7266	23.767	23.3848	31.649	30.8126	31.504	32.0343	30.9108	30.4642	31.7723	31.367			cell part;cytoplasm;cytoskeletal part;intracellular membrane-bounded organelle;intracellular organelle;intracellular organelle part;intracellular part;macromolecular complex;membrane-bounded organelle;microtubule;nucleus;organelle;organelle part;protein complex						+	Myotubes_Fam134bKO_Myoblasts_Fam134bKO	+	Myotubes_Scramble_Myoblasts_Scramble	22	22	17	41.7	41.7	32.9	81.163	0	207.7	10422000000	131	8.33473	0	+	0.435202	0.461989	-0.371378		-0.975225	0.88528	0.281044	-1.05551
27.1537	25.0607	23.9136	24.7179	24.4567	24.4424	25.8484	24.2123	32.1535	32.5633	32.3746	32.0305	31.6555	31.5648	31.37	31.4269	actin cytoskeleton organization;actin filament-based process;actomyosin structure organization;anatomical structure morphogenesis;biological regulation;cardiac muscle contraction;cardiac muscle tissue morphogenesis;cellular component organization;cellular component organization at cellular level;cellular component organization or biogenesis;cellular component organization or biogenesis at cellula…	structural constituent of cytoskeleton;structural molecule activity	actin filament bundle;actomyosin;bleb;cell part;cell projection;cell projection membrane;cell projection part;contractile fiber;contractile fiber part;cytoplasm;cytoplasmic part;cytoskeletal part;intracellular non-membrane-bounded organelle;intracellular organelle;intracellular organelle part;intracellular part;leading edge membrane;membrane part;muscle thin filament tropomyosin;myofibril;non-mem…	Cardiac muscle contraction;Dilated cardiomyopathy;Hypertrophic cardiomyopathy (HCM)	+	Myotubes_Fam134bKO_Myotubes_Scramble			+	Myotubes_Fam134bKO_Myoblasts_Fam134bKO	+	Myotubes_Scramble_Myoblasts_Scramble	66	2	0	93.3	10.2	0	32.68	0	28.375	19704000000	107	8.06357	0	+	2.92266	0.00567521	-0.776174	+	-5.75879	0.244015	0.754816	-0.471529
25.1514	26.0914	24.2535	22.7987	23.22	24.2226	23.9023	24.0369	32.4438	31.9097	31.9723	32.2766	30.8769	30.3118	30.7143	30.3636	adult behavior;alcohol catabolic process;alcohol metabolic process;behavior;behavioral response to ethanol;biological regulation;carboxylic acid metabolic process;catabolic process;cellular hormone metabolic process;cellular ketone metabolic process;cellular lipid metabolic process;cellular metabolic process;cellular process;diterpenoid metabolic process;ethanol catabolic process;ethanol metaboli…	alcohol dehydrogenase (NAD) activity;binding;catalytic activity;cation binding;identical protein binding;ion binding;metal ion binding;oxidoreductase activity;oxidoreductase activity, acting on CH-OH group of donors;oxidoreductase activity, acting on the CH-OH group of donors, NAD or NADP as acceptor;protein binding;protein dimerization activity;protein homodimerization activity;transition metal …	cell part;cytoplasmic part;intracellular;intracellular membrane-bounded organelle;intracellular organelle;intracellular part;membrane-bounded organelle;mitochondrion;organelle	Drug metabolism - cytochrome P450;Fatty acid metabolism;Glycolysis / Gluconeogenesis;Metabolism of xenobiotics by cytochrome P450;Retinol metabolism;Tyrosine metabolism	+	Myotubes_Fam134bKO_Myotubes_Scramble			+	Myotubes_Fam134bKO_Myoblasts_Fam134bKO	+	Myotubes_Scramble_Myoblasts_Scramble	21	21	21	66.7	66.7	66.7	39.771	0	113.81	13307000000	171	8.53686	0	+	3.84058	0.00216667	-1.58396	+	-8.50817	NaN	1	0
23.6209	26.3854	24.0286	23.9383	25.398	23.82	24.0184	24.7329	31.1122	32.8865	33.3635	32.1735	31.0767	29.3067	31.6727	31.4798	carbohydrate catabolic process;carbohydrate metabolic process;catabolic process;cellular carbohydrate catabolic process;cellular carbohydrate metabolic process;cellular glucan metabolic process;cellular macromolecule metabolic process;cellular metabolic process;cellular polysaccharide catabolic process;cellular polysaccharide metabolic process;cellular process;energy derivation by oxidation of or…	binding;catalytic activity;cofactor binding;glycogen phosphorylase activity;nucleotide binding;phosphorylase activity;pyridoxal phosphate binding;transferase activity;transferase activity, transferring glycosyl groups;transferase activity, transferring hexosyl groups;vitamin B6 binding;vitamin binding	cell part;contractile fiber part;cytoplasm;cytoplasmic part;extracellular membrane-bounded organelle;extracellular organelle;extracellular region part;extracellular vesicular exosome;intracellular part;membrane-bounded organelle;membrane-bounded vesicle;organelle;organelle part;vesicle;Z disc	Insulin signaling pathway;Starch and sucrose metabolism					+	Myotubes_Fam134bKO_Myoblasts_Fam134bKO	+	Myotubes_Scramble_Myoblasts_Scramble	57	45	43	66.6	52	50	97.285	0	213.44	18008000000	300	6.97098	0	+	1.06894	0.131457	-1.49993		-2.05774	0.000447108	0.999197	-0.000983238
28.1215	27.9947	27.4685	25.9961	27.3116	29.4223	28.991	26.3007	34.7695	34.8705	34.678	34.865	34.5785	34.1875	34.0865	34.2734	cardiac muscle contraction;multicellular organismal process;muscle contraction;muscle system process;striated muscle contraction;system process	binding;calcium ion binding;cation binding;ion binding;metal ion binding	cell part;contractile fiber;cytoplasmic part;cytoskeletal part;intracellular non-membrane-bounded organelle;intracellular organelle;intracellular organelle part;intracellular part;macromolecular complex;myofibril;myosin complex;non-membrane-bounded organelle;organelle;organelle part;protein complex		+	Myotubes_Fam134bKO_Myotubes_Scramble			+	Myotubes_Fam134bKO_Myoblasts_Fam134bKO	+	Myotubes_Scramble_Myoblasts_Scramble	25	24	8	91.5	86.7	27.7	20.594	0	323.31	111820000000	515	7.48534	0	+	2.36527	0.0131508	-0.514291	+	-4.4536	0.291043	0.710514	0.611212
26.704	27.293	27.0904	26.664	25.2752	26.0579	26.8868	26.0044	31.1787	31.2087	31.3021	31.2575	31.9874	32.7313	32.3712	31.9346	acyl-CoA metabolic process;carboxylic acid catabolic process;carboxylic acid metabolic process;catabolic process;cellular catabolic process;cellular ketone metabolic process;cellular lipid metabolic process;cellular metabolic process;cellular process;coenzyme metabolic process;cofactor metabolic process;dicarboxylic acid catabolic process;dicarboxylic acid metabolic process;fatty acid metabolic p…	acyl-CoA hydrolase activity;acyl-CoA thioesterase activity;binding;carboxylic ester hydrolase activity;catalytic activity;CoA hydrolase activity;hydrolase activity;hydrolase activity, acting on ester bonds;palmitoyl-CoA hydrolase activity;protein binding;receptor binding;succinyl-CoA hydrolase activity;thiolester hydrolase activity	cell part;cytoplasmic part;cytosol;extracellular membrane-bounded organelle;extracellular organelle;extracellular region part;extracellular vesicular exosome;intracellular membrane-bounded organelle;intracellular organelle;intracellular organelle lumen;intracellular organelle part;intracellular part;membrane-bounded organelle;membrane-bounded vesicle;membrane-enclosed lumen;microbody;mitochondria…	Biosynthesis of unsaturated fatty acids	+	Myotubes_Fam134bKO_Myotubes_Scramble			+	Myotubes_Fam134bKO_Myoblasts_Fam134bKO	+	Myotubes_Scramble_Myoblasts_Scramble	20	20	8	53	53	22.1	49.656	0	162.67	13350000000	168	10.1069	0	+	2.78969	0.00697744	1.01936	+	5.42641	1.29032	0.15692	-0.881758
23.8412	24.3432	22.7354	25.3352	23.7422	23.1426	23.4969	23.6588	27.8676	28.1105	28.4955	27.5538	29.9854	29.5081	29.5991	29.6302	cellular process;cellular response to chemical stimulus;cellular response to cytokine stimulus;cellular response to interferon-gamma;cellular response to organic substance;cellular response to stimulus;response to chemical stimulus;response to cytokine stimulus;response to interferon-gamma;response to organic substance;response to stimulus	binding;catalytic activity;GTP binding;GTPase activity;guanyl nucleotide binding;guanyl ribonucleotide binding;hydrolase activity;hydrolase activity, acting on acid anhydrides;hydrolase activity, acting on acid anhydrides, in phosphorus-containing anhydrides;nucleoside-triphosphatase activity;nucleotide binding;purine nucleotide binding;purine ribonucleoside triphosphate binding;purine ribonucleo…	extracellular membrane-bounded organelle;extracellular organelle;extracellular region part;extracellular vesicular exosome;membrane-bounded organelle;membrane-bounded vesicle;organelle;vesicle		+	Myotubes_Fam134bKO_Myotubes_Scramble			+	Myotubes_Fam134bKO_Myoblasts_Fam134bKO	+	Myotubes_Scramble_Myoblasts_Scramble	4	4	3	12.8	12.8	9.7	60.676	0	43.421	1857500000	22	8.03795	0	+	3.52041	0.00253333	1.67385	+	7.44875	NaN	1	0
25.662	26.3298	24.9842	26.0854	24.4293	24.7561	24.1033	23.536	30.7127	30.5991	30.3559	31.0775	29.9161	29.9691	30.8365	30.3159							+	Myoblasts_Fam134bKO_Myoblasts_Scramble	+	Myotubes_Fam134bKO_Myoblasts_Fam134bKO	+	Myotubes_Scramble_Myoblasts_Scramble	49	27	27	46.4	30.3	30.3	152.67	0	152.88	6022200000	113	9.63468	0	+	0.820414	0.212642	-0.426896		-1.64433	2.13123	0.0487541	-1.55918
23.9127	22.5172	24.6687	24.7097	24.4788	22.8112	24.0808	23.9945	29.5593	29.3286	29.5238	29.4228	29.8537	30.1199	29.7482	29.7547	multicellular organismal process;muscle contraction;muscle system process;system process	binding;identical protein binding;protein binding;protein dimerization activity;protein homodimerization activity;structural constituent of cytoskeleton;structural molecule activity	cell part;contractile fiber part;cytoplasmic part;cytoskeletal part;cytoskeleton;intracellular non-membrane-bounded organelle;intracellular organelle;intracellular organelle part;intracellular part;M band;macromolecular complex;myosin complex;myosin filament;non-membrane-bounded organelle;organelle;organelle part;protein complex;sarcomere		+	Myotubes_Fam134bKO_Myotubes_Scramble			+	Myotubes_Fam134bKO_Myoblasts_Fam134bKO	+	Myotubes_Scramble_Myoblasts_Scramble	28	28	28	23.8	23.8	23.8	175.48	0	29.035	2886600000	84	8.28464	0	+	2.17068	0.0182556	0.410471		4.04684	NaN	1	0
25.7992	24.6083	25.1116	25.7994	24.2081	25.2591	24.3425	25.3636	29.1292	29.2577	28.2604	29.4924	30.4006	30.3069	31.1737	31.3519	biological adhesion;biological regulation;cell adhesion;cellular process;negative regulation of angiogenesis;negative regulation of biological process;negative regulation of developmental process;positive regulation of biological process;positive regulation of cellular component biogenesis;positive regulation of cellular component organization;positive regulation of cellular process;positive regu…	binding;calcium ion binding;carbohydrate binding;cation binding;glycosaminoglycan binding;heparin binding;ion binding;metal ion binding;pattern binding;polysaccharide binding	basement membrane;cell part;cytoplasmic membrane-bounded vesicle;cytoplasmic part;cytoplasmic vesicle;extracellular matrix;extracellular matrix part;extracellular region part;intracellular membrane-bounded organelle;intracellular organelle;intracellular part;membrane-bounded organelle;membrane-bounded vesicle;organelle;platelet alpha granule;proteinaceous extracellular matrix;stored secretory gra…	ECM-receptor interaction;Focal adhesion;Malaria;Phagosome;TGF-beta signaling pathway	+	Myotubes_Fam134bKO_Myotubes_Scramble			+	Myotubes_Fam134bKO_Myoblasts_Fam134bKO	+	Myotubes_Scramble_Myoblasts_Scramble	15	15	15	18.8	18.8	18.8	129.88	0	83.976	3831500000	56	8.1843	0	+	2.4744	0.0123351	1.77334	+	4.69188	0.607582	0.434687	-0.536303
26.9086	26.7308	26.133	26.8948	23.7952	23.3479	24.0657	23.7593	28.6309	28.9831	29.4631	29.2563	29.7704	28.9225	29.3866	30.1925	anatomical structure morphogenesis;appendage morphogenesis;biological regulation;biosynthetic process;carboxylic acid metabolic process;cellular biosynthetic process;cellular hormone metabolic process;cellular ketone metabolic process;cellular lipid metabolic process;cellular metabolic process;cellular process;developmental process;diterpenoid metabolic process;embryonic appendage morphogenesis;e…	binding;carboxylic acid binding;cyclin binding;isoprenoid binding;lipid binding;monocarboxylic acid binding;protein binding;retinal binding;retinoic acid binding;retinoid binding;retinol binding;transporter activity;vitamin binding	cell part;cytoplasm;cytoplasmic part;cytosol;endoplasmic reticulum;extracellular membrane-bounded organelle;extracellular organelle;extracellular region part;extracellular vesicular exosome;intracellular membrane-bounded organelle;intracellular organelle;intracellular organelle part;intracellular part;membrane-bounded organelle;membrane-bounded vesicle;nuclear part;nucleoplasm;nucleus;organelle;o…				+	Myoblasts_Fam134bKO_Myoblasts_Scramble	+	Myotubes_Fam134bKO_Myoblasts_Fam134bKO	+	Myotubes_Scramble_Myoblasts_Scramble	7	7	6	61.6	61.6	56.5	15.746	0	13.91	2766400000	48	9.47122	0	+	0.728676	0.255811	0.48465		1.49012	4.78411	0.0128889	-2.92477
23.9561	28.5486	24.7293	24.0428	26.7106	24.6711	24.573	24.7595	31.3805	31.0611	31.1017	30.4512	31.3102	30.3093	31.2519	30.5455	biological regulation;cellular component organization;cellular component organization or biogenesis;cellular localization;cellular macromolecule localization;cellular membrane organization;cellular process;cellular protein localization;localization;macromolecule localization;membrane organization;multicellular organismal process;muscle contraction;muscle system process;protein localization;protei…		cell part;cytoplasmic part;endoplasmic reticulum;endoplasmic reticulum membrane;endoplasmic reticulum part;intracellular membrane-bounded organelle;intracellular organelle;intracellular organelle part;intracellular part;membrane;membrane part;membrane-bounded organelle;organelle;organelle membrane;organelle part;sarcoplasmic reticulum;sarcoplasmic reticulum membrane						+	Myotubes_Fam134bKO_Myoblasts_Fam134bKO	+	Myotubes_Scramble_Myoblasts_Scramble	18	18	18	66.3	66.3	66.3	36.033	0	126.16	9284300000	116	4.95178	6.9025e-06	+	0.176306	0.7411	-0.144398		-0.453193	NaN	1	0
30.7502	30.5142	30.6539	30.4832	29.5698	29.8024	29.588	28.102	34.8746	34.9002	34.849	34.4794	34.9067	34.9803	34.8694	34.7502	anatomical structure development;anatomical structure morphogenesis;biological regulation;brain development;camera-type eye development;cell cycle process;cell part morphogenesis;cell projection morphogenesis;cell projection organization;cell proliferation;cellular component morphogenesis;cellular component organization;cellular component organization at cellular level;cellular component organiza…	binding;intermediate filament binding;protein binding;protein complex binding;structural molecule activity	cell part;cytoplasm;cytoskeletal part;intermediate filament;intracellular;intracellular organelle part;intracellular part;macromolecular complex;organelle part;protein complex						+	Myotubes_Fam134bKO_Myoblasts_Fam134bKO	+	Myotubes_Scramble_Myoblasts_Scramble	101	101	100	52	52	52	201.77	0	323.31	116880000000	1156	9.72593	0	+	0.402248	0.493412	0.100848		0.913811	1.82146	0.0720859	-1.33479
23.5015	25.7134	24.6174	23.8437	25.7391	24.6909	23.1113	24.5087	29.551	29.5365	27.8282	29.6574	29.9916	30.3629	30.7171	29.3026			cell part;cytoplasmic part;integral to membrane;intracellular membrane-bounded organelle;intracellular organelle;intracellular organelle part;intracellular part;intrinsic to membrane;macromolecular complex;membrane part;membrane-bounded organelle;mitochondrial membrane part;mitochondrial part;mitochondrial proton-transporting ATP synthase complex;mitochondrion;organelle;organelle part;protein com…						+	Myotubes_Fam134bKO_Myoblasts_Fam134bKO	+	Myotubes_Scramble_Myoblasts_Scramble	2	2	2	34.5	34.5	34.5	6.6979	0	3.5803	5009500000	42	6.02902	0	+	0.903002	0.182366	0.950237		1.78203	NaN	1	0
23.9827	23.4319	22.8502	24.6388	24.2197	24.3174	24.2429	25.1586	30.1306	30.2207	30.1052	30.444	29.7425	30.4153	29.6912	30.2561	biological regulation;calcium ion homeostasis;cation homeostasis;cellular calcium ion homeostasis;cellular cation homeostasis;cellular chemical homeostasis;cellular divalent inorganic cation homeostasis;cellular homeostasis;cellular ion homeostasis;cellular metal ion homeostasis;cellular process;chemical homeostasis;cytosolic calcium ion homeostasis;divalent inorganic cation homeostasis;homeostat…	binding;calcium ion binding;cation binding;ion binding;metal ion binding	cell part;contractile fiber part;cytoplasmic part;endoplasmic reticulum membrane;endoplasmic reticulum part;intracellular organelle part;intracellular part;membrane;membrane part;organelle membrane;organelle part;sarcoplasmic reticulum membrane;Z disc						+	Myotubes_Fam134bKO_Myoblasts_Fam134bKO	+	Myotubes_Scramble_Myoblasts_Scramble	12	12	12	24.1	24.1	24.1	85.171	0	23.817	4308900000	87	9.8641	0	+	0.452367	0.445167	-0.198866		-1.00682	NaN	1	0
23.9329	23.6501	26.5923	23.6999	23.8759	25.473	25.4664	24.4968	31.0136	30.5017	30.5091	30.2983	30.2122	30.1781	30.2115	30.8195									+	Myotubes_Fam134bKO_Myoblasts_Fam134bKO	+	Myotubes_Scramble_Myoblasts_Scramble	16	16	4	61.3	61.3	17.9	39.288	0	152.79	6390100000	94	6.93388	0	+	0.468994	0.431431	-0.225354		-1.03719	NaN	1	0
23.5837	25.1427	23.421	23.8268	24.8687	25.0786	25.0029	23.9036	29.903	29.9818	30.0371	29.9007	30.0205	29.9987	30.4503	30.0982		binding;cytoskeletal protein binding;filamin binding;protein binding	actin cytoskeleton;Cajal body;cell part;cytoplasm;cytoplasmic part;cytoskeleton;intracellular membrane-bounded organelle;intracellular non-membrane-bounded organelle;intracellular organelle;intracellular organelle part;intracellular part;membrane-bounded organelle;mitochondrion;non-membrane-bounded organelle;nuclear body;nuclear part;nucleoplasm part;nucleus;organelle;organelle part						+	Myotubes_Fam134bKO_Myoblasts_Fam134bKO	+	Myotubes_Scramble_Myoblasts_Scramble	7	7	7	73.4	73.4	73.4	18.634	0	70.218	4008500000	50	9.53202	0	+	0.849341	0.201091	0.186307		1.69265	NaN	1	0
23.9661	23.6837	23.8273	25.766	22.8999	24.4809	23.1992	25.5832	28.8063	28.7948	29.392	29.0653	28.8737	29.2528	28.9881	30.7624	cellular metabolic process;cellular nitrogen compound metabolic process;cellular process;coenzyme metabolic process;cofactor metabolic process;drug metabolic process;heterocycle metabolic process;metabolic process;NADP metabolic process;NADPH oxidation;nicotinamide nucleotide metabolic process;nitrogen compound metabolic process;nucleobase-containing compound metabolic process;nucleobase-containi…	binding;catalytic activity;coenzyme binding;cofactor binding;flavin adenine dinucleotide binding;flavin-containing monooxygenase activity;monooxygenase activity;NADP binding;nucleotide binding;oxidoreductase activity;oxidoreductase activity, acting on paired donors, with incorporation or reduction of molecular oxygen;oxidoreductase activity, acting on paired donors, with incorporation or reductio…	cell part;cytoplasmic part;endoplasmic reticulum membrane;endoplasmic reticulum part;integral to membrane;intracellular membrane-bounded organelle;intracellular organelle;intracellular organelle part;intracellular part;intrinsic to membrane;membrane;membrane part;membrane-bounded organelle;organelle;organelle membrane;organelle part	Drug metabolism - cytochrome P450;Methane metabolism					+	Myotubes_Fam134bKO_Myoblasts_Fam134bKO	+	Myotubes_Scramble_Myoblasts_Scramble	9	9	9	22.7	22.7	22.7	59.914	0	18.97	2660000000	33	5.87624	4.95663e-06	+	0.442019	0.455575	0.454646		0.987803	NaN	1	0
22.8788	24.4451	26.8751	26.7243	24.3088	24.1819	24.4658	23.5849	30.7558	29.681	29.7413	29.858	29.5613	29.022	29.7589	29.8802			cell part;contractile fiber part;cytoplasmic part;cytoskeleton;intracellular membrane-bounded organelle;intracellular non-membrane-bounded organelle;intracellular organelle;intracellular part;membrane-bounded organelle;non-membrane-bounded organelle;nucleus;organelle;organelle part;Z disc						+	Myotubes_Fam134bKO_Myoblasts_Fam134bKO	+	Myotubes_Scramble_Myoblasts_Scramble	13	13	13	29.4	29.4	29.4	79.127	0	89.429	3627000000	103	5.39183	8.21355e-06	+	0.698603	0.271375	-0.453431		-1.43913	NaN	1	0
26.4728	23.9572	25.2703	26.1328	24.7844	24.6331	24.7865	24.7127	32.0796	32.2615	30.3841	30.3969	30.0767	29.8534	30.2941	30.2994	multicellular organismal process;muscle contraction;muscle system process;skeletal muscle contraction;striated muscle contraction;system process	binding;calcium ion binding;cation binding;ion binding;metal ion binding	cell part;contractile fiber part;cytoplasmic part;cytoskeletal part;intracellular organelle part;intracellular part;macromolecular complex;organelle part;protein complex;troponin complex	Calcium signaling pathway					+	Myotubes_Fam134bKO_Myoblasts_Fam134bKO	+	Myotubes_Scramble_Myoblasts_Scramble	13	12	12	68.8	64.4	64.4	18.11	0	103.21	9338000000	123	7.24826	0	+	1.14568	0.113005	-1.14963		-2.18564	0.616026	0.429748	-0.7291
24.1536	23.6247	23.8097	24.217	23.7273	23.6798	24.1484	23.7948	29.1344	29.1985	28.8657	29.1057	28.907	29.3361	29.5829	29.1073	activation of phospholipase C activity;activation of phospholipase C activity by G-protein coupled receptor protein signaling pathway coupled to IP3 second messenger;anatomical structure formation involved in morphogenesis;anatomical structure morphogenesis;apoptotic cell clearance;biological regulation;blood vessel remodeling;branching involved in salivary gland morphogenesis;calcium ion homeost…	binding;calcium ion binding;catalytic activity;cation binding;GTP binding;guanyl nucleotide binding;guanyl ribonucleotide binding;ion binding;metal ion binding;nucleotide binding;protein-glutamine gamma-glutamyltransferase activity;purine nucleotide binding;purine ribonucleoside triphosphate binding;purine ribonucleotide binding;ribonucleotide binding;transaminase activity;transferase activity;tr…	adherens junction;anchoring junction;cell junction;cell part;cell-substrate adherens junction;cell-substrate junction;cytoplasm;cytoplasmic part;cytosol;extracellular matrix;extracellular membrane-bounded organelle;extracellular organelle;extracellular region part;extracellular vesicular exosome;focal adhesion;intracellular membrane-bounded organelle;intracellular organelle;intracellular part;int…	Huntington's disease					+	Myotubes_Fam134bKO_Myoblasts_Fam134bKO	+	Myotubes_Scramble_Myoblasts_Scramble	11	11	11	21.3	21.3	21.3	77.06	0	16.281	2368300000	76	12.7741	0	+	0.429634	0.46682	0.157241		0.964921	0.264892	0.735001	-0.11366
24.546	24.7121	25.3105	25.3945	25.9998	23.8978	25.6266	25.7643	31.2149	30.7196	30.7767	31.1147	30.5719	30.783	30.7982	30.7138	multicellular organismal process;muscle contraction;muscle system process;system process	actin binding;actin filament binding;binding;binding, bridging;calcium ion binding;cation binding;cytoskeletal protein binding;identical protein binding;ion binding;metal ion binding;protein binding;protein binding, bridging;protein dimerization activity;protein homodimerization activity	brush border;cell part;cell projection;contractile fiber part;cytoplasmic part;cytoskeletal part;intracellular organelle part;intracellular part;organelle part;sarcomere;striated muscle thin filament;Z disc	Adherens junction;Amoebiasis;Arrhythmogenic right ventricular cardiomyopathy (ARVC);Focal adhesion;Leukocyte transendothelial migration;Regulation of actin cytoskeleton;Systemic lupus erythematosus;Tight junction					+	Myotubes_Fam134bKO_Myoblasts_Fam134bKO	+	Myotubes_Scramble_Myoblasts_Scramble	56	39	36	61.3	47.8	42	103.04	0	97.335	7778200000	173	8.99337	0	+	0.915151	0.178601	-0.239712		-1.80223	0.258226	0.742382	0.331317
24.0966	23.5382	24.4511	24.3857	25.36	25.0332	24.3164	23.9902	29.4899	30.1207	29.8899	30.1675	29.9087	30.2902	29.6683	30.3432	alcohol biosynthetic process;alcohol catabolic process;alcohol metabolic process;biosynthetic process;carbohydrate biosynthetic process;carbohydrate catabolic process;carbohydrate metabolic process;catabolic process;cellular biosynthetic process;cellular carbohydrate biosynthetic process;cellular carbohydrate catabolic process;cellular carbohydrate metabolic process;cellular metabolic process;cel…	2,3-bisphosphoglycerate-dependent phosphoglycerate mutase activity;binding;bisphosphoglycerate 2-phosphatase activity;bisphosphoglycerate mutase activity;bisphosphoglycerate phosphatase activity;catalytic activity;cofactor binding;hydrolase activity;hydrolase activity, acting on ester bonds;intramolecular transferase activity;intramolecular transferase activity, phosphotransferases;isomerase acti…	cell part;cytoplasmic part;cytosol;extracellular membrane-bounded organelle;extracellular organelle;extracellular region part;extracellular vesicular exosome;intracellular membrane-bounded organelle;intracellular organelle;intracellular part;membrane-bounded organelle;membrane-bounded vesicle;nucleus;organelle;vesicle	Glycolysis / Gluconeogenesis;Methane metabolism					+	Myotubes_Fam134bKO_Myoblasts_Fam134bKO	+	Myotubes_Scramble_Myoblasts_Scramble	15	7	7	49.8	32.4	32.4	28.827	0	33.769	4435500000	83	9.99431	0	+	0.247702	0.655349	0.135622		0.608242	NaN	1	0
26.8545	22.8631	24.1079	24.1932	23.7304	25.2886	25.5887	22.7552	29.5694	29.3446	28.9565	29.6582	30.0209	29.0029	29.6787	30.1681	actin cytoskeleton organization;actin filament organization;actin filament-based process;biological adhesion;cell adhesion;cell migration;cell motility;cellular component movement;cellular component organization;cellular component organization at cellular level;cellular component organization or biogenesis;cellular component organization or biogenesis at cellular level;cellular process;cytoskelet…	binding;cation binding;ion binding;metal ion binding;protein binding;protein domain specific binding	adherens junction;anchoring junction;cell junction;cell part;cell-substrate adherens junction;cell-substrate junction;contractile fiber part;cytoplasmic part;cytoskeleton;focal adhesion;intracellular non-membrane-bounded organelle;intracellular organelle;intracellular part;membrane;non-membrane-bounded organelle;organelle;organelle part;perinuclear region of cytoplasm;plasma membrane;Z disc						+	Myotubes_Fam134bKO_Myoblasts_Fam134bKO	+	Myotubes_Scramble_Myoblasts_Scramble	9	9	9	11	11	11	136.2	0	15.935	2264300000	28	4.99816	7.02988e-06	+	0.507899	0.400865	0.33545		1.1074	NaN	1	0
25.916	25.6829	23.8643	24.0061	24.2502	23.2699	25.0515	23.912	29.6479	30.1085	29.1733	30.6949	30.1708	28.6829	29.1072	29.4274	alcohol metabolic process;biological regulation;carbohydrate metabolic process;cell proliferation;cellular carbohydrate metabolic process;cellular macromolecule metabolic process;cellular metabolic process;cellular process;cellular protein metabolic process;cellular response to stimulus;glucose metabolic process;hexose metabolic process;induction of apoptosis;induction of apoptosis by intracellul…	adenyl nucleotide binding;adenyl ribonucleotide binding;ATP binding;binding;catalytic activity;kinase activity;nucleotide binding;phosphotransferase activity, alcohol group as acceptor;protein kinase activity;purine nucleotide binding;purine ribonucleoside triphosphate binding;purine ribonucleotide binding;pyruvate dehydrogenase (acetyl-transferring) kinase activity;ribonucleotide binding;transfe…	cell part;cytoplasmic part;intracellular membrane-bounded organelle;intracellular organelle;intracellular organelle part;intracellular part;macromolecular complex;membrane;membrane-bounded organelle;mitochondrial part;mitochondrial pyruvate dehydrogenase complex;mitochondrion;organelle;organelle part;plasma membrane;protein complex;pyruvate dehydrogenase complex	Fc epsilon RI signaling pathway;Hepatitis C;Neurotrophin signaling pathway;T cell receptor signaling pathway;Toxoplasmosis					+	Myotubes_Fam134bKO_Myoblasts_Fam134bKO	+	Myotubes_Scramble_Myoblasts_Scramble	15	15	14	50.2	50.2	48.2	48.994	0	32.155	3097700000	64	6.61379	0	+	0.581265	0.343824	-0.559048		-1.23712	NaN	1	0
27.1394	27.7056	27.7221	27.3039	26.2038	27.0191	25.5973	23.3466	29.9777	31.0913	30.7904	30.5791	30.7218	30.2952	30.8542	31.0948	anatomical structure development;anion homeostasis;biological regulation;cellular anion homeostasis;cellular chemical homeostasis;cellular chloride ion homeostasis;cellular homeostasis;cellular ion homeostasis;cellular monovalent inorganic anion homeostasis;cellular process;chemical homeostasis;chloride ion homeostasis;developmental process;homeostatic process;ion homeostasis;monovalent inorganic…	adenyl nucleotide binding;adenyl ribonucleotide binding;ATP binding;binding;catalytic activity;creatine kinase activity;kinase activity;nucleotide binding;phosphotransferase activity, nitrogenous group as acceptor;purine nucleotide binding;purine ribonucleoside triphosphate binding;purine ribonucleotide binding;ribonucleotide binding;transferase activity;transferase activity, transferring phospho…	cell part;cytoplasmic part;extracellular membrane-bounded organelle;extracellular organelle;extracellular region part;extracellular vesicular exosome;intracellular membrane-bounded organelle;intracellular organelle;intracellular part;membrane-bounded organelle;membrane-bounded vesicle;mitochondrion;myelin sheath;organelle;vesicle	Arginine and proline metabolism					+	Myotubes_Fam134bKO_Myoblasts_Fam134bKO	+	Myotubes_Scramble_Myoblasts_Scramble	15	14	14	62.7	60.6	60.6	42.713	0	169.74	7807000000	129	5.5142	8.63931e-06	+	0.177671	0.73863	0.131851		0.45627	1.27603	0.159222	-1.92603
22.5854	23.6914	21.9477	25.0456	24.5316	24.8619	25.3002	25.0044	30.6169	30.7396	30.9237	30.7045	29.4479	30.4078	29.8566	30.5374	alcohol metabolic process;amine metabolic process;anatomical structure development;anatomical structure morphogenesis;benzene-containing compound metabolic process;biological regulation;carboxylic acid metabolic process;catabolic process;cellular amine metabolic process;cellular amino acid metabolic process;cellular aromatic compound metabolic process;cellular catabolic process;cellular ketone me…	binding;carboxypeptidase activity;catalytic activity;cation binding;dipeptidase activity;exopeptidase activity;hydrolase activity;identical protein binding;ion binding;metal ion binding;metallodipeptidase activity;metalloexopeptidase activity;metallopeptidase activity;peptidase activity;peptidase activity, acting on L-amino acid peptides;protein binding;protein dimerization activity;protein homod…	cell part;cytoplasm;cytoplasmic part;endoplasmic reticulum;extracellular membrane-bounded organelle;extracellular organelle;extracellular region part;extracellular space;extracellular vesicular exosome;Golgi apparatus;intracellular membrane-bounded organelle;intracellular organelle;intracellular part;lysosome;lytic vacuole;membrane-bounded organelle;membrane-bounded vesicle;organelle;vacuole;vesi…						+	Myotubes_Fam134bKO_Myoblasts_Fam134bKO	+	Myotubes_Scramble_Myoblasts_Scramble	13	13	13	41.5	41.5	41.5	51.813	0	71.647	5898900000	93	7.99271	0	+	1.40467	0.0672527	-0.683773	+	-2.6238	NaN	1	0
24.1756	24.4139	24.1151	25.3082	27.0148	24.1095	26.2868	23.1278	32.06	31.7261	31.3218	30.9316	29.9316	30.5075	30.7658	29.8409	biological regulation;cellular macromolecule metabolic process;cellular metabolic process;cellular nitrogen compound metabolic process;cellular process;demethylation;DNA dealkylation;DNA demethylation;DNA metabolic process;DNA modification;macromolecule metabolic process;macromolecule modification;metabolic process;mRNA metabolic process;mRNA modification;mRNA processing;nitrogen compound metabol…	binding;catalytic activity;cation binding;hydrolase activity;hydrolase activity, acting on carbon-nitrogen (but not peptide) bonds;hydrolase activity, acting on carbon-nitrogen (but not peptide) bonds, in cyclic amidines;ion binding;metal ion binding;transition metal ion binding;zinc ion binding		Atrazine degradation	+	Myotubes_Fam134bKO_Myotubes_Scramble			+	Myotubes_Fam134bKO_Myoblasts_Fam134bKO	+	Myotubes_Scramble_Myoblasts_Scramble	11	11	11	76.3	76.3	76.3	25.66	0	215.44	9075500000	69	6.3125	0	+	2.02927	0.0217949	-1.24845	+	-3.76457	NaN	1	0
25.4882	24.8906	25.2016	23.9139	23.9957	23.7578	22.3681	24.8464	29.6131	27.3492	28.9894	29.4596	30.0441	26.5101	29.1601	29.5891	alcohol catabolic process;alcohol metabolic process;carbohydrate catabolic process;carbohydrate metabolic process;catabolic process;cellular carbohydrate catabolic process;cellular carbohydrate metabolic process;cellular metabolic process;cellular process;generation of precursor metabolites and energy;glucose catabolic process;glucose metabolic process;glycolysis;hexose catabolic process;hexose m…	binding;carbon-oxygen lyase activity;catalytic activity;cation binding;hydro-lyase activity;ion binding;lyase activity;magnesium ion binding;metal ion binding;phosphopyruvate hydratase activity	cell part;cytoplasmic part;cytosolic part;intracellular part;macromolecular complex;phosphopyruvate hydratase complex;protein complex						+	Myotubes_Fam134bKO_Myoblasts_Fam134bKO	+	Myotubes_Scramble_Myoblasts_Scramble	22	1	1	83.7	6.3	6.3	23.935	0	9.5986	2799200000	35	4.4487	2.91971e-05	+	0.00957294	0.988025	-0.0269828		-0.0284856	NaN	1	0
23.0374	22.9074	23.7325	24.5349	24.2058	24.3151	23.3573	26.1187	29.1697	29.2337	29.274	29.192	29.6997	29.4503	29.502	29.4014	biosynthetic process;cellular biosynthetic process;cellular ketone metabolic process;cellular metabolic process;cellular process;coenzyme biosynthetic process;coenzyme metabolic process;cofactor biosynthetic process;cofactor metabolic process;metabolic process;oxidoreduction coenzyme metabolic process;phosphate-containing compound metabolic process;phosphorus metabolic process;phosphorylation;qui…	adenyl nucleotide binding;adenyl ribonucleotide binding;ADP binding;ATP binding;binding;catalytic activity;kinase activity;nucleotide binding;purine nucleotide binding;purine ribonucleoside triphosphate binding;purine ribonucleotide binding;ribonucleotide binding;transferase activity;transferase activity, transferring phosphorus-containing groups	cell part;cytoplasmic part;integral to membrane;intracellular membrane-bounded organelle;intracellular organelle;intracellular part;intrinsic to membrane;membrane part;membrane-bounded organelle;mitochondrion;organelle		+	Myotubes_Fam134bKO_Myotubes_Scramble			+	Myotubes_Fam134bKO_Myoblasts_Fam134bKO	+	Myotubes_Scramble_Myoblasts_Scramble	17	17	17	36.4	36.4	36.4	71.742	0	52.233	2692400000	65	7.48205	0	+	2.27704	0.0157736	0.295957		4.26639	NaN	1	0
24.4109	23.6302	23.3444	23.2283	24.8821	23.6529	24.7817	24.421	29.6508	29.4919	29.5234	29.4679	29.2573	29.3401	28.9049	30.2615	biological regulation;cellular process;establishment of localization;establishment of localization in cell;establishment of protein localization;intracellular protein transmembrane transport;intracellular protein transport;intracellular transport;protein transmembrane transport;protein transport;regulation of biological process;regulation of glucose import;regulation of glucose transport;regulati…		cell part;cytoplasmic part;endoplasmic reticulum;endoplasmic reticulum membrane;endoplasmic reticulum part;integral to membrane;intracellular membrane-bounded organelle;intracellular organelle;intracellular organelle part;intracellular part;intrinsic to membrane;membrane;membrane part;membrane-bounded organelle;organelle;organelle membrane;organelle part;organelle subcompartment;plasma membrane p…						+	Myotubes_Fam134bKO_Myoblasts_Fam134bKO	+	Myotubes_Scramble_Myoblasts_Scramble	5	5	5	33.3	33.3	33.3	22.239	0	9.5428	3105800000	44	9.37769	0	+	0.117951	0.821774	-0.0925465		-0.316749	NaN	1	0
27.8257	27.65	27.933	27.7382	27.3563	27.4719	27.1859	24.3874	31.8803	32.5498	32.2714	31.8761	31.3081	31.4519	31.7542	31.8965	amine metabolic process;AMP biosynthetic process;AMP metabolic process;aspartate family amino acid metabolic process;aspartate metabolic process;biosynthetic process;carboxylic acid metabolic process;cellular amine metabolic process;cellular amino acid metabolic process;cellular biosynthetic process;cellular ketone metabolic process;cellular metabolic process;cellular nitrogen compound biosynthet…	adenylosuccinate synthase activity;binding;catalytic activity;cation binding;GTP binding;GTPase activity;guanyl nucleotide binding;guanyl ribonucleotide binding;hydrolase activity;hydrolase activity, acting on acid anhydrides;hydrolase activity, acting on acid anhydrides, in phosphorus-containing anhydrides;ion binding;ligase activity;ligase activity, forming carbon-nitrogen bonds;magnesium ion b…	cell part;cytoplasm;intracellular part;membrane	Alanine, aspartate and glutamate metabolism;Purine metabolism					+	Myotubes_Fam134bKO_Myoblasts_Fam134bKO	+	Myotubes_Scramble_Myoblasts_Scramble	24	22	22	61.5	56.9	56.9	50.254	0	146.68	16104000000	189	6.37046	0	+	1.36232	0.073522	-0.541726	+	-2.55121	0.792647	0.32145	-1.18634
24.6766	23.8656	24.3335	25.0156	24.5978	24.6341	23.8413	24.4056	28.5459	28.5664	28.5027	28.3308	29.3603	28.9599	29.2507	29.4418					+	Myotubes_Fam134bKO_Myotubes_Scramble			+	Myotubes_Fam134bKO_Myoblasts_Fam134bKO	+	Myotubes_Scramble_Myoblasts_Scramble	9	9	9	27.2	27.2	27.2	38.708	0	32.721	1725800000	51	10.3355	0	+	3.19614	0.00435088	0.766705	+	6.4897	NaN	1	0
24.2448	23.8015	23.2126	23.9095	25.7502	23.6836	23.7081	25.1852	30.8686	30.68	30.2904	30.3901	29.0203	28.8046	30.1745	29.6301	actin cytoskeleton organization;actin filament-based process;anatomical structure development;cellular component organization;cellular component organization at cellular level;cellular component organization or biogenesis;cellular component organization or biogenesis at cellular level;cellular process;cytoskeleton organization;developmental process;heart development;organ development;organelle or…		cell junction		+	Myotubes_Fam134bKO_Myotubes_Scramble			+	Myotubes_Fam134bKO_Myoblasts_Fam134bKO	+	Myotubes_Scramble_Myoblasts_Scramble	36	36	11	30.7	30.7	9.9	196.66	0	152.6	4834100000	114	8.17572	0	+	1.84557	0.0300715	-1.14989	+	-3.41275	NaN	1	0
24.8881	24.5817	22.788	23.2247	25.3163	25.1496	24.0434	24.6264	29.8314	29.7038	29.8253	29.6094	29.5838	29.7147	29.713	29.4084	actin cytoskeleton organization;actin filament capping;actin filament organization;actin filament-based process;actomyosin structure organization;adult behavior;adult locomotory behavior;anatomical structure development;anatomical structure formation involved in morphogenesis;behavior;biological regulation;cell development;cellular component assembly;cellular component assembly at cellular level;…	binding;cytoskeletal protein binding;protein binding;tropomyosin binding	cell cortex part;cell part;contractile fiber;contractile fiber part;cortical cytoskeleton;cytoplasmic part;cytoskeletal part;cytoskeleton;intracellular non-membrane-bounded organelle;intracellular organelle;intracellular organelle part;intracellular part;macromolecular complex;membrane;myofibril;non-membrane-bounded organelle;nuclear part;organelle;organelle part;protein complex;sarcomere;signalo…						+	Myotubes_Fam134bKO_Myoblasts_Fam134bKO	+	Myotubes_Scramble_Myoblasts_Scramble	14	13	12	54.3	52.1	49	40.466	0	44.848	3478900000	76	8.26985	0	+	0.753155	0.244199	-0.137515		-1.53145	NaN	1	0
24.8255	24.6826	24.0582	23.1135	23.6294	23.9086	25.3559	24.4878	29.602	30.2278	30.3243	29.6379	29.6275	28.3966	29.9723	28.5859	biological regulation;multicellular organismal process;muscle contraction;muscle system process;negative regulation of biological process;negative regulation of multicellular organismal process;negative regulation of muscle contraction;regulation of biological process;regulation of multicellular organismal process;regulation of muscle adaptation;regulation of muscle contraction;regulation of musc…	binding;cytoskeletal protein binding;protein binding;tropomyosin binding	cell part;contractile fiber part;cytoplasmic part;cytoskeletal part;intracellular organelle part;intracellular part;macromolecular complex;organelle part;protein complex;troponin complex						+	Myotubes_Fam134bKO_Myoblasts_Fam134bKO	+	Myotubes_Scramble_Myoblasts_Scramble	10	5	5	32.5	24.5	24.5	29.88	0	44.844	4401600000	42	7.41937	0	+	0.951841	0.166731	-0.802415		-1.8632	NaN	1	0
25.5215	23.6172	25.512	23.7223	24.2242	25.0116	23.8606	25.7696	29.9051	30.1145	30.0751	30.0997	29.584	28.4253	29.9454	29.9967	brown fat cell differentiation;cell differentiation;cellular developmental process;cellular process;developmental process;establishment of localization;establishment of protein localization;fat cell differentiation;protein transport;transport	binding;selenium binding	cell part;cytoplasmic part;cytosol;extracellular membrane-bounded organelle;extracellular organelle;extracellular region part;extracellular space;extracellular vesicular exosome;intracellular non-membrane-bounded organelle;intracellular organelle;intracellular organelle part;intracellular part;membrane;membrane-bounded organelle;membrane-bounded vesicle;non-membrane-bounded organelle;nuclear part…						+	Myotubes_Fam134bKO_Myoblasts_Fam134bKO	+	Myotubes_Scramble_Myoblasts_Scramble	14	14	14	40.9	40.9	40.9	52.513	0	140.51	4324800000	72	6.69902	0	+	0.745865	0.247687	-0.560723		-1.51915	NaN	1	0
26.8207	24.6565	24.6052	24.6914	24.6376	23.1637	23.3549	26.7262	31.7575	30.9568	30.7722	31.3111	29.3299	29.237	29.013	29.3371	multicellular organismal process;muscle contraction;muscle system process;system process	structural constituent of cytoskeleton;structural molecule activity	cell part;cytoskeleton;intracellular non-membrane-bounded organelle;intracellular organelle;intracellular part;non-membrane-bounded organelle;organelle		+	Myotubes_Fam134bKO_Myotubes_Scramble			+	Myotubes_Fam134bKO_Myoblasts_Fam134bKO	+	Myotubes_Scramble_Myoblasts_Scramble	39	39	38	34.9	34.9	33.9	126.2	0	78.512	7054200000	171	5.84289	4.88998e-06	+	3.85875	0.00232836	-1.97012	+	-8.57197	0.309806	0.690682	-0.72284
31.6294	31.658	31.4818	31.459	31.4014	31.6507	31.4965	31.0112	36.1924	36.1592	36.4911	36.4483	36.1253	36.0367	36.2423	36.088	apoptosis;apoptosis in response to endoplasmic reticulum stress;apoptotic mitochondrial changes;biological regulation;calcium ion homeostasis;calcium ion import;calcium ion transmembrane transport;calcium ion transport;cation homeostasis;cation transport;cell death;cellular calcium ion homeostasis;cellular cation homeostasis;cellular chemical homeostasis;cellular component organization;cellular c…	active transmembrane transporter activity;adenyl nucleotide binding;adenyl ribonucleotide binding;ATP binding;ATPase activity;ATPase activity, coupled;ATPase activity, coupled to movement of substances;ATPase activity, coupled to transmembrane movement of ions;ATPase activity, coupled to transmembrane movement of ions, phosphorylative mechanism;ATPase activity, coupled to transmembrane movement o…	cell part;contractile fiber part;cytoplasmic part;endoplasmic reticulum;endoplasmic reticulum membrane;endoplasmic reticulum part;endoplasmic reticulum-Golgi intermediate compartment;H zone;I band;integral to membrane;intracellular membrane-bounded organelle;intracellular organelle;intracellular organelle part;intracellular part;intrinsic to membrane;membrane;membrane part;membrane-bounded organe…	Alzheimer's disease;Calcium signaling pathway;Pancreatic secretion					+	Myotubes_Fam134bKO_Myoblasts_Fam134bKO	+	Myotubes_Scramble_Myoblasts_Scramble	70	70	45	54.5	54.5	37.5	109.42	0	323.31	328260000000	1978	13.9109	0	+	1.08126	0.129605	-0.199641		-2.07825	0.531521	0.492164	-0.167114
25.7579	25.4026	25.4339	26.405	25.0174	24.8275	25.0508	24.6803	29.5889	29.4371	29.6963	29.6879	29.7465	29.471	29.4069	29.7617	anatomical structure development;anatomical structure morphogenesis;biological regulation;carbon dioxide transport;cation homeostasis;cellular cation homeostasis;cellular chemical homeostasis;cellular homeostasis;cellular ion homeostasis;cellular metabolic process;cellular monovalent inorganic cation homeostasis;cellular process;cellular response to fluid shear stress;cellular response to stimulu…	arylesterase activity;binding;carbonate dehydratase activity;carbon-oxygen lyase activity;carboxylic ester hydrolase activity;catalytic activity;cation binding;hydrolase activity;hydrolase activity, acting on ester bonds;hydro-lyase activity;ion binding;lyase activity;metal ion binding;transition metal ion binding;zinc ion binding	apical part of cell;axon;basolateral plasma membrane;cell part;cell projection;cytoplasm;cytoplasmic part;cytosol;extracellular membrane-bounded organelle;extracellular organelle;extracellular region part;extracellular space;extracellular vesicular exosome;intracellular part;membrane;membrane part;membrane-bounded organelle;membrane-bounded vesicle;microvillus;myelin sheath;neuron projection;orga…	Nitrogen metabolism					+	Myotubes_Fam134bKO_Myoblasts_Fam134bKO	+	Myotubes_Scramble_Myoblasts_Scramble	7	7	7	36.5	36.5	36.5	29.032	0	21.102	3046800000	65	11.1234	0	+	0.0187144	0.975022	-0.00606346		-0.0551314	1.86414	0.0687801	-0.855853
23.314	23.7753	25.6006	23.2751	24.3716	25.4025	24.6996	23.629	29.3202	29.2109	29.2669	29.0897	29.2546	29.2778	29.3165	29.0325	anatomical structure development;biological regulation;cell development;cellular developmental process;cellular process;developmental process;muscle cell development;muscle fiber development;negative regulation of biological process;negative regulation of catabolic process;negative regulation of cellular catabolic process;negative regulation of cellular metabolic process;negative regulation of ce…		A band;cell part;contractile fiber part;cytoplasmic part;I band;intracellular part;organelle part						+	Myotubes_Fam134bKO_Myoblasts_Fam134bKO	+	Myotubes_Scramble_Myoblasts_Scramble	16	16	16	26.2	26.2	26.2	69.603	0	65.685	2325000000	74	7.30253	0	+	0.00660724	0.991864	-0.00159311		-0.0197262	NaN	1	0
24.7539	25.4086	25.5275	25.2489	25.7757	23.0916	23.0764	25.3707	28.2474	28.4605	27.0622	28.1564	29.2941	28.7897	29.3472	28.6166	anatomical structure development;anatomical structure morphogenesis;biological adhesion;biological regulation;blood vessel morphogenesis;cell adhesion;cell differentiation;cell migration;cell motility;cell surface receptor linked signaling pathway;cell-cell adhesion;cellular component movement;cellular developmental process;cellular process;cellular response to stimulus;developmental process;endo…	binding;cation binding;ion binding;metal ion binding	adherens junction;alpha7-beta1 integrin complex;anchoring junction;cell junction;cell part;cell surface;cell-substrate adherens junction;cell-substrate junction;cytoplasm;integrin complex;intracellular part;macromolecular complex;membrane;membrane part;muscle tendon junction;neuromuscular junction;plasma membrane;plasma membrane part;protein complex;receptor complex;sarcolemma;synapse	Arrhythmogenic right ventricular cardiomyopathy (ARVC);Dilated cardiomyopathy;ECM-receptor interaction;Focal adhesion;Hypertrophic cardiomyopathy (HCM);Regulation of actin cytoskeleton					+	Myotubes_Fam134bKO_Myoblasts_Fam134bKO	+	Myotubes_Scramble_Myoblasts_Scramble	36	1	0	45.5	1.7	0	124.61	0	35.809	1817800000	29	5.03732	7.11744e-06	+	1.53217	0.0535781	1.03027	+	2.84521	0.57119	0.460857	-0.906145
25.1278	25.345	25.3012	26.5173	24.4222	26.7528	26.3562	25.8683	30.4722	29.8232	30.441	29.877	30.4749	29.9693	30.5814	30.996		binding;catalytic activity;cation binding;ion binding;lyase activity;metal ion binding	cell part;cytoplasmic part;intracellular membrane-bounded organelle;intracellular organelle;intracellular part;membrane-bounded organelle;mitochondrion;organelle						+	Myotubes_Fam134bKO_Myoblasts_Fam134bKO	+	Myotubes_Scramble_Myoblasts_Scramble	13	13	13	47.9	47.9	47.9	37.548	0	95.516	5506900000	98	6.9849	0	+	0.607082	0.324989	0.352009		1.28207	0.179962	0.817183	0.27704
23.2443	23.2895	22.145	23.4572	23.8721	23.7755	27.0817	24.1542	29.4326	29.3329	29.5194	29.5661	29.205	29.2951	29.2994	29.6365	cell migration;cell motility;cellular component movement;cellular localization;cellular process;centrosome localization;cerebral cortex cell migration;cerebral cortex radially oriented cell migration;forebrain cell migration;localization;locomotion;organelle localization;telencephalon cell migration		cell part;centrosome;cytoplasm;cytoplasmic part;cytoskeletal part;intracellular non-membrane-bounded organelle;intracellular organelle;intracellular organelle part;intracellular part;microtubule organizing center;non-membrane-bounded organelle;organelle;organelle part						+	Myotubes_Fam134bKO_Myoblasts_Fam134bKO	+	Myotubes_Scramble_Myoblasts_Scramble	20	20	20	19	19	19	164.9	0	48.61	2594800000	61	6.71824	0	+	0.427204	0.46906	-0.103742		-0.960414	NaN	1	0
23.8362	24.9681	23.9493	24.8187	24.8032	25.7485	24.6851	24.2872	28.4799	27.9846	28.0555	26.9649	29.1357	29.4462	30.095	29.3183	anatomical structure morphogenesis;cellular metabolic process;cellular process;developmental process;establishment of localization;metabolic process;morphogenesis of an epithelium;one-carbon metabolic process;response to chemical stimulus;response to drug;response to endogenous stimulus;response to hormone stimulus;response to hypoxia;response to organic substance;response to oxygen levels;respon…	binding;carbonate dehydratase activity;carbon-oxygen lyase activity;catalytic activity;cation binding;hydro-lyase activity;ion binding;lyase activity;metal ion binding;transition metal ion binding;zinc ion binding	basolateral plasma membrane;cell part;cell projection membrane;cell projection part;integral to membrane;intrinsic to membrane;membrane;membrane part;microvillus membrane;plasma membrane;plasma membrane part	Nitrogen metabolism	+	Myotubes_Fam134bKO_Myotubes_Scramble			+	Myotubes_Fam134bKO_Myoblasts_Fam134bKO	+	Myotubes_Scramble_Myoblasts_Scramble	4	4	4	11.2	11.2	11.2	47.264	0	9.3123	1312400000	39	7.23555	0	+	2.26837	0.0159916	1.62757	+	4.24826	NaN	1	0
26.2236	24.8058	27.5973	26.4976	26.991	26.6951	26.9753	27.673	32.9093	33.1798	33.1945	32.5286	31.1833	31.0495	32.046	32.333	actin cytoskeleton organization;actin filament-based process;actomyosin structure organization;biological regulation;cellular component organization;cellular component organization at cellular level;cellular component organization or biogenesis;cellular component organization or biogenesis at cellular level;cellular process;cytoskeleton organization;organelle organization;regulation of actin cyto…		cell part;contractile fiber;contractile fiber part;cytoplasmic part;cytoskeletal part;extracellular membrane-bounded organelle;extracellular organelle;extracellular region part;extracellular vesicular exosome;intracellular non-membrane-bounded organelle;intracellular organelle;intracellular organelle part;intracellular part;macromolecular complex;membrane-bounded organelle;membrane-bounded vesicl…		+	Myotubes_Fam134bKO_Myotubes_Scramble			+	Myotubes_Fam134bKO_Myoblasts_Fam134bKO	+	Myotubes_Scramble_Myoblasts_Scramble	168	168	168	32.9	32.9	32.9	867.08	0	284.35	23757000000	547	7.70513	0	+	1.98858	0.0231036	-1.30007	+	-3.68525	0.625403	0.42369	0.802526
27.4426	26.6831	24.4115	24.1419	25.1009	23.2638	23.8635	25.6107	27.6248	27.3647	27.131	27.646	29.4333	28.798	29.0834	28.26	autophagic vacuole assembly;autophagy;catabolic process;cell communication;cellular catabolic process;cellular component assembly;cellular component assembly at cellular level;cellular component organization;cellular component organization at cellular level;cellular component organization or biogenesis;cellular component organization or biogenesis at cellular level;cellular metabolic process;cell…	binding;cytoskeletal protein binding;lipid binding;microtubule binding;phosphatidylethanolamine binding;phospholipid binding;protein binding;tubulin binding	autophagic vacuole;autophagic vacuole membrane;cell part;cytoplasm;cytoplasmic part;cytoplasmic vesicle;cytoskeletal part;cytoskeleton;cytosol;endosome;extrinsic to membrane;intracellular membrane-bounded organelle;intracellular non-membrane-bounded organelle;intracellular organelle;intracellular organelle part;intracellular part;late endosome;macromolecular complex;membrane;membrane part;membran…		+	Myotubes_Fam134bKO_Myotubes_Scramble			+	Myotubes_Fam134bKO_Myoblasts_Fam134bKO	+	Myotubes_Scramble_Myoblasts_Scramble	4	3	3	27.3	27.3	27.3	14.272	0	5.9385	2036500000	35	3.5793	0.000107066	+	2.71968	0.00746479	1.45207	+	5.25701	NaN	1	0
25.0338	24.7922	25.6048	25.1502	24.7635	24.4599	24.8311	25.8918	30.7588	29.9803	30.8678	30.1155	29.6342	28.5065	29.8933	29.5551	biological regulation;calcium ion transmembrane transport;calcium ion transport;cation transport;cellular process;divalent inorganic cation transport;divalent metal ion transport;establishment of localization;ion transmembrane transport;ion transport;metal ion transport;regulation of biological process;regulation of calcium ion transport;regulation of ion transport;regulation of localization;regu…	binding;calcium channel activity;calcium channel regulator activity;cation binding;cation channel activity;cation transmembrane transporter activity;channel activity;channel regulator activity;gated channel activity;ion binding;ion channel activity;ion transmembrane transporter activity;metal ion binding;passive transmembrane transporter activity;substrate-specific channel activity;substrate-spec…	calcium channel complex;cation channel complex;cell part;cytoplasmic part;endoplasmic reticulum;extracellular membrane-bounded organelle;extracellular organelle;extracellular region part;extracellular vesicular exosome;intracellular membrane-bounded organelle;intracellular organelle;intracellular part;ion channel complex;macromolecular complex;membrane part;membrane-bounded organelle;membrane-bou…	Arrhythmogenic right ventricular cardiomyopathy (ARVC);Cardiac muscle contraction;Dilated cardiomyopathy;Hypertrophic cardiomyopathy (HCM);MAPK signaling pathway					+	Myotubes_Fam134bKO_Myoblasts_Fam134bKO	+	Myotubes_Scramble_Myoblasts_Scramble	25	25	25	32.4	32.4	32.4	124.63	0	60.066	4859100000	130	8.46062	0	+	1.46511	0.0602282	-1.0333	+	-2.7282	0.173149	0.824383	-0.158704
26.0618	25.6033	25.3017	24.5966	24.6885	26.3626	25.583	23.4991	29.7222	29.8277	30.0354	29.5773	29.0934	29.499	29.9137	29.191	carbohydrate catabolic process;carbohydrate metabolic process;catabolic process;cellular carbohydrate catabolic process;cellular carbohydrate metabolic process;cellular catabolic process;cellular lipid catabolic process;cellular lipid metabolic process;cellular metabolic process;cellular process;ceramide catabolic process;ceramide metabolic process;glycolipid catabolic process;glycolipid metaboli…	alpha-galactosidase activity;alpha-N-acetylgalactosaminidase activity;binding;catalytic activity;galactosidase activity;hexosaminidase activity;hydrolase activity;hydrolase activity, acting on glycosyl bonds;hydrolase activity, hydrolyzing O-glycosyl compounds;identical protein binding;protein binding;protein dimerization activity;protein homodimerization activity	cell part;cytoplasm;cytoplasmic part;extracellular membrane-bounded organelle;extracellular organelle;extracellular region part;extracellular vesicular exosome;intracellular membrane-bounded organelle;intracellular organelle;intracellular part;lysosome;lytic vacuole;membrane-bounded organelle;membrane-bounded vesicle;organelle;vacuole;vesicle	Glycosphingolipid biosynthesis - globo series;Lysosome					+	Myotubes_Fam134bKO_Myoblasts_Fam134bKO	+	Myotubes_Scramble_Myoblasts_Scramble	13	13	13	40	40	40	47.234	0	44.124	3524800000	85	6.33969	0	+	0.889228	0.186766	-0.366364		-1.75911	0.206367	0.790667	-0.357532
26.2343	26.7676	25.8962	25.5064	25.866	25.7688	25.3471	25.646	30.6596	30.6629	30.3645	30.5422	30.1253	30.0859	29.63	30.3496	anatomical structure development;biological regulation;cell differentiation;cellular developmental process;cellular process;chorionic trophoblast cell differentiation;developmental process;macromolecule metabolic process;metabolic process;negative regulation of biological process;negative regulation of BMP signaling pathway;negative regulation of cell communication;negative regulation of cellular…	catalytic activity;endopeptidase activity;hydrolase activity;peptidase activity;peptidase activity, acting on L-amino acid peptides;serine hydrolase activity;serine-type endopeptidase activity;serine-type peptidase activity	cell part;cytoplasmic part;cytosol;extracellular matrix;extracellular membrane-bounded organelle;extracellular organelle;extracellular region part;extracellular vesicular exosome;intracellular part;membrane-bounded organelle;membrane-bounded vesicle;organelle;vesicle		+	Myotubes_Fam134bKO_Myotubes_Scramble			+	Myotubes_Fam134bKO_Myoblasts_Fam134bKO	+	Myotubes_Scramble_Myoblasts_Scramble	19	19	19	51.5	51.5	51.5	51.213	0	117.8	5279300000	93	10.2048	0	+	1.65489	0.0439827	-0.509592	+	-3.06312	0.752967	0.342426	-0.44419
24.4518	24.7525	24.3061	22.4284	25.0554	23.7489	24.3573	24.4842	28.3606	28.63	28.2078	28.3856	28.7705	28.7898	28.8728	28.7361	biological regulation;cell differentiation;cellular developmental process;cellular process;cellular response to chemical stimulus;cellular response to oxidative stress;cellular response to stimulus;cellular response to stress;developmental process;muscle cell differentiation;negative regulation of biological process;negative regulation of biosynthetic process;negative regulation of cell different…	binding;chromatin binding;cytoskeletal protein binding;enzyme binding;kinase binding;protein binding;protein kinase B binding;protein kinase binding;titin binding	cell part;chromatin;chromosomal part;contractile fiber;contractile fiber part;cytoplasm;cytoplasmic part;cytosol;euchromatin;I band;intracellular membrane-bounded organelle;intracellular non-membrane-bounded organelle;intracellular organelle;intracellular organelle part;intracellular part;membrane-bounded organelle;myofibril;non-membrane-bounded organelle;nuclear body;nuclear part;nucleoplasm par…		+	Myotubes_Fam134bKO_Myotubes_Scramble			+	Myotubes_Fam134bKO_Myoblasts_Fam134bKO	+	Myotubes_Scramble_Myoblasts_Scramble	13	13	13	46.4	46.4	46.4	37.125	0	29.307	1453000000	54	7.23562	0	+	2.29582	0.0148851	0.396262		4.30584	NaN	1	0
25.5392	25.8474	25.984	25.512	26.173	26.4576	25.2579	23.5502	29.664	29.0955	28.8835	28.5154	29.902	28.5404	30.2065	30.3074		catalytic activity;oxidoreductase activity;oxidoreductase activity, acting on the CH-NH group of donors;sarcosine dehydrogenase activity	cell part;cytoplasmic part;intracellular membrane-bounded organelle;intracellular organelle;intracellular organelle lumen;intracellular organelle part;intracellular part;membrane-bounded organelle;membrane-enclosed lumen;mitochondrial matrix;mitochondrial part;mitochondrion;organelle;organelle lumen;organelle part	Glycine, serine and threonine metabolism					+	Myotubes_Fam134bKO_Myoblasts_Fam134bKO	+	Myotubes_Scramble_Myoblasts_Scramble	11	11	11	22.1	22.1	22.1	101.68	0	88.573	2762400000	54	5.14844	7.40056e-06	+	0.720008	0.259793	0.699462		1.47545	0.216817	0.782152	-0.361023
24.205	23.2362	25.0458	23.1966	23.2278	23.6753	23.7013	25.5951	29.2097	29.286	29.069	28.8088	27.9029	28.5788	28.6966	28.5009	alcohol metabolic process;anatomical structure development;anatomical structure morphogenesis;behavior;biological regulation;carbohydrate metabolic process;cell differentiation;cell surface receptor linked signaling pathway;cellular carbohydrate metabolic process;cellular developmental process;cellular metabolic process;cellular process;cellular response to abiotic stimulus;cellular response to c…	binding;enzyme activator activity;enzyme regulator activity;growth factor activity;insulin receptor binding;insulin-like growth factor receptor binding;kinase activator activity;kinase regulator activity;protein binding;protein complex binding;protein kinase activator activity;protein kinase regulator activity;protein serine/threonine kinase activator activity;receptor activator activity;receptor…	extracellular membrane-bounded organelle;extracellular organelle;extracellular region part;extracellular space;extracellular vesicular exosome;membrane-bounded organelle;membrane-bounded vesicle;organelle;vesicle		+	Myotubes_Fam134bKO_Myotubes_Scramble			+	Myotubes_Fam134bKO_Myoblasts_Fam134bKO	+	Myotubes_Scramble_Myoblasts_Scramble	7	7	7	29.4	29.4	29.4	20.03	0	24.711	1931700000	37	6.75379	0	+	1.77082	0.0364141	-0.673557	+	-3.27394	NaN	1	0
23.9452	24.9775	24.1776	23.9734	24.1869	24.03	25.4061	23.8596	28.6503	29.1105	28.8422	27.8186	28.7534	28.8275	28.9279	28.4406	carboxylic acid metabolic process;cellular ketone metabolic process;cellular metabolic process;cellular process;dicarboxylic acid metabolic process;malate metabolic process;metabolic process;monocarboxylic acid metabolic process;organic acid metabolic process;oxidation-reduction process;oxoacid metabolic process;pyruvate metabolic process;small molecule metabolic process	binding;carbon-carbon lyase activity;carboxy-lyase activity;catalytic activity;cation binding;coenzyme binding;cofactor binding;ion binding;lyase activity;malate dehydrogenase (decarboxylating) activity;malate dehydrogenase (oxaloacetate-decarboxylating) (NADP+) activity;malate dehydrogenase activity;malic enzyme activity;metal ion binding;NAD binding;nucleotide binding;oxaloacetate decarboxylase…	cell part;cytoplasmic part;intracellular membrane-bounded organelle;intracellular organelle;intracellular organelle lumen;intracellular organelle part;intracellular part;membrane-bounded organelle;membrane-enclosed lumen;mitochondrial matrix;mitochondrial part;mitochondrion;organelle;organelle lumen;organelle part	Carbon fixation in photosynthetic organisms;Pyruvate metabolism					+	Myotubes_Fam134bKO_Myoblasts_Fam134bKO	+	Myotubes_Scramble_Myoblasts_Scramble	4	3	3	13.6	12.1	12.1	67.098	0	61.067	1553200000	14	7.85643	0	+	0.17172	0.747218	0.131921		0.442824	NaN	1	0
25.7577	24.0015	24.4374	24.2361	25.0389	23.5261	24.1525	24.0682	28.2571	28.0388	28.6625	26.6729	28.5672	28.5921	28.5934	28.3519	actin cytoskeleton organization;actin filament organization;actin filament-based process;acylglycerol metabolic process;anatomical structure development;anatomical structure formation involved in morphogenesis;anatomical structure homeostasis;biological regulation;calcium ion homeostasis;carbohydrate homeostasis;cardiac cell development;cardiac muscle cell development;cation homeostasis;caveola a…	alpha-tubulin binding;binding;calcium channel regulator activity;channel inhibitor activity;channel regulator activity;connexin binding;cytoskeletal protein binding;ion channel binding;ion channel inhibitor activity;potassium channel inhibitor activity;potassium channel regulator activity;protein binding;protein complex binding;protein complex scaffold;protein C-terminus binding;sodium channel re…	caveola;cell junction;cell part;cell surface;cell-cell contact zone;cell-cell junction;contractile fiber part;cytoplasmic part;dystrophin-associated glycoprotein complex;endoplasmic reticulum;Golgi apparatus part;Golgi membrane;intercalated disc;intracellular membrane-bounded organelle;intracellular organelle;intracellular organelle part;intracellular part;macromolecular complex;membrane;membrane…	Bacterial invasion of epithelial cells;Endocytosis;Focal adhesion					+	Myotubes_Fam134bKO_Myoblasts_Fam134bKO	+	Myotubes_Scramble_Myoblasts_Scramble	3	2	2	19.9	13.2	13.2	17.358	0	10.255	1626100000	41	6.06062	0	+	0.687469	0.276895	0.618313		1.42019	NaN	1	0
28.7236	28.6757	28.7153	28.9499	28.2768	28.3702	28.6663	26.2023	31.8622	31.9002	32.0331	31.7475	32.2493	31.542	32.3701	32.5644	2-oxoglutarate metabolic process;alanine catabolic process;alanine metabolic process;amine catabolic process;amine metabolic process;biosynthetic process;carboxylic acid catabolic process;carboxylic acid metabolic process;catabolic process;cellular amine metabolic process;cellular amino acid catabolic process;cellular amino acid metabolic process;cellular catabolic process;cellular ketone metabol…	alanine-oxo-acid transaminase activity;binding;catalytic activity;cofactor binding;L-alanine:2-oxoglutarate aminotransferase activity;pyridoxal phosphate binding;transaminase activity;transferase activity;transferase activity, transferring nitrogenous groups;vitamin B6 binding;vitamin binding	cell part;cytoplasmic part;intracellular membrane-bounded organelle;intracellular organelle;intracellular part;membrane-bounded organelle;mitochondrion;organelle	Alanine, aspartate and glutamate metabolism;Carbon fixation in photosynthetic organisms					+	Myotubes_Fam134bKO_Myoblasts_Fam134bKO	+	Myotubes_Scramble_Myoblasts_Scramble	28	28	27	68.2	68.2	66.7	57.943	0	323.31	19098000000	282	6.34637	0	+	0.607708	0.324431	0.295701		1.28315	0.770656	0.332901	-0.887218
26.9409	25.4674	24.9859	24.3626	27.5907	25.0788	24.3456	27.1613	30.7007	30.1878	29.3302	30.4704	30.8725	29.8824	30.0935	30.3928	multicellular organismal process;muscle contraction;muscle system process;system process	structural constituent of cytoskeleton;structural molecule activity	cell part;contractile fiber part;cytoplasmic part;cytoskeleton;intracellular membrane-bounded organelle;intracellular non-membrane-bounded organelle;intracellular organelle;intracellular part;M band;membrane-bounded organelle;mitochondrion;non-membrane-bounded organelle;organelle;organelle part						+	Myotubes_Fam134bKO_Myoblasts_Fam134bKO	+	Myotubes_Scramble_Myoblasts_Scramble	38	38	38	35.7	35.7	35.7	164.74	0	81.798	4884600000	122	4.78659	9.87654e-06	+	0.142064	0.785803	0.138		0.374373	0.257919	0.742637	0.604875
22.5915	24.291	24.8151	24.7063	24.1704	24.1191	23.08	24.5305	29.9427	29.6122	29.7255	29.4106	27.7238	28.6832	28.3383	28.1433	biological regulation;cell junction assembly;cell junction organization;cell projection assembly;cell projection organization;cell-substrate junction assembly;cellular chemical homeostasis;cellular component assembly;cellular component assembly at cellular level;cellular component organization;cellular component organization at cellular level;cellular component organization or biogenesis;cellular…	actin binding;actin filament binding;binding;binding, bridging;calcium ion binding;cation binding;cytoskeletal protein binding;FATZ binding;identical protein binding;ion binding;ion channel binding;ligand-dependent nuclear receptor transcription coactivator activity;LIM domain binding;metal ion binding;protein binding;protein binding transcription factor activity;protein binding, bridging;protein…	adherens junction;anchoring junction;cell cortex part;cell junction;cell part;cell projection;cell-substrate adherens junction;cell-substrate junction;contractile fiber part;cortical actin cytoskeleton;cortical cytoskeleton;cytoplasmic part;cytoskeletal part;cytoskeleton;extracellular membrane-bounded organelle;extracellular organelle;extracellular region part;extracellular vesicular exosome;filo…	Adherens junction;Amoebiasis;Arrhythmogenic right ventricular cardiomyopathy (ARVC);Focal adhesion;Leukocyte transendothelial migration;Regulation of actin cytoskeleton;Systemic lupus erythematosus;Tight junction	+	Myotubes_Fam134bKO_Myotubes_Scramble			+	Myotubes_Fam134bKO_Myoblasts_Fam134bKO	+	Myotubes_Scramble_Myoblasts_Scramble	45	19	19	52	27.5	27.5	103.83	0	50.431	2568800000	68	7.49701	0	+	3.14137	0.00459669	-1.45057	+	-6.33794	NaN	1	0
28.6087	28.6304	28.6874	28.0812	27.2555	27.5709	27.6686	27.2778	31.97	31.8036	32.0402	31.8649	31.4237	31.7378	31.8024	31.7014	3'-phosphoadenosine 5'-phosphosulfate metabolic process;anatomical structure development;anion homeostasis;anion transport;biological regulation;biomineral tissue development;bone remodeling;catabolic process;cellular anion homeostasis;cellular catabolic process;cellular chemical homeostasis;cellular homeostasis;cellular ion homeostasis;cellular metabolic process;cellular nitrogen compound catabo…	adenyl nucleotide binding;adenyl ribonucleotide binding;ATP binding;binding;calcium ion binding;carbohydrate binding;cargo receptor activity;catalytic activity;cation binding;exonuclease activity;hydrolase activity;hydrolase activity, acting on acid anhydrides;hydrolase activity, acting on acid anhydrides, in phosphorus-containing anhydrides;hydrolase activity, acting on ester bonds;identical pro…	basolateral plasma membrane;cell part;cell surface;cytoplasmic part;extracellular region part;extracellular space;integral to membrane;integral to plasma membrane;intracellular organelle part;intracellular part;intrinsic to membrane;intrinsic to plasma membrane;lysosomal membrane;membrane;membrane part;organelle membrane;organelle part;plasma membrane;plasma membrane part;vacuolar membrane;vacuol…	Nicotinate and nicotinamide metabolism;Pantothenate and CoA biosynthesis;Purine metabolism;Riboflavin metabolism;Starch and sucrose metabolism			+	Myoblasts_Fam134bKO_Myoblasts_Scramble	+	Myotubes_Fam134bKO_Myoblasts_Fam134bKO	+	Myotubes_Scramble_Myoblasts_Scramble	39	39	39	58.2	58.2	58.2	103.08	0	219.86	15814000000	206	12.135	0	+	1.36918	0.0725887	-0.253344		-2.56294	3.02981	0.0172258	-1.05875
26.4586	27.0668	26.7732	26.5235	25.8218	24.8245	25.4739	25.3556	30.177	30.1442	29.7275	28.9784	29.7672	29.5606	29.5691	29.4639	anatomical structure development;cell development;cellular developmental process;cellular process;developmental process;stem cell development	binding;nucleic acid binding;nucleotide binding;poly(U) RNA binding;poly-pyrimidine tract binding;RNA binding;single-stranded RNA binding	cell part;cytoplasm;intracellular part;macromolecular complex;polysome;ribonucleoprotein complex	mRNA surveillance pathway			+	Myoblasts_Fam134bKO_Myoblasts_Scramble	+	Myotubes_Fam134bKO_Myoblasts_Fam134bKO	+	Myotubes_Scramble_Myoblasts_Scramble	7	7	6	36.9	36.9	32.6	30.893	0	27.097	4234200000	80	8.71066	0	+	0.235408	0.670871	-0.166581		-0.58232	2.76877	0.0198596	-1.33657
26.9347	27.1032	23.9236	25.3963	23.9933	25.2172	24.7753	23.9345	29.3177	29.1287	29.6026	29.0074	28.8558	28.5278	28.8229	28.5337	biological regulation;calcium ion homeostasis;calcium ion transport;calcium ion transport into cytosol;cation homeostasis;cation transport;cell differentiation;cellular calcium ion homeostasis;cellular cation homeostasis;cellular chemical homeostasis;cellular component organization;cellular component organization at cellular level;cellular component organization or biogenesis;cellular component o…		calcium channel complex;cation channel complex;cell part;cytoplasm;cytoplasmic part;endoplasmic reticulum membrane;endoplasmic reticulum part;intracellular organelle part;intracellular part;ion channel complex;junctional membrane complex;junctional sarcoplasmic reticulum membrane;macromolecular complex;membrane;membrane part;organelle membrane;organelle part;plasma membrane;protein complex;sarcop…		+	Myotubes_Fam134bKO_Myotubes_Scramble			+	Myotubes_Fam134bKO_Myoblasts_Fam134bKO	+	Myotubes_Scramble_Myoblasts_Scramble	9	9	9	10.7	10.7	10.7	77.843	0	6.4344	2427800000	40	5.19271	7.56144e-06	+	1.98487	0.0232074	-0.579068	+	-3.67807	NaN	1	0
23.4245	23.8824	23.8996	24.6635	23.6285	23.3168	25.7936	27.8792	29.3226	28.7893	28.7464	28.7632	29.7699	28.8883	29.3735	29.3469	alcohol biosynthetic process;alcohol metabolic process;amine biosynthetic process;amine metabolic process;arachidonic acid metabolic process;benzene-containing compound metabolic process;biosynthetic process;carboxylic acid metabolic process;catabolic process;catecholamine biosynthetic process;catecholamine metabolic process;catechol-containing compound biosynthetic process;catechol-containing co…	arachidonic acid epoxygenase activity;arachidonic acid monooxygenase activity;aromatase activity;binding;catalytic activity;cation binding;heme binding;ion binding;iron ion binding;metal ion binding;monooxygenase activity;oxidoreductase activity;oxidoreductase activity, acting on paired donors, with incorporation or reduction of molecular oxygen;oxidoreductase activity, acting on paired donors, w…	cell part;cytoplasm;cytoplasmic part;endoplasmic reticulum membrane;endoplasmic reticulum part;intracellular membrane-bounded organelle;intracellular organelle;intracellular organelle part;intracellular part;membrane;membrane part;membrane-bounded organelle;organelle;organelle membrane;organelle part	Drug metabolism - cytochrome P450					+	Myotubes_Fam134bKO_Myoblasts_Fam134bKO	+	Myotubes_Scramble_Myoblasts_Scramble	10	10	9	25.6	25.6	23	56.467	0	14.729	3013700000	69	4.55199	1.51286e-05	+	0.990855	0.154601	0.439288		1.92799	NaN	1	0
26.1701	25.0898	25.2027	25.5231	24.2268	25.0038	26.574	25.5851	29.8134	29.0963	29.7009	29.2352	28.8363	28.859	29.8921	30.537	biological regulation;calcium ion homeostasis;calcium ion transmembrane transport;calcium ion transport;cation homeostasis;cation transport;cellular calcium ion homeostasis;cellular cation homeostasis;cellular chemical homeostasis;cellular divalent inorganic cation homeostasis;cellular homeostasis;cellular ion homeostasis;cellular metal ion homeostasis;cellular process;chemical homeostasis;cytoso…	binding;calcium channel activity;calcium-release channel activity;cation channel activity;cation transmembrane transporter activity;channel activity;gated channel activity;ion channel activity;ion transmembrane transporter activity;ligand-gated channel activity;ligand-gated ion channel activity;lipid binding;passive transmembrane transporter activity;phosphatidic acid binding;phosphatidylinositol…	cell part;contractile fiber part;cytoplasmic part;endoplasmic reticulum;endoplasmic reticulum membrane;endoplasmic reticulum part;integral to membrane;intracellular membrane-bounded organelle;intracellular organelle;intracellular organelle part;intracellular part;intrinsic to membrane;junctional membrane complex;macromolecular complex;membrane;membrane part;membrane-bounded organelle;organelle;or…						+	Myotubes_Fam134bKO_Myoblasts_Fam134bKO	+	Myotubes_Scramble_Myoblasts_Scramble	14	14	14	23.7	23.7	23.7	74.691	0	35.512	3178900000	75	6.00749	0	+	0.054367	0.918821	0.0696716		0.154431	0.0991572	0.900664	-0.148975
33.8631	33.8021	33.6805	33.5529	33.1553	33.1546	33.1353	32.5987	37.042	36.9014	36.899	36.8802	37.0426	37.2444	37.1801	37.0218	anatomical structure development;anatomical structure morphogenesis;anterograde axon cargo transport;astrocyte development;astrocyte differentiation;axon cargo transport;axon regeneration;axon transport of mitochondrion;axonogenesis;Bergmann glial cell differentiation;biological regulation;cell development;cell differentiation;cell part morphogenesis;cell projection morphogenesis;cell projection …	binding;binding, bridging;double-stranded RNA binding;glycoprotein binding;identical protein binding;integrin binding;nucleic acid binding;protein binding;protein binding, bridging;protein complex binding;protein C-terminus binding;receptor binding;RNA binding;scaffold protein binding;structural constituent of cytoskeleton;structural constituent of eye lens;structural molecule activity	adherens junction;anchoring junction;axon;axon part;cell body;cell junction;cell leading edge;cell part;cell projection;cell projection part;cell-substrate adherens junction;cell-substrate junction;C-fiber;cilium;cilium part;cytoplasm;cytoplasmic part;cytoskeletal part;cytoskeleton;cytosol;cytosolic part;extracellular membrane-bounded organelle;extracellular organelle;extracellular region part;ex…	Amyotrophic lateral sclerosis (ALS)	+	Myotubes_Fam134bKO_Myotubes_Scramble	+	Myoblasts_Fam134bKO_Myoblasts_Scramble	+	Myotubes_Fam134bKO_Myoblasts_Fam134bKO	+	Myotubes_Scramble_Myoblasts_Scramble	83	81	74	95.5	94	91.4	53.687	0	323.31	607170000000	2968	12.8246	0	+	1.57688	0.0495786	0.191545		2.92403	2.45248	0.0305941	-0.713677
24.1927	24.0603	23.3228	24.2215	25.3919	24.3833	23.0914	23.351	28.3424	28.294	28.3108	27.6738	27.7799	28.4114	28.445	27.961			adherens junction;anchoring junction;cell junction;cell part;cell-substrate adherens junction;cell-substrate junction;cytoplasm;cytoskeleton;focal adhesion;intracellular non-membrane-bounded organelle;intracellular organelle;intracellular part;macromolecular complex;membrane;non-membrane-bounded organelle;organelle;plasma membrane;protein complex;sarcolemma;synapse						+	Myotubes_Fam134bKO_Myoblasts_Fam134bKO	+	Myotubes_Scramble_Myoblasts_Scramble	11	11	11	28.7	28.7	28.7	58.081	0	24.119	1133700000	36	6.82262	0	+	0.00854703	0.989196	-0.00587225		-0.0254621	NaN	1	0
26.8425	26.8513	26.959	26.5517	26.1924	26.2973	26.4195	23.443	28.8438	29.2793	29.1744	29.2558	29.4625	29.4372	30.2864	29.3381	cell differentiation;cellular developmental process;cellular lipid metabolic process;cellular metabolic process;cellular process;dephosphorylation;developmental process;hemopoietic progenitor cell differentiation;lipid metabolic process;metabolic process;organophosphate metabolic process;phosphate-containing compound metabolic process;phospholipid metabolic process;phosphorus metabolic process;pr…	acid phosphatase activity;catalytic activity;hydrolase activity;hydrolase activity, acting on ester bonds;lysophosphatidic acid phosphatase activity;phosphatase activity;phosphoric ester hydrolase activity	cell part;cytoplasm;cytoplasmic part;intracellular membrane-bounded organelle;intracellular organelle;intracellular part;membrane-bounded organelle;mitochondrion;organelle	Riboflavin metabolism					+	Myotubes_Fam134bKO_Myoblasts_Fam134bKO	+	Myotubes_Scramble_Myoblasts_Scramble	10	10	10	29.2	29.2	29.2	47.624	0	65.88	3549700000	67	4.75583	9.77199e-06	+	1.05574	0.135365	0.492728		2.0358	0.84211	0.296911	-1.21309
23.7209	23.5263	23.243	23.5137	24.3706	25.2396	23.4844	25.7141	28.7807	28.7181	28.3719	28.7138	28.3535	28.8281	28.7811	28.994	anatomical structure development;cellular component organization;cellular component organization or biogenesis;developmental process;membrane organization;multicellular organismal process;muscle contraction;muscle organ development;muscle structure development;muscle system process;organ development;system process	binding;calcium ion binding;cation binding;ion binding;metal ion binding	cell junction;cell part;cell-cell junction;cytoplasm;cytoskeleton;dystroglycan complex;integral to membrane;integral to plasma membrane;intracellular non-membrane-bounded organelle;intracellular organelle;intracellular part;intrinsic to membrane;intrinsic to plasma membrane;macromolecular complex;membrane;membrane part;membrane raft;non-membrane-bounded organelle;organelle;plasma membrane;plasma …	Arrhythmogenic right ventricular cardiomyopathy (ARVC);Dilated cardiomyopathy;Hypertrophic cardiomyopathy (HCM);Viral myocarditis					+	Myotubes_Fam134bKO_Myoblasts_Fam134bKO	+	Myotubes_Scramble_Myoblasts_Scramble	12	12	12	35.9	35.9	35.9	43.286	0	13.846	1468300000	36	8.13278	0	+	0.226846	0.680441	0.0930281		0.56409	NaN	1	0
28.3325	23.6188	24.173	22.754	24.1778	23.7582	28.0628	25.059	29.7169	28.0616	28.949	29.0467	29.0228	29.3544	29.5142	29.1839	actin cytoskeleton organization;actin filament-based process;actomyosin structure organization;anatomical structure development;anatomical structure formation involved in morphogenesis;biological regulation;calcium ion homeostasis;cardiac muscle contraction;cardiac muscle hypertrophy;cardiac muscle tissue development;cardiac myofibril assembly;cation homeostasis;cellular calcium ion homeostasis;c…	actinin binding;bHLH transcription factor binding;binding;cation binding;cytoskeletal protein binding;ion binding;metal ion binding;MRF binding;protein binding;structural constituent of muscle;structural molecule activity;telethonin binding;transcription factor binding;transition metal ion binding;zinc ion binding	cell part;contractile fiber part;cytoplasm;cytoplasmic part;cytoskeleton;intracellular membrane-bounded organelle;intracellular non-membrane-bounded organelle;intracellular organelle;intracellular part;membrane-bounded organelle;non-membrane-bounded organelle;nucleus;organelle;organelle part;Z disc						+	Myotubes_Fam134bKO_Myoblasts_Fam134bKO	+	Myotubes_Scramble_Myoblasts_Scramble	8	8	8	55.2	55.2	55.2	20.895	0	13.039	3110900000	45	2.6243	0.000461599	+	0.401989	0.493386	0.325252		0.913324	NaN	1	0
24.7579	24.0427	24.1526	23.9853	24.2848	23.4879	24.6982	23.9608	27.844	28.8431	28.3161	27.8258	28.0539	28.7165	27.8542	27.7239	actin cytoskeleton organization;actin filament branching;actin filament bundle assembly;actin filament organization;actin filament-based process;adherens junction organization;anatomical structure development;anatomical structure formation involved in morphogenesis;anatomical structure morphogenesis;angiogenesis;biological adhesion;biological regulation;canonical Wnt receptor signaling pathway;ca…	binding;catalytic activity;enzyme binding;GTP binding;GTPase activity;GTP-dependent protein binding;guanyl nucleotide binding;guanyl ribonucleotide binding;hydrolase activity;hydrolase activity, acting on acid anhydrides;hydrolase activity, acting on acid anhydrides, in phosphorus-containing anhydrides;kinase binding;nucleoside-triphosphatase activity;nucleotide binding;protein binding;protein ki…	adherens junction;anchoring junction;apical part of cell;cell body;cell junction;cell part;cell periphery;cell projection;cell-cell junction;cell-substrate adherens junction;cell-substrate junction;cytoplasm;cytoplasmic membrane-bounded vesicle;cytoplasmic part;cytoplasmic vesicle;cytoskeletal part;cytosol;extracellular membrane-bounded organelle;extracellular organelle;extracellular region part;…	Adherens junction;Axon guidance;Bacterial invasion of epithelial cells;Chemokine signaling pathway;Endocytosis;Epithelial cell signaling in Helicobacter pylori infection;Fc gamma R-mediated phagocytosis;Focal adhesion;GnRH signaling pathway;Leukocyte transendothelial migration;MAPK signaling pathway;MAPK signaling pathway - yeast;Neurotrophin signaling pathway;Pancreatic cancer;Pathogenic Escheri…					+	Myotubes_Fam134bKO_Myoblasts_Fam134bKO	+	Myotubes_Scramble_Myoblasts_Scramble	14	2	2	67.5	15.2	15.2	21.31	0	23.375	1121200000	26	8.11958	0	+	0.139463	0.79015	-0.120132		-0.368247	NaN	1	0
26.8251	27.167	27.3807	27.2495	23.7428	24.9896	25.705	24.2004	28.5628	28.5798	28.434	28.3132	28.4266	28.5944	28.101	29.41	actin crosslink formation;actin cytoskeleton organization;actin filament bundle assembly;actin filament organization;actin filament-based process;biological regulation;cell surface receptor linked signaling pathway;cellular component assembly;cellular component assembly at cellular level;cellular component organization;cellular component organization at cellular level;cellular component organizat…	binding;binding, bridging;cytoskeletal adaptor activity;cytoskeletal protein binding;proline-rich region binding;protein binding;protein binding, bridging	actin cytoskeleton;cell part;cytoplasm;cytoplasmic part;cytoskeleton;cytosol;extracellular membrane-bounded organelle;extracellular organelle;extracellular region part;extracellular vesicular exosome;intracellular non-membrane-bounded organelle;intracellular organelle;intracellular organelle part;intracellular part;membrane;membrane-bounded organelle;membrane-bounded vesicle;non-membrane-bounded …				+	Myoblasts_Fam134bKO_Myoblasts_Scramble	+	Myotubes_Fam134bKO_Myoblasts_Fam134bKO	+	Myotubes_Scramble_Myoblasts_Scramble	7	7	7	19.5	19.5	19.5	57.187	0	70.434	2314400000	56	6.21419	0	+	0.226163	0.681328	0.160559		0.56263	2.84226	0.0179873	-2.49612
26.0673	22.9025	23.764	25.4354	24.0588	25.3916	23.8638	23.903	28.551	28.6398	28.973	28.4715	28.1577	27.7781	28.5279	28.5871	acylglycerol biosynthetic process;acylglycerol catabolic process;acylglycerol metabolic process;biological regulation;biosynthetic process;carboxylic acid biosynthetic process;carboxylic acid metabolic process;catabolic process;cellular biosynthetic process;cellular catabolic process;cellular component organization;cellular component organization or biogenesis;cellular ketone metabolic process;ce…	apolipoprotein binding;binding;carbohydrate binding;carboxylic ester hydrolase activity;catalytic activity;glycosaminoglycan binding;heparin binding;hydrolase activity;hydrolase activity, acting on ester bonds;lipase activity;lipid binding;lipoprotein lipase activity;pattern binding;polysaccharide binding;protein binding;receptor binding;triglyceride binding;triglyceride lipase activity	anchored to membrane;cell part;cell surface;chylomicron;extracellular matrix;extracellular membrane-bounded organelle;extracellular organelle;extracellular region part;extracellular space;extracellular vesicular exosome;intrinsic to membrane;macromolecular complex;membrane;membrane part;membrane-bounded organelle;membrane-bounded vesicle;organelle;plasma lipoprotein particle;plasma membrane;prote…	Alzheimer's disease;Glycerolipid metabolism;PPAR signaling pathway					+	Myotubes_Fam134bKO_Myoblasts_Fam134bKO	+	Myotubes_Scramble_Myoblasts_Scramble	7	7	7	20.3	20.3	20.3	53.109	0	28.063	1774400000	40	5.17666	7.49766e-06	+	0.927126	0.174389	-0.396117		-1.82214	NaN	1	0
24.8199	23.0766	24.5172	25.0897	24.1574	24.2361	24.6188	23.4794	28.3478	28.0179	28.121	27.8931	27.8697	28.4187	27.9367	28.0969	apoptosis;apoptotic mitochondrial changes;autophagic cell death;biological regulation;brown fat cell differentiation;catabolic process;cell death;cell differentiation;cellular catabolic process;cellular chemical homeostasis;cellular component organization;cellular component organization at cellular level;cellular component organization or biogenesis;cellular component organization or biogenesis a…	binding;enzyme binding;GTPase binding;identical protein binding;protein binding;protein dimerization activity;protein heterodimerization activity;protein homodimerization activity	cell part;cell projection;cytoplasm;cytoplasmic part;dendrite;endoplasmic reticulum;envelope;integral to membrane;integral to mitochondrial membrane;integral to mitochondrial outer membrane;integral to organelle membrane;intracellular membrane-bounded organelle;intracellular organelle;intracellular organelle part;intracellular part;intrinsic to membrane;intrinsic to mitochondrial outer membrane;i…						+	Myotubes_Fam134bKO_Myoblasts_Fam134bKO	+	Myotubes_Scramble_Myoblasts_Scramble	6	6	6	35.3	35.3	35.3	19.38	0	7.1804	1153300000	36	7.14243	0	+	0.0319942	0.9558	-0.0144734		-0.0929376	NaN	1	0
25.4637	23.5335	22.7673	24.965	24.0904	23.352	25.4939	25.0647	28.6947	28.308	28.7691	28.4408	28.3807	28.329	28.6458	28.2964	anatomical structure development;developmental process;muscle structure development;response to abiotic stimulus;response to heat;response to stimulus;response to stress;response to temperature stimulus;somatic muscle development		cell part;cytoplasm;intracellular membrane-bounded organelle;intracellular organelle;intracellular part;membrane-bounded organelle;nucleus;organelle						+	Myotubes_Fam134bKO_Myoblasts_Fam134bKO	+	Myotubes_Scramble_Myoblasts_Scramble	7	7	7	57.7	57.7	57.7	20.374	0	35.015	1373500000	27	5.54184	8.7146e-06	+	0.474115	0.426663	-0.140152		-1.04649	NaN	1	0
22.9028	25.5632	23.5099	23.1424	25.2685	23.2431	23.6185	23.7612	28.0957	28.1088	28.1018	28.1031	27.881	27.5907	27.3848	28.6513	carboxylic acid catabolic process;carboxylic acid metabolic process;catabolic process;cellular catabolic process;cellular ketone metabolic process;cellular lipid catabolic process;cellular lipid metabolic process;cellular metabolic process;cellular process;fatty acid beta-oxidation;fatty acid catabolic process;fatty acid metabolic process;fatty acid oxidation;lipid catabolic process;lipid metabol…	3alpha,7alpha,12alpha-trihydroxy-5beta-cholestanoyl-CoA 24-hydroxylase activity;acyl-CoA dehydrogenase activity;acyl-CoA oxidase activity;binding;catalytic activity;coenzyme binding;cofactor binding;flavin adenine dinucleotide binding;oxidoreductase activity;oxidoreductase activity, acting on CH or CH2 groups;oxidoreductase activity, acting on the CH-CH group of donors;oxidoreductase activity, ac…	cell part;cytoplasmic part;intracellular membrane-bounded organelle;intracellular organelle;intracellular part;membrane-bounded organelle;microbody;organelle;peroxisome	Peroxisome;PPAR signaling pathway;Primary bile acid biosynthesis					+	Myotubes_Fam134bKO_Myoblasts_Fam134bKO	+	Myotubes_Scramble_Myoblasts_Scramble	10	10	10	19.4	19.4	19.4	76.862	0	14.416	992740000	31	5.49307	8.59291e-06	+	0.349098	0.546355	-0.225415		-0.812355	NaN	1	0
24.9816	24.4325	23.6691	24.8873	23.7609	23.1307	24.814	26.7549	29.7093	29.1781	29.5174	29.6962	27.7784	28.8132	29.1701	28.0907	alcohol metabolic process;anatomical structure morphogenesis;biological regulation;carbohydrate homeostasis;carbohydrate metabolic process;cell differentiation;cell proliferation;cellular carbohydrate metabolic process;cellular developmental process;cellular metabolic process;cellular process;cellular response to cAMP;cellular response to chemical stimulus;cellular response to organic cyclic comp…	binding;fibronectin binding;growth factor binding;insulin-like growth factor binding;insulin-like growth factor I binding;insulin-like growth factor II binding;protein binding	extracellular region part;extracellular space;insulin-like growth factor binding protein complex;macromolecular complex;protein complex		+	Myotubes_Fam134bKO_Myotubes_Scramble			+	Myotubes_Fam134bKO_Myoblasts_Fam134bKO	+	Myotubes_Scramble_Myoblasts_Scramble	7	7	7	29.9	29.9	29.9	30.372	0	10.593	2337200000	43	5.30315	7.92864e-06	+	1.67243	0.0423158	-1.06217	+	-3.09468	0.0506672	0.950424	0.122478
23.2637	27.3486	23.4201	24.561	23.693	23.9426	24.2828	23.6483	30.1133	29.0038	28.833	29.5098	29.0134	24.3323	28.9	28.6527	anatomical structure development;biological regulation;biosynthetic process;carboxylic acid biosynthetic process;carboxylic acid metabolic process;cellular biosynthetic process;cellular ketone metabolic process;cellular lipid metabolic process;cellular metabolic process;cellular process;cellular response to chemical stimulus;cellular response to cytokine stimulus;cellular response to hypoxia;cell…	binding;catalytic activity;cation binding;heme binding;intramolecular oxidoreductase activity;ion binding;iron ion binding;isomerase activity;metal ion binding;monooxygenase activity;oxidoreductase activity;oxidoreductase activity, acting on paired donors, with incorporation or reduction of molecular oxygen;prostaglandin-I synthase activity;tetrapyrrole binding;transition metal ion binding	caveola;cell part;cytoplasm;cytoplasmic part;endoplasmic reticulum;endoplasmic reticulum membrane;endoplasmic reticulum part;extracellular region part;extracellular space;integral to membrane;intracellular membrane-bounded organelle;intracellular organelle;intracellular organelle part;intracellular part;intrinsic to membrane;membrane;membrane part;membrane raft;membrane-bounded organelle;nucleus;…	Arachidonic acid metabolism					+	Myotubes_Fam134bKO_Myoblasts_Fam134bKO	+	Myotubes_Scramble_Myoblasts_Scramble	6	6	6	16.9	16.9	16.9	57.769	0	16.397	2818700000	17	3.13799	0.00018023	+	0.677331	0.282842	-1.64036		-1.4029	NaN	1	0
23.9129	23.7141	23.6617	24.7618	24.7586	23.3486	24.0057	25.3979	29.2369	28.668	28.9966	28.8582	27.5898	28.1873	28.4622	28.554	actin cytoskeleton organization;actin filament-based process;actomyosin structure organization;cellular component organization;cellular component organization at cellular level;cellular component organization or biogenesis;cellular component organization or biogenesis at cellular level;cellular process;cytoskeleton organization;organelle organization;sarcomere organization	actinin binding;alpha-actinin binding;binding;cation binding;cytoskeletal protein binding;enzyme binding;ion binding;kinase binding;metal ion binding;muscle alpha-actinin binding;protein binding;protein kinase binding;protein kinase C binding;transition metal ion binding;zinc ion binding	cell part;cell projection;contractile fiber part;cytoplasmic part;cytoskeleton;intracellular non-membrane-bounded organelle;intracellular organelle;intracellular part;non-membrane-bounded organelle;organelle;organelle part;perinuclear region of cytoplasm;pseudopodium;Z disc		+	Myotubes_Fam134bKO_Myotubes_Scramble			+	Myotubes_Fam134bKO_Myoblasts_Fam134bKO	+	Myotubes_Scramble_Myoblasts_Scramble	21	2	2	39.6	4	4	72.312	0	8.8208	1689000000	26	7.46815	0	+	1.61353	0.046668	-0.741595	+	-2.98911	NaN	1	0
25.4525	24.0145	23.9228	23.7091	25.0858	23.1618	24.7019	23.3244	28.2797	28.3884	28.2866	28.3468	27.8281	27.7763	27.8522	27.9926	adult behavior;adult locomotory behavior;adult walking behavior;anatomical structure development;anatomical structure formation involved in morphogenesis;associative learning;behavior;biological regulation;calcium ion homeostasis;calcium ion import;calcium ion transmembrane transport;calcium ion transport;calcium ion-dependent exocytosis;cAMP-mediated signaling;carbohydrate homeostasis;cation hom…	actinin binding;alpha-actinin binding;ankyrin binding;binding;calcium channel activity;calmodulin binding;cation binding;cation channel activity;cation transmembrane transporter activity;channel activity;cytoskeletal protein binding;enzyme binding;gated channel activity;high voltage-gated calcium channel activity;ion binding;ion channel activity;ion transmembrane transporter activity;metal ion bi…	calcium channel complex;cation channel complex;caveolar macromolecular signaling complex;cell body;cell part;cell projection part;contractile fiber part;cytoplasm;cytoplasmic part;cytoskeletal part;dendritic shaft;endoplasmic reticulum;I band;integral to membrane;integral to plasma membrane;intracellular membrane-bounded organelle;intracellular organelle;intracellular organelle part;intracellular…	Alzheimer's disease;Arrhythmogenic right ventricular cardiomyopathy (ARVC);Calcium signaling pathway;Carbohydrate digestion and absorption;Cardiac muscle contraction;Dilated cardiomyopathy;GnRH signaling pathway;Hypertrophic cardiomyopathy (HCM);Long-term potentiation;MAPK signaling pathway;Type II diabetes mellitus;Vascular smooth muscle contraction	+	Myotubes_Fam134bKO_Myotubes_Scramble			+	Myotubes_Fam134bKO_Myoblasts_Fam134bKO	+	Myotubes_Scramble_Myoblasts_Scramble	7	7	7	6.2	6.2	6.2	172.47	0	12.086	1349100000	26	6.43795	0	+	3.90632	0.0026	-0.463053		-8.74096	NaN	1	0
27.4462	27.0995	27.3036	27.2276	23.9228	27.2602	24.4188	24.3077	29.1073	28.9642	28.9495	28.8554	28.4723	28.2982	28.3608	29.7878	calcium ion transport;cation transport;cell communication;cell-cell signaling;cellular component organization;cellular component organization or biogenesis;cellular process;divalent inorganic cation transport;divalent metal ion transport;establishment of localization;establishment of localization in cell;establishment of protein localization;intracellular protein transport;intracellular transport…	calcium channel activity;cation channel activity;cation transmembrane transporter activity;channel activity;gated channel activity;high voltage-gated calcium channel activity;ion channel activity;ion transmembrane transporter activity;passive transmembrane transporter activity;substrate-specific channel activity;substrate-specific transmembrane transporter activity;substrate-specific transporter …	calcium channel complex;cation channel complex;cell part;cytoplasmic part;endoplasmic reticulum;intracellular membrane-bounded organelle;intracellular organelle;intracellular part;ion channel complex;macromolecular complex;membrane;membrane part;membrane-bounded organelle;organelle;plasma membrane;plasma membrane part;protein complex;sarcoplasmic reticulum;T-tubule;voltage-gated calcium channel c…	Arrhythmogenic right ventricular cardiomyopathy (ARVC);Cardiac muscle contraction;Dilated cardiomyopathy;Hypertrophic cardiomyopathy (HCM);MAPK signaling pathway					+	Myotubes_Fam134bKO_Myoblasts_Fam134bKO	+	Myotubes_Scramble_Myoblasts_Scramble	12	12	9	31.4	31.4	25.4	52.576	0	37.974	2534700000	68	4.07815	6.07211e-05	+	0.276538	0.621127	-0.239328		-0.667949	1.60261	0.0982974	-2.29184
26.7833	26.9776	26.6013	27.2093	26.1412	26.3263	26.0701	26.7506	30.2924	29.8256	29.8061	30.2855	30.1198	29.8837	30.2171	30.0627	amine biosynthetic process;amine metabolic process;biological regulation;biosynthetic process;carboxylic acid biosynthetic process;carboxylic acid metabolic process;cell communication;cell proliferation;cellular amine metabolic process;cellular amino acid biosynthetic process;cellular amino acid metabolic process;cellular biosynthetic process;cellular component assembly;cellular component organiz…	acid-ammonia (or amide) ligase activity;adenyl nucleotide binding;adenyl ribonucleotide binding;amine binding;amino acid binding;ammonia ligase activity;ATP binding;binding;carbon-carbon lyase activity;carboxylic acid binding;carboxy-lyase activity;catalytic activity;cation binding;glutamate binding;glutamate decarboxylase activity;glutamate-ammonia ligase activity;identical protein binding;ion b…	axon part;axon terminus;cell body;cell part;cell projection part;cytoplasm;cytoplasmic part;endoplasmic reticulum;extracellular membrane-bounded organelle;extracellular organelle;extracellular region part;extracellular vesicular exosome;intracellular membrane-bounded organelle;intracellular organelle;intracellular part;macromolecular complex;membrane-bounded organelle;membrane-bounded vesicle;mit…	Alanine, aspartate and glutamate metabolism;Arginine and proline metabolism;Nitrogen metabolism;Two-component system					+	Myotubes_Fam134bKO_Myoblasts_Fam134bKO	+	Myotubes_Scramble_Myoblasts_Scramble	14	14	14	45	45	45	42.119	0	45.002	5579100000	100	10.3754	0	+	0.0416821	0.94032	0.0184093		0.119888	1.53023	0.109518	-0.570815
25.348	23.439	25.8366	25.8097	22.7174	24.9702	23.9968	24.4209	27.2067	27.4705	27.4159	27.7381	27.3403	27.452	28.0463	28.2556	anatomical structure morphogenesis;biological regulation;cardiac muscle tissue morphogenesis;cell differentiation;cellular developmental process;cellular process;cellular response to abiotic stimulus;cellular response to biotic stimulus;cellular response to chemical stimulus;cellular response to cytokine stimulus;cellular response to drug;cellular response to endogenous stimulus;cellular response…	binding;cytoskeletal protein binding;DNA binding;enzyme binding;histone deacetylase binding;nucleic acid binding;p53 binding;protein binding;protein binding transcription factor activity;RNA polymerase II transcription coactivator activity;RNA polymerase II transcription cofactor activity;RNA polymerase II transcription factor binding;RNA polymerase II transcription factor binding transcription f…	cell part;contractile fiber;contractile fiber part;cytoplasm;cytoplasmic part;cytosol;I band;intracellular membrane-bounded organelle;intracellular non-membrane-bounded organelle;intracellular organelle;intracellular organelle part;intracellular part;macromolecular complex;membrane-bounded organelle;myofibril;non-membrane-bounded organelle;nuclear part;nucleolus;nucleoplasm part;nucleus;organelle…						+	Myotubes_Fam134bKO_Myoblasts_Fam134bKO	+	Myotubes_Scramble_Myoblasts_Scramble	9	9	9	39.3	39.3	39.3	32.256	0	7.114	961640000	32	4.39666	3.42124e-05	+	0.600274	0.329714	0.315735		1.27025	NaN	1	0
24.7906	25.8381	25.8537	25.9456	25.1418	25.3606	27.4819	24.1527	29.7423	29.3611	29.7923	29.5348	30.0688	28.3059	29.3936	29.2048	activation of phospholipase C activity;activation of phospholipase C activity by G-protein coupled receptor protein signaling pathway coupled to IP3 second messenger;anatomical structure development;biological regulation;body fluid secretion;cAMP-mediated signaling;cell proliferation;cell surface receptor linked signaling pathway;cellular process;cellular response to stimulus;cyclic-nucleotide-me…	binding;G-protein coupled receptor activity;hormone binding;molecular transducer activity;natriuretic peptide receptor activity;peptide binding;peptide hormone binding;peptide receptor activity;peptide receptor activity, G-protein coupled;receptor activity;signal transducer activity;signaling receptor activity;transmembrane signaling receptor activity	cell part;extracellular membrane-bounded organelle;extracellular organelle;extracellular region part;extracellular vesicular exosome;integral to membrane;intrinsic to membrane;membrane part;membrane-bounded organelle;membrane-bounded vesicle;organelle;vesicle						+	Myotubes_Fam134bKO_Myoblasts_Fam134bKO	+	Myotubes_Scramble_Myoblasts_Scramble	17	17	17	40.2	40.2	40.2	59.766	0	21.008	4117500000	92	4.98814	6.99301e-06	+	0.430896	0.465792	-0.364346		-0.967259	0.0333702	0.969605	-0.0727687
25.956	25.8466	23.2204	22.8711	26.4775	24.8904	25.9054	24.3524	28.6289	28.8183	28.5859	29.4863	29.1234	29.693	28.6805	28.8225	cellular component organization;cellular component organization or biogenesis;cellular membrane organization;cellular process;membrane organization;plasma membrane organization								+	Myotubes_Fam134bKO_Myoblasts_Fam134bKO	+	Myotubes_Scramble_Myoblasts_Scramble	10	9	9	25.7	24.5	24.5	76.843	0	34.861	2101300000	47	4.45559	2.92398e-05	+	0.26943	0.629707	0.200009		0.653367	NaN	1	0
24.0401	24.2837	25.4673	24.2105	24.0453	24.2418	25.2763	24.8046	26.6656	26.7418	26.5454	25.0634	28.7071	29.6965	28.6317	26.0143		binding;catalytic activity;cation binding;endonuclease activity;hydrolase activity;hydrolase activity, acting on ester bonds;ion binding;metal ion binding;nuclease activity;nucleic acid binding	cell part;extracellular membrane-bounded organelle;extracellular organelle;extracellular region part;extracellular vesicular exosome;membrane;membrane-bounded organelle;membrane-bounded vesicle;organelle;vesicle	Apoptosis					+	Myotubes_Fam134bKO_Myoblasts_Fam134bKO	+	Myotubes_Scramble_Myoblasts_Scramble	5	5	5	15.8	15.8	15.8	55.262	0	24.801	834810000	18	3.34743	0.00013399	+	1.19886	0.102015	2.00832		2.27467	0.0766946	0.922098	0.0916147
24.4528	22.3895	23.292	23.9272	25.0355	23.3347	24.1615	25.6039	29.0553	28.7485	28.4594	28.3493	27.9067	28.1321	28.9043	27.7766	actin cytoskeleton organization;actin filament-based process;cellular component organization;cellular component organization at cellular level;cellular component organization or biogenesis;cellular component organization or biogenesis at cellular level;cellular process;cytoskeleton organization;organelle organization	actin binding;actin filament binding;binding;cytoskeletal protein binding;protein binding	actin cytoskeleton;cell part;cytoskeleton;intracellular non-membrane-bounded organelle;intracellular organelle;intracellular part;non-membrane-bounded organelle;organelle						+	Myotubes_Fam134bKO_Myoblasts_Fam134bKO	+	Myotubes_Scramble_Myoblasts_Scramble	8	6	1	27.4	24.8	5.1	48.092	0	58.808	1519500000	31	6.31766	0	+	0.787007	0.227033	-0.473196		-1.58837	NaN	1	0
25.8681	25.7761	23.9221	23.1823	25.8387	23.2038	26.098	25.4469	28.4858	27.6296	28.3402	27.6768	29.1728	27.9767	29.301	28.7104	cellular metabolic process;cellular process;metabolic process;methylation;one-carbon metabolic process;small molecule metabolic process	catalytic activity;methyltransferase activity;S-adenosylmethionine-dependent methyltransferase activity;transferase activity;transferase activity, transferring one-carbon groups	cell part;cytoplasm;extracellular membrane-bounded organelle;extracellular organelle;extracellular region part;extracellular vesicular exosome;integral to membrane;intracellular part;intrinsic to membrane;membrane part;membrane-bounded organelle;membrane-bounded vesicle;organelle;vesicle						+	Myotubes_Fam134bKO_Myoblasts_Fam134bKO	+	Myotubes_Scramble_Myoblasts_Scramble	5	5	5	28.3	28.3	28.3	28.096	0	14.991	1428800000	35	3.8104	7.84314e-05	+	1.05397	0.135719	0.757097		2.03285	NaN	1	0
27.8738	27.6009	28.0883	28.2853	27.4518	27.4276	27.5782	28.9929	30.2112	30.3121	29.8829	29.9218	31.3192	31.2246	31.6286	31.6832			cell part;integral to membrane;intrinsic to membrane;membrane part		+	Myotubes_Fam134bKO_Myotubes_Scramble			+	Myotubes_Fam134bKO_Myoblasts_Fam134bKO	+	Myotubes_Scramble_Myoblasts_Scramble	6	6	3	50.6	50.6	15.2	19.457	0	22.708	7661100000	61	6.95052	0	+	3.95422	0.00278571	1.38187	+	8.91408	0.089073	0.91033	-0.0994253
28.8596	28.68	28.9465	28.7696	25.2932	23.2914	28.8643	24.4247	29.8345	28.3324	28.7523	28.537	29.2561	29.2222	29.3069	28.4931	anatomical structure development;biological regulation;cell redox homeostasis;cellular homeostasis;cellular process;developmental process;heart development;hemopoiesis;hemopoietic or lymphoid organ development;homeostatic process;organ development;regulation of biological process;regulation of biological quality;regulation of cellular process;response to chemical stimulus;response to inorganic su…	antioxidant activity;binding;catalytic activity;coenzyme binding;cofactor binding;flavin adenine dinucleotide binding;oxidoreductase activity;oxidoreductase activity, acting on a sulfur group of donors;oxidoreductase activity, acting on a sulfur group of donors, NAD or NADP as acceptor;oxidoreductase activity, acting on NADH or NADPH;thioredoxin-disulfide reductase activity	cell part;cytoplasmic part;intracellular membrane-bounded organelle;intracellular organelle;intracellular part;membrane-bounded organelle;mitochondrion;organelle	Pyrimidine metabolism;Selenocompound metabolism					+	Myotubes_Fam134bKO_Myoblasts_Fam134bKO			7	6	6	18.7	15.7	15.7	53.051	0	22.706	2293400000	24	2.35077	0.00084157	+	0.211976	0.699667	0.205531		0.532065	1.49251	0.115831	-3.34552
25.9275	26.5328	27.0356	26.1631	24.7678	26.3902	25.4437	26.1712	28.448	28.4247	28.8902	28.4033	29.3258	28.9199	29.2981	29.5348	amine biosynthetic process;amine metabolic process;biological regulation;biosynthetic process;carboxylic acid biosynthetic process;carboxylic acid metabolic process;cellular amine metabolic process;cellular amino acid biosynthetic process;cellular amino acid metabolic process;cellular biosynthetic process;cellular component assembly;cellular component organization;cellular component organization …	binding;carbon-sulfur lyase activity;catalytic activity;cofactor binding;cystathionine gamma-lyase activity;L-cysteine desulfhydrase activity;lyase activity;pyridoxal phosphate binding;vitamin B6 binding;vitamin binding	cell part;cytoplasm;extracellular membrane-bounded organelle;extracellular organelle;extracellular region part;extracellular vesicular exosome;intracellular membrane-bounded organelle;intracellular organelle;intracellular organelle part;intracellular part;membrane-bounded organelle;membrane-bounded vesicle;nuclear part;nucleoplasm;nucleus;organelle;organelle part;vesicle	Cysteine and methionine metabolism;Glycine, serine and threonine metabolism;Nitrogen metabolism;Selenocompound metabolism	+	Myotubes_Fam134bKO_Myotubes_Scramble			+	Myotubes_Fam134bKO_Myoblasts_Fam134bKO	+	Myotubes_Scramble_Myoblasts_Scramble	10	10	10	35.9	35.9	35.9	43.567	0	40.014	2417100000	48	6.39713	0	+	2.24807	0.0163607	0.728112	+	4.20594	0.815598	0.308289	-0.721497
27.0219	26.9812	27.7472	27.5546	24.4446	25.6454	26.8362	26.1676	29.656	29.6152	30.0461	29.8155	29.399	28.9965	28.79	30.1897	cellular aromatic compound metabolic process;cellular metabolic process;cellular nitrogen compound metabolic process;cellular process;heterocycle metabolic process;metabolic process;nitrogen compound metabolic process;nucleobase metabolic process;nucleobase-containing compound metabolic process;nucleobase-containing small molecule metabolic process;nucleoside phosphate metabolic process;nucleotid…	binding;catalytic activity;cation binding;GMP reductase activity;ion binding;metal ion binding;oxidoreductase activity;oxidoreductase activity, acting on NADH or NADPH;oxidoreductase activity, acting on NADH or NADPH, nitrogenous group as acceptor		Purine metabolism					+	Myotubes_Fam134bKO_Myoblasts_Fam134bKO	+	Myotubes_Scramble_Myoblasts_Scramble	11	10	10	47.8	44.9	44.9	37.482	0	91.978	4011400000	61	5.4764	8.54701e-06	+	0.64987	0.297945	-0.439429		-1.3559	1.54737	0.107349	-1.55278
27.6176	27.5368	27.5963	27.965	27.6966	26.9664	27.4045	27.3486	30.5931	30.6009	30.6906	30.4881	30.7405	30.6795	31.2959	30.9624	actin cytoskeleton organization;actin filament-based process;actomyosin structure organization;anatomical structure development;anatomical structure formation involved in morphogenesis;biological regulation;biosynthetic process;cardiac myofibril assembly;cellular biosynthetic process;cellular component assembly;cellular component assembly at cellular level;cellular component assembly involved in …	enzyme activator activity;enzyme regulator activity;GTPase activator activity;GTPase regulator activity;nucleoside-triphosphatase regulator activity	cell part;contractile fiber part;cytoplasm;cytoplasmic part;intracellular part;organelle part;Z disc						+	Myotubes_Fam134bKO_Myoblasts_Fam134bKO	+	Myotubes_Scramble_Myoblasts_Scramble	15	15	15	43.6	43.6	43.6	41.008	0	246.74	8079100000	147	10.5162	0	+	1.18091	0.105357	0.326399		2.24458	0.925348	0.263764	-0.324917
30.3338	30.4615	30.3805	30.1782	30.3634	30.3079	30.3811	30.0652	33.9463	33.8514	33.6591	33.8125	33.9413	34.118	33.3868	33.9044	response to chemical stimulus;response to hypoxia;response to oxygen levels;response to stimulus;response to stress	binding;carboxylic acid binding;catalytic activity;cation binding;ion binding;iron ion binding;L-ascorbic acid binding;metal ion binding;oxidoreductase activity;oxidoreductase activity, acting on paired donors, with incorporation or reduction of molecular oxygen;oxidoreductase activity, acting on paired donors, with incorporation or reduction of molecular oxygen, 2-oxoglutarate as one donor, and …	cell part;cytoplasmic part;endoplasmic reticulum;endoplasmic reticulum membrane;endoplasmic reticulum part;extracellular membrane-bounded organelle;extracellular organelle;extracellular region part;extracellular vesicular exosome;intracellular membrane-bounded organelle;intracellular organelle;intracellular organelle part;intracellular part;membrane;membrane part;membrane-bounded organelle;membra…	Lysine degradation					+	Myotubes_Fam134bKO_Myoblasts_Fam134bKO	+	Myotubes_Scramble_Myoblasts_Scramble	46	46	46	61.6	61.6	61.6	86.9	0	303.52	65534000000	758	11.8271	0	+	0.0419625	0.939915	0.0203085		0.120661	0.256537	0.74367	-0.059094
27.9345	28.0279	28.1605	27.5789	27.8822	27.4642	28.2432	26.6179	30.386	30.1582	30.5065	30.3673	31.1921	31.0526	30.9664	31.1564	amine biosynthetic process;amine metabolic process;biological regulation;biosynthetic process;carboxylic acid biosynthetic process;carboxylic acid metabolic process;cellular amine metabolic process;cellular amino acid biosynthetic process;cellular amino acid metabolic process;cellular biosynthetic process;cellular chemical homeostasis;cellular homeostasis;cellular ion homeostasis;cellular ketone …	binding;catalytic activity;identical protein binding;oxidoreductase activity;oxidoreductase activity, acting on the CH-NH group of donors;oxidoreductase activity, acting on the CH-NH group of donors, NAD or NADP as acceptor;protein binding;pyrroline-5-carboxylate reductase activity	cell part;cytoplasmic part;intracellular membrane-bounded organelle;intracellular organelle;intracellular part;membrane-bounded organelle;mitochondrion;organelle	Arginine and proline metabolism	+	Myotubes_Fam134bKO_Myotubes_Scramble			+	Myotubes_Fam134bKO_Myoblasts_Fam134bKO	+	Myotubes_Scramble_Myoblasts_Scramble	16	13	13	74.8	63.8	63.8	32.373	0	92.832	7549100000	144	7.61652	0	+	3.78605	0.00264935	0.737374	+	8.31915	0.4522	0.55777	-0.373551
26.1327	23.5232	25.2916	23.5491	24.6748	25.4059	24.5723	23.657	27.1173	28.2566	27.2362	27.6583	28.1817	27.5941	28.7687	27.8295	aging;apoptosis;biological regulation;cell aging;cell death;cellular process;death;developmental process;negative regulation of biological process;negative regulation of biosynthetic process;negative regulation of catalytic activity;negative regulation of cellular biosynthetic process;negative regulation of cellular macromolecule biosynthetic process;negative regulation of cellular metabolic proc…	binding;nucleic acid binding;RNA binding	cell part;cytoplasm;cytoplasmic part;cytosol;intracellular membrane-bounded organelle;intracellular organelle;intracellular organelle part;intracellular part;membrane-bounded organelle;nuclear part;nucleoplasm;nucleus;organelle;organelle part						+	Myotubes_Fam134bKO_Myoblasts_Fam134bKO	+	Myotubes_Scramble_Myoblasts_Scramble	5	5	5	19.8	19.8	19.8	51.702	0	76.468	899360000	23	4.29823	4.10397e-05	+	0.705816	0.267236	0.526371		1.45138	NaN	1	0
30.8912	30.9156	30.8916	30.5992	30.298	30.1592	30.3649	29.8583	33.7837	33.7266	33.894	33.5878	33.5564	33.6653	33.6826	33.7434	4-hydroxyproline metabolic process;amine metabolic process;apoptosis;apoptosis in response to endoplasmic reticulum stress;biological regulation;brown fat cell differentiation;calcium ion homeostasis;calcium ion transport;calcium ion transport into cytosol;carboxylic acid metabolic process;cation homeostasis;cation transport;cell death;cell differentiation;cell redox homeostasis;cellular amine me…	catalytic activity;disulfide oxidoreductase activity;intramolecular oxidoreductase activity;intramolecular oxidoreductase activity, interconverting keto- and enol-groups;intramolecular oxidoreductase activity, transposing S-S bonds;isomerase activity;oxidoreductase activity;oxidoreductase activity, acting on a sulfur group of donors;oxidoreductase activity, acting on a sulfur group of donors, dis…	cell part;cytoplasmic part;endoplasmic reticulum;endoplasmic reticulum part;integral to endoplasmic reticulum membrane;integral to membrane;integral to organelle membrane;intracellular membrane-bounded organelle;intracellular organelle;intracellular organelle part;intracellular part;intrinsic to endoplasmic reticulum membrane;intrinsic to membrane;intrinsic to organelle membrane;membrane;membrane…	Protein processing in endoplasmic reticulum;Vibrio cholerae infection			+	Myoblasts_Fam134bKO_Myoblasts_Scramble	+	Myotubes_Fam134bKO_Myoblasts_Fam134bKO	+	Myotubes_Scramble_Myoblasts_Scramble	31	31	29	71.8	71.8	67	54.084	0	323.31	61803000000	558	12.5491	0	+	0.533204	0.381279	-0.0860882		-1.15251	2.5387	0.0272941	-0.6543
25.4792	24.4919	26.6938	24.7071	27.6294	25.8147	27.9721	26.3248	32.1637	31.7519	32.4697	32.3117	30.1799	29.7407	30.7326	30.9807	biological regulation;multicellular organismal process;muscle contraction;muscle system process;positive regulation of biological process;positive regulation of biosynthetic process;positive regulation of cellular biosynthetic process;positive regulation of cellular metabolic process;positive regulation of cellular process;positive regulation of gene expression;positive regulation of macromolecul…	binding;cation binding;cytoskeletal protein binding;ion binding;metal ion binding;protein binding;troponin T binding	cell part;contractile fiber part;cytoplasmic part;cytoskeletal part;intracellular membrane-bounded organelle;intracellular organelle;intracellular organelle part;intracellular part;macromolecular complex;membrane-bounded organelle;nucleus;organelle;organelle part;protein complex;troponin complex		+	Myotubes_Fam134bKO_Myotubes_Scramble			+	Myotubes_Fam134bKO_Myoblasts_Fam134bKO	+	Myotubes_Scramble_Myoblasts_Scramble	12	12	11	46.7	46.7	46.7	21.357	0	72.37	16874000000	179	6.91692	0	+	2.83915	0.00683922	-1.76578	+	-5.54838	1.16795	0.182129	1.59225
24.2733	24.0199	24.5487	25.8262	23.4438	24.0249	23.3269	24.5054	26.3204	26.7689	26.9249	26.6828	27.794	27.4814	26.5068	27.322									+	Myotubes_Fam134bKO_Myoblasts_Fam134bKO	+	Myotubes_Scramble_Myoblasts_Scramble	3	3	3	14.2	14.2	14.2	34.44	0	13.536	394660000	10	5.31616	7.95229e-06	+	1.02603	0.141758	0.601784		1.98642	NaN	1	0
23.9112	23.5057	25.1212	23.5241	23.2029	22.9519	25.638	23.5058	25.841	26.4059	26.1585	26.4697	27.2889	26.8504	27.7262	27.1039	anatomical structure homeostasis;anatomical structure morphogenesis;biological regulation;cell part morphogenesis;cellular component morphogenesis;cellular component organization;cellular component organization at cellular level;cellular component organization or biogenesis;cellular component organization or biogenesis at cellular level;cellular developmental process;cellular homeostasis;cellular…	binding;catalytic activity;hydrolase activity;hydrolase activity, acting on ester bonds;inositol or phosphatidylinositol phosphatase activity;intermediate filament binding;lipid binding;lipid phosphatase activity;phosphatase activity;phosphatidylinositol binding;phosphatidylinositol bisphosphate phosphatase activity;phosphatidylinositol monophosphate phosphatase activity;phosphatidylinositol-3,5-…	cell part;cell projection;contractile fiber part;cytoplasm;cytoplasmic part;endosome;extracellular membrane-bounded organelle;extracellular organelle;extracellular region part;extracellular vesicular exosome;filopodium;I band;intracellular membrane-bounded organelle;intracellular organelle;intracellular part;late endosome;membrane;membrane-bounded organelle;membrane-bounded vesicle;organelle;orga…		+	Myotubes_Fam134bKO_Myotubes_Scramble			+	Myotubes_Fam134bKO_Myoblasts_Fam134bKO	+	Myotubes_Scramble_Myoblasts_Scramble	4	3	3	13.3	11.7	11.7	65.962	0	15.459	517690000	17	4.18097	4.73684e-05	+	2.33403	0.0139157	1.0236	+	4.38677	NaN	1	0
24.8356	25.6626	25.1807	25.1982	26.0174	23.6518	25.4109	23.9668	28.082	29.1054	28.0328	29.3375	27.6859	28.5721	27.805	28.581	behavior;biological regulation;carbohydrate catabolic process;carbohydrate metabolic process;catabolic process;cellular catabolic process;cellular lipid catabolic process;cellular lipid metabolic process;cellular metabolic process;cellular process;ceramide metabolic process;cognition;ganglioside catabolic process;ganglioside metabolic process;glycolipid catabolic process;glycolipid metabolic proc…	beta-N-acetylgalactosaminidase activity;beta-N-acetylhexosaminidase activity;catalytic activity;enzyme activator activity;enzyme regulator activity;hexosaminidase activity;hydrolase activity;hydrolase activity, acting on glycosyl bonds;hydrolase activity, hydrolyzing O-glycosyl compounds;lipase activator activity;lipid transporter activity;phospholipase activator activity;substrate-specific trans…	apical cortex;cell cortex part;cell part;cytoplasmic part;extracellular membrane-bounded organelle;extracellular organelle;extracellular region part;extracellular vesicular exosome;hydrogen:potassium-exchanging ATPase complex;internal side of plasma membrane;intracellular membrane-bounded organelle;intracellular organelle;intracellular part;lysosome;lytic vacuole;macromolecular complex;membrane p…	Lysosome					+	Myotubes_Fam134bKO_Myoblasts_Fam134bKO	+	Myotubes_Scramble_Myoblasts_Scramble	3	3	3	25.4	25.4	25.4	20.824	0	9.0374	1659500000	28	5.14275	7.38689e-06	+	0.531168	0.382421	-0.478433		-1.1489	0.328818	0.672799	-0.457578
26.0337	25.6869	25.5419	25.9572	26.3198	26.7193	25.37	24.5267	27.2639	27.8911	27.2626	27.7706	29.0773	28.9111	29.684	28.6736	acylglycerol metabolic process;aging;amine metabolic process;anatomical structure development;anatomical structure formation involved in morphogenesis;anatomical structure morphogenesis;angiogenesis;angiogenesis involved in wound healing;apoptosis;biological regulation;blood vessel endothelial cell migration;carboxylic acid metabolic process;catabolic process;cell death;cell development;cell diff…	amine binding;amino acid binding;antioxidant activity;binding;carboxylic acid binding;catalytic activity;glutathione binding;glutathione peroxidase activity;modified amino acid binding;oxidoreductase activity;oxidoreductase activity, acting on paired donors, with incorporation or reduction of molecular oxygen;oxidoreductase activity, acting on peroxide as acceptor;peptide binding;peroxidase activ…	cell part;cytoplasm;cytoplasmic part;extracellular membrane-bounded organelle;extracellular organelle;extracellular region part;extracellular vesicular exosome;intracellular membrane-bounded organelle;intracellular organelle;intracellular part;membrane-bounded organelle;membrane-bounded vesicle;mitochondrion;nucleus;organelle;vesicle	Arachidonic acid metabolism;Glutathione metabolism	+	Myotubes_Fam134bKO_Myotubes_Scramble			+	Myotubes_Fam134bKO_Myoblasts_Fam134bKO	+	Myotubes_Scramble_Myoblasts_Scramble	6	6	6	45.8	45.8	45.8	22.329	0	14.992	1419800000	34	5.21388	7.6118e-06	+	2.88368	0.00598361	1.53947	+	5.65985	0.0491867	0.950915	-0.070941
27.5582	27.4241	27.3957	27.1215	26.8502	27.4675	27.597	24.9972	30.6693	30.5735	30.7351	30.4189	29.8127	29.9921	30.0525	30.3698	anatomical structure development;biological regulation;cellular component organization;cellular component organization at cellular level;cellular component organization or biogenesis;cellular component organization or biogenesis at cellular level;cellular process;cytoskeleton organization;developmental process;muscle tissue development;organelle organization;positive regulation of biological proc…	actin binding;actin filament binding;binding;cytoskeletal protein binding;protein binding	actin cytoskeleton;adherens junction;anchoring junction;cell division site part;cell junction;cell part;cell projection;cell-substrate adherens junction;cell-substrate junction;cleavage furrow;contractile fiber part;costamere;cytoplasm;cytoplasmic part;cytoskeletal part;cytoskeleton;focal adhesion;intracellular membrane-bounded organelle;intracellular non-membrane-bounded organelle;intracellular …		+	Myotubes_Fam134bKO_Myotubes_Scramble			+	Myotubes_Fam134bKO_Myoblasts_Fam134bKO	+	Myotubes_Scramble_Myoblasts_Scramble	49	49	49	33.2	33.2	33.2	230.42	0	142.96	6455900000	154	5.69781	9.23788e-06	+	2.15818	0.0184741	-0.542423	+	-4.02145	0.485236	0.529977	-0.64687
26.8646	26.9164	27.0467	26.6505	27.0373	26.6424	26.8765	26.0419	30.0873	30.7756	30.6453	30.7989	30.4564	29.5243	28.8093	31.0852	cellular macromolecule metabolic process;cellular metabolic process;cellular nitrogen compound metabolic process;cellular process;cellular protein metabolic process;cellular response to stimulus;cellular response to stress;heterocycle metabolic process;macromolecule metabolic process;macromolecule modification;metabolic process;nitrogen compound metabolic process;nucleobase-containing compound me…	catalytic activity;deacetylase activity;hydrolase activity;hydrolase activity, acting on glycosyl bonds	cell part;cytoplasmic part;intracellular membrane-bounded organelle;intracellular organelle;intracellular part;membrane-bounded organelle;mitochondrion;nucleus;organelle						+	Myotubes_Fam134bKO_Myoblasts_Fam134bKO	+	Myotubes_Scramble_Myoblasts_Scramble	13	13	13	52	52	52	35.294	0	73.585	5958700000	72	6.33165	0	+	0.531242	0.382432	-0.607961		-1.14903	0.417999	0.587663	-0.220006
27.8678	27.9422	28.4712	28.5151	28.5937	28.5656	25.438	23.6387	29.8656	30.0642	29.1887	29.7859	29.7689	29.7141	29.9241	30.025	biological regulation;cell differentiation;cellular developmental process;cellular hormone metabolic process;cellular lipid metabolic process;cellular metabolic process;cellular process;developmental process;diterpenoid metabolic process;fat-soluble vitamin metabolic process;hormone metabolic process;isoprenoid metabolic process;lipid metabolic process;metabolic process;osteoblast differentiation…	alcohol dehydrogenase (NADP+) activity;aldo-keto reductase (NADP) activity;catalytic activity;oxidoreductase activity;oxidoreductase activity, acting on CH-OH group of donors;oxidoreductase activity, acting on the CH-OH group of donors, NAD or NADP as acceptor	cell part;cytoplasmic part;endoplasmic reticulum;intracellular membrane-bounded organelle;intracellular organelle;intracellular organelle part;intracellular part;lysosomal membrane;membrane;membrane-bounded organelle;mitochondrion;nucleus;organelle;organelle membrane;organelle part;vacuolar membrane;vacuolar part						+	Myotubes_Fam134bKO_Myoblasts_Fam134bKO	+	Myotubes_Scramble_Myoblasts_Scramble	13	13	13	53.9	53.9	53.9	36.365	0	54.012	5669200000	46	2.03949	0.00167742	+	0.270065	0.628874	0.131895		0.654673	0.633688	0.417477	-1.64007
23.8524	25.8367	23.5909	23.992	23.7991	23.6444	22.7527	24.2544	26.8589	27.1841	27.2278	27.548	26.873	26.6192	26.8165	27.3									+	Myotubes_Fam134bKO_Myoblasts_Fam134bKO	+	Myotubes_Scramble_Myoblasts_Scramble	9	4	4	31.2	12	12	44.534	0	5.8826	512330000	15	5.32007	7.9602e-06	+	0.737385	0.25141	-0.302518		-1.50484	NaN	1	0
26.9719	25.8909	26.8187	27.1477	24.8597	27.6499	24.3339	24.4428	29.1881	28.5431	28.9784	28.9492	28.4749	28.8235	28.499	28.5414		14-3-3 protein binding;actin binding;actinin binding;alpha-actinin binding;binding;cytoskeletal protein binding;muscle alpha-actinin binding;protein binding	actin cytoskeleton;adherens junction;anchoring junction;cell junction;cell part;cell-substrate adherens junction;cell-substrate junction;contractile fiber part;cytoplasmic part;cytoskeleton;focal adhesion;intracellular membrane-bounded organelle;intracellular non-membrane-bounded organelle;intracellular organelle;intracellular part;membrane-bounded organelle;non-membrane-bounded organelle;nucleus…						+	Myotubes_Fam134bKO_Myoblasts_Fam134bKO	+	Myotubes_Scramble_Myoblasts_Scramble	7	7	7	9.7	9.7	9.7	129.63	0	20.47	2300000000	57	3.73756	8.53453e-05	+	1.09429	0.125881	-0.330023		-2.09995	0.832033	0.302057	-1.38575
31.3594	31.3569	31.481	31.3536	31.0212	31.0052	31.0315	30.8619	33.4501	33.4378	33.4526	33.4402	34.2054	34.0854	34.1975	34.3704	10-formyltetrahydrofolate catabolic process;10-formyltetrahydrofolate metabolic process;aromatic compound catabolic process;biosynthetic process;catabolic process;cellular aromatic compound metabolic process;cellular catabolic process;cellular metabolic process;cellular nitrogen compound catabolic process;cellular nitrogen compound metabolic process;cellular process;coenzyme catabolic process;coe…	aldehyde dehydrogenase (NAD) activity;catalytic activity;formyltetrahydrofolate dehydrogenase activity;hydroxymethyl-, formyl- and related transferase activity;methyltransferase activity;oxidoreductase activity;oxidoreductase activity, acting on the aldehyde or oxo group of donors;oxidoreductase activity, acting on the aldehyde or oxo group of donors, NAD or NADP as acceptor;oxidoreductase activi…	cell part;cytoplasmic part;extracellular membrane-bounded organelle;extracellular organelle;extracellular region part;extracellular vesicular exosome;intracellular membrane-bounded organelle;intracellular organelle;intracellular part;membrane-bounded organelle;membrane-bounded vesicle;mitochondrion;organelle;vesicle	One carbon pool by folate	+	Myotubes_Fam134bKO_Myotubes_Scramble	+	Myoblasts_Fam134bKO_Myoblasts_Scramble	+	Myotubes_Fam134bKO_Myoblasts_Fam134bKO	+	Myotubes_Scramble_Myoblasts_Scramble	62	62	57	75.7	75.7	72.5	101.59	0	323.31	75010000000	995	15.2149	0	+	4.9112	0.004	0.7695	+	13.088	3.71552	0.00470588	-0.407782
29.1589	29.1098	29.0208	28.9731	28.7888	28.9693	29.084	29.1296	31.6357	31.6641	31.5854	31.7914	32.097	32.1273	32.2067	32.3312	bile acid biosynthetic process;bile acid metabolic process;biosynthetic process;carboxylic acid biosynthetic process;carboxylic acid metabolic process;catabolic process;cellular biosynthetic process;cellular catabolic process;cellular ketone metabolic process;cellular lipid catabolic process;cellular lipid metabolic process;cellular metabolic process;cellular process;fatty acid metabolic process;…	alpha-methylacyl-CoA racemase activity;binding;catalytic activity;isomerase activity;protein binding;racemase and epimerase activity;receptor binding	cell part;cytoplasm;cytoplasmic part;intracellular membrane-bounded organelle;intracellular organelle;intracellular part;membrane-bounded organelle;microbody;mitochondrion;organelle;peroxisome	Peroxisome;Primary bile acid biosynthesis	+	Myotubes_Fam134bKO_Myotubes_Scramble			+	Myotubes_Fam134bKO_Myoblasts_Fam134bKO	+	Myotubes_Scramble_Myoblasts_Scramble	22	22	22	69.6	69.6	69.6	41.704	0	193.97	17621000000	255	13.7573	0	+	3.58074	0.0023619	0.521402	+	7.63936	0.362227	0.643228	-0.0727229
24.9496	24.8194	24.7307	24.8649	23.885	22.7822	24.1957	24.8885	26.7529	27.0922	27.4117	26.9638	26.6882	26.7062	27.2333	27.8053	carbohydrate catabolic process;carbohydrate metabolic process;catabolic process;lipid catabolic process;lipid metabolic process;metabolic process;oligosaccharide catabolic process;oligosaccharide metabolic process;primary metabolic process	alpha-sialidase activity;catalytic activity;exo-alpha-sialidase activity;hydrolase activity;hydrolase activity, acting on glycosyl bonds;hydrolase activity, hydrolyzing O-glycosyl compounds	cell junction;cell part;cytoplasmic membrane-bounded vesicle;cytoplasmic part;cytoplasmic vesicle;extracellular membrane-bounded organelle;extracellular organelle;extracellular region part;extracellular vesicular exosome;intracellular membrane-bounded organelle;intracellular organelle;intracellular organelle lumen;intracellular organelle part;intracellular part;lysosomal lumen;lysosomal membrane;…	Lysosome;Other glycan degradation;Sphingolipid metabolism					+	Myotubes_Fam134bKO_Myoblasts_Fam134bKO	+	Myotubes_Scramble_Myoblasts_Scramble	5	5	5	20.8	20.8	20.8	44.591	0	3.6847	647580000	19	5.55351	8.75274e-06	+	0.0632231	0.905868	0.0531206		0.178076	1.06335	0.214127	-0.903333
30.0788	30.0935	29.9201	29.8851	29.1181	29.2288	29.5886	29.3725	32.5232	32.4214	32.573	32.4707	32.3811	32.4178	32.5209	32.4906	biological regulation;cell activation;cellular component organization;cellular component organization or biogenesis;cellular membrane organization;cellular process;cellular response to chemical stimulus;cellular response to hypoxia;cellular response to oxygen levels;cellular response to stimulus;cellular response to stress;DNA damage response, signal transduction by p53 class mediator;immune syst…	binding;cadherin binding;cell adhesion molecule binding;cytoskeletal protein binding;enzyme binding;gamma-tubulin binding;GTPase binding;microtubule binding;protein binding;Rab GTPase binding;Ras GTPase binding;small GTPase binding;tubulin binding	adherens junction;anchoring junction;cell junction;cell part;cell-cell adherens junction;cell-cell junction;centrosome;cytoplasm;cytoplasmic part;cytoskeletal part;cytoskeleton;cytosol;endosomal part;endosome membrane;extracellular membrane-bounded organelle;extracellular organelle;extracellular region part;extracellular vesicular exosome;intracellular membrane-bounded organelle;intracellular non…				+	Myoblasts_Fam134bKO_Myoblasts_Scramble	+	Myotubes_Fam134bKO_Myoblasts_Fam134bKO	+	Myotubes_Scramble_Myoblasts_Scramble	18	18	17	64	64	63.7	43.008	0	323.31	33437000000	457	13.0441	0	+	0.43182	0.46493	-0.0444956		-0.96897	2.94377	0.0183582	-0.667363
23.8909	25.8762	25.9419	26.8775	26.8007	27.4875	26.6239	25.6887	29.7862	29.5598	28.9356	29.5956	29.8044	29.0349	30.0657	30.1327	amine catabolic process;amine metabolic process;branched chain family amino acid catabolic process;branched chain family amino acid metabolic process;brown fat cell differentiation;carboxylic acid catabolic process;carboxylic acid metabolic process;catabolic process;cell differentiation;cellular amine metabolic process;cellular amino acid catabolic process;cellular amino acid metabolic process;ce…	aldehyde dehydrogenase (NAD) activity;catalytic activity;malonate-semialdehyde dehydrogenase (acetylating) activity;methylmalonate-semialdehyde dehydrogenase (acylating) activity;oxidoreductase activity;oxidoreductase activity, acting on the aldehyde or oxo group of donors;oxidoreductase activity, acting on the aldehyde or oxo group of donors, NAD or NADP as acceptor	cell part;cytoplasmic part;extracellular membrane-bounded organelle;extracellular organelle;extracellular region part;extracellular vesicular exosome;intracellular membrane-bounded organelle;intracellular organelle;intracellular organelle part;intracellular part;membrane-bounded organelle;membrane-bounded vesicle;mitochondrion;nuclear part;nucleoplasm;organelle;organelle part;vesicle	Inositol phosphate metabolism;Propanoate metabolism;Valine, leucine and isoleucine degradation					+	Myotubes_Fam134bKO_Myoblasts_Fam134bKO	+	Myotubes_Scramble_Myoblasts_Scramble	13	13	13	40.6	40.6	40.6	57.915	0	57.917	3961300000	65	4.85993	6.68896e-06	+	0.410541	0.485359	0.290142		0.929364	0.661397	0.396572	1.00357
31.2462	31.4944	31.3886	31.3573	31.5949	32.1632	31.7569	32.0548	34.1372	34.5375	34.3704	34.542	34.9585	34.672	35.0744	35.2784	cellular metabolic process;cellular process;metabolic process;one-carbon metabolic process;response to chemical stimulus;response to ethanol;response to organic substance;response to oxidative stress;response to stimulus;response to stress;small molecule metabolic process	binding;carbonate dehydratase activity;carbon-oxygen lyase activity;catalytic activity;cation binding;hydro-lyase activity;ion binding;lyase activity;metal ion binding;nickel ion binding;transition metal ion binding;zinc ion binding	cell part;cytoplasmic part;cytosol;intracellular part	Nitrogen metabolism	+	Myotubes_Fam134bKO_Myotubes_Scramble			+	Myotubes_Fam134bKO_Myoblasts_Fam134bKO	+	Myotubes_Scramble_Myoblasts_Scramble	25	25	25	92.3	92.3	92.3	29.366	0	323.31	120480000000	683	10.7156	0	+	2.03759	0.0214364	0.599044	+	3.78088	1.99575	0.0578108	0.520796
26.7871	26.4923	27.3654	27.0288	25.0735	26.3975	25.5132	25.1033	29.2021	29.2548	29.2152	29.5803	28.3484	27.8406	29.2612	28.8695	actin cytoskeleton organization;actin filament capping;actin filament organization;actin filament-based movement;actin filament-based process;actin nucleation;actin polymerization or depolymerization;anatomical structure formation involved in morphogenesis;axon guidance;barbed-end actin filament capping;biological regulation;cell activation;cellular component assembly;cellular component movement;…	binding;profilin binding;protein binding;protein domain specific binding;SH3 domain binding;WW domain binding	actin cytoskeleton;actin filament bundle;actomyosin;adherens junction;anchoring junction;cell junction;cell part;cell projection;cell-substrate adherens junction;cell-substrate junction;cytoplasm;cytoplasmic part;cytoskeletal part;cytoskeleton;cytosol;filopodium;focal adhesion;intracellular non-membrane-bounded organelle;intracellular organelle;intracellular organelle part;intracellular part;lame…	Regulation of actin cytoskeleton					+	Myotubes_Fam134bKO_Myoblasts_Fam134bKO	+	Myotubes_Scramble_Myoblasts_Scramble	14	14	14	26.7	26.7	26.7	62.24	0	48.967	3045600000	53	6.30989	0	+	1.19988	0.101874	-0.73322		-2.27638	2.08815	0.0504848	-1.39652
24.524	23.5744	25.102	24.2068	23.7784	23.9258	24.4619	25.497	27.4994	27.6087	27.5865	26.4011	27.8707	27.5197	27.009	27.421	anatomical structure development;cardiac muscle tissue development;cell development;cellular component organization;cellular component organization or biogenesis;cellular developmental process;cellular process;circulatory system process;developmental process;heart contraction;heart process;membrane organization;multicellular organismal process;muscle cell development;muscle organ development;musc…		cell part;cytoplasm;cytoskeleton;dystroglycan complex;integral to membrane;integral to plasma membrane;intracellular non-membrane-bounded organelle;intracellular organelle;intracellular part;intrinsic to membrane;intrinsic to plasma membrane;macromolecular complex;membrane;membrane part;non-membrane-bounded organelle;organelle;plasma membrane;plasma membrane part;protein complex;sarcoglycan compl…	Arrhythmogenic right ventricular cardiomyopathy (ARVC);Dilated cardiomyopathy;Hypertrophic cardiomyopathy (HCM);Viral myocarditis					+	Myotubes_Fam134bKO_Myoblasts_Fam134bKO	+	Myotubes_Scramble_Myoblasts_Scramble	5	5	5	17.5	17.5	17.5	32.081	0	16.584	711150000	18	5.28867	7.90514e-06	+	0.211311	0.700225	0.181204		0.530622	NaN	1	0
27.0858	26.8238	26.9628	27.2355	24.6501	27.1287	26.979	24.556	28.3256	28.4263	28.572	28.0363	28.6875	29.0202	28.854	28.7642	biological regulation;cellular process;establishment of localization;establishment of localization in cell;establishment of protein localization;establishment of protein localization in Golgi;establishment of protein localization to organelle;Golgi to plasma membrane protein transport;Golgi to plasma membrane transport;Golgi vesicle transport;intracellular protein transport;intracellular transpor…	binding;enzyme binding;GTPase binding;protein binding	cell part;cytoplasm;cytoplasmic part;extracellular membrane-bounded organelle;extracellular organelle;extracellular region part;extracellular vesicular exosome;Golgi apparatus;Golgi apparatus part;Golgi membrane;intracellular membrane-bounded organelle;intracellular organelle;intracellular organelle part;intracellular part;membrane;membrane-bounded organelle;membrane-bounded vesicle;nuclear part;…		+	Myotubes_Fam134bKO_Myotubes_Scramble			+	Myotubes_Fam134bKO_Myoblasts_Fam134bKO	+	Myotubes_Scramble_Myoblasts_Scramble	27	27	27	13.3	13.3	13.3	257.56	0	25.374	2361800000	74	3.48282	0.000109335	+	1.98105	0.0232378	0.491418		3.67066	0.841193	0.296886	-1.19853
24.7775	23.5668	25.0009	22.8567	23.5799	25.1876	24.2256	23.4056	26.1396	26.5655	26.457	26.3183	26.795	27.0837	27.4134	27.0759	carbohydrate metabolic process;cellular carbohydrate metabolic process;cellular macromolecule metabolic process;cellular metabolic process;cellular process;cellular protein metabolic process;glycosylation;macromolecule glycosylation;macromolecule metabolic process;macromolecule modification;metabolic process;primary metabolic process;protein glycosylation;protein metabolic process;protein modific…	catalytic activity;lactosylceramide alpha-2,3-sialyltransferase activity;sialyltransferase activity;transferase activity;transferase activity, transferring glycosyl groups	cell part;cytoplasmic part;Golgi apparatus part;Golgi membrane;integral to membrane;intracellular organelle part;intracellular part;intrinsic to membrane;membrane;membrane part;organelle membrane;organelle part	Glycosphingolipid biosynthesis - ganglio series	+	Myotubes_Fam134bKO_Myotubes_Scramble			+	Myotubes_Fam134bKO_Myoblasts_Fam134bKO	+	Myotubes_Scramble_Myoblasts_Scramble	4	4	4	13.7	13.7	13.7	44.572	0	5.1151	636360000	13	4.43486	2.90487e-05	+	2.44053	0.0130386	0.721922	+	4.6171	NaN	1	0
23.1805	24.0458	24.0691	24.3588	24.0457	24.7166	27.443	24.9916	28.5894	28.1914	28.3148	27.825	28.1969	28.4439	28.3968	28.0103	biological regulation;calcium ion transport;cation transport;cell cycle process;cellular macromolecule metabolic process;cellular metabolic process;cellular process;cellular protein metabolic process;divalent inorganic cation transport;divalent metal ion transport;establishment of localization;G1/S transition of mitotic cell cycle;ion transport;macromolecule metabolic process;macromolecule modifi…	adenyl nucleotide binding;adenyl ribonucleotide binding;ATP binding;binding;calmodulin binding;calmodulin-dependent protein kinase activity;catalytic activity;glutamate receptor binding;identical protein binding;kinase activity;nucleotide binding;phosphotransferase activity, alcohol group as acceptor;protein binding;protein dimerization activity;protein homodimerization activity;protein kinase ac…	cell junction;cell part;cytoplasmic part;intracellular membrane-bounded organelle;intracellular organelle;intracellular part;membrane;membrane-bounded organelle;mitochondrion;nucleus;organelle;presynaptic membrane;synapse part;synaptic membrane	Calcium signaling pathway;ErbB signaling pathway;Gastric acid secretion;Glioma;GnRH signaling pathway;ko05152;Long-term potentiation;Melanogenesis;Neurotrophin signaling pathway;Olfactory transduction;Oocyte meiosis;Phototransduction - fly;Wnt signaling pathway					+	Myotubes_Fam134bKO_Myoblasts_Fam134bKO	+	Myotubes_Scramble_Myoblasts_Scramble	10	6	6	24.7	14.5	14.5	55.347	0	64.279	2005600000	17	5.0667	7.17489e-06	+	0.0602653	0.91036	0.0318708		0.17022	NaN	1	0
28.1636	28.215	28.0553	28.4184	28.4746	28.6294	28.4906	28.0755	30.6738	30.9801	30.8109	30.7699	31.3948	31.1546	31.5368	31.3194	acute inflammatory response;acute-phase response;alcohol metabolic process;anatomical structure development;anatomical structure morphogenesis;aromatic compound biosynthetic process;benzene-containing compound metabolic process;biological regulation;biosynthetic process;biphenyl catabolic process;biphenyl metabolic process;carbohydrate metabolic process;carboxylic acid metabolic process;catabolic…	binding;carboxylic acid binding;catalytic activity;drug binding;enzyme binding;enzyme inhibitor activity;enzyme regulator activity;fatty acid binding;glucuronosyltransferase activity;identical protein binding;isoprenoid binding;kinase binding;lipid binding;monocarboxylic acid binding;protein binding;protein dimerization activity;protein heterodimerization activity;protein homodimerization activit…	cell part;cytochrome complex;cytoplasmic part;endoplasmic reticulum;endoplasmic reticulum chaperone complex;endoplasmic reticulum membrane;endoplasmic reticulum part;extracellular membrane-bounded organelle;extracellular organelle;extracellular region part;extracellular vesicular exosome;integral to membrane;integral to plasma membrane;intracellular membrane-bounded organelle;intracellular organe…	Ascorbate and aldarate metabolism;Drug metabolism - cytochrome P450;Drug metabolism - other enzymes;Metabolism of xenobiotics by cytochrome P450;Other types of O-glycan biosynthesis;Pentose and glucuronate interconversions;Porphyrin and chlorophyll metabolism;Retinol metabolism;Starch and sucrose metabolism;Steroid hormone biosynthesis	+	Myotubes_Fam134bKO_Myotubes_Scramble			+	Myotubes_Fam134bKO_Myoblasts_Fam134bKO	+	Myotubes_Scramble_Myoblasts_Scramble	15	15	9	35.4	35.4	24.1	60.438	0	269.93	12731000000	216	11.1598	0	+	2.74394	0.00718841	0.542734	+	5.31529	0.702465	0.371525	0.204438
26.1352	25.5455	25.7389	25.9797	24.7558	22.628	26.6113	26.7735	28.7013	28.7706	28.6501	28.6829	28.3687	27.8413	28.2891	28.0012	anatomical structure development;biological regulation;brain development;cell differentiation;cell surface receptor linked signaling pathway;cellular developmental process;cellular process;cellular response to stimulus;developmental process;negative regulation of biological process;negative regulation of cell communication;negative regulation of cell proliferation;negative regulation of cellular …		cell part;cell projection part;centrosome;cytoplasm;cytoplasmic part;cytoskeletal part;extracellular membrane-bounded organelle;extracellular organelle;extracellular region part;extracellular vesicular exosome;Golgi apparatus;growth cone;intracellular membrane-bounded organelle;intracellular non-membrane-bounded organelle;intracellular organelle;intracellular organelle part;intracellular part;mem…		+	Myotubes_Fam134bKO_Myotubes_Scramble			+	Myotubes_Fam134bKO_Myoblasts_Fam134bKO	+	Myotubes_Scramble_Myoblasts_Scramble	8	8	8	36.7	36.7	36.7	40.789	0	40.938	1680300000	31	3.19577	0.000168697	+	2.42372	0.0130955	-0.576136	+	-4.58027	0.278665	0.721697	-0.657668
22.9867	20.9136	24.427	24.5927	23.6702	24.7546	23.0471	24.8402	26.6683	26.4624	26.7535	26.7927	27.1484	26.9825	26.8863	26.9509	acetyl-CoA biosynthetic process;acetyl-CoA metabolic process;biological regulation;biosynthetic process;carboxylic acid biosynthetic process;carboxylic acid metabolic process;cellular biosynthetic process;cellular ketone metabolic process;cellular lipid metabolic process;cellular metabolic process;cellular process;coenzyme biosynthetic process;coenzyme metabolic process;cofactor biosynthetic proc…	binding;carbon-carbon lyase activity;carboxy-lyase activity;catalytic activity;lyase activity;malonyl-CoA decarboxylase activity;protein binding;receptor binding	cell part;cytoplasm;cytoplasmic part;cytosol;intracellular membrane-bounded organelle;intracellular organelle;intracellular organelle lumen;intracellular organelle part;intracellular part;membrane-bounded organelle;membrane-enclosed lumen;microbody;microbody lumen;microbody part;mitochondrial matrix;mitochondrial part;mitochondrion;organelle;organelle lumen;organelle part;peroxisomal matrix;perox…	beta-Alanine metabolism;Peroxisome;Propanoate metabolism	+	Myotubes_Fam134bKO_Myotubes_Scramble			+	Myotubes_Fam134bKO_Myoblasts_Fam134bKO	+	Myotubes_Scramble_Myoblasts_Scramble	5	5	5	16.1	16.1	16.1	50.766	0	11.127	450610000	14	3.65755	9.40405e-05	+	1.88802	0.0288181	0.322821		3.49266	NaN	1	0
27.5792	27.4576	27.5872	27.3737	23.9964	23.8525	27.5963	26.2031	27.8134	27.6388	27.4745	27.6391	28.4589	28.7375	27.412	28.6957	biological regulation;biosynthetic process;cell differentiation;cellular biosynthetic process;cellular developmental process;cellular metabolic process;cellular nitrogen compound biosynthetic process;cellular nitrogen compound metabolic process;cellular process;cofactor biosynthetic process;cofactor metabolic process;developmental process;erythrocyte differentiation;establishment of localization;…		cell part;cytoplasmic part;integral to membrane;intracellular membrane-bounded organelle;intracellular organelle;intracellular organelle part;intracellular part;intrinsic to membrane;membrane;membrane part;membrane-bounded organelle;mitochondrial inner membrane;mitochondrial membrane;mitochondrial part;mitochondrion;organelle;organelle inner membrane;organelle membrane;organelle part						+	Myotubes_Fam134bKO_Myoblasts_Fam134bKO			3	3	3	50	50	50	11.642	0	18.802	2738900000	34	2.21676	0.00110752	+	1.12434	0.118394	0.684568		2.15002	1.21523	0.170058	-2.08733
23.7961	25.172	24.3046	25.6224	26.9628	24.0816	25.442	26.6123	30.995	30.5311	30.9283	30.607	29.3313	28.4448	28.3507	28.5884	biological adhesion;carbohydrate metabolic process;cell adhesion;cellular process;metabolic process;primary metabolic process	binding;cation binding;ion binding;magnesium ion binding;metal ion binding	actin filament bundle;actomyosin;adherens junction;anchoring junction;cell junction;cell part;cell-cell adherens junction;cell-cell contact zone;cell-cell junction;cell-substrate adherens junction;cell-substrate junction;contractile fiber part;costamere;cytoplasmic part;cytoskeletal part;dystrophin-associated glycoprotein complex;focal adhesion;intercalated disc;internal side of plasma membrane;i…		+	Myotubes_Fam134bKO_Myotubes_Scramble			+	Myotubes_Fam134bKO_Myoblasts_Fam134bKO	+	Myotubes_Scramble_Myoblasts_Scramble	17	17	17	43.2	43.2	43.2	62.219	0	82.987	6279900000	100	6.13481	0	+	3.78504	0.00261538	-2.08658	+	-8.31569	0.653906	0.401645	1.05089
23.7807	23.204	23.8003	25.3602	23.6569	23.2337	25.3518	24.9389	27.8555	27.9788	27.643	27.3912	26.954	27.1893	27.5136	27.135	antigen processing and presentation;antigen processing and presentation of peptide antigen;antigen processing and presentation of peptide antigen via MHC class I;biological regulation;immune response;immune system process;positive regulation of adaptive immune response;positive regulation of adaptive immune response based on somatic recombination of immune receptors built from immunoglobulin supe…	antigen binding;beta-2-microglobulin binding;binding;IgG binding;IgG receptor activity;immunoglobulin binding;immunoglobulin receptor activity;molecular transducer activity;peptide antigen binding;peptide binding;protein binding;protein complex binding;receptor activity;signal transducer activity;signaling receptor activity;transmembrane signaling receptor activity	cell part;integral to membrane;intrinsic to membrane;macromolecular complex;membrane;membrane part;MHC class I protein complex;MHC protein complex;plasma membrane;plasma membrane part;protein complex		+	Myotubes_Fam134bKO_Myotubes_Scramble			+	Myotubes_Fam134bKO_Myoblasts_Fam134bKO	+	Myotubes_Scramble_Myoblasts_Scramble	5	5	5	17.3	17.3	17.3	40.562	0	9.3884	792010000	28	5.08432	7.22022e-06	+	1.6122	0.046705	-0.519141	+	-2.98673	NaN	1	0
24.1162	23.309	27.0316	24.4035	24.1171	24.1087	26.5802	24.0386	27.5168	26.7996	27.5191	26.9969	27.7743	27.17	27.7473	27.6839	anatomical structure development;anatomical structure morphogenesis;appendage development;appendage morphogenesis;biological regulation;cell part morphogenesis;cell projection morphogenesis;cell projection organization;cell surface receptor linked signaling pathway;cellular component assembly;cellular component assembly at cellular level;cellular component morphogenesis;cellular component organiz…	binding;calcium ion binding;cation binding;identical protein binding;ion binding;metal ion binding;protein binding;protein dimerization activity;protein homodimerization activity;receptor binding;receptor tyrosine kinase binding;scaffold protein binding	cell body;cell part;cell projection;cell surface;cytoskeletal part;dendrite;flotillin complex;integral to membrane;intracellular organelle part;intracellular part;intrinsic to membrane;macromolecular complex;membrane;membrane part;neuromuscular junction;neuron projection;neuronal cell body;organelle part;plasma membrane;plasma membrane part;postsynaptic density;protein complex;synapse;synapse par…						+	Myotubes_Fam134bKO_Myoblasts_Fam134bKO	+	Myotubes_Scramble_Myoblasts_Scramble	9	9	9	6.8	6.8	6.8	205.37	0	17.286	1932500000	15	2.65303	0.000440543	+	0.830398	0.208619	0.385797		1.66102	NaN	1	0
25.0657	23.1901	24.4778	25.561	24.5943	25.5882	25.2949	24.378	27.2235	26.2576	27.3994	25.9619	28.0731	27.4543	28.5241	27.2878	biosynthetic process;carboxylic acid biosynthetic process;carboxylic acid catabolic process;carboxylic acid metabolic process;catabolic process;cellular biosynthetic process;cellular catabolic process;cellular ketone metabolic process;cellular lipid metabolic process;cellular metabolic process;cellular process;dicarboxylic acid catabolic process;dicarboxylic acid metabolic process;fatty acid bios…	acid-thiol ligase activity;adenyl nucleotide binding;adenyl ribonucleotide binding;ATP binding;binding;catalytic activity;ligase activity;ligase activity, forming carbon-sulfur bonds;malonyl-CoA synthetase activity;nucleotide binding;purine nucleotide binding;purine ribonucleoside triphosphate binding;purine ribonucleotide binding;ribonucleotide binding	cell part;cytoplasmic part;intracellular membrane-bounded organelle;intracellular organelle;intracellular part;membrane-bounded organelle;mitochondrion;organelle						+	Myotubes_Fam134bKO_Myoblasts_Fam134bKO	+	Myotubes_Scramble_Myoblasts_Scramble	5	5	5	12	12	12	65.076	0	25.91	832440000	20	3.88262	7.06714e-05	+	1.31661	0.0809969	1.12422	+	2.47335	NaN	1	0
23.8122	25.3005	26.1723	23.8345	24.9509	24.4681	25.9208	23.4445	28.3015	27.9763	27.7206	27.4933	28.0457	27.7179	27.3579	27.1239									+	Myotubes_Fam134bKO_Myoblasts_Fam134bKO	+	Myotubes_Scramble_Myoblasts_Scramble	13	13	3	16.3	16.3	5.8	111.79	0	11.162	881960000	25	3.97478	6.32219e-05	+	0.542095	0.374566	-0.311583		-1.16827	NaN	1	0
30.5708	30.4007	30.1858	30.4629	29.4525	29.272	29.7548	29.09	32.0057	31.9921	31.887	32.0144	32.2159	32.2629	32.3573	32.1901	anatomical structure morphogenesis;biological adhesion;biological regulation;blood vessel morphogenesis;cell adhesion;cell migration;cell motility;cell surface receptor linked signaling pathway;cell-cell adhesion;cellular component movement;cellular process;cellular response to stimulus;developmental process;heterotypic cell-cell adhesion;integrin-mediated signaling pathway;locomotion;regulation …	binding;cation binding;ion binding;metal ion binding	adherens junction;alpha7-beta1 integrin complex;anchoring junction;cell junction;cell part;cell-substrate adherens junction;cell-substrate junction;cytoplasm;integrin complex;intracellular part;macromolecular complex;membrane;membrane part;muscle tendon junction;neuromuscular junction;plasma membrane;plasma membrane part;protein complex;receptor complex;sarcolemma;synapse	Arrhythmogenic right ventricular cardiomyopathy (ARVC);Dilated cardiomyopathy;ECM-receptor interaction;Focal adhesion;Hypertrophic cardiomyopathy (HCM);Regulation of actin cytoskeleton	+	Myotubes_Fam134bKO_Myotubes_Scramble	+	Myoblasts_Fam134bKO_Myoblasts_Scramble	+	Myotubes_Fam134bKO_Myoblasts_Fam134bKO	+	Myotubes_Scramble_Myoblasts_Scramble	38	38	0	47.9	47.9	0	124.95	0	245.39	25160000000	416	10.3766	0	+	3.00167	0.00473585	0.281745		5.96318	3.09186	0.0166071	-1.0127
26.1159	26.8006	27.6676	26.566	26.2429	27.2311	26.5287	26.5275	30.0164	30.2035	29.7466	29.9563	29.7456	28.8783	29.4203	29.9054			cell part;cytoplasmic part;intracellular membrane-bounded organelle;intracellular organelle;intracellular organelle part;intracellular part;macromolecular complex;membrane part;membrane-bounded organelle;mitochondrial membrane part;mitochondrial part;mitochondrial respiratory chain complex I;mitochondrion;NADH dehydrogenase complex;nuclear part;nucleoplasm;organelle;organelle part;protein complex…	Alzheimer's disease;Huntington's disease;Oxidative phosphorylation;Parkinson's disease					+	Myotubes_Fam134bKO_Myoblasts_Fam134bKO	+	Myotubes_Scramble_Myoblasts_Scramble	12	12	11	46.2	46.2	41.7	50.498	0	54.874	4502700000	72	6.7154	0	+	1.03996	0.138907	-0.493312		-2.00956	0.152771	0.843816	-0.154966
24.7532	23.3818	23.4332	24.2013	25.721	23.6427	23.5499	24.2431	24.7883	26.8489	27.039	26.1636	27.64	25.6239	27.9726	27.306	alkene biosynthetic process;arachidonic acid metabolite production involved in inflammatory response;biological regulation;biosynthetic process;carboxylic acid biosynthetic process;carboxylic acid metabolic process;cellular alkene metabolic process;cellular biosynthetic process;cellular component assembly;cellular component organization;cellular component organization or biogenesis;cellular keton…	arachidonate 5-lipoxygenase activity;arachidonic acid binding;binding;carboxylic acid binding;catalytic activity;dioxygenase activity;enzyme activator activity;enzyme regulator activity;fatty acid binding;icosanoid binding;icosatetraenoic acid binding;lipid binding;monocarboxylic acid binding;oxidoreductase activity;oxidoreductase activity, acting on single donors with incorporation of molecular …	cell part;cytoplasmic part;cytosol;endoplasmic reticulum;endoplasmic reticulum membrane;endoplasmic reticulum part;envelope;integral to membrane;intracellular membrane-bounded organelle;intracellular organelle;intracellular organelle part;intracellular part;intrinsic to membrane;membrane;membrane part;membrane-bounded organelle;nuclear envelope;nuclear membrane;nuclear part;nucleus;organelle;orga…						+	Myotubes_Fam134bKO_Myoblasts_Fam134bKO	+	Myotubes_Scramble_Myoblasts_Scramble	2	2	2	13	13	13	18.136	0.0010836	2.237	390920000	9	2.94817	0.000236316	+	0.599385	0.330496	0.925647		1.2687	NaN	1	0
27.7081	28.0361	28.0772	27.8982	27.3356	27.9662	27.9628	28.3613	30.2554	29.9856	30.0845	29.6017	31.0289	30.9507	30.4512	30.5675			cell part;extracellular region;membrane		+	Myotubes_Fam134bKO_Myotubes_Scramble			+	Myotubes_Fam134bKO_Myoblasts_Fam134bKO	+	Myotubes_Scramble_Myoblasts_Scramble	8	8	8	46.7	46.7	46.7	26.494	0	60.74	7058400000	128	7.82143	0	+	2.08624	0.0200136	0.767788	+	3.87701	0.0355306	0.967109	-0.0234251
25.4155	25.2275	25.5651	25.3097	25.201	25.2202	23.1515	23.0759	26.7719	26.324	26.5294	26.3755	27.0736	26.771	26.7044	27.4159	anatomical structure development;cellular component organization;cellular component organization at cellular level;cellular component organization or biogenesis;cellular component organization or biogenesis at cellular level;cellular metabolic process;cellular process;dephosphorylation;developmental process;lysosome organization;metabolic process;organelle organization;phosphate-containing compou…	acid phosphatase activity;catalytic activity;hydrolase activity;hydrolase activity, acting on ester bonds;phosphatase activity;phosphoric ester hydrolase activity	cell part;cytoplasmic part;extracellular membrane-bounded organelle;extracellular organelle;extracellular region part;extracellular vesicular exosome;integral to membrane;intracellular membrane-bounded organelle;intracellular organelle;intracellular organelle lumen;intracellular organelle part;intracellular part;intrinsic to membrane;lysosomal lumen;lysosomal membrane;lysosome;lytic vacuole;membr…	Riboflavin metabolism					+	Myotubes_Fam134bKO_Myoblasts_Fam134bKO	+	Myotubes_Scramble_Myoblasts_Scramble	5	5	5	11.3	11.3	11.3	49.486	0.00062863	2.5438	736700000	21	3.70782	8.89383e-05	+	1.37139	0.0723702	0.491002		2.56673	1.03173	0.22246	-1.21728
27.2361	27.5992	27.3583	27.7614	26.3273	26.4519	27.3889	27.5651	30.6343	30.3556	30.5584	30.4831	29.5832	29.7325	30.0038	29.7145	anatomical structure formation involved in morphogenesis;angiogenesis;cell differentiation;cellular developmental process;cellular process;developmental process	aminopeptidase activity;binding;catalytic activity;cation binding;exopeptidase activity;hydrolase activity;ion binding;metal ion binding;metallopeptidase activity;peptidase activity;peptidase activity, acting on L-amino acid peptides;transition metal ion binding;zinc ion binding	cell part;cytoplasmic part;endoplasmic reticulum-Golgi intermediate compartment;external side of plasma membrane;extracellular membrane-bounded organelle;extracellular organelle;extracellular region part;extracellular space;extracellular vesicular exosome;integral to membrane;intracellular membrane-bounded organelle;intracellular organelle;intracellular organelle part;intracellular part;intrinsic…	Glutathione metabolism;Hematopoietic cell lineage;Renin-angiotensin system	+	Myotubes_Fam134bKO_Myotubes_Scramble			+	Myotubes_Fam134bKO_Myoblasts_Fam134bKO	+	Myotubes_Scramble_Myoblasts_Scramble	22	22	22	26.7	26.7	26.7	109.65	0	100.74	6076000000	133	7.90582	0	+	3.38734	0.00257143	-0.749359	+	-7.04223	0.81903	0.305827	-0.555447
23.9038	22.3288	23.6691	25.1736	25.0035	22.7154	26.5842	24.2076	28.5629	28.2055	28.2979	27.9165	27.0536	27.7637	27.7636	27.2091	actin cytoskeleton organization;actin filament capping;actin filament organization;actin filament-based process;actomyosin structure organization;anatomical structure formation involved in morphogenesis;biological regulation;cellular component assembly;cellular component assembly at cellular level;cellular component assembly involved in morphogenesis;cellular component organization;cellular compo…	binding;cytoskeletal protein binding;protein binding;tropomyosin binding	cell part;contractile fiber part;cytoplasmic part;cytoskeletal part;intracellular organelle part;intracellular part;organelle part;striated muscle thin filament		+	Myotubes_Fam134bKO_Myotubes_Scramble			+	Myotubes_Fam134bKO_Myoblasts_Fam134bKO	+	Myotubes_Scramble_Myoblasts_Scramble	7	7	7	24	24	24	62.018	0	57.13	1207000000	30	4.00158	6.12745e-05	+	1.89029	0.0286045	-0.79819	+	-3.49696	NaN	1	0
27.9495	28.3655	28.3226	28.1854	26.3929	27.4668	27.2829	27.2086	30.1851	30.0226	29.8817	30.1467	30.0135	30.059	29.4995	30.0469	biological regulation;calcium ion homeostasis;calcium ion transmembrane transport;calcium ion transport;cation homeostasis;cation transport;cellular calcium ion homeostasis;cellular cation homeostasis;cellular chemical homeostasis;cellular divalent inorganic cation homeostasis;cellular homeostasis;cellular ion homeostasis;cellular metal ion homeostasis;cellular process;cellular response to amine …	active transmembrane transporter activity;adenyl nucleotide binding;adenyl ribonucleotide binding;ATP binding;ATPase activity;ATPase activity, coupled;ATPase activity, coupled to movement of substances;ATPase activity, coupled to transmembrane movement of ions;ATPase activity, coupled to transmembrane movement of ions, phosphorylative mechanism;ATPase activity, coupled to transmembrane movement o…	cell part;contractile fiber part;cytoplasmic part;integral to membrane;integral to plasma membrane;intracellular part;intrinsic to membrane;intrinsic to plasma membrane;macromolecular complex;membrane;membrane part;organelle part;plasma membrane;plasma membrane part;protein complex;sarcolemma;T-tubule;Z disc	Calcium signaling pathway;Pancreatic secretion;Salivary secretion			+	Myoblasts_Fam134bKO_Myoblasts_Scramble	+	Myotubes_Fam134bKO_Myoblasts_Fam134bKO	+	Myotubes_Scramble_Myoblasts_Scramble	37	24	24	35.2	24.2	24.2	128.56	0	75.049	6681600000	125	7.81755	0	+	0.457812	0.440454	-0.154316		-1.01679	2.32732	0.0369429	-1.11797
28.3007	28.0857	28.0106	28.7274	28.3977	28.302	27.2758	29.0282	30.6867	30.2452	30.2518	30.4511	31.1323	31.1092	31.0685	30.9161	acyl-CoA metabolic process;carboxylic acid metabolic process;cellular ketone metabolic process;cellular lipid metabolic process;cellular metabolic process;cellular process;coenzyme metabolic process;cofactor metabolic process;fatty acid metabolic process;lipid metabolic process;metabolic process;monocarboxylic acid metabolic process;organic acid metabolic process;oxoacid metabolic process;primary…	acyl-CoA dehydrogenase activity;binding;catalytic activity;coenzyme binding;cofactor binding;flavin adenine dinucleotide binding;oxidoreductase activity;oxidoreductase activity, acting on the CH-CH group of donors;short-branched-chain-acyl-CoA dehydrogenase activity	cell part;cytoplasmic part;extracellular membrane-bounded organelle;extracellular organelle;extracellular region part;extracellular vesicular exosome;intracellular membrane-bounded organelle;intracellular organelle;intracellular organelle lumen;intracellular organelle part;intracellular part;membrane-bounded organelle;membrane-bounded vesicle;membrane-enclosed lumen;mitochondrial matrix;mitochond…	Fatty acid metabolism;Valine, leucine and isoleucine degradation	+	Myotubes_Fam134bKO_Myotubes_Scramble			+	Myotubes_Fam134bKO_Myoblasts_Fam134bKO	+	Myotubes_Scramble_Myoblasts_Scramble	13	13	13	43.1	43.1	43.1	47.874	0	136.48	8551100000	149	6.28809	0	+	2.87223	0.00654839	0.647818	+	5.63105	0.0260139	0.974763	-0.0301781
23.0605	23.6995	24.482	22.8474	24.7599	24.2506	24.9757	27.5159	26.9365	27.6928	27.5066	24.572	28.1981	28.2052	28.4977	27.7567	alcohol metabolic process;amine metabolic process;anatomical structure formation involved in morphogenesis;anatomical structure morphogenesis;angiogenesis;catabolic process;cellular amine metabolic process;cellular biogenic amine metabolic process;cellular lipid metabolic process;cellular metabolic process;cellular nitrogen compound metabolic process;cellular process;developmental process;ethanol…	carboxylic ester hydrolase activity;catalytic activity;hydrolase activity;hydrolase activity, acting on ester bonds;lipase activity;lysophospholipase activity;phospholipase activity	cell part;cytoplasmic part;endoplasmic reticulum;endoplasmic reticulum membrane;endoplasmic reticulum part;integral to membrane;intracellular membrane-bounded organelle;intracellular organelle;intracellular organelle part;intracellular part;intrinsic to membrane;membrane;membrane part;membrane-bounded organelle;organelle;organelle membrane;organelle part	Glycerophospholipid metabolism					+	Myotubes_Fam134bKO_Myoblasts_Fam134bKO	+	Myotubes_Scramble_Myoblasts_Scramble	7	7	7	8.7	8.7	8.7	145.23	0	31.336	1146300000	11	3.33031	0.000135095	+	1.04699	0.137478	1.48744		2.02124	NaN	1	0
28.1802	28.3003	28.7289	28.5599	28.6744	28.609	28.5957	28.3166	30.5653	30.9166	30.7668	30.5811	31.2443	31.0205	31.4693	31.5861	carboxylic acid metabolic process;cellular ketone metabolic process;cellular lipid metabolic process;cellular metabolic process;cellular process;fatty acid metabolic process;lipid metabolic process;metabolic process;monocarboxylic acid metabolic process;organic acid metabolic process;oxoacid metabolic process;primary metabolic process;small molecule metabolic process	adenyl nucleotide binding;adenyl ribonucleotide binding;ATP binding;binding;catalytic activity;ligase activity;nucleotide binding;purine nucleotide binding;purine ribonucleoside triphosphate binding;purine ribonucleotide binding;ribonucleotide binding	cell part;cytoplasmic part;intracellular membrane-bounded organelle;intracellular organelle;intracellular part;membrane-bounded organelle;mitochondrion;organelle		+	Myotubes_Fam134bKO_Myotubes_Scramble			+	Myotubes_Fam134bKO_Myoblasts_Fam134bKO	+	Myotubes_Scramble_Myoblasts_Scramble	19	19	19	44.2	44.2	44.2	67.95	0	194.44	11064000000	176	9.74936	0	+	2.21542	0.0173647	0.62258	+	4.13841	0.304142	0.694667	0.106621
22.9307	25.0027	24.5588	24.478	25.0979	23.3211	24.1191	24.2543	27.7202	27.6153	27.5477	27.9052	28.1577	24.7717	26.4981	28.468		binding;catalytic activity;cation binding;hydrolase activity;ion binding;metal ion binding	cell part;cytoplasmic part;intracellular membrane-bounded organelle;intracellular organelle;intracellular part;membrane-bounded organelle;mitochondrion;organelle						+	Myotubes_Fam134bKO_Myoblasts_Fam134bKO	+	Myotubes_Scramble_Myoblasts_Scramble	1	1	1	9	9	9	23.252	0	44.06	870330000	19	3.26573	0.000155098	+	0.366217	0.529462	-0.723236		-0.845385	NaN	1	0
25.3461	26.1164	25.5246	23.8819	25.8143	26.6603	23.124	26.5693	27.715	27.8318	28.312	27.9381	28.3063	27.6929	28.8227	28.4486	carboxylic acid catabolic process;carboxylic acid metabolic process;catabolic process;cellular catabolic process;cellular ketone metabolic process;cellular lipid catabolic process;cellular lipid metabolic process;cellular metabolic process;cellular process;fatty acid beta-oxidation;fatty acid beta-oxidation using acyl-CoA oxidase;fatty acid catabolic process;fatty acid metabolic process;fatty aci…	acyl-CoA dehydrogenase activity;acyl-CoA oxidase activity;binding;catalytic activity;coenzyme binding;cofactor binding;flavin adenine dinucleotide binding;oxidoreductase activity;oxidoreductase activity, acting on the CH-CH group of donors;oxidoreductase activity, acting on the CH-CH group of donors, oxygen as acceptor;pristanoyl-CoA oxidase activity;protein binding;receptor binding	cell part;cytoplasmic part;intracellular membrane-bounded organelle;intracellular organelle;intracellular organelle lumen;intracellular organelle part;intracellular part;membrane;membrane-bounded organelle;membrane-enclosed lumen;microbody;microbody lumen;microbody part;mitochondrion;organelle;organelle lumen;organelle part;peroxisomal matrix;peroxisomal part;peroxisome	alpha-Linolenic acid metabolism;Biosynthesis of unsaturated fatty acids;Fatty acid metabolism;Peroxisome;PPAR signaling pathway					+	Myotubes_Fam134bKO_Myoblasts_Fam134bKO	+	Myotubes_Scramble_Myoblasts_Scramble	7	7	7	17.7	17.7	17.7	75.359	0	44.285	1463000000	38	2.93902	0.000239168	+	0.660216	0.292114	0.368393		1.37364	0.127687	0.873516	0.324714
28.5633	28.6903	28.544	28.6772	28.7056	28.8646	28.4077	27.8636	31.1258	31.2283	31.0012	30.9393	31.0166	31.0227	31.7515	31.1509	alcohol metabolic process;biosynthetic process;lipid biosynthetic process;lipid metabolic process;metabolic process;primary metabolic process;small molecule metabolic process;steroid biosynthetic process;steroid metabolic process;sterol biosynthetic process;sterol metabolic process	catalytic activity;cytochrome-b5 reductase activity;oxidoreductase activity;oxidoreductase activity, acting on NADH or NADPH;oxidoreductase activity, acting on NADH or NADPH, heme protein as acceptor	cell part;cytoplasmic part;extracellular membrane-bounded organelle;extracellular organelle;extracellular region part;extracellular vesicular exosome;integral to membrane;intracellular membrane-bounded organelle;intracellular organelle;intracellular part;intrinsic to membrane;membrane;membrane part;membrane-bounded organelle;membrane-bounded vesicle;mitochondrion;organelle;vesicle	Amino sugar and nucleotide sugar metabolism					+	Myotubes_Fam134bKO_Myoblasts_Fam134bKO	+	Myotubes_Scramble_Myoblasts_Scramble	16	16	16	62.3	62.3	62.3	34.134	0	151.8	11397000000	153	8.22424	0	+	0.378176	0.517331	0.161761		0.868256	0.296408	0.703512	-0.158324
30.1188	29.9621	29.6198	29.7015	29.8984	30.1142	29.911	29.6308	32.4119	32.1607	32.4909	32.8514	32.5771	32.8827	32.6725	32.4975	activation of caspase activity;apoptosis;biological regulation;cell death;cellular process;cellular response to chemical stimulus;cellular response to hypoxia;cellular response to oxygen levels;cellular response to stimulus;cellular response to stress;death;neuron apoptosis;neuron death;positive regulation of apoptosis;positive regulation of biological process;positive regulation of caspase activ…		cell part;cytoplasm;cytoplasmic part;extracellular membrane-bounded organelle;extracellular organelle;extracellular region part;extracellular vesicular exosome;integral to membrane;intracellular membrane-bounded organelle;intracellular organelle;intracellular part;intrinsic to membrane;membrane part;membrane-bounded organelle;membrane-bounded vesicle;mitochondrion;nucleus;organelle;vesicle						+	Myotubes_Fam134bKO_Myoblasts_Fam134bKO	+	Myotubes_Scramble_Myoblasts_Scramble	13	13	13	45.8	45.8	45.8	17.725	0	62.313	32901000000	337	9.68924	0	+	0.493489	0.411435	0.17872		1.08153	0.091047	0.908989	0.0380492
32.227	32.2063	32.2941	32.1259	32.0271	32.0137	32.0087	32.0444	34.6877	34.5817	34.5861	34.551	34.7974	34.8632	34.9049	34.5939	4-hydroxyproline metabolic process;amine metabolic process;carboxylic acid metabolic process;cellular amine metabolic process;cellular amino acid metabolic process;cellular component organization;cellular component organization at cellular level;cellular component organization or biogenesis;cellular component organization or biogenesis at cellular level;cellular ketone metabolic process;cellular …	binding;carboxylic acid binding;catalytic activity;cation binding;dioxygenase activity;ion binding;iron ion binding;L-ascorbic acid binding;metal ion binding;oxidoreductase activity;oxidoreductase activity, acting on paired donors, with incorporation or reduction of molecular oxygen;oxidoreductase activity, acting on paired donors, with incorporation or reduction of molecular oxygen, 2-oxoglutara…	cell part;cytoplasmic part;endoplasmic reticulum;endoplasmic reticulum lumen;endoplasmic reticulum part;intracellular membrane-bounded organelle;intracellular organelle;intracellular organelle lumen;intracellular organelle part;intracellular part;macromolecular complex;membrane;membrane-bounded organelle;membrane-enclosed lumen;mitochondrion;organelle;organelle lumen;organelle part;procollagen-pr…	Arginine and proline metabolism			+	Myoblasts_Fam134bKO_Myoblasts_Scramble	+	Myotubes_Fam134bKO_Myoblasts_Fam134bKO	+	Myotubes_Scramble_Myoblasts_Scramble	42	42	3	73.8	73.8	3.2	60.885	0	323.31	145800000000	1174	14.5923	0	+	1.33596	0.0779825	0.188209		2.50626	2.75456	0.0200229	-0.18989
27.8194	27.9742	27.9418	27.5647	27.494	27.3783	28.9565	27.9897	30.8899	31.2478	31.5215	31.6166	30.6795	30.4799	30.9677	30.7498	cellular component assembly;cellular component assembly at cellular level;cellular component organization;cellular component organization at cellular level;cellular component organization or biogenesis;cellular component organization or biogenesis at cellular level;cellular macromolecular complex assembly;cellular macromolecular complex subunit organization;cellular process;chromatin organization…	binding;chromatin binding;chromatin DNA binding;DNA binding;nucleic acid binding;structure-specific DNA binding	actin cytoskeleton;cell part;chromatin;chromosomal part;cytoplasmic part;cytoskeleton;euchromatin;Golgi apparatus;intracellular membrane-bounded organelle;intracellular non-membrane-bounded organelle;intracellular organelle;intracellular organelle part;intracellular part;macromolecular complex;membrane-bounded organelle;non-membrane-bounded organelle;nuclear chromatin;nuclear chromosome part;nucl…		+	Myotubes_Fam134bKO_Myotubes_Scramble			+	Myotubes_Fam134bKO_Myoblasts_Fam134bKO	+	Myotubes_Scramble_Myoblasts_Scramble	7	7	7	28.9	28.9	28.9	20.861	0	22.296	12427000000	153	7.35758	0	+	1.69245	0.0414602	-0.599716	+	-3.13086	0.131419	0.869334	0.129596
25.0365	26.7959	23.1621	24.2117	24.4342	27.2204	23.8468	25.0054	23.7352	25.008	25.244	24.7167	27.6467	27.5283	28.2721	28.0947	ADP biosynthetic process;ADP metabolic process;AMP metabolic process;anatomical structure development;ATP metabolic process;biosynthetic process;brain development;cellular biosynthetic process;cellular metabolic process;cellular nitrogen compound biosynthetic process;cellular nitrogen compound metabolic process;cellular process;developmental process;GTP metabolic process;heterocycle biosynthetic …	adenyl nucleotide binding;adenyl ribonucleotide binding;adenylate kinase activity;ATP binding;binding;catalytic activity;GTP binding;guanyl nucleotide binding;guanyl ribonucleotide binding;kinase activity;nucleobase-containing compound kinase activity;nucleoside diphosphate kinase activity;nucleoside triphosphate adenylate kinase activity;nucleotide binding;nucleotide kinase activity;phosphotrans…	cell part;cytoplasmic part;extracellular membrane-bounded organelle;extracellular organelle;extracellular region part;extracellular vesicular exosome;intracellular membrane-bounded organelle;intracellular organelle;intracellular organelle lumen;intracellular organelle part;intracellular part;membrane-bounded organelle;membrane-bounded vesicle;membrane-enclosed lumen;mitochondrial matrix;mitochond…	Purine metabolism	+	Myotubes_Fam134bKO_Myotubes_Scramble			+	Myotubes_Fam134bKO_Myoblasts_Fam134bKO			4	4	4	33.6	33.6	33.6	25.061	0	9.5966	445390000	14	2.30927	0.000915352	+	3.8477	0.00219718	3.20947	+	8.53312	NaN	1	0
22.507	23.6142	22.8593	23.2425	23.7388	24.735	23.9365	23.9301	27.2759	28.72	28.3453	28.4388	26.5203	26.8175	26.9807	26.93	amine biosynthetic process;amine metabolic process;anatomical structure development;biological regulation;biosynthetic process;carboxylic acid biosynthetic process;carboxylic acid metabolic process;cellular amine metabolic process;cellular amino acid biosynthetic process;cellular amino acid metabolic process;cellular biosynthetic process;cellular component organization;cellular component organiza…	binding;calcium ion binding;catalytic activity;cation binding;estrogen receptor binding;hormone receptor binding;hydrolase activity;hydrolase activity, acting on carbon-nitrogen (but not peptide) bonds;hydrolase activity, acting on carbon-nitrogen (but not peptide) bonds, in linear amidines;ion binding;metal ion binding;nuclear hormone receptor binding;protein binding;protein-arginine deiminase a…	cell part;chromatin;chromosomal part;cytoplasm;extracellular membrane-bounded organelle;extracellular organelle;extracellular region part;extracellular vesicular exosome;intracellular organelle part;intracellular part;membrane-bounded organelle;membrane-bounded vesicle;organelle;organelle part;transcriptionally active chromatin;vesicle		+	Myotubes_Fam134bKO_Myotubes_Scramble			+	Myotubes_Fam134bKO_Myoblasts_Fam134bKO	+	Myotubes_Scramble_Myoblasts_Scramble	3	3	3	6.5	6.5	6.5	76.249	0	62.367	988980000	16	8.13139	0	+	2.22296	0.0169249	-1.38288	+	-4.15395	NaN	1	0
23.6429	24.1348	23.7316	23.6337	24.0815	25.6964	24.939	23.9179	27.4023	27.2397	27.1434	27.545	27.5294	27.5961	27.0529	27.3577	anatomical structure development;biological regulation;biosynthetic process;cell differentiation;cellular biosynthetic process;cellular component organization;cellular component organization at cellular level;cellular component organization or biogenesis;cellular component organization or biogenesis at cellular level;cellular developmental process;cellular macromolecule biosynthetic process;cellu…	binding;catalytic activity;cation binding;DNA binding;histone methyltransferase activity;histone-lysine N-methyltransferase activity;ion binding;lysine N-methyltransferase activity;metal ion binding;methyltransferase activity;N-methyltransferase activity;nucleic acid binding;protein binding transcription factor activity;protein methyltransferase activity;protein-lysine N-methyltransferase activit…	cell part;cytoplasm;intracellular membrane-bounded organelle;intracellular organelle;intracellular part;membrane-bounded organelle;nucleus;organelle						+	Myotubes_Fam134bKO_Myoblasts_Fam134bKO	+	Myotubes_Scramble_Myoblasts_Scramble	8	8	8	23.9	23.9	23.9	54.925	0	59.082	602000000	20	7.00228	0	+	0.128556	0.806358	0.0514264		0.342326	NaN	1	0
28.2288	28.4662	28.5973	28.0232	27.8006	27.7631	27.2919	28.5948	30.182	30.3337	30.161	30.25	30.7461	30.6865	30.4269	30.4495	anatomical structure development;anatomical structure morphogenesis;anion transport;auditory receptor cell development;bicarbonate transport;biological regulation;camera-type eye photoreceptor cell differentiation;cation homeostasis;cation transport;cell death;cell development;cell differentiation;cellular cation homeostasis;cellular chemical homeostasis;cellular developmental process;cellular ho…	active transmembrane transporter activity;anion transmembrane transporter activity;anion:anion antiporter activity;anion:cation symporter activity;antiporter activity;bicarbonate transmembrane transporter activity;cation transmembrane transporter activity;inorganic anion exchanger activity;inorganic anion transmembrane transporter activity;inorganic cation transmembrane transporter activity;ion t…	apical plasma membrane;basolateral plasma membrane;cell part;cell projection;cytoplasm;integral to membrane;integral to plasma membrane;intracellular part;intrinsic to membrane;intrinsic to plasma membrane;membrane;membrane part;microvillus;organelle part;plasma membrane;plasma membrane part;stereocilium		+	Myotubes_Fam134bKO_Myotubes_Scramble			+	Myotubes_Fam134bKO_Myoblasts_Fam134bKO	+	Myotubes_Scramble_Myoblasts_Scramble	17	17	16	22	22	20.7	139.06	0	100.24	7664600000	129	7.32762	0	+	2.06391	0.0208319	0.345571		3.83274	0.771104	0.332473	-0.466295
31.637	31.6086	31.1636	31.2787	31.5197	31.3866	31.4631	31.1536	33.4526	33.4332	33.4639	33.3887	34.0488	34.0178	34.2613	34.0343	amine biosynthetic process;amine metabolic process;biosynthetic process;carboxylic acid biosynthetic process;carboxylic acid metabolic process;cellular amine metabolic process;cellular amino acid biosynthetic process;cellular amino acid metabolic process;cellular biosynthetic process;cellular ketone metabolic process;cellular metabolic process;cellular modified amino acid biosynthetic process;cel…	adenyl nucleotide binding;adenyl ribonucleotide binding;amino acid kinase activity;ATP binding;binding;catalytic activity;coenzyme binding;cofactor binding;glutamate 5-kinase activity;glutamate-5-semialdehyde dehydrogenase activity;kinase activity;NADP binding;nucleotide binding;oxidoreductase activity;oxidoreductase activity, acting on the aldehyde or oxo group of donors;oxidoreductase activity,…	cell part;cytoplasm;cytoplasmic part;intracellular membrane-bounded organelle;intracellular organelle;intracellular organelle part;intracellular part;membrane;membrane-bounded organelle;mitochondrial inner membrane;mitochondrial membrane;mitochondrial part;mitochondrion;organelle;organelle inner membrane;organelle membrane;organelle part	Arginine and proline metabolism	+	Myotubes_Fam134bKO_Myotubes_Scramble			+	Myotubes_Fam134bKO_Myoblasts_Fam134bKO	+	Myotubes_Scramble_Myoblasts_Scramble	48	48	48	67.9	67.9	67.9	87.265	0	323.31	78623000000	1050	10.9929	0	+	4.47496	0.00557143	0.655959	+	11.0031	0.106113	0.894026	-0.0412092
26.5687	26.0299	25.6635	25.7746	25.9419	25.8541	23.3477	26.2905	27.6355	27.3887	27.4672	27.3672	27.7944	28.5455	28.089	27.702	amine metabolic process;amino acid activation;carboxylic acid metabolic process;cellular amine metabolic process;cellular amino acid metabolic process;cellular ketone metabolic process;cellular macromolecule metabolic process;cellular metabolic process;cellular nitrogen compound metabolic process;cellular process;leucyl-tRNA aminoacylation;macromolecule metabolic process;metabolic process;ncRNA m…	adenyl nucleotide binding;adenyl ribonucleotide binding;aminoacyl-tRNA editing activity;aminoacyl-tRNA ligase activity;ATP binding;binding;carboxylic ester hydrolase activity;catalytic activity;hydrolase activity;hydrolase activity, acting on ester bonds;leucine-tRNA ligase activity;ligase activity;ligase activity, forming aminoacyl-tRNA and related compounds;ligase activity, forming carbon-oxyge…	cell part;cytoplasmic part;intracellular membrane-bounded organelle;intracellular organelle;intracellular organelle lumen;intracellular organelle part;intracellular part;membrane-bounded organelle;membrane-enclosed lumen;mitochondrial matrix;mitochondrial part;mitochondrion;organelle;organelle lumen;organelle part	Aminoacyl-tRNA biosynthesis;Valine, leucine and isoleucine biosynthesis					+	Myotubes_Fam134bKO_Myoblasts_Fam134bKO	+	Myotubes_Scramble_Myoblasts_Scramble	9	9	9	13.7	13.7	13.7	101.48	0	11.695	1528400000	35	3.11322	0.000187443	+	1.53494	0.0533447	0.568056	+	2.85009	0.406174	0.600302	-0.650622
23.0364	24.7519	24.1462	24.588	23.3748	22.6075	24.3283	25.4019	25.2582	23.5805	25.0757	24.1963	25.5214	25.8139	27.2733	27.7473	acetate metabolic process;axon ensheathment;axon ensheathment in central nervous system;biological regulation;carboxylic acid metabolic process;cellular ketone metabolic process;cellular metabolic process;cellular process;central nervous system myelination;ensheathment of neurons;metabolic process;monocarboxylic acid metabolic process;myelination;organic acid metabolic process;oxoacid metabolic p…	aminoacylase activity;aspartoacylase activity;binding;catalytic activity;cation binding;hydrolase activity;hydrolase activity, acting on carbon-nitrogen (but not peptide) bonds;hydrolase activity, acting on carbon-nitrogen (but not peptide) bonds, in linear amides;hydrolase activity, acting on ester bonds;ion binding;metal ion binding	cell part;cytoplasm;cytoplasmic part;cytosol;extracellular membrane-bounded organelle;extracellular organelle;extracellular region part;extracellular vesicular exosome;intracellular membrane-bounded organelle;intracellular organelle;intracellular part;membrane-bounded organelle;membrane-bounded vesicle;nucleus;organelle;vesicle	Alanine, aspartate and glutamate metabolism;Histidine metabolism	+	Myotubes_Fam134bKO_Myotubes_Scramble			+	Myotubes_Fam134bKO_Myoblasts_Fam134bKO			5	5	5	21.8	21.8	21.8	35.344	0	5.6913	245580000	10	2.0615	0.00159491	+	1.66165	0.0430206	2.06128	+	3.07526	NaN	1	0
24.3216	26.4053	23.5663	25.3796	25.7005	23.7779	24.6422	23.8853	26.2254	27.3226	26.3639	26.8633	26.9401	26.6252	28.0863	26.9973	anatomical structure development;biological adhesion;biological regulation;cell adhesion;cell differentiation;cell migration;cell motility;cellular component movement;cellular developmental process;cellular process;central nervous system development;developmental process;glial cell migration;heart development;locomotion;organ development;osteoblast differentiation;regulation of biological process…	binding;calcium ion binding;carbohydrate binding;cation binding;enzyme binding;extracellular matrix structural constituent;glycosaminoglycan binding;hyaluronic acid binding;ion binding;metal ion binding;pattern binding;phosphatase binding;polysaccharide binding;protein binding;protein phosphatase binding;structural molecule activity	cell part;extracellular matrix;extracellular region;extracellular region part;extracellular space;intracellular membrane-bounded organelle;intracellular organelle;intracellular part;membrane;membrane-bounded organelle;organelle;proteinaceous extracellular matrix	Cell adhesion molecules (CAMs)					+	Myotubes_Fam134bKO_Myoblasts_Fam134bKO	+	Myotubes_Scramble_Myoblasts_Scramble	6	6	6	3.6	3.6	3.6	262.71	0	7.5779	671240000	17	2.70119	0.000387253	+	0.53506	0.380083	0.468445		1.1558	NaN	1	0
24.8791	25.7279	26.7442	26.5938	25.831	26.3793	26.5772	26.8278	28.8764	28.6167	29.3946	28.4409	29.1565	28.926	28.467	29.6846	cellular macromolecule metabolic process;cellular metabolic process;cellular process;cellular protein metabolic process;dephosphorylation;macromolecule metabolic process;macromolecule modification;metabolic process;peptidyl-threonine dephosphorylation;phosphate-containing compound metabolic process;phosphorus metabolic process;primary metabolic process;protein dephosphorylation;protein metabolic …	[pyruvate dehydrogenase (lipoamide)] phosphatase activity;binding;calcium ion binding;catalytic activity;cation binding;hydrolase activity;hydrolase activity, acting on ester bonds;ion binding;metal ion binding;phosphatase activity;phosphoprotein phosphatase activity;phosphoric ester hydrolase activity;protein serine/threonine phosphatase activity	cell part;cytoplasmic part;intracellular membrane-bounded organelle;intracellular organelle;intracellular organelle lumen;intracellular organelle part;intracellular part;membrane-bounded organelle;membrane-enclosed lumen;mitochondrial matrix;mitochondrial part;mitochondrion;organelle;organelle lumen;organelle part						+	Myotubes_Fam134bKO_Myoblasts_Fam134bKO	+	Myotubes_Scramble_Myoblasts_Scramble	16	16	16	40.2	40.2	40.2	67.615	0	37.164	2588300000	60	5.15073	7.41427e-06	+	0.288027	0.610738	0.226395		0.69134	0.378278	0.628324	0.417594
23.8934	23.8098	25.1612	25.4454	25.5563	26.0912	24.9522	26.6199	27.176	27.1679	28.0348	27.7876	28.2882	28.0778	28.8469	28.4676	biological regulation;posttranscriptional regulation of gene expression;protein destabilization;regulation of biological process;regulation of biological quality;regulation of gene expression;regulation of macromolecule metabolic process;regulation of metabolic process;regulation of protein stability	catalytic activity	cell part;cytoplasm;cytoplasmic part;intracellular membrane-bounded organelle;intracellular organelle;intracellular part;membrane-bounded organelle;mitochondrion;nucleus;organelle		+	Myotubes_Fam134bKO_Myotubes_Scramble			+	Myotubes_Fam134bKO_Myoblasts_Fam134bKO	+	Myotubes_Scramble_Myoblasts_Scramble	2	2	2	20.9	20.9	20.9	22.417	0	29.918	1307800000	22	5.21828	7.62631e-06	+	1.73876	0.0385855	0.878552	+	3.21512	1.16302	0.18229	1.22747
26.1694	25.7876	25.8798	22.8907	25.9357	25.9099	23.5581	25.9451	28.137	28.3336	28.3825	28.0412	26.9738	27.7915	27.9855	28.975	anatomical structure homeostasis;biological regulation;carbohydrate metabolic process;carbohydrate phosphorylation;cellular carbohydrate metabolic process;cellular homeostasis;cellular metabolic process;cellular process;homeostatic process;metabolic process;neuron homeostasis;phosphate-containing compound metabolic process;phosphorus metabolic process;phosphorylation;primary metabolic process;reg…	catalytic activity;kinase activity;phosphotransferase activity, alcohol group as acceptor;transferase activity;transferase activity, transferring phosphorus-containing groups	cell part;cytoplasm;intracellular part						+	Myotubes_Fam134bKO_Myoblasts_Fam134bKO	+	Myotubes_Scramble_Myoblasts_Scramble	8	8	8	23.2	23.2	23.2	60.336	0	59.235	1598700000	30	2.77415	0.000333607	+	0.290886	0.60849	-0.292102		-0.697127	0.056457	0.945076	0.155302
30.5188	30.1484	30.2892	30.085	30.3803	29.691	29.8519	30.1782	32.3705	31.8118	32.1867	31.8637	32.7088	32.5072	32.5867	32.6007	biological regulation;cation homeostasis;chemical homeostasis;homeostatic process;ion homeostasis;iron ion homeostasis;regulation of biological quality	ion transmembrane transporter activity;substrate-specific transmembrane transporter activity;substrate-specific transporter activity;transmembrane transporter activity;transporter activity	cell part;cytoplasmic part;integral to membrane;intracellular membrane-bounded organelle;intracellular organelle;intracellular organelle part;intracellular part;intrinsic to membrane;membrane;membrane part;membrane-bounded organelle;mitochondrial membrane;mitochondrial part;mitochondrion;organelle;organelle membrane;organelle part		+	Myotubes_Fam134bKO_Myotubes_Scramble			+	Myotubes_Fam134bKO_Myoblasts_Fam134bKO	+	Myotubes_Scramble_Myoblasts_Scramble	22	22	20	74.8	74.8	68.8	35.406	0	286.06	28361000000	332	8.58619	0	+	2.09418	0.0200895	0.54267	+	3.89283	0.608086	0.434746	-0.235013
27.1564	27.4664	27.3498	26.6832	26.6424	26.6288	26.9345	26.2022	27.8204	28.4813	28.2103	28.4834	28.9766	28.8267	29.6162	29.2254		catalytic activity;dihydrolipoyllysine-residue (2-methylpropanoyl)transferase activity;transferase activity;transferase activity, transferring acyl groups;transferase activity, transferring acyl groups other than amino-acyl groups	cell part;cytoplasmic part;intracellular membrane-bounded organelle;intracellular non-membrane-bounded organelle;intracellular organelle;intracellular organelle part;intracellular part;membrane-bounded organelle;mitochondrial nucleoid;mitochondrial part;mitochondrion;non-membrane-bounded organelle;nucleoid;organelle;organelle part	Valine, leucine and isoleucine degradation	+	Myotubes_Fam134bKO_Myotubes_Scramble			+	Myotubes_Fam134bKO_Myoblasts_Fam134bKO	+	Myotubes_Scramble_Myoblasts_Scramble	13	13	13	31.7	31.7	31.7	53.246	0	35.998	2739100000	61	6.26264	0	+	2.10604	0.0199229	0.912367	+	3.91648	1.30463	0.155176	-0.561993
30.1801	29.5297	29.6593	29.6468	29.8261	29.5199	29.6189	28.9615	31.7979	32.0599	31.8353	31.844	32.2071	31.4599	32.3491	32.0815	biological regulation;calcium ion homeostasis;calcium ion transport;calcium-mediated signaling;carbohydrate homeostasis;cation homeostasis;cation transport;cellular calcium ion homeostasis;cellular cation homeostasis;cellular chemical homeostasis;cellular component assembly;cellular component organization;cellular component organization or biogenesis;cellular divalent inorganic cation homeostasis…	active transmembrane transporter activity;binding;calcium channel activity;cation channel activity;cation transmembrane transporter activity;channel activity;identical protein binding;ion channel activity;ion transmembrane transporter activity;passive transmembrane transporter activity;protein binding;secondary active transmembrane transporter activity;substrate-specific channel activity;substrat…	calcium channel complex;cation channel complex;cell part;cytoplasmic part;integral to membrane;integral to mitochondrial inner membrane;integral to mitochondrial membrane;integral to organelle membrane;intracellular membrane-bounded organelle;intracellular organelle;intracellular organelle part;intracellular part;intrinsic to membrane;intrinsic to mitochondrial inner membrane;intrinsic to organel…						+	Myotubes_Fam134bKO_Myoblasts_Fam134bKO	+	Myotubes_Scramble_Myoblasts_Scramble	18	18	18	43.4	43.4	43.4	39.681	0	110.31	23855000000	248	7.33647	0	+	0.284635	0.61357	0.140137		0.684455	0.537275	0.488417	-0.272359
23.99	24.2333	25.5244	24.22	23.399	23.2874	24.5666	23.7496	26.1217	26.4688	26.2385	25.7014	26.0405	26.6327	26.3949	26.0691	actin cytoskeleton organization;actin filament-based process;actomyosin structure organization;asymmetric Golgi ribbon formation;biological regulation;cell migration;cell motility;cellular component movement;cellular component organization;cellular component organization at cellular level;cellular component organization or biogenesis;cellular component organization or biogenesis at cellular level…	actin binding;actin filament binding;adenyl nucleotide binding;adenyl ribonucleotide binding;ADP binding;ATP binding;binding;cytoskeletal protein binding;nucleotide binding;protein binding;purine nucleotide binding;purine ribonucleoside triphosphate binding;purine ribonucleotide binding;ribonucleotide binding	actomyosin;cell part;cytoplasmic part;cytoskeletal part;cytoskeleton;Golgi apparatus part;Golgi membrane;intracellular non-membrane-bounded organelle;intracellular organelle;intracellular organelle part;intracellular part;membrane;non-membrane-bounded organelle;organelle;organelle membrane;organelle part;trans-Golgi network						+	Myotubes_Fam134bKO_Myoblasts_Fam134bKO	+	Myotubes_Scramble_Myoblasts_Scramble	3	3	3	12.4	12.4	12.4	54.258	0	11.797	303970000	10	4.69147	9.53895e-06	+	0.296715	0.6014	0.151721		0.708887	NaN	1	0
24.6324	23.6142	24.4212	28.3441	25.7926	26.3251	26.1069	26.3992	31.1028	30.093	30.0947	29.882	28.3953	28.8144	29.0449	28.4775		ankyrin binding;binding;cytoskeletal protein binding;enzyme regulator activity;GTPase regulator activity;guanyl-nucleotide exchange factor activity;nucleoside-triphosphatase regulator activity;protein binding;Ras guanyl-nucleotide exchange factor activity;Rho guanyl-nucleotide exchange factor activity;small GTPase regulator activity;titin binding	cell part;contractile fiber part;cytoplasmic part;cytoskeletal part;intracellular organelle part;intracellular part;macromolecular complex;muscle myosin complex;myosin complex;myosin filament;myosin II complex;organelle part;protein complex;striated muscle myosin thick filament;Z disc		+	Myotubes_Fam134bKO_Myotubes_Scramble			+	Myotubes_Fam134bKO_Myoblasts_Fam134bKO	+	Myotubes_Scramble_Myoblasts_Scramble	48	48	1	14.1	14.1	0.1	815.63	0	82.596	4492700000	123	3.9428	6.98795e-05	+	2.67062	0.00821262	-1.61012	+	-5.14053	0.368666	0.637934	0.902967
29.7169	29.6762	29.7564	29.7579	30.1925	30.2385	29.7618	29.5639	31.6423	32.2483	32.1556	31.7151	32.2978	32.228	33.0871	32.2429	acidic amino acid transport;amine transport;amino acid transport;anion transport;biological regulation;carboxylic acid transport;cellular chemical homeostasis;cellular homeostasis;cellular ion homeostasis;cellular process;chemical homeostasis;establishment of localization;homeostatic process;induction of apoptosis;induction of apoptosis by intracellular signals;induction of apoptosis by oxidative…		cell part;cytoplasmic part;cytoskeleton;endoplasmic reticulum;endoplasmic reticulum membrane;endoplasmic reticulum part;extracellular membrane-bounded organelle;extracellular organelle;extracellular region part;extracellular vesicular exosome;integral to membrane;intracellular membrane-bounded organelle;intracellular non-membrane-bounded organelle;intracellular organelle;intracellular organelle p…						+	Myotubes_Fam134bKO_Myoblasts_Fam134bKO	+	Myotubes_Scramble_Myoblasts_Scramble	10	10	10	32.4	32.4	32.4	21.557	0	308.74	30113000000	288	7.52441	0	+	1.05022	0.136792	0.52363		2.02661	0.605403	0.435856	0.212313
26.4919	22.8151	26.9173	26.7933	23.6886	26.4428	23.8708	26.5818	27.3013	26.8316	27.5142	27.3921	27.5527	27.7048	27.456	27.8978	anatomical structure development;biological regulation;biomineral tissue development;calcium ion homeostasis;cation homeostasis;chemical homeostasis;developmental process;divalent inorganic cation homeostasis;enamel mineralization;homeostatic process;ion homeostasis;metal ion homeostasis;regulation of biological quality;tissue development;tooth mineralization		cell;cell part;cytoplasmic part;extracellular membrane-bounded organelle;extracellular organelle;extracellular region part;extracellular vesicular exosome;Golgi apparatus;intracellular membrane-bounded organelle;intracellular organelle;intracellular part;membrane-bounded organelle;membrane-bounded vesicle;organelle;vesicle						+	Myotubes_Fam134bKO_Myoblasts_Fam134bKO			6	6	5	18.9	18.9	16.6	61.525	0	16.458	1123200000	21	1.31056	0.0106464		1.16146	0.109452	0.39302		2.21202	0.189239	0.807472	-0.608404
29.2292	29.2326	28.9674	29.0532	28.5513	28.9996	29.1433	29.1138	30.904	31.0765	30.9097	31.0935	31.4428	31.4807	31.5166	31.3707	anatomical structure development;biosynthetic process;carbohydrate biosynthetic process;carbohydrate metabolic process;cellular biosynthetic process;cellular carbohydrate biosynthetic process;cellular carbohydrate metabolic process;cellular glucan metabolic process;cellular macromolecule biosynthetic process;cellular macromolecule metabolic process;cellular metabolic process;cellular polysacchari…	binding;carbohydrate binding;catalytic activity;enzyme binding;glucose binding;glucosyltransferase activity;glycogen (starch) synthase activity;kinase binding;monosaccharide binding;protein binding;protein kinase binding;sugar binding;transferase activity;transferase activity, transferring glycosyl groups;transferase activity, transferring hexosyl groups;UDP-glucosyltransferase activity;UDP-glyco…	cell part;cytoplasm;inclusion body;intracellular part;membrane	Insulin signaling pathway;Starch and sucrose metabolism	+	Myotubes_Fam134bKO_Myotubes_Scramble			+	Myotubes_Fam134bKO_Myoblasts_Fam134bKO	+	Myotubes_Scramble_Myoblasts_Scramble	21	21	21	44.2	44.2	44.2	76.623	0	203.86	12936000000	167	10.2921	0	+	3.56251	0.00278899	0.456791		7.58132	0.508145	0.509381	-0.168589
25.3881	23.4125	26.3237	23.7037	22.769	23.0817	25.2469	23.987	26.507	27.1266	24.4941	25.0646	24.5514	26.7511	27.147	26.6339	cellular metabolic process;cellular process;metabolic process;peptide amidation;peptide metabolic process;peptide modification	amidine-lyase activity;binding;carbon-nitrogen lyase activity;carboxylic acid binding;catalytic activity;cation binding;copper ion binding;ion binding;L-ascorbic acid binding;lyase activity;metal ion binding;monooxygenase activity;oxidoreductase activity;oxidoreductase activity, acting on paired donors, with incorporation or reduction of molecular oxygen;oxidoreductase activity, acting on paired …	cell part;cytoplasmic part;cytoplasmic vesicle membrane;cytoplasmic vesicle part;cytosol;extracellular membrane-bounded organelle;extracellular organelle;extracellular region part;extracellular vesicular exosome;integral to membrane;integral to plasma membrane;intracellular organelle part;intracellular part;intrinsic to membrane;intrinsic to plasma membrane;membrane;membrane part;membrane-bounded…						+	Myotubes_Fam134bKO_Myoblasts_Fam134bKO			4	4	4	8.8	8.8	8.8	97.175	0	3.2629	355590000	6	1.25317	0.0124199		0.224346	0.683633	0.4728		0.558739	NaN	1	0
30.8533	30.9406	30.7771	30.7956	30.973	30.6786	30.6726	30.8102	32.8536	32.8611	32.8897	32.7097	33.1701	33.2672	33.3796	33.3115	anatomical structure development;anatomical structure morphogenesis;axon extension;axonogenesis;biological regulation;brain development;cell growth;cell migration;cell motility;cell part morphogenesis;cell projection morphogenesis;cell projection organization;cellular component morphogenesis;cellular component movement;cellular component organization;cellular component organization at cellular le…	adenyl nucleotide binding;adenyl ribonucleotide binding;ATP binding;binding;calcium-dependent protein kinase activity;calcium-dependent protein serine/threonine kinase activity;calmodulin binding;calmodulin-dependent protein kinase activity;catalytic activity;cytoskeletal protein binding;enzyme binding;kinase activity;kinase binding;microtubule binding;nucleotide binding;phosphotransferase activi…	cell part;cell projection;cytoplasm;cytoskeletal part;intracellular membrane-bounded organelle;intracellular organelle;intracellular organelle part;intracellular part;macromolecular complex;membrane-bounded organelle;microtubule;neuron projection;nucleus;organelle;organelle part;protein complex		+	Myotubes_Fam134bKO_Myotubes_Scramble			+	Myotubes_Fam134bKO_Myoblasts_Fam134bKO	+	Myotubes_Scramble_Myoblasts_Scramble	39	39	11	47.4	47.4	20.3	82.104	0	323.31	45812000000	450	12.9749	0	+	3.57018	0.00284112	0.453584		7.6057	0.306823	0.693471	-0.0580778
28.3813	28.3883	28.4017	28.3435	27.7595	27.6262	27.9076	28.1829	30.7181	30.7232	30.9079	30.8898	30.5498	30.0359	30.3329	30.5408	acylglycerol metabolic process;adiponectin-mediated signaling pathway;biological regulation;biosynthetic process;carboxylic acid metabolic process;catabolic process;cell surface receptor linked signaling pathway;cellular catabolic process;cellular ketone metabolic process;cellular lipid metabolic process;cellular metabolic process;cellular process;cellular response to chemical stimulus;cellular r…	adenyl nucleotide binding;adenyl ribonucleotide binding;ATP binding;binding;catalytic activity;fatty acid ligase activity;ligase activity;ligase activity, forming carbon-sulfur bonds;long-chain fatty acid-CoA ligase activity;nucleotide binding;purine nucleotide binding;purine ribonucleoside triphosphate binding;purine ribonucleotide binding;ribonucleotide binding	cell part;cytoplasmic part;endoplasmic reticulum;endoplasmic reticulum membrane;endoplasmic reticulum part;integral to membrane;intracellular membrane-bounded organelle;intracellular organelle;intracellular organelle part;intracellular part;intrinsic to membrane;membrane;membrane part;membrane-bounded organelle;microbody;microbody membrane;microbody part;mitochondrial membrane;mitochondrial outer…	Adipocytokine signaling pathway;Fatty acid metabolism;Peroxisome;PPAR signaling pathway	+	Myotubes_Fam134bKO_Myotubes_Scramble	+	Myoblasts_Fam134bKO_Myoblasts_Scramble	+	Myotubes_Fam134bKO_Myoblasts_Fam134bKO	+	Myotubes_Scramble_Myoblasts_Scramble	29	29	27	45.2	45.2	43.9	78.034	0	114.77	9358800000	162	10.5089	0	+	1.835	0.0304471	-0.444915		-3.39298	2.26769	0.0401873	-0.509634
29.8956	29.8564	29.8121	29.7223	29.5789	29.4809	29.8284	29.7518	31.7462	31.7623	31.9684	31.734	31.9397	32.0613	32.1656	32.4546	carboxylic acid transport;establishment of localization;fatty acid transport;lipid localization;lipid storage;lipid transport;localization;long-chain fatty acid transport;macromolecule localization;monocarboxylic acid transport;organic acid transport;organic substance transport;response to chemical stimulus;response to drug;response to organic cyclic compound;response to organic substance;respons…		cell part;cytoplasm;cytoplasmic part;cytosol;intracellular membrane-bounded organelle;intracellular organelle;intracellular part;lipid particle;membrane;membrane-bounded organelle;nucleus;organelle;plasma membrane						+	Myotubes_Fam134bKO_Myoblasts_Fam134bKO	+	Myotubes_Scramble_Myoblasts_Scramble	28	28	28	67.8	67.8	67.8	46.646	0	205.13	23451000000	399	10.7929	0	+	1.54214	0.0525201	0.352574		2.86274	0.94089	0.255974	-0.1616
22.804	24.8649	24.0701	23.7295	25.0943	25.3582	23.8325	25.7123	27.0922	27.65	27.0071	28.0952	27.3453	27.9016	26.8925	27.782	biological regulation;negative regulation of apoptosis;negative regulation of biological process;negative regulation of cell death;negative regulation of cellular process;negative regulation of programmed cell death;positive regulation of biological process;positive regulation of biosynthetic process;positive regulation of cell differentiation;positive regulation of cellular biosynthetic process;…		cell part;cytoplasm;intracellular part						+	Myotubes_Fam134bKO_Myoblasts_Fam134bKO	+	Myotubes_Scramble_Myoblasts_Scramble	5	5	5	38.8	38.8	38.8	15.242	0	3.7958	890280000	12	4.98915	7.00525e-06	+	0.0190126	0.974801	0.0192075		0.0559919	0.983208	0.237729	1.13223
30.4562	30.6284	30.5267	30.5236	31.0756	30.8604	30.8307	30.8372	32.9119	32.9349	32.9332	33.0154	33.4458	33.3752	33.2759	33.395	alcohol biosynthetic process;alcohol metabolic process;biological regulation;biosynthetic process;carbohydrate biosynthetic process;carbohydrate metabolic process;carboxylic acid metabolic process;cellular biosynthetic process;cellular carbohydrate biosynthetic process;cellular carbohydrate metabolic process;cellular ketone metabolic process;cellular metabolic process;cellular process;dicarboxyli…	adenyl nucleotide binding;adenyl ribonucleotide binding;ATP binding;binding;biotin binding;biotin carboxylase activity;carboxylic acid binding;catalytic activity;cation binding;DNA binding;ion binding;ligase activity;ligase activity, forming carbon-carbon bonds;ligase activity, forming carbon-nitrogen bonds;metal ion binding;monocarboxylic acid binding;nucleic acid binding;nucleotide binding;puri…	cell part;cytoplasm;cytoplasmic part;intracellular membrane-bounded organelle;intracellular organelle;intracellular organelle lumen;intracellular organelle part;intracellular part;membrane;membrane-bounded organelle;membrane-enclosed lumen;mitochondrial inner membrane;mitochondrial matrix;mitochondrial membrane;mitochondrial part;mitochondrion;organelle;organelle inner membrane;organelle lumen;or…	Citrate cycle (TCA cycle);Pyruvate metabolism	+	Myotubes_Fam134bKO_Myotubes_Scramble	+	Myoblasts_Fam134bKO_Myoblasts_Scramble	+	Myotubes_Fam134bKO_Myoblasts_Fam134bKO	+	Myotubes_Scramble_Myoblasts_Scramble	52	52	51	57.5	57.5	56.9	129.7	0	323.31	47456000000	650	14.5351	0	+	4.24485	0.00346667	0.424085		10.031	2.7638	0.0196301	0.367248
23.2231	23.7795	24.0958	26.3618	25.9006	25.9134	25.2657	24.223	28.1708	28.7968	28.2651	27.9821	27.6529	27.8203	28.2468	27.4628	anatomical structure development;developmental process;hippocampus development	androsterone dehydrogenase activity;catalytic activity;oxidoreductase activity;oxidoreductase activity, acting on CH-OH group of donors;oxidoreductase activity, acting on the CH-OH group of donors, NAD or NADP as acceptor;steroid dehydrogenase activity;steroid dehydrogenase activity, acting on the CH-OH group of donors, NAD or NADP as acceptor							+	Myotubes_Fam134bKO_Myoblasts_Fam134bKO	+	Myotubes_Scramble_Myoblasts_Scramble	7	7	7	32.5	32.5	32.5	37.188	0	63.671	1410700000	25	4.33221	4.17537e-05	+	1.09544	0.125721	-0.508038		-2.10186	0.564015	0.466217	0.960608
26.2341	26.8001	26.8014	25.553	23.8187	26.1903	25.4354	23.9829	27.0499	27.5867	27.5211	26.6098	27.7394	25.2601	28.7646	27.4812	biological regulation;regulation of biological process;regulation of cell proliferation;regulation of cellular process	catalytic activity;hydrolase activity	cell part;cytoplasm;extracellular membrane-bounded organelle;extracellular organelle;extracellular region part;extracellular vesicular exosome;intracellular membrane-bounded organelle;intracellular non-membrane-bounded organelle;intracellular organelle;intracellular organelle part;intracellular part;membrane-bounded organelle;membrane-bounded vesicle;non-membrane-bounded organelle;nuclear part;nu…						+	Myotubes_Fam134bKO_Myoblasts_Fam134bKO	+	Myotubes_Scramble_Myoblasts_Scramble	7	7	7	68.8	68.8	68.8	20.911	0	17.901	1522500000	22	1.76391	0.00319485	+	0.0544867	0.918767	0.119495		0.154753	1.21788	0.16995	-1.4903
25.3496	25.797	25.8212	26.0613	25.742	24.3455	24.9066	23.8278	26.3747	27.4064	27.0034	27.6423	26.7811	27.2404	26.7567	27.8205	biological regulation;biosynthetic process;cation transport;cellular biosynthetic process;cellular macromolecule biosynthetic process;cellular macromolecule metabolic process;cellular metabolic process;cellular nitrogen compound metabolic process;cellular process;divalent inorganic cation transport;divalent metal ion transport;establishment of localization;ion transport;macromolecule biosynthetic…	binding;cation transmembrane transporter activity;chromatin binding;ion transmembrane transporter activity;ligand-dependent nuclear receptor binding;ligand-dependent nuclear receptor transcription coactivator activity;protein binding;protein binding transcription factor activity;receptor binding;substrate-specific transmembrane transporter activity;substrate-specific transporter activity;transcri…	cell part;cytoplasm;cytoskeleton;integral to membrane;intracellular membrane-bounded organelle;intracellular non-membrane-bounded organelle;intracellular organelle;intracellular part;intrinsic to membrane;membrane part;membrane-bounded organelle;non-membrane-bounded organelle;nucleus;organelle						+	Myotubes_Fam134bKO_Myoblasts_Fam134bKO	+	Myotubes_Scramble_Myoblasts_Scramble	6	6	6	12.4	12.4	12.4	60.674	0	12.884	900860000	22	3.86975	7.277e-05	+	0.0399451	0.94418	0.0429568		0.115093	1.28132	0.158469	-1.05183
27.3763	26.5176	25.6392	25.8642	25.0072	25.5145	26.9902	25.5381	28.3033	28.0058	28.2429	27.6408	28.5217	28.5441	28.3301	27.3986	2'-deoxyribonucleotide metabolic process;biological regulation;biosynthetic process;cellular biosynthetic process;cellular macromolecule metabolic process;cellular metabolic process;cellular nitrogen compound biosynthetic process;cellular nitrogen compound metabolic process;cellular process;cellular protein metabolic process;deoxyribonucleoside metabolic process;deoxyribonucleoside monophosphate …	adenyl nucleotide binding;adenyl ribonucleotide binding;ATP binding;binding;catalytic activity;deoxyguanosine kinase activity;deoxynucleoside kinase activity;kinase activity;nucleobase-containing compound kinase activity;nucleoside kinase activity;nucleotide binding;purine nucleotide binding;purine ribonucleoside triphosphate binding;purine ribonucleotide binding;ribonucleotide binding;transferas…	cell part;cytoplasm;cytoplasmic part;cytosol;intracellular membrane-bounded organelle;intracellular organelle;intracellular part;membrane-bounded organelle;mitochondrion;nucleus;organelle	Purine metabolism					+	Myotubes_Fam134bKO_Myoblasts_Fam134bKO	+	Myotubes_Scramble_Myoblasts_Scramble	7	7	7	48.4	48.4	48.4	28.807	0	58.328	1886300000	33	3.47118	0.000116863	+	0.190719	0.724601	0.150393		0.485431	0.45675	0.553889	-0.586825
32.773	32.844	32.7665	32.776	32.5738	32.8434	32.7245	32.6624	34.9541	34.9594	34.9209	35.0853	35.131	34.8403	35.1452	35.3189	biological regulation;catabolic process;cellular catabolic process;cellular metabolic process;cellular nitrogen compound metabolic process;cellular process;cellular response to chemical stimulus;cellular response to hydrogen peroxide;cellular response to oxidative stress;cellular response to reactive oxygen species;cellular response to stimulus;cellular response to stress;coenzyme metabolic proce…	antioxidant activity;binding;caspase inhibitor activity;caspase regulator activity;catalytic activity;cysteine-type endopeptidase inhibitor activity;DNA binding;endopeptidase inhibitor activity;endopeptidase regulator activity;enzyme inhibitor activity;enzyme regulator activity;nucleic acid binding;oxidoreductase activity;oxidoreductase activity, acting on paired donors, with incorporation or red…	cell part;cytoplasm;cytoplasmic part;cytoplasmic vesicle;cytosol;extracellular membrane-bounded organelle;extracellular organelle;extracellular region part;extracellular space;extracellular vesicular exosome;intracellular membrane-bounded organelle;intracellular organelle;intracellular organelle lumen;intracellular organelle part;intracellular part;membrane-bounded organelle;membrane-bounded vesi…	Peroxisome					+	Myotubes_Fam134bKO_Myoblasts_Fam134bKO	+	Myotubes_Scramble_Myoblasts_Scramble	16	16	16	78.4	78.4	78.4	17.015	0	323.31	198180000000	738	12.0367	0	+	0.572246	0.350005	0.128933		1.22134	0.730336	0.354161	-0.0888081
26.0849	22.8248	23.3674	24.1468	24.7187	23.8992	23.9615	23.3395	26.5655	24.4634	26.0031	24.1905	26.6262	26.3648	26.1909	26.3409	biological regulation;cellular component organization;cellular component organization at cellular level;cellular component organization or biogenesis;cellular component organization or biogenesis at cellular level;cellular process;cortical cytoskeleton organization;cytoskeleton organization;organelle organization;positive regulation of actin filament bundle assembly;positive regulation of biologi…	actin binding;binding;cytoskeletal protein binding;protein binding	actin cytoskeleton;actin filament bundle;actomyosin;cell junction;cell part;cell projection;cell projection part;cell-cell junction;cytoplasm;cytoskeletal part;cytoskeleton;dendrite;dendritic spine;intracellular non-membrane-bounded organelle;intracellular organelle;intracellular organelle part;intracellular part;membrane;neuron projection;neuron spine;non-membrane-bounded organelle;occluding jun…						+	Myotubes_Fam134bKO_Myoblasts_Fam134bKO			3	3	1	6.4	6.4	1.7	74.016	0	5.9571	298040000	7	1.87668	0.00249078	+	0.934082	0.172666	1.07507		1.8337	NaN	1	0
27.7155	27.8328	28.0856	28.1421	27.8374	27.3467	28.0017	26.6378	29.7305	29.8348	29.7693	29.9351	29.7177	29.8322	29.6972	30.1675	cellular component organization;cellular component organization at cellular level;cellular component organization or biogenesis;cellular component organization or biogenesis at cellular level;cellular process;lipid particle organization;organelle organization		cell part;cell surface;cytoplasmic part;endoplasmic reticulum membrane;endoplasmic reticulum part;Golgi apparatus;integral to membrane;intracellular membrane-bounded organelle;intracellular organelle;intracellular organelle part;intracellular part;intrinsic to membrane;membrane;membrane part;membrane-bounded organelle;organelle;organelle membrane;organelle part						+	Myotubes_Fam134bKO_Myoblasts_Fam134bKO	+	Myotubes_Scramble_Myoblasts_Scramble	22	22	22	29	29	29	98.72	0	135.08	5777400000	121	6.46662	0	+	0.114353	0.825505	0.0362153		0.307986	0.742359	0.347996	-0.4881
29.1136	29.3267	29.5113	29.6748	28.9982	28.8674	28.8559	29.6119	31.1667	31.3302	31.2813	31.5154	31.2253	31.5634	31.4098	31.6673	amine catabolic process;amine metabolic process;arginine catabolic process;arginine metabolic process;carboxylic acid catabolic process;carboxylic acid metabolic process;catabolic process;cellular amine metabolic process;cellular amino acid catabolic process;cellular amino acid metabolic process;cellular catabolic process;cellular ketone metabolic process;cellular metabolic process;cellular modif…	amine binding;amino acid binding;binding;carboxylic acid binding;catalytic activity;dimethylargininase activity;hydrolase activity;hydrolase activity, acting on carbon-nitrogen (but not peptide) bonds;hydrolase activity, acting on carbon-nitrogen (but not peptide) bonds, in linear amidines	cell part;centrosome;cytoplasm;cytoplasmic part;cytoskeletal part;extracellular membrane-bounded organelle;extracellular organelle;extracellular region part;extracellular vesicular exosome;intracellular membrane-bounded organelle;intracellular non-membrane-bounded organelle;intracellular organelle;intracellular organelle part;intracellular part;membrane-bounded organelle;membrane-bounded vesicle;…						+	Myotubes_Fam134bKO_Myoblasts_Fam134bKO	+	Myotubes_Scramble_Myoblasts_Scramble	17	16	16	78.6	78.6	78.6	29.645	0	169.23	15549000000	201	8.08059	0	+	0.552772	0.36639	0.143075		1.18712	0.732183	0.352826	-0.323234
27.2706	26.9132	27.2476	26.8237	26.5362	27.5441	27.561	27.071	29.604	29.6803	29.7021	29.6427	29.5249	29.1556	29.9624	29.6014	biological adhesion;cell adhesion;cell-matrix adhesion;cell-substrate adhesion;cellular process	binding;calcium ion binding;cation binding;ion binding;metal ion binding	basement membrane;cell part;cell surface;extracellular matrix;extracellular matrix part;extracellular membrane-bounded organelle;extracellular organelle;extracellular region;extracellular region part;extracellular vesicular exosome;membrane-bounded organelle;membrane-bounded vesicle;organelle;proteinaceous extracellular matrix;vesicle						+	Myotubes_Fam134bKO_Myoblasts_Fam134bKO	+	Myotubes_Scramble_Myoblasts_Scramble	20	20	20	27.9	27.9	27.9	128.41	0	115.74	4554000000	96	7.56775	0	+	0.232732	0.673383	-0.0961947		-0.576638	0.164649	0.831308	0.114303
27.5712	27.364	26.956	26.6061	26.1379	27.3558	26.3142	26.5339	29.0398	28.5445	28.6761	29.099	29.4728	28.2434	29.2928	28.8557		catalytic activity;hydrolase activity	cell part;cytoplasmic part;extracellular membrane-bounded organelle;extracellular organelle;extracellular region part;extracellular vesicular exosome;intracellular membrane-bounded organelle;intracellular organelle;intracellular part;membrane-bounded organelle;membrane-bounded vesicle;mitochondrion;organelle;vesicle						+	Myotubes_Fam134bKO_Myoblasts_Fam134bKO	+	Myotubes_Scramble_Myoblasts_Scramble	11	11	11	48.1	48.1	48.1	32.851	0	17.566	3235000000	62	4.92339	6.84346e-06	+	0.158964	0.762054	0.126335		0.413687	0.772715	0.331688	-0.538898
32.3852	32.3318	32.2589	32.2734	31.7675	31.9601	31.9799	31.7612	33.8344	33.7796	33.6987	33.8042	34.0978	34.2664	34.2551	34.3572	aging;biological regulation;catabolic process;cellular catabolic process;cellular component assembly;cellular component assembly at cellular level;cellular component organization;cellular component organization at cellular level;cellular component organization or biogenesis;cellular component organization or biogenesis at cellular level;cellular macromolecular complex assembly;cellular macromolec…	adenyl nucleotide binding;adenyl ribonucleotide binding;ADP binding;ATP binding;ATPase activity;ATPase activity, coupled;ATP-dependent peptidase activity;binding;catalytic activity;DNA binding;DNA polymerase binding;endopeptidase activity;enzyme binding;G-quadruplex DNA binding;hydrolase activity;hydrolase activity, acting on acid anhydrides;hydrolase activity, acting on acid anhydrides, in phosp…	cell part;cytoplasm;cytoplasmic part;intracellular membrane-bounded organelle;intracellular non-membrane-bounded organelle;intracellular organelle;intracellular organelle lumen;intracellular organelle part;intracellular part;membrane;membrane-bounded organelle;membrane-enclosed lumen;mitochondrial matrix;mitochondrial nucleoid;mitochondrial part;mitochondrion;non-membrane-bounded organelle;nucleo…		+	Myotubes_Fam134bKO_Myotubes_Scramble	+	Myoblasts_Fam134bKO_Myoblasts_Scramble	+	Myotubes_Fam134bKO_Myoblasts_Fam134bKO	+	Myotubes_Scramble_Myoblasts_Scramble	54	54	54	66.6	66.6	66.6	105.84	0	323.31	109100000000	1034	12.7751	0	+	3.56677	0.00281481	0.464879		7.59485	3.27962	0.0147848	-0.445158
25.8811	26.522	26.8454	25.5493	23.1538	25.8369	23.6748	26.5432	27.9277	27.7669	28.0665	27.1136	26.3096	26.4661	27.443	28.4872	biological adhesion;cell adhesion;cell migration;cell motility;cell-cell adhesion;cellular component movement;cellular process;locomotion;multi-organism process;response to biotic stimulus;response to other organism;response to stimulus;response to virus	receptor activity;viral receptor activity	cell part;integral to membrane;intrinsic to membrane;membrane;membrane part;plasma membrane						+	Myotubes_Fam134bKO_Myoblasts_Fam134bKO	+	Myotubes_Scramble_Myoblasts_Scramble	3	3	3	10.5	10.5	10.5	44.667	0	25.858	1349200000	28	2.05708	0.00161497	+	0.444802	0.452933	-0.542206		-0.992927	0.79483	0.319854	-1.3973
23.3871	25.6796	24.222	24.3999	25.0515	25.1998	25.8143	26.2075	27.8292	26.566	27.3776	25.9912	28.1221	27.2124	28.2984	28.0934	anatomical structure morphogenesis;axonogenesis;biological adhesion;cell adhesion;cell part morphogenesis;cell projection morphogenesis;cell projection organization;cell-cell adhesion;cellular component morphogenesis;cellular component organization;cellular component organization at cellular level;cellular component organization or biogenesis;cellular component organization or biogenesis at cellu…	binding;calcium ion binding;cation binding;ion binding;metal ion binding	cell part;cytoplasm;extracellular membrane-bounded organelle;extracellular organelle;extracellular region part;extracellular vesicular exosome;integral to membrane;intracellular part;intrinsic to membrane;membrane;membrane part;membrane-bounded organelle;membrane-bounded vesicle;organelle;plasma membrane;vesicle						+	Myotubes_Fam134bKO_Myoblasts_Fam134bKO	+	Myotubes_Scramble_Myoblasts_Scramble	3	3	3	4.8	4.8	4.8	88.111	0	3.4097	871050000	13	4.01681	6.16143e-05	+	1.07897	0.129523	0.990595		2.07444	1.09596	0.20097	1.14613
27.9462	27.8791	27.7244	27.5714	27.4372	27.3455	27.31	27.6786	29.8644	29.8735	29.6182	29.8375	29.7139	29.8116	29.8304	29.8633	ATP biosynthetic process;ATP metabolic process;biological regulation;biosynthetic process;cellular biosynthetic process;cellular metabolic process;cellular nitrogen compound biosynthetic process;cellular nitrogen compound metabolic process;cellular process;generation of precursor metabolites and energy;heterocycle biosynthetic process;heterocycle metabolic process;metabolic process;negative regul…		cell part;cytoplasmic part;intracellular membrane-bounded organelle;intracellular organelle;intracellular part;membrane-bounded organelle;mitochondrion;organelle						+	Myotubes_Fam134bKO_Myoblasts_Fam134bKO	+	Myotubes_Scramble_Myoblasts_Scramble	9	9	9	33.5	33.5	33.5	32.898	0	26.081	5271600000	102	11.2016	0	+	0.0321191	0.955684	0.00639343		0.0932881	1.54178	0.107974	-0.337424
23.4457	23.6446	26.6784	24.2777	26.6839	25.0998	24.6869	24.1497	27.4584	27.2862	27.4967	27.0547	26.8957	27.3338	27.6546	28.1625	biological regulation;cell differentiation;cellular developmental process;cellular process;developmental process;muscle cell differentiation;negative regulation of biological process;negative regulation of cell communication;negative regulation of cellular process;negative regulation of intracellular protein kinase cascade;negative regulation of MAPKKK cascade;negative regulation of response to s…		cell part;integral to membrane;integral to nuclear inner membrane;integral to organelle membrane;intracellular organelle part;intracellular part;intrinsic to membrane;intrinsic to nuclear inner membrane;intrinsic to organelle membrane;membrane;membrane part;nuclear membrane;nuclear membrane part;nuclear part;organelle membrane;organelle part						+	Myotubes_Fam134bKO_Myoblasts_Fam134bKO	+	Myotubes_Scramble_Myoblasts_Scramble	6	6	6	12.7	12.7	12.7	57.506	0	7.498	1104700000	24	2.8358	0.000304074	+	0.271545	0.627095	0.187659		0.657715	NaN	1	0
28.448	27.9369	28.1072	27.9334	28.35	27.6415	27.9514	28.0506	29.5454	29.7743	29.939	29.533	30.3539	30.7649	30.3863	29.8927		binding;carbohydrate binding;pattern binding;polysaccharide binding;starch binding	cell part;integral to membrane;intrinsic to membrane;membrane part		+	Myotubes_Fam134bKO_Myotubes_Scramble			+	Myotubes_Fam134bKO_Myoblasts_Fam134bKO	+	Myotubes_Scramble_Myoblasts_Scramble	16	16	16	55.9	55.9	55.9	36.127	0	63.112	6707500000	130	7.17184	0	+	1.73117	0.0385568	0.65152	+	3.20126	0.229481	0.770628	-0.108005
28.0267	27.1699	24.8234	27.6565	27.3127	26.826	27.7068	24.6611	28.3771	29.4142	29.2054	29.1289	28.4997	29.1193	29.0328	29.2415		binding;catalytic activity;cation binding;ion binding;metal ion binding;oxidoreductase activity;transition metal ion binding;zinc ion binding	cell part;cytoplasmic part;intracellular membrane-bounded organelle;intracellular organelle;intracellular part;membrane-bounded organelle;mitochondrion;organelle						+	Myotubes_Fam134bKO_Myoblasts_Fam134bKO	+	Myotubes_Scramble_Myoblasts_Scramble	6	6	6	19.7	19.7	19.7	43.399	0	23.684	1734500000	30	2.08981	0.00149645	+	0.0746075	0.886489	-0.0580616		-0.207938	0.109202	0.89305	-0.292463
27.7635	27.3243	27.8313	27.6484	27.792	27.6374	26.342	28.3196	29.558	29.0981	29.1583	29.0547	29.9014	29.9242	30.1366	29.4918	biological adhesion;cell adhesion;cell-matrix adhesion;cell-substrate adhesion;cellular process	binding;calcium ion binding;cation binding;ion binding;metal ion binding	cell part;cytoplasmic part;extracellular membrane-bounded organelle;extracellular organelle;extracellular region part;extracellular vesicular exosome;intracellular membrane-bounded organelle;intracellular organelle;intracellular part;lysosome;lytic vacuole;membrane-bounded organelle;membrane-bounded vesicle;organelle;vacuole;vesicle		+	Myotubes_Fam134bKO_Myotubes_Scramble			+	Myotubes_Fam134bKO_Myoblasts_Fam134bKO	+	Myotubes_Scramble_Myoblasts_Scramble	6	6	6	30.4	30.4	30.4	25.485	0	23.421	4940900000	83	4.67766	9.51626e-06	+	1.96554	0.0244685	0.646237	+	3.64071	0.100654	0.900405	-0.119158
25.9377	25.7722	27.1973	26.1008	25.8142	26.6246	25.8248	25.6805	28.5898	28.6457	28.6988	28.2081	28.5613	28.597	27.5755	28.5385	anatomical structure development;behavior;biological regulation;calcium ion homeostasis;carbohydrate homeostasis;catabolic process;cation homeostasis;cellular calcium ion homeostasis;cellular catabolic process;cellular cation homeostasis;cellular chemical homeostasis;cellular divalent inorganic cation homeostasis;cellular homeostasis;cellular ion homeostasis;cellular macromolecule catabolic proce…	activating transcription factor binding;ATPase binding;binding;enzyme binding;protein binding;transcription factor binding;transporter activity;ubiquitin protein ligase binding	cell part;cell projection;cytoplasmic part;dendrite;endoplasmic reticulum;endoplasmic reticulum part;integral to endoplasmic reticulum membrane;integral to membrane;integral to organelle membrane;intracellular membrane-bounded organelle;intracellular organelle;intracellular organelle part;intracellular part;intrinsic to endoplasmic reticulum membrane;intrinsic to membrane;intrinsic to organelle m…	Protein processing in endoplasmic reticulum					+	Myotubes_Fam134bKO_Myoblasts_Fam134bKO	+	Myotubes_Scramble_Myoblasts_Scramble	11	11	11	21.4	21.4	21.4	91.816	0	24.257	1844000000	39	5.28379	7.86627e-06	+	0.34309	0.553532	-0.217545		-0.800676	0.285594	0.715149	-0.265999
28.2356	28.0235	28.0173	27.9607	27.916	28.0149	28.2406	27.6522	30.3454	30.3259	30.4254	30.1228	30.3839	30.3203	30.1011	30.3211	anatomical structure morphogenesis;axon guidance;axonogenesis;biological regulation;cell part morphogenesis;cell projection morphogenesis;cell projection organization;cellular component disassembly;cellular component disassembly at cellular level;cellular component morphogenesis;cellular component organization;cellular component organization at cellular level;cellular component organization or bi…	binding;enzyme binding;protease binding;protein binding	adherens junction;anchoring junction;caveola;cell junction;cell part;cell-substrate adherens junction;cell-substrate junction;centriolar satellite;cytoplasmic membrane-bounded vesicle;cytoplasmic part;cytoplasmic vesicle;cytoskeletal part;endosome;extracellular membrane-bounded organelle;extracellular organelle;extracellular region part;extracellular vesicular exosome;flotillin complex;focal adhe…	Insulin signaling pathway					+	Myotubes_Fam134bKO_Myoblasts_Fam134bKO	+	Myotubes_Scramble_Myoblasts_Scramble	20	20	20	49.8	49.8	49.8	47.513	0	112.48	7160200000	139	10.4826	0	+	0.0950702	0.852715	-0.0232611		-0.260217	0.322007	0.678898	-0.103332
24.0866	23.9489	25.5803	25.4552	23.0945	24.8245	24.842	24.4035	26.6771	26.4576	26.4777	26.2861	26.598	26.5278	26.225	27.0789	actin cytoskeleton organization;actin filament-based process;anatomical structure development;anatomical structure morphogenesis;cell development;cell morphogenesis;cell morphogenesis involved in differentiation;cellular component morphogenesis;cellular component organization;cellular component organization at cellular level;cellular component organization or biogenesis;cellular component organiz…		actin cytoskeleton;actin filament;adherens junction;anchoring junction;cell junction;cell part;cell projection;cell-substrate adherens junction;cell-substrate junction;contractile fiber part;cytoplasm;cytoplasmic part;cytoskeletal part;cytoskeleton;focal adhesion;intracellular membrane-bounded organelle;intracellular non-membrane-bounded organelle;intracellular organelle;intracellular organelle p…						+	Myotubes_Fam134bKO_Myoblasts_Fam134bKO	+	Myotubes_Scramble_Myoblasts_Scramble	47	3	0	44.3	2.8	0	152.13	0	14.326	495460000	13	3.50339	0.000108277	+	0.28461	0.613431	0.132792		0.684406	NaN	1	0
26.1458	24.9829	24.0633	25.7128	24.945	24.8085	25.2348	26.7806	27.4996	27.6618	27.9768	27.6267	27.3164	27.2129	28.3707	28.1191		binding;cation binding;ion binding;metal ion binding;transition metal ion binding;zinc ion binding	axon;cell junction;cell part;cell projection;cytoplasm;dystrobrevin complex;extrinsic to internal side of plasma membrane;extrinsic to membrane;extrinsic to plasma membrane;intracellular part;macromolecular complex;membrane;membrane part;neuron projection;plasma membrane;plasma membrane part;protein complex;sarcolemma;synapse						+	Myotubes_Fam134bKO_Myoblasts_Fam134bKO	+	Myotubes_Scramble_Myoblasts_Scramble	8	8	8	18.9	18.9	18.9	64.762	0	11.08	1325000000	27	3.64129	9.3733e-05	+	0.074588	0.886327	0.0635424		0.207887	0.125687	0.874933	0.216032
26.8283	27.2155	27.3236	27.2336	29.0754	27.9025	28.1156	28.2449	29.3343	29.4827	29.2575	29.5471	30.6977	30.3976	30.7328	30.7533	cellular component assembly;cellular component assembly at cellular level;cellular component organization;cellular component organization at cellular level;cellular component organization or biogenesis;cellular component organization or biogenesis at cellular level;cellular macromolecular complex assembly;cellular macromolecular complex subunit organization;cellular macromolecule metabolic proces…	binding;protein binding;TBP-class protein binding;transcription factor binding	cell part;intracellular;intracellular membrane-bounded organelle;intracellular organelle;intracellular part;membrane-bounded organelle;nucleus;organelle		+	Myotubes_Fam134bKO_Myotubes_Scramble	+	Myoblasts_Fam134bKO_Myoblasts_Scramble	+	Myotubes_Fam134bKO_Myoblasts_Fam134bKO	+	Myotubes_Scramble_Myoblasts_Scramble	27	24	24	26.6	24.5	24.5	135.63	0	94.715	7015200000	136	8.02111	0	+	4.61405	0.00438095	1.23994	+	11.6317	2.26416	0.0404533	1.18433
23.6805	25.5604	24.7948	25.8885	25.0068	24.8017	24.6052	25.8497	25.9014	24.4623	24.4351	25.437	27.4487	27.0697	27.0925	27.7905	biological regulation;catabolic process;cellular catabolic process;cellular macromolecule catabolic process;cellular macromolecule metabolic process;cellular metabolic process;cellular process;cellular protein metabolic process;lipoprotein catabolic process;lipoprotein metabolic process;macromolecule catabolic process;macromolecule metabolic process;macromolecule modification;metabolic process;ne…	catalytic activity;hydrolase activity	cell part;cytoplasm;cytoplasmic part;cytosol;extracellular membrane-bounded organelle;extracellular organelle;extracellular region part;extracellular vesicular exosome;intracellular part;membrane-bounded organelle;membrane-bounded vesicle;organelle;vesicle		+	Myotubes_Fam134bKO_Myotubes_Scramble			+	Myotubes_Fam134bKO_Myoblasts_Fam134bKO			5	5	5	37.7	37.7	37.7	26.354	0	27.727	484790000	11	3.07264	0.000203604	+	2.89534	0.00608333	2.2914	+	5.68932	NaN	1	0
23.4584	25.3072	24.5743	25.4446	23.6291	24.3346	24.2606	26.0782	26.6367	26.1083	27.0432	26.2066	26.7004	27.3053	26.682	26.7176	cellular macromolecule metabolic process;cellular metabolic process;cellular process;cellular protein metabolic process;chaperone-mediated protein folding;macromolecule metabolic process;macromolecule modification;metabolic process;peptidyl-amino acid modification;peptidyl-proline modification;primary metabolic process;protein folding;protein metabolic process;protein modification process;protein…	binding;catalytic activity;cis-trans isomerase activity;drug binding;FK506 binding;isomerase activity;macrolide binding;peptidyl-prolyl cis-trans isomerase activity	cell part;cytoplasmic part;endoplasmic reticulum membrane;endoplasmic reticulum part;intracellular organelle part;intracellular part;membrane;membrane part;organelle membrane;organelle part						+	Myotubes_Fam134bKO_Myoblasts_Fam134bKO	+	Myotubes_Scramble_Myoblasts_Scramble	4	4	4	35.6	35.6	35.6	24.35	0.0018343	2.0063	466620000	5	2.89738	0.000261762	+	0.641741	0.303385	0.352643		1.34193	NaN	1	0
25.4824	26.4483	25.2372	25.5508	24.4395	25.6611	24.7224	25.6745	26.6992	23.9661	27.0398	26.8292	27.3152	27.3912	27.2303	27.5769	cellular process;establishment of localization;transmembrane transport;transport		cell part;extracellular membrane-bounded organelle;extracellular organelle;extracellular region part;extracellular vesicular exosome;integral to membrane;intrinsic to membrane;membrane;membrane part;membrane-bounded organelle;membrane-bounded vesicle;organelle;plasma membrane;vesicle						+	Myotubes_Fam134bKO_Myoblasts_Fam134bKO			5	5	5	7.9	7.9	7.9	96.329	0	33.471	942980000	29	1.81255	0.00288799	+	0.857409	0.197525	1.24482		1.7061	0.640104	0.413252	-0.555304
29.6435	29.547	29.584	29.6602	29.5752	29.7966	29.5806	29.7895	31.5414	31.2481	31.5174	31.4012	31.7735	31.7995	32.0145	32.167	alcohol metabolic process;biological regulation;biosynthetic process;cation homeostasis;cell differentiation;cellular aromatic compound metabolic process;cellular biosynthetic process;cellular component assembly;cellular component organization;cellular component organization or biogenesis;cellular developmental process;cellular metabolic process;cellular nitrogen compound biosynthetic process;cel…	2 iron, 2 sulfur cluster binding;binding;catalytic activity;cation binding;ferrochelatase activity;heme binding;ion binding;iron ion binding;iron-responsive element binding;iron-sulfur cluster binding;lyase activity;metal cluster binding;metal ion binding;mRNA binding;nucleic acid binding;RNA binding;tetrapyrrole binding;transition metal ion binding	cell part;cytoplasmic part;intracellular membrane-bounded organelle;intracellular organelle;intracellular organelle part;intracellular part;membrane;membrane-bounded organelle;mitochondrial inner membrane;mitochondrial membrane;mitochondrial part;mitochondrion;organelle;organelle inner membrane;organelle membrane;organelle part	Porphyrin and chlorophyll metabolism	+	Myotubes_Fam134bKO_Myotubes_Scramble			+	Myotubes_Fam134bKO_Myoblasts_Fam134bKO	+	Myotubes_Scramble_Myoblasts_Scramble	23	23	23	66.2	66.2	66.2	46.96	0	258.43	22093000000	324	10.9962	0	+	2.36451	0.0131204	0.511569	+	4.45196	0.525552	0.494182	0.0768299
24.6648	22.7825	23.4945	25.8478	24.1392	24.3507	23.735	24.2521	27.5272	27.1856	27.3925	26.9805	24.285	27.0722	27.1187	26.9972			cell part;cytoplasm;intracellular part						+	Myotubes_Fam134bKO_Myoblasts_Fam134bKO	+	Myotubes_Scramble_Myoblasts_Scramble	7	6	6	16.1	14.9	14.9	77.206	0	8.4516	672790000	18	2.91494	0.000259897	+	0.606363	0.325109	-0.903137		-1.28082	NaN	1	0
23.9443	24.7355	24.2286	24.5568	23.4442	23.971	24.6278	23.2386	26.2899	27.0461	27.3237	26.5912	25.5312	24.5636	26.8146	27.3433			extracellular matrix;extracellular membrane-bounded organelle;extracellular organelle;extracellular region part;extracellular space;extracellular vesicular exosome;membrane-bounded organelle;membrane-bounded vesicle;organelle;proteinaceous extracellular matrix;vesicle						+	Myotubes_Fam134bKO_Myoblasts_Fam134bKO	+	Myotubes_Scramble_Myoblasts_Scramble	2	2	2	13.1	13.1	13.1	34.012	0	20.94	535480000	24	3.46217	0.00011867	+	0.515029	0.394928	-0.749549		-1.12016	0.75336	0.342418	-0.545929
29.2033	27.3268	28.1184	27.8387	29.2965	27.6762	27.722	27.6267	30.1425	30.6324	30.521	30.6643	30.4059	29.3695	30.8328	30.6839	alcohol catabolic process;alcohol metabolic process;carbohydrate catabolic process;carbohydrate metabolic process;catabolic process;cellular carbohydrate catabolic process;cellular carbohydrate metabolic process;cellular metabolic process;cellular process;generation of precursor metabolites and energy;glucose catabolic process;glucose metabolic process;glycolysis;hexose catabolic process;hexose m…	binding;carbon-oxygen lyase activity;catalytic activity;cation binding;hydro-lyase activity;ion binding;lyase activity;magnesium ion binding;metal ion binding;phosphopyruvate hydratase activity	cell body;cell part;cytoplasm;cytoplasmic part;cytosolic part;extracellular membrane-bounded organelle;extracellular organelle;extracellular region part;extracellular space;extracellular vesicular exosome;intracellular;intracellular part;macromolecular complex;membrane;membrane-bounded organelle;membrane-bounded vesicle;myelin sheath;neuronal cell body;organelle;perikaryon;phosphopyruvate hydrata…	Glycolysis / Gluconeogenesis;Methane metabolism;RNA degradation					+	Myotubes_Fam134bKO_Myoblasts_Fam134bKO	+	Myotubes_Scramble_Myoblasts_Scramble	21	12	12	58.3	42.4	42.4	47.296	0	286.27	7383800000	112	3.76478	8.59729e-05	+	0.186405	0.728612	-0.167022		-0.475838	0.0249778	0.975783	-0.0414457
26.8668	27.0035	26.7539	27.1099	26.4787	26.803	26.8281	24.2999	28.1821	28.2714	28.5264	28.2475	28.4951	28.2215	28.7881	27.866	cellular macromolecule metabolic process;cellular metabolic process;cellular process;cellular protein metabolic process;macromolecule metabolic process;metabolic process;primary metabolic process;protein metabolic process;response to chemical stimulus;response to cobalt ion;response to inorganic substance;response to manganese ion;response to metal ion;response to stimulus;response to zinc ion	(R)-2-hydroxyglutarate dehydrogenase activity;binding;catalytic activity;coenzyme binding;cofactor binding;flavin adenine dinucleotide binding;oxidoreductase activity;oxidoreductase activity, acting on CH-OH group of donors;oxidoreductase activity, acting on the CH-OH group of donors, NAD or NADP as acceptor;UDP-N-acetylmuramate dehydrogenase activity	cell part;cytoplasmic part;intracellular membrane-bounded organelle;intracellular organelle;intracellular part;membrane-bounded organelle;mitochondrion;organelle						+	Myotubes_Fam134bKO_Myoblasts_Fam134bKO	+	Myotubes_Scramble_Myoblasts_Scramble	14	14	14	39.5	39.5	39.5	61.072	0	71.21	2109800000	65	3.12063	0.000188214	+	0.0602714	0.910534	0.0358448		0.170236	0.652289	0.402776	-0.831093
24.4189	25.4221	23.0174	23.9646	25.8532	23.7943	24.244	24.704	28.5706	28.4062	28.3559	28.0365	27.149	27.3659	27.2755	25.6238	actin crosslink formation;actin cytoskeleton organization;actin filament network formation;actin filament organization;actin filament polymerization;actin filament-based process;actin polymerization or depolymerization;anatomical structure development;anatomical structure formation involved in morphogenesis;axis specification;cell growth;cellular component assembly;cellular component assembly at …	actin binding;actin monomer binding;binding;cytoskeletal protein binding;protein binding	axon;axon part;axonal growth cone;cell body;cell cortex;cell part;cell projection;cell projection part;cytoplasmic part;cytoskeleton;dendrite;dendrite terminus;dendritic growth cone;growth cone;intracellular non-membrane-bounded organelle;intracellular organelle;intracellular part;membrane;neuron projection;neuronal cell body;non-membrane-bounded organelle;organelle;perinuclear region of cytoplas…		+	Myotubes_Fam134bKO_Myotubes_Scramble			+	Myotubes_Fam134bKO_Myoblasts_Fam134bKO	+	Myotubes_Scramble_Myoblasts_Scramble	4	4	4	12.7	12.7	12.7	45.623	0	6.0828	982990000	13	4.6238	9.33126e-06	+	1.88385	0.0288655	-1.48872	+	-3.48478	NaN	1	0
25.9721	24.9206	25.4934	23.9394	25.7886	23.4928	24.4751	24.0581	26.7873	27.1198	26.7535	26.6273	26.737	26.7873	26.479	26.6116	biological regulation;cellular process;cellular response to stimulus;intracellular signal transduction;regulation of biological process;regulation of cellular process;response to stimulus;signal transduction;small GTPase mediated signal transduction	enzyme regulator activity;GTPase regulator activity;guanyl-nucleotide exchange factor activity;nucleoside-triphosphatase regulator activity	cell part;cytoplasm;cytoplasmic part;intracellular part;perinuclear region of cytoplasm						+	Myotubes_Fam134bKO_Myoblasts_Fam134bKO	+	Myotubes_Scramble_Myoblasts_Scramble	7	5	5	4.8	3.9	3.9	236.56	0	19.527	821760000	10	3.23766	0.000161137	+	0.639835	0.304403	-0.168252		-1.33865	NaN	1	0
28.396	27.4135	27.7556	27.7588	27.9131	27.6233	27.4991	25.6506	30.2608	29.9054	30.1411	29.8682	29.593	28.8316	29.453	29.5309	anatomical structure development;biological regulation;cardiac muscle fiber development;cell development;cellular developmental process;cellular macromolecule metabolic process;cellular metabolic process;cellular process;cellular protein metabolic process;developmental process;macromolecule metabolic process;macromolecule modification;metabolic process;muscle cell development;muscle fiber develop…	actin binding;actin filament binding;binding;calmodulin-dependent protein kinase activity;catalytic activity;cytoskeletal protein binding;kinase activity;phosphotransferase activity, alcohol group as acceptor;protein binding;protein kinase activity;protein serine/threonine kinase activity;structural constituent of muscle;structural molecule activity;transferase activity;transferase activity, tran…	adherens junction;anchoring junction;cell junction;cell part;cell-substrate adherens junction;cell-substrate junction;contractile fiber part;cytoplasmic part;cytoskeleton;focal adhesion;intracellular non-membrane-bounded organelle;intracellular organelle;intracellular part;non-membrane-bounded organelle;organelle;organelle part;Z disc		+	Myotubes_Fam134bKO_Myotubes_Scramble			+	Myotubes_Fam134bKO_Myoblasts_Fam134bKO	+	Myotubes_Scramble_Myoblasts_Scramble	24	24	0	27.6	27.6	0	80.035	0	39.163	5722700000	90	4.27061	4.33018e-05	+	1.87467	0.0296635	-0.691783	+	-3.46744	0.554961	0.474585	-0.659441
25.6073	24.1269	23.9598	23.9019	25.31	23.2327	25.467	24.2738	26.6897	26.4548	26.7282	26.5368	26.5424	27.1346	26.6915	26.6356	anatomical structure development;cardiac cell development;cardiac muscle cell development;cardiovascular system development;cell development;cellular developmental process;cellular process;chordate embryonic development;developmental process;embryo development;embryo development ending in birth or egg hatching;in utero embryonic development;muscle cell development;respiratory system development;s…	adenyl nucleotide binding;adenyl ribonucleotide binding;ATP binding;binding;catalytic activity;kinase activity;nucleotide binding;phosphotransferase activity, alcohol group as acceptor;protein kinase activity;protein serine/threonine kinase activity;purine nucleotide binding;purine ribonucleoside triphosphate binding;purine ribonucleotide binding;ribonucleotide binding;transferase activity;transf…	cell part;intracellular membrane-bounded organelle;intracellular organelle;intracellular part;membrane-bounded organelle;nucleus;organelle						+	Myotubes_Fam134bKO_Myoblasts_Fam134bKO	+	Myotubes_Scramble_Myoblasts_Scramble	8	8	8	4.1	4.1	4.1	328.32	0	9.7274	529980000	18	3.51984	0.000109072	+	0.457176	0.440819	0.148635		1.01562	NaN	1	0
28.527	27.4965	28.1035	28.0307	27.7471	27.9525	28.0323	27.5052	29.2848	29.3169	29.7022	29.4	29.6417	29.5097	30.5914	30.1924	biosynthetic process;cellular biosynthetic process;cellular ketone metabolic process;cellular metabolic process;cellular process;coenzyme biosynthetic process;coenzyme metabolic process;cofactor biosynthetic process;cofactor metabolic process;electron transport chain;generation of precursor metabolites and energy;metabolic process;mitochondrial electron transport, NADH to ubiquinone;oxidation-red…	binding;identical protein binding;lipid binding;protein binding;protein dimerization activity;protein homodimerization activity	cell part;cytoplasmic part;intracellular membrane-bounded organelle;intracellular organelle;intracellular part;membrane-bounded organelle;mitochondrion;organelle						+	Myotubes_Fam134bKO_Myoblasts_Fam134bKO	+	Myotubes_Scramble_Myoblasts_Scramble	9	9	9	41.9	41.9	41.9	30.282	0	61.418	5546800000	106	5.43576	8.38574e-06	+	1.08209	0.129428	0.557812		2.07964	0.421905	0.583398	-0.230116
31.9756	31.8942	31.9137	31.848	31.6125	31.7699	31.7839	31.7764	33.2382	33.1096	33.0661	33.0699	34.0455	33.8891	33.958	33.7326	alcohol biosynthetic process;alcohol metabolic process;alditol biosynthetic process;alditol metabolic process;biological regulation;biosynthetic process;carbohydrate biosynthetic process;carbohydrate homeostasis;carbohydrate metabolic process;carboxylic acid metabolic process;cell communication;cellular biosynthetic process;cellular carbohydrate biosynthetic process;cellular carbohydrate metaboli…	binding;carbon-carbon lyase activity;carboxylic acid binding;carboxy-lyase activity;catalytic activity;cation binding;GDP binding;GTP binding;guanyl nucleotide binding;guanyl ribonucleotide binding;ion binding;lyase activity;magnesium ion binding;manganese ion binding;metal ion binding;nucleotide binding;phosphoenolpyruvate carboxykinase (GTP) activity;phosphoenolpyruvate carboxykinase activity;p…	cell part;cytoplasmic part;cytosol;extracellular membrane-bounded organelle;extracellular organelle;extracellular region part;extracellular vesicular exosome;intracellular membrane-bounded organelle;intracellular organelle;intracellular part;membrane-bounded organelle;membrane-bounded vesicle;mitochondrion;organelle;vesicle	Adipocytokine signaling pathway;Citrate cycle (TCA cycle);Glycolysis / Gluconeogenesis;Insulin signaling pathway;PPAR signaling pathway;Proximal tubule bicarbonate reclamation;Pyruvate metabolism	+	Myotubes_Fam134bKO_Myotubes_Scramble			+	Myotubes_Fam134bKO_Myoblasts_Fam134bKO	+	Myotubes_Scramble_Myoblasts_Scramble	47	47	47	67.9	67.9	67.9	73.417	0	323.31	75909000000	797	12.1669	0	+	4.27112	0.00362791	0.785342	+	10.1379	1.90208	0.0655378	-0.172204
30.2942	29.8432	30.2193	29.9101	29.9234	29.6418	29.8803	29.9971	31.7511	31.6063	31.7162	31.4982	32.1208	32.0258	31.9016	32.0646	alcohol metabolic process;biosynthetic process;cellular biosynthetic process;cellular ketone metabolic process;cellular metabolic process;cellular nitrogen compound metabolic process;cellular process;cholesterol metabolic process;coenzyme biosynthetic process;coenzyme metabolic process;cofactor biosynthetic process;cofactor metabolic process;heterocycle metabolic process;lipid metabolic process;m…	binding;catalytic activity;coenzyme binding;cofactor binding;NADP binding;NADPH binding;NADPH-adrenodoxin reductase activity;nucleotide binding;oxidoreductase activity	cell part;cytoplasmic part;intracellular membrane-bounded organelle;intracellular organelle;intracellular organelle lumen;intracellular organelle part;intracellular part;membrane;membrane-bounded organelle;membrane-enclosed lumen;mitochondrial inner membrane;mitochondrial matrix;mitochondrial membrane;mitochondrial part;mitochondrion;organelle;organelle inner membrane;organelle lumen;organelle me…		+	Myotubes_Fam134bKO_Myotubes_Scramble			+	Myotubes_Fam134bKO_Myoblasts_Fam134bKO	+	Myotubes_Scramble_Myoblasts_Scramble	25	25	25	67	67	67	54.201	0	232.84	24254000000	312	9.8025	0	+	2.70553	0.00812544	0.385288		5.22323	0.746661	0.346404	-0.206036
24.8878	25.2362	25.9176	24.3008	24.6066	25.0756	25.7248	26.0416	27.6186	27.5717	27.4499	27.5669	27.341	27.4062	27.1978	28.1675	carboxylic acid catabolic process;carboxylic acid metabolic process;carboxylic acid transport;catabolic process;cellular catabolic process;cellular component organization;cellular component organization at cellular level;cellular component organization or biogenesis;cellular component organization or biogenesis at cellular level;cellular ketone metabolic process;cellular lipid catabolic process;c…	active transmembrane transporter activity;adenyl nucleotide binding;adenyl ribonucleotide binding;ATP binding;ATPase activity;ATPase activity, coupled;ATPase activity, coupled to movement of substances;ATPase activity, coupled to transmembrane movement of substances;binding;catalytic activity;enzyme binding;fatty acid transporter activity;fatty-acyl group transporter activity;fatty-acyl-CoA trans…	cell part;cytoplasm;cytoplasmic part;integral to membrane;integral to organelle membrane;integral to peroxisomal membrane;intracellular membrane-bounded organelle;intracellular organelle;intracellular organelle part;intracellular part;intrinsic to membrane;intrinsic to organelle membrane;intrinsic to peroxisomal membrane;membrane;membrane part;membrane-bounded organelle;microbody;microbody membra…	ABC transporters;Peroxisome					+	Myotubes_Fam134bKO_Myoblasts_Fam134bKO	+	Myotubes_Scramble_Myoblasts_Scramble	6	6	5	10.7	10.7	9.6	81.858	0	7.7826	1097700000	25	4.8956	6.75676e-06	+	0.0371501	0.948328	-0.0236669		-0.107344	0.240121	0.758542	0.276551
26.2803	26.1381	26.2833	26.7287	27.3016	26.7568	26.1026	27.1596	28.0819	28.8476	28.3587	28.109	28.9158	28.6687	29.3058	29.0547	cell differentiation;cellular developmental process;cellular process;developmental process;osteoblast differentiation		cell part;cytoplasmic part;endoplasmic reticulum;integral to membrane;intracellular membrane-bounded organelle;intracellular organelle;intracellular part;intrinsic to membrane;membrane part;membrane-bounded organelle;organelle						+	Myotubes_Fam134bKO_Myoblasts_Fam134bKO	+	Myotubes_Scramble_Myoblasts_Scramble	7	7	7	33.9	33.9	33.9	29.4	0	45.303	2536300000	49	6.06009	0	+	1.5475	0.0517157	0.636973	+	2.87217	0.786732	0.323553	0.472571
29.0908	28.9523	29.0427	28.9241	29.0137	28.7514	29.1047	28.8805	30.2947	30.2361	30.4946	30.2491	30.8995	31.1446	31.0859	31.193	biosynthetic process;carboxylic acid biosynthetic process;carboxylic acid metabolic process;cellular biosynthetic process;cellular ketone metabolic process;cellular lipid metabolic process;cellular metabolic process;cellular process;fatty acid biosynthetic process;fatty acid metabolic process;lipid biosynthetic process;lipid metabolic process;metabolic process;monocarboxylic acid metabolic proces…	acetyl-CoA carboxylase activity;adenyl nucleotide binding;adenyl ribonucleotide binding;ATP binding;binding;catalytic activity;CoA carboxylase activity;ligase activity;ligase activity, forming carbon-carbon bonds;nucleotide binding;propionyl-CoA carboxylase activity;purine nucleotide binding;purine ribonucleoside triphosphate binding;purine ribonucleotide binding;ribonucleotide binding	acetyl-CoA carboxylase complex;cell part;cytoplasmic part;intracellular membrane-bounded organelle;intracellular organelle;intracellular organelle lumen;intracellular organelle part;intracellular part;macromolecular complex;membrane-bounded organelle;membrane-enclosed lumen;mitochondrial matrix;mitochondrial part;mitochondrion;organelle;organelle lumen;organelle part;protein complex	Carbon fixation pathways in prokaryotes;Glyoxylate and dicarboxylate metabolism;Propanoate metabolism;Valine, leucine and isoleucine degradation	+	Myotubes_Fam134bKO_Myotubes_Scramble			+	Myotubes_Fam134bKO_Myoblasts_Fam134bKO	+	Myotubes_Scramble_Myoblasts_Scramble	19	19	19	54.3	54.3	54.3	58.408	0	163.89	11255000000	201	10.7153	0	+	3.88658	0.00247619	0.762123	+	8.67048	0.317343	0.685024	-0.0648661
25.7154	23.2116	25.7942	26.0123	26.3384	26.2617	25.7747	24.2377	27.6907	28.5628	28.4869	28.8572	28.2386	27.9454	27.1408	27.8576	acylglycerol biosynthetic process;acylglycerol metabolic process;biosynthetic process;CDP-diacylglycerol biosynthetic process;CDP-diacylglycerol metabolic process;cellular biosynthetic process;cellular lipid metabolic process;cellular metabolic process;cellular process;diacylglycerol biosynthetic process;diacylglycerol metabolic process;glycerol ether biosynthetic process;glycerol ether metabolic…	1-acylglycerol-3-phosphate O-acyltransferase activity;acylglycerol O-acyltransferase activity;catalytic activity;lysophosphatidic acid acyltransferase activity;lysophospholipid acyltransferase activity;O-acyltransferase activity;transferase activity;transferase activity, transferring acyl groups;transferase activity, transferring acyl groups other than amino-acyl groups	cell part;cytoplasmic part;endoplasmic reticulum;endoplasmic reticulum membrane;endoplasmic reticulum part;envelope;integral to membrane;intracellular membrane-bounded organelle;intracellular organelle;intracellular organelle part;intracellular part;intrinsic to membrane;membrane;membrane part;membrane-bounded organelle;nuclear envelope;nuclear part;organelle;organelle envelope;organelle membrane…	Glycerolipid metabolism;Glycerophospholipid metabolism					+	Myotubes_Fam134bKO_Myoblasts_Fam134bKO	+	Myotubes_Scramble_Myoblasts_Scramble	9	9	9	23.1	23.1	23.1	43.295	0	16.845	1810100000	43	3.29136	0.000152953	+	0.895313	0.184412	-0.603782		-1.76924	0.230624	0.769467	0.469763
29.0018	29.1278	29.0068	29.025	28.4275	28.9351	28.7184	29.3519	30.7689	30.5923	30.5113	30.486	31.425	31.0899	30.87	30.5913		carboxypeptidase activity;catalytic activity;exopeptidase activity;hydrolase activity;peptidase activity;peptidase activity, acting on L-amino acid peptides;serine hydrolase activity;serine-type carboxypeptidase activity;serine-type exopeptidase activity;serine-type peptidase activity	cell part;cytoplasmic part;extracellular membrane-bounded organelle;extracellular organelle;extracellular region part;extracellular vesicular exosome;intracellular membrane-bounded organelle;intracellular organelle;intracellular organelle part;intracellular part;lysosome;lytic vacuole;membrane;membrane-bounded organelle;membrane-bounded vesicle;mitochondrion;nuclear part;nucleoplasm;organelle;org…	Lysosome;Renin-angiotensin system					+	Myotubes_Fam134bKO_Myoblasts_Fam134bKO	+	Myotubes_Scramble_Myoblasts_Scramble	14	14	14	31.9	31.9	31.9	55.726	0	93.699	12297000000	228	6.88969	0	+	1.12907	0.117076	0.404459		2.15791	0.408162	0.598102	-0.182091
23.8281	22.2695	23.3362	23.0713	24.7476	23.6182	24.7908	25.1522	26.6285	27.5554	26.6659	26.4776	27.0146	26.6435	25.4465	27.7396			cell part;integral to membrane;intrinsic to membrane;membrane;membrane part						+	Myotubes_Fam134bKO_Myoblasts_Fam134bKO	+	Myotubes_Scramble_Myoblasts_Scramble	4	4	4	9.5	9.5	9.5	84.904	0	23.292	505280000	13	4.74546	9.7561e-06	+	0.0810561	0.877865	-0.120803		-0.2246	NaN	1	0
25.9634	26.2249	26.3837	26.0118	26.7609	26.3925	26.6559	26.189	28.1831	28.1669	28.1827	27.926	28.4706	28.4691	29.1715	28.3972			cell part;cytoplasmic part;endoplasmic reticulum;endoplasmic reticulum membrane;endoplasmic reticulum part;integral to membrane;intracellular membrane-bounded organelle;intracellular organelle;intracellular organelle part;intracellular part;intrinsic to membrane;membrane;membrane part;membrane-bounded organelle;organelle;organelle membrane;organelle part						+	Myotubes_Fam134bKO_Myoblasts_Fam134bKO	+	Myotubes_Scramble_Myoblasts_Scramble	13	9	9	37.4	28.4	28.4	38.476	0	13.409	2058200000	63	7.82889	0	+	1.42402	0.0648996	0.512451	+	2.65712	1.14435	0.187802	0.353622
27.2048	25.5958	27.302	26.9699	28.0879	28.2451	27.4286	27.6639	29.5383	29.9158	29.8848	29.2562	29.8215	30.0146	30.2795	29.8069	cellular component organization;cellular component organization at cellular level;cellular component organization or biogenesis;cellular component organization or biogenesis at cellular level;cellular membrane fusion;cellular membrane organization;cellular process;membrane fusion;membrane organization;organelle fusion;organelle organization;plasma membrane organization;plasma membrane repair;vesi…	binding;calcium ion binding;calcium-dependent phospholipid binding;cation binding;ion binding;lipid binding;metal ion binding;phospholipid binding	cell part;cell projection;cytoplasmic membrane-bounded vesicle;cytoplasmic part;cytoplasmic vesicle;cytoplasmic vesicle membrane;cytoplasmic vesicle part;early endosome;endocytic vesicle;endosome;extracellular membrane-bounded organelle;extracellular organelle;extracellular region part;extracellular vesicular exosome;integral to membrane;intracellular membrane-bounded organelle;intracellular orga…						+	Myotubes_Fam134bKO_Myoblasts_Fam134bKO	+	Myotubes_Scramble_Myoblasts_Scramble	26	23	23	16.8	15.4	15.4	237.19	0	122.03	4494400000	106	5.80626	4.85437e-06	+	0.874272	0.191863	0.33184		1.73421	1.31898	0.15134	1.08825
28.8187	28.8996	28.5707	28.816	28.4983	28.8812	28.7094	28.7741	30.5324	30.3473	30.2953	30.4996	30.7653	31.0677	30.9797	30.5001	biological regulation;cellular macromolecule metabolic process;cellular metabolic process;cellular nitrogen compound metabolic process;cellular process;macromolecule metabolic process;metabolic process;nitrogen compound metabolic process;nucleic acid metabolic process;nucleobase-containing compound metabolic process;primary metabolic process;regulation of biological process;regulation of gene exp…	adenyl nucleotide binding;adenyl ribonucleotide binding;ATP binding;ATPase activity;ATPase activity, coupled;ATP-dependent helicase activity;ATP-dependent RNA helicase activity;binding;catalytic activity;helicase activity;hydrolase activity;hydrolase activity, acting on acid anhydrides;hydrolase activity, acting on acid anhydrides, in phosphorus-containing anhydrides;nucleic acid binding;nucleosi…	cell part;cytoplasm;cytoplasmic part;intracellular non-membrane-bounded organelle;intracellular organelle;intracellular organelle part;intracellular part;non-membrane-bounded organelle;nuclear part;nucleolus;organelle;organelle part;perinuclear region of cytoplasm	RNA transport	+	Myotubes_Fam134bKO_Myotubes_Scramble			+	Myotubes_Fam134bKO_Myoblasts_Fam134bKO	+	Myotubes_Scramble_Myoblasts_Scramble	41	20	20	75.4	46.4	46.4	46.402	0	287.86	10497000000	156	9.14704	0	+	1.58999	0.0486586	0.409548		2.94725	0.225921	0.773706	-0.0604959
25.3903	25.9674	26.1294	25.8487	24.1797	26.3171	24.7217	24.8903	27.9736	28.2804	27.6104	28.2189	26.344	27.3838	27.5824	27.2154	anatomical structure development;cardiac cell development;cardiac muscle cell development;cell development;cellular component organization;cellular component organization or biogenesis;cellular developmental process;cellular process;developmental process;membrane organization;muscle cell development;muscle fiber development;muscle organ development;muscle structure development;organ development;s…		cell part;cytoplasm;cytoskeleton;dystroglycan complex;dystrophin-associated glycoprotein complex;integral to membrane;integral to plasma membrane;intracellular non-membrane-bounded organelle;intracellular organelle;intracellular part;intrinsic to membrane;intrinsic to plasma membrane;macromolecular complex;membrane;membrane part;non-membrane-bounded organelle;organelle;plasma membrane;plasma memb…	Arrhythmogenic right ventricular cardiomyopathy (ARVC);Dilated cardiomyopathy;Hypertrophic cardiomyopathy (HCM);Viral myocarditis					+	Myotubes_Fam134bKO_Myoblasts_Fam134bKO	+	Myotubes_Scramble_Myoblasts_Scramble	5	5	5	26.9	26.9	26.9	34.872	0	12.09	1423500000	31	4.38807	3.40667e-05	+	1.53302	0.0534962	-0.889417	+	-2.84672	0.836566	0.300219	-0.806776
26.9295	27.3115	27.4439	27.9488	26.7832	27.3542	26.6951	28.0338	28.0895	28.8824	29.0029	29.1754	29.575	29.306	28.4371	29.947	anion transport;carboxylic acid metabolic process;carboxylic acid transport;cellular ketone metabolic process;cellular metabolic process;cellular process;establishment of localization;establishment of localization in cell;intracellular transport;ion transport;metabolic process;mitochondrial pyruvate transport;mitochondrial transport;monocarboxylic acid metabolic process;monocarboxylic acid transp…		cell part;cytoplasmic part;integral to membrane;intracellular membrane-bounded organelle;intracellular organelle;intracellular organelle part;intracellular part;intrinsic to membrane;membrane;membrane part;membrane-bounded organelle;mitochondrial inner membrane;mitochondrial membrane;mitochondrial part;mitochondrion;organelle;organelle inner membrane;organelle membrane;organelle part						+	Myotubes_Fam134bKO_Myoblasts_Fam134bKO	+	Myotubes_Scramble_Myoblasts_Scramble	5	5	5	41.3	41.3	41.3	12.454	0	45.787	3766400000	40	3.5139	0.000108787	+	0.627863	0.311513	0.528702		1.31802	0.203199	0.795072	-0.191842
30.9712	30.6855	30.7546	30.8311	30.7612	30.6745	30.2192	29.9902	31.3444	31.584	31.3432	31.217	32.5208	32.6139	32.6171	32.2809			cell part;cytoplasmic part;Golgi apparatus;intracellular membrane-bounded organelle;intracellular organelle;intracellular part;membrane-bounded organelle;organelle		+	Myotubes_Fam134bKO_Myotubes_Scramble			+	Myotubes_Fam134bKO_Myoblasts_Fam134bKO	+	Myotubes_Scramble_Myoblasts_Scramble	14	14	14	44.2	44.2	44.2	46.297	0	296.61	28113000000	223	7.03365	0	+	4.31527	0.0039	1.136	+	10.3199	1.07036	0.210905	-0.399331
23.8058	26.3724	23.2274	24.689	23.283	24.529	25.1172	24.7423	27.1592	27.269	27.2765	27.0218	27.2701	27.0028	24.3825	27.3454	actin cytoskeleton organization;actin filament-based process;cellular component organization;cellular component organization at cellular level;cellular component organization or biogenesis;cellular component organization or biogenesis at cellular level;cellular process;cytoskeleton organization;organelle organization	actin binding;actin filament binding;binding;cytoskeletal protein binding;protein binding	actin cytoskeleton;cell part;cytoplasm;cytoskeleton;intracellular non-membrane-bounded organelle;intracellular organelle;intracellular part;membrane;non-membrane-bounded organelle;organelle						+	Myotubes_Fam134bKO_Myoblasts_Fam134bKO	+	Myotubes_Scramble_Myoblasts_Scramble	6	6	6	14.6	14.6	14.6	54.936	0	9.2667	556520000	16	2.22198	0.00109884	+	0.425251	0.470997	-0.681437		-0.956789	NaN	1	0
25.4931	25.7351	24.6901	25.8687	25.2889	25.749	23.5986	25.532	27.0513	27.162	27.1664	26.4712	27.5312	26.9439	27.381	26.6009	2'-deoxyribonucleotide metabolic process;adenosine to inosine editing;base conversion or substitution editing;biological regulation;catabolic process;cellular catabolic process;cellular component organization;cellular component organization at cellular level;cellular component organization or biogenesis;cellular component organization or biogenesis at cellular level;cellular macromolecule catabol…	binding;catalytic activity;cation binding;cobalt ion binding;dITP diphosphatase activity;exopeptidase activity;GTP binding;guanyl nucleotide binding;guanyl ribonucleotide binding;hydrolase activity;hydrolase activity, acting on acid anhydrides;hydrolase activity, acting on acid anhydrides, in phosphorus-containing anhydrides;identical protein binding;ion binding;m7G(5')pppN diphosphatase activity…	cell part;cytoplasm;intracellular membrane-bounded organelle;intracellular non-membrane-bounded organelle;intracellular organelle;intracellular organelle part;intracellular part;membrane-bounded organelle;non-membrane-bounded organelle;nuclear part;nucleolus;nucleoplasm;nucleus;organelle;organelle part						+	Myotubes_Fam134bKO_Myoblasts_Fam134bKO	+	Myotubes_Scramble_Myoblasts_Scramble	6	5	5	36.6	30.9	30.9	21.248	0	5.879	1022800000	21	3.1247	0.000181402	+	0.226457	0.680819	0.151509		0.563258	0.305563	0.693697	-0.404595
27.6493	27.9234	27.9089	28.0767	28.1431	28.0188	28.5122	27.3471	30.0074	30.0696	29.9269	30.1523	29.4435	30.2187	30.2647	30.3346		catalytic activity;oxidoreductase activity	cell part;cytoplasmic part;intracellular membrane-bounded organelle;intracellular organelle;intracellular part;lipid particle;membrane;membrane-bounded organelle;midbody;mitochondrion;nucleus;organelle						+	Myotubes_Fam134bKO_Myoblasts_Fam134bKO	+	Myotubes_Scramble_Myoblasts_Scramble	14	14	14	43.6	43.6	43.6	47.129	0	155.13	6927000000	114	6.44432	0	+	0.042808	0.939068	0.0263238		0.122988	0.173616	0.82391	0.115708
25.6625	25.611	26.2687	26.1187	26.3976	25.955	26.1314	25.1663	27.5319	27.8596	27.8415	27.7119	27.9884	28.1602	28.3379	27.3707	anatomical structure development;anatomical structure morphogenesis;axonogenesis;biological regulation;cell communication;cell part morphogenesis;cell projection morphogenesis;cell projection organization;cell-cell signaling;cellular component morphogenesis;cellular component organization;cellular component organization at cellular level;cellular component organization or biogenesis;cellular comp…	ATPase activator activity;ATPase regulator activity;binding;catalytic activity;cytoskeletal protein binding;enzyme activator activity;enzyme regulator activity;GTP binding;GTPase activity;guanyl nucleotide binding;guanyl ribonucleotide binding;hydrolase activity;hydrolase activity, acting on acid anhydrides;hydrolase activity, acting on acid anhydrides, in phosphorus-containing anhydrides;myosin …	acrosomal vesicle;axon;axon part;cell part;cell projection;cell projection part;clathrin-coated vesicle;coated vesicle;cytoplasmic membrane-bounded vesicle;cytoplasmic part;cytoplasmic vesicle;cytoplasmic vesicle membrane;cytoplasmic vesicle part;cytosol;endosome;intracellular membrane-bounded organelle;intracellular organelle;intracellular organelle part;intracellular part;macromolecular complex…						+	Myotubes_Fam134bKO_Myoblasts_Fam134bKO	+	Myotubes_Scramble_Myoblasts_Scramble	6	5	4	31.4	27.7	19.1	24.97	0	30.156	1817500000	44	5.43596	8.39454e-06	+	0.459779	0.438605	0.228083		1.02038	0.00284036	0.996161	-0.00265312
28.1394	28.4717	28.294	28.0722	27.8589	28.1868	27.8156	28.4252	29.7749	29.7975	29.8362	29.5408	30.1015	30.1992	30.177	30.0116	anatomical structure homeostasis;biological regulation;cellular component organization;cellular component organization at cellular level;cellular component organization or biogenesis;cellular component organization or biogenesis at cellular level;cellular macromolecule metabolic process;cellular metabolic process;cellular nitrogen compound metabolic process;cellular process;cellular protein metab…	catalytic activity;NAD+ ADP-ribosyltransferase activity;transferase activity;transferase activity, transferring glycosyl groups;transferase activity, transferring pentosyl groups	cell part;chromosomal part;intracellular membrane-bounded organelle;intracellular organelle;intracellular organelle part;intracellular part;membrane-bounded organelle;nucleus;organelle;organelle part;site of double-strand break	Base excision repair	+	Myotubes_Fam134bKO_Myotubes_Scramble			+	Myotubes_Fam134bKO_Myoblasts_Fam134bKO	+	Myotubes_Scramble_Myoblasts_Scramble	16	16	16	50.6	50.6	50.6	59.452	0	82.042	6531700000	89	8.55528	0	+	2.55338	0.0104661	0.384963		4.86923	0.459541	0.551174	-0.172675
27.3935	27.0327	27.0314	27.0434	26.9453	27.1058	27.0989	26.8446	28.8885	29.1208	28.332	28.748	29.1463	29.4585	28.543	29.0418	biological regulation;negative regulation of amyloid precursor protein biosynthetic process;negative regulation of biological process;negative regulation of biosynthetic process;negative regulation of cellular biosynthetic process;negative regulation of cellular macromolecule biosynthetic process;negative regulation of cellular metabolic process;negative regulation of cellular process;negative re…	adenyl nucleotide binding;adenyl ribonucleotide binding;ATP binding;beta-amyloid binding;binding;nucleotide binding;protein binding;purine nucleotide binding;purine ribonucleoside triphosphate binding;purine ribonucleotide binding;ribonucleotide binding	cell part;cytoplasmic part;cytoplasmic vesicle membrane;cytoplasmic vesicle part;endosomal part;endosome membrane;extracellular membrane-bounded organelle;extracellular organelle;extracellular region part;extracellular space;extracellular vesicular exosome;Golgi apparatus;Golgi apparatus part;Golgi membrane;Golgi-associated vesicle membrane;integral to membrane;integral to organelle membrane;intr…						+	Myotubes_Fam134bKO_Myoblasts_Fam134bKO	+	Myotubes_Scramble_Myoblasts_Scramble	11	11	11	62	62	62	30.26	0	64.977	3308000000	60	6.81215	0	+	0.498795	0.407309	0.27505		1.09107	0.534736	0.490622	-0.126626
23.387	23.4079	24.3326	23.9906	23.7549	24.3707	24.4487	23.7122	27.0822	27.0426	27.1523	27.004	27.0906	25.0975	26.1339	26.1476	anatomical structure morphogenesis;cell morphogenesis;cellular component morphogenesis;cellular component organization;cellular component organization at cellular level;cellular component organization or biogenesis;cellular component organization or biogenesis at cellular level;cellular developmental process;cellular process;cytoskeleton organization;developmental process;organelle organization		cell part;membrane;plasma membrane						+	Myotubes_Fam134bKO_Myoblasts_Fam134bKO	+	Myotubes_Scramble_Myoblasts_Scramble	7	6	6	22.7	21	21	52.861	0	8.1793	450990000	17	5.75465	9.47867e-06	+	1.234	0.0946733	-0.952859		-2.3337	NaN	1	0
24.2887	24.486	24.5681	23.2135	22.5637	24.3069	24.8258	23.5958	25.607	26.1568	25.584	26.3855	25.4178	26.2063	25.691	26.0557	2'-deoxyribonucleotide metabolic process;catabolic process;cellular catabolic process;cellular metabolic process;cellular nitrogen compound catabolic process;cellular nitrogen compound metabolic process;cellular process;deoxyribonucleoside monophosphate catabolic process;deoxyribonucleoside monophosphate metabolic process;deoxyribonucleotide catabolic process;deoxyribonucleotide metabolic process…	5'-nucleotidase activity;binding;catalytic activity;cation binding;hydrolase activity;hydrolase activity, acting on ester bonds;ion binding;metal ion binding;nucleotidase activity;nucleotide binding;phosphatase activity;phosphoric ester hydrolase activity	cell part;cytoplasmic part;intracellular membrane-bounded organelle;intracellular organelle;intracellular part;membrane-bounded organelle;mitochondrion;organelle	Nicotinate and nicotinamide metabolism;Purine metabolism;Pyrimidine metabolism					+	Myotubes_Fam134bKO_Myoblasts_Fam134bKO	+	Myotubes_Scramble_Myoblasts_Scramble	4	4	4	28.6	28.6	28.6	25.602	0	7.3744	364260000	11	3.19604	0.000168776	+	0.126635	0.808829	-0.0906243		-0.33772	NaN	1	0
31.0592	30.6221	30.5832	30.4893	30.3927	30.4533	30.5684	29.6546	31.7859	31.993	31.9349	31.7145	32.552	32.0068	32.3658	32.2129	apoptosis;biological regulation;cell death;cell differentiation;cell proliferation;cellular developmental process;cellular macromolecule metabolic process;cellular metabolic process;cellular nitrogen compound metabolic process;cellular process;death;developmental process;DNA conformation change;DNA duplex unwinding;DNA geometric change;DNA metabolic process;DNA unwinding involved in replication;m…	binding;DNA binding;double-stranded DNA binding;double-stranded telomeric DNA binding;mRNA binding;nucleic acid binding;nucleic acid binding transcription factor activity;protein binding;regulatory region DNA binding;regulatory region nucleic acid binding;RNA binding;RNA polymerase II regulatory region DNA binding;RNA polymerase II regulatory region sequence-specific DNA binding;sequence-specific…	cell part;chromosomal part;DNA replication factor A complex;intracellular membrane-bounded organelle;intracellular organelle;intracellular organelle part;intracellular part;macromolecular complex;membrane-bounded organelle;nuclear chromosome part;nuclear part;nucleoplasm;nucleus;organelle;organelle part;protein complex		+	Myotubes_Fam134bKO_Myotubes_Scramble			+	Myotubes_Fam134bKO_Myoblasts_Fam134bKO	+	Myotubes_Scramble_Myoblasts_Scramble	18	18	15	71.9	71.9	67	33.901	0	305.29	28605000000	225	6.19565	0	+	1.74545	0.0382506	0.427323		3.22735	0.873455	0.286491	-0.421195
26.0644	25.9059	25.2659	25.9969	25.4828	25.4795	26.8495	24.3533	26.3408	27.5437	26.8223	26.9906	27.5567	28.8818	26.8229	26.9671	biological regulation;calcium ion homeostasis;calcium ion transport;cation homeostasis;cation transport;cellular calcium ion homeostasis;cellular cation homeostasis;cellular chemical homeostasis;cellular divalent inorganic cation homeostasis;cellular homeostasis;cellular ion homeostasis;cellular metal ion homeostasis;cellular process;chemical homeostasis;divalent inorganic cation homeostasis;diva…		cell part;cytoplasmic part;integral to membrane;integral to mitochondrial inner membrane;integral to mitochondrial membrane;integral to organelle membrane;intracellular membrane-bounded organelle;intracellular organelle;intracellular organelle part;intracellular part;intrinsic to membrane;intrinsic to mitochondrial inner membrane;intrinsic to organelle membrane;membrane part;membrane-bounded orga…						+	Myotubes_Fam134bKO_Myoblasts_Fam134bKO	+	Myotubes_Scramble_Myoblasts_Scramble	4	4	4	51.4	51.4	51.4	11.542	0	62.953	964370000	31	2.06589	0.00157344	+	0.555585	0.364182	0.632744		1.19208	0.193656	0.804183	-0.266999
24.4236	24.9516	23.6074	23.7419	23.4975	23.9534	23.4931	23.9771	25.0758	25.2161	23.6547	24.9811	26.0281	26.1471	25.5826	25.2154	amine biosynthetic process;amine metabolic process;aromatic compound biosynthetic process;aspartate family amino acid biosynthetic process;aspartate family amino acid metabolic process;biosynthetic process;carboxylic acid biosynthetic process;carboxylic acid metabolic process;cellular amine metabolic process;cellular amino acid biosynthetic process;cellular amino acid metabolic process;cellular a…	catalytic activity;cyclohydrolase activity;hydrolase activity;hydrolase activity, acting on carbon-nitrogen (but not peptide) bonds;hydrolase activity, acting on carbon-nitrogen (but not peptide) bonds, in cyclic amidines;methenyltetrahydrofolate cyclohydrolase activity;methylenetetrahydrofolate dehydrogenase (NAD+) activity;methylenetetrahydrofolate dehydrogenase (NADP+) activity;oxidoreductase …	cell part;cytoplasmic part;intracellular membrane-bounded organelle;intracellular organelle;intracellular organelle part;intracellular part;membrane;membrane-bounded organelle;mitochondrial inner membrane;mitochondrial membrane;mitochondrial part;mitochondrion;organelle;organelle inner membrane;organelle membrane;organelle part	One carbon pool by folate					+	Myotubes_Fam134bKO_Myoblasts_Fam134bKO			3	2	2	10.7	8.6	8.6	36.438	0.00047252	2.6045	220640000	14	2.90448	0.00026072	+	1.27572	0.087377	1.01138		2.40406	NaN	1	0
30.4421	30.5641	30.3353	30.4999	29.9211	29.8586	29.1008	29.7586	32.0501	31.7094	31.597	31.8396	31.5433	32.0057	31.436	31.6818	alcohol catabolic process;alcohol metabolic process;carbohydrate catabolic process;carbohydrate metabolic process;catabolic process;cell death;cellular carbohydrate catabolic process;cellular carbohydrate metabolic process;cellular metabolic process;cellular process;death;generation of precursor metabolites and energy;glucose catabolic process;glucose metabolic process;glycolysis;hexose catabolic…	adenyl nucleotide binding;adenyl ribonucleotide binding;alkali metal ion binding;antigen binding;ATP binding;binding;catalytic activity;cation binding;ion binding;kinase activity;magnesium ion binding;metal ion binding;MHC class II protein complex binding;MHC protein complex binding;nucleotide binding;phosphotransferase activity, alcohol group as acceptor;potassium ion binding;purine nucleotide b…	cell part;cell projection;cilium;cytoplasm;cytoplasmic part;extracellular matrix;extracellular membrane-bounded organelle;extracellular organelle;extracellular region part;extracellular vesicular exosome;intracellular membrane-bounded organelle;intracellular organelle;intracellular part;membrane;membrane-bounded organelle;membrane-bounded vesicle;mitochondrion;myelin sheath;nucleus;organelle;plas…	Carbon fixation in photosynthetic organisms;Glycolysis / Gluconeogenesis;Purine metabolism;Pyruvate metabolism;Type II diabetes mellitus			+	Myoblasts_Fam134bKO_Myoblasts_Scramble	+	Myotubes_Fam134bKO_Myoblasts_Fam134bKO	+	Myotubes_Scramble_Myoblasts_Scramble	66	4	4	88.7	10	10	57.984	0	86.639	26296000000	211	7.01057	0	+	0.363855	0.531411	-0.13231		-0.840849	2.19495	0.0434835	-0.800605
28.6689	28.9703	28.9859	29.0229	28.797	28.9328	27.8255	28.7024	30.0509	30.0465	30.3664	30.2994	30.4215	30.6052	30.517	30.6675	metabolic process;oxidation-reduction process;response to chemical stimulus;response to oxidative stress;response to stimulus;response to stress		cell part;cytoplasmic part;intracellular membrane-bounded organelle;intracellular organelle;intracellular organelle part;intracellular part;macromolecular complex;membrane;membrane part;membrane-bounded organelle;mitochondrial membrane;mitochondrial membrane part;mitochondrial part;mitochondrial respiratory chain complex I;mitochondrion;NADH dehydrogenase complex;organelle;organelle membrane;orga…	Alzheimer's disease;Huntington's disease;Oxidative phosphorylation;Parkinson's disease	+	Myotubes_Fam134bKO_Myotubes_Scramble			+	Myotubes_Fam134bKO_Myoblasts_Fam134bKO	+	Myotubes_Scramble_Myoblasts_Scramble	9	9	9	64.9	64.9	64.9	15.283	0	16.159	11056000000	131	6.17811	0	+	1.97503	0.0236237	0.362022		3.65903	0.627659	0.422122	-0.347584
29.3577	29.5542	29.5445	29.3942	29.6154	29.4406	28.8498	29.539	31.6121	31.3974	31.2464	31.1339	31.3769	30.9533	31.4718	31.5886			cell part;cytoplasmic part;intracellular membrane-bounded organelle;intracellular organelle;intracellular part;membrane-bounded organelle;mitochondrion;organelle						+	Myotubes_Fam134bKO_Myoblasts_Fam134bKO	+	Myotubes_Scramble_Myoblasts_Scramble	14	14	14	71.8	71.8	71.8	28.09	0	138.59	16018000000	165	7.46634	0	+	0.000366231	0.999123	0.000190258		0.00110119	0.224661	0.774231	-0.101474
25.7208	25.7885	25.8973	25.6073	24.5688	26.5613	24.6655	24.9088	26.1811	26.6144	27.1704	26.9364	27.5134	26.5753	27.7844	26.7629	cell migration;cell motility;cellular component movement;cellular process;locomotion		anchored to membrane;cell part;cytoplasmic part;external side of plasma membrane;extracellular matrix;extracellular membrane-bounded organelle;extracellular organelle;extracellular region part;extracellular space;extracellular vesicular exosome;Golgi apparatus part;Golgi lumen;integral to membrane;integral to plasma membrane;intracellular membrane-bounded organelle;intracellular organelle;intrace…						+	Myotubes_Fam134bKO_Myoblasts_Fam134bKO	+	Myotubes_Scramble_Myoblasts_Scramble	4	4	4	10.3	10.3	10.3	64.34	0	24.19	1046000000	23	2.71766	0.000382341	+	0.560112	0.360905	0.433442		1.20004	0.574529	0.45835	-0.577363
27.9446	27.8233	27.9202	27.8565	27.7597	27.9895	27.5631	27.404	28.9702	29.5464	29.3802	29.3101	29.507	29.8585	29.2271	30.0383			cell part;cytoplasmic part;intracellular membrane-bounded organelle;intracellular organelle;intracellular part;membrane-bounded organelle;mitochondrion;nucleus;organelle						+	Myotubes_Fam134bKO_Myoblasts_Fam134bKO	+	Myotubes_Scramble_Myoblasts_Scramble	12	12	12	58.9	58.9	58.9	23.275	0	19.605	5018400000	85	6.83178	0	+	0.814483	0.214636	0.355987		1.63441	0.793155	0.321025	-0.207097
23.3476	25.3717	24.9481	23.483	24.5717	23.5506	24.3573	25.0225	26.9385	27.169	25.0954	24.9214	27.1717	25.245	25.6004	27.3836	biological regulation;cellular process;cellular response to stimulus;regulation of biological process;regulation of cellular process;response to stimulus;signal transduction	enzyme activator activity;enzyme regulator activity;GTPase activator activity;GTPase regulator activity;nucleoside-triphosphatase regulator activity	cell part;intracellular						+	Myotubes_Fam134bKO_Myoblasts_Fam134bKO			6	6	6	8.8	8.8	8.8	94.635	0	8.4472	524460000	10	1.6579	0.00426865	+	0.151753	0.771954	0.319087		0.397014	NaN	1	0
31.2413	31.3398	31.1272	31.445	31.1736	31.5966	31.2708	31.0471	33.464	33.3907	33.2605	33.3785	33.2904	32.7972	33.5239	33.3616	alcohol catabolic process;alcohol metabolic process;anatomical structure homeostasis;biological regulation;carbohydrate catabolic process;carbohydrate homeostasis;carbohydrate metabolic process;carbohydrate phosphorylation;catabolic process;cellular carbohydrate catabolic process;cellular carbohydrate metabolic process;cellular component assembly;cellular component organization;cellular component…	6-phosphofructokinase activity;adenyl nucleotide binding;adenyl ribonucleotide binding;ATP binding;binding;carbohydrate binding;carbohydrate kinase activity;catalytic activity;cation binding;enzyme binding;fructose binding;identical protein binding;ion binding;kinase activity;kinase binding;metal ion binding;monosaccharide binding;nucleotide binding;phosphofructokinase activity;phosphotransferase…	6-phosphofructokinase complex;apical plasma membrane;cell part;cytoplasmic part;cytosol;cytosolic part;extracellular membrane-bounded organelle;extracellular organelle;extracellular region part;extracellular vesicular exosome;intracellular part;macromolecular complex;membrane part;membrane-bounded organelle;membrane-bounded vesicle;organelle;plasma membrane part;protein complex;vesicle	Fructose and mannose metabolism;Galactose metabolism;Glycolysis / Gluconeogenesis;Methane metabolism;Pentose phosphate pathway					+	Myotubes_Fam134bKO_Myoblasts_Fam134bKO	+	Myotubes_Scramble_Myoblasts_Scramble	46	40	40	58.1	53.2	53.2	102.38	0	323.31	65669000000	749	8.54893	0	+	0.344391	0.55229	-0.130189		-0.803209	0.041751	0.958127	-0.0162954
32.7716	32.8166	32.6116	32.6208	32.4711	32.6396	32.6518	32.6413	34.4166	34.5968	34.5832	34.6766	34.5937	34.6198	34.6846	34.3778	biological regulation;calcium ion homeostasis;calcium ion transmembrane transport;calcium ion transport;calcium-mediated signaling;cation homeostasis;cation transport;cellular calcium ion homeostasis;cellular cation homeostasis;cellular chemical homeostasis;cellular component organization;cellular component organization at cellular level;cellular component organization or biogenesis;cellular comp…	active transmembrane transporter activity;adenyl nucleotide binding;adenyl ribonucleotide binding;ATP binding;ATPase activity;ATPase activity, coupled;ATPase activity, coupled to movement of substances;ATPase activity, coupled to transmembrane movement of ions;ATPase activity, coupled to transmembrane movement of ions, phosphorylative mechanism;ATPase activity, coupled to transmembrane movement o…	cell junction;cell part;cell-cell contact zone;cell-cell junction;cytoplasmic part;endoplasmic reticulum;endoplasmic reticulum membrane;endoplasmic reticulum part;intercalated disc;intracellular membrane-bounded organelle;intracellular organelle;intracellular organelle part;intracellular part;longitudinal sarcoplasmic reticulum;membrane;membrane part;membrane-bounded organelle;organelle;organelle…	Alzheimer's disease;Calcium signaling pathway;Pancreatic secretion					+	Myotubes_Fam134bKO_Myoblasts_Fam134bKO	+	Myotubes_Scramble_Myoblasts_Scramble	68	49	3	54.3	44.3	1.5	114.86	0	323.31	152150000000	1083	11.6114	0	+	0.0025123	0.99689	0.000648499		0.00753547	0.755606	0.341611	-0.104194
27.1389	27.9492	27.4267	27.9267	27.6328	27.5459	27.859	27.3916	29.0709	29.2408	29.4868	29.5201	29.3792	29.2267	29.7784	29.9168	apoptosis;biosynthetic process;cell death;cellular process;death;lipid biosynthetic process;lipid metabolic process;metabolic process;primary metabolic process;programmed cell death;steroid biosynthetic process;steroid metabolic process	binding;catalytic activity;hydrolase activity;nucleotide binding	cell part;cytoplasmic part;intracellular membrane-bounded organelle;intracellular non-membrane-bounded organelle;intracellular organelle;intracellular organelle part;intracellular part;membrane-bounded organelle;mitochondrion;non-membrane-bounded organelle;nuclear part;nucleolus;organelle;organelle part						+	Myotubes_Fam134bKO_Myoblasts_Fam134bKO	+	Myotubes_Scramble_Myoblasts_Scramble	7	7	7	52.1	52.1	52.1	17.32	0	48.856	4975100000	96	6.46042	0	+	0.596257	0.332661	0.245636		1.26326	0.00461243	0.99529	-0.00304794
28.9061	29.086	28.9244	28.953	29.3458	29.2357	29.2339	28.6375	30.6143	30.6829	30.4073	30.8708	31.2316	30.9222	31.2939	30.8705	cellular macromolecule metabolic process;cellular metabolic process;cellular process;cellular protein metabolic process;macromolecule metabolic process;macromolecule modification;metabolic process;primary metabolic process;protein deglycosylation;protein maturation;protein metabolic process;protein modification process	asparaginase activity;catalytic activity;hydrolase activity;hydrolase activity, acting on carbon-nitrogen (but not peptide) bonds;hydrolase activity, acting on carbon-nitrogen (but not peptide) bonds, in linear amides;N4-(beta-N-acetylglucosaminyl)-L-asparaginase activity;peptidase activity	cell part;cytoplasmic part;endoplasmic reticulum;extracellular membrane-bounded organelle;extracellular organelle;extracellular region part;extracellular vesicular exosome;intracellular membrane-bounded organelle;intracellular organelle;intracellular part;lysosome;lytic vacuole;membrane-bounded organelle;membrane-bounded vesicle;organelle;vacuole;vesicle	Lysosome;Other glycan degradation	+	Myotubes_Fam134bKO_Myotubes_Scramble			+	Myotubes_Fam134bKO_Myoblasts_Fam134bKO	+	Myotubes_Scramble_Myoblasts_Scramble	12	12	12	40.2	40.2	40.2	37.022	0	121.96	13215000000	205	7.89869	0	+	1.63895	0.0445328	0.4357		3.03452	0.384194	0.622926	0.14585
26.3463	25.3174	25.0816	25.9429	25.4152	25.4225	25.0035	26.5868	25.9926	26.0045	23.6876	27.0247	27.2059	27.2282	28.5151	27.3002	biological regulation;macromolecule metabolic process;metabolic process;negative regulation of biological process;negative regulation of cellular component organization;negative regulation of cellular process;negative regulation of mitochondrion organization;negative regulation of organelle organization;negative regulation of release of cytochrome c from mitochondria;primary metabolic process;pro…	catalytic activity;endopeptidase activity;hydrolase activity;peptidase activity;peptidase activity, acting on L-amino acid peptides;serine hydrolase activity;serine-type endopeptidase activity;serine-type peptidase activity	cell part;cytoplasmic part;integral to membrane;intracellular membrane-bounded organelle;intracellular organelle;intracellular organelle part;intracellular part;intrinsic to membrane;membrane;membrane part;membrane-bounded organelle;mitochondrial inner membrane;mitochondrial membrane;mitochondrial part;mitochondrion;nucleus;organelle;organelle inner membrane;organelle membrane;organelle part						+	Myotubes_Fam134bKO_Myoblasts_Fam134bKO			2	2	2	17.6	17.6	17.6	13.349	0	6.7348	952760000	12	1.62956	0.00458491	+	1.29354	0.0852926	1.88501		2.43421	0.0510907	0.949751	-0.0650725
25.9662	26.3058	25.8601	25.8047	26.1	25.7601	27.0415	25.9052	26.7894	27.3326	26.6765	26.3496	28.2166	29.1685	27.5022	27.7278			cell part;cytoplasmic part;integral to membrane;intracellular membrane-bounded organelle;intracellular organelle;intracellular part;intrinsic to membrane;membrane part;membrane-bounded organelle;mitochondrion;organelle		+	Myotubes_Fam134bKO_Myotubes_Scramble			+	Myotubes_Fam134bKO_Myoblasts_Fam134bKO	+	Myotubes_Scramble_Myoblasts_Scramble	8	8	8	35.2	35.2	35.2	31.599	0	35.16	2041000000	67	3.48107	0.000111226	+	1.75001	0.0379147	1.36672	+	3.23571	0.293596	0.707292	0.217484
30.7688	30.8166	30.4834	30.4116	30.4472	30.4374	30.6774	30.1744	32.3288	32.1442	32.2519	32.2841	32.5657	32.0406	32.5253	32.3998	biological adhesion;biological regulation;cell adhesion;cell projection organization;cell surface receptor linked signaling pathway;cell-cell adhesion;cellular component organization;cellular component organization at cellular level;cellular component organization or biogenesis;cellular component organization or biogenesis at cellular level;cellular process;cellular response to stimulus;homotypic…	binding;carbohydrate binding;glycosaminoglycan binding;heparin binding;identical protein binding;pattern binding;polysaccharide binding;protein binding	anchored to membrane;axon;cell body;cell junction;cell part;cell projection;cell projection part;cell surface;cell-cell junction;external side of plasma membrane;extracellular membrane-bounded organelle;extracellular organelle;extracellular region part;extracellular vesicular exosome;growth cone;integral to membrane;intrinsic to membrane;membrane;membrane part;membrane-bounded organelle;membrane-…	Cell adhesion molecules (CAMs);Prion diseases					+	Myotubes_Fam134bKO_Myoblasts_Fam134bKO	+	Myotubes_Scramble_Myoblasts_Scramble	39	39	0	51.7	51.7	0	93.491	0	293.9	35517000000	434	8.43756	0	+	0.469924	0.430802	0.13062		1.03888	0.611228	0.432844	-0.18599
26.7223	26.4932	26.7234	26.396	24.3427	24.1387	24.245	26.1861	22.8648	26.3384	25.939	24.7549	27.4262	26.863	26.2795	26.1249									+	Myotubes_Fam134bKO_Myoblasts_Fam134bKO	+	Myotubes_Scramble_Myoblasts_Scramble	5	5	5	39.7	39.7	39.7	22.687	0	23.681	1206100000	20	1.61743	0.00474187	+	1.05654	0.135287	1.69912		2.03713	2.02214	0.0554473	-1.85561
29.7285	29.9389	29.9067	29.5638	29.3636	29.5747	29.5997	29.2311	31.174	31.2548	31.3955	31.5129	31.2736	31.1727	31.5936	31.5042	adult behavior;adult locomotory behavior;behavior;cell communication;cell-cell signaling;cellular component assembly;cellular component organization;cellular component organization at cellular level;cellular component organization or biogenesis;cellular component organization or biogenesis at cellular level;cellular macromolecule metabolic process;cellular membrane organization;cellular metabolic…	binding;catalytic activity;enzyme binding;GTP binding;GTPase activity;guanyl nucleotide binding;guanyl ribonucleotide binding;hydrolase activity;hydrolase activity, acting on acid anhydrides;hydrolase activity, acting on acid anhydrides, in phosphorus-containing anhydrides;identical protein binding;kinase binding;nucleoside-triphosphatase activity;nucleotide binding;protein binding;protein dimeri…	cell part;cytoplasmic part;cytoskeletal part;extracellular membrane-bounded organelle;extracellular organelle;extracellular region part;extracellular vesicular exosome;intracellular organelle part;intracellular part;macromolecular complex;membrane coat;membrane part;membrane-bounded organelle;membrane-bounded vesicle;microtubule;myelin sheath;organelle;organelle part;photoreceptor inner segment;p…	Bacterial invasion of epithelial cells;Endocrine and other factor-regulated calcium reabsorption;Endocytosis;Fc gamma R-mediated phagocytosis					+	Myotubes_Fam134bKO_Myoblasts_Fam134bKO	+	Myotubes_Scramble_Myoblasts_Scramble	39	29	27	51.9	42.3	39.2	96.056	0	310.8	16626000000	236	8.79881	0	+	0.161451	0.75959	0.0517688		0.419402	1.48651	0.116114	-0.342176
31.7012	31.483	31.5316	31.3824	31.4376	31.4396	31.6489	31.5065	33.521	33.3283	33.3216	33.3891	33.4638	33.4955	33.5972	33.2463	4-hydroxyproline metabolic process;amine metabolic process;carboxylic acid metabolic process;cellular amine metabolic process;cellular amino acid metabolic process;cellular ketone metabolic process;cellular macromolecule metabolic process;cellular metabolic process;cellular modified amino acid metabolic process;cellular nitrogen compound metabolic process;cellular process;cellular protein metabol…	binding;carboxylic acid binding;catalytic activity;cation binding;dioxygenase activity;ion binding;iron ion binding;L-ascorbic acid binding;metal ion binding;oxidoreductase activity;oxidoreductase activity, acting on paired donors, with incorporation or reduction of molecular oxygen;oxidoreductase activity, acting on paired donors, with incorporation or reduction of molecular oxygen, 2-oxoglutara…	cell part;collagen;cytoplasm;cytoplasmic part;endoplasmic reticulum;endoplasmic reticulum lumen;endoplasmic reticulum part;extracellular matrix part;extracellular region part;intracellular membrane-bounded organelle;intracellular organelle;intracellular organelle lumen;intracellular organelle part;intracellular part;macromolecular complex;membrane-bounded organelle;membrane-enclosed lumen;nucleus…	Arginine and proline metabolism					+	Myotubes_Fam134bKO_Myoblasts_Fam134bKO	+	Myotubes_Scramble_Myoblasts_Scramble	34	34	3	62.4	62.4	6.1	61.014	0	323.31	77834000000	737	11.0965	0	+	0.290759	0.60846	0.06071		0.696871	0.0705819	0.927839	-0.016387
25.255	25.0752	24.7669	24.9613	24.4696	24.7787	24.501	25.2305	26.4085	26.6753	26.7035	26.8016	27.0829	26.462	26.253	26.9459			cell part;cytoplasmic part;endoplasmic reticulum;envelope;intracellular membrane-bounded organelle;intracellular organelle;intracellular organelle part;intracellular part;membrane;membrane-bounded organelle;nuclear envelope;nuclear part;organelle;organelle envelope;organelle part						+	Myotubes_Fam134bKO_Myoblasts_Fam134bKO	+	Myotubes_Scramble_Myoblasts_Scramble	5	5	5	10.7	10.7	10.7	58.507	0	10.887	674790000	22	6.30145	0	+	0.064495	0.903199	0.0387573		0.181441	0.631334	0.419	-0.269701
26.3745	26.7128	27.1444	27.2889	27.0301	27.0302	27.2091	24.461	28.6605	28.6392	28.243	28.5113	28.7288	28.62	28.4132	27.7153	biological regulation;cellular component assembly;cellular component assembly at cellular level;cellular component organization;cellular component organization at cellular level;cellular component organization or biogenesis;cellular component organization or biogenesis at cellular level;cellular macromolecular complex assembly;cellular macromolecular complex subunit organization;cellular macromol…	binding;mRNA 3'-UTR binding;mRNA binding;nucleic acid binding;nucleotide binding;RNA binding;rRNA binding;SSU rRNA binding;translation regulator activity;translation repressor activity	cell part;cytoplasm;cytoplasmic part;intracellular membrane-bounded organelle;intracellular non-membrane-bounded organelle;intracellular organelle;intracellular organelle part;intracellular part;macromolecular complex;membrane-bounded organelle;non-membrane-bounded organelle;nuclear part;nucleoplasm;nucleus;organelle;organelle part;ribonucleoprotein complex;RNA granule;stress granule						+	Myotubes_Fam134bKO_Myoblasts_Fam134bKO	+	Myotubes_Scramble_Myoblasts_Scramble	7	7	7	48.8	48.8	48.8	18.607	0	58.169	2391700000	37	2.50395	0.000644622	+	0.235983	0.670126	-0.14416		-0.58354	0.266798	0.732401	-0.447547
34.6718	34.5598	34.7027	34.6149	34.3998	34.5037	34.429	34.4259	36.4149	36.2307	36.3992	36.2061	36.3618	36.4522	36.3675	36.2883	acetyl-CoA catabolic process;acetyl-CoA metabolic process;carboxylic acid metabolic process;catabolic process;cellular catabolic process;cellular ketone metabolic process;cellular metabolic process;cellular process;citrate metabolic process;coenzyme catabolic process;coenzyme metabolic process;cofactor catabolic process;cofactor metabolic process;isocitrate metabolic process;metabolic process;org…	3 iron, 4 sulfur cluster binding;4 iron, 4 sulfur cluster binding;aconitate hydratase activity;binding;carbon-oxygen lyase activity;catalytic activity;cation binding;hydro-lyase activity;ion binding;iron ion binding;iron-sulfur cluster binding;lyase activity;metal cluster binding;metal ion binding;transition metal ion binding	cell part;cytoplasmic part;intracellular membrane-bounded organelle;intracellular organelle;intracellular part;membrane-bounded organelle;mitochondrion;myelin sheath;nucleus;organelle	Carbon fixation pathways in prokaryotes;Citrate cycle (TCA cycle);Glyoxylate and dicarboxylate metabolism			+	Myoblasts_Fam134bKO_Myoblasts_Scramble	+	Myotubes_Fam134bKO_Myoblasts_Fam134bKO	+	Myotubes_Scramble_Myoblasts_Scramble	66	66	66	72.1	72.1	72.1	85.462	0	323.31	554430000000	2711	13.2692	0	+	0.370064	0.52578	0.0547695		0.85276	2.65681	0.0212917	-0.197729
29.299	29.2987	29.3434	29.4377	29.4167	29.4037	29.1734	29.4019	31.2707	31.1323	31.1675	31.154	31.2336	31.2087	31.4774	31.1787	biological regulation;negative regulation of catalytic activity;negative regulation of endopeptidase activity;negative regulation of hydrolase activity;negative regulation of molecular function;negative regulation of peptidase activity;regulation of biological process;regulation of catabolic process;regulation of catalytic activity;regulation of endopeptidase activity;regulation of hydrolase acti…	endopeptidase inhibitor activity;endopeptidase regulator activity;enzyme inhibitor activity;enzyme regulator activity;peptidase inhibitor activity;peptidase regulator activity;serine-type endopeptidase inhibitor activity	cell part;cytoplasm;extracellular membrane-bounded organelle;extracellular organelle;extracellular region part;extracellular space;extracellular vesicular exosome;intracellular part;membrane;membrane-bounded organelle;membrane-bounded vesicle;organelle;vesicle	Amoebiasis					+	Myotubes_Fam134bKO_Myoblasts_Fam134bKO	+	Myotubes_Scramble_Myoblasts_Scramble	22	22	22	53.8	53.8	53.8	42.574	0	98.754	16550000000	298	11.9526	0	+	0.58565	0.340675	0.0934734		1.24478	0.0213589	0.979775	0.00421143
30.1107	29.8644	30.259	29.9917	30.3747	29.964	30.313	30.2601	31.9673	32.1455	32.2318	31.8894	32.2565	31.9628	32.1435	32.1901	anatomical structure development;biological regulation;biosynthetic process;brain development;carboxylic acid biosynthetic process;carboxylic acid metabolic process;cellular biosynthetic process;cellular component assembly;cellular component organization;cellular component organization or biogenesis;cellular ketone metabolic process;cellular lipid metabolic process;cellular metabolic process;cell…	adenyl nucleotide binding;adenyl ribonucleotide binding;ATP binding;binding;catalytic activity;enzyme binding;fatty acid ligase activity;kinase binding;ligase activity;ligase activity, forming carbon-sulfur bonds;long-chain fatty acid-CoA ligase activity;nucleotide binding;protein binding;protein domain specific binding;protein kinase binding;purine nucleotide binding;purine ribonucleoside tripho…	cell part;cytoplasmic part;endoplasmic reticulum;endoplasmic reticulum membrane;endoplasmic reticulum part;Golgi apparatus;integral to membrane;intracellular membrane-bounded organelle;intracellular organelle;intracellular organelle part;intracellular part;intrinsic to membrane;lipid particle;membrane;membrane part;membrane-bounded organelle;microbody;microbody membrane;microbody part;mitochondri…	Adipocytokine signaling pathway;Fatty acid metabolism;Peroxisome;PPAR signaling pathway					+	Myotubes_Fam134bKO_Myoblasts_Fam134bKO	+	Myotubes_Scramble_Myoblasts_Scramble	34	32	32	61.5	59.2	59.2	80.491	0	231.59	26480000000	436	9.79035	0	+	0.337777	0.558872	0.0796871		0.79031	0.665747	0.392849	0.171511
29.6105	29.6851	29.5425	29.4451	28.8264	28.83	29.0991	28.8048	30.8643	30.8555	30.6231	30.606	30.8644	30.853	31.036	30.4369	actin cytoskeleton organization;actin filament organization;actin filament-based process;anatomical structure development;biological regulation;cell communication;cell communication by chemical coupling;cell communication by electrical coupling;cell differentiation;cell proliferation;cellular component organization;cellular component organization at cellular level;cellular component organization …	binding;profilin binding;protein binding	actin cytoskeleton;cell cortex;cell junction;cell part;cell-cell junction;cytoplasmic part;cytoskeleton;gap junction;intracellular non-membrane-bounded organelle;intracellular organelle;intracellular part;membrane;non-membrane-bounded organelle;organelle;plasma membrane				+	Myoblasts_Fam134bKO_Myoblasts_Scramble	+	Myotubes_Fam134bKO_Myoblasts_Fam134bKO	+	Myotubes_Scramble_Myoblasts_Scramble	23	23	23	42.7	42.7	42.7	72.544	0	157.42	13100000000	200	8.4969	0	+	0.159188	0.762277	0.0603662		0.414202	3.651	0.00584615	-0.680723
31.3742	31.5796	31.4556	31.5071	31.4903	31.5674	31.2411	31.4449	32.8988	32.7343	32.8143	32.8041	33.473	33.2569	33.2497	33.3743	acetyl-CoA catabolic process;acetyl-CoA metabolic process;carboxylic acid metabolic process;catabolic process;cellular catabolic process;cellular ketone metabolic process;cellular metabolic process;cellular process;coenzyme catabolic process;coenzyme metabolic process;cofactor catabolic process;cofactor metabolic process;dicarboxylic acid metabolic process;metabolic process;organic acid metabolic…	acid-thiol ligase activity;adenyl nucleotide binding;adenyl ribonucleotide binding;ATP binding;binding;catalytic activity;cation binding;CoA-ligase activity;ion binding;ligase activity;ligase activity, forming carbon-sulfur bonds;metal ion binding;nucleotide binding;purine nucleotide binding;purine ribonucleoside triphosphate binding;purine ribonucleotide binding;ribonucleotide binding;succinate-…	cell part;cytoplasmic part;extracellular membrane-bounded organelle;extracellular organelle;extracellular region part;extracellular vesicular exosome;intracellular membrane-bounded organelle;intracellular organelle;intracellular part;membrane-bounded organelle;membrane-bounded vesicle;mitochondrion;myelin sheath;organelle;vesicle	Citrate cycle (TCA cycle);Propanoate metabolism	+	Myotubes_Fam134bKO_Myotubes_Scramble			+	Myotubes_Fam134bKO_Myoblasts_Fam134bKO	+	Myotubes_Scramble_Myoblasts_Scramble	29	29	29	65.2	65.2	65.2	50.113	0	210.67	64252000000	573	11.1717	0	+	3.79482	0.00205263	0.525591	+	8.34929	0.209509	0.788235	-0.0431972
27.741	27.0907	27.4827	27.5245	27.5686	27.3654	26.5029	27.5807	29.1774	28.4075	28.8326	28.2902	29.1873	29.1976	28.8977	29.3327	metabolic process	3-dehydroquinate dehydratase activity;adenyl nucleotide binding;adenyl ribonucleotide binding;ATP binding;ATPase activity;binding;carbon-oxygen lyase activity;catalytic activity;hydrolase activity;hydrolase activity, acting on acid anhydrides;hydrolase activity, acting on acid anhydrides, in phosphorus-containing anhydrides;hydro-lyase activity;lyase activity;nucleoside-triphosphatase activity;nu…	cell part;cytoplasmic part;endoplasmic reticulum;endoplasmic reticulum lumen;endoplasmic reticulum part;extracellular membrane-bounded organelle;extracellular organelle;extracellular region part;extracellular vesicular exosome;intracellular membrane-bounded organelle;intracellular organelle;intracellular organelle lumen;intracellular organelle part;intracellular part;membrane-bounded organelle;me…						+	Myotubes_Fam134bKO_Myoblasts_Fam134bKO	+	Myotubes_Scramble_Myoblasts_Scramble	9	9	9	34.5	34.5	34.5	43.813	0	58.148	3204700000	47	4.77794	9.83607e-06	+	1.11669	0.120194	0.476902		2.13727	0.297554	0.702219	-0.205351
31.8378	31.9172	31.859	31.763	31.9562	32.127	31.5724	32.0946	33.2491	33.6647	33.33	33.6724	33.8069	33.8979	33.9058	33.7362	alcohol catabolic process;alcohol metabolic process;biosynthetic process;carbohydrate biosynthetic process;carbohydrate catabolic process;carbohydrate metabolic process;catabolic process;cellular biosynthetic process;cellular carbohydrate biosynthetic process;cellular carbohydrate catabolic process;cellular carbohydrate metabolic process;cellular glucan metabolic process;cellular macromolecule bi…	binding;catalytic activity;cation binding;intramolecular transferase activity;intramolecular transferase activity, phosphotransferases;ion binding;isomerase activity;magnesium ion binding;metal ion binding;phosphoglucomutase activity	actin cytoskeleton;cell part;cytoplasmic part;cytoskeleton;cytosol;extracellular membrane-bounded organelle;extracellular organelle;extracellular region part;extracellular vesicular exosome;intracellular non-membrane-bounded organelle;intracellular organelle;intracellular part;membrane-bounded organelle;membrane-bounded vesicle;non-membrane-bounded organelle;organelle;vesicle	Amino sugar and nucleotide sugar metabolism;Galactose metabolism;Glycolysis / Gluconeogenesis;Pentose phosphate pathway;Purine metabolism;Starch and sucrose metabolism;Streptomycin biosynthesis	+	Myotubes_Fam134bKO_Myotubes_Scramble			+	Myotubes_Fam134bKO_Myoblasts_Fam134bKO	+	Myotubes_Scramble_Myoblasts_Scramble	46	46	6	89	89	11.6	61.417	0	323.31	88457000000	830	8.81968	0	+	1.64029	0.0444614	0.357643		3.03693	0.297996	0.701538	0.093308
27.0996	26.9568	27.2964	26.9751	27.2539	27.2186	27.762	26.6843	28.4491	28.3476	28.3058	28.3353	29.3106	29.084	29.2728	28.843	activation of meiosis involved in egg activation;anatomical structure development;behavior;biological adhesion;biological regulation;brain development;catabolic process;cell adhesion;cell cycle process;cell differentiation;cell maturation;cell surface receptor linked signaling pathway;cellular developmental process;cellular lipid metabolic process;cellular macromolecule metabolic process;cellular…	binding;calcium ion binding;calmodulin binding;catalytic activity;cation binding;enzyme activator activity;enzyme binding;enzyme regulator activity;GTPase activator activity;GTPase regulator activity;hydrolase activity;hydrolase activity, acting on ester bonds;identical protein binding;ion binding;lamin binding;lipase activity;lipid binding;metal ion binding;molecular transducer activity;nucleosi…	cell part;chromatin;chromosomal part;cytoplasm;extracellular membrane-bounded organelle;extracellular organelle;extracellular region part;extracellular vesicular exosome;intracellular membrane-bounded organelle;intracellular organelle;intracellular organelle part;intracellular part;membrane;membrane-bounded organelle;membrane-bounded vesicle;myelin sheath;nuclear body;nuclear chromatin;nuclear ch…	African trypanosomiasis;Alzheimer's disease;Amoebiasis;Calcium signaling pathway;Chagas disease (American trypanosomiasis);Chemokine signaling pathway;Endocrine and other factor-regulated calcium reabsorption;Gap junction;Gastric acid secretion;GnRH signaling pathway;Huntington's disease;Inositol phosphate metabolism;Long-term depression;Long-term potentiation;Melanogenesis;Pancreatic secretion;P…	+	Myotubes_Fam134bKO_Myotubes_Scramble			+	Myotubes_Fam134bKO_Myoblasts_Fam134bKO	+	Myotubes_Scramble_Myoblasts_Scramble	20	20	20	24.4	24.4	24.4	133.33	0	56.661	3199900000	74	6.61293	0	+	3.33611	0.00316216	0.76813	+	6.89062	0.259312	0.741835	0.147747
29.7448	29.7027	29.743	29.965	29.5082	29.5286	29.2955	29.5007	30.9945	30.7633	31.0194	30.7915	31.3671	31.5275	31.2686	31.2286	amine catabolic process;amine metabolic process;branched chain family amino acid catabolic process;branched chain family amino acid metabolic process;carboxylic acid catabolic process;carboxylic acid metabolic process;catabolic process;cellular amine metabolic process;cellular amino acid catabolic process;cellular amino acid metabolic process;cellular catabolic process;cellular ketone metabolic p…	acyl-CoA dehydrogenase activity;binding;catalytic activity;coenzyme binding;cofactor binding;flavin adenine dinucleotide binding;isovaleryl-CoA dehydrogenase activity;oxidoreductase activity;oxidoreductase activity, acting on the CH-CH group of donors	cell part;cytoplasmic part;intracellular membrane-bounded organelle;intracellular organelle;intracellular organelle lumen;intracellular organelle part;intracellular part;membrane;membrane-bounded organelle;membrane-enclosed lumen;mitochondrial matrix;mitochondrial membrane;mitochondrial part;mitochondrion;nuclear part;nucleoplasm;organelle;organelle lumen;organelle membrane;organelle part	Valine, leucine and isoleucine degradation	+	Myotubes_Fam134bKO_Myotubes_Scramble	+	Myoblasts_Fam134bKO_Myoblasts_Scramble	+	Myotubes_Fam134bKO_Myoblasts_Fam134bKO	+	Myotubes_Scramble_Myoblasts_Scramble	19	19	19	60.4	60.4	60.4	46.325	0	323.31	14695000000	223	9.87798	0	+	2.53927	0.0103977	0.455805		4.83724	2.19456	0.0433533	-0.330627
28.6626	28.5729	28.5389	28.6556	28.7552	28.5195	28.4935	28.2508	30.2591	30.3428	30.1604	30.1261	30.2203	30.5565	30.5576	30.2381	biosynthetic process;carbohydrate biosynthetic process;carbohydrate metabolic process;cellular biosynthetic process;cellular carbohydrate biosynthetic process;cellular carbohydrate metabolic process;cellular glucan metabolic process;cellular macromolecule biosynthetic process;cellular macromolecule metabolic process;cellular metabolic process;cellular polysaccharide biosynthetic process;cellular …	1,4-alpha-glucan branching enzyme activity;binding;catalytic activity;cation binding;hydrolase activity;hydrolase activity, acting on glycosyl bonds;hydrolase activity, hydrolyzing O-glycosyl compounds;ion binding;transferase activity;transferase activity, transferring glycosyl groups;transferase activity, transferring hexosyl groups	extracellular membrane-bounded organelle;extracellular organelle;extracellular region part;extracellular vesicular exosome;membrane-bounded organelle;membrane-bounded vesicle;organelle;vesicle	Starch and sucrose metabolism					+	Myotubes_Fam134bKO_Myoblasts_Fam134bKO	+	Myotubes_Scramble_Myoblasts_Scramble	13	13	13	23.5	23.5	23.5	80.363	0	33.107	11479000000	115	9.50477	0	+	0.795789	0.22261	0.171039		1.6031	0.424459	0.581168	-0.102737
28.6369	29.021	28.8188	28.7566	29.209	29.2136	28.8807	29.351	30.8409	31.0999	31.0118	31.0806	31.2716	31.07	30.8863	30.9712	anatomical structure development;anatomical structure homeostasis;anatomical structure morphogenesis;behavior;biological regulation;carbohydrate catabolic process;carbohydrate metabolic process;cardiac muscle contraction;catabolic process;cellular carbohydrate catabolic process;cellular carbohydrate metabolic process;cellular component organization;cellular component organization at cellular leve…	alpha-glucosidase activity;binding;carbohydrate binding;catalytic activity;glucosidase activity;hydrolase activity;hydrolase activity, acting on glycosyl bonds;hydrolase activity, hydrolyzing O-glycosyl compounds;maltose alpha-glucosidase activity	cell part;cytoplasmic part;extracellular membrane-bounded organelle;extracellular organelle;extracellular region part;extracellular vesicular exosome;intracellular membrane-bounded organelle;intracellular organelle;intracellular organelle part;intracellular part;lysosomal membrane;lysosome;lytic vacuole;membrane;membrane-bounded organelle;membrane-bounded vesicle;organelle;organelle membrane;orga…	Galactose metabolism;Lysosome;Starch and sucrose metabolism					+	Myotubes_Fam134bKO_Myoblasts_Fam134bKO	+	Myotubes_Scramble_Myoblasts_Scramble	31	31	31	40.6	40.6	40.6	106.25	0	226.7	13642000000	210	9.91933	0	+	0.156558	0.764456	0.0415134		0.408141	1.49026	0.116168	0.355281
27.0959	27.1116	26.9558	27.2914	27.3714	27.2881	27.1725	26.1311	28.6674	28.2433	28.2199	28.6183	28.892	28.9756	28.7008	28.9292	androgen metabolic process;biological regulation;biosynthetic process;carboxylic acid biosynthetic process;carboxylic acid metabolic process;cellular biosynthetic process;cellular hormone metabolic process;cellular ketone metabolic process;cellular lipid metabolic process;cellular metabolic process;cellular process;estrogen biosynthetic process;estrogen metabolic process;fatty acid biosynthetic p…	3-hydroxyacyl-CoA dehydrogenase activity;catalytic activity;estradiol 17-beta-dehydrogenase activity;oxidoreductase activity;oxidoreductase activity, acting on CH-OH group of donors;oxidoreductase activity, acting on the CH-OH group of donors, NAD or NADP as acceptor;steroid dehydrogenase activity;steroid dehydrogenase activity, acting on the CH-OH group of donors, NAD or NADP as acceptor;testost…	cell part;cytoplasmic part;envelope;intracellular membrane-bounded organelle;intracellular organelle;intracellular organelle lumen;intracellular organelle part;intracellular part;membrane;membrane-bounded organelle;membrane-enclosed lumen;mitochondrial envelope;mitochondrial matrix;mitochondrial part;mitochondrion;organelle;organelle envelope;organelle lumen;organelle part;plasma membrane	Steroid hormone biosynthesis	+	Myotubes_Fam134bKO_Myotubes_Scramble			+	Myotubes_Fam134bKO_Myoblasts_Fam134bKO	+	Myotubes_Scramble_Myoblasts_Scramble	8	8	8	45.2	45.2	45.2	26.588	0	78.764	2911800000	83	5.3873	8.19672e-06	+	1.76953	0.0366699	0.4372		3.27156	0.158748	0.837668	-0.122925
26.0959	24.9839	23.0841	25.0657	25.9296	26.1085	24.8131	23.2925	26.4711	26.5914	26.4201	26.251	26.6733	26.6384	27.5543	26.8048	biological regulation;cell activation;cell cycle;cell division;cell proliferation;cellular process;cellular response to stimulus;immune system process;leukocyte activation;leukocyte proliferation;lymphocyte activation;lymphocyte proliferation;mononuclear cell proliferation;positive regulation of biological process;positive regulation of catalytic activity;positive regulation of cell cycle;positiv…	binding;catalytic activity;cyclin-dependent protein kinase activity;enzyme binding;kinase activity;kinase binding;phosphotransferase activity, alcohol group as acceptor;protein binding;protein kinase activity;protein kinase binding;protein serine/threonine kinase activity;transferase activity;transferase activity, transferring phosphorus-containing groups	cell part;cyclin-dependent protein kinase holoenzyme complex;cytoplasm;intracellular membrane-bounded organelle;intracellular organelle;intracellular part;macromolecular complex;membrane;membrane-bounded organelle;nucleus;organelle;protein complex	Cell cycle;Focal adhesion;Jak-STAT signaling pathway;Measles;p53 signaling pathway;Wnt signaling pathway					+	Myotubes_Fam134bKO_Myoblasts_Fam134bKO	+	Myotubes_Scramble_Myoblasts_Scramble	7	7	7	30.8	30.8	30.8	32.41	0	7.7083	730420000	24	1.73988	0.00343605	+	1.11727	0.120337	0.484286		2.13823	0.0923328	0.908077	0.228532
29.631	29.3513	29.3291	29.2649	29.4506	29.3807	29.4414	29.6321	31.1658	30.9736	31.2484	30.9904	31.3023	31.274	31.3655	31.4552	carboxylic acid catabolic process;carboxylic acid metabolic process;catabolic process;cellular catabolic process;cellular ketone metabolic process;cellular lipid catabolic process;cellular lipid metabolic process;cellular metabolic process;cellular process;electron transport chain;fatty acid beta-oxidation;fatty acid beta-oxidation using acyl-CoA dehydrogenase;fatty acid catabolic process;fatty a…	4 iron, 4 sulfur cluster binding;binding;catalytic activity;cation binding;cofactor binding;electron carrier activity;electron-transferring-flavoprotein dehydrogenase activity;ion binding;iron-sulfur cluster binding;metal cluster binding;metal ion binding;oxidoreductase activity;oxidoreductase activity, acting on the CH-NH group of donors;oxidoreductase activity, acting on the CH-NH group of dono…	cell part;cytoplasmic part;electron transfer flavoprotein complex;integral to membrane;integral to mitochondrial inner membrane;integral to mitochondrial membrane;integral to organelle membrane;intracellular membrane-bounded organelle;intracellular organelle;intracellular organelle part;intracellular part;intrinsic to membrane;intrinsic to mitochondrial inner membrane;intrinsic to organelle membr…		+	Myotubes_Fam134bKO_Myotubes_Scramble			+	Myotubes_Fam134bKO_Myoblasts_Fam134bKO	+	Myotubes_Scramble_Myoblasts_Scramble	21	21	21	46.6	46.6	46.6	61.16	0	172.78	16916000000	283	10.598	0	+	1.75884	0.0375138	0.254695		3.25192	0.3646	0.641518	0.08214
29.3392	29.036	29.4623	29.0774	29.4665	29.4261	29.1471	28.9724	30.6057	30.7625	30.846	30.8053	31.0107	30.736	31.4048	31.3262	amine metabolic process;benzene-containing compound metabolic process;carboxylic acid metabolic process;catabolic process;cellular amine metabolic process;cellular amino acid metabolic process;cellular aromatic compound metabolic process;cellular catabolic process;cellular detoxification of nitrogen compound;cellular ketone metabolic process;cellular metabolic process;cellular modified amino acid…	amine binding;amino acid binding;binding;carboxylic acid binding;catalytic activity;enzyme binding;glutathione binding;glutathione transferase activity;identical protein binding;modified amino acid binding;peptide binding;protein binding;protein dimerization activity;protein heterodimerization activity;protein homodimerization activity;transferase activity;transferase activity, transferring alkyl…	cell part;cytoplasm;cytoplasmic part;cytosol;intracellular part	Drug metabolism - cytochrome P450;Glutathione metabolism;Metabolism of xenobiotics by cytochrome P450					+	Myotubes_Fam134bKO_Myoblasts_Fam134bKO	+	Myotubes_Scramble_Myoblasts_Scramble	21	17	12	81.2	64.7	47.2	25.716	0	87.568	13527000000	188	7.39394	0	+	1.18172	0.105326	0.364563		2.24592	0.0548604	0.944891	0.0243096
27.3931	27.2822	27.6218	27.544	27.6044	27.3514	27.6276	26.6103	28.6774	29.1882	28.7978	28.8638	29.1424	29.2407	29.1647	29.0981									+	Myotubes_Fam134bKO_Myoblasts_Fam134bKO	+	Myotubes_Scramble_Myoblasts_Scramble	7	7	7	35.4	35.4	35.4	33.471	0	32.151	3463900000	56	6.27115	0	+	1.31527	0.0810554	0.279653		2.47107	0.267039	0.732311	-0.161847
27.5612	27.4697	27.7964	23.5609	27.1742	27.5617	27	24.8379	24.5143	24.1206	24.6915	24.586	28.2546	28.9364	28.5382	28.2481	biological adhesion;biological regulation;cell adhesion;cellular process;cellular response to stimulus;immune effector process;immune system process;multi-organism process;opsonization;positive regulation of biological process;positive regulation of cell activation;positive regulation of cell adhesion;positive regulation of cell proliferation;positive regulation of cell-cell adhesion;positive reg…	molecular transducer activity;receptor activity;signal transducer activity;signaling receptor activity;thrombospondin receptor activity	cell part;extracellular membrane-bounded organelle;extracellular organelle;extracellular region part;extracellular vesicular exosome;integral to membrane;integral to plasma membrane;intrinsic to membrane;intrinsic to plasma membrane;membrane;membrane part;membrane-bounded organelle;membrane-bounded vesicle;organelle;plasma membrane;plasma membrane part;vesicle	ECM-receptor interaction	+	Myotubes_Fam134bKO_Myotubes_Scramble			+	Myotubes_Fam134bKO_Myoblasts_Fam134bKO	+	Myotubes_Scramble_Myoblasts_Scramble	2	2	2	10.1	10.1	10.1	29.344	0	23.992	3432200000	47	2.35072	0.000841264	+	5.94726	0	4.01622	+	19.6409	0.0131977	0.987326	0.0463629
26.3045	26.1381	26.0481	26.0291	26.1799	26.6058	26.1651	25.189	26.4954	26.9121	26.4666	26.9543	27.7694	27.2863	28.5631	27.9225	alcohol metabolic process;behavior;biological regulation;carbohydrate metabolic process;cellular carbohydrate metabolic process;cellular metabolic process;cellular process;female mating behavior;fucose metabolic process;hexose metabolic process;metabolic process;monosaccharide metabolic process;multicellular organismal process;multicellular organismal reproductive behavior;multicellular organisma…	binding;carbohydrate binding;catalytic activity;fucose binding;isomerase activity;monosaccharide binding;racemase and epimerase activity;racemase and epimerase activity, acting on carbohydrates and derivatives;sugar binding			+	Myotubes_Fam134bKO_Myotubes_Scramble			+	Myotubes_Fam134bKO_Myoblasts_Fam134bKO	+	Myotubes_Scramble_Myoblasts_Scramble	5	5	5	59	59	59	14.79	0	13.612	1492500000	38	3.77329	8.63146e-05	+	2.1499	0.0187399	1.17824	+	4.00469	0.115174	0.885688	-0.0949945
29.8812	29.9287	29.7436	29.7865	29.8535	29.9111	29.8261	29.794	31.3605	31.381	31.2288	31.3357	31.9107	31.7482	31.5511	31.5697	carboxylic acid metabolic process;cellular component assembly;cellular component organization;cellular component organization or biogenesis;cellular ketone metabolic process;cellular metabolic process;cellular process;dicarboxylic acid metabolic process;establishment of localization;excretion;macromolecular complex assembly;macromolecular complex subunit organization;metabolic process;multicellul…	binding;carboxylic acid binding;catalytic activity;coenzyme binding;cofactor binding;glycerate dehydrogenase activity;glyoxylate reductase (NADP) activity;hydroxypyruvate reductase activity;identical protein binding;NAD binding;NADP binding;NADPH binding;nucleotide binding;oxidoreductase activity;oxidoreductase activity, acting on CH-OH group of donors;oxidoreductase activity, acting on the CH-OH…	cell part;cytoplasm;cytoplasmic part;cytosol;extracellular membrane-bounded organelle;extracellular organelle;extracellular region part;extracellular vesicular exosome;intracellular part;membrane-bounded organelle;membrane-bounded vesicle;organelle;vesicle	Glyoxylate and dicarboxylate metabolism;Pyruvate metabolism	+	Myotubes_Fam134bKO_Myotubes_Scramble			+	Myotubes_Fam134bKO_Myoblasts_Fam134bKO	+	Myotubes_Scramble_Myoblasts_Scramble	18	18	18	64.9	64.9	64.9	35.328	0	283.97	19657000000	272	11.2577	0	+	2.17021	0.0182214	0.368436		4.04587	0.0822788	0.917445	0.0112014
23.8199	23.5529	24.158	23.0456	23.1696	24.4334	25.4692	25.4516	24.8541	26.2724	26.1672	25.3083	26.9867	25.1095	27.1326	26.6787	adiponectin-mediated signaling pathway;alcohol metabolic process;amine biosynthetic process;amine metabolic process;biological regulation;biosynthetic process;carboxylic acid biosynthetic process;carboxylic acid metabolic process;carboxylic acid transport;cardiolipin biosynthetic process;cardiolipin metabolic process;cell surface receptor linked signaling pathway;cellular amine metabolic process;…	binding;catalytic activity;fatty acid ligase activity;fatty acid transporter activity;identical protein binding;ligase activity;ligase activity, forming carbon-sulfur bonds;lipid transporter activity;long-chain fatty acid-CoA ligase activity;nucleotide binding;protein binding;protein dimerization activity;protein homodimerization activity;substrate-specific transporter activity;transporter activi…	cell part;cytoplasmic part;cytoplasmic vesicle;endoplasmic reticulum;integral to membrane;intracellular membrane-bounded organelle;intracellular organelle;intracellular part;intrinsic to membrane;membrane;membrane part;membrane-bounded organelle;organelle;plasma membrane;vesicle	PPAR signaling pathway					+	Myotubes_Fam134bKO_Myoblasts_Fam134bKO			4	4	4	10.5	10.5	10.5	71.275	0	12.324	319560000	8	2.63865	0.000449028	+	0.693412	0.273742	0.826362		1.4303	NaN	1	0
28.1389	28.4138	28.1442	28.4087	27.3871	27.7823	27.9367	27.6549	30.1756	30.0811	30.3419	29.8364	29.4694	29.2825	29.7182	29.6566	anatomical structure development;anatomical structure morphogenesis;biological regulation;developmental process;gamete generation;liver development;male gamete generation;multicellular organismal process;multicellular organismal reproductive process;organ development;organ morphogenesis;organ regeneration;positive regulation of apoptosis;positive regulation of biological process;positive regulati…	binding;carbohydrate binding;carboxylic acid binding;glycoprotein binding;G-protein coupled receptor activity;growth factor binding;identical protein binding;insulin-like growth factor binding;isoprenoid binding;lipid binding;mannose binding;molecular transducer activity;monocarboxylic acid binding;monosaccharide binding;phosphoprotein binding;protein binding;receptor activity;retinoic acid bindi…	adherens junction;anchoring junction;cell junction;cell part;cell surface;cell-substrate adherens junction;cell-substrate junction;clathrin coat;clathrin-coated vesicle;coated vesicle;cytoplasmic membrane-bounded vesicle;cytoplasmic part;cytoplasmic vesicle;endocytic vesicle;endosome;extracellular membrane-bounded organelle;extracellular organelle;extracellular region part;extracellular space;ext…	Lysosome	+	Myotubes_Fam134bKO_Myotubes_Scramble	+	Myoblasts_Fam134bKO_Myoblasts_Scramble	+	Myotubes_Fam134bKO_Myoblasts_Fam134bKO	+	Myotubes_Scramble_Myoblasts_Scramble	33	33	33	17.5	17.5	17.5	273.81	0	160.92	5979200000	121	8.5367	0	+	2.14603	0.0191257	-0.577052	+	-3.99687	2.23888	0.0412129	-0.586144
32.7532	32.8581	32.7367	32.8336	32.6391	32.7071	32.3273	32.7646	34.6008	34.4512	34.609	34.4343	34.1867	34.6505	34.4227	34.5182	behavior;biological regulation;cell differentiation;cellular component assembly;cellular component assembly at cellular level;cellular component organization;cellular component organization at cellular level;cellular component organization or biogenesis;cellular component organization or biogenesis at cellular level;cellular developmental process;cellular macromolecular complex assembly;cellular …	binding;cytoskeletal protein binding;enzyme binding;identical protein binding;lipid binding;phospholipid binding;protein binding;RNA polymerase binding;tau protein binding	axon;axon part;axon terminus;cell junction;cell part;cell projection;cell projection part;cerebellar mossy fiber;clathrin coated vesicle membrane;clathrin-coated vesicle;coated vesicle;coated vesicle membrane;contractile fiber part;cytoplasm;cytoplasmic membrane-bounded vesicle;cytoplasmic part;cytoplasmic vesicle;cytoplasmic vesicle membrane;cytoplasmic vesicle part;cytoskeletal part;cytoskeleto…	Fc gamma R-mediated phagocytosis					+	Myotubes_Fam134bKO_Myoblasts_Fam134bKO	+	Myotubes_Scramble_Myoblasts_Scramble	36	36	34	82.4	82.4	80.2	45.786	0	323.31	165550000000	996	9.68071	0	+	0.307744	0.59011	-0.0793047		-0.730994	0.928035	0.262205	-0.185903
26.8278	26.4648	27.1024	26.3505	27.1334	26.9533	26.9997	25.8834	28.9337	28.8514	29.0148	28.6028	28.4421	28.5041	28.6586	28.6657	activation of store-operated calcium channel activity;biological regulation;calcium ion transport;cation transport;cell differentiation;cellular developmental process;cellular process;detection of calcium ion;detection of chemical stimulus;detection of stimulus;developmental process;divalent inorganic cation transport;divalent metal ion transport;establishment of localization;ion transport;metal …	binding;calcium channel activity;calcium channel regulator activity;calcium ion binding;cation binding;cation channel activity;cation transmembrane transporter activity;channel activity;channel regulator activity;cytoskeletal protein binding;gated channel activity;identical protein binding;ion binding;ion channel activity;ion transmembrane transporter activity;ligand-gated channel activity;ligand…	cell cortex part;cell part;cell projection part;cortical endoplasmic reticulum;cytoplasmic part;cytoskeletal part;endoplasmic reticulum;endoplasmic reticulum part;growth cone;integral to endoplasmic reticulum membrane;integral to membrane;integral to organelle membrane;integral to plasma membrane;intracellular membrane-bounded organelle;intracellular organelle;intracellular organelle part;intrace…						+	Myotubes_Fam134bKO_Myoblasts_Fam134bKO	+	Myotubes_Scramble_Myoblasts_Scramble	11	11	11	20.1	20.1	20.1	88.93	0	25.1	2375400000	42	5.97996	5.17464e-06	+	1.4428	0.0623714	-0.283073		-2.68955	0.0589717	0.942975	0.0560708
27.4015	27.2249	27.2712	27.5609	27.5082	27.9025	27.8104	26.5641	29.1627	28.9085	28.878	28.9047	29.0233	29.4745	28.8936	29.6932	actin cytoskeleton organization;actin filament bundle assembly;actin filament organization;actin filament-based process;biological adhesion;biological regulation;cell adhesion;cell differentiation;cell surface receptor linked signaling pathway;cell-cell adhesion;cell-matrix adhesion;cell-substrate adhesion;cellular component assembly;cellular component assembly at cellular level;cellular componen…	binding;integrin binding;protein binding;protein complex binding;receptor activity;receptor binding	adherens junction;alphav-beta5 integrin complex;anchoring junction;cell junction;cell leading edge;cell part;cell surface;cell-substrate adherens junction;cell-substrate junction;extracellular membrane-bounded organelle;extracellular organelle;extracellular region part;extracellular vesicular exosome;focal adhesion;integrin complex;macromolecular complex;membrane;membrane part;membrane-bounded or…	Arrhythmogenic right ventricular cardiomyopathy (ARVC);Dilated cardiomyopathy;ECM-receptor interaction;Focal adhesion;Hypertrophic cardiomyopathy (HCM);Phagosome;Regulation of actin cytoskeleton					+	Myotubes_Fam134bKO_Myoblasts_Fam134bKO	+	Myotubes_Scramble_Myoblasts_Scramble	11	11	11	20.3	20.3	20.3	88.051	0	56.004	3964700000	70	5.02372	7.08592e-06	+	0.760223	0.240307	0.307682		1.54335	0.0947492	0.90483	0.0817213
29.1638	29.1574	29.2885	29.3258	29.1149	29.0204	29.091	28.7374	30.3468	30.3885	30.2834	30.3716	30.8079	30.635	30.8388	30.9635	alcohol metabolic process;anatomical structure development;cellular aldehyde metabolic process;cellular lipid metabolic process;cellular metabolic process;cellular process;central nervous system development;developmental process;epidermis development;isoprenoid metabolic process;lipid metabolic process;metabolic process;oxidation-reduction process;peripheral nervous system development;phytol meta…	3-chloroallyl aldehyde dehydrogenase activity;aldehyde dehydrogenase (NAD) activity;aldehyde dehydrogenase [NAD(P)+] activity;catalytic activity;long-chain-alcohol oxidase activity;long-chain-aldehyde dehydrogenase activity;oxidoreductase activity;oxidoreductase activity, acting on CH-OH group of donors;oxidoreductase activity, acting on the aldehyde or oxo group of donors;oxidoreductase activity…	cell part;cytoplasmic part;endoplasmic reticulum;endoplasmic reticulum membrane;endoplasmic reticulum part;extracellular membrane-bounded organelle;extracellular organelle;extracellular region part;extracellular vesicular exosome;integral to membrane;intracellular membrane-bounded organelle;intracellular organelle;intracellular organelle part;intracellular part;intrinsic to membrane;membrane;memb…	Arginine and proline metabolism;Ascorbate and aldarate metabolism;beta-Alanine metabolism;Chloroalkane and chloroalkene degradation;Fatty acid metabolism;Glycerolipid metabolism;Glycolysis / Gluconeogenesis;Histidine metabolism;Limonene and pinene degradation;Lysine degradation;Pentose and glucuronate interconversions;Propanoate metabolism;Pyruvate metabolism;Tryptophan metabolism;Valine, leucine…	+	Myotubes_Fam134bKO_Myotubes_Scramble			+	Myotubes_Fam134bKO_Myoblasts_Fam134bKO	+	Myotubes_Scramble_Myoblasts_Scramble	19	16	16	37.8	35.3	35.3	54.33	0	57.5	13189000000	209	9.91018	0	+	3.19353	0.00430058	0.4637		6.48243	1.33607	0.147712	-0.242953
23.2415	23.8914	23.9453	24.3307	24.5047	23.9926	23.9314	24.6888	26.1467	26.3203	26.1534	24.7928	26.2618	26.4801	26.5134	25.1167	cellular process;endosome transport;establishment of localization;establishment of localization in cell;intracellular transport;transport;vesicle-mediated transport	binding;lipid binding;phospholipid binding	cell part;endomembrane system;extrinsic to membrane;membrane part						+	Myotubes_Fam134bKO_Myoblasts_Fam134bKO	+	Myotubes_Scramble_Myoblasts_Scramble	4	4	4	2.2	2.2	2.2	306.17	0	5.778	342660000	8	3.71212	8.90373e-05	+	0.194542	0.720887	0.239727		0.493896	NaN	1	0
27.4985	27.6268	27.5082	27.5481	27.299	27.5884	26.6625	27.1165	28.4005	28.2899	28.4611	28.4462	29.1485	29.1648	29.0345	28.5708	biological regulation;cellular component assembly;cellular component assembly at cellular level;cellular component biogenesis;cellular component organization;cellular component organization at cellular level;cellular component organization or biogenesis;cellular component organization or biogenesis at cellular level;cellular macromolecular complex assembly;cellular macromolecular complex subunit …		cell part;cytoplasmic part;intracellular membrane-bounded organelle;intracellular non-membrane-bounded organelle;intracellular organelle;intracellular organelle lumen;intracellular organelle part;intracellular part;membrane;membrane-bounded organelle;membrane-enclosed lumen;mitochondrial inner membrane;mitochondrial intermembrane space;mitochondrial matrix;mitochondrial membrane;mitochondrial nuc…		+	Myotubes_Fam134bKO_Myotubes_Scramble			+	Myotubes_Fam134bKO_Myoblasts_Fam134bKO	+	Myotubes_Scramble_Myoblasts_Scramble	7	7	7	66.9	66.9	66.9	16.32	0	78.967	4061600000	95	6.09196	0	+	2.15379	0.0185267	0.58023	+	4.01256	0.99193	0.235248	-0.378786
28.6196	28.6385	28.8554	28.6781	28.4629	28.1818	28.2619	27.0786	29.2375	29.7422	29.2459	29.4073	30.1904	30.0469	29.7086	29.2797	glomerular filtration;macromolecule metabolic process;metabolic process;multicellular organismal process;primary metabolic process;protein maturation;protein metabolic process;protein processing;renal system process;system process	aminopeptidase activity;binding;catalytic activity;cation binding;exopeptidase activity;hydrolase activity;ion binding;manganese ion binding;metal ion binding;peptidase activity;peptidase activity, acting on L-amino acid peptides;transition metal ion binding	cell part;cytoplasmic part;extracellular membrane-bounded organelle;extracellular organelle;extracellular region part;extracellular vesicular exosome;intracellular membrane-bounded organelle;intracellular organelle;intracellular part;membrane-bounded organelle;membrane-bounded vesicle;mitochondrion;organelle;vesicle						+	Myotubes_Fam134bKO_Myoblasts_Fam134bKO	+	Myotubes_Scramble_Myoblasts_Scramble	10	10	10	31.6	31.6	31.6	56.677	0	110.75	6058600000	111	3.82689	7.4117e-05	+	0.853015	0.198822	0.39817		1.69878	1.16555	0.181636	-0.701596
28.0662	27.9705	28.4172	28.3049	28.2728	27.8932	27.3306	29.4437	30.3896	30.4801	30.4151	30.6652	30.3937	29.8251	30.1349	29.8165	biological regulation;cellular component organization;cellular component organization at cellular level;cellular component organization or biogenesis;cellular component organization or biogenesis at cellular level;cellular localization;cellular macromolecule localization;cellular process;cellular protein localization;cytoskeleton organization;Golgi organization;localization;macromolecule localiza…		cell part;centrosome;cytoplasm;cytoplasmic part;cytoskeletal part;Golgi apparatus;intracellular membrane-bounded organelle;intracellular non-membrane-bounded organelle;intracellular organelle;intracellular organelle part;intracellular part;membrane-bounded organelle;microtubule organizing center;non-membrane-bounded organelle;organelle;organelle part;perinuclear region of cytoplasm		+	Myotubes_Fam134bKO_Myotubes_Scramble			+	Myotubes_Fam134bKO_Myoblasts_Fam134bKO	+	Myotubes_Scramble_Myoblasts_Scramble	33	33	28	26.7	26.7	22.2	197.93	0	124.21	8141800000	116	4.68886	9.53137e-06	+	1.58042	0.0496869	-0.44496		-2.9303	0.0341159	0.968323	0.0453639
25.0178	24.1778	25.6223	25.348	24.0902	25.1155	25.8399	25.0357	27.0523	27.4014	26.7619	26.3867	26.8525	25.4563	27.439	27.5544		catalytic activity;kinase activity;phosphotransferase activity, alcohol group as acceptor;protein kinase activity;protein serine/threonine kinase activity;transferase activity;transferase activity, transferring phosphorus-containing groups	cell part;cytoplasmic part;integral to membrane;intracellular membrane-bounded organelle;intracellular organelle;intracellular organelle part;intracellular part;intrinsic to membrane;membrane;membrane part;membrane-bounded organelle;mitochondrial membrane;mitochondrial part;mitochondrion;organelle;organelle membrane;organelle part;plasma membrane						+	Myotubes_Fam134bKO_Myoblasts_Fam134bKO	+	Myotubes_Scramble_Myoblasts_Scramble	5	5	5	14.8	14.8	14.8	59.178	0	7.6436	805440000	19	2.64427	0.000444268	+	0.0498349	0.927476	-0.0750146		-0.142183	0.0149981	0.985063	-0.0211358
29.4155	29.564	29.4968	29.6949	29.8313	29.5651	29.7134	29.6003	30.8706	30.8187	31.0238	31.0961	31.4272	31.5293	31.4826	31.4808	carboxylic acid metabolic process;cellular ketone metabolic process;cellular lipid metabolic process;cellular metabolic process;cellular process;establishment of localization;fatty acid metabolic process;lipid metabolic process;metabolic process;monocarboxylic acid metabolic process;organic acid metabolic process;oxoacid metabolic process;primary metabolic process;small molecule metabolic process…	carnitine O-acyltransferase activity;carnitine O-palmitoyltransferase activity;catalytic activity;O-acyltransferase activity;O-palmitoyltransferase activity;palmitoyltransferase activity;transferase activity;transferase activity, transferring acyl groups;transferase activity, transferring acyl groups other than amino-acyl groups	cell part;cytoplasmic part;intracellular membrane-bounded organelle;intracellular non-membrane-bounded organelle;intracellular organelle;intracellular organelle part;intracellular part;membrane;membrane-bounded organelle;mitochondrial inner membrane;mitochondrial membrane;mitochondrial part;mitochondrion;non-membrane-bounded organelle;nuclear part;nucleolus;nucleoplasm;organelle;organelle inner m…	Fatty acid metabolism;PPAR signaling pathway	+	Myotubes_Fam134bKO_Myotubes_Scramble			+	Myotubes_Fam134bKO_Myoblasts_Fam134bKO	+	Myotubes_Scramble_Myoblasts_Scramble	25	25	25	47.4	47.4	47.4	73.98	0	292.22	17319000000	227	10.9009	0	+	3.61722	0.00250505	0.527694	+	7.75659	0.791765	0.321671	0.134688
26.7818	26.1609	26.7439	26.8312	27.0728	27.3536	26.8591	27.4101	28.0168	28.5687	28.4564	28.3709	29.0113	28.7184	29.3078	28.8619	aromatic compound catabolic process;catabolic process;cellular aromatic compound metabolic process;cellular catabolic process;cellular metabolic process;cellular process;metabolic process;response to chemical stimulus;response to oxidative stress;response to stimulus;response to stress	arylesterase activity;binding;carboxylic ester hydrolase activity;catalytic activity;cation binding;hydrolase activity;hydrolase activity, acting on ester bonds;identical protein binding;ion binding;metal ion binding;protein binding	cell part;cytoplasmic part;extracellular region;intracellular membrane-bounded organelle;intracellular organelle;intracellular part;lysosome;lytic vacuole;membrane;membrane-bounded organelle;mitochondrion;nucleus;organelle;plasma membrane;vacuole	Aminobenzoate degradation;Bisphenol degradation	+	Myotubes_Fam134bKO_Myotubes_Scramble			+	Myotubes_Fam134bKO_Myoblasts_Fam134bKO	+	Myotubes_Scramble_Myoblasts_Scramble	8	8	8	26.8	26.8	26.8	39.617	0	14.631	2739900000	71	6.94519	0	+	1.93541	0.0262035	0.621655	+	3.58283	1.43918	0.123473	0.544441
29.2923	28.2148	29.6233	29.2878	29.2396	28.7672	28.4888	29.7863	30.4061	30.8689	30.2265	30.5592	30.9816	30.9753	31.1371	30.3848	biological regulation;biosynthetic process;cell differentiation;cellular biosynthetic process;cellular chemical homeostasis;cellular component assembly;cellular component organization;cellular component organization or biogenesis;cellular developmental process;cellular homeostasis;cellular ion homeostasis;cellular metabolic process;cellular nitrogen compound biosynthetic process;cellular nitrogen…	angiostatin binding;ATPase binding;ATPase inhibitor activity;ATPase regulator activity;binding;calmodulin binding;enzyme binding;enzyme inhibitor activity;enzyme regulator activity;identical protein binding;nucleoside-triphosphatase regulator activity;protein binding;protein dimerization activity;protein homodimerization activity	cell part;cell surface;cytoplasmic part;intracellular membrane-bounded organelle;intracellular organelle;intracellular organelle part;intracellular part;macromolecular complex;membrane part;membrane-bounded organelle;mitochondrial membrane part;mitochondrial part;mitochondrial proton-transporting ATP synthase complex;mitochondrion;organelle;organelle part;protein complex;proton-transporting ATP s…						+	Myotubes_Fam134bKO_Myoblasts_Fam134bKO	+	Myotubes_Scramble_Myoblasts_Scramble	11	11	11	62.2	62.2	62.2	8.7887	0	15.919	12690000000	149	3.7564	8.57788e-05	+	0.825107	0.210781	0.354542		1.65218	0.0279149	0.974345	-0.0340738
31.3595	31.4582	31.8172	31.5616	31.8483	31.9035	31.9844	31.5208	32.9883	33.2957	33.2786	33.2456	33.5644	33.2639	33.7906	33.8058	autophagic vacuole assembly;catabolic process;cellular component assembly;cellular component assembly at cellular level;cellular component organization;cellular component organization at cellular level;cellular component organization or biogenesis;cellular component organization or biogenesis at cellular level;cellular process;macromolecule catabolic process;macromolecule metabolic process;metabo…	aspartic-type endopeptidase activity;aspartic-type peptidase activity;catalytic activity;endopeptidase activity;hydrolase activity;peptidase activity;peptidase activity, acting on L-amino acid peptides	cell part;cytoplasmic membrane-bounded vesicle;cytoplasmic part;cytoplasmic vesicle;extracellular membrane-bounded organelle;extracellular organelle;extracellular region part;extracellular space;extracellular vesicular exosome;intracellular membrane-bounded organelle;intracellular organelle;intracellular part;lysosome;lytic vacuole;melanosome;membrane-bounded organelle;membrane-bounded vesicle;mi…	ko05152;Lysosome					+	Myotubes_Fam134bKO_Myoblasts_Fam134bKO	+	Myotubes_Scramble_Myoblasts_Scramble	20	20	20	54.6	54.6	54.6	44.953	0	220.93	83157000000	629	8.01974	0	+	1.49052	0.0579053	0.404117		2.77239	0.957919	0.250066	0.265149
29.09	29.4408	29.2143	29.3296	29.3626	29.8588	29.7984	29.3132	30.2595	30.3824	30.5706	30.4873	31.2363	31.6991	31.6413	30.9081	amine catabolic process;amine metabolic process;carboxylic acid catabolic process;carboxylic acid metabolic process;catabolic process;cellular amine metabolic process;cellular amino acid catabolic process;cellular amino acid metabolic process;cellular catabolic process;cellular ketone metabolic process;cellular macromolecule catabolic process;cellular macromolecule metabolic process;cellular meta…	active transmembrane transporter activity;anion transmembrane transporter activity;ATPase activity;ATPase activity, coupled;ATPase activity, coupled to movement of substances;ATPase activity, coupled to transmembrane movement of ions;ATPase activity, coupled to transmembrane movement of ions, phosphorylative mechanism;ATPase activity, coupled to transmembrane movement of substances;catalytic acti…	cell part;cytoplasmic part;extracellular membrane-bounded organelle;extracellular organelle;extracellular region part;extracellular vesicular exosome;intracellular membrane-bounded organelle;intracellular organelle;intracellular organelle part;intracellular part;lysosome;lytic vacuole;macromolecular complex;membrane;membrane-bounded organelle;membrane-bounded vesicle;organelle;organelle membrane;…		+	Myotubes_Fam134bKO_Myotubes_Scramble			+	Myotubes_Fam134bKO_Myoblasts_Fam134bKO	+	Myotubes_Scramble_Myoblasts_Scramble	17	17	17	45.5	45.5	45.5	56.494	0	179.22	14372000000	220	6.5449	0	+	2.52029	0.0107345	0.946263	+	4.79442	1.00464	0.229824	0.314569
30.2691	30.473	30.5031	30.2516	30.5261	30.7035	30.7082	30.6011	31.8838	31.9291	32.2673	32.1209	32.295	32.7986	32.358	32.1997	butyrate catabolic process;butyrate metabolic process;carboxylic acid catabolic process;carboxylic acid metabolic process;catabolic process;cellular catabolic process;cellular component assembly;cellular component organization;cellular component organization or biogenesis;cellular ketone metabolic process;cellular lipid catabolic process;cellular lipid metabolic process;cellular metabolic process…	acyl-CoA dehydrogenase activity;binding;butyryl-CoA dehydrogenase activity;carboxylic acid binding;catalytic activity;coenzyme binding;cofactor binding;fatty acid binding;fatty-acyl-CoA binding;flavin adenine dinucleotide binding;lipid binding;monocarboxylic acid binding;oxidoreductase activity;oxidoreductase activity, acting on the CH-CH group of donors	cell part;cytoplasmic part;intracellular membrane-bounded organelle;intracellular organelle;intracellular organelle lumen;intracellular organelle part;intracellular part;membrane;membrane-bounded organelle;membrane-enclosed lumen;mitochondrial matrix;mitochondrial membrane;mitochondrial part;mitochondrion;nucleus;organelle;organelle lumen;organelle membrane;organelle part	Butanoate metabolism;Fatty acid metabolism;Valine, leucine and isoleucine degradation					+	Myotubes_Fam134bKO_Myoblasts_Fam134bKO	+	Myotubes_Scramble_Myoblasts_Scramble	19	19	19	51.7	51.7	51.7	44.889	0	200.74	36746000000	409	8.67731	0	+	1.19731	0.102343	0.362574		2.27207	1.77623	0.0768202	0.260511
29.6665	29.7185	30.0115	29.9676	30.1734	30.1	28.6701	29.7037	31.4158	31.2881	31.3534	31.4749	31.6905	31.3375	31.1925	31.4974	metabolic process;oxidation-reduction process;response to chemical stimulus;response to drug;response to stimulus	adenyl nucleotide binding;adenyl ribonucleotide binding;ATP binding;binding;catalytic activity;kinase activity;nucleobase-containing compound kinase activity;nucleoside kinase activity;nucleotide binding;purine nucleotide binding;purine ribonucleoside triphosphate binding;purine ribonucleotide binding;ribonucleotide binding;transferase activity;transferase activity, transferring phosphorus-contai…	cell part;cytoplasmic part;intracellular membrane-bounded organelle;intracellular organelle;intracellular organelle lumen;intracellular organelle part;intracellular part;macromolecular complex;membrane part;membrane-bounded organelle;membrane-enclosed lumen;mitochondrial matrix;mitochondrial membrane part;mitochondrial part;mitochondrial respiratory chain complex I;mitochondrion;myelin sheath;NAD…	Alzheimer's disease;Huntington's disease;Oxidative phosphorylation;Parkinson's disease					+	Myotubes_Fam134bKO_Myoblasts_Fam134bKO	+	Myotubes_Scramble_Myoblasts_Scramble	17	17	17	69.3	69.3	69.3	40.603	0	278.17	20668000000	199	4.82205	6.64452e-06	+	0.155688	0.765012	0.0464168		0.406131	0.198212	0.801698	-0.179219
28.2916	28.3015	28.1834	28.1926	28.4492	28.4475	28.5417	28.8363	29.642	29.7059	29.9344	29.8607	30.2077	30.4555	30.3381	30.3352	biological adhesion;cell adhesion;cellular process;establishment of localization;establishment of localization in cell;establishment of protein localization;establishment of protein localization to organelle;establishment of protein localization to vacuole;intracellular protein transport;intracellular transport;lysosomal transport;protein targeting;protein targeting to lysosome;protein targeting …	binding;enzyme binding;protein binding;receptor activity	adherens junction;anchoring junction;cell junction;cell part;cell-substrate adherens junction;cell-substrate junction;cytoplasmic part;extracellular membrane-bounded organelle;extracellular organelle;extracellular region part;extracellular vesicular exosome;focal adhesion;integral to membrane;intracellular organelle lumen;intracellular organelle part;intracellular part;intrinsic to membrane;lysos…	Lysosome	+	Myotubes_Fam134bKO_Myotubes_Scramble			+	Myotubes_Fam134bKO_Myoblasts_Fam134bKO	+	Myotubes_Scramble_Myoblasts_Scramble	10	10	10	26.6	26.6	26.6	54.043	0	130.63	9303400000	122	10.2137	0	+	3.19871	0.00437647	0.548383	+	6.4969	1.81768	0.0720924	0.326393
27.1583	27.2102	27.5753	27.4521	27.4991	27.4567	27.2216	27.8465	29.3862	29.2075	29.1996	29.057	29.4601	29.6363	29.1358	28.8314	establishment of localization;transport		cell part;cytoplasm;cytoplasmic part;integral to membrane;intracellular membrane-bounded organelle;intracellular organelle;intracellular organelle part;intracellular part;intrinsic to membrane;membrane;membrane part;membrane-bounded organelle;mitochondrial inner membrane;mitochondrial membrane;mitochondrial part;mitochondrion;organelle;organelle inner membrane;organelle membrane;organelle part						+	Myotubes_Fam134bKO_Myoblasts_Fam134bKO	+	Myotubes_Scramble_Myoblasts_Scramble	12	12	12	37.2	37.2	37.2	33.026	0	19.237	4259200000	79	7.15105	0	+	0.103019	0.841808	0.0533323		0.280076	0.430386	0.575284	0.157004
26.5996	26.7932	26.8593	27.1258	27.1684	26.5706	26.4633	26.9982	28.8397	28.6736	28.8704	28.2732	28.8097	27.9978	28.6529	28.7437	biosynthetic process;cellular biosynthetic process;cellular metabolic process;cellular process;cofactor biosynthetic process;cofactor metabolic process;iron-sulfur cluster assembly;metabolic process;metallo-sulfur cluster assembly	binding;cation binding;ion binding;iron-sulfur cluster binding;metal cluster binding;metal ion binding;structural molecule activity	cell part;cytoplasmic part;intracellular membrane-bounded organelle;intracellular organelle;intracellular part;membrane-bounded organelle;mitochondrion;organelle						+	Myotubes_Fam134bKO_Myoblasts_Fam134bKO	+	Myotubes_Scramble_Myoblasts_Scramble	6	6	6	53.4	53.4	53.4	15.718	0	27.002	2519900000	50	6.09001	0	+	0.191681	0.723944	-0.113199		-0.487566	0.0796744	0.920131	-0.0443473
27.6155	28.1637	27.598	27.2332	27.3324	28.1101	28.1471	28.1479	29.5628	29.558	29.42	29.7989	29.6822	29.9878	29.6557	29.4127	response to chemical stimulus;response to oxidative stress;response to stimulus;response to stress	catalytic activity;NADH dehydrogenase (quinone) activity;NADH dehydrogenase (ubiquinone) activity;NADH dehydrogenase activity;oxidoreductase activity;oxidoreductase activity, acting on NADH or NADPH;oxidoreductase activity, acting on NADH or NADPH, quinone or similar compound as acceptor	cell part;cytoplasmic part;extracellular membrane-bounded organelle;extracellular organelle;extracellular region part;extracellular vesicular exosome;integral to membrane;intracellular organelle part;intracellular part;intrinsic to membrane;macromolecular complex;membrane;membrane part;membrane-bounded organelle;membrane-bounded vesicle;mitochondrial membrane part;mitochondrial part;mitochondrial…	Alzheimer's disease;Huntington's disease;Oxidative phosphorylation;Parkinson's disease					+	Myotubes_Fam134bKO_Myoblasts_Fam134bKO	+	Myotubes_Scramble_Myoblasts_Scramble	9	9	9	55.8	55.8	55.8	15.081	0	15.299	4941200000	98	6.18725	0	+	0.29407	0.604144	0.0996776		0.703557	0.456683	0.553847	0.281791
30.4651	30.4374	30.1079	30.2927	30.6605	30.5968	30.4213	30.6337	31.5586	31.8266	31.5602	31.4891	32.3968	31.968	32.5701	32.3504	bile acid metabolic process;carboxylic acid catabolic process;carboxylic acid metabolic process;catabolic process;cellular catabolic process;cellular ketone metabolic process;cellular lipid catabolic process;cellular lipid metabolic process;cellular metabolic process;cellular process;fatty acid beta-oxidation;fatty acid catabolic process;fatty acid metabolic process;fatty acid oxidation;lipid cat…	acetyl-CoA C-acetyltransferase activity;acetyl-CoA C-acyltransferase activity;acetyltransferase activity;acyl-CoA oxidase activity;C-acetyltransferase activity;C-acyltransferase activity;catalytic activity;oxidoreductase activity;oxidoreductase activity, acting on the CH-CH group of donors;oxidoreductase activity, acting on the CH-CH group of donors, oxygen as acceptor;palmitoyl-CoA oxidase activ…	cell part;cytoplasmic part;intracellular membrane-bounded organelle;intracellular organelle;intracellular part;membrane;membrane-bounded organelle;microbody;mitochondrion;organelle;peroxisome	Benzoate degradation;Biosynthesis of unsaturated fatty acids;Fatty acid metabolism;Peroxisome;PPAR signaling pathway;Valine, leucine and isoleucine degradation	+	Myotubes_Fam134bKO_Myotubes_Scramble			+	Myotubes_Fam134bKO_Myoblasts_Fam134bKO	+	Myotubes_Scramble_Myoblasts_Scramble	18	18	18	63.2	63.2	63.2	43.953	0	317.93	30736000000	336	8.2643	0	+	2.54161	0.010458	0.712716	+	4.84253	1.37593	0.137708	0.252303
27.2754	26.8733	26.4699	26.5667	27.4293	27.8439	27.6176	26.7048	27.8223	29.1166	28.5196	28.1416	29.0252	29.5284	28.7551	29.2482	cellular component assembly;cellular component organization;cellular component organization or biogenesis;cellular process;endocytic recycling;endosome transport;establishment of localization;establishment of localization in cell;establishment of protein localization;establishment of protein localization in membrane;establishment of protein localization in plasma membrane;intracellular protein tr…	adenyl nucleotide binding;adenyl ribonucleotide binding;ATP binding;binding;calcium ion binding;cation binding;GTP binding;guanyl nucleotide binding;guanyl ribonucleotide binding;ion binding;metal ion binding;nucleotide binding;purine nucleotide binding;purine ribonucleoside triphosphate binding;purine ribonucleotide binding;ribonucleotide binding	adherens junction;anchoring junction;cell junction;cell part;cell-substrate adherens junction;cell-substrate junction;cytoplasm;cytoplasmic membrane-bounded vesicle;cytoplasmic part;cytoplasmic vesicle;endocytic vesicle;endosomal part;endosome membrane;focal adhesion;intracellular membrane-bounded organelle;intracellular organelle;intracellular organelle part;intracellular part;membrane;membrane-…	Endocytosis					+	Myotubes_Fam134bKO_Myoblasts_Fam134bKO	+	Myotubes_Scramble_Myoblasts_Scramble	29	9	9	60.4	30.1	30.1	60.82	0	46.838	2965300000	55	4.43018	2.89436e-05	+	1.20691	0.100732	0.739178		2.28817	1.01582	0.226426	0.602562
23.2278	23.9836	23.4774	24.7282	24.8927	25.2296	23.1769	25.2303	25.8191	26.6399	26.3261	26.5254	26.0699	26.2243	25.6037	27.5882	acidic amino acid transport;amine biosynthetic process;amine metabolic process;amine transport;amino acid import;amino acid transport;anatomical structure development;anatomical structure morphogenesis;anion transport;aspartate transport;auditory behavior;behavior;biological regulation;biosynthetic process;carboxylic acid biosynthetic process;carboxylic acid metabolic process;carboxylic acid tran…	acidic amino acid transmembrane transporter activity;active transmembrane transporter activity;amine binding;amine transmembrane transporter activity;amino acid binding;amino acid transmembrane transporter activity;anion transmembrane transporter activity;anion:cation symporter activity;binding;carboxylic acid binding;carboxylic acid transmembrane transporter activity;cation transmembrane transpo…	cell body;cell part;cell periphery;cell projection;cell surface;extracellular matrix part;extracellular region part;fibril;integral to membrane;intrinsic to membrane;membrane;membrane part;neuron projection;neuronal cell body;plasma membrane						+	Myotubes_Fam134bKO_Myoblasts_Fam134bKO	+	Myotubes_Scramble_Myoblasts_Scramble	2	2	2	6.4	6.4	6.4	59.622	0	12.966	421350000	13	3.06111	0.000204576	+	0.032617	0.95507	0.0438843		0.0946855	NaN	1	0
28.4301	28.1563	28.6285	28.3324	28.5816	28.4029	28.3186	28.8919	29.6013	29.4802	29.2749	29.3804	30.3496	30.2915	30.1946	30.2981	amine biosynthetic process;amine catabolic process;amine metabolic process;biosynthetic process;carboxylic acid biosynthetic process;carboxylic acid catabolic process;carboxylic acid metabolic process;catabolic process;cellular amine metabolic process;cellular amino acid biosynthetic process;cellular amino acid catabolic process;cellular amino acid metabolic process;cellular biosynthetic process;…	1-pyrroline-5-carboxylate dehydrogenase activity;aldehyde dehydrogenase (NAD) activity;binding;catalytic activity;identical protein binding;oxidoreductase activity;oxidoreductase activity, acting on the aldehyde or oxo group of donors;oxidoreductase activity, acting on the aldehyde or oxo group of donors, NAD or NADP as acceptor;oxidoreductase activity, acting on the CH-NH group of donors;oxidore…	cell part;cytoplasmic part;intracellular membrane-bounded organelle;intracellular organelle;intracellular organelle lumen;intracellular organelle part;intracellular part;membrane-bounded organelle;membrane-enclosed lumen;mitochondrial matrix;mitochondrial part;mitochondrion;organelle;organelle lumen;organelle part	Alanine, aspartate and glutamate metabolism;Arginine and proline metabolism	+	Myotubes_Fam134bKO_Myotubes_Scramble			+	Myotubes_Fam134bKO_Myoblasts_Fam134bKO	+	Myotubes_Scramble_Myoblasts_Scramble	14	14	14	32.6	32.6	32.6	61.84	0	82.723	6144700000	114	7.95748	0	+	4.48642	0.006	0.849278	+	11.0537	0.453171	0.557893	0.16191
28.209	28.1656	28.3927	28.2904	28.5504	28.2928	28.2861	28.458	29.5694	29.8706	29.7813	29.8079	29.7759	29.791	30.7402	30.209	ATP biosynthetic process;ATP hydrolysis coupled proton transport;ATP metabolic process;ATP synthesis coupled proton transport;biological regulation;biosynthetic process;cation homeostasis;cation transport;cellular biosynthetic process;cellular cation homeostasis;cellular chemical homeostasis;cellular component assembly;cellular component assembly at cellular level;cellular component organization;…	active transmembrane transporter activity;ATPase activity;ATPase activity, coupled;ATPase activity, coupled to movement of substances;ATPase activity, coupled to transmembrane movement of ions;ATPase activity, coupled to transmembrane movement of substances;ATPase binding;binding;catalytic activity;cation transmembrane transporter activity;cation-transporting ATPase activity;enzyme binding;hydrog…	apical plasma membrane;cell part;cytoplasmic part;integral to membrane;intracellular membrane-bounded organelle;intracellular organelle;intracellular organelle part;intracellular part;intrinsic to membrane;lysosomal membrane;macromolecular complex;membrane;membrane part;membrane-bounded organelle;mitochondrion;organelle;organelle membrane;organelle part;plasma membrane;plasma membrane part;protei…	Collecting duct acid secretion;Epithelial cell signaling in Helicobacter pylori infection;ko05152;Lysosome;Oxidative phosphorylation;Phagosome;Rheumatoid arthritis;Vibrio cholerae infection					+	Myotubes_Fam134bKO_Myoblasts_Fam134bKO	+	Myotubes_Scramble_Myoblasts_Scramble	16	16	16	32.5	32.5	32.5	93.459	0	56.571	6799700000	116	6.64888	0	+	0.777788	0.231642	0.371708		1.57289	0.804656	0.314191	0.13241
32.0343	31.9958	32.0237	31.8996	32.3424	32.332	32.3021	32.106	33.6499	33.5868	33.5647	33.4082	34.0535	33.9778	33.9575	34.0126	anatomical structure formation involved in morphogenesis;biological regulation;cell cycle arrest;cell cycle process;cell surface receptor linked signaling pathway;cellular process;cellular response to stimulus;developmental process;establishment of localization;establishment of localization in cell;establishment of protein localization;establishment of protein localization in endoplasmic reticulu…	actin binding;ATPase activity;binding;calcium ion binding;catalytic activity;cation binding;cytoskeletal protein binding;hydrolase activity;hydrolase activity, acting on acid anhydrides;hydrolase activity, acting on acid anhydrides, in phosphorus-containing anhydrides;ion binding;metal ion binding;microtubule binding;nucleoside-triphosphatase activity;protein binding;pyrophosphatase activity;tubu…	actin cytoskeleton;cell cortex;cell part;cell projection membrane;cell projection part;cytoplasm;cytoplasmic part;cytoskeletal part;cytoskeleton;Golgi apparatus;intracellular membrane-bounded organelle;intracellular non-membrane-bounded organelle;intracellular organelle;intracellular organelle part;intracellular part;leading edge membrane;macromolecular complex;membrane;membrane part;membrane-bou…		+	Myotubes_Fam134bKO_Myotubes_Scramble	+	Myoblasts_Fam134bKO_Myoblasts_Scramble	+	Myotubes_Fam134bKO_Myoblasts_Fam134bKO	+	Myotubes_Scramble_Myoblasts_Scramble	298	297	74	52.7	52.6	14	831.64	0	323.31	88667000000	1825	12.3123	0	+	3.71311	0.00237209	0.447946		8.07198	2.36312	0.0340524	0.2823
26.6196	26.2113	26.3104	25.9427	27.1239	26.1196	26.7385	25.6709	28.0976	28.2755	28.4839	27.3695	28.1692	28.586	28.6088	27.1985	carbohydrate metabolic process;cellular carbohydrate metabolic process;cellular glucan metabolic process;cellular macromolecule metabolic process;cellular metabolic process;cellular polysaccharide metabolic process;cellular process;cellular protein metabolic process;energy derivation by oxidation of organic compounds;energy reserve metabolic process;generation of precursor metabolites and energy;…	catalytic activity;hydrolase activity;hydrolase activity, acting on glycosyl bonds;hydrolase activity, hydrolyzing O-glycosyl compounds	cell part;cytoplasmic part;intracellular part;macromolecular complex;membrane;phosphorylase kinase complex;plasma membrane;protein complex	Calcium signaling pathway;Insulin signaling pathway					+	Myotubes_Fam134bKO_Myoblasts_Fam134bKO	+	Myotubes_Scramble_Myoblasts_Scramble	9	9	9	10.2	10.2	10.2	135.6	0	8.0284	2193800000	28	3.52571	0.000109474	+	0.073576	0.888127	0.0840054		0.205256	0.155029	0.840739	0.142217
27.3112	26.8298	27.3748	26.9061	25.7033	26.0536	26.7982	25.8295	28.4461	28.0449	28.3248	28.1964	27.6885	27.7634	27.9659	27.8736	response to calcium ion;response to chemical stimulus;response to inorganic substance;response to metal ion;response to stimulus	binding;calcium ion binding;cation binding;identical protein binding;ion binding;metal ion binding;protein binding;protein dimerization activity;protein homodimerization activity	cell part;cytoplasm;cytoplasmic part;cytosol;extracellular membrane-bounded organelle;extracellular organelle;extracellular region part;extracellular vesicular exosome;intracellular membrane-bounded organelle;intracellular non-membrane-bounded organelle;intracellular organelle;intracellular organelle part;intracellular part;membrane;membrane-bounded organelle;membrane-bounded vesicle;non-membrane…		+	Myotubes_Fam134bKO_Myotubes_Scramble			+	Myotubes_Fam134bKO_Myoblasts_Fam134bKO	+	Myotubes_Scramble_Myoblasts_Scramble	5	5	5	39.5	39.5	39.5	14.324	0	15.841	2252900000	47	5.76051	9.50119e-06	+	2.18572	0.0179847	-0.430188		-4.07749	1.93691	0.0629137	-1.00933
26.8276	27.1541	25.1748	27.061	26.6276	27.2671	26.8214	26.5995	27.5871	28.2049	27.6058	28.4862	28.1668	28.712	28.7019	28.6209	cellular macromolecule metabolic process;cellular metabolic process;cellular process;cellular protein metabolic process;chaperone-mediated protein folding;macromolecule metabolic process;macromolecule modification;metabolic process;peptidyl-amino acid modification;peptidyl-proline modification;primary metabolic process;protein folding;protein metabolic process;protein modification process;protein…	binding;calcium ion binding;catalytic activity;cation binding;cis-trans isomerase activity;drug binding;FK506 binding;ion binding;isomerase activity;macrolide binding;metal ion binding;peptidyl-prolyl cis-trans isomerase activity	cell part;cytoplasmic part;endoplasmic reticulum;endoplasmic reticulum lumen;endoplasmic reticulum membrane;endoplasmic reticulum part;intracellular membrane-bounded organelle;intracellular organelle;intracellular organelle lumen;intracellular organelle part;intracellular part;membrane;membrane part;membrane-bounded organelle;membrane-enclosed lumen;organelle;organelle lumen;organelle membrane;or…						+	Myotubes_Fam134bKO_Myoblasts_Fam134bKO	+	Myotubes_Scramble_Myoblasts_Scramble	9	9	9	45.9	45.9	45.9	24.913	0	5.4856	2348100000	58	3.13193	0.000179899	+	1.17883	0.105503	0.579396		2.2411	0.225132	0.774036	0.274528
28.4562	28.2738	28.8125	28.6936	28.3799	28.292	27.5443	26.8774	29.3284	29.2143	29.4665	28.6964	29.6792	29.3817	29.7974	29.0982	biological regulation;cellular component organization;cellular component organization at cellular level;cellular component organization or biogenesis;cellular component organization or biogenesis at cellular level;cellular macromolecule metabolic process;cellular membrane organization;cellular metabolic process;cellular process;cellular response to stimulus;early endosome to late endosome transpo…	binding;catalytic activity;GDP binding;GTP binding;GTPase activity;guanyl nucleotide binding;guanyl ribonucleotide binding;hydrolase activity;hydrolase activity, acting on acid anhydrides;hydrolase activity, acting on acid anhydrides, in phosphorus-containing anhydrides;nucleoside-triphosphatase activity;nucleotide binding;purine nucleotide binding;purine ribonucleoside triphosphate binding;purin…	actin cytoskeleton;axon;axon part;axon terminus;cell body;cell part;cell projection;cell projection part;clathrin-coated vesicle;coated vesicle;cytoplasm;cytoplasmic membrane-bounded vesicle;cytoplasmic part;cytoplasmic vesicle;cytoplasmic vesicle membrane;cytoplasmic vesicle part;cytoskeleton;cytosol;dendrite;early endosome;endocytic vesicle;endosome;extracellular membrane-bounded organelle;extr…	Amoebiasis;Amyotrophic lateral sclerosis (ALS);Endocytosis;ko05152;Phagosome;Vasopressin-regulated water reabsorption					+	Myotubes_Fam134bKO_Myoblasts_Fam134bKO	+	Myotubes_Scramble_Myoblasts_Scramble	13	10	10	79.5	64.7	64.7	23.598	0	120.32	6667400000	112	3.18922	0.00016791	+	0.652127	0.296607	0.312716		1.35977	1.09925	0.200115	-0.78564
28.546	28.8737	28.9577	28.7868	28.9002	28.5647	28.9236	28.5209	30.6632	30.4724	30.5646	30.441	30.6198	30.4656	30.2343	30.4118	anatomical structure development;biosynthetic process;brain development;cellular biosynthetic process;cellular metabolic process;cellular nitrogen compound biosynthetic process;cellular nitrogen compound metabolic process;cellular process;cofactor biosynthetic process;cofactor metabolic process;cofactor transport;developmental process;epidermis development;establishment of localization;heme trans…	active transmembrane transporter activity;adenyl nucleotide binding;adenyl ribonucleotide binding;ATP binding;ATPase activity;ATPase activity, coupled;ATPase activity, coupled to movement of substances;ATPase activity, coupled to transmembrane movement of substances;binding;catalytic activity;cation binding;cofactor transporter activity;efflux transmembrane transporter activity;heme binding;heme …	cell part;cytoplasmic part;endoplasmic reticulum;endosome;envelope;extracellular membrane-bounded organelle;extracellular organelle;extracellular region part;extracellular vesicular exosome;Golgi apparatus;integral to membrane;integral to mitochondrial membrane;integral to mitochondrial outer membrane;integral to organelle membrane;intracellular membrane-bounded organelle;intracellular organelle;…	ABC transporters					+	Myotubes_Fam134bKO_Myoblasts_Fam134bKO	+	Myotubes_Scramble_Myoblasts_Scramble	10	9	9	18.5	17.6	17.6	93.769	0	125.44	14030000000	86	8.89629	0	+	0.498273	0.40752	-0.102434		-1.09013	0.178378	0.819369	-0.0636835
[truncated: 5,371 more rows]
[truncated: 16 more columns]

## Sheet: Original Matrix
LFQ intensity Myoblasts_Scramble_1	LFQ intensity Myoblasts_Scramble_2	LFQ intensity Myoblasts_Scramble_3	LFQ intensity Myoblasts_Scramble_4	LFQ intensity Myoblasts_Fam134b_Knockout_1	LFQ intensity Myoblasts_Fam134b_Knockout_2	LFQ intensity Myoblasts_Fam134b_Knockout_3	LFQ intensity Myoblasts_Fam134b_Knockout_4	LFQ intensity Myotubes_Scramble_1	LFQ intensity Myotubes_Scramble_2	LFQ intensity Myotubes_Scramble_3	LFQ intensity Myotubes_Scramble_4	LFQ intensity Myotubes_Fam134b_Knockout_1	LFQ intensity Myotubes_Fam134b_Knockout_2	LFQ intensity Myotubes_Fam134b_Knockout_3	LFQ intensity Myotubes_Fam134b_Knockout_4	N: Peptides	N: Razor + unique peptides	N: Unique peptides	N: Sequence coverage [%]	N: Unique + razor sequence coverage [%]	N: Unique sequence coverage [%]	N: Mol. weight [kDa]	N: Q-value	N: Score	N: Intensity	N: MS/MS count	T: Protein IDs	T: Majority protein IDs	T: Protein names	T: Gene names
[truncated: 6,781 more rows]

[truncated: 5 more sheets: Anova_significant_clusters, Anova_Tissue_clusters, Anova_CC_clusters, Anova_BP_clusters, Anova_ER_clusters]
