# Supplementary material for: Two FAM134B isoforms differentially regulate ER dynamics during myogenesis
Source: EMBO J. 2025 Jan 6;44(4):1039–73. doi: 10.1038/s44318-024-00356-2 (PMC11832904; doi:10.1038/s44318-024-00356-2)
Supplement: Supplementary file 13 — Data Set EV11 [file 44318_2024_356_MOESM13_ESM.xlsx]

## Sheet: Dataset EV11
Dataset EV11
IP-MS from wild type and Fam134bKO lysosomes purified from myotubes.

## Sheet: Analysis
CTRL_Fam134b_Knockout_1	CTRL_Fam134b_Knockout_2	CTRL_Fam134b_Knockout_3	CTRL_Wild-Type_1	CTRL_Wild-Type_2	CTRL_Wild-Type_3	TMEM_Fam134b_Knockout_1	TMEM_Fam134b_Knockout_2	TMEM_Fam134b_Knockout_3	TMEM_Wild-Type_1	TMEM_Wild-Type_2	TMEM_Wild-Type_3	C: Student's T-test Significant TM_Fam134bKO_CTR_Fam134bKO	C: Student's T-test significant	C: Student's T-test Significant TM_WT_CTR_WT	C: Student's T-test significant_	N: -Log Student's T-test p-value TM_Fam134bKO_CTR_Fam134bKO	N: Student's T-test q-value TM_Fam134bKO_CTR_Fam134bKO	N: Student's T-test Difference TM_Fam134bKO_CTR_Fam134bKO	Significantly Deregulated TM_Fam134bKO_CTR_Fam134bKO	N: Student's T-test Test statistic TM_Fam134bKO_CTR_Fam134bKO	N: -Log Student's T-test p-value TM_WT_CTR_WT	N: Student's T-test q-value TM_WT_CTR_WT	N: Student's T-test Difference TM_WT_CTR_WT	Signifcantly deregulated TM_WT_CTR_WT	N: Student's T-test Test statistic TM_WT_CTR_WT	T: Protein.Group	T: Protein.Names	T: First.Protein.Description	T: Genes
18.4536	18.6697	19.0156	18.8636	18.9545	19.4893	19.1432	19.4874	19.1752	18.1898	17.6731	17.8727	+	TM_Fam134bKO_CTR_Fam134bKO	+	TM_WT_CTR_WT	1.32	0.0281692	0.555627		2.81928	2.07298	0.00815431	-1.19061		-4.83132	A0A0J9YTR2	A0A0J9YTR2_MOUSE	RIKEN cDNA 0610012G03 gene	0610012G03Rik
20.9812	20.8727	21.0886	20.9951	21.4726	21.343	21.2066	21.4118	21.2066	20.5915	20.4067	20.7955	+	TM_Fam134bKO_CTR_Fam134bKO	+	TM_WT_CTR_WT	1.47375	0.0210814	0.294166		3.17819	1.68295	0.0141387	-0.672333		-3.70463	A0A1B0GR85	A0A1B0GR85_MOUSE	RIKEN cDNA 2900026A02 gene	2900026A02Rik
24.8811	24.9361	25.5869	24.8528	24.7895	24.7846	26.5507	26.4202	26.7389	26.5359	26.6998	26.3562	+	TM_Fam134bKO_CTR_Fam134bKO	+	TM_WT_CTR_WT	2.37406	0.00428108	1.43524	+	5.86251	4.14762	0.000353846	1.72164	+	16.9409	A0A571BEE9;A0A7P0A164	A0A571BEE9_MOUSE;A0A7P0A164_MOUSE	RIKEN cDNA 4930517N10 gene	4930517N10Rik
19.528	19.7488	20.0559	20.0691	19.5731	19.786	19.2066	19.5107	19.2066	19.4067	19.163	18.624	+	TM_Fam134bKO_CTR_Fam134bKO	+	TM_WT_CTR_WT	1.20215	0.036613	-0.469603		-2.55779	1.28306	0.030244	-0.744834		-2.73613	H7BX33	H7BX33_MOUSE	RIKEN cDNA 4933434E20 gene	4933434E20Rik
18.2466	17.8906	17.9024	17.4656	17.5951	17.1357	17.8113	18.0585	18.0479	17.9024	18.3667	18.5318			+	TM_WT_CTR_WT	0.102933	0.849524	-0.0406081		-0.286136	1.69215	0.0138878	0.868148		3.72889	B1APX2	B1APX2_MOUSE	RIKEN cDNA 5031439G07 gene	5031439G07Rik
20.1206	19.9742	19.9882	19.9459	19.6168	19.7651	19.6714	19.8238	19.5507	19.8802	20.265	20.5069	+	TM_Fam134bKO_CTR_Fam134bKO			1.70698	0.0139321	-0.345679		-3.76822	1.00634	0.0565888	0.441405		2.14485	J3KMQ6	J3KMQ6_MOUSE	RIKEN cDNA 5730455P16 gene	5730455P16Rik
20.0821	19.4775	19.4656	20.0821	20.1332	20.1825	18.9742	18.9287	17.8545	19.6988	19.2945	19.1053	+	TM_Fam134bKO_CTR_Fam134bKO	+	TM_WT_CTR_WT	1.22228	0.0349975	-1.08929		-2.60171	1.90489	0.00983557	-0.766422		-4.3199	Q61838;Q6GQT1	A2MG_MOUSE;PZP_MOUSE	Pregnancy zone protein	A2m
19.3709	19.3688	19.4191	18.7471	18.8697	18.9909	19.4775	19.7828	19.6971	19.8802	19.503	19.597	+	TM_Fam134bKO_CTR_Fam134bKO	+	TM_WT_CTR_WT	1.34762	0.0261402	0.266211		2.88219	2.39142	0.00443285	0.790799		5.927	P58742	AAAS_MOUSE	Aladin	Aaas
17.0426	17.2512	17.5805	16.448	16.92	17.2696	21.1704	21.1079	21.1704	21.343	21.6757	21.2707	+	TM_Fam134bKO_CTR_Fam134bKO	+	TM_WT_CTR_WT	4.77807	0	3.85811	+	24.4257	4.14685	0.000351145	4.55063	+	16.9333	Q9D2R0	AACS_MOUSE	Acetoacetyl-CoA synthetase	Aacs
22.2933	22.2593	22.0854	21.1581	21.2535	21.2821	21.1642	21.4273	21.3857	21.0359	21.6628	21.823	+	TM_Fam134bKO_CTR_Fam134bKO			2.9843	0.00203878	-0.886911		-8.52937	0.495426	0.248648	0.276002		1.13553	A0A571BEI2	A0A571BEI2_MOUSE	AP2 associated kinase 1 (Fragment)	Aak1
19.3752	19.4293	19.2787	19.4456	17.5356	18.6096	19.0479	18.2967	19.1002	18.7764	19.1307	18.7569					0.971781	0.0609453	-0.546102		-2.07427	0.250512	0.614844	0.357716		0.632048	Q9D2V5	AAR2_MOUSE	Protein AAR2 homolog	Aar2
21.2877	21.2361	21.6757	20.1946	20.6276	20.7307	22.1976	22.3348	22.4221	21.5823	21.7915	21.7265	+	TM_Fam134bKO_CTR_Fam134bKO	+	TM_WT_CTR_WT	2.40769	0.0040598	0.918353		5.98795	2.59747	0.00319571	1.18252	+	6.73914	Q8BGQ7	SYAC_MOUSE	Alanine--tRNA ligase, cytoplasmic	Aars1
19.7812	19.6575	20.0821	20.3645	20.9316	21.0156	20.3752	20.5545	20.0821	20.4576	20.0951	20.1457	+	TM_Fam134bKO_CTR_Fam134bKO	+	TM_WT_CTR_WT	1.2498	0.032902	0.496993		2.66221	1.08135	0.0475863	-0.537777		-2.30023	Q14CH7	SYAM_MOUSE	Alanine--tRNA ligase, mitochondrial	Aars2
16.92	17.4004	17.6024	16.9882	17.2326	16.8113	17.3145	17.7273	16.8846	19.1728	18.3752	18.7923			+	TM_WT_CTR_WT	0.00126874	0.998473	0.00123088		0.0038895	2.60891	0.0032362	1.76944	+	6.78689	Q9JKX4	AATF_MOUSE	Protein AATF	Aatf
21.1395	21.3211	21.8876	21.3805	21.3699	21.5213	22.0292	22.3294	22.2792	22.4726	22.4375	22.1519	+	TM_Fam134bKO_CTR_Fam134bKO	+	TM_WT_CTR_WT	1.45446	0.0217854	0.763188		3.13195	2.93	0.0017799	0.930094		8.25474	Q8K448	ABCA5_MOUSE	Cholesterol transporter ABCA5	Abca5
17.2512	17.6523	18.0156	17.9714	17.68	17.7731	18.1994	18.3189	18.7699	17.9545	17.1946	17.7537	+	TM_Fam134bKO_CTR_Fam134bKO			1.31644	0.0284173	0.789715		2.81123	0.289264	0.537347	-0.173939		-0.715704	Q91V24	ABCA7_MOUSE	ATP-binding cassette sub-family A member 7	Abca7
18.5356	18.1556	18.6168	18.1605	19.7323	16.92	19.2466	19.1655	19.2466	19.528	19.5545	19.5165	+	TM_Fam134bKO_CTR_Fam134bKO			2.24891	0.00517012	0.783494		5.41449	0.708007	0.125495	1.26207		1.55084	Q8K440;Q8K440-2	ABC8B_MOUSE	ABC-type organic anion transporter ABCA8B	Abca8b
19.7307	19.7373	20.2764	20.1825	20.5069	20.5261	20.0426	20.0292	19.9882	19.5878	19.2627	19.3794			+	TM_WT_CTR_WT	0.226675	0.62288	0.105201		0.579425	2.61023	0.00324501	-0.995193		-6.79242	Q9JI39	ABCBA_MOUSE	ATP-binding cassette sub-family B member 10, mitochondrial	Abcb10
16.5702	17.6731	18.1206	18.4496	17.68	16.8361	20.0426	20.0559	19.654	18.9826	18.265	18.0102	+	TM_Fam134bKO_CTR_Fam134bKO			2.16792	0.00623514	2.46288	+	5.13958	0.625774	0.160828	0.763994		1.39061	P06795;Q9DC29	ABCB6_MOUSE;MDR1B_MOUSE	ATP-dependent translocase ABCB1	Abcb1b
19.8697	20.3211	20.6186	20.4676	20.9098	20.7307	21.2185	21.502	21.0886	22.0054	21.3962	21.8839	+	TM_Fam134bKO_CTR_Fam134bKO	+	TM_WT_CTR_WT	1.79448	0.0120623	0.999887		4.00585	2.02594	0.00869038	1.05916	+	4.68393	Q9DC29	ABCB6_MOUSE	ATP-binding cassette sub-family B member 6	Abcb6
19.1028	18.9229	19.3473	20.0156	20.0156	20.0426	19.2489	19.356	18.8936	18.6593	18.6168	18.6593			+	TM_WT_CTR_WT	0.0791733	0.885998	0.0417995		0.224529	6.8841	0	-1.3795		-82.3105	Q61102	ABCB7_MOUSE	Iron-sulfur clusters transporter ABCB7, mitochondrial	Abcb7
18.4456	18.6132	19.1556	19.7005	20.3211	20.3538	18.5878	18.9601	18.7667	18.606	18.185	18.4893			+	TM_WT_CTR_WT	0.0477474	0.929427	0.0334136		0.13938	2.63119	0.00321699	-1.69837		-6.88073	Q9CXJ4	MITOS_MOUSE	Mitochondrial potassium channel ATP-binding subunit	Abcb8
19.5713	19.4087	20.002	18.2832	18.0638	18.2604	20.6364	20.3752	20.5261	19.7569	19.5713	19.7939	+	TM_Fam134bKO_CTR_Fam134bKO	+	TM_WT_CTR_WT	1.94073	0.00897291	0.851927		4.42546	3.97994	0.000620462	1.5049	+	15.3631	E9Q236-3	MRP4_MOUSE	Isoform 3 of ATP-binding cassette sub-family C member 4	Abcc4
19.816	19.9601	20.343	18.8906	19.1752	19.1728	21.9742	21.8152	21.8651	21.0559	21.2877	21.0756	+	TM_Fam134bKO_CTR_Fam134bKO	+	TM_WT_CTR_WT	3.44796	0.00179075	1.84515	+	11.2431	4.16861	0.000362205	2.0602	+	17.1492	Q9R1X5	MRP5_MOUSE	ATP-binding cassette sub-family C member 5	Abcc5
20.4972	20.5261	20.4874	20.8113	20.6714	21.1269	20.8651	21.3538	21.0359	20.8423	20.417	20.6971	+	TM_Fam134bKO_CTR_Fam134bKO			1.80937	0.0116881	0.581394		4.04726	0.520858	0.228111	-0.217736		-1.1856	P48410	ABCD1_MOUSE	ATP-binding cassette sub-family D member 1	Abcd1
22.1519	22.0054	22.502	22.4898	22.1976	21.928	23.0409	23.2535	23.1734	22.2736	21.6364	22.0054	+	TM_Fam134bKO_CTR_Fam134bKO			2.37258	0.00427448	0.936172		5.85704	0.402008	0.347241	-0.233339		-0.949195	P55096	ABCD3_MOUSE	ATP-binding cassette sub-family D member 3	Abcd3
17.6311	17.6523	17.8423	18.1053	17.83	18.0951	18.5582	19.0638	18.734	18.392	18.3189	18.4334	+	TM_Fam134bKO_CTR_Fam134bKO	+	TM_WT_CTR_WT	2.56825	0.00317604	1.07677	+	6.61848	1.74212	0.0130868	0.371332		3.86252	O89016	ABCD4_MOUSE	Lysosomal cobalamin transporter ABCD4	Abcd4
21.9495	21.9098	21.8576	21.2243	21.3156	21.4476	21.0625	21.2877	21.2821	20.9672	21.1457	21.3045	+	TM_Fam134bKO_CTR_Fam134bKO			3.04007	0.00201477	-0.694848		-8.82009	0.745537	0.11279	-0.190049		-1.62416	P61222	ABCE1_MOUSE	ATP-binding cassette sub-family E member 1	Abce1
22.4601	22.4751	22.6714	22.1976	21.9672	21.9388	21.6971	21.8423	21.7223	21.343	21.823	21.654	+	TM_Fam134bKO_CTR_Fam134bKO	+	TM_WT_CTR_WT	3.18031	0.00143782	-0.781626		-9.59196	1.23491	0.0333615	-0.427848		-2.6294	Q6P542	ABCF1_MOUSE	ATP-binding cassette sub-family F member 1	Abcf1
21.0951	21.0559	21.4825	21.5638	21.2302	21.3538	20.6186	20.6714	20.5823	20.3101	20.6096	20.343	+	TM_Fam134bKO_CTR_Fam134bKO	+	TM_WT_CTR_WT	1.87606	0.0101227	-0.587018		-4.23632	2.67647	0.00273442	-0.961717		-7.07492	Q99LE6	ABCF2_MOUSE	ATP-binding cassette sub-family F member 2	Abcf2
21.2006	21.0493	21.0886	21.0292	21.1704	21.2419	20.6096	20.6006	20.6971	20.6006	20.8876	20.8727	+	TM_Fam134bKO_CTR_Fam134bKO	+	TM_WT_CTR_WT	3.01848	0.00211799	-0.477046		-8.70649	1.486	0.0205659	-0.360182		-3.20776	Q8K268	ABCF3_MOUSE	ATP-binding cassette sub-family F member 3	Abcf3
20.6886	20.6628	21.0292	20.7056	20.5165	20.5823	20.2989	20.3857	20.7307	20.2535	19.9316	20.1457			+	TM_WT_CTR_WT	0.84395	0.0859181	-0.321728		-1.81784	1.95918	0.0096215	-0.491224		-4.48052	Q7TMS5	ABCG2_MOUSE	Broad substrate specificity ATP-binding cassette transporter ABCG2	Abcg2
19.1898	19.1181	19.3189	20.7796	20.4067	20.417	18.7828	19.0238	18.9854	19.1482	18.7471	19.0976	+	TM_Fam134bKO_CTR_Fam134bKO	+	TM_WT_CTR_WT	1.36687	0.0252356	-0.27829		-2.92643	3.02433	0.00169571	-1.53675		-8.73712	Q9QZC8	ABHD1_MOUSE	Protein ABHD1	Abhd1
18.5088	18.5582	18.9882	19.1382	19.7731	20.002	19.7939	19.9459	19.8787	19.856	19.6024	19.9882	+	TM_Fam134bKO_CTR_Fam134bKO			2.77119	0.00263877	1.18777	+	7.49681	0.249678	0.616236	0.177766		0.630223	Q6PE15	ABHDA_MOUSE	Palmitoyl-protein thioesterase ABHD10, mitochondrial	Abhd10
16.9083	16.4528	17.2696	18.1457	18.5394	18.4211	18.1357	17.9826	18.8965	17.8606	16.2985	16.0447	+	TM_Fam134bKO_CTR_Fam134bKO	+	TM_WT_CTR_WT	1.78045	0.0123512	1.46138	+	3.9671	1.32006	0.0286527	-1.63414		-2.81942	Q8K4F5	ABHDB_MOUSE	Protein ABHD11	Abhd11
21.6364	21.6671	21.9459	20.9601	20.9812	21.0691	22.741	22.953	22.5823	22.5869	22.0526	22.1332	+	TM_Fam134bKO_CTR_Fam134bKO	+	TM_WT_CTR_WT	2.64176	0.00271595	1.00897	+	6.92564	2.74841	0.00225911	1.2541	+	7.39336	Q99LR1	ABD12_MOUSE	Lysophosphatidylserine lipase ABHD12	Abhd12
19.0426	18.8392	19.3773	15.5746	15.6991	15.7524	20.1079	20.3962	20.1581	19.6749	19.4775	19.2466	+	TM_Fam134bKO_CTR_Fam134bKO	+	TM_WT_CTR_WT	2.48651	0.00337406	1.13436	+	6.29081	5.02539	0	3.79095	+	28.1823	Q8VCR7	ABHEB_MOUSE	Putative protein-lysine deacylase ABHD14B	Abhd14b
20.2185	20.2185	20.2185	20.0821	19.9882	20.0821	20.7307	20.9098	20.7715	20.4874	20.343	20.4375	+	TM_Fam134bKO_CTR_Fam134bKO	+	TM_WT_CTR_WT	3.38076	0.00185495	0.585532		10.8051	2.67296	0.00281453	0.37181		7.05969	Q9Z1Q2	ABHGA_MOUSE	Phosphatidylserine lipase ABHD16A	Abhd16a
18.3581	17.8113	18.8238	18.6024	17.4972	18.3495	20.2989	20.6714	20.4067	20.4375	20.417	20.3645	+	TM_Fam134bKO_CTR_Fam134bKO	+	TM_WT_CTR_WT	2.61262	0.00273744	2.12796	+	6.80244	2.5966	0.00319286	2.25664	+	6.73553	Q7M759	AB17B_MOUSE	Alpha/beta hydrolase domain-containing protein 17B	Abhd17b
20.1332	20.2764	20.1581	20.1825	20.3538	20.2535	19.392	19.3581	19.2604	19.5489	19.9601	19.9272	+	TM_Fam134bKO_CTR_Fam134bKO	+	TM_WT_CTR_WT	3.868	0.000764045	-0.852374		-14.3905	1.48285	0.0205786	-0.451196		-3.20013	Q8VD66	ABHD4_MOUSE	(Lyso)-N-acylphosphatidylethanolamine lipase	Abhd4
17.1155	17.2326	16.4334	17.6593	16.3803	16.0297	16.624	17.0426	16.9545	15.9792	13.5981	14.4704			+	TM_WT_CTR_WT	0.0666261	0.903518	-0.0534757		-0.191071	1.10545	0.0451629	-2.00718		-2.35085	Q9DBL9;Q9DBL9-2	ABHD5_MOUSE	1-acylglycerol-3-phosphate O-acyltransferase ABHD5	Abhd5
19.0156	18.9431	19.2208	19.3815	19.2877	19.5805	20.3538	20.4375	20.265	20.9243	20.5731	20.3857	+	TM_Fam134bKO_CTR_Fam134bKO	+	TM_WT_CTR_WT	3.73739	0.000664495	1.29225	+	13.3308	2.5957	0.00318717	1.21115	+	6.73176	Q8R2Y0;Q8R2Y0-2	ABHD6_MOUSE	Monoacylglycerol lipase ABHD6	Abhd6
19.6024	19.7667	20.1206	19.1946	19.0399	18.9112	20.4874	20.002	20.1457	19.29	20.0156	19.8175			+	TM_WT_CTR_WT	0.844019	0.085915	0.381781		1.81798	1.3321	0.0276905	0.659124		2.84675	Q8CBW3;Q8CBW3-2;Q8CBW3-3;Q8CBW3-4;Q8CBW3-5	ABI1_MOUSE	Abl interactor 1	Abi1
18.2232	18.0795	18.5507	17.4415	16.1297	17.0211	18.4854	18.5545	18.2232	17.6453	18.265	18.4375			+	TM_WT_CTR_WT	0.326049	0.440513	0.136548		0.79329	1.28863	0.030099	1.25182		2.7486	P62484	ABI2_MOUSE	Abl interactor 2	Abi2
18.4004	18.7764	18.0102	15.9658	17.4004	18.0743	17.6024	18.5011	18.2042	17.8906	18.7207	18.805					0.353555	0.398339	-0.293095		-0.850338	0.900072	0.0739192	1.32525		1.92961	P00520;P00520-2;P00520-3;P00520-4;Q4JIM5	ABL1_MOUSE;ABL2_MOUSE	Tyrosine-protein kinase ABL1	Abl1
19.5507	19.3452	19.3211	19.1079	19.3167	19.2832	18.6558	18.9937	18.3452	18.7796	18.8936	19.0532	+	TM_Fam134bKO_CTR_Fam134bKO	+	TM_WT_CTR_WT	1.6761	0.0148752	-0.740803		-3.6866	1.48021	0.0206467	-0.327145		-3.19377	Q4JIM5	ABL2_MOUSE	Tyrosine-protein kinase ABL2	Abl2
18.4456	18.5204	18.5657	18.7955	18.7892	19.0559	18.2466	18.5127	18.5657	17.528	17.9142	18.0585			+	TM_WT_CTR_WT	0.262272	0.551115	-0.0689011		-0.657667	2.35134	0.00448168	-1.04661		-5.77903	Q8K4G5-2	ABLM1_MOUSE	Isoform 2 of Actin-binding LIM protein 1	Ablim1
21.0559	20.9672	21.265	20.9742	20.3101	20.3321	20.7471	20.6006	21.0156	20.9243	21.0886	21.1519			+	TM_WT_CTR_WT	0.960887	0.0626856	-0.308236		-2.05214	1.06338	0.0494215	0.51615		2.2627	Q5SSL4;Q5SSL4-2;Q5SSL4-4;Q6PAJ1	ABR_MOUSE;BCR_MOUSE	Active breakpoint cluster region-related protein	Abr
18.2922	18.3581	18.5432	18.5432	18.1898	18.2326	20.417	20.5261	20.68	19.4913	18.9854	19.4496	+	TM_Fam134bKO_CTR_Fam134bKO	+	TM_WT_CTR_WT	4.43446	0	2.14321	+	20.015	2.13079	0.00668455	0.986903		5.01725	Q4KML4	ABRAL_MOUSE	Costars family protein ABRACL	Abracl
17.7923	17.7602	17.4736	16.6096	17.1053	17.2604	17.2326	17.6937	17.714	17.0638	17.1556	17.3056					0.276191	0.525016	-0.12862		-0.687724	0.367356	0.396399	0.183226		0.878692	Q3TCJ1	ABRX2_MOUSE	BRISC complex subunit Abraxas 2	Abraxas2
18.7207	18.5507	18.0638	18.8269	18.7828	18.5545	18.2787	17.9714	18.5878	18.3667	18.8846	19.1231					0.247173	0.579397	-0.165775		-0.624735	0.105895	0.853952	0.0701008		0.293668	Q7TQI7	ABTB2_MOUSE	Ankyrin repeat and BTB/POZ domain-containing protein 2	Abtb2
21.9637	21.9024	22.1734	21.6096	22.3073	22.3645	22.953	23.2036	22.8876	23.4041	22.7836	23.1658	+	TM_Fam134bKO_CTR_Fam134bKO	+	TM_WT_CTR_WT	2.86101	0.00244798	1.00159	+	7.91738	1.55795	0.0178098	1.02397	+	3.3844	Q921H8	THIKA_MOUSE	3-ketoacyl-CoA thiolase A, peroxisomal	Acaa1a
22.9795	22.9742	23.6096	23.4923	24.1332	24.1642	24.632	24.5696	24.4488	24.9584	24.6096	24.7441	+	TM_Fam134bKO_CTR_Fam134bKO	+	TM_WT_CTR_WT	2.47828	0.00343284	1.3624	+	6.25858	1.59721	0.0160177	0.840787		3.48309	Q8BWT1	THIM_MOUSE	3-ketoacyl-CoA thiolase, mitochondrial	Acaa2
21.502	21.5823	21.2989	21.6051	21.1457	20.9243	21.4726	21.6141	21.3752	21.1825	21.7182	21.5404					0.0850359	0.876133	0.0262006		0.239935	0.427912	0.315999	0.255306		1.00134	E9Q4Z2;Q5SWU9	ACACA_MOUSE;ACACB_MOUSE	Acetyl-CoA carboxylase 2	Acaca-2
22.3294	22.3266	22.2155	22.2273	21.8307	21.7796	22.5309	22.6186	22.4849	21.9134	22.5522	22.5662	+	TM_Fam134bKO_CTR_Fam134bKO			2.02663	0.00798851	0.254316		4.68605	0.705079	0.126646	0.398046		1.54512	Q5SWU9	ACACA_MOUSE	Acetyl-CoA carboxylase 1	Acaca-1
19.7439	19.654	19.6364	20.2989	18.9229	19.0612	20.3752	20.1079	20.265	19.6954	19.6186	19.343	+	TM_Fam134bKO_CTR_Fam134bKO			2.60471	0.00281244	0.571241		6.76932	0.0992929	0.863355	0.124674		0.276836	E9Q4Z2	ACACB_MOUSE	Acetyl-CoA carboxylase 2	Acacb
17.8606	17.0532	17.6382	17.185	17.4004	17.714	18.6697	18.7073	18.5356	17.8965	18.0951	17.2877	+	TM_Fam134bKO_CTR_Fam134bKO			1.98134	0.00866962	1.12017	+	4.54729	0.496009	0.24844	0.326653		1.13668	Q80XL6	ACD11_MOUSE	Acyl-CoA dehydrogenase family member 11	Acad11
18.0847	17.714	18.7987	18.6971	19.3299	19.3277	19.5657	19.3056	19.5337	19.5242	19.1028	19.5394	+	TM_Fam134bKO_CTR_Fam134bKO			1.74183	0.0131897	1.26923	+	3.86172	0.458656	0.282043	0.270553		1.06272	D3Z7X0	D3Z7X0_MOUSE	Acyl-Coenzyme A dehydrogenase family, member 12	Acad12
20.6714	20.6453	21.1704	20.895	21.6231	21.5961	21.3266	21.4626	21.3045	21.4375	21.1704	21.2066	+	TM_Fam134bKO_CTR_Fam134bKO			1.40349	0.0236323	0.535585		3.0115	0.147195	0.79461	-0.0999355		-0.395686	Q9D7B6	ACAD8_MOUSE	Isobutyryl-CoA dehydrogenase, mitochondrial	Acad8
20.6714	20.654	20.9316	21.2933	21.5592	21.5117	20.6971	20.7955	20.7634	20.6886	20.3752	20.5069			+	TM_WT_CTR_WT	0.00111024	0.998472	-0.00032107		-0.0034042	2.79674	0.0021649	-0.931193		-7.61437	Q8JZN5	ACAD9_MOUSE	Complex I assembly factor ACAD9, mitochondrial	Acad9
22.019	21.8876	22.714	23.2821	23.6757	23.6757	22.9725	22.8152	22.7203	23.0459	22.3962	22.5869	+	TM_Fam134bKO_CTR_Fam134bKO	+	TM_WT_CTR_WT	1.10917	0.0450341	0.629091		2.35869	1.68967	0.0139698	-0.868145		-3.72232	P51174	ACADL_MOUSE	Long-chain specific acyl-CoA dehydrogenase, mitochondrial	Acadl
21.8689	21.9134	22.6628	22.6186	23.1581	23.2448	23.3778	23.4298	23.3239	24.0443	23.7695	23.976	+	TM_Fam134bKO_CTR_Fam134bKO	+	TM_WT_CTR_WT	2.04349	0.00792765	1.22881	+	4.73851	1.912	0.0097893	0.922742		4.34071	P45952	ACADM_MOUSE	Medium-chain specific acyl-CoA dehydrogenase, mitochondrial	Acadm
21.9601	21.9316	22.8307	23.0756	23.7389	23.7594	23.48	23.2821	23.3511	23.3376	23.0002	23.0821	+	TM_Fam134bKO_CTR_Fam134bKO			1.70328	0.0138875	1.13024	+	3.75838	0.71298	0.123979	-0.384666		-1.56054	Q07417	ACADS_MOUSE	Short-chain specific acyl-CoA dehydrogenase, mitochondrial	Acads
21.2707	21.2361	21.8727	21.4118	22.0559	21.9916	22.3348	22.4118	22.1457	23.1079	22.695	22.7715	+	TM_Fam134bKO_CTR_Fam134bKO	+	TM_WT_CTR_WT	1.71343	0.013884	0.837634		3.78543	1.9016	0.0100311	1.03835	+	4.3103	Q9DBL1	ACDSB_MOUSE	Short/branched chain specific acyl-CoA dehydrogenase, mitochondrial	Acadsb
22.0526	21.9847	22.4775	22.7655	23.2273	23.1856	22.6562	22.7119	22.5117	23.0409	22.4825	22.6074	+	TM_Fam134bKO_CTR_Fam134bKO			1.29002	0.0298959	0.455004		2.75171	0.710445	0.124381	-0.349179		-1.55559	P50544	ACADV_MOUSE	Very long-chain specific acyl-CoA dehydrogenase, mitochondrial	Acadvl
20.2066	19.9601	20.0156	19.4933	19.1825	19.624	19.7356	19.724	19.8515	19.8817	20.2302	20.1581	+	TM_Fam134bKO_CTR_Fam134bKO	+	TM_WT_CTR_WT	1.57069	0.0175575	-0.290412		-3.41625	1.7542	0.0129145	0.656727		3.89528	Q6ZQK5;Q6ZQK5-2	ACAP2_MOUSE	Arf-GAP with coiled-coil, ANK repeat and PH domain-containing protein 2	Acap2
19.3277	19.2137	18.547	18.2042	18.4815	18.4087	18.6628	18.3277	18.2787	18.7796	18.8545	18.7923			+	TM_WT_CTR_WT	1.0484	0.0503997	-0.606426		-2.23157	2.17177	0.00611271	0.444009		5.15238	A2ADA6;Q6NXL5	A2ADA6_MOUSE;Q6NXL5_MOUSE	Arf-GAP with coiled-coil, ANK repeat and PH domain-containing protein	Acap3
22.7553	22.8171	23.4676	23.5869	24.3307	24.3376	24.0526	24.0359	23.9043	24.1871	23.7895	24.0609	+	TM_Fam134bKO_CTR_Fam134bKO			1.87429	0.0101513	0.984223		4.23123	0.0941605	0.871448	-0.0725835		-0.263641	Q8QZT1	THIL_MOUSE	Acetyl-CoA acetyltransferase, mitochondrial	Acat1
21.2419	21.3592	21.3805	20.5451	20.6096	20.3857	21.2361	20.9812	20.9742	20.7389	20.8423	20.654	+	TM_Fam134bKO_CTR_Fam134bKO	+	TM_WT_CTR_WT	1.28219	0.0304857	-0.263354		-2.73419	1.26412	0.0315823	0.231591		2.69394	Q8BMP6	GCP60_MOUSE	Golgi resident protein GCP60	Acbd3
19.9742	20.0951	20.265	20.265	20.2419	20.3101	20.1206	20.4972	20.4576	19.9601	19.8113	19.8772			+	TM_WT_CTR_WT	0.77873	0.102697	0.247044		1.68922	2.91909	0.00175679	-0.389464		-8.20055	Q5XG73-3	ACBD5_MOUSE	Isoform 3 of Acyl-CoA-binding domain-containing protein 5	Acbd5
19.1507	19.3012	18.9909	19.0506	18.9798	18.392	19.3899	19.7955	20.1457	21.9951	20.8802	21.6364	+	TM_Fam134bKO_CTR_Fam134bKO	+	TM_WT_CTR_WT	1.25197	0.0328657	0.629464		2.66702	2.642	0.00312849	2.69641	+	6.92664	Q9JIX8;Q9JIX8-4	ACINU_MOUSE	Apoptotic chromatin condensation inducer in the nucleus	Acin1
19.9272	19.9068	19.7586	19.3794	19.3452	19.3538	21.9985	22.0122	22.0983	22.3936	22.3619	22.5615	+	TM_Fam134bKO_CTR_Fam134bKO	+	TM_WT_CTR_WT	5.41229	0	2.17213	+	35.2394	5.98551	0	3.07954	+	49.0472	Q91V92	ACLY_MOUSE	ATP-citrate synthase	Acly
23.8288	23.8093	24.5696	25.1293	25.7871	25.7846	25.0609	24.989	24.7895	25.3101	24.9628	25.0609	+	TM_Fam134bKO_CTR_Fam134bKO			1.53777	0.0184351	0.877218		3.33432	0.876697	0.0783157	-0.455728		-1.88292	Q99KI0	ACON_MOUSE	Aconitate hydratase, mitochondrial	Aco2
21.7265	21.7634	22.3211	22.7735	23.1627	23.0838	23.3239	23.5045	23.5404	23.1976	22.8576	22.9795	+	TM_Fam134bKO_CTR_Fam134bKO			2.76287	0.00260718	1.51921	+	7.45886	0.0103836	0.985149	0.00488091		0.0315072	Q9CQR4	ACO13_MOUSE	Acyl-coenzyme A thioesterase 13	Acot13
21.0691	21.2185	21.9243	22.0088	22.5754	22.6992	22.7655	22.7161	22.5404	21.1269	20.9388	20.9812	+	TM_Fam134bKO_CTR_Fam134bKO	+	TM_WT_CTR_WT	2.01873	0.00816182	1.27002	+	4.66162	2.51867	0.00350294	-1.41219		-6.41803	Q9QYR9	ACOT2_MOUSE	Acyl-coenzyme A thioesterase 2, mitochondrial	Acot2
22.1916	22.1612	22.7119	21.8576	22.1673	22.2877	23.2214	22.9601	23.0173	23.5404	23.1688	23.2448	+	TM_Fam134bKO_CTR_Fam134bKO	+	TM_WT_CTR_WT	1.65775	0.0153238	0.711416		3.63862	2.68139	0.00257529	1.21381	+	7.09631	Q91V12;Q91V12-2	BACH_MOUSE	Cytosolic acyl coenzyme A thioester hydrolase	Acot7
18.7892	18.6168	18.9965	19.2581	19.9083	19.8697	20.1457	20.2877	20.2764	20.1946	19.7488	20.2989	+	TM_Fam134bKO_CTR_Fam134bKO			3.57013	0.0011027	1.43579	+	12.0831	0.676873	0.13685	0.402084		1.49013	P58137	ACOT8_MOUSE	Acyl-coenzyme A thioesterase 8	Acot8
21.6497	21.6409	22.2419	22.5498	23.0951	23.0674	22.8538	22.85	22.7695	22.538	22.2849	22.3457	+	TM_Fam134bKO_CTR_Fam134bKO	+	TM_WT_CTR_WT	2.08894	0.00732199	0.980269		4.88211	1.25133	0.032271	-0.514566		-2.66559	Q9R0X4	ACOT9_MOUSE	Acyl-coenzyme A thioesterase 9, mitochondrial	Acot9
19.1801	18.5582	19.1531	19.9009	20.5069	19.9882	21.0426	21.1457	21.0493	21.4775	21.1079	21.3156	+	TM_Fam134bKO_CTR_Fam134bKO	+	TM_WT_CTR_WT	3.29769	0.00167129	2.11536	+	10.2858	2.23806	0.00563096	1.16835	+	5.37701	Q9R0H0;Q9R0H0-2	ACOX1_MOUSE	Peroxisomal acyl-coenzyme A oxidase 1	Acox1
18.7039	18.6766	18.92	18.9545	19.1457	19.0211	20.3962	20.7715	20.5823	20.4273	20.0691	20.265	+	TM_Fam134bKO_CTR_Fam134bKO	+	TM_WT_CTR_WT	3.77999	0.000696246	1.81655	+	13.6679	3.30083	0.0013466	1.21337	+	10.305	Q9EPL9	ACOX3_MOUSE	Peroxisomal acyl-coenzyme A oxidase 3	Acox3
17.1155	17.3408	17.0211	16.624	18.1002	17.0102	18.5356	18.6628	18.714	18.9545	18.7406	17.4893	+	TM_Fam134bKO_CTR_Fam134bKO			3.77218	0.000691525	1.47832	+	13.6055	0.839478	0.0864922	1.15		1.80899	Q9D358;Q9D358-2	PPAC_MOUSE	Low molecular weight phosphotyrosine protein phosphatase	Acp1
18.2185	18.977	19.1507	19.0585	18.4815	18.4536	21.5915	21.8727	21.4273	21.0951	20.7553	20.68	+	TM_Fam134bKO_CTR_Fam134bKO	+	TM_WT_CTR_WT	3.08494	0.00184277	2.84844	+	9.06054	3.12433	0.00153672	2.17892	+	9.27665	P24638	PPAL_MOUSE	Lysosomal acid phosphatase	Acp2
19.417	19.4596	20.5165	20.8576	21.6364	21.5685	20.4375	20.6453	20.2066	20.9601	20.3321	20.5638			+	TM_WT_CTR_WT	0.762655	0.10744	0.632044		1.65769	1.11829	0.0436359	-0.73547		-2.37796	Q8BP40	PPA6_MOUSE	Lysophosphatidic acid phosphatase type 6	Acp6
20.1457	20.1457	20.9171	20.6364	21.0756	21.2125	21.8385	21.7995	21.6096	22.391	22.0359	22.1612	+	TM_Fam134bKO_CTR_Fam134bKO	+	TM_WT_CTR_WT	2.14049	0.00676943	1.34637	+	5.04898	2.41895	0.00436421	1.22116	+	6.03047	Q8VCW8	ACSF2_MOUSE	Medium-chain acyl-CoA ligase ACSF2, mitochondrial	Acsf2
18.185	18.0426	18.6132	18.1307	19.3667	19.5638	18.7764	18.624	18.392	18.392	18.1704	18.6382					0.707477	0.127387	0.317201		1.5498	0.591644	0.179163	-0.620192		-1.32409	Q3URE1	ACSF3_MOUSE	Malonate--CoA ligase ACSF3, mitochondrial	Acsf3
20.953	20.9459	21.0559	22.0054	22.0088	22.002	20.0292	20.4576	20.002	20.85	20.417	20.7796	+	TM_Fam134bKO_CTR_Fam134bKO	+	TM_WT_CTR_WT	2.2493	0.0051737	-0.822032		-5.41585	3.22719	0.0012648	-1.32321		-9.86365	P41216	ACSL1_MOUSE	Long-chain-fatty-acid--CoA ligase 1	Acsl1
23.632	23.6649	23.9584	24.0105	23.976	23.9584	24.3578	24.4234	24.217	24.48	24.2891	24.4614	+	TM_Fam134bKO_CTR_Fam134bKO	+	TM_WT_CTR_WT	2.07245	0.00750957	0.580976		4.82963	2.62128	0.00319048	0.428555		6.83882	Q9CZW4	ACSL3_MOUSE	Fatty acid CoA ligase Acsl3	Acsl3
21.3101	21.2593	21.3592	21.7836	21.823	21.7876	21.3211	21.2989	21.3962	21.2933	21.4375	21.391			+	TM_WT_CTR_WT	0.286629	0.506091	0.0292664		0.710083	3.17782	0.00132941	-0.424105		-9.57774	Q9QUJ7;Q9QUJ7-2	ACSL4_MOUSE	Long-chain-fatty-acid--CoA ligase 4	Acsl4
20.1946	20.2877	20.5069	19.8817	20.0951	20.0426	20.7307	20.85	20.8269	21.2243	21.0426	21.1332	+	TM_Fam134bKO_CTR_Fam134bKO	+	TM_WT_CTR_WT	2.04743	0.0079555	0.472762		4.75083	3.77046	0.000505376	1.12694	+	13.5917	Q8JZR0	ACSL5_MOUSE	Long-chain-fatty-acid--CoA ligase 5	Acsl5
29.2445	29.3131	29.8112	29.9814	29.94	29.9117	28.6527	28.8173	28.8415	28.7453	28.7645	28.9787	+	TM_Fam134bKO_CTR_Fam134bKO	+	TM_WT_CTR_WT	1.66011	0.0151564	-0.685774		-3.64477	3.86762	0.000564565	-1.11487		-14.3872	P60710;P62737;P63260;P63268;P68033;P68134	ACTA_MOUSE;ACTB_MOUSE;ACTC_MOUSE;ACTG_MOUSE;ACTH_MOUSE;ACTS_MOUSE	Actin, cytoplasmic 1	Acta1
24.5522	24.5696	24.4984	25.4266	25.6811	25.6181	22.9584	23.9847	23.4676	22.0426	23.1015	23.7492	+	TM_Fam134bKO_CTR_Fam134bKO	+	TM_WT_CTR_WT	1.64347	0.0156192	-1.06984		-3.60156	2.18243	0.00596565	-2.61084		-5.188	P62737;P63268;P68033	ACTA_MOUSE;ACTC_MOUSE;ACTH_MOUSE	Actin, aortic smooth muscle	Acta2
26.5014	26.1234	26.5165	25.7796	26.673	26.5195	25.7492	26.0793	26.1719	25.989	26.726	26.341					0.981335	0.0595179	-0.380322		-2.09372	0.0269075	0.961603	0.0279433		0.0802094	P60710	ACTB_MOUSE	Actin, cytoplasmic 1	Actb
25.4298	24.7024	25.705	25.0935	26.1352	26.1738	23.5404	24.4425	24.3101	25.3273	24.8288	25.0894	+	TM_Fam134bKO_CTR_Fam134bKO			1.34562	0.0262031	-1.18142		-2.87761	0.876246	0.0784662	-0.718953		-1.88202	P63260	ACTG_MOUSE	Actin, cytoplasmic 2	Actg1
19.2396	19.1382	19.5564	18.8965	18.1946	19.2137	19.7955	19.7812	20.0691	22.0691	20.7471	21.2593	+	TM_Fam134bKO_CTR_Fam134bKO	+	TM_WT_CTR_WT	1.65635	0.0152897	0.570528		3.635	2.21591	0.00570887	2.59021	+	5.30111	Q9Z2N8	ACL6A_MOUSE	Actin-like protein 6A	Actl6a
23.0275	22.8171	23.2051	22.9566	22.48	22.6562	23.8858	23.5045	23.6757	23.2214	22.9006	22.8689	+	TM_Fam134bKO_CTR_Fam134bKO			1.88903	0.00985305	0.672078		4.27379	0.770259	0.105142	0.299358		1.6726	P57780;Q7TPR4	ACTN1_MOUSE;ACTN4_MOUSE	Alpha-actinin-4	Actn1
22.0224	22.0886	22.2066	22.976	22.7013	22.7265	21.4476	21.2764	21.1519	20.9024	20.4273	20.7876	+	TM_Fam134bKO_CTR_Fam134bKO	+	TM_WT_CTR_WT	2.88648	0.00239497	-0.81391		-8.04047	3.62579	0.000940092	-2.09552		-12.4852	O88990	ACTN3_MOUSE	Alpha-actinin-3	Actn3
22.0854	22.1047	22.4144	21.7796	21.7223	21.6628	22.5261	22.5213	22.4701	22.2961	22.0854	22.2006	+	TM_Fam134bKO_CTR_Fam134bKO	+	TM_WT_CTR_WT	1.31829	0.0282699	0.304356		2.81542	2.60836	0.00323327	0.472486		6.78458	P57780	ACTN4_MOUSE	Alpha-actinin-4	Actn4
20.5165	20.7553	20.6096	20.3321	20.3752	20.0156	20.5915	20.7471	20.4972	20.2764	20.9243	20.953					0.0520187	0.924698	-0.0152283		-0.151226	0.895698	0.0750309	0.476957		1.92086	Q9QZB7	ARP10_MOUSE	Actin-related protein 10	Actr10
21.1704	21.1704	21.3699	20.9388	21.2477	21.1946	21.3857	21.5545	21.5213	21.4221	21.7307	21.6929	+	TM_Fam134bKO_CTR_Fam134bKO	+	TM_WT_CTR_WT	1.38725	0.0244996	0.250334		2.97362	1.6374	0.0149251	0.488188		3.58588	P61164	ACTZ_MOUSE	Alpha-centractin	Actr1a
20.8113	20.7553	20.2989	20.3538	20.6628	20.6276	20.8113	20.85	20.4972	20.7056	21.0756	21.0493			+	TM_WT_CTR_WT	0.189634	0.694014	0.0976213		0.495554	1.20605	0.0356343	0.395442		2.56629	Q8R5C5	ACTY_MOUSE	Beta-centractin	Actr1b
22.155	22.2006	22.8307	22.0459	22.3017	22.3403	23.2463	23.0258	23.4041	22.743	23.0258	22.7098	+	TM_Fam134bKO_CTR_Fam134bKO	+	TM_WT_CTR_WT	1.56428	0.0177918	0.82993		3.4002	1.9249	0.0096459	0.596891		4.37863	P61161	ARP2_MOUSE	Actin-related protein 2	Actr2
22.1238	22.0691	22.6649	21.632	22.5045	22.3778	23.1285	22.9654	23.2155	22.4701	22.6453	22.7265	+	TM_Fam134bKO_CTR_Fam134bKO			1.79599	0.0120136	0.817218		4.01004	0.71603	0.122873	0.442528		1.56649	Q99JY9	ARP3_MOUSE	Actin-related protein 3	Actr3
20.3321	20.2535	20.265	19.7939	20.2419	19.597	22.0983	21.9388	22.0493	22.1206	22.1581	22.155	+	TM_Fam134bKO_CTR_Fam134bKO	+	TM_WT_CTR_WT	5.28948	0	1.74524	+	32.8275	3.53799	0.000873662	2.26696	+	11.8564	O35598	ADA10_MOUSE	Disintegrin and metalloproteinase domain-containing protein 10	Adam10
18.4004	17.9882	18.5805	17.3495	17.5127	17.7602	20.0691	19.8346	19.9098	19.5146	19.7602	19.9601	+	TM_Fam134bKO_CTR_Fam134bKO	+	TM_WT_CTR_WT	2.99195	0.00206162	1.6148	+	8.5687	3.63439	0.000948837	2.20419	+	12.5486	O88839;O88839-2;O88839-3	ADA15_MOUSE	Disintegrin and metalloproteinase domain-containing protein 15	Adam15
18.9459	18.7569	19.2718	18.4415	18.1752	18.6132	19.4046	19.3079	19.2185	19.4656	19.4314	19.6852			+	TM_WT_CTR_WT	0.933026	0.0673827	0.318722		1.99581	2.75864	0.00227988	1.11739	+	7.43966	Q9Z0F8	ADA17_MOUSE	Disintegrin and metalloproteinase domain-containing protein 17	Adam17
16.7073	17.1946	17.2137	17.3408	15.9246	17.5356	18.5011	18.1946	18.3012	18.2877	18.6628	18.3962	+	TM_Fam134bKO_CTR_Fam134bKO	+	TM_WT_CTR_WT	2.62707	0.00277426	1.29376	+	6.86328	1.36203	0.0261837	1.5152	+	2.91529	O35674	ADA19_MOUSE	Disintegrin and metalloproteinase domain-containing protein 19	Adam19
21.1704	21.0292	21.1765	21.0493	21.1946	21.2707	22.0756	22.4144	22.2332	22.1238	22.2448	22.4701	+	TM_Fam134bKO_CTR_Fam134bKO	+	TM_WT_CTR_WT	3.28849	0.00165166	1.11573	+	10.2298	3.10976	0.00165035	1.10804	+	9.19617	Q61072	ADAM9_MOUSE	Disintegrin and metalloproteinase domain-containing protein 9	Adam9
18.4211	18.1556	18.2922	16.1752	16.464	16.4846	20.6096	20.8576	20.6886	19.5564	19.4893	19.7634	+	TM_Fam134bKO_CTR_Fam134bKO	+	TM_WT_CTR_WT	4.66876	0	2.42896	+	22.9274	4.81282	0	3.22842	+	24.9219	Q8BNJ2	ATS4_MOUSE	A disintegrin and metalloproteinase with thrombospondin motifs 4	Adamts4
18.7207	18.9171	19.4913	19.9054	19.9112	19.9742	19.547	19.8191	19.5337	19.8469	19.5694	19.4775	+	TM_Fam134bKO_CTR_Fam134bKO	+	TM_WT_CTR_WT	1.11385	0.0444386	0.590258		2.36859	1.2404	0.033055	-0.298986		-2.64148	Q9D0L4	ADCK1_MOUSE	AarF domain-containing protein kinase 1	Adck1
18.4375	18.1752	18.9431	18.6523	18.7307	18.9909	18.5988	19.0346	18.4696	18.786	19.113	18.5088					0.256415	0.561125	0.182397		0.644935	0.0185678	0.973291	0.0113017		0.05584	Q80V03	ADCK5_MOUSE	Uncharacterized aarF domain-containing protein kinase 5	Adck5
18.2419	18.4211	18.9054	17.6382	18.7667	18.2604	19.7455	19.6852	19.7323	19.8651	19.3731	19.6453	+	TM_Fam134bKO_CTR_Fam134bKO	+	TM_WT_CTR_WT	2.41648	0.00392417	1.1982	+	6.02111	1.774	0.0126324	1.40605	+	3.94938	Q01341	ADCY6_MOUSE	Adenylate cyclase type 6	Adcy6
18.8423	18.2787	19.0426	17.6453	17.734	17.68	19.3012	19.7747	20.1457	19.1382	18.8269	19.1482	+	TM_Fam134bKO_CTR_Fam134bKO	+	TM_WT_CTR_WT	1.41799	0.0232812	1.01935	+	3.04552	3.62019	0.000933638	1.35133	+	12.4442	P51829	ADCY7_MOUSE	Adenylate cyclase type 7	Adcy7
20.6886	20.6276	20.0691	19.6988	19.7439	19.6766	19.6971	19.8438	19.5011	19.9459	20.1581	20.1332	+	TM_Fam134bKO_CTR_Fam134bKO	+	TM_WT_CTR_WT	1.61907	0.0163019	-0.781075		-3.53879	2.22648	0.00564384	0.372651		5.33723	Q9QYC0;Q9QYC0-2	ADDA_MOUSE	Alpha-adducin	Add1
21.6714	21.68	21.9847	21.4726	21.5777	21.5261	22.2764	22.2477	22.4144	22.3565	22.6164	22.7471	+	TM_Fam134bKO_CTR_Fam134bKO	+	TM_WT_CTR_WT	2.01122	0.00829025	0.534135		4.6385	3.04079	0.00172259	1.04786	+	8.82392	Q9Z0M6;Q9Z0M6-3	AGRE5_MOUSE	Adhesion G protein-coupled receptor E5	Adgre5
17.7471	18.0532	18.1104	21.7265	19.3321	17.8667	20.4273	20.4775	20.6714	20.5356	20.6714	20.9812	+	TM_Fam134bKO_CTR_Fam134bKO			4.33654	0.000744828	2.55513	+	18.9086	0.407499	0.340565	1.08767		0.960285	Q8JZZ7;Q8JZZ7-2	AGRL2_MOUSE	Adhesion G protein-coupled receptor L2	Adgrl2
19.0638	19.1655	17.3495	16.8727	17.0951	17.1357	18.8545	19.0453	18.3878	18.4893	18.5432	18.3962			+	TM_WT_CTR_WT	0.141007	0.782142	0.236295		0.380732	4.00772	0.000312925	1.44178	+	15.6143	Q64437	ADH7_MOUSE	All-trans-retinol dehydrogenase [NAD(+)] ADH7	Adh7
18.3709	18.4211	18.5011	18.6628	18.9686	18.8081	18.2741	18.6276	18.8081	18.4252	18.5805	18.7307					0.358721	0.391388	0.138907		0.860972	0.874173	0.0789663	-0.234373		-1.87789	Q91VH1	PAQR1_MOUSE	Adiponectin receptor protein 1	Adipor1
18.1655	18.0585	18.5088	18.4334	19.4232	19.1357	20.0559	19.8861	19.805	19.8438	19.6593	19.8995	+	TM_Fam134bKO_CTR_Fam134bKO	+	TM_WT_CTR_WT	3.3813	0.00185903	1.6714	+	10.8085	1.24579	0.03259	0.803439		2.65336	Q6PDY2	AEDO_MOUSE	2-aminoethanethiol dioxygenase	Ado
20.2066	20.3962	20.7223	19.9882	20.5545	20.5069	20.6714	20.5545	20.8346	20.7796	20.3752	20.5165					0.647256	0.153092	0.245123		1.43244	0.405692	0.342904	0.207247		0.956638	Q8VDL4;Q8VDL4-3	ADPGK_MOUSE	ADP-dependent glucokinase	Adpgk
19.5768	19.1432	19.4232	18.805	19.6954	19.4874	20.5638	20.7056	20.4476	20.1825	20.2185	20.5638	+	TM_Fam134bKO_CTR_Fam134bKO	+	TM_WT_CTR_WT	2.89694	0.0022879	1.19127	+	8.09149	1.54914	0.0181255	0.992346		3.36248	P54923	ADPRH_MOUSE	ADP-ribosylhydrolase ARH1	Adprh
20.0951	19.9068	20.265	19.7307	20.0559	19.6258	20.4972	20.7634	20.8191	22.0951	21.5731	22.1206	+	TM_Fam134bKO_CTR_Fam134bKO	+	TM_WT_CTR_WT	1.8681	0.0101546	0.604271		4.21343	3.18911	0.00134724	2.12548	+	9.64243	Q9JKV1	ADRM1_MOUSE	Proteasomal ubiquitin receptor ADRM1	Adrm1
20.2066	20.0292	19.8802	19.547	20.0559	20.1206	21.4118	21.6971	21.4067	21.6843	21.7348	21.5592	+	TM_Fam134bKO_CTR_Fam134bKO	+	TM_WT_CTR_WT	3.3952	0.00165393	1.46656	+	10.8978	3.12495	0.0015389	1.7516	+	9.28011	P54822	PUR8_MOUSE	Adenylosuccinate lyase	Adsl
20.0951	20.1704	20.3857	19.2208	19.3878	19.3624	21.9601	21.9134	22.1946	22.2564	22.343	22.3645	+	TM_Fam134bKO_CTR_Fam134bKO	+	TM_WT_CTR_WT	3.90068	0.000809524	1.80567	+	14.6681	5.97245	0	2.99762	+	48.6795	Q640N1	AEBP1_MOUSE	Adipocyte enhancer-binding protein 1	Aebp1
18.0211	17.9937	18.1053	18.6311	18.3012	18.2877	17.8846	17.8667	18.4616	17.528	17.8113	18.2877					0.0537845	0.922458	0.0309486		0.156097	1.00253	0.057016	-0.530998		-2.13703	Q80YS6	AFAP1_MOUSE	Actin filament-associated protein 1	Afap1
22.8093	22.3376	22.5708	21.4576	21.7796	22.3184	21.7098	22.0526	22.0951	22.9985	23.1795	23.155	+	TM_Fam134bKO_CTR_Fam134bKO	+	TM_WT_CTR_WT	1.56091	0.0178442	-0.620082		-3.39178	2.0919	0.00760099	1.25914	+	4.89158	Q5DTU0;Q5DTU0-2	AF1L2_MOUSE	Actin filament-associated protein 1-like 2	Afap1l2
19.0873	19.2137	19.2372	18.4456	18.7828	18.0156	19.0265	19.1531	19.3581	18.7796	19.0372	19.2512			+	TM_WT_CTR_WT	0.00056807	0.999475	-0.00018692		-0.0017429	1.09738	0.0459596	0.608011		2.33387	Q9QZQ1;Q9QZQ1-2	AFAD_MOUSE	Afadin	Afdn
17.9601	18.7439	18.8876	18.8454	18.8423	19.1655	18.8207	19.2396	18.4656	19.5601	18.4696	19.0238					0.355143	0.395991	0.311412		0.853609	0.0702592	0.903824	0.0667896		0.20083	Q3V384	AFG1L_MOUSE	AFG1-like ATPase	Afg1l
20.2877	20.0691	20.5731	20.6971	21.0156	21.1395	19.2604	19.6222	19.6186	20.6276	20.0951	20.1332	+	TM_Fam134bKO_CTR_Fam134bKO	+	TM_WT_CTR_WT	1.89281	0.00988395	-0.809552		-4.28475	1.43135	0.0226403	-0.665456		-3.07704	Q8JZQ2;Q920A7	AFG31_MOUSE;AFG32_MOUSE	AFG3-like protein 2	Afg3l1
21.3211	21.3538	21.743	21.9777	22.4221	22.3988	21.2006	21.2419	21.2125	21.5309	21.0493	21.2419			+	TM_WT_CTR_WT	0.869677	0.0800548	-0.254314		-1.86894	2.10503	0.00729807	-0.992213		-4.93375	Q8JZQ2	AFG32_MOUSE	AFG3-like protein 2	Afg3l2
19.2512	19.2741	20.3211	19.5787	20.1581	20.2989	21.9495	22.3884	22.0224	22.2736	21.9388	21.9243	+	TM_Fam134bKO_CTR_Fam134bKO	+	TM_WT_CTR_WT	2.5696	0.00318761	2.50461	+	6.62404	2.91787	0.00175472	2.03366	+	8.19449	Q64191	ASPG_MOUSE	N(4)-(beta-N-acetylglucosaminyl)-L-asparaginase	Aga
19.4025	19.1994	19.3034	19.606	18.7273	19.1053	19.2558	18.9909	19.2512	18.0899	18.6168	18.6276			+	TM_WT_CTR_WT	0.573627	0.191889	-0.135798		-1.28893	1.06256	0.0496325	-0.701466		-2.26101	Q8BXK8	AGAP1_MOUSE	Arf-GAP with GTPase, ANK repeat and PH domain-containing protein 1	Agap1
17.714	17.92	18.0638	17.8238	17.8667	17.714	17.8965	17.7273	17.6311	17.4004	17.8667	17.9826					0.50542	0.239962	-0.147599		-1.15523	0.100878	0.861226	-0.0515798		-0.28089	Q8VHH5	AGAP3_MOUSE	Arf-GAP with GTPase, ANK repeat and PH domain-containing protein 3	Agap3
19.4616	19.3624	18.7439	19.3815	19.5823	19.734	19.3899	19.0638	19.2718	19.3473	20.0951	20.1206					0.0757663	0.891412	0.0525742		0.215511	0.45473	0.285689	0.28839		1.05491	Q80WC7;Q80WC7-2	AGFG2_MOUSE	Arf-GAP domain and FG repeat-containing protein 2	Agfg2
21.2535	21.1704	21.5731	21.5356	21.68	21.8689	21.4825	21.4375	21.4825	21.4067	21.2535	21.1206			+	TM_WT_CTR_WT	0.473765	0.267101	0.135145		1.09271	1.57252	0.0171984	-0.43461		-3.42084	Q9ESW4	AGK_MOUSE	Acylglycerol kinase, mitochondrial	Agk
17.1556	17.3145	17.8545	18.0102	18.2787	17.9545	19.0479	18.9229	19.0479	18.7406	19.3211	19.1946	+	TM_Fam134bKO_CTR_Fam134bKO	+	TM_WT_CTR_WT	2.71811	0.00270995	1.5647	+	7.25773	2.11162	0.00721657	1.00433	+	4.955	F8VPN4	F8VPN4_MOUSE	Glycogen debranching enzyme	Agl
18.0372	18.0743	18.4576	17.4087	19.4854	18.7764	18.3878	18.4576	18.1002	17.734	18.5394	18.7307					0.293307	0.495016	0.125502		0.724312	0.118701	0.835902	-0.22215		-0.325882	Q8CJG1	AGO1_MOUSE	Protein argonaute-1	Ago1
21.3805	21.3376	21.2243	21.4676	21.3045	21.3321	20.8802	21.0886	21.1581	20.7223	21.0292	21.1581	+	TM_Fam134bKO_CTR_Fam134bKO	+	TM_WT_CTR_WT	1.33056	0.0273856	-0.271841		-2.84327	1.34261	0.0270955	-0.398217		-2.87074	Q8CJG0	AGO2_MOUSE	Protein argonaute-2	Ago2
16.8606	16.7207	17.6937	17.5507	17.7731	17.5204	18.7892	18.3408	18.3794	17.2967	17.3667	17.1155	+	TM_Fam134bKO_CTR_Fam134bKO	+	TM_WT_CTR_WT	1.86417	0.0101184	1.41147	+	4.20217	1.50295	0.0198718	-0.355121		-3.2489	O35083	PLCA_MOUSE	1-acyl-sn-glycerol-3-phosphate acyltransferase alpha	Agpat1
19.6628	20.002	19.8253	18.8846	18.8331	19.4087	19.1382	19.7389	19.6593	19.4354	19.4596	20.1079					0.680493	0.138178	-0.317874		-1.49719	1.02351	0.0543217	0.625507		2.18013	Q8K3K7	PLCB_MOUSE	1-acyl-sn-glycerol-3-phosphate acyltransferase beta	Agpat2
21.0756	21.0886	21.265	22.2593	22.0918	21.9707	21.5869	21.2535	21.2821	21.3211	21.4324	21.0292			+	TM_WT_CTR_WT	0.875055	0.0788923	0.231088		1.87965	2.35124	0.00447833	-0.846374		-5.77866	Q9D517	PLCC_MOUSE	1-acyl-sn-glycerol-3-phosphate acyltransferase gamma	Agpat3
20.2989	20.3538	20.5069	19.5356	19.786	19.5223	21.0756	20.7389	20.5356	20.7471	20.6276	20.2066	+	TM_Fam134bKO_CTR_Fam134bKO	+	TM_WT_CTR_WT	1.10222	0.045383	0.396852		2.34404	2.10449	0.007289	0.912462		4.932	Q8K4X7	PLCD_MOUSE	1-acyl-sn-glycerol-3-phosphate acyltransferase delta	Agpat4
19.3495	20.1332	20.68	20.3752	21.2361	21.2821	20.0951	20.1206	19.4576	19.9882	19.7356	20.1457			+	TM_WT_CTR_WT	0.135931	0.791209	-0.163137		-0.368383	1.46939	0.021123	-1.00795		-3.16771	Q9D1E8	PLCE_MOUSE	1-acyl-sn-glycerol-3-phosphate acyltransferase epsilon	Agpat5
23.2521	23.1931	23.0426	23.4041	23.5165	23.48	23.1095	23.391	23.0691	23.0309	22.58	22.7471			+	TM_WT_CTR_WT	0.0809908	0.882677	0.0272687		0.22932	2.13089	0.00668882	-0.68085		-5.0176	Q8C0I1	ADAS_MOUSE	Alkyldihydroxyacetonephosphate synthase, peroxisomal	Agps
19.7987	19.624	19.1332	19.1777	18.8606	19.0506	18.1457	18.3667	18.4736	18.963	18.9714	19.4496	+	TM_Fam134bKO_CTR_Fam134bKO			2.23769	0.00526027	-1.18998		-5.37574	0.205024	0.700089	0.0983683		0.530737	Q641K1	CBPC1_MOUSE	Cytosolic carboxypeptidase 1	Agtpbp1
20.2877	20.1079	20.0156	19.7602	19.6293	19.4108	21.7348	21.4476	21.6757	21.6886	21.6886	21.5638	+	TM_Fam134bKO_CTR_Fam134bKO	+	TM_WT_CTR_WT	3.62851	0.000589595	1.48229	+	12.5052	4.30781	0	2.04689	+	18.5956	P50247	SAHH_MOUSE	Adenosylhomocysteinase	Ahcy
21.3484	21.343	21.4676	20.5638	20.8727	20.8651	21.7955	21.7265	21.7675	21.7182	22.0723	22.0625	+	TM_Fam134bKO_CTR_Fam134bKO	+	TM_WT_CTR_WT	2.94136	0.00209272	0.376827		8.31154	2.80573	0.00198506	1.18379	+	7.65611	Q68FL4;Q80SW1	SAHH2_MOUSE;SAHH3_MOUSE	Putative adenosylhomocysteinase 3	Ahcyl1
19.4775	19.4334	19.4795	18.6024	19.0847	18.7471	19.4046	19.5204	18.8606	19.5223	19.8128	19.6645			+	TM_WT_CTR_WT	0.421584	0.315909	-0.20163		-0.98864	2.17429	0.00612073	0.855115		5.16079	Q68FL4	SAHH3_MOUSE	Putative adenosylhomocysteinase 3	Ahcyl2
17.3495	17.3408	17.185	16.365	16.9658	16.8484	16.8846	16.8484	17.6024	18.8995	17.8787	18.4972			+	TM_WT_CTR_WT	0.289442	0.501425	-0.179928		-0.716084	2.08345	0.00792181	1.69872	+	4.86459	Q6PAL7	AHDC1_MOUSE	Transcription factor Gibbin	Ahdc1
24.895	24.9406	24.824	24.5165	24.6918	24.7286	24.1095	24.0526	24.1642	24.8191	24.8717	24.9672	+	TM_Fam134bKO_CTR_Fam134bKO	+	TM_WT_CTR_WT	4.11477	0.00105155	-0.777754		-16.6199	1.42542	0.0232254	0.240372		3.06302	E9Q616	E9Q616_MOUSE	AHNAK nucleoprotein (desmoyokin)	Ahnak
19.29	19.3709	19.0951	18.0743	17.4972	17.714	17.786	17.6937	17.6869	16.5995	16.068	16.4736	+	TM_Fam134bKO_CTR_Fam134bKO	+	TM_WT_CTR_WT	4.19433	0.000610169	-1.5298		-17.4079	2.39557	0.00444992	-1.38145		-5.94251	P30561	AHR_MOUSE	Aryl hydrocarbon receptor	Ahr
23.48	23.4551	23.5045	23.6209	23.1206	23.2006	22.4701	22.7013	22.5261	22.5961	22.9298	23.0292	+	TM_Fam134bKO_CTR_Fam134bKO	+	TM_WT_CTR_WT	3.67582	0.000621951	-0.91401		-12.8577	1.07026	0.0489139	-0.462359		-2.27706	Q8BK64	AHSA1_MOUSE	Activator of 90 kDa heat shock protein ATPase homolog 1	Ahsa1
20.1457	20.2302	20.1457	20.3211	20.3211	20.4775	20.2535	19.8817	19.8682	19.3495	19.7812	19.8469			+	TM_WT_CTR_WT	0.597505	0.177936	-0.172764		-1.33552	1.9122	0.00979459	-0.714083		-4.34128	Q8N9S3	AHSA2_MOUSE	Activator of 90 kDa heat shock protein ATPase homolog 2	Ahsa2
20.4375	20.5915	20.9742	19.6575	20.3538	20.1946	18.6903	18.9545	18.9083	20.5451	20.7876	20.1206	+	TM_Fam134bKO_CTR_Fam134bKO			3.2737	0.00161377	-1.8167		-10.1403	0.655661	0.145729	0.415776		1.44881	P29699	FETUA_MOUSE	Alpha-2-HS-glycoprotein	Ahsg
23.4425	23.391	23.8093	23.895	24.3511	24.4298	23.7182	23.632	23.4298	23.8385	23.391	23.5638			+	TM_WT_CTR_WT	0.104926	0.846581	0.045716		0.291206	1.38407	0.0250662	-0.627557		-2.96624	Q9Z0X1	AIFM1_MOUSE	Apoptosis-inducing factor 1, mitochondrial	Aifm1
20.7056	20.8191	20.3645	20.343	20.1457	20.3101	19.6731	19.8207	19.6558	20.3101	20.5356	20.5451	+	TM_Fam134bKO_CTR_Fam134bKO			2.47444	0.00341303	-0.913203		-6.24361	0.940888	0.0665196	0.197351		2.01167	Q8BUE4	FSP1_MOUSE	Ferroptosis suppressor protein 1	Aifm2
21.6276	21.5404	21.8876	21.6497	21.6006	21.5823	21.7594	22.0156	21.8073	21.417	21.8385	21.6497					0.60199	0.175036	0.175601		1.34426	0.0683482	0.906679	0.0241756		0.195704	P31230	AIMP1_MOUSE	Aminoacyl tRNA synthase complex-interacting multifunctional protein 1	Aimp1
22.0122	21.9171	22.0625	21.8152	21.7265	21.5261	22.0459	22.4092	22.2989	21.2933	21.5685	21.7056					1.03145	0.0520026	0.254108		2.1965	0.489891	0.25382	-0.166808		-1.12461	Q8R010	AIMP2_MOUSE	Aminoacyl tRNA synthase complex-interacting multifunctional protein 2	Aimp2
23.6209	23.5638	23.391	23.2679	23.2961	23.2506	22.8802	22.9654	22.9899	23.3511	23.7695	23.6649	+	TM_Fam134bKO_CTR_Fam134bKO	+	TM_WT_CTR_WT	2.78577	0.00267113	-0.580074		-7.56369	1.20325	0.0359669	0.323647		2.56019	O08915	AIP_MOUSE	AH receptor-interacting protein	Aip
19.4046	19.3624	19.0265	18.9459	19.6869	19.6558	18.963	18.3277	18.3878	17.9024	18.5049	18.1507	+	TM_Fam134bKO_CTR_Fam134bKO	+	TM_WT_CTR_WT	1.3976	0.0240665	-0.704967		-2.99773	1.85137	0.0109076	-1.24352		-4.16562	Q91XC0	AJUBA_MOUSE	LIM domain-containing protein ajuba	Ajuba
20.3321	20.1332	20.6276	19.6766	18.9229	18.9083	21.5404	21.2933	21.6141	21.0821	21.1015	20.9812	+	TM_Fam134bKO_CTR_Fam134bKO	+	TM_WT_CTR_WT	2.52738	0.00320486	1.11833	+	6.45288	2.7396	0.00224773	1.88568	+	7.35368	Q9R0Y5;Q9R0Y5-2	KAD1_MOUSE	Adenylate kinase isoenzyme 1	Ak1
21.654	21.7389	22.4476	22.0789	22.8913	22.9707	22.1015	22.1519	21.9171	22.9406	22.2821	22.4898					0.157585	0.752993	0.109973		0.420557	0.0777523	0.891968	-0.0761534		-0.220774	Q9WTP6;Q9WTP6-2	KAD2_MOUSE	Adenylate kinase 2, mitochondrial	Ak2
21.0493	21.1269	21.7389	21.7512	22.3348	22.3619	22.0789	22.1612	21.953	22.6231	22.2989	22.4144	+	TM_Fam134bKO_CTR_Fam134bKO			1.54605	0.0182705	0.759325		3.35482	0.601064	0.173576	0.296177		1.34246	Q9WTP7	KAD3_MOUSE	GTP:AMP phosphotransferase AK3, mitochondrial	Ak3
20.5915	20.5069	20.7223	21.4825	21.9672	21.8913	19.7553	19.9601	19.5432	19.6204	19.4716	19.5507	+	TM_Fam134bKO_CTR_Fam134bKO	+	TM_WT_CTR_WT	2.48715	0.00337688	-0.854016		-6.29332	3.85268	0.000559524	-2.23275		-14.262	O08715;O08715-4	AKAP1_MOUSE	A-kinase anchor protein 1, mitochondrial	Akap1
20.8802	20.9316	20.1581	19.8832	19.6749	19.4775	19.4476	19.5299	19.3277	20.0951	20.1825	20.3645	+	TM_Fam134bKO_CTR_Fam134bKO	+	TM_WT_CTR_WT	2.051	0.00793875	-1.22152		-4.76203	1.71346	0.0133779	0.535522		3.78549	O88845	AKA10_MOUSE	A-kinase anchor protein 10, mitochondrial	Akap10
19.2489	19.0925	18.6835	18.8269	18.5088	18.5951	19.4004	19.6886	19.6628	19.8606	20.1825	20.1704	+	TM_Fam134bKO_CTR_Fam134bKO	+	TM_WT_CTR_WT	1.39735	0.0240572	0.575644		2.99716	3.26129	0.00130757	1.42755	+	10.0658	E9Q777	E9Q777_MOUSE	A kinase (PRKA) anchor protein 11	Akap11
19.6186	19.6662	19.3688	18.4087	18.8697	18.6558	19.0769	19.3321	19.1531	18.734	18.2466	18.5356	+	TM_Fam134bKO_CTR_Fam134bKO			1.41997	0.0231581	-0.363829		-3.05017	0.289887	0.536358	-0.139338		-0.717031	Q9WTQ5;Q9WTQ5-2	AKA12_MOUSE	A-kinase anchor protein 12	Akap12
20.417	20.2764	20.0821	20.4775	20.2419	20.2185	19.5337	19.7699	19.6006	19.895	20.2877	20.4476	+	TM_Fam134bKO_CTR_Fam134bKO			2.18732	0.0057561	-0.623757		-5.20439	0.216965	0.679099	-0.102519		-0.557702	E9Q394-2	AKP13_MOUSE	Isoform 2 of A-kinase anchor protein 13	Akap13
20.3101	20.2764	19.9601	20.1206	19.9882	20.0559	19.185	19.4149	19.0585	18.5242	18.8667	19.0585	+	TM_Fam134bKO_CTR_Fam134bKO	+	TM_WT_CTR_WT	2.49046	0.00339394	-0.962729		-6.30632	2.81457	0.00201081	-1.23842		-7.69739	Q70FJ1;Q70FJ1-2;Q70FJ1-3	AKAP9_MOUSE	A-kinase anchor protein 9	Akap9
18.9601	18.7892	19.2137	17.5204	17.6869	18.0372	20.9388	20.7307	20.9812	20.8346	20.7471	20.7553	+	TM_Fam134bKO_CTR_Fam134bKO	+	TM_WT_CTR_WT	3.69714	0.000639498	1.89587	+	13.0197	4.39593	0	3.03086	+	19.5722	Q9JII6	AK1A1_MOUSE	Aldo-keto reductase family 1 member A1	Akr1a1
20.7553	20.8269	20.8423	20.343	20.2419	20.417	22.953	22.9951	23.0935	23.9584	24.2891	24.1565	+	TM_Fam134bKO_CTR_Fam134bKO	+	TM_WT_CTR_WT	5.81947	0	2.2057	+	44.57	5.39911	0	3.80071	+	34.9723	P45376	ALDR_MOUSE	Aldo-keto reductase family 1 member B1	Akr1b1
18.2372	18.5842	19.7844	19.3773	20.2302	19.9459	20.2066	20.4676	20.2764	21.0359	20.9243	21.3156	+	TM_Fam134bKO_CTR_Fam134bKO	+	TM_WT_CTR_WT	1.41903	0.0232288	1.44827	+	3.04796	1.9619	0.00963229	1.24081	+	4.48867	G5E895	G5E895_MOUSE	Aldo-keto reductase family 1, member B10 (aldose reductase)	Akr1b10
19.1581	19.5069	20.0156	19.0265	19.7488	19.5223	21.4221	21.4874	21.417	22.3403	22.7203	22.5427	+	TM_Fam134bKO_CTR_Fam134bKO	+	TM_WT_CTR_WT	2.77789	0.00265044	1.88198	+	7.52746	3.68553	0.000696078	3.10191	+	12.9313	P21300;P45377	ALD1_MOUSE;ALD2_MOUSE	Aldo-keto reductase family 1 member B7	Akr1b7
17.4087	17.392	18.4046	18.2922	18.3277	18.3145	20.2419	19.9742	20.0292	20.7223	20.7553	20.7553	+	TM_Fam134bKO_CTR_Fam134bKO	+	TM_WT_CTR_WT	2.6145	0.00274264	2.34665	+	6.81033	8.04969	0	2.43284	+	161.039	P45377	ALD2_MOUSE	Aldose reductase-related protein 2	Akr1b8
19.92	19.7521	19.6971	19.6168	20.2764	20.5451	20.9098	20.7223	20.5731	21.1206	21.0886	20.8876	+	TM_Fam134bKO_CTR_Fam134bKO	+	TM_WT_CTR_WT	2.87727	0.00237111	0.94536		7.99576	1.44384	0.0221842	0.886168		3.10666	Q8CG76	ARK72_MOUSE	Aflatoxin B1 aldehyde reductase member 2	Akr7a2
21.3857	21.5545	21.4626	21.6051	21.2361	21.1143	20.3211	20.0559	20.0821	20.1704	20.0426	20.417	+	TM_Fam134bKO_CTR_Fam134bKO	+	TM_WT_CTR_WT	3.75733	0.00068	-1.31457		-13.4876	2.4175	0.00434715	-1.10851		-6.02499	P31750;Q60823;Q9WUA6;Q9WUA6-2	AKT1_MOUSE;AKT2_MOUSE;AKT3_MOUSE	RAC-alpha serine/threonine-protein kinase	Akt1
18.2696	17.7537	18.0265	17.7406	17.8545	18.1307	18.9258	18.6024	18.8144	18.6937	19.2764	18.9992	+	TM_Fam134bKO_CTR_Fam134bKO	+	TM_WT_CTR_WT	1.90735	0.00939451	0.76429		4.3271	2.21341	0.0056973	1.08117	+	5.29261	Q9D1F4	AKTS1_MOUSE	Proline-rich AKT1 substrate 1	Akt1s1
21.1765	21.1946	21.0359	21.9207	20.9951	21.1269	20.0821	20.2877	19.9459	20.0951	20.4375	20.1946	+	TM_Fam134bKO_CTR_Fam134bKO	+	TM_WT_CTR_WT	3.12122	0.00189951	-1.0304		-9.25942	1.64535	0.0149008	-1.10519		-3.60642	Q60823	AKT2_MOUSE	RAC-beta serine/threonine-protein kinase	Akt2
24.4298	24.3444	24.0359	24.019	23.2679	23.3511	22.44	22.4324	23.848	23.5045	25.3943	22.9584	+	TM_Fam134bKO_CTR_Fam134bKO			1.31472	0.0284016	-1.36322		-2.80733	0.202114	0.704471	0.40637		0.524122	P07724	ALBU_MOUSE	Albumin	Alb
19.1104	19.0795	19.29	19.0211	18.5011	19.2512	19.1104	18.8667	18.9714	17.4736	17.6024	18.1752			+	TM_WT_CTR_WT	0.85409	0.0838596	-0.177144		-1.83796	1.71684	0.0132586	-1.17403		-3.79454	Q61490	CD166_MOUSE	CD166 antigen	Alcam
23.0542	23.1015	23.5869	23.4551	23.9225	23.976	23.895	23.8385	23.7594	23.8385	23.4425	23.5165	+	TM_Fam134bKO_CTR_Fam134bKO			1.53973	0.0184056	0.583412		3.33916	0.379265	0.378865	-0.185366		-0.903027	Q9Z110-2	P5CS_MOUSE	Isoform Short of Delta-1-pyrroline-5-carboxylate synthase	Aldh18a1
22.343	22.3565	23.1158	22.6231	23.1734	23.1886	23.48	23.4041	23.3376	22.6562	22.4751	22.538	+	TM_Fam134bKO_CTR_Fam134bKO	+	TM_WT_CTR_WT	1.44128	0.0221863	0.802096		3.10058	1.06558	0.0492966	-0.438598		-2.26729	Q8K009	AL1L2_MOUSE	Mitochondrial 10-formyltetrahydrofolate dehydrogenase	Aldh1l2
24.4984	24.5225	25.3511	24.5696	25.2058	25.2021	26.2961	26.1585	26.0338	26.2002	25.7771	25.945	+	TM_Fam134bKO_CTR_Fam134bKO	+	TM_WT_CTR_WT	2.03935	0.00800929	1.37213	+	4.7256	1.7969	0.0122168	0.981583		4.01258	P47738	ALDH2_MOUSE	Aldehyde dehydrogenase, mitochondrial	Aldh2
19.2161	19.2696	19.8727	18.6558	18.7537	18.3408	20.265	20.2989	20.3962	19.7683	19.4893	19.6329	+	TM_Fam134bKO_CTR_Fam134bKO	+	TM_WT_CTR_WT	1.81024	0.0117053	0.867281		4.04969	2.67239	0.00280916	1.04675	+	7.05721	P47739	AL3A1_MOUSE	Aldehyde dehydrogenase, dimeric NADP-preferring	Aldh3a1
22.9171	22.8839	23.1127	22.538	22.8423	22.8054	23.3239	23.4551	23.2821	22.9672	22.5309	22.9637	+	TM_Fam134bKO_CTR_Fam134bKO			1.90744	0.0094094	0.382481		4.32735	0.204583	0.701032	0.0920175		0.529736	P47740	AL3A2_MOUSE	Aldehyde dehydrogenase family 3 member A2	Aldh3a2
19.9039	20.1332	20.1581	21.002	20.9742	20.8802	21.2477	21.2989	21.2419	21.6671	21.68	21.7348	+	TM_Fam134bKO_CTR_Fam134bKO	+	TM_WT_CTR_WT	3.87479	0.000775665	1.1978	+	14.4478	4.20738	0.000378601	0.741859		17.5406	Q80VQ0	AL3B1_MOUSE	Aldehyde dehydrogenase family 3 member B1	Aldh3b1
21.1079	20.9812	21.5823	20.9672	21.632	21.4626	21.4425	21.7013	21.3857	21.7634	21.5777	21.8423					0.620856	0.166209	0.286064		1.38103	0.806806	0.095062	0.37388		1.74445	Q8CHT0	AL4A1_MOUSE	Delta-1-pyrroline-5-carboxylate dehydrogenase, mitochondrial	Aldh4a1
20.9951	20.9601	20.8876	20.5356	20.7307	21.1206	21.1946	21.6141	21.5451	20.4067	20.2419	21.0951	+	TM_Fam134bKO_CTR_Fam134bKO			1.70683	0.0139257	0.50367		3.76782	0.275153	0.566951	-0.214422		-0.68549	Q8BWF0	SSDH_MOUSE	Succinate-semialdehyde dehydrogenase, mitochondrial	Aldh5a1
19.4314	19.1507	20.0821	19.8097	20.4375	20.4476	21.1581	21.0625	20.9024	21.3805	20.9459	21.0559	+	TM_Fam134bKO_CTR_Fam134bKO	+	TM_WT_CTR_WT	2.18626	0.00581172	1.48629	+	5.20083	1.64744	0.0148773	0.895847		3.61185	Q9EQ20	MMSA_MOUSE	Methylmalonate-semialdehyde dehydrogenase [acylating], mitochondrial	Aldh6a1
18.2558	17.9488	17.7471	17.5582	18.9826	18.3752	18.963	19.2419	19.4933	19.668	19.4736	19.4656	+	TM_Fam134bKO_CTR_Fam134bKO	+	TM_WT_CTR_WT	2.37493	0.00428439	1.2488	+	5.86573	1.37449	0.0254731	1.23039	+	2.94404	Q9JLJ2	AL9A1_MOUSE	4-trimethylaminobutyraldehyde dehydrogenase	Aldh9a1
21.1825	21.1886	21.8538	21.3266	21.3101	21.3484	23.5983	23.632	23.6757	23.9406	23.7182	23.976	+	TM_Fam134bKO_CTR_Fam134bKO	+	TM_WT_CTR_WT	3.24151	0.00155147	2.22706	+	9.94811	5.20747	0	2.54986	+	31.3089	P05064	ALDOA_MOUSE	Fructose-bisphosphate aldolase A	Aldoa
19.4067	19.1307	19.5601	19.2185	19.0976	19.3386	19.9316	20.2066	19.597	19.5049	19.3211	19.4775	+	TM_Fam134bKO_CTR_Fam134bKO	+	TM_WT_CTR_WT	1.18562	0.0378284	0.545884		2.52197	1.12894	0.0427395	0.216291		2.40055	Q921Q3;Q921Q3-2	ALG1_MOUSE	Chitobiosyldiphosphodolichol beta-mannosyltransferase	Alg1
18.0691	17.8423	18.6523	18.6869	18.1206	17.417	18.9965	19.3645	19.0873	18.1357	18.0795	18.0638	+	TM_Fam134bKO_CTR_Fam134bKO			1.65155	0.0154592	0.961547		3.62251	0.0164005	0.976498	0.0181904		0.0494376	Q3TZM9;Q3TZM9-2	ALG11_MOUSE	GDP-Man:Man(3)GlcNAc(2)-PP-Dol alpha-1,2-mannosyltransferase	Alg11
21.1206	21.2006	21.5261	20.7796	20.654	20.4972	21.5213	21.68	21.4425	21.1269	21.0821	21.0088			+	TM_WT_CTR_WT	0.86802	0.0802736	0.265523		1.86564	2.07566	0.00799033	0.429031		4.83982	Q9DBE8	ALG2_MOUSE	Alpha-1,3/1,6-mannosyltransferase ALG2	Alg2
21.2535	21.1886	21.4221	21.1886	21.4576	21.4626	21.2933	21.6886	21.4324	21.3592	21.1332	21.4576					0.608778	0.171607	0.183362		1.35749	0.149476	0.791072	-0.0529474		-0.401173	Q9DB25	ALG5_MOUSE	Dolichyl-phosphate beta-glucosyltransferase	Alg5
19.7699	19.2673	20.2764	20.1581	20.1332	20.3538	20.85	21.1642	21.4676	20.7955	20.895	21.5592	+	TM_Fam134bKO_CTR_Fam134bKO	+	TM_WT_CTR_WT	1.81677	0.011503	1.3894	+	4.06794	1.59515	0.0160796	0.868215		3.47787	Q8VDI9	ALG9_MOUSE	Alpha-1,2-mannosyltransferase ALG9	Alg9
17.5731	17.3836	18.3365	17.3495	17.9601	18.2466	17.9714	18.6593	18.3667	17.6937	18.2419	18.9054					0.738144	0.115997	0.56804		1.6097	0.415107	0.330783	0.428265		0.975617	Q8K1E6	ALKB3_MOUSE	Alpha-ketoglutarate-dependent dioxygenase alkB homolog 3	Alkbh3
19.1181	19.3079	19.5545	18.417	19.4191	19.0951	19.4149	20.6006	19.8727	19.3794	19.6024	20.2185					0.799407	0.0967377	0.635925		1.72987	0.911353	0.0716804	0.756385		1.95222	P30355	AL5AP_MOUSE	Arachidonate 5-lipoxygenase-activating protein	Alox5ap
20.002	19.8331	19.5261	19.2787	19.5451	19.4756	18.6766	19.4354	19.6024	18.185	18.5545	19.1053			+	TM_WT_CTR_WT	0.799966	0.0966958	-0.548904		-1.73097	1.36927	0.0255847	-0.81818		-2.93198	Q920R0	ALS2_MOUSE	Alsin	Als2
17.528	17.6937	18.4046	17.4004	17.4334	17.4415	20.4576	19.9316	20.1457	21.2302	20.002	20.9951	+	TM_Fam134bKO_CTR_Fam134bKO	+	TM_WT_CTR_WT	2.76037	0.0025987	2.30286	+	7.44749	3.03784	0.00171579	3.31731	+	8.80831	O08583	THOC4_MOUSE	THO complex subunit 4	Alyref
21.4067	21.4425	21.7876	22.1765	22.8171	22.7307	21.743	22.1174	21.6096	22.3376	21.632	21.8346					0.644934	0.15421	0.277791		1.42792	1.03543	0.0528308	-0.640027		-2.20473	O09174	AMACR_MOUSE	Alpha-methylacyl-CoA racemase	Amacr
20.1825	20.0691	20.4874	20.3857	20.7634	20.6186	20.3211	20.7634	20.3857	20.3101	20.1825	20.3321			+	TM_WT_CTR_WT	0.584461	0.185437	0.243779		1.31007	1.23562	0.033363	-0.314368		-2.63096	Q9R049;Q9R049-2	AMFR_MOUSE	E3 ubiquitin-protein ligase AMFR	Amfr
18.3962	18.6488	18.2604	18.2185	18.2466	18.2967	18.2922	18.3408	17.6662	17.6168	18.0585	18.2326					0.61402	0.169113	-0.335386		-1.36771	0.702933	0.127128	-0.284586		-1.54094	B8JKV0	AMN1_MOUSE	Protein AMN1 homolog	Amn1
18.3624	18.1257	17.8846	17.2232	18.0047	17.8846	18.5694	18.9229	18.6132	18.547	18.7987	19.0743	+	TM_Fam134bKO_CTR_Fam134bKO	+	TM_WT_CTR_WT	1.50748	0.0195664	0.577616		3.25994	1.7355	0.0130763	1.10248	+	3.84464	Q8VHG2;Q8VHG2-2	AMOT_MOUSE	Angiomotin	Amot
18.5915	18.6382	19.4576	17.1155	18.3277	18.2419	19.6697	19.654	19.83	19.1655	19.64	19.4476	+	TM_Fam134bKO_CTR_Fam134bKO	+	TM_WT_CTR_WT	1.34069	0.0266338	0.822117		2.86636	1.67226	0.0144328	1.52262	+	3.67653	Q9DBT5	AMPD2_MOUSE	AMP deaminase 2	Ampd2
20.1457	19.8727	19.6697	18.7039	18.83	18.7273	20.7056	20.8346	20.8876	20.3321	20.7553	20.5731	+	TM_Fam134bKO_CTR_Fam134bKO	+	TM_WT_CTR_WT	2.45427	0.00369456	0.913247		6.16542	3.82129	0.000538682	1.79978	+	14.0024	O08739	AMPD3_MOUSE	AMP deaminase 3	Ampd3
19.6186	19.547	19.1728	19.1002	18.8606	18.6766	18.7634	18.9316	19.0506	19.2673	18.8515	19.3167	+	TM_Fam134bKO_CTR_Fam134bKO			1.51973	0.0190304	-0.530936		-3.28991	0.623742	0.162072	0.266027		1.38665	P53995	APC1_MOUSE	Anaphase-promoting complex subunit 1	Anapc1
18.4496	18.8484	18.5088	18.8576	18.1357	17.6731	18.6835	18.2372	17.8846	18.4536	18.3962	18.2042					0.565054	0.198167	-0.333829		-1.27218	0.135057	0.812899	0.12921		0.36625	Q8BZQ7	ANC2_MOUSE	Anaphase-promoting complex subunit 2	Anapc2
19.8772	19.9601	19.7422	19.3581	19.3495	18.9431	19.1946	19.163	19.3167	19.5951	19.3408	19.4025	+	TM_Fam134bKO_CTR_Fam134bKO			2.88769	0.00239798	-0.635069		-8.04636	0.662054	0.143166	0.229269		1.46126	Q91W96	APC4_MOUSE	Anaphase-promoting complex subunit 4	Anapc4
20.1332	20.2989	20.1825	20.1206	20.0292	19.9882	19.7455	19.6329	19.3773	19.9258	19.8191	19.9316	+	TM_Fam134bKO_CTR_Fam134bKO	+	TM_WT_CTR_WT	2.18166	0.00585583	-0.619658		-5.18542	1.343	0.0270582	-0.153828		-2.87163	Q9WVM3	APC7_MOUSE	Anaphase-promoting complex subunit 7	Anapc7
18.2787	17.9658	18.3624	17.4087	17.392	17.417	19.7683	19.5318	20.0292	20.654	21.0951	21.0821	+	TM_Fam134bKO_CTR_Fam134bKO	+	TM_WT_CTR_WT	2.95711	0.00213225	1.57416	+	8.39082	4.77511	0	3.53782	+	24.3838	O08538	ANGP1_MOUSE	Angiopoietin-1	Angpt1
18.5582	18.5242	18.4252	18.7667	18.5432	18.4046	20.5069	20.1206	20.3962	20.343	20.8651	20.68	+	TM_Fam134bKO_CTR_Fam134bKO	+	TM_WT_CTR_WT	3.95295	0.000868085	1.83869	+	15.1229	3.42344	0.000943396	2.0579	+	11.0813	Q9R045	ANGL2_MOUSE	Angiopoietin-related protein 2	Angptl2
19.8361	19.8757	20.1581	20.343	20.3962	20.4476	19.4252	19.6903	19.7073	19.7471	19.7089	19.9601	+	TM_Fam134bKO_CTR_Fam134bKO	+	TM_WT_CTR_WT	1.20242	0.0366387	-0.349046		-2.55838	2.66951	0.00279582	-0.590199		-7.04474	G5E8K5;G5E8K5-2;G5E8K5-3	ANK3_MOUSE	Ankyrin-3	Ank3
18.1104	16.68	18.3056	18.4293	17.977	17.8423	19.9459	19.6311	19.2877	19.6523	20.0426	19.8484	+	TM_Fam134bKO_CTR_Fam134bKO	+	TM_WT_CTR_WT	1.611	0.0168187	1.92288	+	3.51817	2.95766	0.00181242	1.7649	+	8.39361	Q810B6	ANFY1_MOUSE	Rabankyrin-5	Ankfy1
19.6505	19.5185	19.4025	19.6766	19.597	19.5878	19.3773	19.4636	19.5375	19.2922	19.8128	19.4656					0.307399	0.471136	-0.0643387		-0.754155	0.246213	0.623372	-0.0969009		-0.622628	E9PUR0;E9Q1M6	E9PUR0_MOUSE;E9Q1M6_MOUSE	Ankyrin repeat and KH domain containing 1	Ankhd1
19.3602	19.2832	18.7828	18.9965	18.5432	18.6453	18.786	19.1581	19.2113	19.1801	19.1531	19.1898			+	TM_WT_CTR_WT	0.149426	0.768157	-0.0902786		-0.401052	1.49889	0.0202236	0.446033		3.239	Q6ZPS6	AKIB1_MOUSE	Ankyrin repeat and IBR domain-containing protein 1	Ankib1
19.2255	19.4435	19.6078	19.6024	19.8846	19.692	19.0795	19.8787	19.5375	19.2396	19.1946	19.3321			+	TM_WT_CTR_WT	0.102189	0.850401	0.072944		0.284237	2.1519	0.00652918	-0.470924		-5.08652	Q6P1H6	ANKL2_MOUSE	Ankyrin repeat and LEM domain-containing protein 2	Ankle2
19.1155	19.1104	18.7987	20.5731	19.8128	19.9742	17.1752	17.2232	16.7207	17.4004	16.734	15.2213	+	TM_Fam134bKO_CTR_Fam134bKO	+	TM_WT_CTR_WT	3.29798	0.00168127	-1.96852		-10.2876	2.23188	0.00565934	-3.66817		-5.35574	Q9CR42	ANKR1_MOUSE	Ankyrin repeat domain-containing protein 1	Ankrd1
20.0559	20.0821	19.7537	19.778	19.1777	19.6347	19.615	19.7537	19.9459	19.343	19.5204	19.6835					0.604816	0.173391	-0.192354		-1.34977	0.0235184	0.965977	-0.014492		-0.0703565	Q80UP5	AN13A_MOUSE	Ankyrin repeat domain-containing protein 13A	Ankrd13a
20.9171	20.8191	20.895	20.9098	20.7796	20.7634	20.1946	20.343	20.5451	20.3857	20.4067	20.7056	+	TM_Fam134bKO_CTR_Fam134bKO	+	TM_WT_CTR_WT	2.08756	0.00737136	-0.516169		-4.87772	1.31651	0.0286953	-0.31827		-2.81137	Q99NH0	ANR17_MOUSE	Ankyrin repeat domain-containing protein 17	Ankrd17
19.185	18.8636	18.9024	19.3034	18.7273	19.1432	18.9373	18.9054	18.6132	18.8207	19.5011	19.4736					0.498629	0.245385	-0.165024		-1.14185	0.299414	0.516496	0.207116		0.737275	Q505D1	ANR28_MOUSE	Serine/threonine-protein phosphatase 6 regulatory ankyrin repeat subunit A	Ankrd28
20.8346	20.7553	20.6628	20.1704	19.8066	19.9601	20.1825	20.0691	20.2185	19.5318	19.8787	19.9601	+	TM_Fam134bKO_CTR_Fam134bKO			3.04859	0.00203279	-0.594208		-8.8653	0.488119	0.255474	-0.188802		-1.12111	B2RXR6	ANR44_MOUSE	Serine/threonine-protein phosphatase 6 regulatory ankyrin repeat subunit B	Ankrd44
19.6488	19.5088	19.0691	18.0211	18.9054	19.1002	20.1704	20.1457	20.4874	20.3752	20.4874	20.4273	+	TM_Fam134bKO_CTR_Fam134bKO	+	TM_WT_CTR_WT	1.84983	0.0104449	0.858922		4.16124	2.20342	0.0057662	1.75439	+	5.2587	Q8BTZ5	ANR46_MOUSE	Ankyrin repeat domain-containing protein 46	Ankrd46
17.528	17.4334	17.7406	18.2042	17.8606	18.3624	17.1752	17.5805	17.4334	17.0426	17.1053	17.624			+	TM_WT_CTR_WT	0.500411	0.243866	-0.170956		-1.14536	1.69793	0.0139014	-0.885083		-3.74419	F7BE84	F7BE84_MOUSE	Ankyrin repeat domain 50 (Fragment)	Ankrd50
18.4252	18.5088	18.7955	19.1206	18.8846	18.8018	17.9601	18.2558	17.624	17.5049	18.185	17.4656	+	TM_Fam134bKO_CTR_Fam134bKO	+	TM_WT_CTR_WT	1.37297	0.025204	-0.629868		-2.94052	2.07096	0.00813959	-1.21719		-4.82491	Q8BTI7	ANR52_MOUSE	Serine/threonine-protein phosphatase 6 regulatory ankyrin repeat subunit C	Ankrd52
21.0625	21.0224	20.5356	20.4576	20.343	20.417	20.1332	20.2764	19.9243	20.6006	20.7056	20.6453	+	TM_Fam134bKO_CTR_Fam134bKO	+	TM_WT_CTR_WT	1.73879	0.0132099	-0.762209		-3.85351	2.24493	0.00559056	0.244598		5.40074	P59672	ANS1A_MOUSE	Ankyrin repeat and SAM domain-containing protein 1A	Anks1a
14.0014	15.7706	16.2586	16.6523	16.2023	16.5981	16.4672	15.8823	17.4087	16.7987	16.4799	17.4736					0.692431	0.13292	1.24256		1.52046	0.595189	0.177242	0.433182		1.331	Q9CZK6	ANKS3_MOUSE	Ankyrin repeat and SAM domain-containing protein 3	Anks3
20.3857	20.3645	20.3857	20.3857	20.3101	20.3211	20.2419	19.9185	20.0292	19.9601	20.2185	20.3538	+	TM_Fam134bKO_CTR_Fam134bKO			1.53009	0.0188423	-0.315468		-3.31536	0.615434	0.166195	-0.161523		-1.37046	Q80UU1	ANKZ1_MOUSE	Ankyrin repeat and zinc finger domain-containing protein 1	Ankzf1
20.85	20.7056	21.1015	20.85	21.1269	20.9459	21.2302	21.0292	20.9672	21.2535	20.9459	21.0886					0.606586	0.172538	0.189861		1.35322	0.432925	0.310487	0.121745		1.01138	Q8BH79;Q8BH79-2	ANO10_MOUSE	Anoctamin-10	Ano10
20.6628	20.6886	21.3101	20.5731	20.6276	20.6971	21.4972	21.7675	21.8113	21.4874	21.3156	21.343	+	TM_Fam134bKO_CTR_Fam134bKO	+	TM_WT_CTR_WT	1.58411	0.0171438	0.804836		3.44999	3.51055	0.00084472	0.749406		11.6662	Q6P9J9	ANO6_MOUSE	Anoctamin-6	Ano6
21.8764	21.823	22.1206	20.7056	20.8576	20.85	21.9423	22.0723	22.1886	21.6096	21.5117	21.743			+	TM_WT_CTR_WT	0.478248	0.262753	0.127753		1.10159	3.21783	0.00124159	0.817102		9.80884	P97449	AMPN_MOUSE	Aminopeptidase N	Anpep
19.816	19.8576	20.1206	20.2066	20.85	20.7955	19.6258	19.4854	19.6937	19.5878	18.4496	19.6096	+	TM_Fam134bKO_CTR_Fam134bKO	+	TM_WT_CTR_WT	1.35894	0.0255538	-0.329746		-2.90818	1.49207	0.0204502	-1.40165		-3.22246	Q501J2	ANKMT_MOUSE	Adenine nucleotide translocase lysine N-methyltransferase	Antkmt
17.5878	17.6937	17.8238	18.3667	18.606	18.3233	19.3962	19.4395	19.6852	19.2372	19.392	19.4435	+	TM_Fam134bKO_CTR_Fam134bKO	+	TM_WT_CTR_WT	4.04816	0.000971429	1.8052	+	15.987	2.999	0.00165482	0.925604		8.6051	Q6DFX2	ANTR2_MOUSE	Anthrax toxin receptor 2	Antxr2
23.1488	23.1426	23.2679	22.48	22.6714	22.6628	23.1222	23.2302	23.1127	23.7594	23.5983	23.7389			+	TM_WT_CTR_WT	0.220332	0.634714	-0.0313842		-0.565255	3.77347	0.000506739	1.09415	+	13.6157	P10107	ANXA1_MOUSE	Annexin A1	Anxa1
20.7307	20.7553	20.8346	21.5592	21.1946	21.3266	20.2419	20.3538	20.5165	20.2877	20.4476	20.3101	+	TM_Fam134bKO_CTR_Fam134bKO	+	TM_WT_CTR_WT	2.03156	0.00801615	-0.402779		-4.70134	2.99702	0.00165063	-1.01168		-8.5949	P97384	ANX11_MOUSE	Annexin A11	Anxa11
25.0484	25.0484	25.4953	24.3578	24.4425	24.4298	24.5225	24.7441	24.6375	25.0275	24.9672	24.9361	+	TM_Fam134bKO_CTR_Fam134bKO	+	TM_WT_CTR_WT	1.59234	0.0169718	-0.562686		-3.47076	3.94655	0.000604502	0.566857		15.0665	P07356	ANXA2_MOUSE	Annexin A2	Anxa2
18.4293	18.1002	18.5127	17.7602	18.1994	18.0479	20.6364	20.5165	20.6886	20.5069	20.343	20.1825	+	TM_Fam134bKO_CTR_Fam134bKO	+	TM_WT_CTR_WT	4.1216	0.0010625	2.26646	+	16.6862	3.90496	0.000578462	2.34162	+	14.7048	O35639	ANXA3_MOUSE	Annexin A3	Anxa3
19.3167	19.4108	19.575	19.0951	19.343	19.2208	20.5638	20.6886	20.4874	20.9459	20.85	20.7223	+	TM_Fam134bKO_CTR_Fam134bKO	+	TM_WT_CTR_WT	3.55697	0.001088	1.14578	+	11.9898	4.1314	0.000344569	1.61978	+	16.7817	P14824;P97429	ANXA4_MOUSE;ANXA6_MOUSE	Annexin A6	Anxa4
20.3538	20.4273	20.7471	19.6835	19.9316	19.7715	23.2229	23.1534	23.1931	22.9134	22.8404	22.7077	+	TM_Fam134bKO_CTR_Fam134bKO	+	TM_WT_CTR_WT	4.58939	0	2.6804	+	21.8968	5.24873	0	3.02497	+	32.0641	P48036	ANXA5_MOUSE	Annexin A5	Anxa5
21.3211	21.3321	21.6096	21.1946	21.1079	21.1765	22.9654	22.7915	22.8327	23.0641	22.9725	22.7574	+	TM_Fam134bKO_CTR_Fam134bKO	+	TM_WT_CTR_WT	3.74045	0.000666667	1.44226	+	13.3547	4.31863	0	1.77167	+	18.7128	P14824	ANXA6_MOUSE	Annexin A6	Anxa6
21.4676	21.4825	21.7056	21.5117	21.3266	21.3211	21.2419	21.3376	21.3962	21.5869	21.4118	21.4526	+	TM_Fam134bKO_CTR_Fam134bKO			1.1952	0.0371151	-0.22665		-2.5427	0.521516	0.22766	0.097297		1.18689	Q07076	ANXA7_MOUSE	Annexin A7	Anxa7
23.1961	23.2821	23.2405	22.7675	22.5427	22.5615	23.48	23.7286	23.5983	23.5983	23.5754	23.5522	+	TM_Fam134bKO_CTR_Fam134bKO	+	TM_WT_CTR_WT	2.05546	0.00754137	0.362763		4.77602	3.69379	0.000708229	0.951387		12.9941	O35643;Q9DBG3;Q9DBG3-2	AP1B1_MOUSE;AP2B1_MOUSE	AP-1 complex subunit beta-1	Ap1b1
19.0795	19.0585	18.963	18.7504	18.0638	18.0951	19.6523	19.5638	19.6505	18.8936	19.0976	18.9601	+	TM_Fam134bKO_CTR_Fam134bKO	+	TM_WT_CTR_WT	3.65813	0.000607143	0.588541		12.7249	1.37142	0.0254904	0.680679		2.93693	P22892	AP1G1_MOUSE	AP-1 complex subunit gamma-1	Ap1g1
21.3592	21.3699	21.3045	20.6186	20.0292	20.1079	21.1143	21.3538	21.3857	20.6714	21.1581	20.9243			+	TM_WT_CTR_WT	0.272915	0.530589	-0.0599168		-0.680675	1.34195	0.0270851	0.666044		2.86924	P35585	AP1M1_MOUSE	AP-1 complex subunit mu-1	Ap1m1
16.5657	16.5447	17.3752	17.3667	16.6523	16.9882	17.4415	19.1752	17.8667	16.5219	15.4021	16.0276	+	TM_Fam134bKO_CTR_Fam134bKO	+	TM_WT_CTR_WT	1.0633	0.0484796	1.3326		2.26254	1.24493	0.032647	-1.01852		-2.65148	P61967;Q9DB50	AP1S1_MOUSE;AP1S2_MOUSE	AP-1 complex subunit sigma-1A	Ap1s1
17.9882	17.4736	18.0743	16.8361	16.9882	17.3321	17.392	18.2232	16.6937	15.4318	17.0638	17.1655					0.354261	0.397244	-0.409038		-0.851793	0.357554	0.411795	-0.498458		-0.858572	Q9DB50	AP1S2_MOUSE	AP-1 complex subunit sigma-2	Ap1s2
22.4947	22.5261	22.7013	22.3184	22.2933	22.2448	22.8385	23.2477	23.0658	23.0886	22.8969	23.0139	+	TM_Fam134bKO_CTR_Fam134bKO	+	TM_WT_CTR_WT	1.61873	0.0163977	0.476594		3.53791	3.54983	0.000883117	0.714301		11.9395	P17426;P17426-2	AP2A1_MOUSE	AP-2 complex subunit alpha-1	Ap2a1
23.119	23.1127	23.4425	22.7856	22.7265	22.7895	23.867	24.1253	24.0935	24.1015	23.9043	24.0275	+	TM_Fam134bKO_CTR_Fam134bKO	+	TM_WT_CTR_WT	2.38806	0.00408709	0.803868		5.91446	4.46575	0	1.24388	+	20.3817	P17427	AP2A2_MOUSE	AP-2 complex subunit alpha-2	Ap2a2
23.0426	23.0967	23.3511	22.6298	22.4947	22.5823	23.6209	23.7995	23.7594	23.8858	23.6971	23.7796	+	TM_Fam134bKO_CTR_Fam134bKO	+	TM_WT_CTR_WT	2.1699	0.00625535	0.563113		5.14615	4.25862	0.000401747	1.21853	+	18.0713	Q9DBG3;Q9DBG3-2	AP2B1_MOUSE	AP-2 complex subunit beta	Ap2b1
23.5165	23.5638	23.8764	23.2535	23.2125	23.2821	23.9584	24.2463	24.1946	24.2317	23.867	24.0275	+	TM_Fam134bKO_CTR_Fam134bKO	+	TM_WT_CTR_WT	1.54404	0.0183145	0.480814		3.34983	2.74514	0.00225683	0.792709		7.3786	P84091	AP2M1_MOUSE	AP-2 complex subunit mu	Ap2m1
22.2125	22.343	22.6186	22.0886	21.654	21.5869	22.7119	22.8557	23.0275	23.0002	23.2961	22.8538	+	TM_Fam134bKO_CTR_Fam134bKO	+	TM_WT_CTR_WT	1.46073	0.0215215	0.47363		3.14695	2.4735	0.00411755	1.27353	+	6.23996	P62743	AP2S1_MOUSE	AP-2 complex subunit sigma	Ap2s1
22.4751	22.4451	22.5846	22.1426	21.9742	21.9637	22.4751	22.6253	22.6649	22.4118	22.5333	22.4972			+	TM_WT_CTR_WT	0.533855	0.218854	0.0868562		1.21111	2.57663	0.00313684	0.453934		6.6529	Q9Z1T1	AP3B1_MOUSE	AP-3 complex subunit beta-1	Ap3b1
21.1206	21.002	21.002	20.9243	20.4676	20.5915	21.0625	21.2419	21.3045	21.2535	21.2125	21.3101			+	TM_WT_CTR_WT	0.912563	0.0712274	0.16147		1.95465	1.89485	0.0100564	0.597549		4.29067	O54774	AP3D1_MOUSE	AP-3 complex subunit delta-1	Ap3d1
21.9243	21.9495	21.9061	21.6186	21.5165	21.5498	21.6628	21.7915	21.654	21.6409	21.895	21.8614	+	TM_Fam134bKO_CTR_Fam134bKO	+	TM_WT_CTR_WT	2.07753	0.00743923	-0.223867		-4.84575	1.30575	0.0290803	0.237431		2.78709	Q9JKC8	AP3M1_MOUSE	AP-3 complex subunit mu-1	Ap3m1
19.606	19.6971	19.4952	18.4046	17.8906	18.3101	18.7923	19.1155	19.0873	19.0976	18.7106	18.5242	+	TM_Fam134bKO_CTR_Fam134bKO	+	TM_WT_CTR_WT	2.14499	0.00680381	-0.601055		-5.06376	1.17073	0.0392542	0.575738		2.48986	Q8R2R9	AP3M2_MOUSE	AP-3 complex subunit mu-2	Ap3m2
21.7265	21.632	21.2535	20.9601	20.7715	20.8576	20.7715	20.895	21.1143	20.9601	21.5261	21.9812	+	TM_Fam134bKO_CTR_Fam134bKO			1.59235	0.016979	-0.610392		-3.47079	0.976891	0.0602023	0.626073		2.08466	Q9DCR2	AP3S1_MOUSE	AP-3 complex subunit sigma-1	Ap3s1
20.0821	19.9882	19.547	20.1457	19.29	19.4314	18.3321	18.6697	18.4696	18.6593	18.9545	19.209	+	TM_Fam134bKO_CTR_Fam134bKO			2.70554	0.00266804	-1.38195		-7.2021	1.03634	0.0527395	-0.681437		-2.20661	Q9WV76	AP4B1_MOUSE	AP-4 complex subunit beta-1	Ap4b1
19.4004	19.5545	19.0479	19.0129	19.0238	19.2161	18.0951	18.1994	17.9258	18.6903	18.9545	18.7073	+	TM_Fam134bKO_CTR_Fam134bKO	+	TM_WT_CTR_WT	2.7555	0.00258468	-1.26086		-7.4254	1.30377	0.0291742	-0.30025		-2.78261	Q80V94	AP4E1_MOUSE	AP-4 complex subunit epsilon-1	Ap4e1
21.1765	21.3211	20.7634	20.4476	20.5165	20.2989	19.2066	19.6558	19.3321	19.6852	20.0821	20.0691	+	TM_Fam134bKO_CTR_Fam134bKO	+	TM_WT_CTR_WT	2.85517	0.00243309	-1.68886		-7.88941	1.51404	0.0195155	-0.47556		-3.27597	Q9JKC7	AP4M1_MOUSE	AP-4 complex subunit mu-1	Ap4m1
15.9362	16.8965	16.1946	17.7073	16.8965	16.977	14.6439	16.1615	14.4704	16.0297	16.4656	14.8918			+	TM_WT_CTR_WT	0.961559	0.0625413	-1.25051		-2.0535	1.22658	0.0341745	-1.39788		-2.61113	Q9WVL1	AP4S1_MOUSE	AP-4 complex subunit sigma-1	Ap4s1
18.3408	17.9882	17.392	18.5127	16.8606	17.2042	16.1074	17.4893	16.464	17.786	16.7207	17.92	+	TM_Fam134bKO_CTR_Fam134bKO			1.15161	0.0411395	-1.22009		-2.44885	0.0267592	0.961657	-0.0502841		-0.0797797	Q9D742	AP5S1_MOUSE	AP-5 complex subunit sigma-1	Ap5s1
20.3962	20.3752	19.8995	19.7892	19.4476	19.6168	19.8081	19.8606	19.6382	19.8128	19.853	19.9882	+	TM_Fam134bKO_CTR_Fam134bKO	+	TM_WT_CTR_WT	1.21699	0.0352633	-0.454647		-2.59015	1.12073	0.043469	0.266808		2.38313	Q3U829	AP5Z1_MOUSE	AP-5 complex subunit zeta-1	Ap5z1
19.7747	19.8936	19.5432	19.6835	19.6096	19.7537	18.8545	19.1507	19.0559	19.0532	19.5768	19.8128	+	TM_Fam134bKO_CTR_Fam134bKO			2.21928	0.00539554	-0.716813		-5.31262	0.368888	0.394424	-0.201296		-0.881829	O88888	APBA3_MOUSE	Amyloid-beta A4 precursor protein-binding family A member 3	Apba3
17.3233	18.2279	17.5204	18.0047	17.2877	17.9083	18.1946	17.7207	18.0585	17.8965	18.1457	18.6937					0.414481	0.324551	0.300744		0.974357	0.719076	0.121698	0.511735		1.57244	Q9DBR4;Q9QXJ1;Q9QXJ1-2	APBB1_MOUSE;APBB2_MOUSE	Amyloid beta precursor protein binding family B member 2	Apbb1
19.2042	19.0925	19.2922	17.6731	18.2137	17.6382	19.0532	19.5951	19.3878	19.3581	19.6488	19.7747			+	TM_WT_CTR_WT	0.371423	0.375608	0.149115		0.887016	2.84526	0.00206437	1.75219	+	7.84214	Q8R5A3	AB1IP_MOUSE	Amyloid beta A4 precursor protein-binding family B member 1-interacting protein	Apbb1ip
18.4252	18.3752	18.3321	19.1556	18.8175	18.805	19.1898	18.963	18.9083	18.7667	19.3495	19.0638	+	TM_Fam134bKO_CTR_Fam134bKO			2.68701	0.00261414	0.64285		7.12079	0.262227	0.591889	0.133952		0.65757	Q9DBR4	APBB2_MOUSE	Amyloid beta precursor protein binding family B member 2	Apbb2
17.786	18.4293	17.9658	19.9601	19.9601	19.6523	16.7731	18.1752	18.0638	18.2279	18.4696	17.9142			+	TM_WT_CTR_WT	0.32767	0.437844	-0.38962		-0.796673	3.01133	0.00166752	-1.65364		-8.66915	Q9Z1K7	APCL_MOUSE	Adenomatous polyposis coli protein 2	Apc2
17.9431	18.2604	18.1257	17.68	17.5432	17.624	19.5107	19.7039	19.778	19.7307	19.6835	19.4893	+	TM_Fam134bKO_CTR_Fam134bKO	+	TM_WT_CTR_WT	3.66522	0.000612613	1.55449	+	12.778	4.75336	0	2.01874	+	24.0787	Q8R146;Q8R146-2	ACPH_MOUSE	Acylamino-acid-releasing enzyme	Apeh
21.4015	21.5213	22.1734	21.8802	21.8073	21.9171	21.3211	21.2066	21.7265	20.3645	21.3699	21.2185			+	TM_WT_CTR_WT	0.416146	0.322433	-0.280661		-0.977708	1.31575	0.0287462	-0.883915		-2.80966	P28352	APEX1_MOUSE	DNA-(apurinic or apyrimidinic site) endonuclease	Apex1
23.2081	23.1825	22.4551	22.6453	22.1856	22.2273	21.2535	21.9171	21.6843	22.2273	22.1332	22.1457	+	TM_Fam134bKO_CTR_Fam134bKO			1.8753	0.0101618	-1.33028		-4.23411	0.542921	0.212919	-0.183976		-1.22888	O35841	API5_MOUSE	Apoptosis inhibitor 5	Api5
16.4972	16.1074	16.3216	16.2232	15.7808	16.1477	20.1079	20.2989	20.5638	19.8667	20.1946	20.3962	+	TM_Fam134bKO_CTR_Fam134bKO	+	TM_WT_CTR_WT	4.68255	0	4.01485	+	23.1113	4.42477	0	4.10193	+	19.9027	A0A1L1SS44;Q60709	A0A1L1SS44_MOUSE;Q60709_MOUSE	Amyloid beta (A4) precursor-like protein 2 (Fragment)	Aplp2
21.2361	21.1395	21.3805	20.8423	21.0625	20.9388	21.5685	21.5823	21.4874	21.5451	21.4273	21.417	+	TM_Fam134bKO_CTR_Fam134bKO	+	TM_WT_CTR_WT	1.74403	0.0131378	0.294063		3.86767	2.61083	0.00324796	0.515265		6.79493	Q9D7N9	APMAP_MOUSE	Adipocyte plasma membrane-associated protein	Apmap
19.9316	19.9024	19.1382	17.8361	17.8965	17.9992	18.3538	18.6347	18.7537	18.7569	18.5988	18.9882	+	TM_Fam134bKO_CTR_Fam134bKO	+	TM_WT_CTR_WT	1.70807	0.0139577	-1.07668		-3.77114	2.68171	0.00257778	0.870667		7.09767	G3X9K7	G3X9K7_MOUSE	Apolipoprotein L 10B	Apol10b
18.2741	18.4252	17.7406	18.0743	18.2185	18.6937	18.1752	18.5242	18.1556	19.9601	20.3962	20.2877			+	TM_WT_CTR_WT	0.225715	0.624253	0.138379		0.577286	2.92994	0.00177778	1.88587	+	8.25443	Q8VDU3	Q8VDU3_MOUSE	Apol9a protein	Apol9a
23.1916	23.1688	23.5983	23.7895	23.9672	24.2243	22.9298	23.1946	22.9388	23.0854	22.5189	22.8404			+	TM_WT_CTR_WT	0.843362	0.0861704	-0.298539		-1.81668	2.32847	0.00462196	-1.1788		-5.69593	Q9DCZ4;Q9DCZ4-2;Q9DCZ4-3	MIC26_MOUSE	MICOS complex subunit Mic26	Apoo
22.6209	22.5754	23.0224	23.2961	23.7389	23.7286	22.6843	22.7816	22.6971	23.0292	22.5938	22.6971			+	TM_WT_CTR_WT	0.0436277	0.935494	-0.0185757		-0.127868	1.84557	0.0108874	-0.81453		-4.14914	Q78IK4	MIC27_MOUSE	MICOS complex subunit Mic27	Apool
19.4913	19.4676	19.5731	19.8191	19.9601	19.6903	22.9225	22.7098	22.9829	22.6342	22.6992	22.4849	+	TM_Fam134bKO_CTR_Fam134bKO	+	TM_WT_CTR_WT	5.53629	0	3.36107	+	37.8534	4.99532	0	2.78295	+	27.6965	P12023	A4_MOUSE	Amyloid-beta precursor protein	App
20.6886	20.7307	20.5731	20.2185	19.9098	19.9601	20.2989	20.417	20.2185	21.1206	21.2125	21.1642	+	TM_Fam134bKO_CTR_Fam134bKO	+	TM_WT_CTR_WT	2.04304	0.0079138	-0.352659		-4.73711	3.47907	0.000998004	1.13633	+	11.4516	Q8K3G9	DP13B_MOUSE	DCC-interacting protein 13-beta	Appl2
19.3857	19.5638	18.8207	18.6347	18.7406	18.3878	20.4775	20.5165	20.4067	20.0426	20.1704	20.0156	+	TM_Fam134bKO_CTR_Fam134bKO	+	TM_WT_CTR_WT	2.22936	0.00521739	1.21016	+	5.34709	3.68898	0.000699507	1.4885	+	12.9575	P08030	APT_MOUSE	Adenine phosphoribosyltransferase	Aprt
19.2208	18.9373	19.8906	18.4696	18.2419	17.8906	19.7257	19.3277	19.8269	19.4314	19.392	19.4191			+	TM_WT_CTR_WT	0.359863	0.389786	0.277178		0.863319	2.70238	0.00244576	1.21345	+	7.18818	Q9WTY4	AQP5_MOUSE	Aquaporin-5	Aqp5
20.1206	19.8621	19.7173	18.6766	19.0453	18.4087	18.7764	18.8995	17.7207	19.2137	19.0453	19.3538	+	TM_Fam134bKO_CTR_Fam134bKO	+	TM_WT_CTR_WT	1.66482	0.0151197	-1.43451		-3.65706	1.13372	0.0421799	0.494066		2.41071	P19091	ANDR_MOUSE	Androgen receptor	Ar
19.6783	19.6222	19.9229	19.3343	19.6382	19.9272	20.417	20.1704	20.2419	20.0821	20.5915	20.0691	+	TM_Fam134bKO_CTR_Fam134bKO	+	TM_WT_CTR_WT	1.97967	0.00866482	0.535285		4.54224	1.19001	0.0373319	0.614319		2.53146	Q4LDD4;Q4LDD4-2	ARAP1_MOUSE	Arf-GAP with Rho-GAP domain, ANK repeat and PH domain-containing protein 1	Arap1
22.9261	23.002	22.7614	22.6453	22.1856	22.2506	22.3156	22.5165	22.4247	22.1734	22.6006	22.3857	+	TM_Fam134bKO_CTR_Fam134bKO			2.18792	0.0057675	-0.477557		-5.20642	0.0472175	0.934317	0.0261059		0.137904	Q5XJY5	COPD_MOUSE	Coatomer subunit delta	Arcn1
20.0691	19.5951	19.8576	20.3857	19.4576	19.265	20.4476	20.6096	20.3538	20.417	20.6276	20.343	+	TM_Fam134bKO_CTR_Fam134bKO			1.80451	0.0117279	0.629748		4.03373	1.00014	0.057421	0.759726		2.13214	P84078	ARF1_MOUSE	ADP-ribosylation factor 1	Arf1
22.3619	22.2477	21.9985	21.8876	21.6843	21.4972	22.3619	22.5117	22.7594	22.3884	22.9261	22.9795			+	TM_WT_CTR_WT	1.01523	0.0542429	0.341623		2.16308	2.09105	0.00759164	1.07496	+	4.88887	P61750	ARF4_MOUSE	ADP-ribosylation factor 4	Arf4
19.5768	19.5165	19.417	18.9083	18.8965	18.9686	19.4775	19.4696	19.2558	20.1332	20.2989	20.3101			+	TM_WT_CTR_WT	0.521791	0.227859	-0.102461		-1.18743	4.56167	0	1.32293	+	21.5478	P84084	ARF5_MOUSE	ADP-ribosylation factor 5	Arf5
21.7389	21.7348	21.4874	21.4626	21.4221	21.2066	20.9459	21.2821	21.0156	21.3045	21.2764	21.3376	+	TM_Fam134bKO_CTR_Fam134bKO			1.91145	0.00944934	-0.572494		-4.3391	0.285569	0.54488	-0.0576242		-0.707818	P62331	ARF6_MOUSE	ADP-ribosylation factor 6	Arf6
22.6253	22.5915	22.0854	21.9352	21.9985	21.9742	21.1395	21.0559	21.1269	20.8034	22.1457	21.9847	+	TM_Fam134bKO_CTR_Fam134bKO			2.77503	0.00264459	-1.32664		-7.51437	0.31332	0.489818	-0.324706		-0.766621	Q9EPJ9	ARFG1_MOUSE	ADP-ribosylation factor GTPase-activating protein 1	Arfgap1
21.9024	21.928	21.7995	21.6453	21.2185	21.2185	20.2185	20.5261	20.6453	20.6096	20.5823	20.7955	+	TM_Fam134bKO_CTR_Fam134bKO	+	TM_WT_CTR_WT	3.35162	0.00179574	-1.41334		-10.6202	1.94574	0.00976327	-0.698228		-4.44035	Q99K28;Q99K28-2	ARFG2_MOUSE	ADP-ribosylation factor GTPase-activating protein 2	Arfgap2
22.0493	21.9882	21.7098	21.2477	21.3484	21.391	20.2877	20.4972	20.5545	20.8191	21.0559	21.1143	+	TM_Fam134bKO_CTR_Fam134bKO	+	TM_WT_CTR_WT	3.42781	0.0017277	-1.46927		-11.11	1.53792	0.0185544	-0.332624		-3.33468	Q9D8S3	ARFG3_MOUSE	ADP-ribosylation factor GTPase-activating protein 3	Arfgap3
19.8757	19.9882	19.7553	18.9965	18.5878	18.9992	18.9373	19.0453	18.8238	18.9965	19.2627	19.2877	+	TM_Fam134bKO_CTR_Fam134bKO			3.26785	0.00160456	-0.937595		-10.1051	0.905889	0.0726192	0.321124		1.94126	G3X9K3	BIG1_MOUSE	Brefeldin A-inhibited guanine nucleotide-exchange protein 1	Arfgef1
21.5356	21.5777	21.3045	20.9882	20.4676	20.6096	21.1332	21.3101	21.1332	21.3699	21.4676	21.4375	+	TM_Fam134bKO_CTR_Fam134bKO	+	TM_WT_CTR_WT	1.2726	0.0309589	-0.280471		-2.7128	2.01854	0.00894541	0.73651		4.66106	A2A5R2	BIG2_MOUSE	Brefeldin A-inhibited guanine nucleotide-exchange protein 2	Arfgef2
22.928	22.8404	22.3645	22.2564	22.0292	22.3645	21.3592	21.9098	21.6714	21.4676	21.928	22.343	+	TM_Fam134bKO_CTR_Fam134bKO			1.9639	0.00873904	-1.06417		-4.49469	0.487236	0.256164	-0.303838		-1.11936	G5E8V9	ARFP1_MOUSE	Arfaptin-1	Arfip1
20.1332	20.1946	19.9127	19.5146	19.4972	19.2809	18.8018	19.4273	19.4576	19.4636	20.0559	20.1079	+	TM_Fam134bKO_CTR_Fam134bKO			1.68026	0.0146739	-0.851254		-3.69755	0.946724	0.0652895	0.444906		2.02346	Q8K221	ARFP2_MOUSE	Arfaptin-2	Arfip2
17.9826	18.2967	17.8484	18.9965	18.6276	18.7273	19.5823	19.1581	19.1231	18.9882	19.1282	19.1922	+	TM_Fam134bKO_CTR_Fam134bKO	+	TM_WT_CTR_WT	2.48156	0.00336	1.24527	+	6.27141	1.1944	0.0371246	0.319058		2.54098	Q8BXL7	ARFRP_MOUSE	ADP-ribosylation factor-related protein 1	Arfrp1
18.8906	18.8144	19.5223	18.9431	18.606	18.7569	18.9431	18.606	18.7207	20.1206	19.2042	20.1079			+	TM_WT_CTR_WT	0.580193	0.188176	-0.319176		-1.30175	1.5119	0.0196247	1.04221	+	3.27074	Q3UL36	ARGL1_MOUSE	Arginine and glutamate-rich protein 1	Arglu1
25.019	25.0975	24.824	24.3307	23.7594	23.6971	23.6096	23.9933	23.9134	23.5983	23.9043	23.8764	+	TM_Fam134bKO_CTR_Fam134bKO			2.88144	0.00238	-1.14135		-8.01599	0.239268	0.636802	-0.136073		-0.607347	Q5FWK3	RHG01_MOUSE	Rho GTPase-activating protein 1	Arhgap1
19.0292	19.1679	19.2832	18.7307	18.2466	18.209	18.7273	18.6024	18.7307	18.392	18.7106	18.786	+	TM_Fam134bKO_CTR_Fam134bKO			2.29835	0.00459409	-0.473295		-5.58802	0.493598	0.249943	0.234154		1.13193	Q6Y5D8;Q6Y5D8-3	RHG10_MOUSE	Rho GTPase-activating protein 10	Arhgap10
17.0211	17.1257	17.0847	16.093	15.8557	15.7498	16.2307	16.4203	16.6039	16.093	16.5142	16.9083	+	TM_Fam134bKO_CTR_Fam134bKO	+	TM_WT_CTR_WT	2.38033	0.00421346	-0.658868		-5.88576	1.1111	0.0444972	0.60567		2.36278	Q8C0D4	RHG12_MOUSE	Rho GTPase-activating protein 12	Arhgap12
21.0886	21.002	20.8191	20.5638	20.2989	20.2535	20.2535	20.343	20.3538	20.5069	20.7876	20.6453	+	TM_Fam134bKO_CTR_Fam134bKO			2.80083	0.00271964	-0.653124		-7.63332	1.0209	0.0547189	0.274477		2.17476	Q3UIA2;Q3UIA2-2	RHG17_MOUSE	Rho GTPase-activating protein 17	Arhgap17
19.9459	20.002	19.85	19.0951	18.6903	18.4972	19.0265	19.0453	18.7667	19.85	19.9459	19.853	+	TM_Fam134bKO_CTR_Fam134bKO	+	TM_WT_CTR_WT	3.22312	0.00152347	-0.986469		-9.83978	2.48125	0.00392787	1.12212	+	6.27022	Q8K0Q5	RHG18_MOUSE	Rho GTPase-activating protein 18	Arhgap18
18.9171	18.7471	18.8846	18.3101	18.7731	18.4893	18.3962	18.9287	18.5731	18.2967	18.5988	18.9054					0.586892	0.184033	-0.216943		-1.31482	0.125836	0.825238	0.076093		0.343595	Q6DFV3	RHG21_MOUSE	Rho GTPase-activating protein 21	Arhgap21
20.3538	20.3962	20.4676	21.2361	21.5165	21.3156	20.0951	20.3857	20.3962	21.1765	21.2989	21.5404					0.472595	0.268499	-0.113537		-1.09039	0.0440054	0.938677	-0.0174853		-0.128927	Q8BL80	RHG22_MOUSE	Rho GTPase-activating protein 22	Arhgap22
21.391	21.3752	20.9024	20.7955	20.8802	20.7876	20.3211	20.5915	20.6628	20.8423	20.8727	21.1079	+	TM_Fam134bKO_CTR_Fam134bKO			1.66258	0.015127	-0.697739		-3.65122	0.603321	0.172343	0.119877		1.34686	Q69ZH9	RHG23_MOUSE	Rho GTPase-activating protein 23	Arhgap23
20.4972	20.3962	20.4375	20.1946	19.8697	20.0292	19.4616	19.0925	18.9882	18.3321	19.4415	18.9686	+	TM_Fam134bKO_CTR_Fam134bKO	+	TM_WT_CTR_WT	3.00088	0.00207616	-1.26286		-8.61487	1.53856	0.0185308	-1.11708		-3.33628	Q8BN58;Q8BN58-3	RHG28_MOUSE	Rho GTPase-activating protein 28	Arhgap28
19.3079	19.4815	18.977	19.1704	18.7173	18.786	18.6558	18.9882	18.8757	19.2627	18.977	19.2349	+	TM_Fam134bKO_CTR_Fam134bKO			1.10243	0.0454132	-0.415581		-2.34449	0.728821	0.118236	0.266992		1.59148	Q8CGF1	RHG29_MOUSE	Rho GTPase-activating protein 29	Arhgap29
19.9601	19.7373	19.6505	19.2442	19.5394	19.3299	19.8081	19.8081	19.9098	20.1206	20.5451	20.4476			+	TM_WT_CTR_WT	0.237879	0.599097	0.0593618		0.604279	2.52217	0.00332717	0.999901		6.432	A6X8Z5	RHG31_MOUSE	Rho GTPase-activating protein 31	Arhgap31
20.1332	20.2419	20.0821	19.5507	19.6258	19.7764	19.9742	20.2066	19.8712	20.2419	20.4972	20.1581			+	TM_WT_CTR_WT	0.543601	0.21256	-0.135093		-1.23021	2.22367	0.0056901	0.64809		5.32759	Q91YM2	RHG35_MOUSE	Rho GTPase-activating protein 35	Arhgap35
19.7173	19.586	19.8066	19.1357	19.0319	19.2255	19.6766	19.5489	19.6222	19.1946	19.4516	19.0873					0.518822	0.229855	-0.08741		-1.1816	0.393695	0.358139	0.113475		0.932363	B2RQE8	RHG42_MOUSE	Rho GTPase-activating protein 42	Arhgap42
20.0951	20.1206	20.2302	20.0951	20.1332	20.0821	19.9287	20.2066	20.2419	20.0292	20.1825	20.1946					0.0749606	0.89202	-0.0229104		-0.213371	0.2256	0.662655	0.031971		0.577027	P97393	RHG05_MOUSE	Rho GTPase-activating protein 5	Arhgap5
24.0359	23.9495	24.2821	23.2961	23.7594	23.7594	25.1332	25.0484	24.9628	25.0975	25.0317	25.0233	+	TM_Fam134bKO_CTR_Fam134bKO	+	TM_WT_CTR_WT	3.00393	0.00208204	0.958986		8.63069	3.12081	0.00166197	1.44585	+	9.25712	Q99PT1	GDIR1_MOUSE	Rho GDP-dissociation inhibitor 1	Arhgdia
22.7695	22.8113	22.3857	22.1332	21.9024	21.8538	21.6584	21.7389	21.6628	22.2096	22.2006	22.5213	+	TM_Fam134bKO_CTR_Fam134bKO	+	TM_WT_CTR_WT	2.6648	0.00267195	-0.968818		-7.02441	1.19882	0.0365741	0.347366		2.55057	Q61210;Q61210-5	ARHG1_MOUSE	Rho guanine nucleotide exchange factor 1	Arhgef1
19.8377	19.7039	19.562	18.734	18.7602	18.6835	19.3836	19.4893	19.3516	19.0559	19.2718	19.4913	+	TM_Fam134bKO_CTR_Fam134bKO	+	TM_WT_CTR_WT	1.50821	0.0194961	-0.292971		-3.26171	1.89282	0.0100404	0.547139		4.28477	Q8C033;Q8C033-2	ARHGA_MOUSE	Rho guanine nucleotide exchange factor 10	Arhgef10
19.0899	19.1206	18.8846	19.2627	18.9686	18.7923	18.6096	18.9516	18.9826	19.0479	19.5489	19.5165					0.582963	0.186544	-0.183765		-1.30715	0.790271	0.0996453	0.363232		1.7119	A2AWP8;A2AWP8-2;A2AWP8-3;A2AWP8-4;A2AWP8-5	ARGAL_MOUSE	Rho guanine nucleotide exchange factor 10-like protein	Arhgef10l
21.823	21.7756	21.8727	21.265	21.2066	21.1946	21.2593	21.4874	21.5165	20.9024	21.0224	21.2593	+	TM_Fam134bKO_CTR_Fam134bKO			2.02483	0.00803668	-0.402681		-4.68048	0.68238	0.135065	-0.16069		-1.50086	Q80U35	ARHGH_MOUSE	Rho guanine nucleotide exchange factor 17	Arhgef17
18.6523	18.7273	18.2185	17.8238	18.7406	18.724	17.8965	18.2512	17.5582	17.8175	18.4496	18.3878	+	TM_Fam134bKO_CTR_Fam134bKO			1.1617	0.0403322	-0.630707		-2.47046	0.227212	0.660101	-0.21112		-0.580621	Q8BWA8	ARHGJ_MOUSE	Rho guanine nucleotide exchange factor 19	Arhgef19
24.4923	24.4862	24.1488	24.6811	24.2679	24.317	23.119	23.2434	23.1534	22.9742	23.1143	23.2821	+	TM_Fam134bKO_CTR_Fam134bKO	+	TM_WT_CTR_WT	3.26419	0.00159546	-1.2038		-10.0832	2.92457	0.00176932	-1.29847		-8.22774	Q60875	ARHG2_MOUSE	Rho guanine nucleotide exchange factor 2	Arhgef2
20.1206	20.3962	20.3101	19.9316	19.5582	19.3365	19.9742	19.8175	19.3688	19.9098	19.8144	19.343	+	TM_Fam134bKO_CTR_Fam134bKO			1.30853	0.0288309	-0.555459		-2.79336	0.118553	0.835815	0.0802949		0.325513	Q9CWR0	ARHGP_MOUSE	Rho guanine nucleotide exchange factor 25	Arhgef25
21.2125	21.2125	20.953	20.9388	20.7715	20.9098	20.4972	20.6096	20.6714	20.654	20.7796	20.8876	+	TM_Fam134bKO_CTR_Fam134bKO			2.21882	0.00539189	-0.533291		-5.31104	0.514187	0.233092	-0.0996106		-1.17249	Q3UPH7	ARH40_MOUSE	Rho guanine nucleotide exchange factor 40	Arhgef40
17.7796	17.9373	18.1002	18.2512	18.2832	18.1002	17.1556	17.3495	17.3495	16.4054	16.5507	17.1752	+	TM_Fam134bKO_CTR_Fam134bKO	+	TM_WT_CTR_WT	2.35559	0.00438444	-0.654172		-5.79457	2.45871	0.00416438	-1.50107		-6.18255	E9Q7D5	ARHG5_MOUSE	Rho guanine nucleotide exchange factor 5	Arhgef5
19.92	20.1704	20.2302	19.729	19.3857	19.5146	19.3538	19.5526	19.7892	19.0691	18.92	18.8876	+	TM_Fam134bKO_CTR_Fam134bKO	+	TM_WT_CTR_WT	1.57824	0.0173384	-0.541662		-3.43521	2.15473	0.00648213	-0.584223		-5.09586	Q9ES28-5;Q9ES28-6;Q9ES28-8	ARHG7_MOUSE	Isoform E of Rho guanine nucleotide exchange factor 7	Arhgef7
20.1825	20.4576	20.5823	20.4576	20.9316	21.1395	21.7348	21.4221	21.0821	21.9566	20.9742	21.4067	+	TM_Fam134bKO_CTR_Fam134bKO			1.97263	0.00859813	1.00552	+	4.52097	0.79929	0.0968509	0.602933		1.72964	E9Q4N7	ARI1B_MOUSE	AT-rich interactive domain-containing protein 1B	Arid1b
18.2185	18.6382	18.2326	18.3145	18.7537	17.9937	18.6132	19.7971	18.5318	18.4696	18.8876	18.5127					0.646885	0.153285	0.617647		1.43172	0.450898	0.289342	0.269341		1.04728	Q9Z1K5	ARI1_MOUSE	E3 ubiquitin-protein ligase ARIH1	Arih1
20.265	20.417	19.7923	21.1886	20.4375	20.5638	20.5638	20.8423	20.265	19.7634	19.3145	19.8097			+	TM_WT_CTR_WT	0.726738	0.120034	0.398936		1.58741	1.76323	0.0128495	-1.10074		-3.9199	P61211	ARL1_MOUSE	ADP-ribosylation factor-like protein 1	Arl1
18.0743	17.8606	18.5088	17.9373	17.7731	17.8423	19.2741	19.1507	19.1801	17.977	17.786	17.7005	+	TM_Fam134bKO_CTR_Fam134bKO			2.25134	0.00519167	1.05372	+	5.42294	0.114233	0.842474	-0.0297667		-0.314706	Q8BGR6	ARL15_MOUSE	ADP-ribosylation factor-like protein 15	Arl15
18.4736	18.3752	18.9258	19.0074	18.9024	19.0426	19.4756	19.547	19.5676	20.1825	20.1079	19.7634	+	TM_Fam134bKO_CTR_Fam134bKO	+	TM_WT_CTR_WT	2.26272	0.00507283	0.938519		5.46254	2.79684	0.0021672	1.0338	+	7.61482	Q9D0J4	ARL2_MOUSE	ADP-ribosylation factor-like protein 2	Arl2
18.0426	18.0847	18.5049	17.5432	17.5878	17.8846	19.417	19.4835	19.64	19.7323	19.8128	19.6954	+	TM_Fam134bKO_CTR_Fam134bKO	+	TM_WT_CTR_WT	2.88956	0.00240101	1.30272	+	8.05543	4.29188	0	2.07495	+	18.4242	Q9WUL7	ARL3_MOUSE	ADP-ribosylation factor-like protein 3	Arl3
17.8965	17.7987	18.2372	17.0102	16.1536	17.0743	18.3189	16.9316	17.8965	17.6731	17.417	17.68			+	TM_WT_CTR_WT	0.238955	0.597175	-0.261807		-0.606656	1.28039	0.0305391	0.844017		2.73016	Q80ZU0	ARL5A_MOUSE	ADP-ribosylation factor-like protein 5A	Arl5a
15.9926	16.0847	16.049	16.2931	16.68	16.7073	16.6039	16.4815	17.1357	16.7073	16.786	16.7207	+	TM_Fam134bKO_CTR_Fam134bKO			1.58274	0.0171679	0.698249		3.44653	0.583521	0.184991	0.177832		1.30824	O88848;O88848-2	ARL6_MOUSE	ADP-ribosylation factor-like protein 6	Arl6
22.2185	22.239	22.4221	22.7553	22.5708	22.6843	21.5404	21.5823	21.5638	21.0292	21.1825	21.3752	+	TM_Fam134bKO_CTR_Fam134bKO	+	TM_WT_CTR_WT	3.42589	0.00171562	-0.731012		-11.0975	3.69183	0.000706468	-1.47452		-12.9792	Q8R5J9	PRAF3_MOUSE	PRA1 family protein 3	Arl6ip5
22.9116	22.8876	22.848	22.3511	22.2707	22.2125	23.1946	23.5983	23.1519	22.5731	22.5869	23.2679	+	TM_Fam134bKO_CTR_Fam134bKO	+	TM_WT_CTR_WT	1.40524	0.0236179	0.432521		3.01559	1.07247	0.0489105	0.531183		2.28166	Q8VEH3;Q9CQW2	ARL8A_MOUSE;ARL8B_MOUSE	ADP-ribosylation factor-like protein 8A	Arl8a
22.5777	22.7265	22.6051	22.2273	21.5356	21.3805	23.1901	23.5869	23.5045	22.5045	22.4273	22.5117	+	TM_Fam134bKO_CTR_Fam134bKO	+	TM_WT_CTR_WT	2.44178	0.00364131	0.790702		6.11742	1.36827	0.0257223	0.766678		2.92967	Q9CQW2	ARL8B_MOUSE	ADP-ribosylation factor-like protein 8B	Arl8b
18.83	18.4656	18.6024	18.724	19.5451	19.2627	18.9229	18.4616	17.7471	18.3962	18.2419	18.2326			+	TM_WT_CTR_WT	0.28811	0.50348	-0.255447		-0.713244	1.64158	0.0148816	-0.887031		-3.59668	Q9D7A8	ARMC1_MOUSE	Armadillo repeat-containing protein 1	Armc1
20.2877	20.4375	21.0426	20.7796	21.4221	21.391	20.5451	20.5731	20.6971	20.7553	20.2066	20.3538			+	TM_WT_CTR_WT	0.0224776	0.96415	0.0158488		0.0673169	1.33594	0.027581	-0.759003		-2.8555	Q9D0L7;Q9D0L7-2	ARM10_MOUSE	Armadillo repeat-containing protein 10	Armc10
21.4476	21.4067	21.1079	20.9951	21.2243	21.1642	20.343	20.417	20.1457	20.0691	20.3645	20.6276	+	TM_Fam134bKO_CTR_Fam134bKO	+	TM_WT_CTR_WT	2.79145	0.00268911	-1.01882		-7.58987	1.93755	0.00972026	-0.774162		-4.41603	Q8BNU0	ARMC6_MOUSE	Armadillo repeat-containing protein 6	Armc6
18.9258	18.6204	18.5011	18.8667	18.6971	18.7273	17.8175	18.2787	18.4375	18.2466	18.3624	18.5915	+	TM_Fam134bKO_CTR_Fam134bKO	+	TM_WT_CTR_WT	1.05431	0.0495386	-0.504536		-2.24385	1.47817	0.0208063	-0.363551		-3.18883	Q9DBR3	ARMC8_MOUSE	Armadillo repeat-containing protein 8	Armc8
19.8621	19.6258	19.4536	19.1332	18.4129	18.7106	18.6096	19.0399	18.5731	19.3878	19.3581	19.3211	+	TM_Fam134bKO_CTR_Fam134bKO	+	TM_WT_CTR_WT	2.04543	0.00793692	-0.90628		-4.74458	1.34466	0.0270525	0.603466		2.87543	Q9D2I5;Q9D2I5-3;Q9D2I5-4;Q9D2I5-5	ARMC9_MOUSE	LisH domain-containing protein ARMC9	Armc9
18.2232	18.1307	18.2466	19.1104	19.356	19.1482	18.1704	18.0899	18.1053	18.4893	18.1257	17.8727			+	TM_WT_CTR_WT	0.842738	0.086177	-0.0782744		-1.81544	2.23224	0.0056	-1.0423		-5.35699	Q9CX83	ARMX1_MOUSE	Armadillo repeat-containing X-linked protein 1	Armcx1
21.1519	21.2243	20.8191	20.4067	20.5915	20.5545	19.7923	20.3101	20.0156	20.1946	20.1332	20.5638	+	TM_Fam134bKO_CTR_Fam134bKO			2.20344	0.00547762	-1.02577		-5.25875	0.687381	0.132923	-0.220335		-1.51061	Q6A058	ARMX2_MOUSE	Armadillo repeat-containing X-linked protein 2	Armcx2
20.0426	20.1079	19.9316	20.4375	20.3857	20.3857	19.1704	19.3255	18.977	19.2137	18.7307	18.734	+	TM_Fam134bKO_CTR_Fam134bKO	+	TM_WT_CTR_WT	2.81167	0.00277315	-0.86972		-7.6838	3.13882	0.00155651	-1.5102		-9.35731	Q8BHS6	ARMX3_MOUSE	Armadillo repeat-containing X-linked protein 3	Armcx3
19.3794	19.5915	19.2581	19.4232	18.6697	19.2989	19.0559	19.2302	19.1231	19.1556	19.4067	19.3101	+	TM_Fam134bKO_CTR_Fam134bKO			1.1696	0.0395019	-0.273252		-2.48742	0.261212	0.593945	0.160184		0.655368	Q6PD19	ARMD3_MOUSE	Armadillo-like helical domain-containing protein 3	Armh3
21.0559	21.1581	21.8423	20.8651	21.3962	21.4775	22.2989	22.0886	22.4751	21.6409	21.7915	21.8423	+	TM_Fam134bKO_CTR_Fam134bKO	+	TM_WT_CTR_WT	1.585	0.0171657	0.935447		3.45223	1.19525	0.0370251	0.511928		2.54281	Q9WV32	ARC1B_MOUSE	Actin-related protein 2/3 complex subunit 1B	Arpc1b
20.3752	20.3538	20.8034	19.9742	20.0292	20.1079	21.343	21.0691	21.3211	20.7307	20.9171	20.5356	+	TM_Fam134bKO_CTR_Fam134bKO	+	TM_WT_CTR_WT	1.89648	0.00973494	0.733604		4.29539	2.38846	0.00441928	0.690694		5.91596	Q9CVB6	ARPC2_MOUSE	Actin-related protein 2/3 complex subunit 2	Arpc2
21.0756	21.0625	21.4626	21.0359	21.4676	21.4476	22.2155	22.1457	22.3376	21.7182	21.9171	21.7594	+	TM_Fam134bKO_CTR_Fam134bKO	+	TM_WT_CTR_WT	2.71309	0.00268744	1.03266	+	7.23544	1.45828	0.0216621	0.48117		3.1411	Q9JM76	ARPC3_MOUSE	Actin-related protein 2/3 complex subunit 3	Arpc3
22.6342	22.5708	22.7935	22.0122	22.4349	22.3101	23.3101	23.1269	23.5754	22.5869	22.9334	22.7013	+	TM_Fam134bKO_CTR_Fam134bKO	+	TM_WT_CTR_WT	1.99712	0.00854841	0.67129		4.5953	1.40758	0.0238484	0.488136		3.02107	P59999	ARPC4_MOUSE	Actin-related protein 2/3 complex subunit 4	Arpc4
20.9388	20.953	21.4118	20.4676	20.895	21.0359	22.2506	22.0691	22.2877	21.8839	22.0951	22.1642	+	TM_Fam134bKO_CTR_Fam134bKO	+	TM_WT_CTR_WT	2.53919	0.00308914	1.10125	+	6.50037	2.55176	0.0033253	1.24821	+	6.55122	Q9CPW4	ARPC5_MOUSE	Actin-related protein 2/3 complex subunit 5	Arpc5
19.6749	19.6382	20.2877	20.5638	21.3211	21.2006	20.85	20.3857	20.714	20.3321	20.4476	20.5261	+	TM_Fam134bKO_CTR_Fam134bKO	+	TM_WT_CTR_WT	1.44546	0.0220119	0.782962		3.1105	1.15475	0.0402846	-0.593255		-2.45556	Q9D898	ARP5L_MOUSE	Actin-related protein 2/3 complex subunit 5-like protein	Arpc5l
18.8331	18.8606	18.7537	17.3056	17.7987	17.68	18.4576	18.7828	18.9826	17.8545	17.3321	18.5165					0.182247	0.706226	-0.0747846		-0.478484	0.338864	0.444409	0.306276		0.819963	Q8BWG8;Q8BWG8-2	ARRB1_MOUSE	Beta-arrestin-1	Arrb1
15.2586	16.5746	16.2307	15.863	15.2363	15.4987	19.1679	19.8081	19.3386	19.7106	19.3255	19.4676	+	TM_Fam134bKO_CTR_Fam134bKO	+	TM_WT_CTR_WT	2.83629	0.00272835	3.41695	+	7.79956	4.30567	0	3.96857	+	18.5724	P50428	ARSA_MOUSE	Arylsulfatase A	Arsa
16.0532	16.0659	15.863	15.5864	16.7987	16.5462	19.2232	19.7455	19.4815	19.7939	19.6766	19.6276	+	TM_Fam134bKO_CTR_Fam134bKO	+	TM_WT_CTR_WT	4.5351	0	3.48932	+	21.2184	3.09146	0.00162534	3.38893	+	9.09603	P50429	ARSB_MOUSE	Arylsulfatase B	Arsb
18.2741	18.0585	18.0211	17.9083	19.0976	18.7764	18.1898	18.2137	18.7955	17.714	17.6453	17.4334			+	TM_WT_CTR_WT	0.590477	0.182372	0.281758		1.32181	1.28004	0.030562	-0.996555		-2.72939	P98203;P98203-2;P98203-4;P98203-5	ARVC_MOUSE	Splicing regulator ARVCF	Arvcf
19.2042	19.4616	20.0821	19.8891	19.7273	19.654	21.0821	21.1395	20.9742	20.9388	20.6006	20.6453	+	TM_Fam134bKO_CTR_Fam134bKO	+	TM_WT_CTR_WT	2.30009	0.00460072	1.48262	+	5.59421	2.80702	0.00199357	0.971381		7.66212	Q9WV54	ASAH1_MOUSE	Acid ceramidase	Asah1
18.5805	18.4375	18.1605	16.8965	16.6382	16.8113	17.9431	17.8727	18.392	17.392	18.2419	18.3056			+	TM_WT_CTR_WT	0.725698	0.120399	-0.323569		-1.58537	1.77009	0.0127519	1.19786	+	3.93866	Q9QWY8-4	ASAP1_MOUSE	Isoform 4 of Arf-GAP with SH3 domain, ANK repeat and PH domain-containing protein 1	Asap1
18.2877	18.9742	18.5165	17.7005	17.2877	17.7731	17.6937	18.4375	18.3365	18.6766	19.3452	19.692			+	TM_WT_CTR_WT	0.639723	0.156663	-0.43694		-1.41777	2.10713	0.00724439	1.6508	+	4.94049	Q5U464	ASAP3_MOUSE	Arf-GAP with SH3 domain, ANK repeat and PH domain-containing protein 3	Asap3
19.4314	19.3709	19.3233	19.1282	18.8018	18.7307	19.2018	18.5088	19.1752	18.7537	18.8606	19.5432					0.837893	0.0876299	-0.413253		-1.80585	0.236045	0.643131	0.165612		0.600227	Q9D8Z1	ASCC1_MOUSE	Activating signal cointegrator 1 complex subunit 1	Ascc1
19.9882	20.0821	19.9316	20.2764	19.0211	18.8697	20.1457	20.2302	20.0691	18.9714	19.2877	19.3581	+	TM_Fam134bKO_CTR_Fam134bKO			1.08537	0.0466161	0.147715		2.30865	0.147851	0.793374	-0.183303		-0.397267	Q91WR3;Q91WR3-3	ASCC2_MOUSE	Activating signal cointegrator 1 complex subunit 2	Ascc2
20.5731	20.4972	20.6276	20.3211	20.0559	20.1206	20.1079	20.2419	20.2185	19.816	19.9459	20.1457	+	TM_Fam134bKO_CTR_Fam134bKO			2.59345	0.00288433	-0.37653		-6.72243	0.721011	0.121085	-0.196681		-1.57622	E9PZJ8	ASCC3_MOUSE	Activating signal cointegrator 1 complex subunit 3	Ascc3
20.002	19.856	19.5011	19.9601	19.4815	19.4775	20.0426	19.7073	19.7955	20.3962	20.6714	20.85			+	TM_WT_CTR_WT	0.126842	0.807889	0.0620969		0.34608	2.06792	0.00812005	0.999483		4.8153	Q91YI0	ARLY_MOUSE	Argininosuccinate lyase	Asl
20.8423	20.8727	20.7471	20.343	20.1581	20.1457	21.4576	21.654	21.6006	21.5777	21.7056	21.7756	+	TM_Fam134bKO_CTR_Fam134bKO	+	TM_WT_CTR_WT	3.37239	0.00183478	0.750049		10.7517	4.16043	0.000356589	1.47069	+	17.0678	Q61024	ASNS_MOUSE	Asparagine synthetase [glutamine-hydrolyzing]	Asns
19.1581	19.1898	19.4252	20.6096	21.0691	21.0821	16.5597	15.7126	16.525	18.0372	17.9992	18.0479	+	TM_Fam134bKO_CTR_Fam134bKO	+	TM_WT_CTR_WT	3.30686	0.0017085	-2.99191		-10.342	4.30186	0	-2.89215		-18.5314	Q8BSY0-2	ASPH_MOUSE	Isoform 2 of Aspartyl/asparaginyl beta-hydroxylase	Asph
18.1053	18.0638	18.1457	17.185	17.8667	16.9083	18.1605	18.7207	18.7439	17.92	18.6132	18.1206	+	TM_Fam134bKO_CTR_Fam134bKO	+	TM_WT_CTR_WT	1.06827	0.0479895	0.436744		2.27291	1.2009	0.0363662	0.897974		2.55509	Q8VBT9	ASPC1_MOUSE	Tether containing UBX domain for GLUT4	Aspscr1
22.867	22.9334	22.5069	21.0493	21.6051	21.6186	22.9441	23.3101	23.181	23.0658	23.3645	23.2821			+	TM_WT_CTR_WT	1.03624	0.0517251	0.375983		2.20641	3.02325	0.00168912	1.81312	+	8.73146	P16460	ASSY_MOUSE	Argininosuccinate synthase	Ass1
22.3672	22.3592	22.6971	22.9459	23.2961	23.2199	21.8191	21.9423	21.6628	22.2006	21.7348	21.9316	+	TM_Fam134bKO_CTR_Fam134bKO	+	TM_WT_CTR_WT	2.07651	0.00743476	-0.666427		-4.84251	2.65285	0.00287805	-1.19834		-6.97302	Q9D5T0	ATAD1_MOUSE	Outer mitochondrial transmembrane helix translocase	Atad1
22.1301	22.1795	22.5915	22.8014	23.1704	23.155	21.7836	21.8152	21.6096	22.0224	21.7512	21.8346	+	TM_Fam134bKO_CTR_Fam134bKO	+	TM_WT_CTR_WT	1.61751	0.0165174	-0.564219		-3.53479	2.89929	0.00195338	-1.17284		-8.103	Q925I1	ATAD3_MOUSE	ATPase family AAA domain-containing protein 3	Atad3
20.9243	21.0821	20.9388	20.7553	20.6186	20.7796	19.8423	20.3538	20.2535	20.0821	20.4874	20.343	+	TM_Fam134bKO_CTR_Fam134bKO	+	TM_WT_CTR_WT	2.14396	0.00679518	-0.831877		-5.06037	1.48832	0.0205917	-0.413668		-3.21335	Q8K341	ATAT_MOUSE	Alpha-tubulin N-acetyltransferase 1	Atat1
17.9882	18.1104	18.4129	18.5582	19.0691	18.9142	18.3538	18.7828	17.8238	18.7406	16.8606	18.2042					0.187664	0.697141	0.149625		0.491014	0.720182	0.121335	-0.912034		-1.5746	F6VAN0	ATF6A_MOUSE	Cyclic AMP-dependent transcription factor ATF-6 alpha	Atf6
17.5657	17.1457	17.6523	16.2769	17.6168	18.0211	17.5878	17.5204	17.8846	17.9142	17.5951	17.5805					0.472609	0.268569	0.209727		1.09042	0.294904	0.526149	0.391677		0.727706	Q8C0J2;Q8C0J2-2;Q8C0J2-3;Q8C0J2-5	A16L1_MOUSE	Autophagy-related protein 16-1	Atg16l1
21.1395	21.0224	20.2764	20.002	20.0691	20.0951	19.2877	19.654	19.5897	20.5069	20.6364	20.9316	+	TM_Fam134bKO_CTR_Fam134bKO	+	TM_WT_CTR_WT	1.9475	0.00890098	-1.30229		-4.4456	2.10828	0.0072625	0.636264		4.94421	Q6P4T0	ATG2A_MOUSE	Autophagy-related protein 2 homolog A	Atg2a
21.9134	21.9352	21.2593	21.5545	21.5638	21.4676	21.0088	21.1332	21.0886	21.3752	21.5592	21.7594	+	TM_Fam134bKO_CTR_Fam134bKO			1.30455	0.0289676	-0.625741		-2.78437	0.113215	0.843819	0.0359275		0.312149	Q80XK6	ATG2B_MOUSE	Autophagy-related protein 2 homolog B	Atg2b
22.8404	22.8633	22.7161	22.6606	22.5165	22.5522	21.6409	21.953	21.6006	22.0559	22.4726	22.6736	+	TM_Fam134bKO_CTR_Fam134bKO			3.06051	0.00205732	-1.07507		-8.9289	0.397387	0.353153	-0.175735		-0.939844	Q9CPX6	ATG3_MOUSE	Ubiquitin-like-conjugating enzyme ATG3	Atg3
19.6311	19.209	18.805	18.4696	19.3034	19.163	19.2232	19.5951	19.4415	19.2512	19.8128	19.778					0.321026	0.448216	0.20492		0.782789	0.94241	0.0662368	0.635324		2.01474	Q8BGE6	ATG4B_MOUSE	Cysteine protease ATG4B	Atg4b
19.7039	19.5601	19.3624	18.8331	18.7955	18.805	19.4576	19.1382	19.6523	19.1079	19.1155	19.3688			+	TM_WT_CTR_WT	0.282861	0.513582	-0.12608		-0.702029	1.95465	0.00970184	0.38622		4.46696	Q99J83	ATG5_MOUSE	Autophagy protein 5	Atg5
17.8545	18.4616	18.1994	16.9882	17.4334	17.4656	19.1581	19.1028	19.1728	18.8846	19.1728	18.9992	+	TM_Fam134bKO_CTR_Fam134bKO	+	TM_WT_CTR_WT	2.27137	0.00502825	0.972693		5.49278	3.22079	0.00125116	1.72316	+	9.82615	Q9D906	ATG7_MOUSE	Ubiquitin-like modifier-activating enzyme ATG7	Atg7
19.4191	19.3211	19.2627	19.2741	19.4004	19.3145	19.6505	20.1079	20.0691	19.586	20.0426	20.0559	+	TM_Fam134bKO_CTR_Fam134bKO	+	TM_WT_CTR_WT	1.78006	0.0123393	0.608203		3.96604	1.62615	0.0150622	0.565151		3.55693	Q68FE2	ATG9A_MOUSE	Autophagy-related protein 9A	Atg9a
20.417	20.2066	20.3645	19.3836	19.7521	19.7618	21.9812	22.0625	22.0325	21.928	21.8802	22.0592	+	TM_Fam134bKO_CTR_Fam134bKO	+	TM_WT_CTR_WT	4.8258	0	1.69605	+	25.1098	4.16846	0.000359375	2.32327	+	17.1477	Q9CWJ9	PUR9_MOUSE	Bifunctional purine biosynthesis protein ATIC	Atic
20.8113	20.7307	21.1765	19.6417	18.724	18.6869	22.2185	22.4425	22.2764	21.4526	21.1395	20.895	+	TM_Fam134bKO_CTR_Fam134bKO	+	TM_WT_CTR_WT	3.11212	0.00188424	1.40633	+	9.20917	2.43769	0.00419063	2.14483	+	6.10176	Q8BH66;Q91YH5	ATLA1_MOUSE;ATLA3_MOUSE	Atlastin-1	Atl1
20.9742	20.9388	21.1143	21.0359	21.2066	21.2989	20.7634	20.8576	20.68	20.4874	20.3321	20.7634	+	TM_Fam134bKO_CTR_Fam134bKO	+	TM_WT_CTR_WT	1.5091	0.0195041	-0.242065		-3.26389	1.93785	0.00972562	-0.652828		-4.4169	Q6PA06	ATLA2_MOUSE	Atlastin-2	Atl2
23.0789	23.0772	23.2214	22.0156	21.9637	21.9882	23.8191	23.8288	23.6865	23.6431	23.5165	23.4923	+	TM_Fam134bKO_CTR_Fam134bKO	+	TM_WT_CTR_WT	3.22364	0.00152622	0.652279		9.84281	5.23466	0	1.56147	+	31.8045	Q91YH5	ATLA3_MOUSE	Atlastin-3	Atl3
16.4383	15.68	17.2696	18.4576	19.606	20.002	18.805	18.4815	20.4874	15.7393	14.7783	16.6662	+	TM_Fam134bKO_CTR_Fam134bKO	+	TM_WT_CTR_WT	1.64939	0.0154812	2.79533	+	3.61691	2.14738	0.00656755	-3.62729		-5.07162	Q62388	ATM_MOUSE	Serine-protein kinase ATM	Atm
19.0976	18.9854	19.5564	18.3365	17.5507	17.7471	20.7634	20.7056	20.68	20.1825	20.3962	20.2066	+	TM_Fam134bKO_CTR_Fam134bKO	+	TM_WT_CTR_WT	2.9829	0.00203034	1.50322	+	8.52217	3.20026	0.00136556	2.38366	+	9.70674	P98197	AT11A_MOUSE	Phospholipid-transporting ATPase IH	Atp11a
20.1332	20.1704	20.4874	20.0559	19.7439	19.6869	19.9742	20.1581	20.1825	19.5933	19.6168	19.8936					0.537858	0.216187	-0.158707		-1.21896	0.35433	0.417041	-0.127642		-0.851935	Q6DFW5	AT11B_MOUSE	Phospholipid-transporting ATPase IF	Atp11b
22.5117	22.3592	22.8014	23.2961	22.4375	22.3321	22.8132	22.2066	22.8764	21.6714	21.7836	21.4526			+	TM_WT_CTR_WT	0.107895	0.842123	0.0746352		0.298735	1.51798	0.0193022	-1.0527		-3.28562	Q6PIE5;Q8VDN2;Q9WV27;Q9Z1W8	AT12A_MOUSE;AT1A1_MOUSE;AT1A2_MOUSE;AT1A4_MOUSE	Sodium/potassium-transporting ATPase subunit alpha-2	Atp12a
21.4273	21.5069	21.68	21.2593	21.6096	21.5869	21.5165	21.5961	21.5356	21.2764	20.8876	20.9672			+	TM_WT_CTR_WT	0.0497082	0.927017	0.01135		0.144829	1.26387	0.0316062	-0.441534		-2.69338	Q9EPE9	AT131_MOUSE	Endoplasmic reticulum transmembrane helix translocase	Atp13a1
20.0156	19.8682	20.3211	20.2764	20.5165	20.4874	21.1079	20.9672	21.3045	20.9316	20.9316	20.8034	+	TM_Fam134bKO_CTR_Fam134bKO	+	TM_WT_CTR_WT	2.51349	0.0031691	1.05823	+	6.39741	2.22097	0.00568234	0.462078		5.31837	Q5XF89;Q5XF89-2	AT133_MOUSE	Polyamine-transporting ATPase 13A3	Atp13a3
22.8987	22.8346	22.928	23.1795	23.2361	23.2405	21.1886	21.8614	21.7553	22.0821	21.7223	22.417	+	TM_Fam134bKO_CTR_Fam134bKO	+	TM_WT_CTR_WT	2.43768	0.00370927	-1.28535		-6.10171	2.32427	0.00461176	-1.14485		-5.68079	Q6PIE5;Q8VDN2;Q9WV27	AT1A1_MOUSE;AT1A2_MOUSE;AT1A4_MOUSE	Sodium/potassium-transporting ATPase subunit alpha-2	Atp1a1
20.7389	20.8346	21.1519	22.1363	22.1734	22.1825	19.1994	19.3408	19.2018	18.417	19.1531	18.6096	+	TM_Fam134bKO_CTR_Fam134bKO	+	TM_WT_CTR_WT	3.62291	0.000587896	-1.66113		-12.4641	4.00224	0.000637288	-3.4375		-15.5644	Q6PIE5	AT1A2_MOUSE	Sodium/potassium-transporting ATPase subunit alpha-2	Atp1a2
19.7123	19.7455	20.4273	20.3101	19.9882	19.9459	19.9459	19.816	19.4087	20.1206	19.9882	19.6852					0.34832	0.405827	-0.238148		-0.839538	0.362586	0.40345	-0.150077		-0.868911	Q9WV27	AT1A4_MOUSE	Sodium/potassium-transporting ATPase subunit alpha-4	Atp1a4
19.6488	19.4456	19.8484	20.9024	21.0088	21.0886	18.7764	19.0925	19.002	17.6593	17.9488	18.2137	+	TM_Fam134bKO_CTR_Fam134bKO	+	TM_WT_CTR_WT	2.00478	0.00843517	-0.690655		-4.61872	4.26217	0.000405286	-3.05936		-18.1086	P14094	AT1B1_MOUSE	Sodium/potassium-transporting ATPase subunit beta-1	Atp1b1
22.3484	22.5093	22.8895	22.2036	22.4996	22.4651	22.3936	22.3778	22.6649	22.4996	22.2419	22.391					0.217318	0.641159	-0.103607		-0.558493	0.0337098	0.953635	-0.0119381		-0.0997848	P97370	AT1B3_MOUSE	Sodium/potassium-transporting ATPase subunit beta-3	Atp1b3
22.9171	23.1253	23.7895	24.7645	24.3239	24.3645	22.0122	21.6843	21.654	22.4825	22.0258	21.654	+	TM_Fam134bKO_CTR_Fam134bKO	+	TM_WT_CTR_WT	2.18752	0.00575989	-1.49379		-5.20508	3.02661	0.00169792	-2.43019		-8.74908	O55143;O55143-2;Q64518;Q64518-1;Q64518-3;Q8R429	AT2A1_MOUSE;AT2A2_MOUSE;AT2A3_MOUSE	Sarcoplasmic/endoplasmic reticulum calcium ATPase 2	Atp2a1
19.9229	19.9882	20.1704	19.8727	20.3211	20.2302	20.4476	20.4775	20.343	19.6186	19.8742	19.8207	+	TM_Fam134bKO_CTR_Fam134bKO	+	TM_WT_CTR_WT	2.02445	0.00803207	0.395575		4.67932	1.10563	0.0451468	-0.370193		-2.35124	O55143	AT2A2_MOUSE	Sarcoplasmic/endoplasmic reticulum calcium ATPase 2	Atp2a2
20.9601	21.6929	22.3211	22.9406	23.2535	23.3778	19.3167	19.6766	19.4025	19.4334	16.8965	18.9601	+	TM_Fam134bKO_CTR_Fam134bKO	+	TM_WT_CTR_WT	2.23743	0.00525308	-2.19277		-5.37484	2.41858	0.00435737	-4.76061		-6.02905	Q64518;Q64518-1;Q64518-3	AT2A3_MOUSE	Sarcoplasmic/endoplasmic reticulum calcium ATPase 3	Atp2a3
22.4324	22.4273	22.7816	22.538	22.5685	22.6431	22.6606	22.714	22.9261	22.8538	22.7756	22.7975			+	TM_WT_CTR_WT	0.703422	0.128905	0.219833		1.54189	2.35641	0.00450188	0.225749		5.79757	G5E829	AT2B1_MOUSE	Plasma membrane calcium-transporting ATPase 1	Atp2b1
22.848	22.7935	23.2096	21.8191	22.0258	22.0088	22.7735	22.9513	23.2243	22.8633	22.7856	23.1395			+	TM_WT_CTR_WT	0.0612932	0.911709	0.0326805		0.17664	2.82629	0.00202614	0.978189		7.75237	Q6Q477	AT2B4_MOUSE	Plasma membrane calcium-transporting ATPase 4	Atp2b4
19.0399	19.0292	19.0238	19.0847	19.3452	19.3408	19.9742	20.1079	20.3645	20.2877	20.1581	20.2185	+	TM_Fam134bKO_CTR_Fam134bKO	+	TM_WT_CTR_WT	3.20827	0.00148854	1.11792	+	9.75313	3.29552	0.00134437	0.964509		10.2726	Q80XR2	AT2C1_MOUSE	Calcium-transporting ATPase type 2C member 1	Atp2c1
22.2707	22.2006	22.3538	22.1111	22.6649	22.7492	21.3752	22.0526	21.6453	20.5069	21.3857	21.8839	+	TM_Fam134bKO_CTR_Fam134bKO	+	TM_WT_CTR_WT	1.3528	0.025836	-0.584029		-2.89408	1.30241	0.0292231	-1.24956		-2.77955	Q64436	ATP4A_MOUSE	Potassium-transporting ATPase alpha chain 1	Atp4a
26.3494	26.4218	26.7389	27.0296	27.391	27.7389	26.4282	26.3256	26.3204	26.5898	26.3745	26.976			+	TM_WT_CTR_WT	0.510701	0.236429	-0.145297		-1.16563	1.2848	0.0300427	-0.739756		-2.74002	D6RJ16	D6RJ16_MOUSE	ATP synthase, H+ transporting, mitochondrial F1 complex, alpha subunit 1	Atp5a1
21.9672	22.1238	22.5117	22.5522	21.7348	21.8614	22.6029	22.1079	22.3156	22.2096	21.7594	21.8651					0.260094	0.554214	0.141234		0.652939	0.133973	0.814668	-0.104743		-0.363598	Q03265	ATPA_MOUSE	ATP synthase subunit alpha, mitochondrial	Atp5f1a
27.7645	27.8142	28.2262	28.5315	28.7421	28.8415	28.2714	28.3324	28.1015	28.003	27.4629	27.8142			+	TM_WT_CTR_WT	0.862651	0.0814446	0.300168		1.85496	2.17742	0.00606579	-0.944963		-5.17124	P56480	ATPB_MOUSE	ATP synthase subunit beta, mitochondrial	Atp5f1b
25.2499	25.3031	25.848	26.0105	26.7645	26.7895	25.6458	25.8385	25.7363	25.7568	25.4234	25.6012			+	TM_WT_CTR_WT	0.616395	0.168074	0.273187		1.37233	1.56274	0.017679	-0.927699		-3.39637	Q9D3D9	ATPD_MOUSE	ATP synthase subunit delta, mitochondrial	Atp5f1d
23.5983	23.654	23.8093	23.654	24.2021	24.3307	22.8746	23.0723	23.0426	23.5285	22.9459	23.5638	+	TM_Fam134bKO_CTR_Fam134bKO	+	TM_WT_CTR_WT	2.84326	0.00262515	-0.690724		-7.83266	1.16764	0.0395543	-0.716202		-2.48322	P56382	ATP5E_MOUSE	ATP synthase subunit epsilon, mitochondrial	Atp5f1e
21.2419	21.1519	21.7512	22.4947	22.8307	22.6865	21.9601	21.9985	21.6453	22.3645	21.953	22.0426			+	TM_WT_CTR_WT	1.05006	0.0500559	0.486292		2.23502	1.59463	0.0161946	-0.550583		-3.47656	O35143	ATIF1_MOUSE	ATPase inhibitor, mitochondrial	Atp5if1
18.1704	17.8965	18.3667	18.4334	18.8113	18.9882	18.7373	17.9142	18.3752	19.0129	18.9316	19.113					0.291431	0.498668	0.197687		0.720321	0.733106	0.117088	0.274884		1.59985	P56383;P56384;Q9CR84	AT5G1_MOUSE;AT5G2_MOUSE;AT5G3_MOUSE	ATP synthase F(0) complex subunit C2, mitochondrial	Atp5mc1
24.9539	24.7995	25.1565	25.5812	25.9203	25.8764	24.4362	24.8623	24.5754	24.7024	24.6595	24.7234			+	TM_WT_CTR_WT	0.996343	0.0570102	-0.345338		-2.12436	3.27547	0.00132897	-1.09753		-10.151	Q06185	ATP5I_MOUSE	ATP synthase subunit e, mitochondrial	Atp5me
27.3494	27.4394	27.9705	27.7833	27.9705	27.9869	27.509	27.7833	27.6458	27.5536	27.1015	27.189			+	TM_WT_CTR_WT	0.10241	0.850285	0.0596193		0.284802	1.8388	0.0110548	-0.632195		-4.12997	P56135	ATPK_MOUSE	ATP synthase subunit f, mitochondrial	Atp5mf
25.7363	25.6486	26.1852	25.9338	26.6458	26.6865	25.824	26.0629	25.8044	26.0505	25.4425	25.7312			+	TM_WT_CTR_WT	0.0764787	0.89014	0.0403945		0.217401	1.06294	0.0495458	-0.680626		-2.2618	Q9CPQ8	ATP5L_MOUSE	ATP synthase subunit g, mitochondrial	Atp5mg
20.9024	20.6714	21.5261	21.2707	21.1269	21.632	21.0951	22.0054	20.9171	21.3266	20.1825	20.8727					0.292881	0.495802	0.305856		0.723406	0.684478	0.134187	-0.549265		-1.50495	Q78IK2	ATPMK_MOUSE	ATP synthase membrane subunit K, mitochondrial	Atp5mk
20.7471	20.5638	21.2707	20.0156	20.2419	20.5261	21.1642	22.417	21.3156	21.4626	21.502	21.4476			+	TM_WT_CTR_WT	0.795693	0.0978044	0.771718		1.72256	2.90707	0.00196483	1.20953	+	8.14118	P56379	ATP68_MOUSE	ATP synthase subunit ATP5MPL, mitochondrial	Atp5mpl
23.7796	23.7492	23.867	24.2679	24.3101	24.1946	23.1174	23.2679	23.1158	23.4923	22.9189	23.0292	+	TM_Fam134bKO_CTR_Fam134bKO	+	TM_WT_CTR_WT	3.29358	0.00166469	-0.63155		-10.2607	2.46573	0.00408752	-1.11073		-6.20974	Q9CQQ7	AT5F1_MOUSE	ATP synthase F(0) complex subunit B1, mitochondrial	Atp5pb
24.417	24.4676	24.9271	25.1135	25.3679	25.3444	24.7129	24.8576	24.604	24.6375	24.2607	24.3712			+	TM_WT_CTR_WT	0.272184	0.532376	0.120941		0.679099	2.45439	0.00414767	-0.852084		-6.16588	Q9DCX2	ATP5H_MOUSE	ATP synthase subunit d, mitochondrial	Atp5pd
22.5309	22.4676	23.0592	23.1348	23.5045	23.5285	22.4996	22.4247	22.1976	22.6714	22.2332	22.3988			+	TM_WT_CTR_WT	0.68043	0.138166	-0.311933		-1.49706	2.21299	0.00568577	-0.95477		-5.29116	P97450	ATP5J_MOUSE	ATP synthase-coupling factor 6, mitochondrial	Atp5pf
25.3612	25.317	25.7645	25.8694	26.2625	26.391	25.4425	25.2353	25.239	25.6486	25.0732	25.3444			+	TM_WT_CTR_WT	0.48222	0.258973	-0.175255		-1.10945	1.6363	0.0149116	-0.818932		-3.58304	Q9DB20	ATPO_MOUSE	ATP synthase subunit O, mitochondrial	Atp5po
19.9024	19.8861	20.265	19.7796	19.7955	19.856	21.2707	21.2877	21.3857	21.2989	21.3156	21.2933	+	TM_Fam134bKO_CTR_Fam134bKO	+	TM_WT_CTR_WT	3.26243	0.00158647	1.29687	+	10.0726	6.37997	0	1.49226	+	61.5657	Q9R1Q9	VAS1_MOUSE	V-type proton ATPase subunit S1	Atp6ap1
19.2989	19.0612	18.8269	19.0769	18.9142	18.8995	19.9243	19.816	19.8191	19.9882	19.7123	19.692	+	TM_Fam134bKO_CTR_Fam134bKO	+	TM_WT_CTR_WT	2.30576	0.00456105	0.790803		5.61444	2.77246	0.00230103	0.833969		7.50263	Q9CYN9	RENR_MOUSE	Renin receptor	Atp6ap2
22.0886	22.0088	22.2764	21.8689	21.7594	21.5498	23.6971	24.002	23.6757	23.3511	23.1704	23.2066	+	TM_Fam134bKO_CTR_Fam134bKO	+	TM_WT_CTR_WT	3.6468	0.00060177	1.66699	+	12.6404	3.81543	0.000537143	1.51664	+	13.9545	Q9Z1G4-2;Q9Z1G4-3	VPP1_MOUSE	Isoform A1-I of V-type proton ATPase 116 kDa subunit a 1	Atp6v0a1
18.3709	18.7923	18.9459	19.7005	19.1994	19.197	19.8921	20.4067	20.1704	19.3815	19.0847	18.68	+	TM_Fam134bKO_CTR_Fam134bKO			2.51268	0.00325901	1.4533	+	6.39416	0.529796	0.222531	-0.316875		-1.20314	P15920	VPP2_MOUSE	V-type proton ATPase 116 kDa subunit a 2	Atp6v0a2
20.3321	20.3321	20.6364	20.3211	19.9601	20.0156	21.6186	21.8987	21.7471	21.3211	20.7955	21.2419	+	TM_Fam134bKO_CTR_Fam134bKO	+	TM_WT_CTR_WT	3.28037	0.0016325	1.32129	+	10.1806	2.16918	0.00609673	1.02055	+	5.14375	P63082	VATL_MOUSE	V-type proton ATPase 16 kDa proteolipid subunit c	Atp6v0c
23.3101	23.3778	23.48	23.0902	22.9847	22.953	24.7286	25.1135	24.7645	24.7895	24.5522	24.632	+	TM_Fam134bKO_CTR_Fam134bKO	+	TM_WT_CTR_WT	3.43871	0.00176499	1.47953	+	11.1818	4.4603	0	1.64858	+	20.3174	P51863	VA0D1_MOUSE	V-type proton ATPase subunit d 1	Atp6v0d1
22.1734	22.2185	22.5285	21.3484	21.6186	21.5823	24.5926	24.7129	24.6153	23.9043	24.1174	23.9672	+	TM_Fam134bKO_CTR_Fam134bKO	+	TM_WT_CTR_WT	4.42012	0	2.33349	+	19.849	4.70878	0	2.47984	+	23.4652	P50516	VATA_MOUSE	V-type proton ATPase catalytic subunit A	Atp6v1a
21.8651	21.9388	22.1704	21.5869	21.5915	21.632	24.0359	24.0691	24.002	23.3778	23.5285	23.6431	+	TM_Fam134bKO_CTR_Fam134bKO	+	TM_WT_CTR_WT	4.57799	0	2.04423	+	21.7526	4.78227	0	1.91299	+	24.4851	P62814	VATB2_MOUSE	V-type proton ATPase subunit B, brain isoform	Atp6v1b2
20.0951	19.9459	19.9882	19.6488	19.7123	19.6186	20.9171	21.0292	20.9812	20.8191	20.9742	21.0756	+	TM_Fam134bKO_CTR_Fam134bKO	+	TM_WT_CTR_WT	4.20995	0.000639053	0.966101		17.5669	4.08139	0.00033213	1.2964	+	16.2998	Q9Z1G3	VATC1_MOUSE	V-type proton ATPase subunit C 1	Atp6v1c1
19.8651	19.8545	19.6731	19.8003	19.3255	19.5165	20.6886	21.0886	20.895	20.4676	20.4775	20.7307	+	TM_Fam134bKO_CTR_Fam134bKO	+	TM_WT_CTR_WT	2.94504	0.00210106	1.09314	+	8.32998	2.46839	0.00410081	1.01116	+	6.22005	P57746	VATD_MOUSE	V-type proton ATPase subunit D	Atp6v1d
20.5069	20.6364	20.7056	20.0951	20.343	20.2764	23.2961	23.1961	23.2185	22.7756	22.8054	22.7013	+	TM_Fam134bKO_CTR_Fam134bKO	+	TM_WT_CTR_WT	5.6283	0	2.6206	+	39.9172	5.21376	0	2.5226	+	31.4229	P50518	VATE1_MOUSE	V-type proton ATPase subunit E 1	Atp6v1e1
19.3321	19.3941	19.3079	19.2741	19.1332	19.3836	21.714	21.68	21.5777	21.2185	21.1457	21.3156	+	TM_Fam134bKO_CTR_Fam134bKO	+	TM_WT_CTR_WT	5.94224	0	2.31254	+	47.839	4.62887	0	1.96293	+	22.4037	Q9D1K2	VATF_MOUSE	V-type proton ATPase subunit F	Atp6v1f
21.3045	21.3266	21.0493	20.8346	20.2989	20.3645	21.6671	21.8538	21.6051	21.1886	21.3592	21.3321	+	TM_Fam134bKO_CTR_Fam134bKO	+	TM_WT_CTR_WT	1.8446	0.0104081	0.481855		4.1464	1.96252	0.00956814	0.793929		4.49054	Q8BVE3	VATH_MOUSE	V-type proton ATPase subunit H	Atp6v1h
20.0559	20.0292	20.3857	20.1825	20.0821	20.002	21.7512	21.7756	21.7634	21.1519	21.1765	21.2477	+	TM_Fam134bKO_CTR_Fam134bKO	+	TM_WT_CTR_WT	3.81908	0.000720848	1.60647	+	13.9843	4.29933	0	1.10315	+	18.5041	Q64430	ATP7A_MOUSE	Copper-transporting ATPase 1	Atp7a
18.9545	18.7106	19.0399	18.9287	19.0346	18.8697	19.7569	20.002	19.9459	19.3794	19.5805	19.5676	+	TM_Fam134bKO_CTR_Fam134bKO	+	TM_WT_CTR_WT	2.89935	0.00229374	0.999938		8.10327	2.65443	0.00288075	0.56485		6.97979	P98195;P98195-2	ATP9B_MOUSE	Probable phospholipid-transporting ATPase IIB	Atp9b
20.0426	19.8742	20.4067	20.3645	20.5731	20.654	19.8576	19.7307	19.8144	20.0691	20.3962	20.3857					0.885579	0.0769479	-0.306933		-1.90064	0.83133	0.0889558	-0.246874		-1.79286	Q811I0	ATPF1_MOUSE	ATP synthase mitochondrial F1 complex assembly factor 1	Atpaf1
18.4087	18.3709	19.0638	19.6276	20.1581	20.1206	18.9488	19.2326	18.9826	19.4334	19.0585	19.1777			+	TM_WT_CTR_WT	0.844149	0.0859668	0.440157		1.81824	1.66675	0.0144085	-0.745545		-3.66211	Q91YY4	ATPF2_MOUSE	ATP synthase mitochondrial F1 complex assembly factor 2	Atpaf2
19.0559	19.0372	19.586	20.1825	20.4874	20.3101	18.5768	19.0426	18.5731	18.786	17.9142	18.5356			+	TM_WT_CTR_WT	0.975486	0.0603395	-0.495541		-2.0818	2.65743	0.00277474	-1.91475		-6.99268	Q9D1Z3	ACKMT_MOUSE	ATP synthase subunit C lysine N-methyltransferase	Atpsckmt
16.9992	16.5849	17.185	15.9613	16.7731	15.6855	16.8606	16.4431	14.9476	18.5394	17.5951	18.4616			+	TM_WT_CTR_WT	0.621424	0.166037	-0.839229		-1.38213	2.00683	0.00896647	2.05876	+	4.625	Q6PGD0	ARAID_MOUSE	All-trans retinoic acid-induced differentiation factor	Atraid
17.734	17.3321	17.8361	16.0102	18.0479	17.2419	20.1581	20.1206	20.265	19.4736	19.5451	19.7471	+	TM_Fam134bKO_CTR_Fam134bKO	+	TM_WT_CTR_WT	4.04301	0.000962264	2.54715	+	15.9391	1.84957	0.0109271	2.4886	+	4.16051	Q9WU60	ATRN_MOUSE	Attractin	Atrn
16.0743	15.7731	16.5372	15.3408	14.7576	15.2512	17.3321	16.5204	17.3752	18.8081	17.9937	18.4933	+	TM_Fam134bKO_CTR_Fam134bKO	+	TM_WT_CTR_WT	1.25002	0.0329138	0.947683		2.6627	3.4272	0.000948767	3.31516	+	11.106	Q61687	ATRX_MOUSE	Transcriptional regulator ATRX	Atrx
23.6865	23.7077	23.2448	23.2535	22.7594	22.7895	22.019	22.4701	22.3045	22.5498	22.7013	22.8171	+	TM_Fam134bKO_CTR_Fam134bKO			2.51398	0.00317455	-1.28176		-6.39936	0.619009	0.164409	-0.244715		-1.37743	P28658	ATX10_MOUSE	Ataxin-10	Atxn10
20.4676	20.3538	20.654	20.3321	20.2066	20.2764	19.85	20.2877	20.2185	19.2764	19.6954	19.6293	+	TM_Fam134bKO_CTR_Fam134bKO	+	TM_WT_CTR_WT	1.08548	0.0466315	-0.373113		-2.30887	2.2634	0.00559382	-0.737977		-5.46492	O70305;O70305-2	ATX2_MOUSE	Ataxin-2	Atxn2
21.9171	21.9207	22.0854	21.7223	21.6929	21.7915	21.5404	21.7876	21.953	21.4526	21.8727	22.0292					0.743446	0.113965	-0.214055		-1.62007	0.10133	0.861492	0.0492465		0.282047	Q7TQH0-2	ATX2L_MOUSE	Isoform 2 of Ataxin-2-like protein	Atxn2l
19.898	19.8965	19.3277	19.1457	18.9083	18.7955	18.7764	19.0976	19.1752	17.9545	19.0453	19.7618	+	TM_Fam134bKO_CTR_Fam134bKO			1.42471	0.0230635	-0.691005		-3.06134	0.0181943	0.973719	-0.0293121		-0.0547387	Q3UD01	A7L3B_MOUSE	Ataxin-7-like protein 3B	Atxn7l3b
19.0074	18.547	20.4775	19.7812	20.6364	20.5261	20.9171	20.9601	20.6186	20.8876	20.8191	20.654	+	TM_Fam134bKO_CTR_Fam134bKO			1.18173	0.0384053	1.48796		2.51356	0.785614	0.10069	0.472342		1.70275	Q9JLZ3	AUHM_MOUSE	Methylglutaconyl-CoA hydratase, mitochondrial	Auh
20.9459	20.9742	21.2707	20.8191	21.0292	21.0691	20.7056	20.8269	20.6006	20.8802	20.3211	20.7553	+	TM_Fam134bKO_CTR_Fam134bKO			1.34361	0.0262605	-0.352604		-2.87301	0.793788	0.0984388	-0.320241		-1.71882	P70295	AUP1_MOUSE	Lipid droplet-regulating VLDL assembly factor AUP1	Aup1
19.29	19.3034	18.9937	18.2232	17.9714	17.9601	19.3645	19.0873	18.9258	18.4415	19.4435	19.2558			+	TM_WT_CTR_WT	0.160632	0.746124	-0.069809		-0.427796	1.44838	0.0221071	0.995382		3.11746	Q80U56	AVL9_MOUSE	Late secretory pathway protein AVL9 homolog	Avl9
16.1033	16.2732	15.9316	18.1994	19.209	18.3709	16.7987	16.3074	16.9882	19.002	17.6523	18.3012	+	TM_Fam134bKO_CTR_Fam134bKO			1.23959	0.0337609	0.59539		2.63971	0.213623	0.685165	-0.274623		-0.550183	O35625;O35625-2	AXIN1_MOUSE	Axin-1	Axin1
20.002	20.0292	20.1946	19.3752	19.4933	19.7207	22.6209	22.4425	22.7634	22.5498	22.7286	22.8633	+	TM_Fam134bKO_CTR_Fam134bKO	+	TM_WT_CTR_WT	4.66674	0	2.5337	+	22.9006	4.70379	0	3.18418	+	23.3975	Q00993	UFO_MOUSE	Tyrosine-protein kinase receptor UFO	Axl
20.6971	20.5261	21.1015	20.4067	20.5915	20.265	22.2332	22.502	22.3857	22.8132	22.6584	23.0122	+	TM_Fam134bKO_CTR_Fam134bKO	+	TM_WT_CTR_WT	2.98362	0.00203596	1.59874	+	8.52585	4.18073	0.000368	2.40691	+	17.2706	P01887	B2MG_MOUSE	Beta-2-microglobulin	B2m
18.9402	19.9142	19.0265	19.9601	19.8238	20.5356	19.4874	19.5878	19.4025	19.9742	19.7406	18.265					0.249547	0.575072	0.198962		0.629936	0.604805	0.171696	-0.779922		-1.34975	Q91Z92	B3GT6_MOUSE	Beta-1,3-galactosyltransferase 6	B3galt6
18.9402	18.5805	19.3277	19.856	19.7173	19.7699	19.9882	19.9742	19.9882	19.5731	19.2945	19.5582	+	TM_Fam134bKO_CTR_Fam134bKO	+	TM_WT_CTR_WT	2.06036	0.00750682	1.03403	+	4.79145	1.43477	0.02261	-0.305826		-3.08512	P58158	B3GA3_MOUSE	Galactosylgalactosylxylosylprotein 3-beta-glucuronosyltransferase 3	B3gat3
17.7923	17.6731	17.3836	16.4972	17.0319	16.8238	18.4334	18.7537	18.8727	16.9658	17.4576	17.3836	+	TM_Fam134bKO_CTR_Fam134bKO			2.40798	0.00406299	1.07021	+	5.98905	1.04303	0.0519853	0.484751		2.22045	Q09200	B4GN1_MOUSE	Beta-1,4 N-acetylgalactosaminyltransferase 1	B4galnt1
19.5165	19.3645	19.5318	19.4795	18.547	18.6697	20.8802	20.5451	21.0292	20.3645	20.2185	20.1825	+	TM_Fam134bKO_CTR_Fam134bKO	+	TM_WT_CTR_WT	3.03967	0.0020118	1.34718	+	8.81796	1.98389	0.00924929	1.35644	+	4.55502	P15535;P15535-2	B4GT1_MOUSE	Beta-1,4-galactosyltransferase 1	B4galt1
16.8238	17.392	16.9658	17.3752	17.3836	17.2696	18.4004	18.7634	19.1104	15.9499	16.6937	18.6096	+	TM_Fam134bKO_CTR_Fam134bKO			2.50482	0.00334242	1.69757	+	6.36298	0.118657	0.835789	-0.258372		-0.325771	Q8R087	B4GT7_MOUSE	Beta-1,4-galactosyltransferase 7	B4galt7
19.0265	19.1155	19.4108	18.7987	18.9658	19.1307	19.4476	19.3602	19.6593	19.7923	19.6645	19.9301			+	TM_WT_CTR_WT	0.976938	0.0602382	0.304764		2.08476	2.60396	0.00322162	0.830599		6.76619	Q8BWP8;Q8BWP8-2	B4GA1_MOUSE	Beta-1,4-glucuronyltransferase 1	B4gat1
18.0265	18.3752	18.4252	18.4129	17.4656	17.5582	18.1257	17.9373	19.4756	17.977	18.0047	18.4211					0.18035	0.709694	0.237224		0.474082	0.409468	0.338151	0.32203		0.964257	Q3UI43	BABA1_MOUSE	BRISC and BRCA1-A complex member 1	Babam1
19.92	20.0426	19.6954	19.1946	19.0265	19.0426	19.6488	19.805	19.5451	19.654	19.9142	19.8832			+	TM_WT_CTR_WT	0.801911	0.0959102	-0.219706		-1.73481	2.75952	0.00228221	0.729219		7.44366	Q8K3W0	BABA2_MOUSE	BRISC and BRCA1-A complex member 2	Babam2
21.2302	21.2419	21.3156	21.343	21.3156	21.2989	20.8576	21.1206	20.895	21.2066	21.1519	21.2125	+	TM_Fam134bKO_CTR_Fam134bKO	+	TM_WT_CTR_WT	1.61519	0.0166313	-0.304847		-3.52885	2.29031	0.00517122	-0.128851		-5.55951	Q91YN9	BAG2_MOUSE	BAG family molecular chaperone regulator 2	Bag2
20.343	20.2302	20.4576	21.0426	20.5915	20.7223	21.9742	21.7756	21.8576	21.4273	21.7553	21.4425	+	TM_Fam134bKO_CTR_Fam134bKO	+	TM_WT_CTR_WT	4.19966	0.000613636	1.52549	+	17.462	1.93611	0.00970957	0.756225		4.41175	Q9JLV1	BAG3_MOUSE	BAG family molecular chaperone regulator 3	Bag3
23.6757	23.6971	23.0493	23.119	22.8764	22.9316	22.1206	22.4476	22.2096	22.1886	22.4651	22.632	+	TM_Fam134bKO_CTR_Fam134bKO	+	TM_WT_CTR_WT	2.18463	0.00580408	-1.21479		-5.19536	1.67332	0.0143952	-0.547099		-3.67932	Q9Z1R2	BAG6_MOUSE	Large proline-rich protein BAG6	Bag6
21.4015	21.4825	21.3645	20.5069	20.1946	20.343	20.5731	20.895	20.5915	21.3266	21.5777	21.5451	+	TM_Fam134bKO_CTR_Fam134bKO	+	TM_WT_CTR_WT	2.57115	0.00319343	-0.729601		-6.63039	3.15989	0.00144767	1.135	+	9.47581	Q8BKX1	BAIP2_MOUSE	Brain-specific angiogenesis inhibitor 1-associated protein 2	Baiap2
21.5545	21.5731	21.417	22.6051	22.2125	22.1734	18.4696	18.7796	17.805	19.0691	19.2718	19.3899	+	TM_Fam134bKO_CTR_Fam134bKO	+	TM_WT_CTR_WT	3.3872	0.00162832	-3.16348		-10.8463	4.30072	0	-3.08673		-18.519	Q9DBJ3	BI2L1_MOUSE	Brain-specific angiogenesis inhibitor 1-associated protein 2-like protein 1	Baiap2l1
20.5731	20.5638	20.8423	20.5261	21.2361	21.1206	19.5768	20.0951	20.0559	20.714	19.9156	20.3645	+	TM_Fam134bKO_CTR_Fam134bKO			1.77428	0.0125232	-0.750493		-3.95014	0.921934	0.0698705	-0.62956		-1.97348	O08734	BAK_MOUSE	Bcl-2 homologous antagonist/killer	Bak1
18.0479	17.5731	18.0265	18.1206	17.5049	17.3495	20.6364	20.9098	21.0625	22.0088	21.1642	21.7876	+	TM_Fam134bKO_CTR_Fam134bKO	+	TM_WT_CTR_WT	3.94232	0.000857143	2.98706	+	15.0294	3.49557	0.000824242	3.99519	+	11.5636	O54962	BAF_MOUSE	Barrier-to-autointegration factor	Banf1
22.4324	22.4651	22.821	22.3857	22.3592	22.4015	22.6431	22.8346	22.6276	22.2273	22.1143	22.7013					0.384255	0.360758	0.128895		0.91319	0.0667308	0.909163	-0.0344938		-0.191354	Q91XV3	BASP1_MOUSE	Brain acid soluble protein 1	Basp1
23.9672	23.976	23.8191	23.7077	23.5285	23.5285	23.0342	23.4425	23.2961	22.8404	23.3376	23.3376	+	TM_Fam134bKO_CTR_Fam134bKO	+	TM_WT_CTR_WT	2.1584	0.00647301	-0.663117		-5.10798	1.11155	0.0445126	-0.416392		-2.36373	Q07813	BAX_MOUSE	Apoptosis regulator BAX	Bax
22.1269	21.9024	21.6971	21.9916	22.0526	22.2096	22.2361	21.9243	22.7533	23.5404	22.7389	23.1931			+	TM_WT_CTR_WT	0.659551	0.14773	0.395751		1.45639	1.94986	0.00974473	1.07288	+	4.45265	Q9Z277	BAZ1B_MOUSE	Tyrosine-protein kinase BAZ1B	Baz1b
14.7936	14.7885	16.624	14.3512	13.4252	14.6495	16.4909	15.8846	15.3233	16.3667	16.8606	15.5567			+	TM_WT_CTR_WT	0.288028	0.503519	0.497595		0.713068	1.7935	0.0122324	2.11937	+	4.00314	Q9CWF6	BBS2_MOUSE	Bardet-Biedl syndrome 2 protein homolog	Bbs2
17.5049	17.7406	18.1206	18.2696	17.8113	17.6523	18.528	18.2741	17.8484	17.5878	17.5731	17.6662					0.733951	0.11776	0.428153		1.6015	0.73953	0.114898	-0.301984		-1.61241	Q61334	BAP29_MOUSE	B-cell receptor-associated protein 29	Bcap29
22.0983	22.1426	22.3239	21.9985	21.9672	21.9882	22.3857	22.3725	22.4324	22.3592	22.3129	22.3484	+	TM_Fam134bKO_CTR_Fam134bKO	+	TM_WT_CTR_WT	1.36563	0.0253015	0.208628		2.92358	4.53502	0	0.355525		21.2174	Q61335	BAP31_MOUSE	B-cell receptor-associated protein 31	Bcap31
21.4874	21.4221	21.3538	20.8802	20.7223	20.7471	20.6886	20.7223	20.5638	20.4972	20.8034	20.6714	+	TM_Fam134bKO_CTR_Fam134bKO			3.60826	0.000576271	-0.762852		-12.3572	0.549847	0.208275	-0.125887		-1.24244	Q61140;Q61140-2	BCAR1_MOUSE	Breast cancer anti-estrogen resistance protein 1	Bcar1
19.8697	19.9742	19.8742	19.2764	18.9714	19.0664	19.1028	18.9459	18.8636	18.7764	19.0847	18.9287	+	TM_Fam134bKO_CTR_Fam134bKO			3.55696	0.00108511	-0.935242		-11.9897	0.620487	0.163782	-0.174831		-1.38031	Q9QZK2	BCAR3_MOUSE	Breast cancer anti-estrogen resistance protein 3 homolog	Bcar3
20.3752	20.343	20.2302	19.5657	19.8408	19.895	19.1994	19.2466	19.2945	19.0211	19.3752	19.5768	+	TM_Fam134bKO_CTR_Fam134bKO	+	TM_WT_CTR_WT	4.48742	0	-1.06933		-20.6396	1.08558	0.0471013	-0.442818		-2.30909	Q8CCN5	BCAS3_MOUSE	BCAS3 microtubule associated cell migration factor	Bcas3
21.3045	21.265	21.9566	22.1047	22.8576	22.8327	22.9098	22.8858	22.5892	22.5333	22.0625	22.3805	+	TM_Fam134bKO_CTR_Fam134bKO			2.18946	0.00578278	1.28621	+	5.21159	0.409191	0.338596	-0.272902		-0.963697	O35855	BCAT2_MOUSE	Branched-chain-amino-acid aminotransferase, mitochondrial	Bcat2
18.1994	17.8727	18.8846	18.9402	19.3211	19.4025	18.6523	17.2419	18.547	19.1282	18.8576	18.6697					0.114982	0.830319	-0.171849		-0.316582	0.796466	0.097566	-0.336133		-1.72408	P50136	ODBA_MOUSE	2-oxoisovalerate dehydrogenase subunit alpha, mitochondrial	Bckdha
18.7923	18.6311	19.2066	18.9083	19.9882	20.1457	19.4636	19.0184	18.9112	19.8331	19.6006	19.5261					0.455531	0.283158	0.254396		1.0565	0.022947	0.966679	-0.0274556		-0.0686886	O55028	BCKD_MOUSE	[3-methyl-2-oxobutanoate dehydrogenase [lipoamide]] kinase, mitochondrial	Bckdk
19.2855	19.3101	19.0559	20.2989	19.8003	19.7812	19.5897	19.5731	19.0899	19.29	20.0426	19.3079					0.475638	0.265205	0.200418		1.09642	0.618333	0.164649	-0.413312		-1.37611	Q64373;Q64373-2;Q64373-3;Q64373-4	B2CL1_MOUSE	Bcl-2-like protein 1	Bcl2l1
21.0886	20.9316	21.1704	21.1581	21.2707	21.5165	20.4476	20.3962	20.3321	20.0559	19.8621	20.0691	+	TM_Fam134bKO_CTR_Fam134bKO	+	TM_WT_CTR_WT	3.00795	0.00208794	-0.671536		-8.65156	3.33855	0.00124783	-1.31941		-10.5382	P59017	B2L13_MOUSE	Bcl-2-like protein 13	Bcl2l13
17.977	17.7273	18.6835	18.4775	18.6132	18.8817	19.7373	19.6903	19.6453	21.6006	20.4775	20.9243	+	TM_Fam134bKO_CTR_Fam134bKO	+	TM_WT_CTR_WT	2.25368	0.00511621	1.56168	+	5.43106	2.5991	0.0032043	2.34334	+	6.74593	Q8K019;Q8K019-2	BCLF1_MOUSE	Bcl-2-associated transcription factor 1	Bclaf1
20.1079	20.1946	19.9601	19.6697	19.5731	19.6869	19.3056	19.5545	19.4129	19.7389	20.0821	20.1825	+	TM_Fam134bKO_CTR_Fam134bKO	+	TM_WT_CTR_WT	2.58144	0.00323774	-0.663211		-6.67272	1.21113	0.0351576	0.357965		2.57736	Q6PAJ1	BCR_MOUSE	Breakpoint cluster region protein	Bcr
20.5545	20.5638	21.1206	21.2419	21.2821	20.9171	20.8113	20.68	20.6628	20.265	20.4874	19.6971			+	TM_WT_CTR_WT	0.0503616	0.926594	-0.0282942		-0.146641	1.72042	0.0132444	-0.997188		-3.80411	Q9CZP5	BCS1_MOUSE	Mitochondrial chaperone BCS1	Bcs1l
19.5601	19.4232	19.4456	19.3056	19.185	19.1382	19.1282	19.4676	19.356	19.0074	19.8876	19.724					0.664245	0.145377	-0.159029		-1.46553	0.528706	0.222931	0.330092		1.20101	O88597	BECN1_MOUSE	Beclin-1	Becn1
17.2326	18.1605	17.5805	17.2967	17.6096	17.3145	17.5805	16.7207	17.8113	16.4137	16.7073	17.6382					0.268132	0.539167	-0.287055		-0.670356	0.565379	0.197649	-0.487233		-1.27281	O35153	BET1L_MOUSE	BET1-like protein	Bet1l
21.5069	21.5165	21.2593	20.2877	20.6453	20.7056	22.9795	23.1269	23.0002	23.0476	22.9134	22.882	+	TM_Fam134bKO_CTR_Fam134bKO	+	TM_WT_CTR_WT	4.12846	0.00107937	1.60798	+	16.753	4.16983	0.000363636	2.40151	+	17.1614	P28653	PGS1_MOUSE	Biglycan	Bgn
19.113	19.1825	18.6937	18.7073	18.1752	18.6132	18.5878	19.0292	18.5731	18.6558	18.8484	18.9316					0.551677	0.207179	-0.266365		-1.24602	0.789745	0.0996803	0.313349		1.71086	Q99MQ1	BICC1_MOUSE	Protein bicaudal C homolog 1	Bicc1
20.0951	19.9601	20.2185	20.9388	20.6714	20.7553	19.8331	19.5676	19.7504	19.4395	19.4273	19.5432	+	TM_Fam134bKO_CTR_Fam134bKO	+	TM_WT_CTR_WT	1.58686	0.0171075	-0.374207		-3.45692	3.95487	0.000608414	-1.31851		-15.1399	Q921C5	BICD2_MOUSE	Protein bicaudal D homolog 2	Bicd2
22.2593	22.2849	22.2707	21.4576	20.714	20.7389	21.5638	21.7471	21.502	21.4923	21.4576	21.2989	+	TM_Fam134bKO_CTR_Fam134bKO			3.0776	0.00196589	-0.66728		-9.02079	0.823485	0.0911416	0.446107		1.77736	P70444	BID_MOUSE	BH3-interacting domain death agonist	Bid
22.3699	22.4601	22.7389	23.0409	22.7796	22.8346	21.2933	21.1886	21.1765	21.1269	21.4015	21.5069	+	TM_Fam134bKO_CTR_Fam134bKO	+	TM_WT_CTR_WT	3.43098	0.00174408	-1.30352		-11.1308	3.43039	0.000957854	-1.53995		-11.127	O08539-2	BIN1_MOUSE	Isoform 2 of Myc box-dependent-interacting protein 1	Bin1
19.1581	19.2349	18.4087	18.3752	18.3836	18.4854	17.6662	17.1752	18.0047	18.4972	18.5805	18.392	+	TM_Fam134bKO_CTR_Fam134bKO			1.67879	0.0147035	-1.31852		-3.69367	0.505806	0.240572	0.0751591		1.15599	Q62210	BIRC2_MOUSE	Baculoviral IAP repeat-containing protein 2	Birc2
21.7876	21.743	21.4626	21.4775	21.1395	21.1886	20.9672	21.0625	20.9672	20.7715	21.0756	21.2361	+	TM_Fam134bKO_CTR_Fam134bKO			2.47493	0.00341866	-0.665451		-6.24553	0.629396	0.159018	-0.240785		-1.39766	O88738;O88738-2;O88738-3	BIRC6_MOUSE	Baculoviral IAP repeat-containing protein 6	Birc6
20.5731	20.4676	20.4375	19.68	18.7207	18.7569	20.6453	20.4273	20.5069	20.7634	20.4576	20.6453			+	TM_WT_CTR_WT	0.167922	0.732786	0.0337378		0.445021	2.06632	0.00816547	1.56957	+	4.81024	Q8R016	BLMH_MOUSE	Bleomycin hydrolase	Blmh
18.1898	18.5242	18.624	18.8817	18.0638	18.0319	18.4375	18.7828	18.2967	18.5204	18.7764	18.7634					0.110621	0.837845	0.0596479		0.305621	0.550329	0.207932	0.36094		1.24338	O55102	BL1S1_MOUSE	Biogenesis of lysosome-related organelles complex 1 subunit 1	Bloc1s1
18.6204	18.3624	18.1898	18.4496	18.7273	18.4933	18.7307	18.8454	18.963	18.9345	19.2137	19.3079	+	TM_Fam134bKO_CTR_Fam134bKO	+	TM_WT_CTR_WT	1.48622	0.0204074	0.455463		3.20829	1.86639	0.0103461	0.595275		4.20854	Q5U5M8	BL1S3_MOUSE	Biogenesis of lysosome-related organelles complex 1 subunit 3	Bloc1s3
17.3836	17.0102	17.4972	16.7987	18.0156	17.6731	17.6523	17.5878	18.0211	17.7602	17.7207	17.8238	+	TM_Fam134bKO_CTR_Fam134bKO			1.07544	0.0473182	0.456736		2.28787	0.30507	0.50559	0.272396		0.749239	A2AAE1;A2AAE1-2;A2AAE1-3;A2AAE1-6	BLTP1_MOUSE	Bridge-like lipid transfer protein family member 1	Bltp1
18.1946	18.0951	17.8906	17.786	18.3581	18.0795	17.3408	17.4004	17.1946	17.2604	17.9826	17.9937	+	TM_Fam134bKO_CTR_Fam134bKO			2.63646	0.00270281	-0.748143		-6.90309	0.487995	0.255679	-0.328968		-1.12086	A2RSJ4	BLT3B_MOUSE	Bridge-like lipid transfer protein family member 3B	Bltp3b
18.0951	17.7207	17.4815	17.2232	18.0047	17.5878	19.3473	19.0453	19.2208	18.4972	18.6971	18.2232	+	TM_Fam134bKO_CTR_Fam134bKO	+	TM_WT_CTR_WT	2.71283	0.00268465	1.43873	+	7.2343	1.5163	0.019361	0.867243		3.28151	P98063	BMP1_MOUSE	Bone morphogenetic protein 1	Bmp1
18.5011	17.9431	19.0211	18.4496	17.4893	18.4375	19.5088	19.7651	19.5731	19.0795	18.9854	19.1282	+	TM_Fam134bKO_CTR_Fam134bKO	+	TM_WT_CTR_WT	1.61006	0.0168458	1.12727	+	3.51576	1.36687	0.0257764	0.93889		2.92644	Q91Z96	BMP2K_MOUSE	BMP-2-inducible protein kinase	Bmp2k
20.8034	20.8651	20.5545	20.2989	20.6714	20.7223	20.4067	20.7876	20.1457	20.3752	20.3101	20.5451					0.63443	0.15866	-0.294382		-1.40746	0.438457	0.303889	-0.154114		-1.02245	Q6QD59	SEC20_MOUSE	Vesicle transport protein SEC20	Bnip1
20.343	20.1825	19.7923	19.4046	19.1994	19.528	18.4815	19.2967	19.3233	19.3321	20.0292	19.8423	+	TM_Fam134bKO_CTR_Fam134bKO			1.53985	0.0184209	-1.07211		-3.33947	0.711532	0.124328	0.357193		1.55771	O54940	BNIP2_MOUSE	BCL2/adenovirus E1B 19 kDa protein-interacting protein 2	Bnip2
17.8667	18.1556	17.7073	18.714	18.5507	18.2922	21.6671	21.5545	21.5869	21.2593	21.7715	21.8269	+	TM_Fam134bKO_CTR_Fam134bKO	+	TM_WT_CTR_WT	4.96854	0	3.693	+	27.271	3.84419	0.000549708	3.10024	+	14.1914	O55003	BNIP3_MOUSE	BCL2/adenovirus E1B 19 kDa protein-interacting protein 3	Bnip3
17.5507	17.1752	18.0211	17.7537	17.6593	17.5951	20.1332	19.7715	20.2066	19.9882	20.265	20.0951	+	TM_Fam134bKO_CTR_Fam134bKO	+	TM_WT_CTR_WT	3.03481	0.00215836	2.45475	+	8.79226	4.9096	0	2.4467	+	26.3571	Q9Z2F7	BNI3L_MOUSE	BCL2/adenovirus E1B 19 kDa protein-interacting protein 3-like	Bnip3l
17.6937	17.4972	18.1507	16.6937	16.5477	16.6523	18.2741	18.1307	18.0743	17.2042	17.1357	18.0211			+	TM_WT_CTR_WT	0.871472	0.0796794	0.379198		1.87251	1.33733	0.0274573	0.822413		2.85867	O35425;O35425-2	BOK_MOUSE	Bcl-2-related ovarian killer protein	Bok
17.624	17.7073	18.7602	19.3299	20.1206	19.9882	20.0292	19.1556	19.2604	19.4067	19.2489	18.9714	+	TM_Fam134bKO_CTR_Fam134bKO			1.47049	0.0211124	1.45125	+	3.17036	1.02887	0.0534478	-0.603912		-2.19117	Q9D8S9	BOLA1_MOUSE	BolA-like protein 1	Bola1
19.0292	19.0847	19.417	19.0795	19.1605	18.8936	18.8484	19.1994	18.8965	20.1206	19.1357	19.7892					0.526093	0.224589	-0.195515		-1.19588	0.996523	0.0577167	0.637278		2.12473	P97452	BOP1_MOUSE	Ribosome biogenesis protein BOP1	Bop1
18.3624	18.7439	18.8113	17.6593	18.6662	18.4972	18.6417	18.9854	18.5394	18.8906	18.9658	18.8113					0.16046	0.746407	0.0830072		0.427389	0.912967	0.0715025	0.614998		1.95546	Q9D920	BORC5_MOUSE	BLOC-1-related complex subunit 5	Borcs5
19.2741	19.163	19.8346	19.5676	20.4067	20.2302	20.8346	20.9243	20.6628	21.1581	20.9601	20.9171	+	TM_Fam134bKO_CTR_Fam134bKO	+	TM_WT_CTR_WT	2.47446	0.00341584	1.38332	+	6.24371	1.62252	0.0151323	0.943616		3.54762	Q8R164	BPHL_MOUSE	Valacyclovir hydrolase	Bphl
18.8392	18.8331	18.8392	18.6731	18.7699	18.8995	18.9373	19.0453	18.7892	19.3473	18.8454	18.8576					0.511909	0.235812	0.0867437		1.16801	0.592857	0.178371	0.23591		1.32645	Q9Z0S1	BPNT1_MOUSE	3'(2'),5'-bisphosphate nucleotidase 1	Bpnt1
22.4298	22.3565	22.6364	22.44	22.4041	22.5568	23.0459	22.4701	22.9061	22.7796	23.0658	23.0542			+	TM_WT_CTR_WT	0.799318	0.0967457	0.333129		1.7297	2.0599	0.00818377	0.499568		4.79	Q80V26	IMPA3_MOUSE	Golgi-resident adenosine 3',5'-bisphosphate 3'-phosphatase	Bpnt2
18.1155	17.8727	17.6311	17.4252	17.9658	17.1457	17.0102	16.3987	18.2466	17.4415	17.8484	18.8876					0.511131	0.236265	-0.654617		-1.16647	0.481917	0.260143	0.546958		1.10885	P28028;P28028-1;Q99N57	BRAF_MOUSE;RAF1_MOUSE	Serine/threonine-protein kinase B-raf	Braf
17.6662	17.8175	18.0585	17.3321	17.6382	17.5204	17.5878	18.1053	17.6024	17.392	17.7731	17.3321					0.149542	0.768218	-0.0822398		-0.40133	0.00438594	0.993878	0.00220235		0.0133981	Q99MP8;Q99MP8-2	BRAP_MOUSE	BRCA1-associated protein	Brap
17.4087	17.417	17.528	17.3752	17.0951	17.3145	17.6024	18.5951	17.977	17.7471	18.0156	18.1002			+	TM_WT_CTR_WT	0.973954	0.0604976	0.606937		2.07868	2.15116	0.00652495	0.692744		5.08408	P46737	BRCC3_MOUSE	Lys-63-specific deubiquitinase BRCC36	Brcc3
18.0691	18.1155	17.5204	17.9937	16.624	17.5731	15.4672	16.1674	16.1772	16.1635	17.0532	17.4334	+	TM_Fam134bKO_CTR_Fam134bKO			2.53525	0.00314611	-1.96438		-6.48449	0.391958	0.360463	-0.513557		-0.92884	Q8CFK2	TF3B_MOUSE	Transcription factor IIIB 90 kDa subunit	Brf1
17.9545	18.1994	18.5731	18.8667	19.1432	18.7273	18.0426	18.4893	19.2442	18.7173	18.6869	18.6453					0.371614	0.37553	0.349731		0.887406	0.859628	0.0816573	-0.229238		-1.84895	Q8BXV2	BRI3B_MOUSE	BRI3-binding protein	Bri3bp
19.8408	19.7667	19.7764	19.8392	19.0265	19.0691	19.7022	19.4795	19.5204	19.5242	19.6204	19.1282	+	TM_Fam134bKO_CTR_Fam134bKO			1.45947	0.0216233	-0.227245		-3.14393	0.136835	0.810522	0.112673		0.370589	Q91VR8	BRK1_MOUSE	Protein BRICK1	Brk1
18.734	19.0156	18.9658	17.4252	18.8484	18.7106	21.1886	21.1079	21.4425	21.0156	21.3101	21.3101	+	TM_Fam134bKO_CTR_Fam134bKO	+	TM_WT_CTR_WT	4.21311	0.000646707	2.3412	+	17.5992	2.4682	0.00409748	2.88384	+	6.21932	Q8K2Q7	BROX_MOUSE	BRO1 domain-containing protein BROX	Brox
18.7039	18.5768	18.7987	18.83	18.8606	18.8423	18.7504	18.5694	17.7471	19.4716	19.6852	19.3899			+	TM_WT_CTR_WT	0.462412	0.27752	-0.337461		-1.07018	2.7911	0.00215806	0.671282		7.58826	Q80Y55	BSDC1_MOUSE	BSD domain-containing protein 1	Bsdc1
22.7098	22.6253	22.9742	22.823	22.9495	23.0459	23.4041	23.5045	23.5522	23.1795	23.4298	23.4425	+	TM_Fam134bKO_CTR_Fam134bKO	+	TM_WT_CTR_WT	2.4894	0.00338824	0.717115		6.30216	1.73147	0.0130869	0.411144		3.83377	P18572;P18572-2	BASI_MOUSE	Basigin	Bsg
16.8846	17.4087	17.0847	17.2877	17.8965	16.8606	20.1206	20.3645	20.1206	19.7699	20.5165	20.2302	+	TM_Fam134bKO_CTR_Fam134bKO	+	TM_WT_CTR_WT	4.23073	0.000675	3.07588	+	17.7805	2.79618	0.00216262	2.82395	+	7.61177	Q8R2Q8	BST2_MOUSE	Bone marrow stromal antigen 2	Bst2
19.2372	18.8361	19.0346	19.4211	19.0074	18.7923	19.0074	18.6168	18.3794	18.265	19.0102	18.6731					0.783797	0.10151	-0.368089		-1.69918	0.679615	0.135879	-0.424192		-1.49548	E9QAE3	E9QAE3_MOUSE	B-TFIID TATA-box binding protein associated factor 1	Btaf1
20.2989	20.1704	20.3962	20.9388	20.5638	20.2535	20.5545	20.1825	20.5165	20.8034	20.7056	20.4576					0.406174	0.333853	0.129343		0.957611	0.114083	0.842583	0.070172		0.31433	Q64152-2	BTF3_MOUSE	Isoform 2 of Transcription factor BTF3	Btf3
19.5299	19.3034	18.5768	17.9658	18.7039	18.3233	18.9112	18.6523	19.1002	18.8175	19.4854	19.4972			+	TM_WT_CTR_WT	0.323877	0.443477	-0.248809		-0.788752	1.40803	0.0238212	0.935708		3.02213	Q9CQH7	BT3L4_MOUSE	Transcription factor BTF3 homolog 4	Btf3l4
17.9083	17.9601	17.9488	17.6311	17.4972	17.0743	17.0426	18.2832	18.1946	16.8606	18.3365	18.0102					0.0878994	0.872116	-0.098938		-0.24741	0.282182	0.552085	0.334885		0.700574	Q3ULA2;Q3ULA2-2;Q5SRY7;Q5SRY7-2;Q5SRY7-3;Q5SRY7-4	FBW1A_MOUSE;FBW1B_MOUSE	F-box/WD repeat-containing protein 1A	Btrc
20.4972	20.4067	20.5545	19.8576	19.9068	19.9601	20.0559	20.265	20.4874	20.3101	20.1704	20.4476			+	TM_WT_CTR_WT	0.755658	0.109801	-0.216682		-1.64398	2.03146	0.00861322	0.40116		4.70103	Q9WVA3	BUB3_MOUSE	Mitotic checkpoint protein BUB3	Bub3
19.8066	19.9039	19.9287	19.9601	20.3962	20.2877	21.1269	20.5823	21.1015	21.1886	21.3538	21.1143	+	TM_Fam134bKO_CTR_Fam134bKO	+	TM_WT_CTR_WT	2.36545	0.00425153	1.0572	+	5.83077	2.59787	0.00320143	1.00419	+	6.74079	Q9ES83	POPD1_MOUSE	Blood vessel epicardial substance	Bves
20.417	20.3645	20.2764	20.6453	20.4576	20.417	19.5545	20.0951	20.4067	20.6628	20.1079	20.2877					0.591316	0.181796	-0.3339		-1.32345	0.360526	0.406822	-0.153847		-0.864682	O54825	BYST_MOUSE	Bystin	Bysl
19.4476	19.4025	19.4835	20.343	18.0743	18.2558	19.2489	20.7471	19.5356	19.4874	18.724	18.5318					0.362472	0.385863	0.399375		0.868677	0.00981699	0.985954	0.0233739		0.0298067	Q91VK1;Q9CQC6	5MP1_MOUSE;5MP2_MOUSE	eIF5-mimic protein 1	Bzw1
22.2593	22.1612	22.2155	21.4015	21.3645	21.3101	20.6096	20.6714	20.8727	20.5261	20.5731	20.3857	+	TM_Fam134bKO_CTR_Fam134bKO	+	TM_WT_CTR_WT	4.22461	0.000662577	-1.49406		-17.7173	3.80627	0.000529577	-0.863696		-13.8798	Q91VK1	5MP1_MOUSE	eIF5-mimic protein 1	Bzw2
18.8576	18.8269	19.3773	19.3794	20.0821	20.2877	19.6575	20.1946	19.7173	18.6731	19.0664	19.3794	+	TM_Fam134bKO_CTR_Fam134bKO	+	TM_WT_CTR_WT	1.56056	0.0178368	0.835908		3.39093	1.20281	0.0360474	-0.87675		-2.55924	Q9D1W4	Q9D1W4_MOUSE	RIKEN cDNA C030006K11 gene	C030006K11Rik
21.4626	21.502	21.7796	21.9777	21.3645	21.6051	19.8222	20.265	19.9054	20.8802	20.7553	20.7955	+	TM_Fam134bKO_CTR_Fam134bKO	+	TM_WT_CTR_WT	3.146	0.00177265	-1.58389		-9.39753	2.00046	0.00916849	-0.83879		-4.6055	P98086	C1QA_MOUSE	Complement C1q subcomponent subunit A	C1qa
23.0805	23.1673	23.2679	23.3101	23.0156	23.0592	21.1765	21.7307	21.714	22.44	21.9916	22.2593	+	TM_Fam134bKO_CTR_Fam134bKO	+	TM_WT_CTR_WT	2.9964	0.00206742	-1.63152		-8.59166	2.31197	0.00478598	-0.898015		-5.63661	P14106	C1QB_MOUSE	Complement C1q subcomponent subunit B	C1qb
20.8269	21.0224	21.6231	21.4626	22.7035	22.7098	20.7715	21.002	20.7389	21.8269	21.3266	21.4526					0.560098	0.201252	-0.319995		-1.26249	0.792089	0.0988295	-0.756583		-1.71548	Q8R5L1	Q8R5L1_MOUSE	Complement component 1 Q subcomponent-binding protein, mitochondrial	C1qbp
23.7995	23.7995	23.9225	23.9584	23.5045	23.5165	21.4923	22.2448	21.8385	22.6231	22.417	22.4501	+	TM_Fam134bKO_CTR_Fam134bKO	+	TM_WT_CTR_WT	3.06554	0.0020698	-1.98197		-8.95589	2.69604	0.00243137	-1.16305		-7.16031	Q02105	C1QC_MOUSE	Complement C1q subcomponent subunit C	C1qc
18.5988	18.7504	19.1407	19.6024	19.2161	18.92	17.417	18.2372	18.4004	16.9545	17.0638	17.1946	+	TM_Fam134bKO_CTR_Fam134bKO	+	TM_WT_CTR_WT	1.10822	0.045004	-0.811752		-2.3567	3.31421	0.001367	-2.1752		-10.3872	Q9ES30	C1QT3_MOUSE	Complement C1q tumor necrosis factor-related protein 3	C1qtnf3
19.7939	19.2512	20.1206	19.4046	19.3815	19.2466	20.3211	20.3645	20.3962	20.1457	20.2989	19.9459	+	TM_Fam134bKO_CTR_Fam134bKO	+	TM_WT_CTR_WT	1.18005	0.0385099	0.63873		2.50993	2.6421	0.00313433	0.785966		6.92707	Q8CFG8;Q8CG14	CS1A_MOUSE;CS1B_MOUSE	Complement C1s-1 subcomponent	C1s1
17.7073	18.4046	17.9083	17.7796	18.3189	18.2877	17.5049	18.0795	17.3056	17.805	17.6382	17.3408			+	TM_WT_CTR_WT	0.533749	0.21882	-0.376673		-1.2109	1.13476	0.0420559	-0.534062		-2.41291	Q80X80	C2C2L_MOUSE	Phospholipid transfer protein C2CD2L	C2cd2l
21.1886	21.2185	21.1642	21.1765	21.1206	21.1704	19.2302	19.9882	19.1457	20.4067	20.3211	20.2877	+	TM_Fam134bKO_CTR_Fam134bKO	+	TM_WT_CTR_WT	2.53147	0.00313787	-1.73573		-6.46928	4.48787	0	-0.817304		-20.645	P01027	CO3_MOUSE	Complement C3	C3
20.0292	20.0426	19.9882	20.6006	19.661	19.5127	18.7504	18.4775	18.4046	18.6662	19.0346	18.3962	+	TM_Fam134bKO_CTR_Fam134bKO	+	TM_WT_CTR_WT	3.80322	0.000710801	-1.4758		-13.8551	1.46714	0.0214039	-1.22575		-3.1623	P01029	CO4B_MOUSE	Complement C4-B	C4b
21.4676	21.4425	21.6096	19.4576	19.6347	19.7389	23.1704	23.391	23.1825	20.0951	19.4596	19.9112	+	TM_Fam134bKO_CTR_Fam134bKO			4.40485	0	1.74136	+	19.6738	0.441094	0.301097	0.211569		1.02772	P16015	CAH3_MOUSE	Carbonic anhydrase 3	Ca3
17.6096	17.4334	18.5049	16.8484	16.9431	17.6869	19.8606	19.8113	19.4616	19.7022	19.1104	19.1432	+	TM_Fam134bKO_CTR_Fam134bKO	+	TM_WT_CTR_WT	2.20055	0.00554236	1.86185	+	5.24897	2.56268	0.0031875	2.15915	+	6.59571	Q9QZA0	CAH5B_MOUSE	Carbonic anhydrase 5B, mitochondrial	Ca5b
19.0265	18.9229	19.0047	18.786	18.3709	18.5127	18.5988	18.4616	18.9854	18.5049	18.5204	18.2185					0.88172	0.0777645	-0.302759		-1.89294	0.381355	0.375927	-0.141933		-0.907286	Q06138	CAB39_MOUSE	Calcium-binding protein 39	Cab39
20.6971	20.7955	21.1946	21.7553	21.7756	21.9061	18.9937	19.5413	19.4046	19.0238	18.2466	18.9545	+	TM_Fam134bKO_CTR_Fam134bKO	+	TM_WT_CTR_WT	2.67351	0.00258283	-1.58254		-7.06208	3.57918	0.000898678	-3.07072		-12.1476	Q02789;Q02789-2;Q02789-3	CAC1S_MOUSE	Voltage-dependent L-type calcium channel subunit alpha-1S	Cacna1s
21.8538	21.8538	22.1363	22.4551	22.4451	22.5189	21.2877	21.4476	21.4726	21.6096	21.3962	21.632	+	TM_Fam134bKO_CTR_Fam134bKO	+	TM_WT_CTR_WT	2.10451	0.00715971	-0.545328		-4.93206	3.52873	0.000866242	-0.92708		-11.7919	O08532;O08532-2	CA2D1_MOUSE	Voltage-dependent calcium channel subunit alpha-2/delta-1	Cacna2d1
17.9024	17.4972	17.5878	17.6311	17.2512	17.2137	16.7207	15.968	17.5657	15.4252	16.2194	15.9476			+	TM_WT_CTR_WT	0.889157	0.0764323	-0.911006		-1.90778	2.29937	0.00511143	-1.50126		-5.59166	P54285	CACB3_MOUSE	Voltage-dependent L-type calcium channel subunit beta-3	Cacnb3
19.0769	19.3012	19.2489	19.3189	18.8636	18.8423	18.0319	18.6168	18.0899	19.2466	19.3101	18.2372	+	TM_Fam134bKO_CTR_Fam134bKO			2.08267	0.00740544	-0.962784		-4.8621	0.0707888	0.903207	-0.0769933		-0.202247	Q8R0X2	CACL1_MOUSE	CDK2-associated and cullin domain-containing protein 1	Cacul1
20.5545	20.6276	20.9098	20.3752	20.5261	20.3752	19.9742	20.1704	19.8906	20.1825	20.0951	20.3962	+	TM_Fam134bKO_CTR_Fam134bKO			2.13342	0.00695148	-0.685553		-5.02584	0.913894	0.0711393	-0.200878		-1.95732	Q9CXW3	CYBP_MOUSE	Calcyclin-binding protein	Cacybp
21.68	21.6364	21.1825	21.3045	21.3805	21.3484	21.2877	21.3699	21.4775	21.3321	21.5213	21.6231					0.291625	0.4983	-0.121296		-0.720735	0.772769	0.104375	0.147713		1.67752	B2RQC6	PYR1_MOUSE	CAD protein	Cad
16.6937	17.4815	17.5657	19.2512	19.4067	18.8454	18.8484	18.83	19.0951	19.0047	18.5805	18.8269	+	TM_Fam134bKO_CTR_Fam134bKO			2.34989	0.00433811	1.67753	+	5.7737	0.81039	0.0942897	-0.363713		-1.75151	Q8R464	CADM4_MOUSE	Cell adhesion molecule 4	Cadm4
19.4087	20.0559	19.6114	18.9573	18.8995	18.6096	23.1031	22.9829	23.2273	23.8764	24.1488	24.0526	+	TM_Fam134bKO_CTR_Fam134bKO	+	TM_WT_CTR_WT	4.12822	0.00107368	3.41242	+	16.7506	5.582	0	5.2038	+	38.8651	Q8CGU1	CACO1_MOUSE	Calcium-binding and coiled-coil domain-containing protein 1	Calcoco1
20.8269	20.6886	21.265	20.0292	20.3962	20.343	20.4874	20.7715	20.6628	21.2989	21.3645	21.3211			+	TM_WT_CTR_WT	0.675525	0.140314	-0.286263		-1.48751	3.11628	0.00165963	1.07206	+	9.2321	Q8VCQ8	Q8VCQ8_MOUSE	Caldesmon 1	Cald1
23.9316	23.9316	24.1642	23.895	23.9847	24.002	23.7796	23.895	24.1015	23.976	24.1795	24.2821					0.27566	0.525815	-0.0837542		-0.686581	0.901668	0.0736238	0.185282		1.93281	P0DP26;P0DP27;P0DP28	CALM1_MOUSE;CALM2_MOUSE;CALM3_MOUSE	Calmodulin-1	Calm1
24.0691	24.0935	24.8044	24.417	24.8623	24.8433	25.0813	25.4041	25.0484	25.7568	25.2317	25.3778	+	TM_Fam134bKO_CTR_Fam134bKO	+	TM_WT_CTR_WT	1.48716	0.0204156	0.855626		3.21055	1.60455	0.0157774	0.747933		3.50174	P14211	CALR_MOUSE	Calreticulin	Calr
22.8689	22.9316	23.7695	22.867	23.2535	23.2821	24.5225	24.7024	24.4362	25.5105	24.8576	24.8044	+	TM_Fam134bKO_CTR_Fam134bKO	+	TM_WT_CTR_WT	1.97719	0.00863611	1.36371	+	4.53475	2.72713	0.00248996	1.92329	+	7.29787	O35887	CALU_MOUSE	Calumenin	Calu
18.2512	18.2232	18.0638	17.4252	17.7005	17.6024	18.7073	18.7005	18.734	18.8113	18.9488	19.0453	+	TM_Fam134bKO_CTR_Fam134bKO	+	TM_WT_CTR_WT	3.07801	0.00196894	0.534513		9.02301	3.6815	0.000690998	1.35907	+	12.9007	Q91YS8	KCC1A_MOUSE	Calcium/calmodulin-dependent protein kinase type 1	Camk1
21.6051	21.7265	21.7995	21.9847	21.9916	22.0625	21.5638	21.5451	21.5592	21.4221	21.8269	21.8839	+	TM_Fam134bKO_CTR_Fam134bKO			1.27112	0.0310738	-0.154327		-2.70951	0.958702	0.0635426	-0.301961		-2.04771	P11798;Q6PHZ2-5;Q923T9;Q923T9-2;Q923T9-3	KCC2A_MOUSE;KCC2D_MOUSE;KCC2G_MOUSE	Calcium/calmodulin-dependent protein kinase type II subunit alpha	Camk2a
20.4576	20.6276	20.9601	21.2477	20.4375	20.5823	20.1946	20.2877	20.2185	20.6096	21.3266	20.9388	+	TM_Fam134bKO_CTR_Fam134bKO			1.39178	0.0243175	-0.448191		-2.98417	0.247043	0.621828	0.20251		0.62445	Q6PHZ2-5;Q923T9;Q923T9-2;Q923T9-3	KCC2D_MOUSE;KCC2G_MOUSE	Isoform 4 of Calcium/calmodulin-dependent protein kinase type II subunit delta	Camk2d
19.7273	19.7504	19.5507	20.4067	20.6364	20.5823	19.2855	19.0873	19.1556	18.9488	19.3079	19.5823	+	TM_Fam134bKO_CTR_Fam134bKO	+	TM_WT_CTR_WT	2.36554	0.0042548	-0.500039		-5.83109	2.52316	0.00333277	-1.26215		-6.43597	A0A286YCB8;A0A286YCW8;A0A286YDL6	A0A286YCB8_MOUSE;A0A286YCW8_MOUSE;A0A286YDL6_MOUSE	Calcium/calmodulin-dependent protein kinase II gamma (Fragment)	Camk2g
19.9054	19.83	19.7907	19.597	19.7747	19.7747	19.5242	19.8772	19.6714	19.6042	19.2809	20.002					0.631795	0.159904	-0.151093		-1.40233	0.148491	0.792395	-0.0864487		-0.398804	P49070	CAMLG_MOUSE	Guided entry of tail-anchored proteins factor CAMLG	Camlg
19.4636	19.4696	19.5242	18.977	18.9686	19.0691	18.3581	18.9686	19.0047	18.1357	18.4334	18.6417	+	TM_Fam134bKO_CTR_Fam134bKO	+	TM_WT_CTR_WT	1.5498	0.018075	-0.708682		-3.36412	1.79236	0.0122603	-0.601281		-4	A2AHC3	CAMP1_MOUSE	Calmodulin-regulated spectrin-associated protein 1	Camsap1
19.778	19.7747	19.4476	19.0976	19.1332	18.9854	18.4933	18.8269	18.6096	18.5127	18.9373	18.8936	+	TM_Fam134bKO_CTR_Fam134bKO			2.65197	0.0027319	-1.02351		-6.96923	0.958959	0.0635141	-0.290883		-2.04823	Q8C1B1;Q8C1B1-2	CAMP2_MOUSE	Calmodulin-regulated spectrin-associated protein 2	Camsap2
19.1307	19.0453	18.7731	18.5049	18.2137	17.8846	16.8484	17.1357	16.2137	16.8238	17.2877	17.3408	+	TM_Fam134bKO_CTR_Fam134bKO	+	TM_WT_CTR_WT	2.81131	0.00276994	-2.25042		-7.68213	1.90545	0.00984086	-1.05033		-4.32154	Q6ZQ38;Q6ZQ73	CAND1_MOUSE;CAND2_MOUSE	Cullin-associated NEDD8-dissociated protein 1	Cand1
22.9189	22.8876	22.2096	22.4067	22.0723	22.002	20.265	20.5261	20.4067	19.0795	19.0638	18.9573	+	TM_Fam134bKO_CTR_Fam134bKO	+	TM_WT_CTR_WT	3.13524	0.00175817	-2.27277		-9.33732	4.74347	0	-3.12677		-23.9412	Q6ZQ73	CAND2_MOUSE	Cullin-associated NEDD8-dissociated protein 2	Cand2
19.7731	19.9459	19.724	20.0426	20.0559	20.0821	20.9098	20.9601	20.8423	20.6971	20.7955	20.3857	+	TM_Fam134bKO_CTR_Fam134bKO	+	TM_WT_CTR_WT	3.87402	0.000772727	1.08971	+	14.4412	1.98625	0.00927563	0.56591		4.56219	Q8VCF1;Q8VCF1-3	CANT1_MOUSE	Soluble calcium-activated nucleotidase 1	Cant1
24.5404	24.558	24.7234	24.4614	24.4298	24.4614	24.7441	24.8288	24.867	24.9406	24.6431	24.8288	+	TM_Fam134bKO_CTR_Fam134bKO	+	TM_WT_CTR_WT	1.39855	0.0239505	0.206045		2.99995	1.80757	0.0120632	0.353277		4.04224	P35564	CALX_MOUSE	Calnexin	Canx
19.8545	19.7955	19.9142	18.6628	18.8727	18.9229	19.9024	19.7764	20.4375	19.898	20.4476	20.2185			+	TM_WT_CTR_WT	0.3755	0.371172	0.184017		0.895347	2.81099	0.00200647	1.36857	+	7.68066	P40124;Q9CYT6	CAP1_MOUSE;CAP2_MOUSE	Adenylyl cyclase-associated protein 1	Cap1
22.0951	22.0854	21.9459	20.9742	21.2419	21.0359	21.8346	22.0459	22.2006	22.002	21.895	22.2036			+	TM_WT_CTR_WT	0.0441724	0.934734	-0.015075		-0.129395	2.84117	0.00205298	0.949522		7.82274	P24452	CAPG_MOUSE	Macrophage-capping protein	Capg
20.7223	20.654	20.6186	21.0088	20.7796	20.8346	19.9601	20.0691	20.0292	20.2535	20.7553	20.4476	+	TM_Fam134bKO_CTR_Fam134bKO	+	TM_WT_CTR_WT	3.89977	0.00080315	-0.645538		-14.6603	1.13158	0.0424424	-0.388862		-2.40616	O35350	CAN1_MOUSE	Calpain-1 catalytic subunit	Capn1
22.3348	22.3565	22.2877	21.823	21.743	21.6628	21.9637	22.0592	22.0258	22.239	22.1426	22.1642	+	TM_Fam134bKO_CTR_Fam134bKO	+	TM_WT_CTR_WT	3.06788	0.0020761	-0.310122		-8.96842	2.88328	0.00192202	0.439008		8.02492	O08529	CAN2_MOUSE	Calpain-2 catalytic subunit	Capn2
19.6749	19.6042	20.0156	17.3495	18.2279	18.0319	23.5754	23.4676	23.6431	21.1015	21.4526	21.1079	+	TM_Fam134bKO_CTR_Fam134bKO	+	TM_WT_CTR_WT	4.99781	0	3.79713	+	27.7365	3.49206	0.000820926	3.35092	+	11.5397	O35646	CAN6_MOUSE	Calpain-6	Capn6
21.7634	21.7756	21.6186	21.7013	21.4273	21.2535	21.2006	21.1765	21.2593	21.1015	21.928	21.5915	+	TM_Fam134bKO_CTR_Fam134bKO			3.08142	0.00197201	-0.507104		-9.04149	0.105063	0.855249	0.0796153		0.291554	O88456	CPNS1_MOUSE	Calpain small subunit 1	Capns1
19.1605	19.1282	19.7569	19.2466	19.1206	19.0292	20.3645	20.3645	20.1206	19.8238	19.9156	20.1946	+	TM_Fam134bKO_CTR_Fam134bKO	+	TM_WT_CTR_WT	1.88036	0.0100538	0.934665		4.24872	2.56482	0.00319304	0.845881		6.60446	Q60865	CAPR1_MOUSE	Caprin-1	Caprin1
22.3884	22.2764	22.5309	22.6253	22.8689	22.8346	22.5846	22.5754	22.8651	22.2273	22.0592	22.3805	+	TM_Fam134bKO_CTR_Fam134bKO	+	TM_WT_CTR_WT	1.08091	0.0469418	0.276512		2.29931	2.00391	0.0090121	-0.553963		-4.61606	P47753	CAZA1_MOUSE	F-actin-capping protein subunit alpha-1	Capza1
22.2243	22.265	22.6096	22.3857	22.6164	22.5356	22.5261	22.6475	22.7492	22.4751	22.6649	23.0592					0.928728	0.0682175	0.274597		1.98715	0.524554	0.225767	0.220473		1.19286	P47754	CAZA2_MOUSE	F-actin-capping protein subunit alpha-2	Capza2
23.2375	23.0951	23.4425	23.239	23.3101	23.3511	23.6096	23.417	23.632	23.141	23.5045	23.417	+	TM_Fam134bKO_CTR_Fam134bKO			1.13742	0.0422997	0.294502		2.41857	0.179994	0.741938	0.0540975		0.473253	P47757;P47757-2	CAPZB_MOUSE	F-actin-capping protein subunit beta	Capzb
20.8113	20.9388	21.1395	21.0292	21.7836	21.7512	21.2933	21.4775	21.391	21.5638	21.0886	21.2302	+	TM_Fam134bKO_CTR_Fam134bKO			1.74818	0.0130273	0.424125		3.87893	0.329511	0.460193	-0.227102		-0.800512	Q9D1I2	CAR19_MOUSE	Caspase recruitment domain-containing protein 19	Card19
18.4456	18.3752	18.3189	18.4972	18.1002	18.2419	16.8113	16.7987	17.0743	17.8846	18.0743	17.9373	+	TM_Fam134bKO_CTR_Fam134bKO	+	TM_WT_CTR_WT	3.97351	0.000886957	-1.48514		-15.3056	1.14444	0.0414767	-0.314334		-2.43353	E9PWH2	E9PWH2_MOUSE	Caspase recruitment domain family, member 6	Card6
19.2832	19.0372	18.7699	19.0426	18.5768	18.606	19.29	19.2627	19.4046	18.2922	18.734	18.4933					0.870621	0.0799366	0.288961		1.87082	0.523974	0.226003	-0.235332		-1.19172	Q9WVG6;Q9WVG6-2	CARM1_MOUSE	Histone-arginine methyltransferase CARM1	Carm1
22.0789	22.0756	21.632	20.4874	20.4375	20.4273	20.7471	21.002	20.9882	19.6749	19.895	19.8667	+	TM_Fam134bKO_CTR_Fam134bKO	+	TM_WT_CTR_WT	2.40606	0.00405342	-1.01641		-5.98182	3.05847	0.00174099	-0.638515		-8.91796	Q6EDY6	CARL1_MOUSE	F-actin-uncapping protein LRRC16A	Carmil1
21.9388	22.0459	22.5189	21.6051	21.9495	21.8191	21.1332	21.0625	20.9171	20.0426	20.4067	20.2764	+	TM_Fam134bKO_CTR_Fam134bKO	+	TM_WT_CTR_WT	2.40357	0.00412235	-1.13029		-5.97249	3.34627	0.00125654	-1.54935		-10.5865	Q9ER72	SYCC_MOUSE	Cysteine--tRNA ligase, cytoplasmic	Cars1
17.9937	17.2877	17.734	17.7406	17.9882	18.2372	18.3056	18.2372	18.7207	18.4046	17.2512	17.9488	+	TM_Fam134bKO_CTR_Fam134bKO			1.36942	0.0252059	0.749394		2.93231	0.120476	0.833381	-0.120477		-0.330303	Q8BYM8	SYCM_MOUSE	Probable cysteine--tRNA ligase, mitochondrial	Cars2
19.7207	19.5375	19.4252	19.3602	19.5582	19.7406	17.0743	18.0691	17.4334	18.0265	18.5394	18.9402	+	TM_Fam134bKO_CTR_Fam134bKO	+	TM_WT_CTR_WT	2.59068	0.00296558	-2.03555		-6.71094	1.66998	0.0144059	-1.05098		-3.67055	Q8VHK1	CSKI2_MOUSE	Caskin-2	Caskin2
19.654	19.2922	19.3079	18.7537	18.5694	19.2855	17.9992	18.185	18.2877	19.0506	19.2018	19.0265	+	TM_Fam134bKO_CTR_Fam134bKO			3.0144	0.00210587	-1.26074		-8.68513	0.431465	0.312067	0.22344		1.00846	O08736	CASPC_MOUSE	Caspase-12	Casp12
17.1752	16.9545	16.68	16.8484	17.4252	16.9882	15.8263	17.0951	18.0532	17.6311	17.7471	17.3581			+	TM_WT_CTR_WT	0.0279277	0.956809	0.0549431		0.0831622	1.1085	0.0447854	0.491524		2.35729	P70677	CASP3_MOUSE	Caspase-3	Casp3
18.3452	18.2922	18.4375	18.0899	17.9882	18.0265	18.2372	18.4415	18.0047	18.2372	18.6558	18.5694			+	TM_WT_CTR_WT	0.417241	0.320897	-0.130456		-0.979912	1.58639	0.0164035	0.452635		3.45572	O89110	CASP8_MOUSE	Caspase-8	Casp8
20.7634	20.6186	21.265	22.9864	22.6671	22.7655	19.661	19.7553	19.6903	20.0821	20.0292	19.9882	+	TM_Fam134bKO_CTR_Fam134bKO	+	TM_WT_CTR_WT	2.4019	0.00411268	-1.18015		-5.9662	5.02791	0	-2.77317		-28.2233	O09161	CASQ2_MOUSE	Calsequestrin-2	Casq2
17.805	17.5731	18.0532	17.1946	17.9601	18.1457	19.0129	19.0184	19.1028	18.7173	18.8965	19.3343	+	TM_Fam134bKO_CTR_Fam134bKO	+	TM_WT_CTR_WT	3.01978	0.0021241	1.23423	+	8.7133	1.61763	0.0152729	1.2159	+	3.53511	P51125;P51125-2;P51125-3;P51125-6	ICAL_MOUSE	Calpastatin	Cast
20.6096	20.6186	20.9316	20.4375	20.8191	20.8113	22.1946	22.4947	21.9777	22.3348	21.9495	21.9423	+	TM_Fam134bKO_CTR_Fam134bKO	+	TM_WT_CTR_WT	2.91649	0.00218653	1.5024	+	8.18767	2.80868	0.00199571	1.38628	+	7.66986	P24270	CATA_MOUSE	Catalase	Cat
22.7035	22.6907	23.1269	20.417	20.5638	20.6006	22.0918	21.9495	22.3376	21.6886	21.4825	21.632	+	TM_Fam134bKO_CTR_Fam134bKO	+	TM_WT_CTR_WT	1.75884	0.0127673	-0.714068		-3.9079	3.68187	0.000692683	1.07388	+	12.9035	P49817	CAV1_MOUSE	Caveolin-1	Cav1
20.3101	20.2877	20.6886	18.8936	19.3731	18.724	20.8876	20.5638	20.5823	20.6096	20.0559	19.7602			+	TM_WT_CTR_WT	0.677096	0.139459	0.249137		1.49057	1.65267	0.0145404	1.14504	+	3.62543	Q9WVC3	CAV2_MOUSE	Caveolin-2	Cav2
22.0723	21.9637	22.3672	23.2821	23.1504	23.3645	19.9272	19.8128	19.5638	19.4476	19.7521	19.9459	+	TM_Fam134bKO_CTR_Fam134bKO	+	TM_WT_CTR_WT	3.90027	0.000806324	-2.36643		-14.6646	4.63542	0	-3.55046		-22.4888	P51637	CAV3_MOUSE	Caveolin-3	Cav3
25.1095	25.1719	25.5165	23.8093	23.6649	23.6757	24.6431	24.8717	24.7594	24.7077	24.4041	24.6595	+	TM_Fam134bKO_CTR_Fam134bKO	+	TM_WT_CTR_WT	1.62655	0.016235	-0.507905		-3.55795	2.94288	0.00179277	0.873751		8.31914	O54724	CAVN1_MOUSE	Caveolae-associated protein 1	Cavin1
22.0559	21.9566	22.5427	20.0292	20.1079	20.2877	21.9812	22.2448	22.2448	21.0886	20.9243	21.1704			+	TM_WT_CTR_WT	0.0478877	0.929338	-0.0281366		-0.139771	3.0235	0.00169131	0.919507		8.73275	Q63918	CAVN2_MOUSE	Caveolae-associated protein 2	Cavin2
21.7348	21.6843	22.0723	19.5451	19.6293	19.5694	21.5915	21.5451	21.8307	21.8987	21.6186	21.7471			+	TM_WT_CTR_WT	0.508028	0.238248	-0.174707		-1.16037	4.86269	0	2.17355	+	25.6516	Q91VJ2	CAVN3_MOUSE	Caveolae-associated protein 3	Cavin3
23.3645	23.391	23.5285	23.5983	23.2006	23.2448	21.7056	21.8651	21.5069	21.1825	21.1143	21.4375	+	TM_Fam134bKO_CTR_Fam134bKO	+	TM_WT_CTR_WT	3.94313	0.000860759	-1.73548		-15.0365	3.71637	0.000726343	-2.10316		-13.1674	A2AMM0	CAVN4_MOUSE	Caveolae-associated protein 4	Cavin4
17.2696	17.3581	17.6662	16.624	16.5805	16.5834	18.2419	17.3752	17.3056	16.786	16.8484	17.185			+	TM_WT_CTR_WT	0.257084	0.55968	0.209609		0.646391	1.29243	0.0299466	0.343807		2.75712	Q3TTA7	CBLB_MOUSE	E3 ubiquitin-protein ligase CBL-B	Cblb
23.6757	23.6209	23.654	23.7182	23.9316	23.9933	23.8385	24.0854	23.8288	23.895	23.6209	23.9847	+	TM_Fam134bKO_CTR_Fam134bKO			1.45287	0.0217594	0.267337		3.12815	0.126507	0.824225	-0.0474955		-0.345252	Q8BME9	CBLN4_MOUSE	Cerebellin-4	Cbln4
16.412	16.7471	17.3495	16.2913	17.1752	16.1317	19.0532	18.8667	18.9516	19.5805	19.7022	19.4129	+	TM_Fam134bKO_CTR_Fam134bKO	+	TM_WT_CTR_WT	2.79105	0.0026861	2.12095	+	7.58804	3.0824	0.00161423	3.03243	+	9.0468	P48758	CBR1_MOUSE	Carbonyl reductase [NADPH] 1	Cbr1
19.8906	20.1079	18.8423	18.0156	18.265	18.4004	18.4415	17.714	17.9992	20.3857	19.7207	20.2877	+	TM_Fam134bKO_CTR_Fam134bKO	+	TM_WT_CTR_WT	1.60986	0.0168239	-1.56203		-3.51525	2.89281	0.00193757	1.90436	+	8.07131	P08074;Q91X52	CBR2_MOUSE;DCXR_MOUSE	Carbonyl reductase [NADPH] 2	Cbr2
19.3581	19.2066	19.6132	19.4736	20.1457	20.0821	20.1079	20.2419	19.895	20.2535	19.9083	20.1825	+	TM_Fam134bKO_CTR_Fam134bKO			1.93947	0.00894384	0.688974		4.4217	0.376727	0.382916	0.214308		0.897851	Q91VT4	CBR4_MOUSE	3-oxoacyl-[acyl-carrier-protein] reductase	Cbr4
17.3321	18.2042	18.8269	17.3836	17.7005	17.2787	18.9402	18.7569	19.002	21.7307	20.3645	20.9672			+	TM_WT_CTR_WT	0.820199	0.0917723	0.778646		1.77087	2.9964	0.00164646	3.56653	+	8.5917	Q61686	CBX5_MOUSE	Chromobox protein homolog 5	Cbx5
20.714	20.6453	20.7307	20.0292	19.9601	19.7796	20.3645	20.4476	20.5261	20.1206	20.714	20.5731	+	TM_Fam134bKO_CTR_Fam134bKO	+	TM_WT_CTR_WT	2.0265	0.00798392	-0.250556		-4.68566	1.31945	0.0286418	0.54627		2.81804	Q8K1A6	C2D1A_MOUSE	Coiled-coil and C2 domain-containing protein 1A	Cc2d1a
18.8018	18.8876	19.2787	18.0899	17.9658	18.2512	19.0265	18.7471	19.1382	18.9345	19.197	19.0612			+	TM_WT_CTR_WT	0.0338575	0.949734	-0.0187632		-0.100207	2.99387	0.00164025	0.961921		8.57861	Q8BRN9	C2D1B_MOUSE	Coiled-coil and C2 domain-containing protein 1B	Cc2d1b
19.1407	19.2855	19.8832	18.5088	18.3709	18.7005	19.4108	19.2989	19.5107	21.9495	20.4972	21.4324			+	TM_WT_CTR_WT	0.042904	0.93649	-0.0296122		-0.125836	2.50162	0.00365058	2.76626	+	6.3503	Q8CH18;Q8CH18-3	CCAR1_MOUSE	Cell division cycle and apoptosis regulator protein 1	Ccar1
19.0426	18.8817	19.5127	20.0156	19.2989	19.3321	19.8995	19.8361	19.8802	22.1825	20.895	21.4273	+	TM_Fam134bKO_CTR_Fam134bKO	+	TM_WT_CTR_WT	1.72557	0.0134019	0.726283		3.81793	1.94314	0.00975788	1.95272	+	4.43262	Q8VDP4	CCAR2_MOUSE	Cell cycle and apoptosis regulator protein 2	Ccar2
20.2066	20.1825	20.3101	20.5356	20.5451	20.6006	20.343	20.5356	20.1581	20.1581	20.1946	20.417			+	TM_WT_CTR_WT	0.413056	0.325884	0.112509		0.971487	1.6596	0.0144126	-0.303887		-3.64344	Q8VE99	CC115_MOUSE	Coiled-coil domain-containing protein 115	Ccdc115
18.209	18.1407	17.1752	16.7207	16.6382	16.7987	19.113	18.9573	19.0976	18.8636	18.9024	18.7796	+	TM_Fam134bKO_CTR_Fam134bKO	+	TM_WT_CTR_WT	1.64237	0.0156123	1.21434	+	3.59873	5.45864	0	2.12935	+	36.1949	Q9D8X2	CC124_MOUSE	Coiled-coil domain-containing protein 124	Ccdc124
19.6293	20.2419	20.1457	20.2764	20.8191	20.7307	20.3645	20.3538	20.0426	20.0691	19.8113	19.7471			+	TM_WT_CTR_WT	0.497729	0.246116	0.247995		1.14008	1.70488	0.0138146	-0.732885		-3.76265	Q3TC33	CC127_MOUSE	Coiled-coil domain-containing protein 127	Ccdc127
22.391	22.391	22.7655	23.1581	23.4676	23.5754	21.6409	22.1426	21.8034	22.2849	22.1174	22.2736	+	TM_Fam134bKO_CTR_Fam134bKO	+	TM_WT_CTR_WT	1.55549	0.0179382	-0.65354		-3.37828	3.00271	0.00166115	-1.17508		-8.62435	Q8C7V8	CC134_MOUSE	Coiled-coil domain-containing protein 134	Ccdc134
21.1269	21.0951	21.1642	22.1795	21.9459	21.9707	19.3189	19.3123	18.9171	18.9142	18.6132	19.0559	+	TM_Fam134bKO_CTR_Fam134bKO	+	TM_WT_CTR_WT	3.87903	0.000784615	-1.94597		-14.4836	4.52796	0	-3.17095		-21.1307	A2AST1;E9Q8Q6	A2AST1_MOUSE;E9Q8Q6_MOUSE	Coiled-coil domain containing 141	Ccdc141
19.1994	19.4736	18.2326	19.1777	19.1002	19.1104	18.2326	18.5988	18.0156	17.8727	18.0156	18.8238			+	TM_WT_CTR_WT	0.764447	0.106844	-0.68619		-1.6612	1.39975	0.024285	-0.892085		-3.00275	Q8C9S4	CC186_MOUSE	Coiled-coil domain-containing protein 186	Ccdc186
20.6971	20.7634	20.895	20.6276	20.2877	20.4273	20.9951	20.7553	21.0625	20.4972	20.9459	20.9812					0.62412	0.164266	0.152433		1.38738	0.913001	0.071525	0.360584		1.95553	Q9JIG7	CCD22_MOUSE	Coiled-coil domain-containing protein 22	Ccdc22
21.4118	21.3805	21.6843	21.8269	21.8269	21.7594	21.2361	21.3805	21.1457	21.502	21.002	21.2125			+	TM_WT_CTR_WT	0.941923	0.0656727	-0.238125		-2.01376	1.73945	0.0130486	-0.565539		-3.85529	Q9D024	CCD47_MOUSE	PAT complex subunit CCDC47	Ccdc47
18.3056	18.1655	18.6662	19.615	19.8682	19.8787	18.5318	19.0399	18.7005	18.9742	18.185	18.265			+	TM_WT_CTR_WT	0.830885	0.0890024	0.378315		1.79198	2.10984	0.0072807	-1.31257		-4.94926	Q3URS9;Q3URS9-2	MITOK_MOUSE	Mitochondrial potassium channel	Ccdc51
20.0951	20.1581	19.6435	19.0951	19.0372	19.2741	18.5011	18.6835	18.3056	18.3365	17.9826	17.7602	+	TM_Fam134bKO_CTR_Fam134bKO	+	TM_WT_CTR_WT	2.77607	0.00264751	-1.46883		-7.51912	2.43284	0.00425337	-1.10906		-6.08323	D3YZV8	CCDC8_MOUSE	Coiled-coil domain-containing protein 8 homolog	Ccdc8
19.2185	19.2741	19.0976	18.7923	18.6628	18.7273	18.2604	18.5657	18.6024	17.7406	18.7173	18.5545	+	TM_Fam134bKO_CTR_Fam134bKO			2.40859	0.0040694	-0.720568		-5.99135	0.569617	0.19463	-0.390007		-1.28109	Q5SNZ0	GRDN_MOUSE	Girdin	Ccdc88a
18.6523	18.5318	18.8636	18.9714	19.4232	19.2604	18.724	18.724	18.7005	18.9459	18.3452	18.7537			+	TM_WT_CTR_WT	0.126493	0.808597	0.0335852		0.345217	1.14234	0.0415278	-0.536734		-2.42905	Q8C3X2	CC90B_MOUSE	Coiled-coil domain-containing protein 90B, mitochondrial	Ccdc90b
20.3645	20.2066	20.0156	19.7939	19.6329	19.4576	20.343	20.0691	20.5165	20.0292	20.5915	20.4972			+	TM_WT_CTR_WT	0.278053	0.521425	0.113954		0.691722	1.69572	0.0138751	0.744461		3.73834	Q7TQK5	CCD93_MOUSE	Coiled-coil domain-containing protein 93	Ccdc93
19.7634	19.5394	19.4636	18.9287	18.4933	18.5242	17.7602	19.1874	18.9658	18.2967	18.786	19.4108					0.985348	0.058795	-0.951052		-2.1019	0.199816	0.708718	0.182439		0.518888	Q8K2Y9;Q8K2Y9-2	CCM2_MOUSE	Cerebral cavernous malformations protein 2 homolog	Ccm2
20.7056	20.7634	21.4972	20.417	20.2185	20.0559	20.0951	20.4375	20.9388	19.9068	19.9083	20.8423					0.635629	0.157993	-0.498294		-1.4098	0.0113491	0.983558	-0.0113042		-0.0344003	Q8BGU5	CCNY_MOUSE	Cyclin-Y	Ccny
24.3712	24.3975	24.1719	24.2607	24.2317	24.2021	23.976	23.9672	24.0526	24.1565	24.1253	24.2607	+	TM_Fam134bKO_CTR_Fam134bKO			1.83954	0.0105858	-0.314959		-4.13205	0.499512	0.245867	-0.0506382		-1.14359	P80314	TCPB_MOUSE	T-complex protein 1 subunit beta	Cct2
23.3239	23.417	23.1095	23.1441	23.2679	23.2679	23.4298	23.5404	23.4298	23.7594	23.8576	23.9316			+	TM_WT_CTR_WT	0.867887	0.0802821	0.183216		1.86538	3.18625	0.00133926	0.622894		9.62599	P80318	TCPG_MOUSE	T-complex protein 1 subunit gamma	Cct3
24.141	24.0935	23.4425	23.4551	23.5045	23.4923	23.1379	23.2679	23.184	23.6649	23.5869	23.7695	+	TM_Fam134bKO_CTR_Fam134bKO	+	TM_WT_CTR_WT	1.41763	0.0233143	-0.695737		-3.04467	1.58625	0.0163963	0.189828		3.45538	P80315	TCPD_MOUSE	T-complex protein 1 subunit delta	Cct4
23.0691	23.0674	22.9459	23.0493	22.9672	22.9043	23.3778	23.3376	23.4041	23.6209	23.7389	23.5165	+	TM_Fam134bKO_CTR_Fam134bKO	+	TM_WT_CTR_WT	2.80639	0.00274771	0.345671		7.6592	2.97749	0.00161187	0.651869		8.49447	P80316	TCPE_MOUSE	T-complex protein 1 subunit epsilon	Cct5
23.1015	23.0723	22.7935	22.8987	23.0967	22.9951	23.2535	23.2821	23.3511	23.6096	23.7895	23.7182	+	TM_Fam134bKO_CTR_Fam134bKO	+	TM_WT_CTR_WT	1.39603	0.0240756	0.306435		2.99407	3.10163	0.00163662	0.708956		9.15157	P80317	TCPZ_MOUSE	T-complex protein 1 subunit zeta	Cct6a
22.2477	22.3239	22.0359	22.0983	22.2961	22.3239	22.3045	22.4526	22.3239	22.5915	22.6518	22.7574			+	TM_WT_CTR_WT	0.73955	0.115603	0.15784		1.61245	2.11658	0.00698232	0.427462		4.97104	P80313	TCPH_MOUSE	T-complex protein 1 subunit eta	Cct7
22.9189	22.9334	22.7895	22.7955	22.9152	22.9495	22.8746	23.002	23.0838	23.3376	23.3239	23.4041			+	TM_WT_CTR_WT	0.627736	0.161967	0.106151		1.39443	3.04852	0.00172715	0.46842		8.86494	P42932	TCPQ_MOUSE	T-complex protein 1 subunit theta	Cct8
21.6141	21.5451	21.3857	21.2593	21.1395	20.895	20.895	21.1079	20.9601	20.343	20.8191	20.6364	+	TM_Fam134bKO_CTR_Fam134bKO	+	TM_WT_CTR_WT	2.33136	0.00449778	-0.527305		-5.7064	1.33082	0.0277474	-0.498411		-2.84384	Q8C1Y8	CCZ1_MOUSE	Vacuolar fusion protein CCZ1 homolog	Ccz1
19.503	19.4293	18.9316	18.1457	18.2512	18.209	18.3145	18.1704	17.2512	18.9826	18.1605	18.7406	+	TM_Fam134bKO_CTR_Fam134bKO			1.65718	0.0153102	-1.37594		-3.63715	0.800893	0.0965676	0.425956		1.7328	Q8R422	CD109_MOUSE	CD109 antigen	Cd109
18.6593	18.1257	18.7373	18.2185	16.8846	17.4736	18.3624	18.3878	18.2137	18.5127	18.2967	18.392					0.393379	0.349808	-0.186083		-0.931724	1.05149	0.051176	0.874917		2.23799	P10810	CD14_MOUSE	Monocyte differentiation antigen CD14	Cd14
18.3495	17.9488	16.8965	16.7073	17.2877	17.3667	17.1946	17.4334	18.1507	18.0426	17.0211	17.4736					0.0953972	0.860765	-0.138713		-0.26683	0.469639	0.270872	0.391874		1.08453	O35566	CD151_MOUSE	CD151 antigen	Cd151
17.6024	16.977	17.9316	17.3233	15.8894	15.8312	19.0156	18.4656	18.9854	17.0743	16.9658	16.4512	+	TM_Fam134bKO_CTR_Fam134bKO			1.78199	0.0123631	1.31855	+	3.97136	0.387566	0.367555	0.48245		0.919924	Q8VE98	CD276_MOUSE	CD276 antigen	Cd276
22.8802	22.6606	22.9847	22.0658	22.3962	22.6074	22.1946	22.6164	22.867	22.4898	22.8442	22.8288					0.57648	0.190209	-0.282469		-1.2945	0.867474	0.0803147	0.364485		1.86455	P15379-7	CD44_MOUSE	Isoform 2 of CD44 antigen	Cd44
21.2877	21.4676	21.7389	20.3211	20.7471	20.7634	21.391	20.8423	20.2302	21.5638	22.155	22.4923			+	TM_WT_CTR_WT	0.875411	0.07882	-0.67691		-1.88036	2.04603	0.0083733	1.4598	+	4.74644	Q61735;Q61735-2	CD47_MOUSE	Leukocyte surface antigen CD47	Cd47
17.8965	17.7207	17.977	16.068	17.6024	16.92	15.8965	16.7471	16.4464	17.5878	16.1437	17.714	+	TM_Fam134bKO_CTR_Fam134bKO			2.34839	0.00440301	-1.50139		-5.76825	0.159269	0.775333	0.285034		0.424561	O55186	CD59A_MOUSE	CD59A glycoprotein	Cd59a
20.4273	20.343	20.6096	19.7618	20.1581	20.1825	21.654	21.7512	22.0526	22.502	21.9495	22.3184	+	TM_Fam134bKO_CTR_Fam134bKO	+	TM_WT_CTR_WT	3.15954	0.00158667	1.35932	+	9.47385	3.329	0.00123077	2.22249	+	10.4787	P41731	CD63_MOUSE	CD63 antigen	Cd63
20.0691	20.0156	20.5545	19.654	19.3773	19.5261	20.2185	19.9316	19.9882	19.8651	19.5823	19.8921					0.361816	0.386992	-0.167011		-0.867332	0.958729	0.063563	0.260703		2.04776	Q00609	CD80_MOUSE	T-lymphocyte activation antigen CD80	Cd80
21.2361	21.2989	21.8191	21.5777	22.0756	21.8913	22.2849	22.2792	21.9951	22.7876	22.695	23.3376	+	TM_Fam134bKO_CTR_Fam134bKO	+	TM_WT_CTR_WT	1.61673	0.016503	0.735028		3.53279	1.93491	0.0096989	1.0918	+	4.4082	P35762	CD81_MOUSE	CD81 antigen	Cd81
19.7039	19.5107	20.0156	19.0664	19.4395	19.5204	20.5545	20.3211	20.417	21.1079	20.68	21.3156	+	TM_Fam134bKO_CTR_Fam134bKO	+	TM_WT_CTR_WT	1.87926	0.0100486	0.687457		4.24553	2.71547	0.00246276	1.69241	+	7.24601	P40237	CD82_MOUSE	CD82 antigen	Cd82
20.9388	21.0088	21.3045	19.3815	19.8936	19.5185	21.5069	21.3538	21.9171	21.7056	21.0559	21.4273	+	TM_Fam134bKO_CTR_Fam134bKO	+	TM_WT_CTR_WT	1.1831	0.0381748	0.508551		2.51653	2.753	0.0022706	1.79839	+	7.41411	P40240	CD9_MOUSE	CD9 antigen	Cd9
19.9039	19.7471	19.654	18.9112	19.2419	19.2018	20.9742	20.714	20.9672	20.5823	20.8113	21.4726	+	TM_Fam134bKO_CTR_Fam134bKO	+	TM_WT_CTR_WT	3.23885	0.00154296	1.11677	+	9.93236	2.51708	0.00349707	1.83709	+	6.4117	Q8BIF0;Q8BIF0-2	C99L2_MOUSE	CD99 antigen-like protein 2	Cd99l2
21.0426	20.9024	20.3857	20.1457	20.3538	20.1825	20.1206	20.6276	20.2535	20.6276	20.5915	20.7876			+	TM_WT_CTR_WT	0.817805	0.0922202	-0.443036		-1.76614	2.13111	0.00669309	0.44153		5.0183	Q8CC12;Q8CC12-2	CDAN1_MOUSE	Codanin-1	Cdan1
20.1946	20.1946	20.4972	19.7747	19.6258	19.4025	19.7651	20.1946	19.9601	18.9854	19.7056	19.6593					0.94208	0.0656607	-0.322188		-2.01408	0.230586	0.654546	-0.150938		-0.588127	Q8CII2	CD123_MOUSE	Cell division cycle protein 123 homolog	Cdc123
20.2764	20.3538	20.1581	20.1946	19.668	19.68	19.9601	19.8936	19.7488	20.0292	19.8066	20.0292	+	TM_Fam134bKO_CTR_Fam134bKO			2.02487	0.0080459	-0.395264		-4.68061	0.222087	0.669281	0.107443		0.569181	Q8R349	CDC16_MOUSE	Cell division cycle protein 16 homolog	Cdc16
18.6276	18.6869	18.7731	18.8175	18.4656	18.3408	18.2279	18.624	18.6132	19.2558	18.6971	18.8876					0.689572	0.134136	-0.20749		-1.51488	0.867881	0.0803111	0.405515		1.86537	Q8BGZ4	CDC23_MOUSE	Cell division cycle protein 23 homolog	Cdc23
19.1605	18.5432	19.29	19.2232	18.5951	18.4696	18.3365	18.2279	18.8965	18.6662	18.9171	19.0346					0.758259	0.10905	-0.510949		-1.64907	0.16057	0.773287	0.109978		0.427649	A2A6Q5-2;A2A6Q5-3	CDC27_MOUSE	Isoform 2 of Cell division cycle protein 27 homolog	Cdc27
19.0847	18.9316	18.2696	17.8846	17.9545	17.1946	18.0951	18.7699	18.4415	18.2372	18.6168	18.5088			+	TM_WT_CTR_WT	0.442049	0.296183	-0.326453		-1.02963	1.35647	0.0264717	0.776393		2.90249	Q6ZWZ2;Q8CFI2	UB2R1_MOUSE;UB2R2_MOUSE	Ubiquitin-conjugating enzyme E2 R2	Cdc34
21.9707	22.0224	22.0983	21.9207	21.6929	21.6971	21.6231	21.6671	21.2419	21.3857	21.6186	21.9024	+	TM_Fam134bKO_CTR_Fam134bKO			1.68614	0.014472	-0.51977		-3.71302	0.331567	0.456764	-0.134623		-0.804796	Q61081	CDC37_MOUSE	Hsp90 co-chaperone Cdc37	Cdc37
22.0918	22.1673	22.2243	22.0526	22.2877	22.0854	22.7471	22.6606	22.85	22.0951	21.7675	22.1886	+	TM_Fam134bKO_CTR_Fam134bKO			3.04515	0.00202074	0.591396		8.84699	0.35214	0.42068	-0.124844		-0.847422	P60766	CDC42_MOUSE	Cell division control protein 42 homolog	Cdc42
19.1752	18.7667	19.2764	18.9229	18.6488	18.7005	18.7373	19.1704	19.3343	18.9658	19.0238	18.6453					0.0109643	0.982748	0.00786718		0.0332478	0.346471	0.430406	0.120888		0.835716	Q3UU96-2;Q7TT50	MRCKA_MOUSE;MRCKB_MOUSE	Isoform 2 of Serine/threonine-protein kinase MRCK alpha	Cdc42bpa
19.9214	19.9882	20.1946	19.7173	19.6886	19.4395	19.8965	19.7844	19.9882	19.606	19.9742	19.5601					0.647989	0.152595	-0.145049		-1.43387	0.246076	0.623522	0.0983136		0.622328	Q7TT50	MRCKB_MOUSE	Serine/threonine-protein kinase MRCK beta	Cdc42bpb
21.6843	21.6714	21.2877	21.1079	21.0224	21.0951	20.4775	20.9459	20.7553	20.9742	21.1519	21.5592	+	TM_Fam134bKO_CTR_Fam134bKO			1.92036	0.00928419	-0.821555		-4.36525	0.365612	0.399134	0.153302		0.875119	Q91W92	BORG5_MOUSE	Cdc42 effector protein 1	Cdc42ep1
20.1946	20.4067	20.5261	19.6132	19.7005	19.6697	19.1531	19.8787	20.0156	19.8651	19.3731	20.3752	+	TM_Fam134bKO_CTR_Fam134bKO			1.14554	0.0415618	-0.69331		-2.43588	0.292692	0.530364	0.209981		0.723003	Q8BGH7	C42S2_MOUSE	CDC42 small effector protein 2	Cdc42se2
18.0426	17.8846	18.9658	18.1002	17.4656	17.786	19.6132	19.503	19.7683	21.4676	20.2419	20.8423	+	TM_Fam134bKO_CTR_Fam134bKO	+	TM_WT_CTR_WT	1.73652	0.0132675	1.3305	+	3.84739	2.81433	0.00200864	3.06668	+	7.69625	Q6A068	CDC5L_MOUSE	Cell division cycle 5-like protein	Cdc5l
16.4399	16.7987	17.4334	15.9859	16.9083	16.8965	16.5746	16.1713	16.977	19.0847	18.1704	18.5545			+	TM_WT_CTR_WT	0.35346	0.398372	-0.316341		-0.850143	2.11321	0.00708737	2.00628	+	4.96015	Q8JZM7	CDC73_MOUSE	Parafibromin	Cdc73
17.734	17.9316	17.8423	18.1206	18.1655	18.6024	18.977	18.7005	19.0074	18.5088	19.3899	18.805	+	TM_Fam134bKO_CTR_Fam134bKO			3.13958	0.00176393	1.05904	+	9.36156	0.940033	0.066687	0.605096		2.00994	Q9WTR5	CAD13_MOUSE	Cadherin-13	Cdh13
21.4626	21.2361	21.3962	21.7553	21.7756	21.7796	22.1332	22.1143	22.1581	21.5638	22.0983	22.0224	+	TM_Fam134bKO_CTR_Fam134bKO			3.44981	0.00179951	0.770195		11.2554	0.303632	0.508529	0.124702		0.746201	P33146	CAD15_MOUSE	Cadherin-15	Cdh15
20.4576	20.5451	20.7955	20.5165	20.343	20.6186	21.0156	20.9243	21.0292	20.7389	20.4972	20.0821	+	TM_Fam134bKO_CTR_Fam134bKO			1.66826	0.01514	0.390301		3.66607	0.0913348	0.874191	-0.0533123		-0.256335	P15116	CADH2_MOUSE	Cadherin-2	Cdh2
17.2696	17.9882	18.1407	18.5582	19.0453	19.1357	18.3277	18.5768	18.3145	18.0156	18.1704	17.7987			+	TM_WT_CTR_WT	1.01054	0.054874	0.606874		2.15345	1.92821	0.00966703	-0.918186		-4.38837	Q8VDP6	CDIPT_MOUSE	CDP-diacylglycerol--inositol 3-phosphatidyltransferase	Cdipt
17.5951	17.8175	18.0211	18.0479	17.6168	17.4496	18.2787	17.7987	18.209	19.6222	18.624	18.9345			+	TM_WT_CTR_WT	0.664778	0.145171	0.284186		1.46657	1.76809	0.0127392	1.35543	+	3.93319	P24788;P24788-2	CD11B_MOUSE	Cyclin-dependent kinase 11B	Cdk11b
19.6311	19.7273	19.4232	18.6168	18.3321	18.7039	18.5951	18.8667	18.624	18.68	18.7764	18.9287	+	TM_Fam134bKO_CTR_Fam134bKO			2.71069	0.00267632	-0.898611		-7.22487	0.848708	0.0843128	0.244082		1.82728	O35495	CDK14_MOUSE	Cyclin-dependent kinase 14	Cdk14
18.9345	19.1332	18.7923	18.9516	18.9054	18.9229	18.4129	18.9937	18.7892	19.0664	19.3899	19.2855			+	TM_WT_CTR_WT	0.490348	0.252264	-0.221425		-1.12551	1.5364	0.0185536	0.320659		3.33093	Q04735;Q04735-2;Q04899;Q8K0D0	CDK16_MOUSE;CDK17_MOUSE;CDK18_MOUSE	Cyclin-dependent kinase 16	Cdk16
18.8606	18.6311	18.4576	18.8331	18.7471	18.7731	17.4087	17.8361	17.8113	18.2877	18.2466	18.1704	+	TM_Fam134bKO_CTR_Fam134bKO	+	TM_WT_CTR_WT	2.2228	0.00541384	-0.964403		-5.32463	3.67487	0.000687651	-0.549575		-12.8506	Q8K0D0	CDK17_MOUSE	Cyclin-dependent kinase 17	Cdk17
18.2877	18.3495	18.5768	19.4636	18.8454	18.8392	18.3365	19.0346	17.6096	19.29	19.356	19.1457					0.0643393	0.906442	-0.0777785		-0.184899	0.423175	0.321043	0.21446		0.991836	Q04899	CDK18_MOUSE	Cyclin-dependent kinase 18	Cdk18
19.6593	19.6204	19.2535	20.2535	20.0559	19.9742	18.6971	18.9229	18.8846	18.8423	19.562	19.4087	+	TM_Fam134bKO_CTR_Fam134bKO	+	TM_WT_CTR_WT	1.9997	0.00856278	-0.676184		-4.60316	1.61122	0.0154263	-0.823535		-3.51873	P97377;P97377-2	CDK2_MOUSE	Cyclin-dependent kinase 2	Cdk2
18.9545	18.8636	19.1382	19.0925	18.1994	18.8697	19.2137	18.6096	18.734	18.4129	18.8545	18.9345					0.263973	0.547544	-0.132997		-0.661355	0.0141716	0.979376	0.0134284		0.0428225	P30285	CDK4_MOUSE	Cyclin-dependent kinase 4	Cdk4
18.5951	18.9431	18.9714	18.8545	18.6523	18.2787	19.1206	19.1898	19.0265	19.1482	19.3602	19.3189			+	TM_WT_CTR_WT	0.995555	0.0570733	0.275752		2.12275	1.70613	0.0137839	0.680625		3.76596	P49615	CDK5_MOUSE	Cyclin-dependent kinase 5	Cdk5
19.3752	19.4952	18.9909	18.9965	18.734	18.83	18.185	18.5127	18.2326	18.1898	18.1307	18.1407	+	TM_Fam134bKO_CTR_Fam134bKO	+	TM_WT_CTR_WT	2.22481	0.00535234	-0.977037		-5.33149	3.05087	0.00173404	-0.699734		-8.87745	Q8K389	CK5P2_MOUSE	CDK5 regulatory subunit-associated protein 2	Cdk5rap2
20.8876	21.2419	21.4067	21.2764	21.2764	21.2477	20.9024	21.2125	21.0559	21.3592	21.0559	21.2125					0.275662	0.525911	-0.121782		-0.686586	0.260742	0.59476	-0.0576382		-0.654347	Q99LM2	CK5P3_MOUSE	CDK5 regulatory subunit-associated protein 3	Cdk5rap3
19.0821	19.1825	18.7039	18.7307	18.3495	18.5507	18.9658	18.9742	19.1432	20.4067	19.575	19.9287			+	TM_WT_CTR_WT	0.0865199	0.873697	0.038222		0.243813	2.24014	0.00557509	1.42647	+	5.38419	Q99J95	CDK9_MOUSE	Cyclin-dependent kinase 9	Cdk9
20.1825	19.9098	20.2764	20.0951	20.5356	20.4775	19.1002	20.0156	19.3962	19.2855	19.3255	19.7173			+	TM_WT_CTR_WT	0.996582	0.0569978	-0.61887		-2.12485	2.04677	0.00838817	-0.926643		-4.74876	Q91WE6;Q91WE6-2	CDKAL_MOUSE	Threonylcarbamoyladenosine tRNA methylthiotransferase	Cdkal1
20.2302	19.9601	19.8727	19.4736	18.9054	19.1482	19.0346	19.0129	19.0899	19.8697	19.562	19.9882	+	TM_Fam134bKO_CTR_Fam134bKO	+	TM_WT_CTR_WT	3.04827	0.00202976	-0.975221		-8.8636	1.4133	0.0237246	0.630891		3.03448	Q8BI72	CARF_MOUSE	CDKN2A-interacting protein	Cdkn2aip
19.2185	18.9316	19.3012	18.3752	18.417	18.6417	19.0743	18.8515	19.163	18.7273	18.8423	18.9459			+	TM_WT_CTR_WT	0.344222	0.411706	-0.120801		-0.831066	1.5895	0.0163513	0.360549		3.46358	A2A6T1	CDR2L_MOUSE	Cerebellar degeneration-related protein 2-like	Cdr2l
17.6869	17.2326	17.7602	17.1053	17.6024	17.3495	19.5694	19.4952	19.2232	18.7699	18.8484	19.2989	+	TM_Fam134bKO_CTR_Fam134bKO	+	TM_WT_CTR_WT	3.17313	0.00161356	1.86938	+	9.55096	2.75276	0.00226829	1.62002	+	7.41299	Q4VAA2;Q4VAA2-2	CDV3_MOUSE	Protein CDV3	Cdv3
19.7683	19.6593	19.8817	19.7651	19.0717	19.2279	20.0559	19.9272	19.9882	21.4676	20.5069	20.9882	+	TM_Fam134bKO_CTR_Fam134bKO	+	TM_WT_CTR_WT	1.3878	0.0245185	0.220682		2.9749	2.02897	0.00865187	1.63267	+	4.69332	P28659-4	CELF1_MOUSE	Isoform 4 of CUGBP Elav-like family member 1	Celf1
19.4252	19.6523	19.83	20.1457	19.805	20.1206	19.1994	18.8636	19.0184	20.417	19.5375	19.7223	+	TM_Fam134bKO_CTR_Fam134bKO			1.79306	0.0121439	-0.608695		-4.00193	0.171935	0.756135	-0.13147		-0.454446	Q9Z0H4-2;Q9Z0H4-6	CELF2_MOUSE	Isoform 2 of CUGBP Elav-like family member 2	Celf2
18.0372	18.0847	17.9083	18.209	18.3101	18.3189	20.5069	20.5069	20.7471	18.1457	18.9965	18.8787	+	TM_Fam134bKO_CTR_Fam134bKO			4.94338	0	2.57688	+	26.8771	0.66585	0.141675	0.394283		1.46866	Q8BI06	CEMIP_MOUSE	Cell migration-inducing and hyaluronan-binding protein	Cemip
19.3731	19.3667	19.661	19.2018	18.8238	18.6971	20.0292	19.8066	19.7257	19.1407	19.392	19.2279	+	TM_Fam134bKO_CTR_Fam134bKO			1.36045	0.0255368	0.386895		2.91164	0.961157	0.0630716	0.34599		2.05269	Q5FWI3	CEIP2_MOUSE	Cell surface hyaluronidase	Cemip2
19.853	19.856	19.8606	19.8846	19.9459	20.2302	20.002	20.2535	20.1079	20.3101	20.6971	20.5356	+	TM_Fam134bKO_CTR_Fam134bKO	+	TM_WT_CTR_WT	1.65321	0.0154182	0.264564		3.62683	1.48008	0.0206295	0.494008		3.19346	Q62036	CP131_MOUSE	Centrosomal protein of 131 kDa	Cep131
20.3321	20.1946	20.2764	19.9882	19.6954	19.6168	19.5107	19.4456	19.5823	19.6988	19.7537	19.9601	+	TM_Fam134bKO_CTR_Fam134bKO			3.75125	0.000673267	-0.754821		-13.4395	0.0969157	0.867146	0.0374101		0.270737	Q6A065	CE170_MOUSE	Centrosomal protein of 170 kDa	Cep170
17.9083	18.0372	18.0479	17.7273	17.4496	17.734	17.5049	17.2512	18.0795	16.9882	17.4415	17.4576					0.707236	0.127405	-0.385941		-1.54933	0.882165	0.0774046	-0.341199		-1.89383	E9Q309	CE350_MOUSE	Centrosome-associated protein 350	Cep350
18.2232	18.3321	18.4046	18.0426	17.5432	17.9992	17.6523	17.528	17.4972	17.6662	17.7602	18.1053	+	TM_Fam134bKO_CTR_Fam134bKO			3.36908	0.0018308	-0.760792		-10.7306	0.0286632	0.959345	-0.0177536		-0.0852872	Q99NF3	CEP41_MOUSE	Centrosomal protein of 41 kDa	Cep41
19.2922	19.2161	18.624	18.7005	18.92	18.7373	16.2913	16.786	16.9992	18.1357	18.1206	18.4004	+	TM_Fam134bKO_CTR_Fam134bKO	+	TM_WT_CTR_WT	2.85803	0.002442	-2.35194		-7.90312	2.12543	0.0067201	-0.567009		-4.9998	Q8BT07	CEP55_MOUSE	Centrosomal protein of 55 kDa	Cep55
19.0292	18.8238	18.2787	18.1155	18.5394	18.3365	16.9545	17.6453	17.2232	16.9658	17.0426	17.5507	+	TM_Fam134bKO_CTR_Fam134bKO	+	TM_WT_CTR_WT	2.05435	0.00766234	-1.43624		-4.77252	2.1819	0.00595778	-1.1441		-5.18622	Q8C0D9;Q8C0D9-2	CEP68_MOUSE	Centrosomal protein of 68 kDa	Cep68
17.1457	17.0951	16.9083	17.2604	16.7731	16.7731	16.5111	16.9431	16.4464	17.0847	15.726	14.9431	+	TM_Fam134bKO_CTR_Fam134bKO			1.13922	0.0422234	-0.416162		-2.4224	0.720047	0.121336	-1.01763		-1.57434	Q6IRU7	CEP78_MOUSE	Centrosomal protein of 78 kDa	Cep78
19.2161	18.9229	18.7569	19.0691	19.0238	18.8787	18.1357	18.2787	18.1002	18.2372	18.6311	18.5356	+	TM_Fam134bKO_CTR_Fam134bKO	+	TM_WT_CTR_WT	2.26733	0.00500351	-0.793776		-5.47865	1.77953	0.0125731	-0.522504		-3.96458	Q9CZ62	CEP97_MOUSE	Centrosomal protein of 97 kDa	Cep97
22.5093	22.5165	22.7161	22.44	22.5615	22.3403	22.6051	23.0935	22.7735	23.2521	22.7471	22.6649			+	TM_WT_CTR_WT	0.700593	0.1297	0.243407		1.53637	1.06577	0.0492714	0.440778		2.26768	Q8BGS7;Q8BGS7-2	CEPT1_MOUSE	Choline/ethanolaminephosphotransferase 1	Cept1
20.1206	20.2419	20.3321	20.3645	20.6186	20.654	20.9388	20.6714	20.5731	21.4676	21.0224	21.1457	+	TM_Fam134bKO_CTR_Fam134bKO	+	TM_WT_CTR_WT	1.77843	0.0123811	0.496227		3.96156	1.84142	0.0109347	0.666182		4.13737	Q924Z4	CERS2_MOUSE	Ceramide synthase 2	Cers2
19.0951	19.0532	19.2279	18.7764	18.5915	18.2512	19.5165	19.7056	19.8081	20.2066	19.714	20.002	+	TM_Fam134bKO_CTR_Fam134bKO	+	TM_WT_CTR_WT	2.27218	0.00503892	0.551345		5.49562	2.61997	0.00326575	1.43449	+	6.83333	Q9D6K9	CERS5_MOUSE	Ceramide synthase 5	Cers5
18.0047	18.5394	18.1994	18.7764	18.3189	18.2922	18.265	18.8636	18.4696	17.9488	17.8113	17.8545			+	TM_WT_CTR_WT	0.534201	0.21874	0.284898		1.21179	1.65895	0.0144059	-0.590974		-3.64177	Q8C172	CERS6_MOUSE	Ceramide synthase 6	Cers6
19.3012	19.5787	19.6714	19.5897	19.2673	19.2208	19.392	19.5526	19.6453	19.1079	19.4211	19.8469					0.0325815	0.951105	0.0128975		0.0965559	0.152346	0.786602	0.0993805		0.408054	Q9EQG9;Q9EQG9-2	CERT_MOUSE	Ceramide transfer protein	Cert1
17.392	16.8606	17.417	16.6382	17.5731	17.4576	17.2512	16.9316	17.1556	18.528	17.7796	18.0479			+	TM_WT_CTR_WT	0.208893	0.657567	-0.110428		-0.539504	1.14819	0.041266	0.895521		2.44155	Q9R1K9	CETN2_MOUSE	Centrin-2	Cetn2
17.7923	17.6453	18.0743	18.8846	18.7207	18.6417	17.7406	17.6382	17.0319	18.3365	18.8876	17.9992					0.652439	0.150551	-0.367083		-1.44254	0.564114	0.198304	-0.341253		-1.27034	O35648	CETN3_MOUSE	Centrin-3	Cetn3
20.5545	20.8576	20.2419	19.7307	19.7521	19.7634	19.8484	19.895	19.729	20.1079	19.9459	20.2764	+	TM_Fam134bKO_CTR_Fam134bKO	+	TM_WT_CTR_WT	1.77119	0.0127078	-0.72717		-3.94168	1.70707	0.0138036	0.361353		3.76847	Q8C6G1	CF410_MOUSE	Cilia- and flagella-associated protein 410	Cfap410
22.2849	22.44	22.5309	21.6929	21.3752	21.6186	24.6865	24.2821	24.8336	24.417	24.6757	24.558	+	TM_Fam134bKO_CTR_Fam134bKO	+	TM_WT_CTR_WT	3.57709	0.00112088	2.18213	+	12.1327	4.7877	0	2.98803	+	24.5621	P18760	COF1_MOUSE	Cofilin-1	Cfl1
16.6382	18.5582	17.786	18.0479	18.92	18.5878	21.3045	21.4324	21.417	20.8269	21.0359	20.8876	+	TM_Fam134bKO_CTR_Fam134bKO	+	TM_WT_CTR_WT	2.57804	0.00323176	3.72382	+	6.65872	3.10465	0.00164117	2.39822	+	9.16812	P45591	COF2_MOUSE	Cofilin-2	Cfl2
19.0899	19.2489	19.8222	20.1206	20.7876	20.8346	19.9601	19.6222	19.4815	20.2535	19.734	19.7173			+	TM_WT_CTR_WT	0.497935	0.245948	0.300948		1.14048	1.10122	0.0455962	-0.679324		-2.34195	Q9CQA6	CHCH1_MOUSE	Coiled-coil-helix-coiled-coil-helix domain-containing protein 1	Chchd1
20.68	20.7389	21.5069	22.1886	23.0691	23.0559	21.4324	21.2125	21.3266	21.7955	21.3592	21.632			+	TM_WT_CTR_WT	0.565494	0.197791	0.348564		1.27304	1.68041	0.0141572	-1.17562		-3.69793	Q9D1L0	CHCH2_MOUSE	Coiled-coil-helix-coiled-coil-helix domain-containing protein 2	Chchd2
22.4067	22.417	22.6843	22.8132	23.1206	23.0999	21.953	22.1269	21.7265	22.4144	21.9742	22.0625	+	TM_Fam134bKO_CTR_Fam134bKO	+	TM_WT_CTR_WT	1.73765	0.0131791	-0.567166		-3.85043	2.17175	0.00610871	-0.860865		-5.15233	Q9CRB9	MIC19_MOUSE	MICOS complex subunit Mic19	Chchd3
19.9258	19.895	20.0821	20.4476	20.9171	20.7223	19.8392	19.8861	19.5299	20.0821	19.6132	19.6311			+	TM_WT_CTR_WT	0.791996	0.0989362	-0.215886		-1.71529	1.96094	0.00962689	-0.920167		-4.48578	Q8VEA4	MIA40_MOUSE	Mitochondrial intermembrane space import and assembly protein 40	Chchd4
18.7731	18.6024	19.8003	19.7569	20.3321	20.0292	19.4191	19.4456	18.8995	19.6971	18.8331	19.2696			+	TM_WT_CTR_WT	0.180081	0.710035	0.196096		0.473456	1.21181	0.0350513	-0.772833		-2.57884	Q9CQP3	CHCH5_MOUSE	Coiled-coil-helix-coiled-coil-helix domain-containing protein 5	Chchd5
19.7796	19.5933	20.1946	19.6186	19.9882	20.0951	20.0691	19.7747	19.6731	19.1053	19.0184	19.1801			+	TM_WT_CTR_WT	0.0264211	0.959122	-0.0168413		-0.0787994	2.20644	0.00571237	-0.799353		-5.26892	Q91VN4	MIC25_MOUSE	MICOS complex subunit Mic25	Chchd6
19.9882	19.8965	20.3211	20.4775	20.0821	19.9459	20.6453	20.3752	20.4067	22.3484	21.1519	21.5069	+	TM_Fam134bKO_CTR_Fam134bKO	+	TM_WT_CTR_WT	1.23633	0.0338483	0.407095		2.63254	1.74035	0.0130613	1.50053	+	3.85773	Q6PDQ2	CHD4_MOUSE	Chromodomain-helicase-DNA-binding protein 4	Chd4
18.3321	18.2326	18.5507	18.6347	18.3624	17.6453	18.1655	18.209	18.4656	19.8891	19.1155	19.0951			+	TM_WT_CTR_WT	0.278131	0.521446	-0.0917931		-0.69189	1.36571	0.0258505	1.15246	+	2.92376	Q8CGZ0	CHERP_MOUSE	Calcium homeostasis endoplasmic reticulum protein	Cherp
16.6068	16.5234	17.1946	17.4736	17.7987	17.9882	17.5731	17.4576	17.1457	17.92	17.3056	17.392	+	TM_Fam134bKO_CTR_Fam134bKO			1.17589	0.0388181	0.617217		2.50097	0.367383	0.396444	-0.214247		-0.878747	Q922Q9;Q922Q9-2	CHID1_MOUSE	Chitinase domain-containing protein 1	Chid1
19.1002	18.977	19.1531	18.8113	18.5127	18.5545	18.5731	19.2255	19.6168	18.6869	18.9545	18.7439					0.06987	0.89835	0.0617065		0.199787	0.612145	0.167966	0.168922		1.36405	O55229	CHKB_MOUSE	Choline/ethanolamine kinase	Chkb
19.0102	18.0847	18.0638	16.977	17.5204	17.4656	18.5127	18.5878	18.4616	18.606	18.8238	19.2185			+	TM_WT_CTR_WT	0.160734	0.746051	0.134478		0.428039	2.48229	0.00375698	1.56174	+	6.27427	Q99LU0;Q9CQD4	CH1B1_MOUSE;CH1B2_MOUSE	Charged multivesicular body protein 1B1	Chmp1b1
18.7005	19.0074	19.0743	19.0399	18.4334	18.4696	19.7323	19.9214	20.0821	19.8191	19.7586	19.8545	+	TM_Fam134bKO_CTR_Fam134bKO	+	TM_WT_CTR_WT	2.52094	0.0031855	0.984543		6.42712	2.37395	0.00436584	1.16309	+	5.86211	Q9DB34	CHM2A_MOUSE	Charged multivesicular body protein 2a	Chmp2a
18.5878	18.9402	18.9937	18.1898	17.8484	18.1206	19.4149	19.654	19.5356	19.5011	19.197	19.6204	+	TM_Fam134bKO_CTR_Fam134bKO	+	TM_WT_CTR_WT	2.06126	0.00751127	0.694294		4.79428	2.97443	0.00160591	1.38656	+	8.47882	Q9CQ10	CHMP3_MOUSE	Charged multivesicular body protein 3	Chmp3
17.4972	17.624	18.4576	16.734	18.4334	17.528	20.2877	20.3101	20.2764	20.2302	20.4067	20.1457	+	TM_Fam134bKO_CTR_Fam134bKO	+	TM_WT_CTR_WT	2.89212	0.00240708	2.4318	+	8.06794	2.25192	0.00563751	2.69573	+	5.42495	Q9D8B3	CHM4B_MOUSE	Charged multivesicular body protein 4b	Chmp4b
20.0691	20.1332	20.4576	20.3752	20.265	20.2764	20.1332	20.0691	19.9742	20.4476	20.0821	20.1457					0.554132	0.205173	-0.161142		-1.25082	0.273095	0.570311	-0.0803865		-0.681062	P0C0A3	CHMP6_MOUSE	Charged multivesicular body protein 6	Chmp6
18.5318	18.6835	18.7892	18.9882	19.0211	18.8484	18.5507	18.7373	18.6869	18.6731	19.6276	19.5694					0.0357859	0.947559	-0.00984828		-0.105708	0.46577	0.274341	0.33749		1.07685	Q8R1T1	CHMP7_MOUSE	Charged multivesicular body protein 7	Chmp7
19.4656	19.4636	19.6886	19.6937	19.8423	19.356	19.3255	19.2372	19.6329	19.3624	19.7389	19.7422					0.425399	0.312815	-0.140727		-0.9963	0.0283496	0.959817	-0.0161425		-0.0843815	Q9D1P4	CHRD1_MOUSE	Cysteine and histidine-rich domain-containing protein 1	Chordc1
20.1581	20.265	20.6971	19.7123	20.0156	19.7586	20.5165	20.4775	20.7389	20.4375	20.2419	20.1581			+	TM_WT_CTR_WT	0.48324	0.257996	0.204273		1.11146	1.63816	0.0149319	0.450313		3.58784	P61022	CHP1_MOUSE	Calcineurin B homologous protein 1	Chp1
19.4025	19.2581	19.1801	18.3752	18.624	18.3624	19.8222	19.9882	20.5069	18.9373	18.977	19.4596	+	TM_Fam134bKO_CTR_Fam134bKO	+	TM_WT_CTR_WT	1.72535	0.0134995	0.825513		3.81733	1.62872	0.0150826	0.670807		3.56354	Q6IQX7	CHSS2_MOUSE	Chondroitin sulfate synthase 2	Chpf
18.3752	18.5582	19.2185	18.9054	18.7955	19.1231	20.3101	20.1079	20.343	19.4129	19.2558	19.5507	+	TM_Fam134bKO_CTR_Fam134bKO	+	TM_WT_CTR_WT	2.3479	0.0043964	1.53637	+	5.76647	1.64984	0.0147682	0.465139		3.61806	Q3UU43	Q3UU43_MOUSE	Hexosyltransferase	Chpf2
18.2326	18.0585	18.4972	18.8113	19.3667	19.0532	19.1752	18.6132	18.3624	18.8207	18.8667	18.4496					0.768706	0.105315	0.454197		1.66955	0.811355	0.0939691	-0.36476		-1.75341	Q8C025;Q8C025-2;Q8C025-3	CHPT1_MOUSE	Cholinephosphotransferase 1	Chpt1
18.3878	18.4576	17.4736	17.5657	18.1104	17.9601	17.2967	17.8545	17.8906	18.1704	18.5805	18.92			+	TM_WT_CTR_WT	0.501908	0.242578	-0.425747		-1.14831	1.17732	0.0386017	0.678184		2.50405	Q9JKP8	CHRC1_MOUSE	Chromatin accessibility complex protein 1	Chrac1
18.5842	18.1307	18.6347	19.2696	19.3277	19.2627	17.5432	17.8727	16.9545	17.2419	16.7471	17.0102	+	TM_Fam134bKO_CTR_Fam134bKO	+	TM_WT_CTR_WT	1.47259	0.021073	-0.993057		-3.1754	4.03201	0.000318339	-2.28692		-15.8372	P04756	ACHA_MOUSE	Acetylcholine receptor subunit alpha	Chrna1
19.1432	19.2419	19.3624	20.4775	20.4375	20.4775	18.1257	18.6347	18.392	17.5878	16.9658	17.0638	+	TM_Fam134bKO_CTR_Fam134bKO	+	TM_WT_CTR_WT	2.24589	0.00515942	-0.865042		-5.40404	4.13675	0.00034717	-3.25837		-16.834	P04760;P04760-2	ACHG_MOUSE	Acetylcholine receptor subunit gamma	Chrng
19.0399	18.9909	19.0795	17.1357	17.4087	18.1655	20.4273	20.2764	20.7471	19.7356	20.0559	20.1825	+	TM_Fam134bKO_CTR_Fam134bKO	+	TM_WT_CTR_WT	3.2921	0.00165815	1.44681	+	10.2518	2.70905	0.00245545	2.42138	+	7.21758	Q80V53	CHSTE_MOUSE	Carbohydrate sulfotransferase 14	Chst14
19.7273	19.575	20.002	19.3962	19.4334	19.7634	21.0691	21.1206	21.1946	20.2877	20.0691	20.5823	+	TM_Fam134bKO_CTR_Fam134bKO	+	TM_WT_CTR_WT	3.32444	0.0017438	1.36001	+	10.4504	1.84127	0.0109291	0.782015		4.13694	Q6ZQ11	CHSS1_MOUSE	Chondroitin sulfate synthase 1	Chsy1
18.3752	18.3667	18.7307	17.7471	17.7602	17.6662	19.7373	19.9009	20.0691	21.1332	20.0559	20.9601	+	TM_Fam134bKO_CTR_Fam134bKO	+	TM_WT_CTR_WT	3.10984	0.0018722	1.4116	+	9.19659	3.05938	0.00174565	2.99189	+	8.92287	Q9CY57;Q9CY57-2;Q9CY57-3;Q9CY57-4;Q9CY57-5	CHTOP_MOUSE	Chromatin target of PRMT1 protein	Chtop
19.3452	19.1556	18.3277	18.7207	18.3012	18.0532	18.2604	18.1507	18.9826	18.8081	19.2018	18.5768					0.515485	0.2327	-0.478282		-1.17504	0.879288	0.0779242	0.503883		1.88809	O88351;Q60680	IKKA_MOUSE;IKKB_MOUSE	Inhibitor of nuclear factor kappa-B kinase subunit beta	Chuk
20.3752	20.5069	20.68	20.6364	19.7602	19.8697	19.7844	20.0426	20.0821	20.0691	20.2989	20.2764	+	TM_Fam134bKO_CTR_Fam134bKO			1.89402	0.00983264	-0.550997		-4.28827	0.166606	0.764508	0.126034		0.441922	Q99KN2	CIAO1_MOUSE	Probable cytosolic iron-sulfur protein assembly protein CIAO1	Ciao1
19.7907	19.7971	20.002	19.8817	19.1994	19.1155	19.0426	19.4149	19.3899	19.4293	19.6749	19.7553	+	TM_Fam134bKO_CTR_Fam134bKO			1.85842	0.0102575	-0.58077		-4.18573	0.350687	0.422772	0.220964		0.844424	Q9D187	CIA2B_MOUSE	Cytosolic iron-sulfur assembly component 2B	Ciao2b
22.5261	22.5498	22.8307	23.1795	23.5404	23.6431	22.5938	22.6409	22.4996	22.8327	22.6074	22.6865			+	TM_WT_CTR_WT	0.209467	0.656388	-0.0574773		-0.540803	2.06326	0.00820335	-0.745474		-4.80057	Q91WS0	CISD1_MOUSE	CDGSH iron-sulfur domain-containing protein 1	Cisd1
20.0691	20.0426	20.4972	20.1457	20.4972	20.6714	20.7471	20.6886	20.8651	21.3101	21.1825	20.9316	+	TM_Fam134bKO_CTR_Fam134bKO	+	TM_WT_CTR_WT	1.64714	0.0154402	0.564013		3.61107	1.67856	0.0141869	0.7033		3.69305	Q9CQB5	CISD2_MOUSE	CDGSH iron-sulfur domain-containing protein 2	Cisd2
20.8876	21.0821	21.3805	21.4476	21.5498	21.5685	20.0691	20.002	19.8757	21.4375	20.654	21.0088	+	TM_Fam134bKO_CTR_Fam134bKO			2.7412	0.00266524	-1.1345		-7.36087	0.998042	0.0576234	-0.488523		-2.12784	B1AR13	CISD3_MOUSE	CDGSH iron-sulfur domain-containing protein 3, mitochondrial	Cisd3
18.7667	18.7923	18.6347	18.6024	17.9024	17.6662	17.5356	16.7471	17.3836	17.4004	17.4893	17.0847	+	TM_Fam134bKO_CTR_Fam134bKO	+	TM_WT_CTR_WT	2.4436	0.00365595	-1.50909		-6.12437	1.12259	0.0431728	-0.732191		-2.38708	P49025;P49025-4;P49025-5	CTRO_MOUSE	Citron Rho-interacting kinase	Cit
24.5105	24.5345	24.9043	24.1015	24.3578	24.4298	24.141	24.4105	24.1488	24.3975	23.9406	24.217	+	TM_Fam134bKO_CTR_Fam134bKO			1.25884	0.0320745	-0.416286		-2.68221	0.268189	0.579921	-0.111359		-0.670479	Q8BMK4	CKAP4_MOUSE	Cytoskeleton-associated protein 4	Ckap4
19.9243	19.9882	19.5601	19.7073	18.734	19.2673	19.3145	19.1679	18.8787	18.417	15.3056	18.0102	+	TM_Fam134bKO_CTR_Fam134bKO			1.72171	0.0135819	-0.703835		-3.80757	0.915353	0.0709083	-1.9919		-1.96025	A0A0R4J0K2;K3W4R5;Z4YL78	A0A0R4J0K2_MOUSE;K3W4R5_MOUSE;Z4YL78_MOUSE	Cytoskeleton associated protein 5	Ckap5
17.9142	17.6168	18.2741	19.5242	19.5694	19.5185	19.4395	19.4775	19.4576	20.7715	21.0951	20.9243	+	TM_Fam134bKO_CTR_Fam134bKO	+	TM_WT_CTR_WT	2.87859	0.00237406	1.52318	+	8.00214	3.90321	0.000576687	1.39296	+	14.6898	Q04447	KCRB_MOUSE	Creatine kinase B-type	Ckb
21.1206	21.1143	21.2933	21.85	22.2332	22.2096	20.2989	20.2066	20.002	20.1704	19.7667	20.1332	+	TM_Fam134bKO_CTR_Fam134bKO	+	TM_WT_CTR_WT	3.17111	0.00160811	-1.00691		-9.53947	3.50105	0.000827586	-2.07414		-11.6011	P07310	KCRM_MOUSE	Creatine kinase M-type	Ckm
19.8936	20.0691	19.2113	19.1028	18.8936	19.0691	17.9488	18.2466	17.3145	18.9258	18.2042	17.9992	+	TM_Fam134bKO_CTR_Fam134bKO			2.11804	0.00716822	-1.88804		-4.97579	1.0515	0.0511931	-0.645409		-2.23802	Q80TV8-2;Q8BRT1	CLAP1_MOUSE;CLAP2_MOUSE	Isoform 2 of CLIP-associating protein 1	Clasp1
22.4825	22.4451	21.7013	21.5117	21.6843	21.5685	20.2989	20.8876	20.5165	21.0359	21.0691	21.5261	+	TM_Fam134bKO_CTR_Fam134bKO	+	TM_WT_CTR_WT	2.2298	0.00522094	-1.64192		-5.34859	1.06894	0.0489882	-0.377806		-2.27429	Q8BRT1;Q8BRT1-5	CLAP2_MOUSE	CLIP-associating protein 2	Clasp2
19.9098	20.0156	20.3101	19.8034	20.1079	19.9459	20.7471	20.9601	20.6453	20.5731	20.4375	20.3538	+	TM_Fam134bKO_CTR_Fam134bKO	+	TM_WT_CTR_WT	2.01772	0.00820717	0.70569		4.65852	2.00552	0.00895612	0.502383		4.62101	Q99LI2	CLCC1_MOUSE	Chloride channel CLIC-like protein 1	Clcc1
16.5937	16.5627	17.3145	16.8846	16.7207	16.9992	17.3836	17.6096	18.0102	17.7667	17.1257	17.4656	+	TM_Fam134bKO_CTR_Fam134bKO	+	TM_WT_CTR_WT	1.29157	0.0298105	0.84418		2.7552	1.35232	0.0265664	0.584481		2.89297	Q61418	CLCN4_MOUSE	H(+)/Cl(-) exchange transporter 4	Clcn4
19.0346	18.8113	19.3899	19.2113	18.8454	18.6903	20.8113	20.7876	20.9024	20.5261	20.4874	20.6276	+	TM_Fam134bKO_CTR_Fam134bKO	+	TM_WT_CTR_WT	3.28339	0.00164202	1.75516	+	10.1989	3.28273	0.00133333	1.63135	+	10.1948	Q9WVD4	CLCN5_MOUSE	H(+)/Cl(-) exchange transporter 5	Clcn5
17.4815	18.0532	18.4775	18.1801	17.8238	18.1752	20.3857	20.4972	20.5731	20.8034	20.68	20.5823	+	TM_Fam134bKO_CTR_Fam134bKO	+	TM_WT_CTR_WT	2.9686	0.00200819	2.48125	+	8.44914	4.39742	0	2.62889	+	19.5892	O35454	CLCN6_MOUSE	H(+)/Cl(-) exchange transporter 6	Clcn6
19.1922	19.3538	19.503	19.1482	19.3495	19.2604	21.4067	21.6628	21.5961	21.2243	21.1886	21.3321	+	TM_Fam134bKO_CTR_Fam134bKO	+	TM_WT_CTR_WT	4.31572	0.00072973	2.20549	+	18.6812	4.98524	0	1.99565	+	27.5357	O70496	CLCN7_MOUSE	H(+)/Cl(-) exchange transporter 7	Clcn7
16.5552	17.3408	17.68	17.2877	17.4972	17.2232	18.7987	18.4893	18.7923	18.1155	18.2604	18.1257	+	TM_Fam134bKO_CTR_Fam134bKO	+	TM_WT_CTR_WT	1.90132	0.00955579	1.50142	+	4.3095	3.02712	0.00170013	0.831181		8.75178	Q9CQX5	CLDN1_MOUSE	Claudin domain-containing protein 1	Cldnd1
21.2243	21.2066	21.3538	20.7471	21.0886	21.0224	23.1488	23.2679	23.4041	23.2535	23.4425	23.5045	+	TM_Fam134bKO_CTR_Fam134bKO	+	TM_WT_CTR_WT	4.68122	0	2.01199	+	23.0935	4.34299	0	2.44743	+	18.9796	Q9Z1Q5	CLIC1_MOUSE	Chloride intracellular channel protein 1	Clic1
20.68	20.6886	20.8802	20.5356	20.2989	20.5638	20.9459	21.391	21.0426	21.2185	21.1704	21.3321	+	TM_Fam134bKO_CTR_Fam134bKO	+	TM_WT_CTR_WT	1.18042	0.0384789	0.376912		2.51073	2.879	0.00202057	0.774165		8.00413	Q9QYB1	CLIC4_MOUSE	Chloride intracellular channel protein 4	Clic4
21.6757	21.5731	21.2302	21.1269	20.5731	20.6364	20.1946	20.5545	20.1825	20.0156	20.4576	20.8269	+	TM_Fam134bKO_CTR_Fam134bKO			2.54059	0.00309735	-1.18248		-6.50601	0.51831	0.229832	-0.345443		-1.18059	Q5SUH6	Q5SUH6_MOUSE	Clathrin interactor 1	Clint1
18.3624	17.8846	18.2372	18.4293	17.8846	18.2326	18.3189	17.3321	17.8113	17.4656	18.1002	18.2372					0.461601	0.277974	-0.340658		-1.06857	0.361265	0.405452	-0.247813		-0.8662	Q922J3;Q922J3-2	CLIP1_MOUSE	CAP-Gly domain-containing linker protein 1	Clip1
18.1407	18.3624	18.4656	16.4799	16.7731	16.734	19.4854	19.547	19.2018	18.1752	18.5951	18.8331	+	TM_Fam134bKO_CTR_Fam134bKO	+	TM_WT_CTR_WT	2.79469	0.0026982	1.08849	+	7.60487	3.03316	0.00170681	1.87214	+	8.78356	Q8R373	CLMP_MOUSE	CXADR-like membrane protein	Clmp
17.9024	17.6168	18.2832	17.4334	18.2279	17.7537	18.3752	18.2741	17.6096	18.5657	18.1407	18.417					0.18892	0.694791	0.152161		0.49391	1.01943	0.0548461	0.569483		2.17173	D6RE34;Q3U466	D6RE34_MOUSE;Q3U466_MOUSE	Ceroid-lipofuscinosis, neuronal 6	Cln6
19.3538	19.3962	19.8636	20.1704	20.7056	20.7553	19.3878	19.343	19.0346	19.3815	18.417	19.185			+	TM_WT_CTR_WT	0.646843	0.1533	-0.282754		-1.43164	1.94621	0.00976868	-1.54925		-4.44175	Q60649	CLPB_MOUSE	Caseinolytic peptidase B protein homolog	Clpb
20.953	20.85	21.7348	21.7876	22.3857	22.2905	22.1143	22.239	21.9134	22.3725	22.1079	22.0658	+	TM_Fam134bKO_CTR_Fam134bKO			1.43401	0.0225645	0.909627		3.08333	0.0448947	0.93777	0.0274576		0.131418	O88696	CLPP_MOUSE	ATP-dependent Clp protease proteolytic subunit, mitochondrial	Clpp
21.4972	21.4425	21.6843	22.0088	22.0122	21.9672	21.6186	21.8034	21.2764	21.6186	21.502	21.4874			+	TM_WT_CTR_WT	0.0498415	0.92698	0.0248089		0.145199	3.32633	0.00122867	-0.460061		-10.4621	Q8VBZ3	CLPT1_MOUSE	Putative lipid scramblase CLPTM1	Clptm1
20.8034	20.6971	21.1946	21.5498	22.3017	22.343	21.4221	21.5777	21.1704	21.7553	21.5309	21.4015	+	TM_Fam134bKO_CTR_Fam134bKO			1.20196	0.036638	0.491702		2.55739	0.839207	0.0865232	-0.502292		-1.80845	Q9JHS4	CLPX_MOUSE	ATP-dependent Clp protease ATP-binding subunit clpX-like, mitochondrial	Clpx
21.8839	21.8689	22.2448	21.6096	21.7796	21.9672	21.0821	21.823	21.4626	21.6714	22.0325	22.3538					1.03432	0.0518323	-0.543291		-2.20243	0.452614	0.287876	0.233789		1.05069	B1AWE0;Q6PFA2	B1AWE0_MOUSE;Q6PFA2_MOUSE	Clathrin light chain	Clta
19.2279	19.4025	19.8097	19.6903	19.5915	19.6435	19.5915	19.5915	19.5165	19.4756	19.5507	19.7955					0.190046	0.693163	0.0864792		0.496504	0.125388	0.825663	-0.0344938		-0.342487	Q6IRU5-2	CLCB_MOUSE	Isoform 2 of Clathrin light chain B	Cltb
24.002	23.9495	24.317	23.6971	23.2821	23.3511	24.2535	24.2891	24.3844	23.8764	24.0275	24.019			+	TM_WT_CTR_WT	0.840392	0.0868343	0.219532		1.8108	1.7423	0.0130932	0.530891		3.863	Q68FD5	CLH1_MOUSE	Clathrin heavy chain 1	Cltc
18.2512	18.2696	18.6276	18.2558	17.9714	18.4415	17.4415	16.6523	15.887	17.3752	16.9545	18.1507	+	TM_Fam134bKO_CTR_Fam134bKO			1.68228	0.0145522	-1.72249		-3.70284	0.905145	0.0726855	-0.729475		-1.93977	Q06890	CLUS_MOUSE	Clusterin	Clu
19.343	19.4252	19.9742	20.3538	20.9243	20.9672	20.8191	20.9388	20.7634	21.1143	20.8034	20.7553	+	TM_Fam134bKO_CTR_Fam134bKO			2.45064	0.00367664	1.25963	+	6.15144	0.248064	0.619373	0.142553		0.626688	Q8R4N0	CLYBL_MOUSE	Citramalyl-CoA lyase, mitochondrial	Clybl
17.7923	17.5432	17.5432	17.0532	17.2232	16.417	16.9316	17.3408	16.7987	17.0638	17.2696	18.5165	+	TM_Fam134bKO_CTR_Fam134bKO			1.52043	0.0190066	-0.602564		-3.29161	0.62715	0.160084	0.718833		1.39328	Q99KK2	NEUA_MOUSE	N-acylneuraminate cytidylyltransferase	Cmas
20.3752	20.4476	21.0559	21.4118	22.0526	22.1079	20.9882	20.9672	20.5545	21.3752	20.7056	20.4874			+	TM_WT_CTR_WT	0.336818	0.422976	0.210395		0.815715	1.34491	0.0270838	-1.00139		-2.87599	Q9CPZ8	COXM1_MOUSE	COX assembly mitochondrial protein homolog	Cmc1
17.7923	17.9714	18.3794	18.9965	19.29	19.2442	18.3452	18.3012	18.6024	18.4046	18.0847	19.0074			+	TM_WT_CTR_WT	0.868233	0.0803225	0.368531		1.86606	1.11688	0.0438852	-0.677969		-2.37498	Q8K199	COXM2_MOUSE	COX assembly mitochondrial protein 2 homolog	Cmc2
20.5545	20.4874	20.0426	20.3321	19.7876	19.8757	20.6453	20.4476	20.6364	20.3645	20.7634	20.5915			+	TM_WT_CTR_WT	0.549546	0.208606	0.214935		1.24185	1.31598	0.0287681	0.574709		2.81017	Q9D486	CMIP_MOUSE	C-Maf-inducing protein	Cmip
17.9431	17.8787	18.185	17.6168	17.4576	17.7406	19.9742	19.9601	19.8081	19.2696	19.3408	19.3878	+	TM_Fam134bKO_CTR_Fam134bKO	+	TM_WT_CTR_WT	4.23394	0.000679245	1.91193	+	17.8138	4.38541	0	1.72773	+	19.4531	Q9DBP5	KCY_MOUSE	UMP-CMP kinase	Cmpk1
18.805	18.4775	18.6523	18.9826	18.3408	18.4375	17.2512	17.9142	17.8175	16.8484	17.6024	17.2696	+	TM_Fam134bKO_CTR_Fam134bKO	+	TM_WT_CTR_WT	1.90743	0.00940444	-0.98398		-4.32733	1.98325	0.00924404	-1.34682		-4.55309	Q9DBC3	CMTR1_MOUSE	Cap-specific mRNA (nucleoside-2'-O-)-methyltransferase 1	Cmtr1
17.9373	17.7923	18.4696	17.7073	17.8667	17.9882	20.0292	19.3878	19.9258	19.2372	19.6749	19.4775	+	TM_Fam134bKO_CTR_Fam134bKO	+	TM_WT_CTR_WT	2.40838	0.00406619	1.71451	+	5.99055	3.36396	0.00107387	1.6092	+	10.6981	P53996;P53996-2;P53996-3	CNBP_MOUSE	CCHC-type zinc finger nucleic acid binding protein	Cnbp
21.391	21.2593	21.1581	22.8249	22.7471	22.4551	22.7675	22.6865	22.7675	23.119	22.8054	23.0359	+	TM_Fam134bKO_CTR_Fam134bKO			4.45464	0	1.47104	+	20.2508	0.995494	0.0577805	0.311035		2.12262	Q9D1A2	CNDP2_MOUSE	Cytosolic non-specific dipeptidase	Cndp2
16.9992	16.92	16.1615	16.4656	16.3598	16.7602	17.1155	17.2232	16.9882	16.4399	16.8238	17.0211					0.685881	0.135755	0.41538		1.50769	0.486427	0.256686	0.233027		1.11776	Q8BMA3	CNKR3_MOUSE	Connector enhancer of kinase suppressor of ras 3	Cnksr3
20.5915	20.5356	20.343	19.5526	19.7073	19.6488	19.0951	19.2787	19.0479	19.5432	20.002	19.9156	+	TM_Fam134bKO_CTR_Fam134bKO			3.70701	0.000643533	-1.34949		-13.0953	0.551307	0.207379	0.184043		1.2453	Q08091	CNN1_MOUSE	Calponin-1	Cnn1
22.6693	22.7915	22.2736	21.6628	22.1886	21.4825	21.8034	21.7915	22.2764	21.6006	22.0054	22.1047	+	TM_Fam134bKO_CTR_Fam134bKO			1.3022	0.0291842	-0.621		-2.77907	0.182694	0.738038	0.125626		0.479522	Q08093;Q9DAW9	CNN2_MOUSE;CNN3_MOUSE	Calponin-2	Cnn2
23.7492	23.7695	23.5754	23.7594	23.5983	23.5522	22.7451	22.9298	22.823	22.2332	22.3699	22.4247	+	TM_Fam134bKO_CTR_Fam134bKO	+	TM_WT_CTR_WT	3.34935	0.00178436	-0.865428		-10.6059	3.96862	0.000616393	-1.29405		-15.262	Q9DAW9	CNN3_MOUSE	Calponin-3	Cnn3
19.6505	19.2718	19.5185	18.9826	19.1581	19.1407	18.8817	19.7876	19.2989	19.1922	19.6258	19.654			+	TM_WT_CTR_WT	0.215381	0.645356	-0.157558		-0.554139	1.16965	0.0393473	0.396877		2.48754	Q3TWN3;Q3TWN3-2;Q69ZF7	CNNM2_MOUSE;CNNM4_MOUSE	Metal transporter CNNM2	Cnnm2
20.8423	20.5261	20.7796	19.9601	19.92	20.0426	21.5069	21.2535	21.7056	20.7553	20.9388	21.0493	+	TM_Fam134bKO_CTR_Fam134bKO	+	TM_WT_CTR_WT	2.0473	0.00795085	0.772653		4.75041	3.26845	0.00132248	0.940208		10.1087	Q32NY4;Q32NY4-2	CNNM3_MOUSE	Metal transporter CNNM3	Cnnm3
18.6311	18.7005	19.1104	19.3878	19.5223	19.606	18.4933	19.0211	18.6971	18.0156	17.8787	18.0743			+	TM_WT_CTR_WT	0.131891	0.798858	-0.0768757		-0.358499	4.21552	0.000383333	-1.51585		-17.6239	Q69ZF7	CNNM4_MOUSE	Metal transporter CNNM4	Cnnm4
21.5731	21.4375	20.9459	20.4476	21.0426	21.002	20.265	20.6453	19.7373	21.0292	20.8191	21.3045	+	TM_Fam134bKO_CTR_Fam134bKO			1.56184	0.0178667	-1.10299		-3.39412	0.390422	0.3634	0.220217		0.925723	Q6ZQ08;Q6ZQ08-4	CNOT1_MOUSE	CCR4-NOT transcription complex subunit 1	Cnot1
20.7471	20.714	20.0691	20.1079	20.1457	19.5933	19.2208	19.2302	18.9798	19.1457	19.8921	19.6749	+	TM_Fam134bKO_CTR_Fam134bKO			2.3582	0.00439114	-1.36645		-5.80413	0.594442	0.177526	-0.378087		-1.32954	Q9CWN7	CNO11_MOUSE	CCR4-NOT transcription complex subunit 11	Cnot11
21.0426	21.0088	20.0691	19.6078	19.6937	19.4933	18.7602	19.3962	19.3473	19.3408	19.8003	19.853	+	TM_Fam134bKO_CTR_Fam134bKO			1.81461	0.0115276	-1.53891		-4.06191	0.142618	0.80147	0.0664272		0.384636	Q8C5L3;Q8C5L3-2;Q8C5L3-3	CNOT2_MOUSE	CCR4-NOT transcription complex subunit 2	Cnot2
21.5451	21.5869	20.7389	20.8576	20.3962	20.5261	19.6575	20.2066	20.1079	20.1704	20.2066	20.4676	+	TM_Fam134bKO_CTR_Fam134bKO			1.79826	0.0119278	-1.29965		-4.01635	0.873054	0.0791475	-0.31179		-1.87566	Q8K0V4	CNOT3_MOUSE	CCR4-NOT transcription complex subunit 3	Cnot3
17.6024	17.7073	17.3145	17.3836	16.8484	17.0532	16.7987	16.786	16.4054	16.346	16.6523	17.0102	+	TM_Fam134bKO_CTR_Fam134bKO			2.13571	0.00690404	-0.878043		-5.03333	0.795024	0.0982403	-0.425606		-1.72125	Q8K3P5;Q8K3P5-2	CNOT6_MOUSE	CCR4-NOT transcription complex subunit 6	Cnot6
19.8891	19.9083	19.4656	19.8757	19.9142	19.7634	18.2741	18.2512	17.7273	18.0795	18.3538	18.6204	+	TM_Fam134bKO_CTR_Fam134bKO	+	TM_WT_CTR_WT	2.72119	0.00272135	-1.67013		-7.27143	3.11524	0.0016573	-1.49984		-9.22635	Q8VEG6;Q8VEG6-2	CNO6L_MOUSE	CCR4-NOT transcription complex subunit 6-like	Cnot6l
21.1143	21.0625	20.343	20.343	20.2066	20.0426	19.5951	19.6558	19.4556	19.3233	19.5933	19.6006	+	TM_Fam134bKO_CTR_Fam134bKO	+	TM_WT_CTR_WT	2.11554	0.00714162	-1.27107		-4.96769	2.27094	0.00556436	-0.69164		-5.49129	Q60809	CNOT7_MOUSE	CCR4-NOT transcription complex subunit 7	Cnot7
21.002	20.9243	20.1079	19.9068	19.9601	19.9272	19.2696	19.692	19.6988	19.9459	20.0426	20.1206	+	TM_Fam134bKO_CTR_Fam134bKO			1.61271	0.0166913	-1.12461		-3.52252	0.928224	0.0689649	0.104974		1.98613	Q9D8X5	CNOT8_MOUSE	CCR4-NOT transcription complex subunit 8	Cnot8
22.1642	22.0886	21.5961	21.632	21.4375	21.4273	20.714	21.2006	20.7955	20.9951	21.2302	21.0886	+	TM_Fam134bKO_CTR_Fam134bKO	+	TM_WT_CTR_WT	1.96133	0.00877899	-1.04627		-4.48697	1.83913	0.0110605	-0.394274		-4.1309	Q9JKY0	CNOT9_MOUSE	CCR4-NOT transcription complex subunit 9	Cnot9
18.2741	18.0847	17.7273	18.1946	18.0479	18.0638	16.4783	17.3145	16.9431	18.1752	17.5507	18.5805	+	TM_Fam134bKO_CTR_Fam134bKO			1.73691	0.013173	-1.11676		-3.84843	4.50982e-05	0.999956	4.19617e-05		0.000138449	P16330;P16330-2	CN37_MOUSE	2',3'-cyclic-nucleotide 3'-phosphodiesterase	Cnp
19.7764	19.9039	20.6971	20.5261	20.6714	20.7307	21.2877	21.3266	20.9951	21.7307	20.8423	20.9742	+	TM_Fam134bKO_CTR_Fam134bKO			1.61003	0.0168385	1.07735	+	3.5157	0.887525	0.0760747	0.53966		1.90452	Q9QXT0	CNPY2_MOUSE	Protein canopy homolog 2	Cnpy2
19.417	19.5394	20.2419	19.5318	19.8667	19.9459	20.6186	20.8727	20.5823	21.4476	20.5545	20.7955	+	TM_Fam134bKO_CTR_Fam134bKO	+	TM_WT_CTR_WT	1.60933	0.0168166	0.958434		3.51392	1.75467	0.0128736	1.15106	+	3.89656	Q9DAU1	CNPY3_MOUSE	Protein canopy homolog 3	Cnpy3
19.4696	19.9882	20.6096	20.2989	21.2066	21.2535	21.1519	21.2243	20.8727	21.7876	21.2933	21.3962	+	TM_Fam134bKO_CTR_Fam134bKO			1.42423	0.0230455	1.06051	+	3.06022	0.763311	0.106991	0.572707		1.65897	Q8BQ47	CNPY4_MOUSE	Protein canopy homolog 4	Cnpy4
18.4046	18.1053	18.6347	18.7471	18.9316	19.3255	18.1801	18.2877	18.7373	17.6937	18.3878	18.5011			+	TM_WT_CTR_WT	0.029585	0.953948	0.0201702		0.087946	1.24423	0.0326846	-0.80721		-2.64993	Q8CBC4	CNST_MOUSE	Consortin	Cnst
21.5545	21.5685	21.8191	22.1015	22.1426	22.2477	21.1946	21.0821	20.5356	21.4775	21.3699	21.3211	+	TM_Fam134bKO_CTR_Fam134bKO	+	TM_WT_CTR_WT	1.4883	0.0203417	-0.709901		-3.21331	3.58621	0.000900662	-0.774419		-12.1979	Q9D2R6	COA3_MOUSE	Cytochrome c oxidase assembly factor 3 homolog, mitochondrial	Coa3
18.2137	18.0426	18.9686	19.4415	20.1457	20.1825	18.8906	19.624	18.8361	19.0873	18.6628	18.734			+	TM_WT_CTR_WT	0.86418	0.0810844	0.708609		1.858	1.78861	0.0124435	-1.09523		-3.98963	Q8BGD8	COA6_MOUSE	Cytochrome c oxidase assembly factor 6 homolog	Coa6
20.5261	20.1332	21.0493	20.85	21.6141	21.68	21.0821	21.0821	21.1015	21.5069	20.8727	21.0088					0.913068	0.0711233	0.519056		1.95566	0.313089	0.490204	-0.251919		-0.766137	Q921H9	COA7_MOUSE	Cytochrome c oxidase assembly factor 7	Coa7
19.0346	18.7764	19.0532	19.1053	19.5413	19.6186	19.2302	19.4067	19.8545	19.3145	19.1432	19.3277	+	TM_Fam134bKO_CTR_Fam134bKO			1.23555	0.0339469	0.542414		2.63082	0.396602	0.353804	-0.159948		-0.938255	Q9DBL7	COASY_MOUSE	Bifunctional coenzyme A synthase	Coasy
22.2849	22.1976	21.5451	21.4273	21.2302	21.2302	20.85	21.1581	20.9171	21.2764	21.4425	21.5451	+	TM_Fam134bKO_CTR_Fam134bKO			1.83266	0.0110334	-1.03417		-4.11261	0.542217	0.213566	0.125437		1.2275	Q9Z160	COG1_MOUSE	Conserved oligomeric Golgi complex subunit 1	Cog1
21.8651	21.8152	21.3266	20.9882	20.8423	20.8727	20.3321	20.7471	20.4972	20.4874	21.1079	21.1519	+	TM_Fam134bKO_CTR_Fam134bKO			2.2584	0.00505866	-1.14352		-5.44748	0.0223742	0.967363	0.0146828		0.0670145	Q921L5	COG2_MOUSE	Conserved oligomeric Golgi complex subunit 2	Cog2
21.8307	21.8152	21.1395	21.0559	20.8113	20.85	20.4273	20.654	20.6096	20.9098	21.1704	21.1079	+	TM_Fam134bKO_CTR_Fam134bKO			1.90841	0.00942434	-1.03149		-4.33018	0.649497	0.148224	0.156961		1.43681	Q8CI04	COG3_MOUSE	Conserved oligomeric Golgi complex subunit 3	Cog3
22.3645	22.3538	21.6409	21.5961	21.2821	21.3538	20.7056	21.0559	20.8113	21.1765	21.3376	21.4015	+	TM_Fam134bKO_CTR_Fam134bKO			2.07461	0.00742583	-1.26215		-4.83649	0.381559	0.375646	-0.105483		-0.907702	Q8R1U1	COG4_MOUSE	Conserved oligomeric Golgi complex subunit 4	Cog4
22.3936	22.3538	21.9134	21.8576	21.4375	21.3156	21.3645	21.5592	21.5915	21.391	21.7876	21.8689	+	TM_Fam134bKO_CTR_Fam134bKO			1.87107	0.0101807	-0.715216		-4.22196	0.263136	0.59002	0.145608		0.659542	Q8C0L8	COG5_MOUSE	Conserved oligomeric Golgi complex subunit 5	Cog5
21.0224	21.1332	20.6886	20.9388	20.4775	20.4375	20.1704	20.1206	20.0821	20.1079	20.3857	20.5069	+	TM_Fam134bKO_CTR_Fam134bKO			2.42537	0.00385103	-0.82371		-6.05482	0.643604	0.151579	-0.284415		-1.42533	Q8R3I3	COG6_MOUSE	Conserved oligomeric Golgi complex subunit 6	Cog6
21.2707	21.3211	20.7307	20.6276	20.417	20.3645	20.0821	20.2877	20.2419	20.4273	20.714	20.6186	+	TM_Fam134bKO_CTR_Fam134bKO			1.9792	0.00865523	-0.903582		-4.54081	0.429185	0.314677	0.116928		1.00389	Q3UM29	COG7_MOUSE	Conserved oligomeric Golgi complex subunit 7	Cog7
21.1457	21.1642	20.5069	20.714	19.9742	20.343	19.6835	19.8667	19.4815	20.1332	20.002	20.3321	+	TM_Fam134bKO_CTR_Fam134bKO			2.18346	0.00580026	-1.26174		-5.19146	0.330644	0.457882	-0.187973		-0.802873	Q9JJA2	COG8_MOUSE	Conserved oligomeric Golgi complex subunit 8	Cog8
23.8576	23.8576	24.0772	21.2302	21.4221	21.3321	25.2021	25.1449	25.1871	23.2961	23.0918	23.2477	+	TM_Fam134bKO_CTR_Fam134bKO	+	TM_WT_CTR_WT	4.11124	0.00104615	1.24723	+	16.5858	4.65337	0	1.88374	+	22.7239	Q60847	COCA1_MOUSE	Collagen alpha-1(XII) chain	Col12a1
19.6006	19.8636	20.2989	19.6575	19.7586	19.9459	20.3321	20.4972	20.2535	21.4067	21.1519	21.3321			+	TM_WT_CTR_WT	0.953518	0.0638931	0.439868		2.03721	3.73515	0.000745407	1.50954	+	13.3133	P39061;P39061-1;P39061-2	COIA1_MOUSE	Collagen alpha-1(XVIII) chain	Col18a1
24.9539	24.9803	25.3811	23.2288	23.4551	23.4676	26.317	26.2151	26.3187	25.2785	25.2353	25.4008	+	TM_Fam134bKO_CTR_Fam134bKO	+	TM_WT_CTR_WT	2.93435	0.00208169	1.17848	+	8.27642	4.50582	0	1.92106	+	20.861	P11087	CO1A1_MOUSE	Collagen alpha-1(I) chain	Col1a1
18.4129	18.4854	19.4656	17.4334	17.5204	17.7923	17.805	18.209	17.7005	19.5988	19.2326	20.1704	+	TM_Fam134bKO_CTR_Fam134bKO	+	TM_WT_CTR_WT	1.11284	0.0446497	-0.883158		-2.36644	2.68327	0.00258277	2.0852	+	7.10448	P08121;Q01149	CO1A2_MOUSE;CO3A1_MOUSE	Collagen alpha-1(III) chain	Col1a2
23.5638	23.5165	23.9134	22.4451	22.5615	22.6865	24.9495	25.1015	24.8093	25.2821	24.8433	24.9672	+	TM_Fam134bKO_CTR_Fam134bKO	+	TM_WT_CTR_WT	2.98612	0.00204161	1.28884	+	8.53871	4.11898	0.000340741	2.4665	+	16.6607	P08121	CO3A1_MOUSE	Collagen alpha-1(III) chain	Col3a1
18.3408	18.2604	18.9373	18.7307	18.6937	19.113	20.1206	20.2302	20.343	21.3321	20.8727	20.8269	+	TM_Fam134bKO_CTR_Fam134bKO	+	TM_WT_CTR_WT	2.81678	0.00279254	1.71842	+	7.70773	3.30353	0.00135333	2.16477	+	10.3216	P02463	CO4A1_MOUSE	Collagen alpha-1(IV) chain	Col4a1
18.3836	18.6697	18.7039	19.3365	19.3836	19.2372	19.547	19.2349	19.5676	20.9243	20.5823	20.5165	+	TM_Fam134bKO_CTR_Fam134bKO	+	TM_WT_CTR_WT	2.36805	0.00425806	0.864084		5.84032	3.27483	0.0013268	1.35528	+	10.1471	P08122	CO4A2_MOUSE	Collagen alpha-2(IV) chain	Col4a2
16.1437	15.9522	16.4767	17.734	17.5204	17.4736	17.1257	17.1655	16.8238	18.8361	17.9488	17.9992	+	TM_Fam134bKO_CTR_Fam134bKO	+	TM_WT_CTR_WT	1.97285	0.00860286	0.847412		4.52164	1.07865	0.0479092	0.685404		2.29458	Q9QZS0	CO4A3_MOUSE	Collagen alpha-3(IV) chain	Col4a3
20.5069	20.2185	20.5069	19.7667	20.0156	19.7406	21.0493	21.4576	21.2066	21.5498	21.265	21.2933	+	TM_Fam134bKO_CTR_Fam134bKO	+	TM_WT_CTR_WT	2.24719	0.00516655	0.827087		5.40854	3.57602	0.000896703	1.52842	+	12.125	Q3U962	CO5A2_MOUSE	Collagen alpha-2(V) chain	Col5a2
22.0951	22.0325	22.2933	21.0426	21.1886	21.1642	22.2905	22.4349	22.2506	22.9548	22.5285	22.6096			+	TM_WT_CTR_WT	0.89393	0.0751596	0.185034		1.91732	3.46007	0.000974659	1.56585	+	11.3238	Q04857	CO6A1_MOUSE	Collagen alpha-1(VI) chain	Col6a1
22.1581	22.1642	22.4273	21.2066	21.2821	21.2243	22.3211	22.343	22.2185	23.0156	22.7223	22.8404			+	TM_WT_CTR_WT	0.173723	0.722152	0.044337		0.458632	4.28855	0	1.62179	+	18.3886	Q02788	CO6A2_MOUSE	Collagen alpha-2(VI) chain	Col6a2
22.4651	22.4451	22.6649	21.5213	21.7471	21.7056	22.2679	22.4898	22.3211	23.0691	22.7098	22.867			+	TM_WT_CTR_WT	0.787324	0.100595	-0.16543		-1.7061	3.21471	0.00123592	1.22395	+	9.79062	E9PWQ3;J3QQ16	E9PWQ3_MOUSE;J3QQ16_MOUSE	Collagen, type VI, alpha 3	Col6a3
17.9258	18.0047	18.8207	16.7207	19.8346	18.3836	20.2764	20.3752	20.1457	19.2764	18.734	18.8545	+	TM_Fam134bKO_CTR_Fam134bKO			2.62697	0.00277159	2.01537	+	6.86288	0.28285	0.550505	0.641993		0.702004	Q00780	CO8A1_MOUSE	Collagen alpha-1(VIII) chain	Col8a1
21.0756	21.1395	21.2877	19.8423	19.8757	19.8772	22.4751	22.0886	22.6518	22.2036	22.7161	22.6584	+	TM_Fam134bKO_CTR_Fam134bKO	+	TM_WT_CTR_WT	2.65015	0.00272923	1.23758	+	6.96148	4.08962	0.000334545	2.66097	+	16.3781	Q8K4Q8	COL12_MOUSE	Collectin-12	Colec12
21.6929	21.6671	22.1015	21.6186	21.9388	21.9707	22.0224	22.0886	21.7715	22.4041	21.7512	21.9777					0.340114	0.417329	0.140375		0.822555	0.381937	0.375374	0.201634		0.908472	Q8K297	GT251_MOUSE	Procollagen galactosyltransferase 1	Colgalt1
19.8742	19.4576	19.6168	19.185	19.2945	19.3211	18.5204	18.4293	19.8742	19.8144	19.9459	20.1079			+	TM_WT_CTR_WT	0.665169	0.145093	-0.708265		-1.46733	2.72528	0.00248746	0.689226		7.28962	Q8K4M5	COMD1_MOUSE	COMM domain-containing protein 1	Commd1
22.3752	22.3962	22.2302	21.7715	21.8876	21.9882	22.6757	22.3457	22.6342	22.4015	22.9171	22.6757			+	TM_WT_CTR_WT	0.87358	0.0791256	0.218007		1.87671	2.07642	0.00801455	0.782316		4.84222	Q8JZY2	COMDA_MOUSE	COMM domain-containing protein 10	Commd10
20.1332	20.0559	20.0426	20.4273	19.6382	19.5915	20.002	19.8995	20.3211	19.4046	19.5951	19.6364					0.00768821	0.988023	-0.00304349		-0.0233986	0.535118	0.218575	-0.34027		-1.21358	Q8BXC6	COMD2_MOUSE	COMM domain-containing protein 2	Commd2
20.4676	20.4273	20.4874	20.1704	19.9112	19.9024	20.4273	20.3211	20.7471	20.2535	20.5069	20.2535			+	TM_WT_CTR_WT	0.105288	0.845878	0.0377579		0.292128	1.31874	0.0286309	0.34329		2.81643	Q63829	COMD3_MOUSE	COMM domain-containing protein 3	Commd3
19.2208	19.1679	19.0399	19.2627	18.7667	18.8876	19.4067	19.3365	19.4893	18.9402	19.3836	19.5823	+	TM_Fam134bKO_CTR_Fam134bKO			1.73872	0.0131976	0.267941		3.85332	0.612786	0.167656	0.32972		1.3653	Q9CQ02	COMD4_MOUSE	COMM domain-containing protein 4	Commd4
19.5165	19.3321	19.5564	19.606	19.1507	19.4815	19.9459	19.2279	19.7553	19.4129	19.724	19.8128					0.317045	0.454117	0.174704		0.774444	0.580506	0.18702	0.237181		1.30235	Q8R395	COMD5_MOUSE	COMM domain-containing protein 5	Commd5
20.1079	20.1206	20.265	20.2877	20.1206	20.0156	20.7056	19.9882	20.6096	20.1581	20.1206	20.5069					0.513687	0.234363	0.269957		1.1715	0.340775	0.441051	0.120538		0.823925	Q3V4B5	COMD6_MOUSE	COMM domain-containing protein 6	Commd6
19.9009	19.7747	19.9127	19.4874	18.9402	19.0899	19.9742	19.7987	20.0559	19.6168	20.0951	20.0426			+	TM_WT_CTR_WT	0.38402	0.361023	0.0801315		0.912713	1.54356	0.0182345	0.745672		3.34864	Q8BG94	COMD7_MOUSE	COMM domain-containing protein 7	Commd7
19.5601	19.5507	19.4232	19.2208	19.1728	18.92	19.2326	19.3731	19.7812	18.9742	19.1407	19.8846					0.103697	0.848563	-0.0490761		-0.288082	0.317327	0.481606	0.228659		0.775035	Q9CZG3	COMD8_MOUSE	COMM domain-containing protein 8	Commd8
19.9601	20.0292	19.8846	19.6903	19.4415	19.4616	20.2877	20.002	20.3857	19.9024	20.5165	20.4775			+	TM_WT_CTR_WT	1.02424	0.0529917	0.26715		2.18163	1.63823	0.0149387	0.767679		3.58802	Q8K2Q0	COMD9_MOUSE	COMM domain-containing protein 9	Commd9
21.1395	20.8727	20.9812	20.8346	20.654	20.7796	21.4375	21.6006	21.3538	21.3045	21.2707	21.1015	+	TM_Fam134bKO_CTR_Fam134bKO	+	TM_WT_CTR_WT	1.93043	0.00901505	0.466174		4.39493	2.32788	0.00461516	0.469505		5.6938	O88587;O88587-2	COMT_MOUSE	Catechol O-methyltransferase	Comt
20.1946	20.343	20.8034	20.3538	20.9812	20.6006	21.0951	21.0426	20.2989	20.7553	20.5823	20.3645					0.506169	0.239409	0.365199		1.15671	0.133503	0.815015	-0.0778058		-0.362449	Q8BIG7	CMTD1_MOUSE	Catechol O-methyltransferase domain-containing protein 1	Comtd1
23.2821	23.3645	23.3511	23.1457	22.6736	22.6518	23.181	23.1565	23.1488	22.8034	23.0122	22.9601	+	TM_Fam134bKO_CTR_Fam134bKO			2.47276	0.00340741	-0.170451		-6.23708	0.230231	0.654876	0.101554		0.587337	Q8CIE6	COPA_MOUSE	Coatomer subunit alpha	Copa
23.1348	23.1111	22.7553	22.5045	22.1581	22.2535	22.2593	22.4898	22.391	21.953	22.3511	22.3988	+	TM_Fam134bKO_CTR_Fam134bKO			1.94559	0.00894514	-0.620358		-4.43993	0.151348	0.788097	-0.0710093		-0.405664	Q9JIF7	COPB_MOUSE	Coatomer subunit beta	Copb1
23.2679	23.2821	23.2821	22.9882	22.5592	22.6497	23.0756	23.0935	23.0967	22.6757	22.9584	23.0951	+	TM_Fam134bKO_CTR_Fam134bKO			4.70017	0	-0.188746		-23.3484	0.420874	0.323611	0.177394		0.987216	O55029	COPB2_MOUSE	Coatomer subunit beta'	Copb2
23.9225	23.9134	23.8093	23.7594	23.3376	23.2434	23.4425	23.4041	23.5983	23.2288	23.5869	23.4676	+	TM_Fam134bKO_CTR_Fam134bKO			2.34272	0.00452459	-0.400115		-5.74758	0.0337149	0.953845	-0.0190036		-0.0997993	O89079	COPE_MOUSE	Coatomer subunit epsilon	Cope
23.2199	23.181	22.8249	22.714	22.2679	22.1976	22.4092	22.5213	22.3936	22.0393	22.3805	22.3294	+	TM_Fam134bKO_CTR_Fam134bKO			2.06422	0.00747381	-0.63389		-4.8036	0.301364	0.512965	-0.143445		-0.741404	Q9QZE5	COPG1_MOUSE	Coatomer subunit gamma-1	Copg1
22.6584	22.6992	22.0691	21.823	21.3266	21.2593	21.4324	21.8113	21.6453	21.9024	22.1457	22.1976	+	TM_Fam134bKO_CTR_Fam134bKO	+	TM_WT_CTR_WT	1.66525	0.0151265	-0.845929		-3.6582	1.4268	0.0231536	0.612281		3.06628	Q9QXK3	COPG2_MOUSE	Coatomer subunit gamma-2	Copg2
20.5451	20.5261	20.6364	20.4676	20.1457	20.1825	20.4676	20.3752	20.4972	20.5261	20.6096	20.5731	+	TM_Fam134bKO_CTR_Fam134bKO	+	TM_WT_CTR_WT	1.15054	0.0412704	-0.122566		-2.44656	1.36004	0.026272	0.304343		2.9107	P61202	CSN2_MOUSE	COP9 signalosome complex subunit 2	Cops2
21.6051	21.6364	21.4874	21.5545	21.3592	21.4015	21.0359	21.2243	21.2066	21.2989	21.5261	21.3699	+	TM_Fam134bKO_CTR_Fam134bKO			2.29843	0.0045974	-0.420706		-5.58831	0.168913	0.76072	-0.0400702		-0.447351	O88543	CSN3_MOUSE	COP9 signalosome complex subunit 3	Cops3
20.9742	20.9672	21.1332	20.9672	20.7715	20.8113	20.8727	20.7223	21.0625	20.7955	20.9882	21.1143					0.547279	0.210555	-0.13903		-1.23741	0.453233	0.287369	0.115976		1.05193	O88544	CSN4_MOUSE	COP9 signalosome complex subunit 4	Cops4
19.6168	19.7844	20.0951	20.0821	19.7651	19.692	19.417	19.7537	19.8846	19.7488	19.8682	19.8018					0.302586	0.4791	-0.14698		-0.74399	0.11719	0.838011	-0.0401402		-0.322108	O35864	CSN5_MOUSE	COP9 signalosome complex subunit 5	Cops5
20.3645	20.265	20.3857	20.265	20.1457	20.1206	20.0821	20.0292	20.2302	20.0426	20.1946	20.4273	+	TM_Fam134bKO_CTR_Fam134bKO			1.47213	0.0210561	-0.224577		-3.17431	0.136074	0.811807	0.0443935		0.368731	O88545	CSN6_MOUSE	COP9 signalosome complex subunit 6	Cops6
20.5165	20.5356	20.3321	20.6276	20.0691	20.3857	19.615	19.8846	19.5787	19.9127	20.0821	20.1332	+	TM_Fam134bKO_CTR_Fam134bKO			2.56602	0.0031617	-0.768646		-6.60935	0.844473	0.085153	-0.318119		-1.81888	Q9CZ04-2	CSN7A_MOUSE	Isoform 2 of COP9 signalosome complex subunit 7a	Cops7a
18.4334	18.6869	18.0211	18.2042	18.7106	18.8238	18.3452	17.7073	18.4334	17.5657	17.9488	18.3365					0.295263	0.492056	-0.218512		-0.728469	1.00796	0.0562672	-0.629209		-2.14815	Q8BV13	CSN7B_MOUSE	COP9 signalosome complex subunit 7b	Cops7b
21.6971	21.7915	21.6628	21.4972	21.5069	21.2593	21.1886	21.4726	21.3857	21.5117	21.8073	21.8802	+	TM_Fam134bKO_CTR_Fam134bKO			1.78635	0.0121897	-0.368161		-3.98338	1.05662	0.050289	0.311976		2.24865	Q8VBV7	CSN8_MOUSE	COP9 signalosome complex subunit 8	Cops8
23.8385	23.8288	23.2463	23.4298	22.9812	23.1931	22.5285	22.969	22.7512	23.1719	23.5404	23.7389	+	TM_Fam134bKO_CTR_Fam134bKO			1.72064	0.0136255	-0.888282		-3.80469	0.599915	0.174343	0.282356		1.34022	P61924	COPZ1_MOUSE	Coatomer subunit zeta-1	Copz1
22.7451	22.5892	22.2792	21.6757	21.6628	21.6141	21.3484	21.9352	21.7756	21.85	22.2185	22.265	+	TM_Fam134bKO_CTR_Fam134bKO	+	TM_WT_CTR_WT	1.73007	0.0132745	-0.851468		-3.83001	1.59234	0.016311	0.460258		3.47077	Q9JHH9	COPZ2_MOUSE	Coatomer subunit zeta-2	Copz2
19.0319	19.0743	19.343	19.2581	20.1206	20.1704	19.3167	19.3899	19.1357	19.2042	19.4232	19.4676					0.458895	0.280448	0.131069		1.06319	0.722004	0.120654	-0.484696		-1.57816	Q8BMS4	COQ3_MOUSE	Ubiquinone biosynthesis O-methyltransferase, mitochondrial	Coq3
17.8906	18.1704	18.4129	18.0743	18.8081	18.4775	18.8269	18.5582	17.9714	17.0102	17.9431	18.6731					0.427265	0.310819	0.294235		1.00004	0.476798	0.265026	-0.577865		-1.09872	Q9CXI0	COQ5_MOUSE	2-methoxy-6-polyprenyl-1,4-benzoquinol methylase, mitochondrial	Coq5
19.4636	19.5223	19.6364	21.1143	21.3484	21.391	18.0532	18.5356	17.83	18.5242	18.4972	17.9714	+	TM_Fam134bKO_CTR_Fam134bKO	+	TM_WT_CTR_WT	2.54838	0.00311388	-1.40117		-6.5375	3.91713	0.000589342	-2.95363		-14.8098	Q60936	COQ8A_MOUSE	Atypical kinase COQ8A, mitochondrial	Coq8a
18.5356	18.7307	19.0585	19.4025	19.8936	19.9156	19.0102	19.0691	18.7471	19.2349	18.6168	18.4046			+	TM_WT_CTR_WT	0.387285	0.357048	0.167185		0.919352	1.51661	0.0193774	-0.985116		-3.28225	Q566J8	COQ8B_MOUSE	Atypical kinase COQ8B, mitochondrial	Coq8b
20.1332	20.0821	20.7634	20.9951	21.6231	21.6409	20.0559	20.3857	19.7812	20.2877	20.0292	20.1946			+	TM_WT_CTR_WT	0.377356	0.36915	-0.251989		-0.899134	2.28523	0.00521864	-1.24918		-5.54157	Q8K1Z0	COQ9_MOUSE	Ubiquinone biosynthesis protein COQ9, mitochondrial	Coq9
20.4972	20.6276	20.9459	19.5582	20.0559	20.0559	21.8913	21.8152	21.8802	21.5915	21.895	21.8764	+	TM_Fam134bKO_CTR_Fam134bKO	+	TM_WT_CTR_WT	3.00907	0.00209388	1.17201	+	8.65736	3.22371	0.00125891	1.89764	+	9.84325	Q9WUM3	COR1B_MOUSE	Coronin-1B	Coro1b
19.6222	19.5787	19.9882	19.1922	19.5638	19.4854	21.4676	21.1642	21.3376	20.953	21.1457	21.1079	+	TM_Fam134bKO_CTR_Fam134bKO	+	TM_WT_CTR_WT	3.27745	0.00162308	1.59347	+	10.1629	3.69161	0.000704715	1.65506	+	12.9775	Q9WUM4	COR1C_MOUSE	Coronin-1C	Coro1c
19.4596	19.3773	19.6558	18.7602	19.265	19.1282	20.4972	20.6186	20.895	20.9882	21.1581	21.0756	+	TM_Fam134bKO_CTR_Fam134bKO	+	TM_WT_CTR_WT	2.90976	0.00231443	1.17271	+	8.15447	3.66302	0.000980769	2.02283	+	12.7614	Q9CQI6	COTL1_MOUSE	Coactosin-like protein	Cotl1
18.6204	18.624	19.0664	20.1581	20.2185	20.3645	17.7731	17.0951	17.1655	18.7039	18.8018	17.4656	+	TM_Fam134bKO_CTR_Fam134bKO	+	TM_WT_CTR_WT	2.2611	0.00506573	-1.42573		-5.4569	1.94153	0.0097471	-1.92324		-4.42784	Q9CR63	COX16_MOUSE	Cytochrome c oxidase assembly protein COX16 homolog, mitochondrial	Cox16
21.1395	21.4015	22.4349	22.7223	23.3511	23.2492	21.5545	21.5731	21.1332	22.0156	21.0493	21.7553			+	TM_WT_CTR_WT	0.220884	0.633486	-0.23834		-0.56649	1.90119	0.0100257	-1.5008		-4.30913	P56394	COX17_MOUSE	Cytochrome c oxidase copper chaperone	Cox17
19.6024	19.4067	19.83	20.7389	20.6628	20.6186	19.7955	19.6886	19.4354	20.2066	19.8651	18.8876			+	TM_WT_CTR_WT	0.0571188	0.917453	0.02683		0.165252	1.20842	0.0353847	-1.02032		-2.57144	Q9D7J4	COX20_MOUSE	Cytochrome c oxidase assembly protein COX20, mitochondrial	Cox20
23.7796	23.8093	24.239	23.848	23.9847	23.9933	23.6971	23.976	23.6865	23.848	23.4041	23.5983			+	TM_WT_CTR_WT	0.371153	0.375808	-0.156117		-0.886463	1.11759	0.0438367	-0.325214		-2.3765	P19783	COX41_MOUSE	Cytochrome c oxidase subunit 4 isoform 1, mitochondrial	Cox4i1
26.3031	26.3645	26.8385	26.2133	26.8019	26.8385	26.3153	26.5754	26.2207	26.3778	26.0422	26.2058					0.262929	0.549817	-0.131584		-0.659092	0.846299	0.0846985	-0.409274		-1.8225	P12787	COX5A_MOUSE	Cytochrome c oxidase subunit 5A, mitochondrial	Cox5a
24.8904	24.989	25.3444	24.7286	25.3511	25.3745	25.1833	25.1833	25.0526	25.1908	24.9361	25.0105					0.170245	0.728736	0.0651264		0.450481	0.17862	0.743764	-0.10559		-0.470057	P19536	COX5B_MOUSE	Cytochrome c oxidase subunit 5B, mitochondrial	Cox5b
23.0275	23.0838	24.217	22.0821	20.5261	20.8346	23.9584	24.7895	23.6865	23.1673	22.7915	23.2258			+	TM_WT_CTR_WT	0.618419	0.167278	0.702053		1.37628	1.74435	0.0130646	1.91393	+	3.86854	P56391	CX6B1_MOUSE	Cytochrome c oxidase subunit 6B1	Cox6b1
24.9134	24.8904	25.9803	23.019	23.48	23.214	25.4105	26.8019	25.6865	25.5783	25.391	25.7466			+	TM_WT_CTR_WT	0.561752	0.200443	0.704923		1.26572	3.80285	0.00052514	2.3343	+	13.8521	Q9CPQ1	COX6C_MOUSE	Cytochrome c oxidase subunit 6C	Cox6c
20.2302	20.3211	20.68	20.265	20.1825	20.5356	19.7812	19.8484	19.5069	20.0951	19.6988	20.2535	+	TM_Fam134bKO_CTR_Fam134bKO			1.80943	0.0116938	-0.698304		-4.04743	0.72703	0.118805	-0.311933		-1.58798	Q61387	COX7R_MOUSE	Cytochrome c oxidase subunit 7A-related protein, mitochondrial	Cox7a2l
18.0691	17.7923	18.6523	17.4576	17.5878	17.9658	18.4087	19.7056	19.2809	18.7987	18.4415	18.2137			+	TM_WT_CTR_WT	0.982585	0.0592783	0.960512		2.09626	1.62876	0.0150894	0.814215		3.56364	P17665	COX7C_MOUSE	Cytochrome c oxidase subunit 7C, mitochondrial	Cox7c
20.2066	20.1946	20.4576	19.5489	19.6886	19.3056	19.9068	19.9601	20.1079	20.7796	20.5915	20.85	+	TM_Fam134bKO_CTR_Fam134bKO	+	TM_WT_CTR_WT	1.31733	0.0283646	-0.294652		-2.81323	3.07758	0.00160763	1.22597	+	9.02073	Q61147	CERU_MOUSE	Ceruloplasmin	Cp
20.9171	20.895	21.0625	21.5961	21.5261	21.7013	23.391	23.1111	23.3778	22.9352	23.3511	23.2535	+	TM_Fam134bKO_CTR_Fam134bKO	+	TM_WT_CTR_WT	4.6122	0	2.3351	+	22.1883	3.50106	0.000829268	1.57209	+	11.6011	O89001	CBPD_MOUSE	Carboxypeptidase D	Cpd
17.4736	17.6662	17.4972	18.6971	18.5842	18.3878	17.2232	17.2877	17.9431	16.2269	16.5341	17.3581			+	TM_WT_CTR_WT	0.0914043	0.866699	-0.0610072		-0.256515	2.21322	0.00569345	-1.84999		-5.29196	Q7TN98;Q7TN98-2;Q7TN98-3;Q7TN98-4;Q7TN98-5	CPEB4_MOUSE	Cytoplasmic polyadenylation element-binding protein 4	Cpeb4
16.2985	16.8238	17.1655	16.2967	17.977	16.1053	19.1181	19.0691	18.7273	18.5204	18.4129	18.3012	+	TM_Fam134bKO_CTR_Fam134bKO	+	TM_WT_CTR_WT	2.8522	0.00242131	2.20892	+	7.8752	1.26989	0.0311586	1.61846		2.70678	Q8C166	CPNE1_MOUSE	Copine-1	Cpne1
17.7923	18.185	17.8238	17.0847	17.6453	17.6453	18.6558	18.9714	19.2161	19.2232	18.9054	19.7039	+	TM_Fam134bKO_CTR_Fam134bKO	+	TM_WT_CTR_WT	2.10645	0.00717734	1.01407	+	4.93833	2.43851	0.00419396	1.81905	+	6.10489	Q8BT60	CPNE3_MOUSE	Copine-3	Cpne3
19.3688	19.4191	20.265	20.1704	20.7553	20.7223	20.4676	20.5356	20.1332	20.5165	20.0156	20.2066					1.03145	0.0520193	0.694541		2.1965	0.561991	0.199539	-0.303092		-1.26619	P36552	HEM6_MOUSE	Oxygen-dependent coproporphyrinogen-III oxidase, mitochondrial	Cpox
19.0795	18.8238	17.8965	18.6766	18.7273	18.4893	20.265	19.4314	19.1655	20.1206	20.8113	20.0156			+	TM_WT_CTR_WT	0.978736	0.0599176	1.02066		2.08842	2.53503	0.00326627	1.68475	+	6.48362	Q8BFS6	CPPED_MOUSE	Serine/threonine-protein phosphatase CPPED1	Cpped1
22.8858	22.8073	22.4775	23.1719	22.9707	23.5638	24.5522	24.9361	24.7645	25.5285	25.0567	24.976	+	TM_Fam134bKO_CTR_Fam134bKO	+	TM_WT_CTR_WT	3.57558	0.00111475	2.02734	+	12.1218	2.87116	0.00200227	1.95159	+	7.96622	Q9WVJ3	CBPQ_MOUSE	Carboxypeptidase Q	Cpq
17.7005	17.7073	17.7923	18.0743	17.4893	17.2877	17.9992	18.0951	18.0795	19.5413	18.3495	18.7307	+	TM_Fam134bKO_CTR_Fam134bKO	+	TM_WT_CTR_WT	2.82501	0.00281551	0.324574		7.74634	1.38534	0.0249909	1.2567	+	2.96918	Q9EPU4	CPSF1_MOUSE	Cleavage and polyadenylation specificity factor subunit 1	Cpsf1
19.2967	19.4596	19.6869	19.2396	18.8545	18.0372	18.9258	18.9545	19.6505	20.9672	19.3255	20.3211			+	TM_WT_CTR_WT	0.506988	0.238734	-0.304145		-1.15832	1.18128	0.03841	1.49417		2.51258	O35218	CPSF2_MOUSE	Cleavage and polyadenylation specificity factor subunit 2	Cpsf2
19.4736	19.4736	19.575	19.8682	19.6593	19.6276	19.1556	19.4933	19.3123	20.7307	20.0559	20.2764			+	TM_WT_CTR_WT	0.840548	0.0867906	-0.186984		-1.8111	1.39553	0.0244665	0.635986		2.9929	Q9QXK7	CPSF3_MOUSE	Cleavage and polyadenylation specificity factor subunit 3	Cpsf3
18.9965	19.1655	19.2809	19.3941	19.1332	19.6204	18.2741	18.6869	19.1307	20.1079	19.0769	20.0156					0.79806	0.0969856	-0.450381		-1.72722	0.417113	0.328797	0.350892		0.979654	Q8BQZ5	CPSF4_MOUSE	Cleavage and polyadenylation specificity factor subunit 4	Cpsf4
18.9798	18.8727	19.3167	18.3365	18.0743	18.2832	18.9316	18.8392	19.0899	21.2185	19.7955	20.3962			+	TM_WT_CTR_WT	0.269971	0.535916	-0.102834		-0.674328	2.22406	0.00569399	2.23874	+	5.32892	Q6NVF9	CPSF6_MOUSE	Cleavage and polyadenylation specificity factor subunit 6	Cpsf6
20.4874	20.4375	20.6276	20.1825	20.5638	20.5356	21.1642	21.3376	21.0224	21.5165	21.2821	21.2419	+	TM_Fam134bKO_CTR_Fam134bKO	+	TM_WT_CTR_WT	2.44195	0.00364423	0.657269		6.11805	2.44925	0.0042208	0.9195		6.14609	P97742	CPT1A_MOUSE	Carnitine O-palmitoyltransferase 1, liver isoform	Cpt1a
22.4476	22.502	22.8783	22.953	23.2302	23.3239	22.8858	22.8288	22.8895	23.2679	22.9707	22.867					0.880643	0.0778086	0.258714		1.89079	0.337584	0.446162	-0.133858		-0.817306	P52825	CPT2_MOUSE	Carnitine O-palmitoyltransferase 2, mitochondrial	Cpt2
19.654	19.3343	19.4913	18.9083	18.9937	19.0899	19.0426	19.4972	19.4854	19.1257	19.1946	19.3962			+	TM_WT_CTR_WT	0.359088	0.390844	-0.151481		-0.861726	1.17496	0.0387997	0.241534		2.49897	Q64735;Q64735-2	CR1L_MOUSE	Complement component receptor 1-like protein	Cr1l
18.8081	18.7073	19.3408	19.5432	20.2535	20.2419	19.9024	19.9171	19.8606	20.1457	19.7634	19.8621	+	TM_Fam134bKO_CTR_Fam134bKO			2.05403	0.00765782	0.941294		4.77152	0.124811	0.826696	-0.0891215		-0.341059	P47934	CACP_MOUSE	Carnitine O-acetyltransferase	Crat
19.0847	18.9992	19.4556	19.6731	20.1206	20.2185	19.7796	19.9459	19.503	20.8876	20.4874	20.7056	+	TM_Fam134bKO_CTR_Fam134bKO	+	TM_WT_CTR_WT	1.37901	0.0250276	0.562976		2.95451	1.55696	0.0178343	0.689459		3.38195	Q9CYA0	CREL2_MOUSE	Protein disulfide isomerase Creld2	Creld2
20.3857	19.6558	20.265	19.7488	19.5107	19.8515	21.5869	21.5731	21.6051	21.2821	21.4526	21.2302	+	TM_Fam134bKO_CTR_Fam134bKO	+	TM_WT_CTR_WT	2.55724	0.00313339	1.48621	+	6.57352	3.73937	0.000747368	1.61797	+	13.3463	P63254	CRIP1_MOUSE	Cysteine-rich protein 1	Crip1
20.3645	20.5356	20.6276	19.8361	20.0821	20.1825	21.0559	21.0493	21.2877	20.8113	21.2419	21.4676	+	TM_Fam134bKO_CTR_Fam134bKO	+	TM_WT_CTR_WT	2.31713	0.00452199	0.621714		5.65512	2.19264	0.00580637	1.14	+	5.22228	Q9DCT8	CRIP2_MOUSE	Cysteine-rich protein 2	Crip2
16.9431	17.5805	17.9142	16.5402	18.5731	17.7667	19.2489	19.4596	19.4252	19.6886	19.5731	19.3101	+	TM_Fam134bKO_CTR_Fam134bKO	+	TM_WT_CTR_WT	2.5383	0.00308099	1.89867	+	6.49678	1.46369	0.0214911	1.89727	+	3.15404	Q64010	CRK_MOUSE	Adapter molecule crk	Crk
19.1994	18.8995	19.3602	18.9345	18.9854	18.9083	20.2302	20.2066	20.3538	19.7876	19.9083	19.562	+	TM_Fam134bKO_CTR_Fam134bKO	+	TM_WT_CTR_WT	2.83459	0.00272189	1.11049	+	7.79153	2.83401	0.00204396	0.809902		7.78877	Q9JM58	CRLF1_MOUSE	Cytokine receptor-like factor 1	Crlf1
19.3145	18.7373	18.9742	20.0292	20.4273	20.4972	18.7373	18.805	17.8667	17.7667	18.392	18.4293			+	TM_WT_CTR_WT	0.712862	0.125215	-0.539028		-1.56031	2.91305	0.00185882	-2.12186		-8.17069	Q80ZM8	CRLS1_MOUSE	Cardiolipin synthase (CMP-forming)	Crls1
20.6453	20.6276	21.1704	20.1457	20.4874	20.3538	21.2243	21.4676	21.0493	21.6141	21.0359	21.0559			+	TM_WT_CTR_WT	0.939223	0.066207	0.432685		2.00831	1.87573	0.0102595	0.906355		4.23537	Q9CYD3	CRTAP_MOUSE	Cartilage-associated protein	Crtap
22.3884	22.5685	22.6096	24.002	23.1426	22.8858	21.7836	21.3376	21.0625	20.343	19.668	20.002	+	TM_Fam134bKO_CTR_Fam134bKO	+	TM_WT_CTR_WT	2.15804	0.00646885	-1.12762		-5.10681	2.9918	0.00163409	-3.33913		-8.56796	P23927	CRYAB_MOUSE	Alpha-crystallin B chain	Cryab
20.0559	20.3645	20.2066	18.6835	19.7323	19.9039	20.0559	19.7747	20.2302	19.7504	20.4874	19.5713					0.518373	0.230021	-0.18871		-1.18071	0.451655	0.288819	0.496467		1.04878	Q921W4	QORL1_MOUSE	Quinone oxidoreductase-like protein 1	Cryzl1
24.5869	24.6486	25.5165	25.772	26.1095	26.1391	25.918	25.9473	25.7517	25.7208	25.2856	25.3877	+	TM_Fam134bKO_CTR_Fam134bKO	+	TM_WT_CTR_WT	1.4488	0.0220467	0.954993		3.11847	1.42974	0.0227921	-0.542166		-3.07323	Q9CZU6	CISY_MOUSE	Citrate synthase, mitochondrial	Cs
19.3012	19.5805	18.6276	18.3709	18.4656	18.5432	19.8454	19.853	19.7257	20.417	20.654	20.343			+	TM_WT_CTR_WT	1.04915	0.0502117	0.638271		2.23314	4.3391	0	2.01142	+	18.9368	Q9DBE0	CSAD_MOUSE	Cysteine sulfinic acid decarboxylase	Csad
19.4576	19.4067	19.8621	19.2877	19.4556	19.6024	19.356	19.5107	19.6347	19.3962	19.6024	19.528					0.171893	0.725232	-0.0750128		-0.454347	0.214805	0.683194	0.0603059		0.552844	Q91W50	CSDE1_MOUSE	Cold shock domain-containing protein E1	Csde1
23.2961	23.2679	22.7203	23.0292	22.1612	22.1111	21.7265	21.9207	22.1976	21.3592	22.1642	22.1174	+	TM_Fam134bKO_CTR_Fam134bKO			2.10766	0.00719062	-1.14648		-4.94222	0.629279	0.159009	-0.553525		-1.39743	Q9ERK4	XPO2_MOUSE	Exportin-2	Cse1l
17.3233	17.3667	17.714	16.2641	16.3269	15.8582	19.0847	18.6453	18.5878	18.4972	18.8238	19.1382	+	TM_Fam134bKO_CTR_Fam134bKO	+	TM_WT_CTR_WT	2.54658	0.00310835	1.30462	+	6.53021	3.45659	0.000967118	2.67001	+	11.3006	Q8BJQ9	CGAT1_MOUSE	Chondroitin sulfate N-acetylgalactosaminyltransferase 1	Csgalnact1
18.1605	17.624	18.5204	17.3321	17.977	17.9992	19.7307	19.29	19.4736	18.8515	18.8331	18.3752	+	TM_Fam134bKO_CTR_Fam134bKO	+	TM_WT_CTR_WT	2.06738	0.00749165	1.39643	+	4.81358	1.57017	0.0173322	0.917132		3.41494	Q8C1F4	CGAT2_MOUSE	Chondroitin sulfate N-acetylgalactosaminyltransferase 2	Csgalnact2
20.265	20.2764	20.0156	20.1079	19.7747	19.68	20.5823	20.3962	20.68	20.6364	20.7876	20.9672	+	TM_Fam134bKO_CTR_Fam134bKO	+	TM_WT_CTR_WT	1.43467	0.0225822	0.367192		3.08489	2.37073	0.00435925	0.942841		5.85023	P41241	CSK_MOUSE	Tyrosine-protein kinase CSK	Csk
19.8238	19.9083	20.1206	20.3101	19.9316	19.7056	21.0224	20.9171	20.9951	20.5915	20.714	20.8576	+	TM_Fam134bKO_CTR_Fam134bKO	+	TM_WT_CTR_WT	3.40417	0.00166893	1.0273	+	10.9558	1.7335	0.0130319	0.738609		3.83926	Q8BK63;Q8BK63-2	KC1A_MOUSE	Casein kinase I isoform alpha	Csnk1a1
19.8207	19.9742	20.0951	20.0426	19.5146	19.2787	20.3857	20.1946	20.1332	20.2066	20.417	20.3101	+	TM_Fam134bKO_CTR_Fam134bKO	+	TM_WT_CTR_WT	1.1741	0.0389066	0.274539		2.4971	1.3943	0.0245246	0.699259		2.99003	Q9DC28;Q9JMK2	KC1D_MOUSE;KC1E_MOUSE	Casein kinase I isoform delta	Csnk1d
20.4874	20.5261	20.0951	20.1079	20.0821	19.8651	19.8697	20.1079	20.5731	19.8454	19.9882	20.5545					0.305018	0.475215	-0.185966		-0.74913	0.184104	0.73619	0.110952		0.482788	Q9JMK2	KC1E_MOUSE	Casein kinase I isoform epsilon	Csnk1e
18.2137	17.734	18.6168	18.1206	18.0265	18.3277	19.8128	19.5545	20.002	19.0951	19.4835	19.3878	+	TM_Fam134bKO_CTR_Fam134bKO	+	TM_WT_CTR_WT	2.30036	0.00460738	1.60159	+	5.5952	2.86259	0.00209459	1.16385	+	7.92498	Q8BTH8;Q8BVP5;Q8C4X2	KC1G1_MOUSE;KC1G2_MOUSE;KC1G3_MOUSE	Casein kinase I isoform gamma-1	Csnk1g1
20.8876	21.0088	21.3752	20.9601	20.68	20.9098	21.9134	21.5869	21.7675	22.0122	21.823	21.7056	+	TM_Fam134bKO_CTR_Fam134bKO	+	TM_WT_CTR_WT	1.7251	0.0134933	0.665407		3.81665	2.88443	0.00192644	0.99695		8.0305	Q60737	CSK21_MOUSE	Casein kinase II subunit alpha	Csnk2a1
19.3624	19.5915	19.7307	19.0184	19.2787	19.0664	20.1206	20.0292	20.2185	19.9601	19.9742	19.7796	+	TM_Fam134bKO_CTR_Fam134bKO	+	TM_WT_CTR_WT	2.01778	0.00821185	0.561231		4.6587	2.81758	0.00201954	0.783484		7.71144	O54833	CSK22_MOUSE	Casein kinase II subunit alpha'	Csnk2a2
21.1395	21.1825	21.1704	20.9316	20.8269	20.8191	21.8689	21.632	21.6453	21.9316	21.9601	21.8913	+	TM_Fam134bKO_CTR_Fam134bKO	+	TM_WT_CTR_WT	2.67656	0.002588	0.55128		7.07528	4.87359	0	1.0685	+	25.8138	P67871	CSK2B_MOUSE	Casein kinase II subunit beta	Csnk2b
19.4354	19.6096	19.8003	19.7876	19.6006	19.6078	20.2989	19.9601	20.3752	20.0559	20.4676	20.4972	+	TM_Fam134bKO_CTR_Fam134bKO	+	TM_WT_CTR_WT	1.6446	0.0155785	0.59631		3.6045	1.91666	0.00973355	0.674898		4.35436	Q8VHY0	CSPG4_MOUSE	Chondroitin sulfate proteoglycan 4	Cspg4
20.8727	20.5731	21.1457	20.1825	20.7553	20.3752	21.7715	21.6364	21.7389	22.1457	22.0821	22.0854	+	TM_Fam134bKO_CTR_Fam134bKO	+	TM_WT_CTR_WT	2.12619	0.00715447	0.851803		5.00227	3.22158	0.00125502	1.66672	+	9.83079	P97315	CSRP1_MOUSE	Cysteine and glycine-rich protein 1	Csrp1
20.2877	20.1825	20.5638	19.1655	19.3343	18.7667	18.92	19.2604	19.0184	19.0074	18.6628	19.0184	+	TM_Fam134bKO_CTR_Fam134bKO			2.9591	0.00198919	-1.27845		-8.40088	0.397708	0.352745	-0.192628		-0.940494	P97314	CSRP2_MOUSE	Cysteine and glycine-rich protein 2	Csrp2
18.7207	18.4087	19.2489	18.977	19.2326	18.9714	20.7715	20.8727	20.4775	21.654	21.3645	21.0088	+	TM_Fam134bKO_CTR_Fam134bKO	+	TM_WT_CTR_WT	2.6661	0.0026746	1.91449	+	7.03004	3.42701	0.00094697	2.28213	+	11.1048	P21460	CYTC_MOUSE	Cystatin-C	Cst3
19.597	19.5933	18.4893	18.7892	19.0184	19.0585	19.7223	19.7844	19.8284	22.1143	20.7307	21.0426			+	TM_WT_CTR_WT	0.677791	0.139117	0.551835		1.49192	2.2669	0.00560563	2.34049	+	5.47713	Q8BIQ5;Q8C7E9	CSTF2_MOUSE;CSTFT_MOUSE	Cleavage stimulation factor subunit 2	Cstf2
18.6971	18.7471	18.714	18.8965	20.4067	19.2535	19.4893	19.7039	19.8392	21.1206	20.4273	20.8191	+	TM_Fam134bKO_CTR_Fam134bKO	+	TM_WT_CTR_WT	3.13021	0.0017553	0.958075		9.30931	1.1989	0.0365872	1.2701		2.55074	Q99LI7	CSTF3_MOUSE	Cleavage stimulation factor subunit 3	Cstf3
18.6382	18.0532	17.8846	17.3495	16.92	17.0211	17.3752	16.3198	17.0638	17.392	17.6382	17.3145	+	TM_Fam134bKO_CTR_Fam134bKO			1.51722	0.0190893	-1.27243		-3.28374	1.01648	0.0553872	0.351412		2.16565	Q8BHR8;Q8BHR8-2	CSTP1_MOUSE	Centriolar satellite-associated tubulin polyglutamylase complex regulator 1	Cstpp1
18.2279	17.8361	17.6593	16.8846	17.734	17.9316	17.3056	17.2967	17.3836	18.0691	18.185	18.1898	+	TM_Fam134bKO_CTR_Fam134bKO			1.56475	0.0178142	-0.579109		-3.40138	0.910653	0.0717247	0.63121		1.95082	Q7TSG2	CTDP1_MOUSE	RNA polymerase II subunit A C-terminal domain phosphatase	Ctdp1
18.2604	18.3277	18.1994	17.92	17.2512	17.2419	17.7005	17.392	17.7602	17.4576	17.2877	17.1556	+	TM_Fam134bKO_CTR_Fam134bKO			2.23803	0.00526749	-0.644931		-5.37692	0.285925	0.544337	-0.170706		-0.708579	E9Q1U6	E9Q1U6_MOUSE	CBP80/20-dependent translation initiation factor	Ctif
23.1127	23.1363	23.2679	23.0935	22.8764	22.9654	22.6992	22.714	22.8876	22.1795	22.2006	22.3101	+	TM_Fam134bKO_CTR_Fam134bKO	+	TM_WT_CTR_WT	2.19722	0.00568155	-0.405345		-5.23772	3.24956	0.00129506	-0.748379		-9.99583	P26231;Q61301;Q61301-2;Q61301-3	CTNA1_MOUSE;CTNA2_MOUSE	Catenin alpha-1	Ctnna1
17.4893	17.2877	17.4334	17.0532	16.8846	16.5582	16.0254	15.5111	16.9882	17.1155	17.3321	17.8423	+	TM_Fam134bKO_CTR_Fam134bKO	+	TM_WT_CTR_WT	1.31643	0.0284068	-1.22859		-2.81121	1.08176	0.0475614	0.597934		2.30108	O88327	CTNL1_MOUSE	Alpha-catulin	Ctnnal1
23.4298	23.48	23.6971	23.0658	23.0275	22.9584	23.1596	23.2961	23.4041	22.3403	21.9316	22.2273	+	TM_Fam134bKO_CTR_Fam134bKO	+	TM_WT_CTR_WT	1.08099	0.0469727	-0.249037		-2.29949	2.60276	0.00321583	-0.850837		-6.76119	Q02248	CTNB1_MOUSE	Catenin beta-1	Ctnnb1
17.2042	17.0951	17.417	18.0211	16.0826	16.275	18.0899	18.0211	17.9992	18.9083	17.9258	18.0899	+	TM_Fam134bKO_CTR_Fam134bKO			2.90067	0.00229962	0.797975		8.10977	1.03513	0.0528544	1.51508		2.2041	Q9CWL8	CTBL1_MOUSE	Beta-catenin-like protein 1	Ctnnbl1
18.805	18.6276	19.0847	18.6488	18.1801	19.0047	18.9229	19.0399	18.7207	18.5582	18.8269	18.6311					0.124774	0.811488	0.0554034		0.340969	0.0857111	0.881605	0.0608826		0.241701	P30999-2	CTND1_MOUSE	Isoform 2 of Catenin delta-1	Ctnnd1
22.8365	22.8132	22.3565	22.502	22.4651	22.4898	22.3266	22.239	22.5117	22.4221	22.4476	22.5568					0.815673	0.0926669	-0.309638		-1.76193	0.0841054	0.883042	-0.0101458		-0.237499	P70698	PYRG1_MOUSE	CTP synthase 1	Ctps1
18.8606	19.3878	18.83	18.0743	18.6204	18.2185	19.856	19.9214	20.1206	20.1946	20.343	20.2066	+	TM_Fam134bKO_CTR_Fam134bKO	+	TM_WT_CTR_WT	2.04788	0.00790616	0.939887		4.75224	3.47447	0.000990099	1.94366	+	11.4205	P70303	PYRG2_MOUSE	CTP synthase 2	Ctps2
19.0585	19.3516	20.265	20.1457	20.265	20.2419	22.48	22.7389	22.4972	22.4972	22.3962	22.3988	+	TM_Fam134bKO_CTR_Fam134bKO	+	TM_WT_CTR_WT	2.89544	0.00241318	3.01364	+	8.08416	5.82935	0	2.21322	+	44.8244	P16675	PPGB_MOUSE	Lysosomal protective protein	Ctsa
19.8742	19.8331	20.68	21.002	20.9316	20.9243	23.48	23.211	23.391	23.5045	23.4298	23.1457	+	TM_Fam134bKO_CTR_Fam134bKO	+	TM_WT_CTR_WT	3.45137	0.00150739	3.23159	+	11.2658	4.55643	0	2.40737	+	21.4824	P10605	CATB_MOUSE	Cathepsin B	Ctsb
22.1174	21.8727	22.3184	22.5427	22.7035	22.8191	24.1332	24.3778	24.0772	24.632	24.3307	24.4923	+	TM_Fam134bKO_CTR_Fam134bKO	+	TM_WT_CTR_WT	3.72133	0.000649682	2.09326	+	13.2058	3.95999	0.00061039	1.79658	+	15.1853	P18242	CATD_MOUSE	Cathepsin D	Ctsd
18.8906	20.4273	18.734	18.9054	19.7537	19.6186	19.8238	20.0156	19.9882	20.1704	19.778	20.2989					0.471893	0.269037	0.591907		1.089	1.0057	0.0566237	0.656525		2.14353	P06797	CATL1_MOUSE	Procathepsin L	Ctsl
17.6869	17.7602	18.0899	18.7005	19.3167	19.1332	20.6971	20.6276	21.0821	20.3101	20.7389	20.6714	+	TM_Fam134bKO_CTR_Fam134bKO	+	TM_WT_CTR_WT	4.01997	0.000931507	2.9566	+	15.7263	2.5975	0.00319857	1.52333	+	6.73926	Q9WUU7	CATZ_MOUSE	Cathepsin Z	Ctsz
21.1946	21.0625	21.632	22.0592	22.4996	22.5356	22.1642	21.8034	22.0918	21.4221	21.8191	21.6671	+	TM_Fam134bKO_CTR_Fam134bKO	+	TM_WT_CTR_WT	1.61959	0.016309	0.723457		3.54011	1.71782	0.0132713	-0.728707		-3.79715	Q60598	SRC8_MOUSE	Src substrate cortactin	Cttn
20.0691	19.9601	19.6382	19.4516	19.5011	19.6886	19.7634	19.6347	19.5146	18.6903	19.3452	19.5768					0.784331	0.101356	-0.251567		-1.70022	0.552098	0.206966	-0.342999		-1.24684	Q3U308	CTU2_MOUSE	Cytoplasmic tRNA 2-thiolation protein 2	Ctu2
20.002	20.0821	20.0691	19.7455	19.895	19.7569	19.6505	19.9459	19.7764	19.9459	19.8772	19.9459	+	TM_Fam134bKO_CTR_Fam134bKO	+	TM_WT_CTR_WT	1.36361	0.0253404	-0.260115		-2.91891	1.09377	0.046187	0.123844		2.32627	Q9WTX6	CUL1_MOUSE	Cullin-1	Cul1
19.7373	19.7157	19.3645	19.6558	18.977	19.0743	19.2512	19.4415	19.3101	19.163	18.9083	19.113					0.953787	0.0638189	-0.271558		-2.03775	0.315814	0.485214	-0.174271		-0.771861	Q9D4H8	CUL2_MOUSE	Cullin-2	Cul2
20.265	20.2535	20.2185	20.1704	20.0951	20.0426	19.8591	19.9459	19.9068	19.7521	19.7892	19.9882	+	TM_Fam134bKO_CTR_Fam134bKO	+	TM_WT_CTR_WT	3.54224	0.00106806	-0.341699		-11.8862	1.46606	0.0215355	-0.259555		-3.15971	Q9JLV5	CUL3_MOUSE	Cullin-3	Cul3
19.6937	19.6954	19.4334	19.5731	19.0664	19.0047	19.5451	19.3773	19.3941	19.6042	19.8802	19.4736					0.759651	0.108357	-0.168653		-1.6518	0.947241	0.0652486	0.437901		2.0245	A2A432;Q3TCH7	CUL4A_MOUSE;CUL4B_MOUSE	Cullin-4B	Cul4a
19.3211	19.5223	19.0795	19.0691	18.265	18.3878	18.8515	19.1079	19.1752	19.1655	19.2185	19.2442			+	TM_WT_CTR_WT	0.746611	0.112994	-0.262781		-1.62626	1.18933	0.0373514	0.635409		2.52999	A2A432	CUL4B_MOUSE	Cullin-4B	Cul4b
20.1581	20.0821	20.1079	19.9882	19.6988	19.7422	19.6417	19.7586	19.6453	19.4415	19.6593	19.8034	+	TM_Fam134bKO_CTR_Fam134bKO			3.2134	0.00150446	-0.434172		-9.78301	0.56062	0.200563	-0.17499		-1.26351	Q9D5V5	CUL5_MOUSE	Cullin-5	Cul5
18.7005	18.6593	18.5049	19.6364	19.4252	19.4476	17.9431	18.1605	18.4375	18.3145	18.2604	17.9431	+	TM_Fam134bKO_CTR_Fam134bKO	+	TM_WT_CTR_WT	1.33242	0.0273403	-0.441215		-2.84749	3.24033	0.00129299	-1.33042		-9.94111	Q8VE73	CUL7_MOUSE	Cullin-7	Cul7
19.7907	19.6186	20.0156	19.6453	20.8727	20.8876	21.7796	21.6141	21.4375	21.9171	21.9316	21.502	+	TM_Fam134bKO_CTR_Fam134bKO	+	TM_WT_CTR_WT	3.54287	0.00107087	1.80205	+	11.8906	1.40821	0.0238403	1.31503	+	3.02256	Q9CQ89	CUTA_MOUSE	Protein CutA	Cuta
19.209	19.3602	19.5165	19.5146	19.417	19.4314	19.9185	20.2185	20.1457	20.0156	19.7569	19.8438	+	TM_Fam134bKO_CTR_Fam134bKO	+	TM_WT_CTR_WT	2.35208	0.00436115	0.732311		5.78172	2.15704	0.00649057	0.417821		5.10348	P53564-3;P70403	CASP_MOUSE;CUX1_MOUSE	Isoform 3 of Homeobox protein cut-like 1	Cux1
22.2185	22.1015	22.4601	20.9882	20.8802	20.9672	22.9298	23.0409	22.7895	22.9847	22.5427	22.5568	+	TM_Fam134bKO_CTR_Fam134bKO	+	TM_WT_CTR_WT	2.17039	0.00620117	0.660053		5.14778	3.52451	0.000860759	1.74958	+	11.7626	P56395	CYB5_MOUSE	Cytochrome b5	Cyb5a
23.632	23.6971	23.7286	23.4041	23.8385	23.7492	23.4298	23.4551	23.5285	23.5638	22.9916	23.391	+	TM_Fam134bKO_CTR_Fam134bKO			2.19568	0.00567399	-0.214747		-5.23255	0.743411	0.113325	-0.348418		-1.62	Q9CQX2	CYB5B_MOUSE	Cytochrome b5 type B	Cyb5b
21.0426	20.9316	21.5592	22.0054	22.0292	21.9777	21.5869	21.4425	21.2707	20.265	20.1079	20.002			+	TM_WT_CTR_WT	0.525676	0.224715	0.255604		1.19506	4.75778	0	-1.87915		-24.1404	Q9DB73	NB5R1_MOUSE	NADH-cytochrome b5 reductase 1	Cyb5r1
25.1908	25.2499	25.4923	25.5195	25.772	25.7796	25.6703	25.7312	25.7543	25.632	25.3578	25.5926	+	TM_Fam134bKO_CTR_Fam134bKO			1.88602	0.00989901	0.4076		4.26506	0.603298	0.172295	-0.162885		-1.34681	Q9DCN2;Q9DCN2-2	NB5R3_MOUSE	NADH-cytochrome b5 reductase 3	Cyb5r3
19.6382	19.7257	19.9459	19.5394	18.8606	18.8757	19.85	19.895	19.4596	19.5451	18.8906	19.3123					0.0742345	0.893084	-0.0350564		-0.211441	0.206645	0.696915	0.157429		0.534414	Q3TYS2	CYBC1_MOUSE	Cytochrome b-245 chaperone 1	Cybc1
23.7594	23.9584	24.217	24.867	25.2243	25.2353	23.7796	23.9933	23.5404	23.9933	23.6971	23.7182			+	TM_WT_CTR_WT	0.483816	0.257764	-0.207146		-1.1126	2.97384	0.0016	-1.30604		-8.47582	Q9D0M3	CY1_MOUSE	Cytochrome c1, heme protein, mitochondrial	Cyc1
21.2302	21.2419	22.4221	22.5285	22.5045	22.6231	22.5846	22.391	22.1047	22.2593	21.68	21.6971			+	TM_WT_CTR_WT	0.803614	0.0955967	0.728684		1.73816	1.59419	0.0162688	-0.673225		-3.47545	P62897	CYC_MOUSE	Cytochrome c, somatic	Cycs
21.2707	21.0691	21.2707	20.417	20.4576	20.3645	20.7553	20.953	21.0625	20.6714	20.5915	20.7471	+	TM_Fam134bKO_CTR_Fam134bKO	+	TM_WT_CTR_WT	1.17246	0.0391303	-0.279873		-2.49358	2.09575	0.00740988	0.256964		4.9039	Q7TMB8	CYFP1_MOUSE	Cytoplasmic FMR1-interacting protein 1	Cyfip1
19.8438	20.0559	20.0691	19.9024	20.0292	20.0951	19.895	19.5713	19.661	19.5107	20.0951	20.0426	+	TM_Fam134bKO_CTR_Fam134bKO			1.08991	0.0464132	-0.280495		-2.31817	0.257146	0.602128	-0.126084		-0.646527	Q80TQ2;Q80TQ2-2	CYLD_MOUSE	Ubiquitin carboxyl-terminal hydrolase CYLD	Cyld
20.5915	20.5731	20.5069	19.4293	19.6453	19.7939	20.8034	20.8423	20.8269	20.4775	20.3962	20.4576	+	TM_Fam134bKO_CTR_Fam134bKO	+	TM_WT_CTR_WT	3.16635	0.0016	0.267031		9.51243	2.78425	0.0021445	0.820973		7.55671	Q8BKE6	CP20A_MOUSE	Cytochrome P450 20A1	Cyp20a1
17.9316	17.0319	17.9316	18.3321	18.6276	18.786	18.2372	19.0372	18.3189	20.0156	19.7569	19.8667	+	TM_Fam134bKO_CTR_Fam134bKO	+	TM_WT_CTR_WT	1.07557	0.0473493	0.899472		2.28813	2.97884	0.00161386	1.29787	+	8.50138	Q9JKY7	Q9JKY7_MOUSE	Cytochrome P450	Cyp2d22
22.0918	22.0325	22.3211	21.714	21.8269	21.9061	23.1946	23.4676	23.2492	23.7389	23.6431	23.6971	+	TM_Fam134bKO_CTR_Fam134bKO	+	TM_WT_CTR_WT	3.16917	0.0016054	1.15529	+	9.52842	5.14219	0	1.87738	+	30.1502	Q8K0C4	CP51A_MOUSE	Lanosterol 14-alpha demethylase	Cyp51a1
19.8361	19.7971	19.7828	19.1679	19.3189	19.6954	19.8621	19.9882	19.9601	19.6096	19.6697	19.5451	+	TM_Fam134bKO_CTR_Fam134bKO			1.47247	0.0210645	0.131465		3.17513	0.594814	0.177333	0.214061		1.33027	Q921M7	CYRIB_MOUSE	CYFIP-related Rac1 interactor B	Cyrib
17.4004	17.5127	17.9826	17.9601	18.0585	18.1307	17.4496	16.734	17.3495	17.392	17.6453	17.0211			+	TM_WT_CTR_WT	0.726825	0.120069	-0.454208		-1.58758	1.68496	0.0139671	-0.696997		-3.7099	O08967;P63034;P63034-2;P63034-3	CYH2_MOUSE;CYH3_MOUSE	Cytohesin-3	Cyth2
18.9742	18.8515	19.0346	19.2535	20.0292	19.8097	18.7667	18.9882	18.724	18.9798	17.9488	18.6347			+	TM_WT_CTR_WT	0.577941	0.189457	-0.127138		-1.29735	1.43609	0.0225639	-1.17638		-3.08825	Q6PIX9;Q6PIX9-2	CQ080_MOUSE	Uncharacterized protein C17orf80 homolog	D11Wsu47e
19.3277	19.4496	19.7971	19.0976	19.2419	19.5694	19.6488	20.1825	19.9459	19.8284	19.898	20.0691			+	TM_WT_CTR_WT	0.895173	0.0749757	0.400937		1.91981	1.79598	0.0122572	0.628845		4.01002	Q9Z1R4	CF047_MOUSE	Uncharacterized protein C6orf47 homolog	D17h6s53e
17.5582	17.2042	19.0873	18.8965	19.3538	19.185	19.503	19.5069	19.6204	19.9882	19.6311	19.3794	+	TM_Fam134bKO_CTR_Fam134bKO	+	TM_WT_CTR_WT	1.29003	0.0299068	1.59352		2.75174	1.10693	0.0449205	0.521135		2.35398	Q8CIM3	D2HDH_MOUSE	D-2-hydroxyglutarate dehydrogenase, mitochondrial	D2hgdh
15.8942	15.7961	16.3056	16.4624	16.9316	16.4037	17.0638	16.8113	16.6937	15.5265	15.8727	15.9545	+	TM_Fam134bKO_CTR_Fam134bKO	+	TM_WT_CTR_WT	1.96648	0.00870549	0.857622		4.50242	1.73239	0.0130468	-0.814703		-3.83626	Q80U19;Q8BPM0;Q8BPM0-2	DAAM1_MOUSE;DAAM2_MOUSE	Disheveled-associated activator of morphogenesis 2	Daam1
17.4815	17.8727	18.5951	18.3101	17.8238	17.8667	18.7406	18.977	19.002	19.7173	20.002	19.83	+	TM_Fam134bKO_CTR_Fam134bKO	+	TM_WT_CTR_WT	1.28608	0.0302324	0.923414		2.7429	3.33284	0.00123924	1.84959	+	10.5026	P98078;P98078-2	DAB2_MOUSE	Disabled homolog 2	Dab2
19.8018	19.8003	19.6749	19.3941	19.0156	19.1282	19.6731	19.6852	19.9009	19.4874	19.8995	19.8667			+	TM_WT_CTR_WT	0.0231462	0.963919	-0.00589689		-0.0692701	1.52274	0.0192024	0.571853		3.29728	Q3UHC7;Q3UHC7-2;Q3UHC7-4	DAB2P_MOUSE	Disabled homolog 2-interacting protein	Dab2ip
18.3321	18.3581	18.0899	17.7796	18.2741	17.9882	16.311	17.6311	17.6593	18.1507	18.1155	17.7987	+	TM_Fam134bKO_CTR_Fam134bKO			1.09999	0.0455086	-1.05958		-2.33935	0.0139614	0.979551	0.00767454		0.0421971	Q0PHV7	DACT3_MOUSE	Dapper homolog 3	Dact3
21.7796	21.8034	21.8113	22.3129	22.4196	22.2933	22.9441	22.9043	23.0559	22.4601	22.7614	22.6822	+	TM_Fam134bKO_CTR_Fam134bKO	+	TM_WT_CTR_WT	4.83406	0	1.17001	+	25.2301	1.38835	0.0247728	0.292658		2.97618	Q62165	DAG1_MOUSE	Dystroglycan 1	Dag1
19.0265	18.9516	19.1155	18.5915	17.9826	18.1605	18.528	18.7828	19.2372	18.8697	19.2535	19.1874			+	TM_WT_CTR_WT	0.355707	0.395644	-0.181865		-0.854771	1.78254	0.0124418	0.858636		3.97287	Q6PJN8	DALD3_MOUSE	DALR anticodon-binding domain-containing protein 3	Dalrd3
18.9601	18.8817	18.3321	18.9601	19.1777	19.3167	19.2855	20.3857	20.1704	19.5787	20.417	19.9287	+	TM_Fam134bKO_CTR_Fam134bKO	+	TM_WT_CTR_WT	1.45446	0.021794	1.22255	+	3.13196	1.44719	0.0221879	0.823265		3.11462	Q91XC8	DAP1_MOUSE	Death-associated protein 1	Dap
21.2419	21.1269	21.7756	21.9707	22.1612	21.9882	21.9916	21.8191	21.6714	22.1301	21.5404	21.5451					0.947487	0.0648933	0.445916		2.025	0.6669	0.14122	-0.301491		-1.4707	Q9ER88	RT29_MOUSE	28S ribosomal protein S29, mitochondrial	Dap3
20.7056	20.5915	20.2419	20.2419	20.2419	20.417	19.6382	19.4191	19.85	19.5713	19.8576	19.9601	+	TM_Fam134bKO_CTR_Fam134bKO	+	TM_WT_CTR_WT	2.02913	0.0080023	-0.877249		-4.6938	1.74536	0.013071	-0.503948		-3.87128	O54784	DAPK3_MOUSE	Death-associated protein kinase 3	Dapk3
22.4451	22.4751	22.7307	22.3884	22.6364	22.6231	22.654	22.8073	22.7675	22.4626	22.6096	22.5309					0.883694	0.0772157	0.192698		1.89688	0.0565904	0.921866	-0.0149174		-0.163805	Q922B2	SYDC_MOUSE	Aspartate--tRNA ligase, cytoplasmic	Dars1
18.1704	18.3836	19.1482	19.2809	20.0426	19.9601	20.0426	19.7323	19.8003	20.3962	20.0156	20.0691	+	TM_Fam134bKO_CTR_Fam134bKO			1.84426	0.0104572	1.291	+	4.14541	0.673374	0.138484	0.39909		1.48332	Q8BIP0	SYDM_MOUSE	Aspartate--tRNA ligase, mitochondrial	Dars2
18.6731	17.3233	18.6523	19.1382	19.9882	19.8921	21.3484	21.2185	20.9243	21.3484	21.1946	21.1946	+	TM_Fam134bKO_CTR_Fam134bKO	+	TM_WT_CTR_WT	2.50287	0.00333107	2.94748	+	6.35526	2.34334	0.0045948	1.57306	+	5.74984	P31786	ACBP_MOUSE	Acyl-CoA-binding protein	Dbi
20.3752	20.4972	20.9171	21.0292	21.4476	21.4825	21.1704	21.5356	21.4874	20.002	20.1332	20.2419	+	TM_Fam134bKO_CTR_Fam134bKO	+	TM_WT_CTR_WT	1.79363	0.0121031	0.801324		4.00351	2.75039	0.00226599	-1.19405		-7.40228	Q9QXS6	DREB_MOUSE	Drebrin	Dbn1
18.7373	18.4375	19.2208	18.0047	18.0847	18.3794	20.714	20.3211	20.8113	20.3857	20.7553	20.5638	+	TM_Fam134bKO_CTR_Fam134bKO	+	TM_WT_CTR_WT	2.57735	0.00322581	1.81695	+	6.65586	3.98978	0.000626667	2.41202	+	15.4516	Q62418-2	DBNL_MOUSE	Isoform 2 of Drebrin-like protein	Dbnl
19.4952	19.4696	19.8144	20.4273	20.5823	20.5823	19.4456	19.5915	19.6382	19.4496	19.4893	19.3516			+	TM_WT_CTR_WT	0.0993025	0.855087	-0.0346546		-0.276861	4.12226	0.000343284	-1.10045		-16.6925	P53395	ODB2_MOUSE	Lipoamide acyltransferase component of branched-chain alpha-keto acid dehydrogenase complex, mitochondrial	Dbt
20.0559	19.9601	20.002	19.6042	19.8018	19.7699	19.5915	19.6488	19.6132	19.692	19.8712	20.0691	+	TM_Fam134bKO_CTR_Fam134bKO			3.55788	0.00109091	-0.388159		-11.9962	0.537037	0.216934	0.152093		1.21735	P61963	DCAF7_MOUSE	DDB1- and CUL4-associated factor 7	Dcaf7
19.8392	19.8438	19.6783	19.9742	19.7553	19.719	19.5657	19.8876	19.6697	20.343	19.9112	20.0559					0.294366	0.493329	-0.0794551		-0.726563	0.893603	0.0751326	0.287196		1.91667	Q8N7N5;Q8N7N5-2	DCAF8_MOUSE	DDB1- and CUL4-associated factor 8	Dcaf8
21.9352	21.9672	22.343	22.8633	22.6029	22.6628	22.823	22.7594	22.4015	22.6757	22.2535	22.0918	+	TM_Fam134bKO_CTR_Fam134bKO			1.45212	0.0219611	0.579491		3.12636	0.90173	0.0735842	-0.369265		-1.93293	Q8BHC4	DCAKD_MOUSE	Dephospho-CoA kinase domain-containing protein	Dcakd
20.6628	20.2535	21.0224	21.7512	21.2989	21.0493	19.9258	19.1556	19.1581	19.6937	19.3233	19.5897	+	TM_Fam134bKO_CTR_Fam134bKO	+	TM_WT_CTR_WT	1.65656	0.0153033	-1.23307		-3.63553	2.8474	0.00206667	-1.83091		-7.85235	Q6PGN3;Q6PGN3-2;Q6PGN3-3;Q6PGN3-4;Q6PGN3-5;Q6PGN3-6	DCLK2_MOUSE	Serine/threonine-protein kinase DCLK2	Dclk2
22.0756	22.0559	21.8614	21.6186	21.5069	21.4825	21.5451	21.632	21.5961	21.6006	22.0526	22.1047	+	TM_Fam134bKO_CTR_Fam134bKO	+	TM_WT_CTR_WT	2.29591	0.00465324	-0.40657		-5.57937	1.08918	0.0466576	0.383298		2.31665	O08788;O08788-2	DCTN1_MOUSE	Dynactin subunit 1	Dctn1
22.8557	22.7675	22.8385	22.7975	22.7286	22.7098	22.7796	22.5708	22.8249	22.8404	23.1765	23.2258			+	TM_WT_CTR_WT	0.504298	0.240656	-0.0954412		-1.15302	1.26982	0.031147	0.335604		2.70661	Q99KJ8	DCTN2_MOUSE	Dynactin subunit 2	Dctn2
20.5261	20.5823	20.3962	20.1704	19.9459	20.0292	20.3645	20.5545	20.5915	20.4874	20.9098	20.9459			+	TM_WT_CTR_WT	0.00714945	0.988831	0.00194486		0.0217721	1.98121	0.00929332	0.732538		4.54689	Q9Z0Y1	DCTN3_MOUSE	Dynactin subunit 3	Dctn3
20.8191	20.7389	20.6186	20.5165	20.5638	20.5356	20.8727	20.8269	20.6971	20.6276	20.9882	21.0493			+	TM_WT_CTR_WT	0.394751	0.348108	0.0733344		0.934506	1.24117	0.0329868	0.349656		2.64319	Q8CBY8-2	DCTN4_MOUSE	Isoform 2 of Dynactin subunit 4	Dctn4
19.1457	19.1556	19.2419	18.4252	18.9024	18.977	19.4067	19.356	19.1556	19.0346	19.7157	19.8377			+	TM_WT_CTR_WT	0.689649	0.13415	0.125002		1.51503	1.17777	0.0386292	0.761086		2.50503	Q9QZB9	DCTN5_MOUSE	Dynactin subunit 5	Dctn5
18.1206	18.5011	19.0102	17.9658	17.734	17.528	19.1679	18.4736	19.3034	18.3145	18.1994	18.5657			+	TM_WT_CTR_WT	0.529504	0.221812	0.437684		1.20257	1.68499	0.0139737	0.617278		3.70999	Q99LD8;Q9CWS0	DDAH1_MOUSE;DDAH2_MOUSE	N(G),N(G)-dimethylarginine dimethylaminohydrolase 2	Ddah1
21.0088	20.8651	21.265	20.0821	20.0426	20.0292	20.9672	21.0691	20.9459	20.7553	20.7307	20.9951			+	TM_WT_CTR_WT	0.159431	0.748693	-0.0522518		-0.424948	3.08105	0.00161202	0.775712		9.03949	Q99LD8	DDAH2_MOUSE	N(G),N(G)-dimethylarginine dimethylaminohydrolase 2	Ddah2
21.5165	21.5309	21.5117	21.4221	21.3101	21.2933	21.3211	21.4923	21.4775	22.2419	21.8346	21.8614			+	TM_WT_CTR_WT	0.74523	0.113596	-0.0893923		-1.62356	2.00918	0.00898205	0.63744		4.63222	Q3U1J4	DDB1_MOUSE	DNA damage-binding protein 1	Ddb1
20.2877	20.0292	20.0426	18.8936	18.8995	19.0319	19.5988	19.8207	19.5713	19.3321	19.4149	19.0426	+	TM_Fam134bKO_CTR_Fam134bKO	+	TM_WT_CTR_WT	1.77689	0.0123692	-0.456265		-3.95733	1.24215	0.0328303	0.321576		2.64533	Q80Y98	DDHD2_MOUSE	Phospholipase DDHD2	Ddhd2
19.5069	19.6024	19.856	19.5432	19.4252	19.1357	19.3012	19.4067	19.3408	18.9882	19.8361	19.5088	+	TM_Fam134bKO_CTR_Fam134bKO			1.31717	0.0283436	-0.305562		-2.81288	0.0995755	0.863277	0.0763257		0.27756	A2ADY9	DDI2_MOUSE	Protein DDI1 homolog 2	Ddi2
24.2021	24.3307	24.5869	24.4923	24.0691	24.019	24.5404	24.4614	24.4298	24.4041	23.9225	23.848					0.369204	0.377575	0.103944		0.882475	0.230564	0.654419	-0.135254		-0.588077	O54734	OST48_MOUSE	Dolichyl-diphosphooligosaccharide--protein glycosyltransferase 48 kDa subunit	Ddost
17.9488	17.9258	16.9083	17.5049	17.392	17.392	21.343	21.5869	21.7182	21.2764	21.3045	21.3156	+	TM_Fam134bKO_CTR_Fam134bKO	+	TM_WT_CTR_WT	3.40775	0.00168421	3.95507	+	10.9791	7.19063	0	3.86916	+	98.2021	Q03146;Q62371	DDR1_MOUSE;DDR2_MOUSE	Epithelial discoidin domain-containing receptor 1	Ddr1
19.4476	19.4211	20.0426	19.3794	19.3773	19.1581	22.9601	22.8764	23.0625	22.5165	22.6584	22.5708	+	TM_Fam134bKO_CTR_Fam134bKO	+	TM_WT_CTR_WT	4.03455	0.000957746	3.32926	+	15.8606	5.58317	0	3.27698	+	38.8914	Q62371	DDR2_MOUSE	Discoidin domain-containing receptor 2	Ddr2
19.6347	19.7731	19.7471	20.0691	19.9024	19.9742	18.9171	20.2185	18.9142	19.9882	19.4108	19.8545					0.350641	0.402883	-0.368427		-0.84433	0.566234	0.197092	-0.230743		-1.27448	Q80WW9	DDRGK_MOUSE	DDRGK domain-containing protein 1	Ddrgk1
21.8651	21.9024	22.1765	21.6409	21.3699	21.4874	21.9742	22.019	22.1079	21.8987	21.8346	22.0493			+	TM_WT_CTR_WT	0.189562	0.694077	0.052372		0.495389	1.87694	0.0102049	0.428167		4.23885	Q91VR5	DDX1_MOUSE	ATP-dependent RNA helicase DDX1	Ddx1
19.8144	19.8787	20.3645	19.9316	19.6954	19.8253	20.4775	20.5261	20.5451	21.7756	20.9951	21.2066	+	TM_Fam134bKO_CTR_Fam134bKO	+	TM_WT_CTR_WT	1.33055	0.0273755	0.497049		2.84323	2.46602	0.00409084	1.5083	+	6.21087	Q501J6	DDX17_MOUSE	Probable ATP-dependent RNA helicase DDX17	Ddx17
22.0691	22.0951	21.6628	21.6231	21.5165	21.6276	20.8113	20.9812	20.7876	20.9098	21.2477	21.2125	+	TM_Fam134bKO_CTR_Fam134bKO	+	TM_WT_CTR_WT	2.67962	0.00260101	-1.08229		-7.08858	1.83272	0.0113708	-0.465731		-4.11278	Q61655	DD19A_MOUSE	ATP-dependent RNA helicase DDX19A	Ddx19a
21.4576	21.3592	21.2989	21.4425	21.2933	21.3045	20.6886	20.6453	20.3645	20.6096	21.0625	21.0088	+	TM_Fam134bKO_CTR_Fam134bKO	+	TM_WT_CTR_WT	2.70955	0.00267355	-0.805789		-7.21981	1.40163	0.0241657	-0.453145		-3.00714	Q9JJY4	DDX20_MOUSE	Probable ATP-dependent RNA helicase DDX20	Ddx20
20.6364	20.5731	20.714	20.2535	20.2877	20.4972	21.5777	21.6141	21.8727	22.8987	21.8576	22.3672	+	TM_Fam134bKO_CTR_Fam134bKO	+	TM_WT_CTR_WT	3.30442	0.00170161	1.04701	+	10.327	2.54935	0.00330822	2.02838	+	6.54144	Q9JIK5	DDX21_MOUSE	Nucleolar RNA helicase 2	Ddx21
18.4616	18.6523	19.2673	19.2042	18.8936	18.7173	19.4293	19.2466	19.4067	21.4825	20.3321	20.7715	+	TM_Fam134bKO_CTR_Fam134bKO	+	TM_WT_CTR_WT	1.06701	0.0480458	0.567104		2.27027	2.21063	0.00566667	1.92367	+	5.28314	D3Z0M9	D3Z0M9_MOUSE	RNA helicase	Ddx23
17.185	17.2967	17.7406	16.734	16.3408	16.5731	18.6347	18.6835	19.0769	20.0156	18.9142	19.2832	+	TM_Fam134bKO_CTR_Fam134bKO	+	TM_WT_CTR_WT	2.49475	0.00340541	1.39094	+	6.32319	2.94276	0.00179061	2.85502	+	8.31853	Q921N6	DDX27_MOUSE	Probable ATP-dependent RNA helicase DDX27	Ddx27
19.1432	18.9373	19.1257	19.6852	20.2989	20.3538	18.7602	19.1457	18.6593	19.002	18.3408	18.805			+	TM_WT_CTR_WT	0.588193	0.183578	-0.213675		-1.31736	2.06605	0.00816058	-1.39671		-4.80938	Q9CWT6	DDX28_MOUSE	Probable ATP-dependent RNA helicase DDX28	Ddx28
19.8284	19.7602	20.2419	20.5165	19.4775	19.5088	19.734	20.0292	20.2066	20.4576	19.5823	19.8921					0.0802432	0.88352	0.0463969		0.227351	0.122458	0.829839	0.143056		0.335229	Q8VDW0;Q9Z1N5	DX39A_MOUSE;DX39B_MOUSE	ATP-dependent RNA helicase DDX39A	Ddx39a
19.7504	19.6258	20.0821	19.9601	19.5526	19.5242	19.6988	19.5261	19.8207	20.4273	19.6662	20.0951					0.35621	0.394881	-0.137587		-0.855805	0.665635	0.141664	0.383863		1.46824	Q9Z1N5	DX39B_MOUSE	Spliceosome RNA helicase Ddx39b	Ddx39b
22.9933	22.9933	23.1519	22.9899	22.0493	22.0459	22.2419	22.4041	22.5069	22.1395	22.3129	22.239	+	TM_Fam134bKO_CTR_Fam134bKO			2.67751	0.00259059	-0.661914		-7.07944	0.154266	0.78366	-0.131257		-0.412644	Q62167	DDX3X_MOUSE	ATP-dependent RNA helicase DDX3X	Ddx3x
19.1704	18.8876	19.5337	19.2066	18.6024	18.5242	18.5545	18.734	18.4576	19.2255	18.9826	19.1825	+	TM_Fam134bKO_CTR_Fam134bKO			1.40674	0.0236362	-0.615205		-3.01911	0.704725	0.126796	0.352486		1.54443	Q91VN6	DDX41_MOUSE	Probable ATP-dependent RNA helicase DDX41	Ddx41
19.786	19.6417	20.002	19.6276	19.2442	19.2042	19.417	19.4795	19.7892	20.4972	19.8454	20.265			+	TM_WT_CTR_WT	0.730317	0.119212	-0.248001		-1.5944	1.64737	0.0148705	0.843847		3.61166	Q810A7	DDX42_MOUSE	ATP-dependent RNA helicase DDX42	Ddx42
19.4415	19.3794	19.9243	19.7731	19.4854	19.29	19.2512	19.1946	19.5107	21.4476	20.1704	20.6276			+	TM_WT_CTR_WT	0.594157	0.180009	-0.26291		-1.32899	1.43584	0.0225547	1.23233	+	3.08766	Q569Z5	DDX46_MOUSE	Probable ATP-dependent RNA helicase DDX46	Ddx46
17.6453	17.714	17.8545	17.624	18.0047	18.1752	17.7273	18.0795	17.5432	19.4636	18.2558	18.7005					0.0962065	0.859252	0.045435		0.268913	1.05462	0.0508119	0.872		2.24449	Q9CWX9	DDX47_MOUSE	Probable ATP-dependent RNA helicase DDX47	Ddx47
15.5951	15.8287	16.7471	15.6467	15.4186	15.968	15.6382	16.5951	17.0743	16.68	17.0951	16.1357			+	TM_WT_CTR_WT	0.277084	0.523439	0.378881		0.689643	1.39646	0.0244164	0.959152		2.99506	Q4FZF3	DDX49_MOUSE	Probable ATP-dependent RNA helicase DDX49	Ddx49
21.4375	21.5165	22.019	21.5685	21.3645	21.3266	22.2707	22.019	22.2593	23.6431	22.6475	23.119	+	TM_Fam134bKO_CTR_Fam134bKO	+	TM_WT_CTR_WT	1.23517	0.0339228	0.525324		2.62998	2.35061	0.00447164	1.71663	+	5.77633	Q61656	DDX5_MOUSE	Probable ATP-dependent RNA helicase DDX5	Ddx5
16.1713	16.5049	17.5582	16.2823	16.0058	16.734	18.4456	18.2741	18.6096	20.265	19.0184	19.7356	+	TM_Fam134bKO_CTR_Fam134bKO	+	TM_WT_CTR_WT	1.7773	0.0123752	1.69827	+	3.95844	2.86857	0.00199774	3.3323	+	7.95373	Q99MJ9	DDX50_MOUSE	ATP-dependent RNA helicase DDX50	Ddx50
16.2913	16.1033	16.5672	16.3684	16.4815	15.1674	17.4004	18.2419	17.9316	18.7273	17.9826	18.5088	+	TM_Fam134bKO_CTR_Fam134bKO	+	TM_WT_CTR_WT	2.26963	0.00501408	1.53737	+	5.48668	2.14193	0.00655061	2.40049	+	5.05372	Q6P9R1	DDX51_MOUSE	ATP-dependent RNA helicase DDX51	Ddx51
18.4129	18.3538	18.7923	18.4293	18.5507	17.9373	18.7667	18.8175	18.6024	19.6204	19.1922	19.3255			+	TM_WT_CTR_WT	0.61866	0.167144	0.209208		1.37675	2.04579	0.0084177	1.07359	+	4.7457	Q9D0R4	DDX56_MOUSE	Probable ATP-dependent RNA helicase DDX56	Ddx56
22.5983	22.6006	22.8987	22.8307	22.3936	22.4501	22.4676	22.6253	22.5777	22.1301	22.5983	22.4349					0.575233	0.190876	-0.142324		-1.29206	0.366964	0.396979	-0.170388		-0.87789	P54823	DDX6_MOUSE	Probable ATP-dependent RNA helicase DDX6	Ddx6
21.9916	21.9951	22.6253	22.2535	22.7451	22.7995	23.1363	22.9985	22.9098	23.5754	22.8858	23.1976	+	TM_Fam134bKO_CTR_Fam134bKO	+	TM_WT_CTR_WT	1.67108	0.0151327	0.810865		3.67344	1.10309	0.0453557	0.620247		2.34587	Q9CQ62	DECR_MOUSE	2,4-dienoyl-CoA reductase [(3E)-enoyl-CoA-producing], mitochondrial	Decr1
18.5356	18.562	19.1728	18.2185	18.5049	18.7504	20.2419	20.2185	19.8832	20.7955	20.265	20.1206	+	TM_Fam134bKO_CTR_Fam134bKO	+	TM_WT_CTR_WT	2.32944	0.0044878	1.3577	+	5.69945	2.7544	0.00227291	1.90243	+	7.42045	Q9WV68	DECR2_MOUSE	Peroxisomal 2,4-dienoyl-CoA reductase [(3E)-enoyl-CoA-producing]	Decr2
17.8606	18.0951	17.5582	17.185	16.183	17.5049	17.7005	17.3667	18.0479	16.9083	17.5127	16.7602					0.204866	0.664822	-0.13294		-0.530377	0.0787557	0.890769	0.102755		0.223427	Q99J78;Q99J78-2	DEFI8_MOUSE	Differentially expressed in FDCP 8	Def8
21.4425	21.5404	21.8307	21.4324	21.6584	20.9388	21.7553	21.7182	21.8269	22.1111	21.3211	22.0054					0.601018	0.175533	0.162234		1.34237	0.650419	0.147787	0.469356		1.4386	O09005	DEGS1_MOUSE	Sphingolipid delta(4)-desaturase DES1	Degs1
18.3962	18.3794	18.5657	19.197	19.9083	19.8408	18.4456	18.7987	18.6593	20.8423	20.5069	20.8113			+	TM_WT_CTR_WT	0.722461	0.121808	0.187388		1.57905	1.88924	0.0100786	1.07146	+	4.27438	Q7TNV0	DEK_MOUSE	Protein DEK	Dek
20.5731	20.5823	20.2302	20.1079	19.805	19.7307	19.9882	20.1457	20.2764	20.1079	20.3752	20.4775	+	TM_Fam134bKO_CTR_Fam134bKO	+	TM_WT_CTR_WT	1.07083	0.0477669	-0.325144		-2.27825	1.29008	0.0300173	0.439023		2.75185	Q9D8N2	DEN10_MOUSE	DENN domain-containing protein 10	Dennd10
19.1053	18.9373	18.7764	18.1507	18.392	18.3408	17.3495	18.3408	18.0047	17.528	18.3836	17.9431	+	TM_Fam134bKO_CTR_Fam134bKO			1.56463	0.0178067	-1.04133		-3.40109	0.595029	0.177296	-0.342936		-1.33069	Q8K382	DEN1A_MOUSE	DENN domain-containing protein 1A	Dennd1a
18.0847	18.1898	18.0372	17.4736	17.0743	17.2604	17.0211	17.6453	16.92	16.977	17.4972	17.3581	+	TM_Fam134bKO_CTR_Fam134bKO			1.76651	0.0127366	-0.908482		-3.92886	0.0136592	0.980021	0.00799497		0.0412974	Q3U1T9	DEN1B_MOUSE	DENN domain-containing protein 1B	Dennd1b
21.1079	21.0886	20.6628	19.2279	19.8906	19.6488	20.5638	20.85	20.3752	19.8757	20.0951	20.3101					0.825035	0.0905847	-0.356763		-1.78042	1.02687	0.0536932	0.504524		2.18705	Q8C4S8;Q924W7	DEN2A_MOUSE;DEN2B_MOUSE	DENN domain-containing protein 2A	Dennd2a
21.1946	21.1395	21.0224	20.4375	20.2185	19.8636	20.6006	20.9951	20.6714	20.7223	20.6714	20.6886	+	TM_Fam134bKO_CTR_Fam134bKO	+	TM_WT_CTR_WT	1.29338	0.029595	-0.363134		-2.75925	1.44249	0.0223303	0.520936		3.10344	Q924W7	DEN2B_MOUSE	DENN domain-containing protein 2B	Dennd2b
17.977	18.2326	17.5204	17.5731	17.2967	17.4087	17.2787	17.4087	17.417	16.4037	16.6068	17.0638	+	TM_Fam134bKO_CTR_Fam134bKO	+	TM_WT_CTR_WT	1.19537	0.0371281	-0.541854		-2.54309	1.5965	0.0160035	-0.734744		-3.4813	E9Q8V6	E9Q8V6_MOUSE	DENN/MADD domain containing 4A	Dennd4a
21.0426	21.0426	20.6364	20.4067	20.3101	20.343	20.1825	20.2302	20.2302	20.4273	20.6714	20.7056	+	TM_Fam134bKO_CTR_Fam134bKO	+	TM_WT_CTR_WT	2.1508	0.00664706	-0.692886		-5.0829	1.26438	0.0315941	0.248172		2.69452	A6H8H2	DEN4C_MOUSE	DENN domain-containing protein 4C	Dennd4c
19.7323	19.4676	19.0399	18.9909	18.5394	19.1307	17.714	18.5356	18.0102	19.0184	18.3538	18.7634	+	TM_Fam134bKO_CTR_Fam134bKO			1.87357	0.0101357	-1.32669		-4.22914	0.265812	0.583995	-0.175149		-0.665339	Q6PAL8	DEN5A_MOUSE	DENN domain-containing protein 5A	Dennd5a
20.3645	20.0156	19.8817	19.9316	19.7747	19.8606	18.8392	19.0129	18.6697	18.8361	19.3189	19.1556	+	TM_Fam134bKO_CTR_Fam134bKO	+	TM_WT_CTR_WT	2.69023	0.00263276	-1.24667		-7.13486	2.14159	0.00654639	-0.752076		-5.05262	A2RSQ0	DEN5B_MOUSE	DENN domain-containing protein 5B	Dennd5b
17.0638	17.0743	17.6453	16.5922	16.7731	15.6269	17.4815	16.6937	17.0847	17.3321	17.2512	16.0743					0.229703	0.616058	-0.174492		-0.586163	0.441071	0.301044	0.555129		1.02767	Q8BH65;Q8BH65-2	DEN6A_MOUSE	Protein DENND6A	Dennd6a
19.2922	19.2764	19.5842	18.8018	18.9937	18.8361	18.5507	18.8238	18.5394	17.9601	18.6453	18.5545	+	TM_Fam134bKO_CTR_Fam134bKO			2.26327	0.00498949	-0.746279		-5.46445	1.03397	0.0529214	-0.490591		-2.2017	Q9CQJ6	DENR_MOUSE	Density-regulated protein	Denr
19.4293	19.2832	18.8361	18.6903	18.4696	18.3495	17.4496	17.8484	17.1155	18.5842	18.5204	18.2466	+	TM_Fam134bKO_CTR_Fam134bKO			2.45806	0.00362836	-1.7117		-6.18006	0.135322	0.812562	-0.0527668		-0.366896	Q91WS7	DEPD7_MOUSE	DEP domain-containing protein 7	Depdc7
19.392	19.5507	19.4087	20.7955	20.6453	20.6453	19.1104	18.606	18.8995	20.6186	21.1765	21.0493	+	TM_Fam134bKO_CTR_Fam134bKO			1.69638	0.0142206	-0.578526		-3.74007	0.648939	0.148381	0.252771		1.43572	Q570Y9	DPTOR_MOUSE	DEP domain-containing mTOR-interacting protein	Deptor
18.5127	18.7406	19.0925	19.0426	19.1079	18.8454	19.7812	19.714	20.1206	18.9488	19.1002	18.9545	+	TM_Fam134bKO_CTR_Fam134bKO			2.18002	0.00604974	1.09	+	5.17994	0.0089443	0.987496	0.00253296		0.0271834	Q99J56	DERL1_MOUSE	Derlin-1	Derl1
27.0084	27.1604	27.5014	27.604	27.4234	27.4629	27.4938	27.5969	27.4473	27.4938	27.0296	27.2891					0.88471	0.0770849	0.289262		1.8989	0.711431	0.124292	-0.225945		-1.55752	P20152;P31001	DESM_MOUSE;VIME_MOUSE	Vimentin	Vimentin
26.2643	26.3049	26.7517	28.1652	27.8385	27.8445	24.7389	24.976	24.654	24.7338	24.4362	24.9271	+	TM_Fam134bKO_CTR_Fam134bKO	+	TM_WT_CTR_WT	3.07302	0.00195378	-1.65066		-8.99609	4.26723	0.00040708	-3.25037		-18.162	P31001	DESM_MOUSE	Desmin	Des
20.4874	20.7876	19.8697	19.4835	18.8454	18.9798	19.2349	19.0951	20.0156	18.5878	19.562	19.9054	+	TM_Fam134bKO_CTR_Fam134bKO			1.11429	0.0443905	-0.932999		-2.36951	0.220586	0.672324	0.248849		0.565822	Q9CQT7	DESI1_MOUSE	Desumoylating isopeptidase 1	Desi1
19.2989	19.0717	19.2718	19.1605	19.3773	19.85	18.8269	19.3941	19.4211	19.3773	19.4913	19.1898					0.0001845	0.999712	-0.000116984		-0.000566316	0.189507	0.72683	-0.109802		-0.495262	Q9Z2A7	DGAT1_MOUSE	Diacylglycerol O-acyltransferase 1	Dgat1
19.5127	19.724	19.4736	20.0951	19.4476	19.5356	17.4334	18.2512	18.5318	18.0638	18.3452	18.1002	+	TM_Fam134bKO_CTR_Fam134bKO	+	TM_WT_CTR_WT	1.94046	0.00896806	-1.49795		-4.42465	2.63255	0.00322294	-1.52303		-6.8865	O88673	DGKA_MOUSE	Diacylglycerol kinase alpha	Dgka
17.9658	17.8787	18.185	17.417	17.1752	17.7537	17.7273	18.3624	17.8965	18.0638	18.3452	17.7537			+	TM_WT_CTR_WT	0.0228206	0.964113	-0.0143884		-0.0683194	1.18916	0.0373381	0.605582		2.52962	Q9R1C6	DGKE_MOUSE	Diacylglycerol kinase epsilon	Dgke
20.85	21.0493	21.4726	20.6364	21.3645	21.4118	22.265	22.2593	21.9672	22.3592	21.953	22.1111	+	TM_Fam134bKO_CTR_Fam134bKO	+	TM_WT_CTR_WT	2.12347	0.00720399	1.03988	+	4.99343	1.64966	0.0148037	1.0035	+	3.61761	Q8BH86	GLUCM_MOUSE	D-glutamate cyclase, mitochondrial	Dglucy
19.9171	19.8018	20.5823	20.0951	20.8576	21.0292	21.1143	21.0559	21.1143	21.3752	21.0691	21.4476	+	TM_Fam134bKO_CTR_Fam134bKO			1.81929	0.0114246	0.994395		4.07501	0.962918	0.0627001	0.636672		2.05626	Q9QX60;Q9QX60-2	DGUOK_MOUSE	Deoxyguanosine kinase, mitochondrial	Dguok
19.8936	19.8081	20.2066	20.5638	20.2419	19.9316	21.343	21.5404	21.5498	21.7265	21.8727	21.502	+	TM_Fam134bKO_CTR_Fam134bKO	+	TM_WT_CTR_WT	3.39264	0.00163556	1.5083	+	10.8813	2.62679	0.0032081	1.45463	+	6.8621	Q8VCH6	DHC24_MOUSE	Delta(24)-sterol reductase	Dhcr24
18.9316	18.714	19.3365	19.2255	19.3983	19.4656	20.0559	20.4067	20.2066	20.0951	20.2535	20.3857	+	TM_Fam134bKO_CTR_Fam134bKO	+	TM_WT_CTR_WT	2.38065	0.00421672	1.22904	+	5.88693	2.87617	0.00201367	0.881608		7.99044	O88455	DHCR7_MOUSE	7-dehydrocholesterol reductase	Dhcr7
19.6645	19.5878	20.2989	20.68	20.8651	21.002	19.4314	19.7422	19.5088	19.5676	19.163	19.0951			+	TM_WT_CTR_WT	0.521699	0.227823	-0.289626		-1.18725	3.07722	0.00160544	-1.57384		-9.01876	O35435	PYRD_MOUSE	Dihydroorotate dehydrogenase (quinone), mitochondrial	Dhodh
21.9601	22.0658	22.1111	21.8727	21.7715	21.8152	22.391	22.5309	22.2905	22.5165	22.4324	22.3962	+	TM_Fam134bKO_CTR_Fam134bKO	+	TM_WT_CTR_WT	1.90795	0.00941935	0.358468		4.32886	3.77486	0.000508108	0.628582		13.6268	Q99L04	DHRS1_MOUSE	Dehydrogenase/reductase SDR family member 1	Dhrs1
18.8876	18.8636	19.0211	18.5242	18.2326	18.3452	19.1432	19.4616	19.1332	18.7471	18.5731	18.6593	+	TM_Fam134bKO_CTR_Fam134bKO	+	TM_WT_CTR_WT	1.2748	0.030824	0.321908		2.7177	1.38353	0.0250564	0.292531		2.96499	Q5SS80	DHR13_MOUSE	Dehydrogenase/reductase SDR family member 13	Dhrs13
18.1155	18.1307	18.9431	18.6869	19.1432	19.3857	20.5823	20.6186	20.5545	20.9098	20.6276	20.68	+	TM_Fam134bKO_CTR_Fam134bKO	+	TM_WT_CTR_WT	2.87578	0.00236522	2.18872	+	7.98857	2.77079	0.00229394	1.66717	+	7.49496	Q99LB2	DHRS4_MOUSE	Dehydrogenase/reductase SDR family member 4	Dhrs4
21.3484	21.3645	21.6757	21.3484	21.2821	21.3101	22.0325	22.2764	22.2185	22.2006	22.1301	22.0592	+	TM_Fam134bKO_CTR_Fam134bKO	+	TM_WT_CTR_WT	2.27549	0.00506762	0.71291		5.50726	4.26083	0.000403509	0.816437		18.0945	Q9CXR1	DHRS7_MOUSE	Dehydrogenase/reductase SDR family member 7	Dhrs7
21.0156	21.1079	21.4118	21.2535	21.2989	21.3699	21.3045	21.2877	21.0559	21.3156	20.9098	20.8346					0.0930959	0.86449	0.0375913		0.260892	0.87343	0.0790804	-0.287436		-1.87641	Q99J47;Q99J47-2	DRS7B_MOUSE	Dehydrogenase/reductase SDR family member 7B	Dhrs7b
17.7667	17.7923	17.2326	17.5951	17.4415	17.5356	17.1357	17.714	17.9142	17.0319	17.5432	17.0426					0.0102885	0.983736	-0.00924937		-0.031222	0.846735	0.0845798	-0.318204		-1.82337	Q8VBZ0	DHRSX_MOUSE	Dehydrogenase/reductase SDR family member on chromosome X homolog	Dhrsx
21.0756	21.1519	21.9207	21.1886	20.9388	21.0625	21.4324	21.4775	21.4825	22.5427	21.8538	22.0625			+	TM_WT_CTR_WT	0.108803	0.840735	0.0813853		0.301033	2.13681	0.00659654	1.08972	+	5.03692	O35286	DHX15_MOUSE	ATP-dependent RNA helicase DHX15	Dhx15
19.6222	19.5127	19.6697	19.7796	19.6628	19.4435	19.2018	19.2581	19.2113	18.7207	19.1898	19.2673	+	TM_Fam134bKO_CTR_Fam134bKO	+	TM_WT_CTR_WT	2.79592	0.00270734	-0.377778		-7.61055	1.35031	0.0266904	-0.569373		-2.88836	Q6PGC1	DHX29_MOUSE	ATP-dependent RNA helicase DHX29	Dhx29
19.5915	19.5413	19.8727	20.265	20.3538	20.3752	20.0292	20.1079	20.002	20.002	19.7455	20.002	+	TM_Fam134bKO_CTR_Fam134bKO	+	TM_WT_CTR_WT	1.60468	0.0168735	0.377846		3.50207	1.97036	0.00960586	-0.414849		-4.51412	Q99PU8-2	DHX30_MOUSE	Isoform 2 of ATP-dependent RNA helicase DHX30	Dhx30
19.64	19.1432	18.6096	18.7373	18.6417	18.9345	18.8454	19.1432	19.5676	19.1257	19.4636	18.9882			+	TM_WT_CTR_WT	0.0514287	0.925181	0.0544351		0.149595	1.19675	0.0368476	0.421326		2.54608	Q8BZS9;Q8BZS9-2	DHX32_MOUSE	Putative pre-mRNA-splicing factor ATP-dependent RNA helicase DHX32	Dhx32
20.1581	20.1825	20.3645	20.1581	19.8576	19.7923	19.0319	19.4795	19.3034	20.0691	19.7257	19.8144	+	TM_Fam134bKO_CTR_Fam134bKO			2.56817	0.00317316	-0.963448		-6.61815	0.163422	0.769222	-0.0662759		-0.434404	A2ACQ1;Q8K1G9	A2ACQ1_MOUSE;Q8K1G9_MOUSE	RNA helicase	Dhx35
19.8515	19.9742	20.0426	19.9601	19.7455	19.6937	19.5107	19.3321	19.2018	19.1679	19.0899	19.1994	+	TM_Fam134bKO_CTR_Fam134bKO	+	TM_WT_CTR_WT	2.34561	0.0044574	-0.60788		-5.7581	2.7437	0.00225455	-0.647377		-7.37211	Q8VHK9	DHX36_MOUSE	ATP-dependent DNA/RNA helicase DHX36	Dhx36
19.2535	19.2627	19.0372	18.4087	18.5318	18.2696	18.83	18.8846	18.9686	18.7892	18.6096	18.8936	+	TM_Fam134bKO_CTR_Fam134bKO	+	TM_WT_CTR_WT	1.58582	0.0171394	-0.290075		-3.45429	1.48775	0.0205831	0.360741		3.21199	Q6P5D3	DHX57_MOUSE	Putative ATP-dependent RNA helicase DHX57	Dhx57
19.6869	19.9068	20.5261	19.6417	19.6186	19.7106	21.7876	21.7675	22.1111	23.7594	22.58	23.0359	+	TM_Fam134bKO_CTR_Fam134bKO	+	TM_WT_CTR_WT	2.59468	0.00289242	1.84877	+	6.72754	3.26166	0.00130968	3.46811	+	10.068	O70133-2	DHX9_MOUSE	Isoform 2 of ATP-dependent RNA helicase A	Dhx9
20.002	20.1825	20.6971	21.1457	21.1206	21.1079	20.8876	20.4576	20.5731	20.6714	19.5261	19.6258			+	TM_WT_CTR_WT	0.63694	0.15766	0.345595		1.41235	1.49515	0.0203972	-1.18362		-3.22992	Q9JIQ3	DBLOH_MOUSE	Diablo IAP-binding mitochondrial protein	Diablo
21.2535	21.1765	20.7715	20.4576	20.2877	20.2419	19.647	19.9882	19.853	20.3962	20.4576	20.4874	+	TM_Fam134bKO_CTR_Fam134bKO			2.6357	0.00270019	-1.23777		-6.89985	0.766075	0.106359	0.118		1.66439	O70566	DIAP2_MOUSE	Protein diaphanous homolog 2	Diaph2
20.9388	20.9742	20.002	20.7553	20.5638	20.4273	18.4736	18.6168	18.4415	18.977	18.9714	19.6783	+	TM_Fam134bKO_CTR_Fam134bKO	+	TM_WT_CTR_WT	2.56124	0.00315315	-2.12767		-6.58983	2.25115	0.00563357	-1.37323		-5.42229	Q9Z207	DIAP3_MOUSE	Protein diaphanous homolog 3	Diaph3
18.9545	18.9054	19.0156	18.6204	18.6835	18.3836	18.7005	18.9229	19.1332	18.5545	18.4656	18.6835					0.111305	0.836791	-0.0396277		-0.307346	0.0159987	0.977133	0.00535711		0.0482474	Q8BWT5	DIP2A_MOUSE	Disco-interacting protein 2 homolog A	Dip2a
19.5088	19.3012	19.4273	18.6697	18.6024	18.5731	19.163	19.1556	19.163	18.8636	19.1605	19.1507	+	TM_Fam134bKO_CTR_Fam134bKO	+	TM_WT_CTR_WT	1.85179	0.0104608	-0.251881		-4.16684	1.92117	0.00968719	0.443207		4.36763	Q3UH60	DIP2B_MOUSE	Disco-interacting protein 2 homolog B	Dip2b
18.5011	18.3962	18.6731	18.1457	18.562	18.3365	17.8113	18.3836	18.4933	17.1357	17.7537	17.0211			+	TM_WT_CTR_WT	0.579003	0.188972	-0.29409		-1.29942	1.81342	0.011769	-1.04456		-4.05858	B2RQ71;E9PWR4	B2RQ71_MOUSE;E9PWR4_MOUSE	Dip2c protein	Dip2c
20.3857	20.4375	20.6186	20.3962	20.1946	20.4067	21.5731	21.5685	21.6409	20.9882	20.9024	21.1765	+	TM_Fam134bKO_CTR_Fam134bKO	+	TM_WT_CTR_WT	3.93567	0.00085	1.11354	+	14.9711	2.53558	0.00326904	0.689845		6.4858	Q3USZ8	DIK2A_MOUSE	Divergent protein kinase domain 2A	Dipk2a
18.5204	18.6024	18.7537	18.8817	18.5242	18.4933	17.6311	18.1206	18.0156	18.0102	17.7537	18.3277	+	TM_Fam134bKO_CTR_Fam134bKO	+	TM_WT_CTR_WT	1.896	0.00972475	-0.703038		-4.294	1.35639	0.0264614	-0.602512		-2.90231	Q9CSH3	RRP44_MOUSE	Exosome complex exonuclease RRP44	Dis3
18.4656	18.4252	19.2741	18.6697	18.4933	18.8965	18.5545	18.9142	19.2208	18.3752	18.724	18.6311					0.199824	0.674378	0.174831		0.518906	0.28237	0.551618	-0.109723		-0.700978	Q8CI75;Q8CI75-2	DI3L2_MOUSE	DIS3-like exonuclease 2	Dis3l2
17.68	18.1605	18.68	17.624	18.0102	16.9431	20.3962	20.1206	20.6006	19.597	19.6645	19.6971	+	TM_Fam134bKO_CTR_Fam134bKO	+	TM_WT_CTR_WT	2.62656	0.00276894	2.19894	+	6.86112	2.60934	0.00324207	2.12711	+	6.78866	Q3TDN0	DISP1_MOUSE	Protein dispatched homolog 1	Disp1
18.4972	18.7005	17.734	17.3056	17.3667	17.2232	17.5507	16.8484	16.3074	18.0743	18.3101	18.9054	+	TM_Fam134bKO_CTR_Fam134bKO	+	TM_WT_CTR_WT	1.41121	0.0234388	-1.40835		-3.02958	1.96974	0.00960045	1.13143	+	4.51226	Q80Y83-3;Q80Y83-7	DIXC1_MOUSE	Isoform 3 of Dixin	Dixdc1
19.9882	20.2185	20.3857	19.5638	18.7005	19.3123	21.265	21.2877	21.6276	22.9637	21.9566	22.3348	+	TM_Fam134bKO_CTR_Fam134bKO	+	TM_WT_CTR_WT	2.72181	0.00272421	1.19597	+	7.27416	2.93416	0.00178204	3.22616	+	8.2755	Q9ESX5	DKC1_MOUSE	H/ACA ribonucleoprotein complex subunit DKC1	Dkc1
23.3778	23.391	24.002	24.1946	24.9584	24.9088	23.8288	23.9043	23.7995	24.1095	23.7895	23.9316			+	TM_WT_CTR_WT	0.538069	0.216132	0.253917		1.21937	1.32127	0.0286092	-0.743739		-2.82216	Q8BMF4	ODP2_MOUSE	Dihydrolipoyllysine-residue acetyltransferase component of pyruvate dehydrogenase complex, mitochondrial	Dlat
23.6096	23.5983	24.4862	25.0359	25.6568	25.7286	25.0105	24.7234	24.6703	24.8811	24.4984	24.654	+	TM_Fam134bKO_CTR_Fam134bKO	+	TM_WT_CTR_WT	1.35143	0.0259293	0.903371		2.89093	1.49534	0.0203604	-0.795911		-3.23037	O08749	DLDH_MOUSE	Dihydrolipoyl dehydrogenase, mitochondrial	Dld
21.7098	21.7265	22.0918	21.2477	21.1079	21.1581	21.7634	21.6453	21.9316	21.2877	21.0156	21.3156					0.156507	0.755146	-0.0626157		-0.417991	0.123273	0.828663	0.0350933		0.33725	Q811D0;Q811D0-2;Q811D0-3	DLG1_MOUSE	Disks large homolog 1	Dlg1
17.9882	17.7406	17.9488	17.3752	17.5507	17.4736	16.4383	17.5432	17.2604	18.1946	17.6168	17.624	+	TM_Fam134bKO_CTR_Fam134bKO			1.12237	0.0436475	-0.811871		-2.38661	0.806419	0.0951289	0.345311		1.74368	E9Q9R9	DLG5_MOUSE	Disks large homolog 5	Dlg5
21.0756	21.0821	21.1332	21.1581	21.1825	21.0559	19.8392	19.9742	19.9039	19.8438	20.1079	19.6783	+	TM_Fam134bKO_CTR_Fam134bKO	+	TM_WT_CTR_WT	4.99484	0	-1.1912		-27.6889	3.17933	0.0013353	-1.25549		-9.58637	B1AZP2-3	DLGP4_MOUSE	Isoform 3 of Disks large-associated protein 4	Dlgap4
23.0789	23.2346	23.6971	24.3844	25.0691	25.0975	23.867	23.9933	23.7286	24.1565	23.6865	23.9847	+	TM_Fam134bKO_CTR_Fam134bKO	+	TM_WT_CTR_WT	1.23084	0.0344653	0.52612		2.62047	1.5463	0.0181796	-0.90777		-3.35543	Q9D2G2	ODO2_MOUSE	Dihydrolipoyllysine-residue succinyltransferase component of 2-oxoglutarate dehydrogenase complex, mitochondrial	Dlst
18.2419	18.4087	18.5842	19.7307	19.8861	19.5657	18.6558	18.5988	18.6311	18.3056	18.5657	18.8787			+	TM_WT_CTR_WT	1.01648	0.0540314	0.216959		2.16566	2.41886	0.00436078	-1.14416		-6.03012	Q9CQ00	DMAC1_MOUSE	Distal membrane-arm assembly complex protein 1	Dmac1
17.9024	17.624	18.6347	18.9373	19.4696	19.3408	18.92	19.0372	18.6382	18.4536	17.7471	17.3408	+	TM_Fam134bKO_CTR_Fam134bKO	+	TM_WT_CTR_WT	1.17814	0.0387408	0.811451		2.50582	1.74407	0.0130582	-1.40206		-3.86779	Q9CRA7	ATP5S_MOUSE	ATP synthase subunit s, mitochondrial	Dmac2l
19.2764	19.2581	19.0821	19.0102	19.2718	19.1028	18.9909	19.2066	19.185	18.9488	18.9488	18.7039			+	TM_WT_CTR_WT	0.350892	0.402477	-0.0780602		-0.844848	1.09674	0.0460082	-0.261122		-2.33253	Q6PNC0	DMXL1_MOUSE	DmX-like protein 1	Dmxl1
18.6132	18.4415	18.5768	18.624	18.0532	17.8727	17.3321	17.2419	17.5127	18.3836	17.9258	18.3667	+	TM_Fam134bKO_CTR_Fam134bKO			3.61555	0.000582857	-1.18163		-12.4103	0.0533452	0.92679	0.0420564		0.154886	Q8BGF3	DAA10_MOUSE	Dynein axonemal assembly factor 10	Dnaaf10
19.6886	19.4496	19.3709	19.5768	19.5394	19.4456	19.0184	19.2673	19.1922	18.5356	19.0346	18.8392	+	TM_Fam134bKO_CTR_Fam134bKO	+	TM_WT_CTR_WT	1.33313	0.0273102	-0.343763		-2.84911	2.05455	0.00815943	-0.717457		-4.77317	B9EJR8	DAAF5_MOUSE	Dynein axonemal assembly factor 5	Dnaaf5
22.7995	22.9406	22.5237	22.0088	21.7594	21.6929	21.1765	21.632	21.2361	22.1079	21.7307	21.9423	+	TM_Fam134bKO_CTR_Fam134bKO			2.76598	0.00261858	-1.4064		-7.47303	0.297308	0.520914	0.106614		0.732809	P63037	DNJA1_MOUSE	DnaJ homolog subfamily A member 1	Dnaja1
23.9316	23.9847	23.5983	23.1886	22.6843	22.7634	22.4349	22.8727	22.5261	22.7098	22.5522	22.6186	+	TM_Fam134bKO_CTR_Fam134bKO			2.61596	0.00274786	-1.22695		-6.81646	0.704797	0.126746	-0.251926		-1.54457	Q9QYJ0	DNJA2_MOUSE	DnaJ homolog subfamily A member 2	Dnaja2
21.9566	21.9024	22.2006	22.4601	22.8346	22.6886	21.6276	21.8689	21.7796	21.5823	21.2593	21.6364	+	TM_Fam134bKO_CTR_Fam134bKO	+	TM_WT_CTR_WT	1.06141	0.048668	-0.261194		-2.2586	2.72378	0.00248248	-1.16844		-7.28293	Q99M87	DNJA3_MOUSE	DnaJ homolog subfamily A member 3, mitochondrial	Dnaja3
19.3581	19.4149	19.3255	19.6293	19.9459	19.4596	19.9024	19.4191	19.3189	20.2419	20.5261	20.0426			+	TM_WT_CTR_WT	0.423373	0.314604	0.180614		0.992233	1.38137	0.0251395	0.591906		2.95998	Q9D832;Q9QYJ3	DNJB1_MOUSE;DNJB4_MOUSE	DnaJ homolog subfamily B member 4	Dnajb1
21.5069	21.6584	21.9672	21.6276	22.1856	22.0854	21.8073	22.0854	21.7675	22.4118	21.9134	22.1673					0.44973	0.288746	0.175914		1.04495	0.369838	0.393266	0.198018		0.883773	Q99KV1	DJB11_MOUSE	DnaJ homolog subfamily B member 11	Dnajb11
20.0559	19.9272	19.9882	20.3645	20.4476	20.4476	19.8346	20.3645	19.6382	20.0559	19.9009	20.1457			+	TM_WT_CTR_WT	0.071021	0.896952	-0.0446459		-0.202868	2.13527	0.00658808	-0.385719		-5.03189	Q9QYI4	DJB12_MOUSE	DnaJ homolog subfamily B member 12	Dnajb12
20.1581	20.0426	19.7106	19.8995	19.8545	20.002	19.0925	19.4191	18.9024	19.2042	19.7406	19.7699	+	TM_Fam134bKO_CTR_Fam134bKO			1.83666	0.010704	-0.832444		-4.1239	0.853425	0.0830632	-0.347095		-1.83664	Q9QYI5	DNJB2_MOUSE	DnaJ homolog subfamily B member 2	Dnajb2
19.1946	19.1382	19.4046	19.1079	19.6971	19.2113	19.2326	19.5878	19.3473	20.0559	20.0292	19.8936			+	TM_WT_CTR_WT	0.469172	0.271555	0.143448		1.0836	1.59235	0.0163182	0.654102		3.4708	Q9D832	DNJB4_MOUSE	DnaJ homolog subfamily B member 4	Dnajb4
21.9061	21.8876	21.8113	22.3101	22.3321	22.3073	20.3752	20.4874	20.3857	21.1395	21.0821	21.4526	+	TM_Fam134bKO_CTR_Fam134bKO	+	TM_WT_CTR_WT	5.21941	0	-1.45223		-31.5257	3.15715	0.00144348	-1.09176		-9.4603	O54946	DNJB6_MOUSE	DnaJ homolog subfamily B member 6	Dnajb6
20.0292	20.1079	20.4067	19.7406	19.9301	20.0156	19.3034	19.8315	19.7207	19.6096	19.3899	19.7553	+	TM_Fam134bKO_CTR_Fam134bKO	+	TM_WT_CTR_WT	1.33215	0.0273301	-0.562709		-2.84687	1.09161	0.0463929	-0.310474		-2.32174	Q61712	DNJC1_MOUSE	DnaJ homolog subfamily C member 1	Dnajc1
21.0156	21.0292	21.2535	20.7876	20.9812	20.8876	21.391	21.6096	21.5451	22.0088	21.7471	21.5915	+	TM_Fam134bKO_CTR_Fam134bKO	+	TM_WT_CTR_WT	1.83747	0.0106073	0.415812		4.12619	2.58687	0.00315901	0.897023		6.69513	Q9DC23	DJC10_MOUSE	DnaJ homolog subfamily C member 10	Dnajc10
22.1886	22.2125	22.391	22.6757	22.9459	22.9171	21.7389	21.8802	21.7634	21.9882	21.4015	21.6231	+	TM_Fam134bKO_CTR_Fam134bKO	+	TM_WT_CTR_WT	2.43139	0.00386328	-0.469856		-6.07771	2.44874	0.00421743	-1.17534		-6.14413	Q5U458	DJC11_MOUSE	DnaJ homolog subfamily C member 11	Dnajc11
21.7056	21.6886	21.7098	21.5685	21.1519	21.1395	21.714	21.9316	21.895	21.7265	21.5961	21.6886			+	TM_WT_CTR_WT	1.01062	0.0548915	0.145552		2.15361	1.23283	0.0333479	0.383767		2.62483	G3X922	G3X922_MOUSE	DnaJ heat shock protein family (Hsp40) member C13	Dnajc13
17.7602	18.4576	18.1257	17.7796	18.5731	18.0426	18.4893	18.7273	18.5951	18.6311	18.624	18.5545	+	TM_Fam134bKO_CTR_Fam134bKO			1.08099	0.0469572	0.489442		2.29947	0.93963	0.0667395	0.471444		2.00913	Q921R4	DJC14_MOUSE	DnaJ homolog subfamily C member 14	Dnajc14
19.1777	19.2137	19.8876	19.9214	20.7634	20.7634	18.3145	17.8727	17.1946	19.2018	17.9545	18.6869	+	TM_Fam134bKO_CTR_Fam134bKO	+	TM_WT_CTR_WT	1.82429	0.0113744	-1.63241		-4.08906	1.82095	0.0116533	-1.86839		-4.07967	Q78YY6	DJC15_MOUSE	DnaJ homolog subfamily C member 15	Dnajc15
17.4004	17.0951	18.1002	18.2137	18.3836	18.2922	17.714	18.2326	17.4576	18.1704	17.6662	17.7207			+	TM_WT_CTR_WT	0.290841	0.4995	0.269499		0.719064	1.24762	0.0324648	-0.444104		-2.6574	Q80TN4	DJC16_MOUSE	DnaJ homolog subfamily C member 16	Dnajc16
19.9243	20.1332	20.6276	20.7056	21.0951	21.2477	20.0156	20.1704	20.1825	20.6628	19.9024	19.8697			+	TM_WT_CTR_WT	0.187273	0.697832	-0.105528		-0.490112	1.33529	0.0275598	-0.871169		-2.85403	Q9CQV7	TIM14_MOUSE	Mitochondrial import inner membrane translocase subunit TIM14	Dnajc19
18.7373	18.528	19.2922	18.9054	18.392	18.8667	19.2673	19.4108	19.8113	18.2741	19.1079	18.7106	+	TM_Fam134bKO_CTR_Fam134bKO			1.08059	0.0469263	0.643946		2.29864	0.0273766	0.961191	-0.0238101		-0.0815678	P54103	DNJC2_MOUSE	DnaJ homolog subfamily C member 2	Dnajc2
20.1206	20.3101	20.1825	19.8222	19.6817	19.9601	18.8454	19.2372	19.8591	19.209	19.4232	19.8817	+	TM_Fam134bKO_CTR_Fam134bKO			1.38345	0.0247002	-0.890504		-2.9648	0.671528	0.1391	-0.316769		-1.47972	E9Q8D0	DJC21_MOUSE	DnaJ homolog subfamily C member 21	Dnajc21
19.7504	19.8097	20.3645	19.5915	19.6749	19.6852	19.7844	19.8128	19.7455	19.9068	19.5694	19.7056					0.420747	0.316934	-0.193981		-0.98696	0.305244	0.505282	0.0767574		0.749606	A2ALW5	DJC25_MOUSE	DnaJ homolog subfamily C member 25	Dnajc25
19.417	19.3516	19.8269	19.9459	20.3211	20.2877	20.2764	20.7056	20.2877	20.8034	20.5915	20.7307	+	TM_Fam134bKO_CTR_Fam134bKO	+	TM_WT_CTR_WT	1.91401	0.00934963	0.891387		4.34659	1.7475	0.0129843	0.523596		3.87709	Q91YW3	DNJC3_MOUSE	DnaJ homolog subfamily C member 3	Dnajc3
17.4736	17.3321	17.6382	17.2696	17.2042	16.786	19.4815	19.0292	19.8066	19.4375	19.4129	19.3516	+	TM_Fam134bKO_CTR_Fam134bKO	+	TM_WT_CTR_WT	2.89565	0.00241624	1.95778	+	8.0852	3.94624	0.000602564	2.31409	+	15.0638	P60904	DNJC5_MOUSE	DnaJ homolog subfamily C member 5	Dnajc5
19.5242	19.8144	19.8454	19.2718	19.197	19.185	19.8018	19.5489	19.9287	19.6329	19.8545	19.9112			+	TM_WT_CTR_WT	0.0737031	0.89402	0.0318006		0.210026	2.54481	0.00329693	0.581615		6.52305	Q9QYI3	DNJC7_MOUSE	DnaJ homolog subfamily C member 7	Dnajc7
18.1801	17.9658	18.547	18.0265	18.4893	18.3452	18.5088	18.4616	18.6903	19.4676	19.6258	19.714			+	TM_WT_CTR_WT	0.814011	0.0929896	0.322627		1.75865	2.98057	0.00161787	1.31546	+	8.51024	Q91WN1	DNJC9_MOUSE	DnaJ homolog subfamily C member 9	Dnajc9
22.7013	22.6649	22.4651	22.0224	21.9134	21.9601	21.4874	21.6409	21.7715	21.8538	21.85	22.1363	+	TM_Fam134bKO_CTR_Fam134bKO			3.04974	0.00204192	-0.977207		-8.87143	0.0649386	0.911489	-0.0186424		-0.186519	P39053;P39053-4;P39053-5;P39053-6;P39054;P39054-2;Q8BZ98;Q8BZ98-2	DYN1_MOUSE;DYN2_MOUSE;DYN3_MOUSE	Dynamin-1	Dnm1
23.1472	23.0292	22.632	22.4726	22.2961	22.0854	21.1395	22.1269	22.2905	21.6843	21.7389	22.343	+	TM_Fam134bKO_CTR_Fam134bKO			1.29634	0.0295219	-1.08384		-2.76591	0.691146	0.131697	-0.362623		-1.51795	Q8K1M6-3	DNM1L_MOUSE	Isoform 3 of Dynamin-1-like protein	Dnm1l
22.7995	22.7695	22.7876	22.5261	21.6409	21.8385	22.0292	21.895	22.1047	21.8385	22.2066	22.0426	+	TM_Fam134bKO_CTR_Fam134bKO			3.63189	0.000594752	-0.775873		-12.5301	0.0320128	0.955223	0.0273997		0.0949257	P39054;P39054-2;Q8BZ98;Q8BZ98-2	DYN2_MOUSE;DYN3_MOUSE	Dynamin-2	Dnm2
21.2593	21.3211	21.2302	20.6364	19.9742	19.9742	19.8408	19.7602	20.002	20.1206	20.3211	20.1206	+	TM_Fam134bKO_CTR_Fam134bKO			4.29566	0.000715232	-1.40256		-18.4646	0.0107341	0.984635	-0.00750923		-0.032558	Q8BZ98;Q8BZ98-2	DYN3_MOUSE	Dynamin-3	Dnm3
21.0359	21.0292	20.1946	20.0821	19.8591	19.7892	19.1257	19.5049	19.6453	20.5451	20.4273	20.6186	+	TM_Fam134bKO_CTR_Fam134bKO	+	TM_WT_CTR_WT	1.84792	0.0104291	-1.32794		-4.1558	2.39428	0.0044465	0.620209		5.93769	Q6TXD4	DNMBP_MOUSE	Dynamin-binding protein	Dnmbp
20.0559	20.0292	20.343	19.6835	20.3321	20.3752	21.9388	21.8913	21.7389	21.8423	21.7098	21.7796	+	TM_Fam134bKO_CTR_Fam134bKO	+	TM_WT_CTR_WT	3.89598	0.0008	1.71365	+	14.6278	2.71766	0.00246766	1.64697	+	7.25571	Q9Z2W0	DNPEP_MOUSE	Aspartyl aminopeptidase	Dnpep
19.9127	20.265	19.9601	20.3645	20.4067	20.4273	19.0795	18.9316	19.1946	19.805	17.8113	19.575	+	TM_Fam134bKO_CTR_Fam134bKO			2.72517	0.00262592	-0.977374		-7.28915	0.994294	0.0579053	-1.33574		-2.12017	Q8R2M2	TDIF2_MOUSE	Deoxynucleotidyltransferase terminal-interacting protein 2	Dnttip2
19.3538	19.3773	19.6662	19.1002	18.8906	18.9024	19.9142	19.9882	19.9272	19.7422	19.8995	19.724	+	TM_Fam134bKO_CTR_Fam134bKO	+	TM_WT_CTR_WT	2.00995	0.00828086	0.477406		4.63458	3.14233	0.00156098	0.824157		9.37698	Q8BUR4	DOCK1_MOUSE	Dedicator of cytokinesis protein 1	Dock1
19.0265	18.6869	19.0047	18.9798	18.3145	18.6766	18.7796	19.2535	19.0873	19.2349	19.4696	19.6575			+	TM_WT_CTR_WT	0.309114	0.467683	0.134104		0.757771	1.603	0.015888	0.797047		3.4978	A2AF47	DOC11_MOUSE	Dedicator of cytokinesis protein 11	Dock11
19.8876	19.7987	19.6558	19.4191	19.2809	19.3321	19.2787	19.3538	19.4496	19.6276	19.8238	19.8377	+	TM_Fam134bKO_CTR_Fam134bKO	+	TM_WT_CTR_WT	2.13089	0.00699434	-0.420004		-5.01759	2.21826	0.0056592	0.418975		5.30911	B2RY04	DOCK5_MOUSE	Dedicator of cytokinesis protein 5	Dock5
19.7651	19.8515	19.8727	20.5731	20.4676	20.2989	19.8891	19.64	19.8207	20.1946	20.2302	20.1079			+	TM_WT_CTR_WT	0.223377	0.62851	-0.0464935		-0.572066	1.42684	0.0231629	-0.268984		-3.06637	Q8VDR9	DOCK6_MOUSE	Dedicator of cytokinesis protein 6	Dock6
22.2736	22.2564	22.2679	21.9316	21.6584	21.7512	21.8876	22.1111	21.9566	21.6714	21.8461	21.8034	+	TM_Fam134bKO_CTR_Fam134bKO			1.87687	0.0100826	-0.280828		-4.23864	0.0235205	0.966188	-0.00674756		-0.0703626	Q8R1A4;Q8R1A4-2	DOCK7_MOUSE	Dedicator of cytokinesis protein 7	Dock7
18.5394	18.3794	18.3145	16.3615	16.2732	17.1457	18.8081	19.0717	19.0717	18.6662	19.0821	19.356	+	TM_Fam134bKO_CTR_Fam134bKO	+	TM_WT_CTR_WT	2.18253	0.00586352	0.572722		5.18833	2.69013	0.00250682	2.44129	+	7.13444	Q8BIK4;Q8BIK4-2	DOCK9_MOUSE	Dedicator of cytokinesis protein 9	Dock9
21.5261	21.4676	21.6757	20.6714	20.6714	20.8423	21.0088	20.9024	20.9316	21.0156	21.2821	21.1519	+	TM_Fam134bKO_CTR_Fam134bKO	+	TM_WT_CTR_WT	3.02595	0.00213333	-0.608889		-8.74564	1.93336	0.00968294	0.421488		4.40362	P97465	DOK1_MOUSE	Docking protein 1	Dok1
20.3101	20.1332	19.3815	18.6204	18.9909	18.92	19.1457	19.3299	19.3056	19.4395	19.6523	19.356	+	TM_Fam134bKO_CTR_Fam134bKO	+	TM_WT_CTR_WT	1.10276	0.0454075	-0.681187		-2.34519	1.94658	0.00977409	0.638801		4.44287	Q3UHQ6	DOP2_MOUSE	Protein dopey-2	Dop1b
19.8269	19.8191	19.3836	19.4232	18.7987	19.3079	19.2185	19.7651	19.7602	20.0951	19.6276	19.4293					0.152629	0.762131	-0.095295		-0.408731	0.917526	0.0704464	0.540747		1.96462	Q9CQ28	DPH6_MOUSE	Diphthine--ammonia ligase	Dph6
20.654	20.5915	20.7955	20.4476	20.6186	20.6006	21.2302	21.2535	20.9812	21.2933	21.1079	20.9882	+	TM_Fam134bKO_CTR_Fam134bKO	+	TM_WT_CTR_WT	1.95821	0.00884199	0.474629		4.47762	2.27872	0.00536947	0.57419		5.51862	O70152	DPM1_MOUSE	Dolichol-phosphate mannosyltransferase subunit 1	Dpm1
17.3752	17.2967	17.6662	16.8965	16.9882	17.1257	18.265	19.0717	18.5657	18.2232	18.2512	18.1801	+	TM_Fam134bKO_CTR_Fam134bKO	+	TM_WT_CTR_WT	1.98386	0.00867925	1.18809	+	4.55495	4.19577	0.000370968	1.21471	+	17.4225	Q9D1Q4	DPM3_MOUSE	Dolichol-phosphate mannosyltransferase subunit 3	Dpm3
16.4767	16.6937	16.8238	17.4736	17.8846	17.5582	19.8144	20.6186	19.8392	20.2764	19.7764	19.7273	+	TM_Fam134bKO_CTR_Fam134bKO	+	TM_WT_CTR_WT	3.57474	0.00111172	3.42602	+	12.1159	3.35037	0.00126761	2.28787	+	10.6123	Q9ET22	DPP2_MOUSE	Dipeptidyl peptidase 2	Dpp7
19.1704	19.3538	19.7173	19.0184	19.5526	19.2989	19.2489	19.7553	19.7323	18.92	18.7106	18.7207			+	TM_WT_CTR_WT	0.289448	0.501546	0.165006		0.716097	1.39897	0.0242754	-0.506214		-3.00093	A6X919	D19L1_MOUSE	Probable C-mannosyltransferase DPY19L1	Dpy19l1
19.5318	20.0691	19.4496	19.8438	19.7634	19.5011	18.6731	18.724	18.4736	19.1432	18.185	19.1556	+	TM_Fam134bKO_CTR_Fam134bKO	+	TM_WT_CTR_WT	2.14928	0.00675686	-1.05993		-5.07788	1.21704	0.0348009	-0.874858		-2.59024	A2AJQ3;A2AJQ3-2	D19L4_MOUSE	Probable C-mannosyltransferase DPY19L4	Dpy19l4
22.8538	22.895	23.4425	22.3725	22.928	22.8727	23.7695	23.8858	23.8576	23.7389	24.2463	24.0772	+	TM_Fam134bKO_CTR_Fam134bKO	+	TM_WT_CTR_WT	1.79615	0.0120195	0.773836		4.0105	2.3038	0.00505951	1.29643	+	5.60743	O08553	DPYL2_MOUSE	Dihydropyrimidinase-related protein 2	Dpysl2
22.4247	22.44	22.8651	21.5731	22.002	22.0658	22.5333	22.6886	22.8423	21.5117	21.9388	22.0359					0.261857	0.551881	0.111438		0.656768	0.0814882	0.886803	-0.0514927		-0.230629	E9PWE8	E9PWE8_MOUSE	Dihydropyrimidinase-like 3	Dpysl3
19.5842	19.4087	19.7373	20.002	19.5394	19.7602	19.5694	20.1946	19.0612	19.5261	19.9742	19.8906					0.0312802	0.953008	0.0316747		0.0928232	0.0534988	0.9267	0.0297788		0.15531	Q9D6N5	NC2A_MOUSE	Dr1-associated corepressor	Drap1
20.5451	20.5915	20.6628	20.1332	19.9742	20.265	20.5915	20.3321	20.4874	20.2302	20.5731	20.4972			+	TM_WT_CTR_WT	0.714803	0.124375	-0.129454		-1.5641	1.08781	0.046848	0.309367		2.31377	Q9QXB9	DRG2_MOUSE	Developmentally-regulated GTP-binding protein 2	Drg2
21.3484	21.3321	20.6096	20.8191	19.5127	19.6186	18.0479	18.0638	17.7406	18.6628	18.5951	17.6869	+	TM_Fam134bKO_CTR_Fam134bKO	+	TM_WT_CTR_WT	3.53802	0.00106527	-3.14594		-11.8567	1.47646	0.0208808	-1.66854		-3.18472	E9Q557	DESP_MOUSE	Desmoplakin	Dsp
18.7828	18.786	18.2787	19.7923	18.7039	18.9992	17.2326	18.2042	17.7667	17.0638	17.7207	17.4972	+	TM_Fam134bKO_CTR_Fam134bKO	+	TM_WT_CTR_WT	1.26232	0.0318149	-0.881318		-2.68994	1.9984	0.0091527	-1.73792		-4.59919	Q69ZZ9;Q91ZU6-3;Q9QXZ0;Q9QXZ0-3;Q9QXZ0-4	DYST_MOUSE;K0754_MOUSE;MACF1_MOUSE	Microtubule-actin cross-linking factor 1, isoforms 6/7	Dst
21.2764	21.5309	21.6186	20.7796	20.9742	21.0559	23.3239	23.2051	23.48	22.7876	22.9423	22.9548	+	TM_Fam134bKO_CTR_Fam134bKO	+	TM_WT_CTR_WT	3.86061	0.000752768	1.86102	+	14.3284	4.43102	0	1.95835	+	19.9751	Q9R0P5	DEST_MOUSE	Destrin	Dstn
19.8003	19.9601	19.417	18.9937	18.7892	19.2809	19.0102	19.4496	19.2535	18.8515	19.209	19.3321	+	TM_Fam134bKO_CTR_Fam134bKO			1.11826	0.0440188	-0.488038		-2.37792	0.209305	0.692275	0.109589		0.540436	Q6XUX1;Q6XUX1-2;Q6XUX1-3	DUSTY_MOUSE	Dual serine/threonine and tyrosine protein kinase	Dstyk
20.2535	20.3211	20.6628	19.6488	19.3983	19.4149	20.1079	19.7602	19.5375	18.0638	18.8515	18.9573	+	TM_Fam134bKO_CTR_Fam134bKO	+	TM_WT_CTR_WT	1.3661	0.0252797	-0.610585		-2.92466	1.37433	0.0254631	-0.863145		-2.94366	Q9DD18	DTD1_MOUSE	D-aminoacyl-tRNA deacylase 1	Dtd1
17.9826	18.3962	18.5356	17.7537	17.7207	17.6523	17.7073	18.2419	17.3233	17.3145	18.714	17.7073					0.806432	0.0949547	-0.547324		-1.74371	0.185464	0.733953	0.203032		0.485934	Q91WZ8	DTBP1_MOUSE	Dysbindin	Dtnbp1
18.4211	18.5951	17.7602	17.0638	17.8727	18.2967	18.2372	18.3277	18.6558	18.547	18.5582	19.0453			+	TM_WT_CTR_WT	0.200689	0.672603	0.148102		0.520878	1.15135	0.0407764	0.972434		2.44829	Q8R3P2	DTX2_MOUSE	Probable E3 ubiquitin-protein ligase DTX2	Dtx2
20.3645	20.3538	20.0292	19.6114	19.6697	19.7039	19.8438	20.0559	19.8921	20.1332	20.3211	20.3321	+	TM_Fam134bKO_CTR_Fam134bKO	+	TM_WT_CTR_WT	1.17581	0.0388047	-0.318565		-2.50079	2.99468	0.00164232	0.600478		8.58277	Q3UIR3	DTX3L_MOUSE	E3 ubiquitin-protein ligase DTX3L	Dtx3l
18.3277	18.3101	18.4933	17.1752	18.1206	18.9024	19.9459	20.0821	20.265	20.265	20.6276	20.68	+	TM_Fam134bKO_CTR_Fam134bKO	+	TM_WT_CTR_WT	4.02164	0.000944444	1.72066	+	15.7416	2.05125	0.00825416	2.45811	+	4.76279	Q6PDK8	DTX4_MOUSE	E3 ubiquitin-protein ligase DTX4	Dtx4
18.963	18.8936	19.4815	19.1777	19.4415	19.5299	19.9258	20.002	19.7406	20.6006	20.3645	20.3211	+	TM_Fam134bKO_CTR_Fam134bKO	+	TM_WT_CTR_WT	1.74233	0.0132021	0.77677		3.86308	2.80224	0.00207643	1.04571	+	7.63988	P97930	KTHY_MOUSE	Thymidylate kinase	Dtymk
17.8175	18.1104	18.2185	17.3145	17.734	17.2326	17.2604	17.1257	16.6382	17.1053	17.1752	18.3012	+	TM_Fam134bKO_CTR_Fam134bKO			2.01542	0.00818853	-1.04072		-4.65144	0.0851015	0.882062	0.100232		0.240107	Q91XI1;Q91XI1-2	DUS3L_MOUSE	tRNA-dihydrouridine(47) synthase [NAD(P)(+)]-like	Dus3l
18.2232	17.92	17.7406	18.5318	18.3145	18.8727	18.6382	18.92	18.4696	17.4972	18.7923	18.417	+	TM_Fam134bKO_CTR_Fam134bKO			1.68532	0.0145218	0.714692		3.71086	0.333187	0.453844	-0.33751		-0.808167	Q9D7X3	DUS3_MOUSE	Dual specificity protein phosphatase 3	Dusp3
19.8469	19.7537	20.5638	20.0156	20.7389	20.6364	20.9882	21.3805	20.9388	21.1825	21.1825	21.1206	+	TM_Fam134bKO_CTR_Fam134bKO	+	TM_WT_CTR_WT	1.6401	0.0156954	1.04765	+	3.59285	1.43141	0.0226494	0.698221		3.07719	Q9CQ43;Q9CQ43-2	DUT_MOUSE	Deoxyuridine 5'-triphosphate nucleotidohydrolase	Dut
22.0951	22.1886	22.1111	21.5685	21.3538	21.6096	21.7013	21.9566	21.8461	21.8839	22.2877	22.4196	+	TM_Fam134bKO_CTR_Fam134bKO	+	TM_WT_CTR_WT	1.69693	0.0142336	-0.296886		-3.74154	1.72705	0.0131921	0.686419		3.82189	Q60838	DVL2_MOUSE	Segment polarity protein dishevelled homolog DVL-2	Dvl2
20.1581	20.2989	20.4067	19.9601	19.6488	19.6204	19.4756	19.4656	19.4211	18.9112	19.4334	19.4334	+	TM_Fam134bKO_CTR_Fam134bKO	+	TM_WT_CTR_WT	3.45409	0.00151861	-0.83379		-11.2839	1.10825	0.04477	-0.483777		-2.35675	Q61062	DVL3_MOUSE	Segment polarity protein dishevelled homolog DVL-3	Dvl3
20.4972	20.3321	19.8331	19.7731	19.5915	19.3123	19.0319	19.5223	19.6749	19.6886	19.8576	20.1079	+	TM_Fam134bKO_CTR_Fam134bKO			1.36149	0.0255465	-0.811101		-2.91403	0.834176	0.0881916	0.325706		1.79849	Q8CHY3	DYM_MOUSE	Dymeclin	Dym
25.6971	25.6891	25.654	25.604	25.1135	25.1135	25.48	25.5898	25.5492	25.1371	25.4488	25.4923	+	TM_Fam134bKO_CTR_Fam134bKO			1.81039	0.0117111	-0.140419		-4.05012	0.155728	0.781579	0.0824394		0.416135	Q9JHU4	DYHC1_MOUSE	Cytoplasmic dynein 1 heavy chain 1	Dync1h1
21.8385	21.8073	21.8191	21.7098	21.6628	21.6276	21.4476	21.4375	21.4324	21.0691	21.5404	21.6757	+	TM_Fam134bKO_CTR_Fam134bKO			5.53496	0	-0.382495		-37.8245	0.571809	0.193128	-0.238304		-1.28537	O88487	DC1I2_MOUSE	Cytoplasmic dynein 1 intermediate chain 2	Dync1i2
18.4536	18.4046	18.1655	19.113	15.8037	15.8113	19.1155	18.7471	18.9573	17.7923	16.9083	16.8846	+	TM_Fam134bKO_CTR_Fam134bKO			1.90123	0.00955076	0.598775		4.30923	0.0890167	0.87708	0.285763		0.250317	Q6PDL0;Q8R1Q8	DC1L1_MOUSE;DC1L2_MOUSE	Cytoplasmic dynein 1 light intermediate chain 2	Dync1li1
23.3645	23.2492	23.1901	22.9654	22.8557	22.8442	22.7223	22.8576	22.7655	22.1612	22.6096	22.7756	+	TM_Fam134bKO_CTR_Fam134bKO			2.76937	0.00262719	-0.486133		-7.48847	0.929626	0.0687486	-0.37299		-1.98896	Q6PDL0	DC1L2_MOUSE	Cytoplasmic dynein 1 light intermediate chain 2	Dync1li2
17.7406	17.7602	17.8238	17.6382	17.2137	17.2787	17.185	17.4004	17.185	17.4972	17.3321	17.1257	+	TM_Fam134bKO_CTR_Fam134bKO			2.61429	0.00274004	-0.518073		-6.80945	0.125993	0.825095	-0.0585543		-0.343983	Q45VK7;Q45VK7-2	DYHC2_MOUSE	Cytoplasmic dynein 2 heavy chain 1	Dync2h1
19.3123	19.417	18.4736	19.2066	18.1507	18.6453	18.2604	18.9601	18.9992	18.5545	19.0074	18.8454					0.356046	0.395281	-0.327708		-0.855468	0.151387	0.788257	0.134937		0.405757	Q8C761	DC2I1_MOUSE	Cytoplasmic dynein 2 intermediate chain 1	Dync2i1
18.8018	18.8392	18.265	18.2512	18.5657	18.3277	17.5127	17.7273	17.528	18.1556	18.1946	18.4087	+	TM_Fam134bKO_CTR_Fam134bKO			2.21086	0.00551446	-1.046		-5.28394	0.449345	0.291128	-0.128557		-1.04418	Q5U4F6	DC2I2_MOUSE	Cytoplasmic dynein 2 intermediate chain 2	Dync2i2
18.4046	18.0847	18.1655	18.3581	17.8423	17.734	17.6024	17.7207	17.4815	18.1206	18.2696	17.5657	+	TM_Fam134bKO_CTR_Fam134bKO			2.19023	0.00579045	-0.61673		-5.21418	0.00817885	0.988811	0.00716464		0.0248782	Q8K0T2	DC2L1_MOUSE	Cytoplasmic dynein 2 light intermediate chain 1	Dync2li1
22.239	22.4247	22.4144	22.4972	21.1581	21.3266	22.44	22.5237	22.7013	22.0951	21.9916	22.1457					0.935194	0.0668963	0.195649		2.00018	0.419374	0.32547	0.416834		0.984201	P63168;Q9D0M5	DYL1_MOUSE;DYL2_MOUSE	Dynein light chain 1, cytoplasmic	Dynll1
21.2764	21.2006	21.0821	20.8802	21.0292	20.9812	20.6714	20.895	20.6886	21.4273	21.1332	21.3752	+	TM_Fam134bKO_CTR_Fam134bKO	+	TM_WT_CTR_WT	2.04868	0.0079108	-0.434692		-4.75474	1.58815	0.0163369	0.348365		3.46018	Q9D0M5	DYL2_MOUSE	Dynein light chain 2, cytoplasmic	Dynll2
21.9459	21.953	21.9134	22.1642	22.0426	22.1704	21.9637	21.9637	21.8876	22.002	21.8191	22.5638					0.010022	0.984143	0.000855764		0.0304222	0.00368647	0.994973	0.00256856		0.0112703	P62627	DLRB1_MOUSE	Dynein light chain roadblock-type 1	Dynlrb1
20.4476	20.6628	20.5638	20.5915	20.6096	20.343	20.3321	20.1704	20.5069	20.4476	20.4972	20.8876					0.895758	0.0749529	-0.22161		-1.92098	0.230223	0.654719	0.0960821		0.587321	P51807	DYLT1_MOUSE	Dynein light chain Tctex-type 1	Dynlt1
17.0743	16.0575	17.7987	16.977	16.7471	16.734	17.7406	17.3752	17.2042	16.0469	17.0426	16.1196					0.365658	0.381424	0.463157		0.875212	0.559586	0.201304	-0.416356		-1.26149	P56387	DYLT3_MOUSE	Dynein light chain Tctex-type 3	Dynlt3
19.0821	19.0265	19.0426	18.7073	18.8515	18.8727	18.7406	18.9658	18.9142	17.528	18.4616	18.8606	+	TM_Fam134bKO_CTR_Fam134bKO			1.18646	0.0376976	-0.1769		-2.52378	0.591256	0.179408	-0.527046		-1.32333	Q61214	DYR1A_MOUSE	Dual specificity tyrosine-phosphorylation-regulated kinase 1A	Dyrk1a
17.9258	17.7987	18.714	18.9686	19.3878	19.7488	18.734	18.6593	18.5011	18.5582	18.5432	18.6731			+	TM_WT_CTR_WT	0.757925	0.109082	0.485287		1.64842	1.56039	0.0177836	-0.776878		-3.3905	Q9CXJ1	SYEM_MOUSE	Probable glutamate--tRNA ligase, mitochondrial	Ears2
21.7915	21.6843	22.2877	22.2361	22.5093	22.239	22.7056	23.2535	22.821	22.6164	22.5777	22.4501	+	TM_Fam134bKO_CTR_Fam134bKO			1.80202	0.0117988	1.00551	+	4.02679	0.995807	0.057759	0.219948		2.12327	P70245	EBP_MOUSE	3-beta-hydroxysteroid-Delta(8),Delta(7)-isomerase	Ebp
20.0292	20.0951	19.6006	19.8269	19.1457	19.2466	18.7923	18.7569	18.4775	19.0691	19.5261	19.5657	+	TM_Fam134bKO_CTR_Fam134bKO			2.58584	0.00304638	-1.23267		-6.69088	0.0244715	0.9647	-0.0194111		-0.0731341	Q9CS74	ECD_MOUSE	Protein ecdysoneless homolog	Ecd
19.1581	19.1581	19.1946	19.4334	19.0346	19.1655	20.3962	20.3321	20.4375	20.9388	21.0359	21.1143	+	TM_Fam134bKO_CTR_Fam134bKO	+	TM_WT_CTR_WT	5.49398	0	1.21835	+	36.9404	3.84768	0.000556213	1.81851	+	14.2204	Q4PZA2;Q4PZA2-2;Q4PZA2-3;Q4PZA2-4	ECE1_MOUSE	Endothelin-converting enzyme 1	Ece1
20.0951	20.2066	20.5069	20.5638	21.2877	21.3156	21.2821	21.1704	21.1457	21.8802	21.3962	21.7182	+	TM_Fam134bKO_CTR_Fam134bKO			2.69515	0.00264351	0.929863		7.1564	1.00554	0.0566458	0.609134		2.1432	O35459	ECH1_MOUSE	Delta(3,5)-Delta(2,4)-dienoyl-CoA isomerase, mitochondrial	Ech1
20.9459	20.9098	20.7553	20.4476	20.5261	20.4375	20.9098	21.1457	20.7955	21.4015	21.9243	21.9951			+	TM_WT_CTR_WT	0.270228	0.53562	0.0799859		0.674882	2.63221	0.00321996	1.30323	+	6.88503	Q9D9V3;Q9D9V3-2	ECHD1_MOUSE	Ethylmalonyl-CoA decarboxylase	Echdc1
18.805	18.9171	19.4211	18.2787	19.6293	19.9742	20.1079	20.2535	20.0426	20.5638	19.898	20.1332	+	TM_Fam134bKO_CTR_Fam134bKO			2.2589	0.00506219	1.08694	+	5.44921	0.751358	0.110763	0.904271		1.63556	Q3TLP5	ECHD2_MOUSE	Enoyl-CoA hydratase domain-containing protein 2, mitochondrial	Echdc2
21.9847	22.0821	22.7223	22.2066	22.8073	22.7715	23.7796	23.5983	23.4923	23.7286	23.417	23.5638	+	TM_Fam134bKO_CTR_Fam134bKO	+	TM_WT_CTR_WT	2.2813	0.00493647	1.36034	+	5.52769	1.98112	0.00928806	0.974655		4.54662	Q8BH95	ECHM_MOUSE	Enoyl-CoA hydratase, mitochondrial	Echs1
21.4626	21.5069	22.3857	22.1734	22.714	22.68	23.0207	22.9619	22.9298	23.1127	22.7077	22.8442	+	TM_Fam134bKO_CTR_Fam134bKO			1.7666	0.0127427	1.18571	+	3.9291	0.799266	0.0968299	0.365716		1.7296	P42125	ECI1_MOUSE	Enoyl-CoA delta isomerase 1, mitochondrial	Eci1
19.8846	20.0691	20.3752	20.3211	20.68	20.5915	21.0625	20.9882	20.6886	20.9459	20.4972	20.7796	+	TM_Fam134bKO_CTR_Fam134bKO			1.92817	0.00912352	0.803449		4.38825	0.547202	0.209738	0.21		1.23726	Q9WUR2-2	ECI2_MOUSE	Isoform 2 of Enoyl-CoA delta isomerase 2	Eci2
21.3101	21.0886	21.2933	20.8727	21.3321	21.2243	21.7634	22.1363	21.7265	22.5685	22.5915	22.5069	+	TM_Fam134bKO_CTR_Fam134bKO	+	TM_WT_CTR_WT	1.90739	0.00939947	0.644752		4.32721	3.25336	0.0012992	1.41258	+	10.0184	Q61508	ECM1_MOUSE	Extracellular matrix protein 1	Ecm1
22.0224	22.0224	21.5356	21.4221	21.1519	21.1395	21.1395	21.2006	21.2821	21.3805	21.5545	21.4775	+	TM_Fam134bKO_CTR_Fam134bKO			1.75547	0.0128836	-0.652786		-3.89873	1.04163	0.0520652	0.233002		2.21756	Q6PDI5;Q6PDI5-2	ECM29_MOUSE	Proteasome adapter and scaffold protein ECM29	Ecpas
20.4874	20.3752	20.7389	21.1015	21.5961	21.4726	20.3962	20.3321	20.1332	20.4067	20.1332	20.3752			+	TM_WT_CTR_WT	0.858572	0.0825919	-0.246647		-1.84686	2.49196	0.0037787	-1.08503		-6.3122	Q9QZH6	ECSIT_MOUSE	Evolutionarily conserved signaling intermediate in Toll pathway, mitochondrial	Ecsit
17.3667	17.5878	17.6311	17.8906	17.1946	17.1556	16.6937	17.8484	17.6168	17.5507	17.8727	17.5356					0.145985	0.773272	-0.142217		-0.392771	0.383113	0.373673	0.239418		0.910865	Q8K2D3	EDC3_MOUSE	Enhancer of mRNA-decapping protein 3	Edc3
21.9388	21.9742	21.7182	22.0854	21.8839	21.8034	21.002	21.1581	21.0691	20.6186	21.0426	21.2243	+	TM_Fam134bKO_CTR_Fam134bKO	+	TM_WT_CTR_WT	3.01821	0.00211494	-0.800678		-8.70505	2.08152	0.00798293	-0.962369		-4.85844	Q3UJB9	EDC4_MOUSE	Enhancer of mRNA-decapping protein 4	Edc4
20.002	20.0559	19.5676	19.8545	20.1825	20.265	19.5582	19.7323	19.7828	19.6488	18.7955	19.265			+	TM_WT_CTR_WT	0.472257	0.268749	-0.184029		-1.08972	1.45065	0.0218822	-0.864257		-3.12286	Q2HXL6	EDEM3_MOUSE	ER degradation-enhancing alpha-mannosidase-like protein 3	Edem3
19.786	19.4854	20.1946	19.8284	19.1556	19.2161	23.0037	23.214	22.9933	22.0983	21.895	22.1143	+	TM_Fam134bKO_CTR_Fam134bKO	+	TM_WT_CTR_WT	3.92974	0.000836066	3.24835	+	14.9193	3.50865	0.000841237	2.63582	+	11.6531	O35474	EDIL3_MOUSE	EGF-like repeat and discoidin I-like domain-containing protein 3	Edil3
16.3216	15.6467	15.5981	17.0847	16.1908	16.1655	16.3321	16.3718	16.2859	14.5018	15.5507	17.4087					0.945403	0.0651895	0.474497		2.02079	0.296695	0.522368	-0.659873		-0.731509	Q6GQV7	EDRF1_MOUSE	Erythroid differentiation-related factor 1	Edrf1
18.8113	18.9658	19.1382	17.1556	17.9658	17.9992	19.7157	19.734	19.3731	19.1946	19.3836	19.2741	+	TM_Fam134bKO_CTR_Fam134bKO	+	TM_WT_CTR_WT	1.87062	0.0101703	0.635802		4.22066	2.30431	0.00506318	1.57725	+	5.60924	Q8BL66	EEA1_MOUSE	Early endosome antigen 1	Eea1
28.1214	28.1556	28.0349	28.1065	28.1984	28.217	27.3324	27.4551	27.5969	27.4938	26.7895	27.7895	+	TM_Fam134bKO_CTR_Fam134bKO	+	TM_WT_CTR_WT	2.79559	0.00270429	-0.642447		-7.60904	1.28218	0.0302731	-0.816304		-2.73418	P10126	EF1A1_MOUSE	Elongation factor 1-alpha 1	Eef1a1
19.356	19.1181	19.8315	19.0426	19.2787	19.5049	18.786	19.185	19.4108	19.5242	19.5805	20.002					0.481084	0.260085	-0.307941		-1.1072	0.994105	0.0579079	0.426815		2.11978	O70251;P57776-2;P57776-3	EF1B_MOUSE;EF1D_MOUSE	Elongation factor 1-beta	Eef1b
22.3645	22.2302	22.7995	22.1238	22.3348	22.1795	22.5309	22.7035	22.6387	22.4298	22.6209	22.7856			+	TM_WT_CTR_WT	0.373613	0.373405	0.15959		0.891493	1.52814	0.0188296	0.399385		3.31058	P57776-2;P57776-3	EF1D_MOUSE	Isoform 2 of Elongation factor 1-delta	Eef1d
20.7715	20.6453	21.0088	20.9098	20.5731	20.7056	21.85	21.3805	21.0559	21.3805	21.2477	20.9098	+	TM_Fam134bKO_CTR_Fam134bKO	+	TM_WT_CTR_WT	1.14864	0.0414257	0.620239		2.4425	1.23588	0.0333299	0.449835		2.63153	Q9D1M4	MCA3_MOUSE	Eukaryotic translation elongation factor 1 epsilon-1	Eef1e1
24.9584	24.976	25.3745	24.8336	24.8997	24.8904	23.9225	24.0609	23.9134	24.0105	23.9316	23.976	+	TM_Fam134bKO_CTR_Fam134bKO	+	TM_WT_CTR_WT	2.85695	0.00243902	-1.13735		-7.89793	5.09217	0	-0.901888		-29.2913	Q9D8N0	EF1G_MOUSE	Elongation factor 1-gamma	Eef1g
22.4849	22.3294	22.5237	21.9882	22.3538	22.4501	22.2477	22.6714	22.9116	22.9619	23.0275	22.8576			+	TM_WT_CTR_WT	0.33369	0.427783	0.164233		0.809215	1.99618	0.00920023	0.68497		4.59241	O08810;P58252	EF2_MOUSE;U5S1_MOUSE	116 kDa U5 small nuclear ribonucleoprotein component	Eef2
17.2604	16.5296	17.4334	16.786	17.417	16.9882	17.9937	17.4656	17.4972	17.8667	18.5545	17.8606			+	TM_WT_CTR_WT	0.822153	0.0914154	0.577713		1.77472	1.59592	0.016039	1.03021	+	3.47983	O08796	EF2K_MOUSE	Eukaryotic elongation factor 2 kinase	Eef2k
18.8787	18.7892	19.0074	18.0211	17.805	17.8846	17.8361	18.3056	18.392	17.6937	17.5582	17.7796	+	TM_Fam134bKO_CTR_Fam134bKO	+	TM_WT_CTR_WT	1.74865	0.0130335	-0.713813		-3.88022	1.18044	0.0384168	-0.226397		-2.51077	Q9JHW4	SELB_MOUSE	Selenocysteine-specific elongation factor	Eefsec
18.6488	18.4696	18.5805	18.6024	19.2396	18.9937	20.417	20.0559	20.5823	20.5165	20.9243	21.0156	+	TM_Fam134bKO_CTR_Fam134bKO	+	TM_WT_CTR_WT	3.39386	0.00164286	1.78545	+	10.8892	2.83265	0.00203947	1.87361	+	7.78237	Q8BGQ6	EFC14_MOUSE	EF-hand calcium-binding domain-containing protein 14	Efcab14
20.5356	20.7634	20.4775	20.3211	20.1206	20.1581	19.9601	20.3538	20.2302	19.9112	20.4972	20.6096	+	TM_Fam134bKO_CTR_Fam134bKO			1.32327	0.0280446	-0.410819		-2.82669	0.244718	0.6262	0.139407		0.619345	Q8C0D5	EFL1_MOUSE	Elongation factor-like GTPase 1	Efl1
19.5242	19.3277	19.6364	18.9742	19.2042	19.2372	19.7892	19.719	20.002	19.4854	19.7715	19.7373	+	TM_Fam134bKO_CTR_Fam134bKO	+	TM_WT_CTR_WT	1.28772	0.0300858	0.34058		2.74658	1.89781	0.00999359	0.526191		4.29927	Q8BG67;Q8BG67-2	EFR3A_MOUSE	Protein EFR3 homolog A	Efr3a
19.9459	19.8331	20.343	19.9742	19.7039	19.6783	20.714	20.7223	20.9388	22.2535	21.1825	21.7265	+	TM_Fam134bKO_CTR_Fam134bKO	+	TM_WT_CTR_WT	1.92728	0.00911373	0.751034		4.38563	2.40705	0.00448447	1.93538	+	5.98555	O08810	U5S1_MOUSE	116 kDa U5 small nuclear ribonucleoprotein component	Eftud2
19.8438	19.9459	20.2877	19.3211	18.9882	19.0292	22.3156	22.0854	22.2792	22.3184	22.4849	22.4349	+	TM_Fam134bKO_CTR_Fam134bKO	+	TM_WT_CTR_WT	3.87793	0.000781609	2.20092	+	14.4743	5.0437	0	3.29992	+	28.4822	Q01279	EGFR_MOUSE	Epidermal growth factor receptor	Egfr
18.7537	18.5011	18.4046	17.4893	17.68	18.3452	18.562	18.5878	18.6593	18.3452	18.6096	18.7955			+	TM_WT_CTR_WT	0.175117	0.71909	0.0499191		0.46189	1.20586	0.0356603	0.745258		2.56588	Q69ZW3;Q69ZW3-2	EHBP1_MOUSE	EH domain-binding protein 1	Ehbp1
21.8269	21.6497	21.6096	22.3645	22.0088	21.9916	20.3645	20.6364	20.4676	20.9316	21.1206	21.1519	+	TM_Fam134bKO_CTR_Fam134bKO	+	TM_WT_CTR_WT	3.50638	0.00105426	-1.20586		-11.6376	2.78139	0.00223382	-1.05363		-7.54354	Q99MS7	EH1L1_MOUSE	EH domain-binding protein 1-like protein 1	Ehbp1l1
22.1946	22.1642	22.0625	22.0526	21.9243	21.8461	22.1269	22.0756	22.0886	22.1886	22.5237	22.2125			+	TM_WT_CTR_WT	0.43406	0.304083	-0.043396		-1.01366	1.3864	0.0249155	0.367259		2.97165	Q9WVK4	EHD1_MOUSE	EH domain-containing protein 1	Ehd1
19.6096	19.2372	18.2696	19.5787	17.3321	16.6523	17.9373	17.977	16.7731	17.4415	18.0691	17.6453	+	TM_Fam134bKO_CTR_Fam134bKO			1.23463	0.0339929	-1.47632		-2.62878	0.0516682	0.928228	-0.13573		-0.150257	Q8BH64;Q9EQP2	EHD2_MOUSE;EHD4_MOUSE	EH domain-containing protein 2	Ehd2
23.0207	23.019	22.9079	23.2821	23.2036	23.181	21.7675	21.9985	21.8913	21.7876	21.9637	21.9672	+	TM_Fam134bKO_CTR_Fam134bKO	+	TM_WT_CTR_WT	3.86224	0.000755556	-1.09678		-14.342	4.40885	0	-1.31608		-19.7196	Q9EQP2	EHD4_MOUSE	EH domain-containing protein 4	Ehd4
19.2535	19.1777	19.1556	18.5507	18.5582	18.4211	19.4375	19.2113	19.4795	18.7207	19.2627	19.3321			+	TM_WT_CTR_WT	0.95596	0.0633493	0.18051		2.04215	1.39877	0.0242657	0.595126		3.00047	P48024	EIF1_MOUSE	Eukaryotic translation initiation factor 1	Eif1
18.7005	18.0638	19.1231	18.2832	17.8787	17.4334	19.1332	19.185	19.1231	18.7106	19.4435	19.0717			+	TM_WT_CTR_WT	0.773577	0.104028	0.517948		1.67911	1.6944	0.013862	1.2102	+	3.73484	Q8BMJ3	IF1AX_MOUSE	Eukaryotic translation initiation factor 1A, X-chromosomal	Eif1ax
22.2877	22.1825	22.7182	22.1734	22.3348	22.2736	21.7594	21.9707	21.928	20.3962	20.9742	20.9459	+	TM_Fam134bKO_CTR_Fam134bKO	+	TM_WT_CTR_WT	1.35402	0.0257431	-0.510118		-2.89687	2.80997	0.00200215	-1.48848		-7.6759	Q8BJW6	EIF2A_MOUSE	Eukaryotic translation initiation factor 2A	Eif2a
19.2466	19.2627	19.1874	19.4576	20.4775	19.8921	19.6662	19.3343	19.3495	19.7923	20.002	19.5768					0.919832	0.0697659	0.217792		1.96925	0.180834	0.740891	-0.152051		-0.475207	Q03963	E2AK2_MOUSE	Interferon-induced, double-stranded RNA-activated protein kinase	Eif2ak2
19.7699	19.5582	19.64	19.8113	19.7923	19.7731	18.6971	18.8144	18.4972	18.4004	18.8995	19.2741	+	TM_Fam134bKO_CTR_Fam134bKO	+	TM_WT_CTR_WT	3.04908	0.00203582	-0.986485		-8.86788	1.67669	0.0143507	-0.934245		-3.68816	Q99LC8	EI2BA_MOUSE	Translation initiation factor eIF-2B subunit alpha	Eif2b1
20.4375	20.343	20.3538	20.2419	20.265	20.3752	19.7602	19.6817	19.6276	19.2718	19.8003	19.7273	+	TM_Fam134bKO_CTR_Fam134bKO	+	TM_WT_CTR_WT	3.83642	0.000736462	-0.68825		-14.127	1.81924	0.0117049	-0.694213		-4.07486	Q99LD9	EI2BB_MOUSE	Translation initiation factor eIF-2B subunit beta	Eif2b2
20.5823	20.6453	20.6096	20.6006	20.3101	20.3962	19.9601	20.0821	20.2302	19.7157	19.9601	19.9243	+	TM_Fam134bKO_CTR_Fam134bKO	+	TM_WT_CTR_WT	2.54024	0.00309461	-0.521581		-6.50461	2.10876	0.00726704	-0.568927		-4.94576	B1AUN2	B1AUN2_MOUSE	Eukaryotic translation initiation factor 2B, subunit 3	Eif2b3
20.2877	20.4067	20.417	20.1206	20.1457	20.5165	19.5933	19.7828	19.9459	19.5582	19.2604	19.9316	+	TM_Fam134bKO_CTR_Fam134bKO	+	TM_WT_CTR_WT	2.25111	0.00518447	-0.59645		-5.42214	1.36125	0.0262504	-0.677537		-2.91348	Q61749	EI2BD_MOUSE	Translation initiation factor eIF-2B subunit delta	Eif2b4
20.5545	20.5638	20.8802	20.7634	20.5069	20.3752	20.4476	20.4576	20.4476	20.2535	20.2419	20.1206			+	TM_WT_CTR_WT	0.940009	0.066068	-0.215233		-2.00989	1.32059	0.0285873	-0.343165		-2.82061	Q8CHW4	EI2BE_MOUSE	Translation initiation factor eIF-2B subunit epsilon	Eif2b5
18.6697	18.5242	18.6347	17.5731	18.2832	18.1206	18.3101	18.2419	18.417	18.4129	18.68	18.3878	+	TM_Fam134bKO_CTR_Fam134bKO			1.88519	0.00994381	-0.286525		-4.26265	1.00392	0.0567937	0.501277		2.13987	Q61211;Q61211-2	EIF2D_MOUSE	Eukaryotic translation initiation factor 2D	Eif2d
22.3376	22.4092	22.7756	22.3101	22.2332	22.2707	22.0983	22.0983	22.2506	21.7715	22.2332	22.2419	+	TM_Fam134bKO_CTR_Fam134bKO			1.16363	0.0401717	-0.358395		-2.47459	0.530774	0.221995	-0.189116		-1.20506	Q6ZWX6	IF2A_MOUSE	Eukaryotic translation initiation factor 2 subunit 1	Eif2s1
20.953	20.8423	21.0559	20.9672	20.895	20.895	20.3645	20.4375	20.5356	20.68	20.9388	21.1206	+	TM_Fam134bKO_CTR_Fam134bKO			2.50815	0.00334812	-0.504539		-6.37619	0.015182	0.978138	-0.00596046		-0.0458253	Q99L45	IF2B_MOUSE	Eukaryotic translation initiation factor 2 subunit 2	Eif2s2
23.0625	23.0789	23.417	23.0342	22.8519	22.867	22.9079	22.7935	23.0426	22.3645	22.8385	22.8093					0.932168	0.0675176	-0.271438		-1.99408	0.684392	0.134211	-0.246939		-1.50478	Q9Z0N1	IF2G_MOUSE	Eukaryotic translation initiation factor 2 subunit 3, X-linked	Eif2s3x
22.9899	23.074	23.2679	22.9261	22.7056	22.6843	22.821	22.9707	22.928	22.6843	22.8746	22.9548					1.02361	0.0530055	-0.204004		-2.18033	0.232074	0.65148	0.0658881		0.59143	P23116	EIF3A_MOUSE	Eukaryotic translation initiation factor 3 subunit A	Eif3a
21.3592	21.3645	21.7098	21.265	20.9243	20.8576	21.5117	21.6051	21.4923	20.9316	21.2302	21.0951					0.184391	0.702681	0.0585473		0.483453	0.173369	0.753089	0.0699883		0.457803	Q8JZQ9	EIF3B_MOUSE	Eukaryotic translation initiation factor 3 subunit B	Eif3b
21.9352	21.9352	22.1363	21.8538	21.632	21.5731	21.6231	21.7307	21.7594	21.5069	21.7182	21.8269	+	TM_Fam134bKO_CTR_Fam134bKO			1.71047	0.013977	-0.297844		-3.77753	0.00599972	0.991509	-0.00232315		-0.0182944	Q8R1B4	EIF3C_MOUSE	Eukaryotic translation initiation factor 3 subunit C	Eif3c
22.1765	22.0493	22.4651	21.9812	21.4526	21.4324	21.68	21.7634	21.8152	21.502	21.7056	21.8191	+	TM_Fam134bKO_CTR_Fam134bKO			1.67955	0.0147235	-0.477396		-3.69566	0.0945322	0.871297	0.0534999		0.264601	O70194	EIF3D_MOUSE	Eukaryotic translation initiation factor 3 subunit D	Eif3d
23.2679	23.2679	23.1174	22.7077	22.2564	22.2419	22.4067	22.6886	22.2419	22.0325	22.1795	21.9352	+	TM_Fam134bKO_CTR_Fam134bKO			2.28059	0.00492944	-0.771996		-5.52519	0.981175	0.0597069	-0.352915		-2.09339	P60229	EIF3E_MOUSE	Eukaryotic translation initiation factor 3 subunit E	Eif3e
22.5568	22.5568	22.6475	22.4221	22.4349	22.4221	22.3101	22.3403	22.1174	22.0983	22.2849	22.4092	+	TM_Fam134bKO_CTR_Fam134bKO			1.91647	0.00937453	-0.331115		-4.35382	0.831699	0.0888256	-0.162258		-1.79359	Q9DCH4	EIF3F_MOUSE	Eukaryotic translation initiation factor 3 subunit F	Eif3f
21.391	21.3962	21.3805	21.2593	21.2125	21.1332	21.2066	21.3156	21.1765	21.0224	21.0821	21.1946	+	TM_Fam134bKO_CTR_Fam134bKO			1.67234	0.0150189	-0.156352		-3.67673	0.74958	0.111393	-0.101943		-1.63207	Q9Z1D1	EIF3G_MOUSE	Eukaryotic translation initiation factor 3 subunit G	Eif3g
21.0088	21.1457	21.2535	20.9459	20.6453	20.6628	20.9459	21.0426	21.1332	20.7634	21.0426	20.9024					0.462896	0.27698	-0.0954247		-1.07114	0.527295	0.223927	0.151509		1.19824	Q91WK2	EIF3H_MOUSE	Eukaryotic translation initiation factor 3 subunit H	Eif3h
20.6096	20.7307	21.0625	20.8876	20.6971	20.5823	20.6886	20.7634	20.7307	20.4972	20.714	20.7471					0.206981	0.660664	-0.0733681		-0.535175	0.229932	0.655372	-0.0695909		-0.586673	Q9QZD9	EIF3I_MOUSE	Eukaryotic translation initiation factor 3 subunit I	Eif3i
21.002	20.9024	20.6453	20.417	20.7553	20.3645	21.0756	21.2764	21.1765	21.0292	21.4576	21.6584	+	TM_Fam134bKO_CTR_Fam134bKO	+	TM_WT_CTR_WT	1.2648	0.0317298	0.326275		2.69545	1.75986	0.0128178	0.869458		3.91071	Q3UGC7	EI3JA_MOUSE	Eukaryotic translation initiation factor 3 subunit J-A	Eif3j1
21.0292	20.9882	21.0359	20.3962	20.2989	20.5165	20.7796	20.9098	20.7634	20.7056	20.8346	20.7634	+	TM_Fam134bKO_CTR_Fam134bKO	+	TM_WT_CTR_WT	1.83276	0.0110389	-0.200154		-4.11288	2.11774	0.00699557	0.36397		4.97481	Q9DBZ5	EIF3K_MOUSE	Eukaryotic translation initiation factor 3 subunit K	Eif3k
21.5356	21.5961	21.6714	21.417	21.1332	21.0359	21.0493	21.2764	21.2933	21.0292	21.2006	21.2243	+	TM_Fam134bKO_CTR_Fam134bKO			1.96172	0.0087838	-0.394704		-4.48814	0.123942	0.827475	-0.0439911		-0.338907	Q8QZY1	EIF3L_MOUSE	Eukaryotic translation initiation factor 3 subunit L	Eif3l
21.7265	21.6364	21.7265	21.8802	21.7307	21.6714	21.2419	21.3484	21.2477	21.2361	21.2933	21.4576	+	TM_Fam134bKO_CTR_Fam134bKO	+	TM_WT_CTR_WT	3.09407	0.00185737	-0.417138		-9.11025	2.04664	0.00837825	-0.431729		-4.74836	Q99JX4	EIF3M_MOUSE	Eukaryotic translation initiation factor 3 subunit M	Eif3m
25.4105	25.4923	25.4862	25.2207	24.7492	24.7492	24.4862	24.8093	24.7796	24.4362	24.7492	24.8764	+	TM_Fam134bKO_CTR_Fam134bKO			2.71594	0.00270146	-0.771315		-7.2481	0.463052	0.276959	-0.21908		-1.07145	P10630;P10630-2;P60843	IF4A1_MOUSE;IF4A2_MOUSE	Eukaryotic initiation factor 4A-II	Eif4a1
19.7257	19.5878	19.4756	19.5299	19.2922	19.2161	18.9316	19.0399	18.9686	18.528	18.8667	18.8936	+	TM_Fam134bKO_CTR_Fam134bKO	+	TM_WT_CTR_WT	2.83654	0.00273159	-0.616324		-7.80075	1.74339	0.0130518	-0.58333		-3.86595	P10630;P10630-2	IF4A2_MOUSE	Eukaryotic initiation factor 4A-II	Eif4a2
21.0886	21.2302	21.6364	21.1946	20.953	21.1457	21.4221	21.4676	21.5777	22.882	21.8764	22.4601			+	TM_WT_CTR_WT	0.427786	0.310447	0.170738		1.00109	1.91548	0.00975393	1.30842	+	4.35091	Q91VC3	IF4A3_MOUSE	Eukaryotic initiation factor 4A-III	Eif4a3
19.3857	19.3667	20.2989	19.6204	19.597	19.7471	20.6276	20.6453	20.9098	20.8269	21.1332	21.1206	+	TM_Fam134bKO_CTR_Fam134bKO	+	TM_WT_CTR_WT	1.50455	0.0197449	1.04375	+	3.25278	3.61777	0.000931507	1.37205	+	12.4265	Q8BGD9	IF4B_MOUSE	Eukaryotic translation initiation factor 4B	Eif4b
20.3321	20.5069	20.7223	21.4726	20.7955	20.6714	19.8757	20.0951	19.9601	20.002	20.0951	19.7844	+	TM_Fam134bKO_CTR_Fam134bKO	+	TM_WT_CTR_WT	1.86019	0.010268	-0.543482		-4.1908	1.73389	0.0130446	-1.01937		-3.8403	P63073	IF4E_MOUSE	Eukaryotic translation initiation factor 4E	Eif4e
19.2558	18.9171	19.3581	19.7471	18.6024	18.1357	18.4893	19.3233	18.265	18.5242	18.9516	18.6276					0.625565	0.163037	-0.484433		-1.3902	0.0915059	0.874326	-0.127291		-0.256778	Q8BMB3	IF4E2_MOUSE	Eukaryotic translation initiation factor 4E type 2	Eif4e2
19.9882	19.8802	19.4456	19.3473	19.0585	19.6435	18.8392	18.9054	18.8515	18.8175	18.9573	19.4656	+	TM_Fam134bKO_CTR_Fam134bKO			2.2513	0.00518806	-0.905938		-5.42279	0.446961	0.294151	-0.269635		-1.03943	Q9DBB5	IF4E3_MOUSE	Eukaryotic translation initiation factor 4E type 3	Eif4e3
19.9039	19.9882	19.4004	19.6276	19.8238	19.7089	17.8175	18.9573	18.1801	19.1655	19.3983	19.3189	+	TM_Fam134bKO_CTR_Fam134bKO	+	TM_WT_CTR_WT	1.70948	0.0139706	-1.44584		-3.77488	2.05926	0.00817889	-0.425849		-4.78798	Q9EST3	4ET_MOUSE	Eukaryotic translation initiation factor 4E transporter	Eif4enif1
22.0951	22.1457	22.0258	22.0983	21.9134	22.0258	21.1332	21.3645	21.4972	21.2593	21.3805	21.4067	+	TM_Fam134bKO_CTR_Fam134bKO	+	TM_WT_CTR_WT	2.60444	0.00280979	-0.757223		-6.76818	3.15182	0.00143931	-0.66371		-9.43029	Q6NZJ6;Q6NZJ6-2;Q80XI3-2;Q80XI3-4	IF4G1_MOUSE;IF4G3_MOUSE	Eukaryotic translation initiation factor 4 gamma 1	Eif4g1
22.2273	22.2302	22.1363	22.6822	22.5522	22.58	21.3484	21.3645	21.4476	21.1765	21.68	21.4221	+	TM_Fam134bKO_CTR_Fam134bKO	+	TM_WT_CTR_WT	4.31172	0.000724832	-0.811111		-18.6378	2.84119	0.00205525	-1.17858		-7.82282	Q62448	IF4G2_MOUSE	Eukaryotic translation initiation factor 4 gamma 2	Eif4g2
19.1655	18.8175	18.5242	18.9024	19.1307	19.3581	17.417	17.8727	18.0319	17.4893	18.0426	18.0102	+	TM_Fam134bKO_CTR_Fam134bKO	+	TM_WT_CTR_WT	1.81509	0.0115332	-1.06188		-4.06325	2.34899	0.00453353	-1.28303		-5.77044	A0A0N4SVL0	A0A0N4SVL0_MOUSE	Eukaryotic translation initiation factor 4 gamma, 3	Eif4g3
19.6042	19.417	19.9316	19.3878	19.8066	19.7356	20.343	20.3962	20.6364	20.4676	20.7389	20.953	+	TM_Fam134bKO_CTR_Fam134bKO	+	TM_WT_CTR_WT	2.00032	0.00851656	0.807629		4.60506	2.31218	0.0047193	1.07652	+	5.63736	Q9WUK2;Q9WUK2-2	IF4H_MOUSE	Eukaryotic translation initiation factor 4H	Eif4h
20.417	20.3101	20.8802	20.5069	20.4874	20.3321	19.4576	19.528	19.4775	18.9459	19.5261	19.265	+	TM_Fam134bKO_CTR_Fam134bKO	+	TM_WT_CTR_WT	2.39697	0.00409984	-1.04801		-5.94773	2.60565	0.00322744	-1.19645		-6.77323	P59325	IF5_MOUSE	Eukaryotic translation initiation factor 5	Eif5
21.0886	21.0156	21.4626	20.417	21.0156	21.0691	22.6475	22.3294	22.7369	22.6865	22.6453	22.6497	+	TM_Fam134bKO_CTR_Fam134bKO	+	TM_WT_CTR_WT	2.76012	0.00259588	1.38227	+	7.44635	3.02136	0.00168693	1.82656	+	8.72157	P63242	IF5A1_MOUSE	Eukaryotic translation initiation factor 5A-1	Eif5a
22.8346	22.823	23.0088	22.4425	22.4349	22.5309	22.0258	22.2707	22.2621	21.9243	22.1642	22.1426	+	TM_Fam134bKO_CTR_Fam134bKO	+	TM_WT_CTR_WT	2.66103	0.00276162	-0.70259		-7.00817	2.04789	0.0083981	-0.392396		-4.75227	Q05D44	IF2P_MOUSE	Eukaryotic translation initiation factor 5B	Eif5b
20.5638	20.4375	20.5731	20.3538	20.5261	20.3962	21.4526	21.3211	21.2933	21.6231	21.3484	21.4676	+	TM_Fam134bKO_CTR_Fam134bKO	+	TM_WT_CTR_WT	3.64553	0.0006	0.830893		12.631	3.42727	0.00095057	1.05433	+	11.1065	O55135	IF6_MOUSE	Eukaryotic translation initiation factor 6	Eif6
19.417	19.2627	18.5694	18.7667	18.7373	18.7699	17.9431	17.92	17.3408	18.3101	18.6168	18.4375	+	TM_Fam134bKO_CTR_Fam134bKO	+	TM_WT_CTR_WT	1.83777	0.0106126	-1.34841		-4.12703	1.55791	0.0178021	-0.303165		-3.3843	Q8K0G5	EIPR1_MOUSE	EARP and GARP complex-interacting protein 1	Eipr1
18.8238	18.7106	19.6364	19.9316	20.5545	20.4273	19.1307	19.1053	18.9658	19.1605	19.1507	18.9882			+	TM_WT_CTR_WT	0.0115122	0.981927	0.0103289		0.0348883	2.43251	0.00425	-1.20466		-6.08199	Q80Y81;Q80Y81-2	RNZ2_MOUSE	Zinc phosphodiesterase ELAC protein 2	Elac2
20.6453	20.6186	20.4775	20.1206	19.8742	20.1332	21.8113	21.7098	22.0559	23.2679	21.9985	22.6757	+	TM_Fam134bKO_CTR_Fam134bKO	+	TM_WT_CTR_WT	3.42667	0.00171963	1.27851	+	11.1026	2.64102	0.00312558	2.60471	+	6.92245	P70372	ELAV1_MOUSE	ELAV-like protein 1	Elavl1
20.9243	20.8876	20.7876	20.1206	20.2066	20.2419	20.265	20.3645	20.4273	20.2066	20.2989	20.4476	+	TM_Fam134bKO_CTR_Fam134bKO			2.9254	0.00207077	-0.514245		-8.23186	0.744566	0.113001	0.128004		1.62226	Q8BHL5-2	ELMO2_MOUSE	Isoform 2 of Engulfment and cell motility protein 2	Elmo2
18.5507	18.6168	18.7667	18.9826	19.2581	19.0532	18.9854	18.8787	19.0821	18.2741	18.1104	17.5878	+	TM_Fam134bKO_CTR_Fam134bKO	+	TM_WT_CTR_WT	1.75091	0.0130189	0.337303		3.88634	2.11585	0.00697352	-1.10718		-4.96869	Q8BGF6	ELMD2_MOUSE	ELMO domain-containing protein 2	Elmod2
15.7654	16.0362	15.7018	16.4269	16.0211	16.1094	17.0426	16.2232	16.1196	17.7273	16.7731	17.2512			+	TM_WT_CTR_WT	0.948686	0.0647107	0.627317		2.02743	1.61511	0.0153435	1.06477	+	3.52864	Q8CB77	ELOA1_MOUSE	Elongin-A	Eloa
22.6736	22.7895	22.6364	22.2036	21.9352	21.9882	21.9098	22.1269	21.9882	22.5117	22.5662	22.7348	+	TM_Fam134bKO_CTR_Fam134bKO	+	TM_WT_CTR_WT	3.03884	0.00200884	-0.691577		-8.8136	2.21518	0.00570501	0.56192		5.29863	P62869	ELOB_MOUSE	Elongin-B	Elob
21.5309	21.7265	21.895	21.3857	21.1206	21.2125	21.1825	21.2125	21.417	21.4923	21.4626	21.6453	+	TM_Fam134bKO_CTR_Fam134bKO	+	TM_WT_CTR_WT	1.59539	0.0169421	-0.446794		-3.47849	1.42223	0.0232688	0.293772		3.05551	P83940	ELOC_MOUSE	Elongin-C	Eloc
21.8385	21.8538	21.4923	21.9951	21.4526	21.4676	20.9098	21.0224	20.9388	21.5638	21.7756	21.8269	+	TM_Fam134bKO_CTR_Fam134bKO			2.48424	0.00336842	-0.771186		-6.2819	0.160487	0.773323	0.08365		0.427454	Q7TT37	ELP1_MOUSE	Elongator complex protein 1	Elp1
19.9742	19.8392	19.562	20.0951	19.6276	19.2989	18.1002	18.3056	18.7173	19.1407	19.3233	19.2442	+	TM_Fam134bKO_CTR_Fam134bKO			2.53757	0.00315716	-1.41741		-6.49383	0.85885	0.081783	-0.437763		-1.84741	Q91WG4	ELP2_MOUSE	Elongator complex protein 2	Elp2
20.85	20.7634	20.5731	21.002	20.2877	20.417	19.7764	19.8113	19.6697	20.0951	20.3321	20.1825	+	TM_Fam134bKO_CTR_Fam134bKO			3.34694	0.00177311	-0.976399		-10.5907	0.726663	0.118836	-0.365655		-1.58726	Q9CZX0-2	ELP3_MOUSE	Isoform 2 of Elongator complex protein 3	Elp3
18.3794	18.2279	18.2419	18.1407	18.4415	18.4211	17.7471	17.786	17.7005	18.1053	17.714	18.0532	+	TM_Fam134bKO_CTR_Fam134bKO	+	TM_WT_CTR_WT	3.23667	0.00154015	-0.538532		-9.91948	1.13313	0.0422397	-0.376926		-2.40945	Q9ER73	ELP4_MOUSE	Elongator complex protein 4	Elp4
19.1332	18.6869	19.29	18.9373	19.4087	19.2696	19.4913	19.3538	19.392	18.6869	18.3794	18.6311			+	TM_WT_CTR_WT	0.949021	0.064731	0.375702		2.0281	1.71424	0.0133384	-0.639402		-3.7876	P21995	EMB_MOUSE	Embigin	Emb
21.4324	21.5309	21.8461	21.4221	21.4015	21.3699	21.5404	21.6971	21.4221	21.6364	21.3045	21.265					0.123272	0.814049	-0.0499229		-0.337248	0.0115769	0.983437	0.00416629		0.0350819	Q8C7X2;Q8C7X2-2	EMC1_MOUSE	ER membrane protein complex subunit 1	Emc1
21.6006	21.4972	21.9171	21.632	21.9672	21.953	21.8113	21.895	21.654	21.5213	21.4626	21.5731			+	TM_WT_CTR_WT	0.327264	0.438648	0.115173		0.795827	1.35961	0.0263099	-0.331721		-2.90972	Q9CRD2	EMC2_MOUSE	ER membrane protein complex subunit 2	Emc2
21.1581	21.2821	21.5823	21.1457	20.4775	20.8876	21.5117	21.68	21.4923	21.2477	21.1269	20.2764					0.724268	0.121164	0.220517		1.58258	0.0440206	0.938839	0.046725		0.128969	Q99KI3	EMC3_MOUSE	ER membrane protein complex subunit 3	Emc3
20.5545	20.5451	20.6628	20.4273	20.895	20.8876	19.9742	20.6886	20.3538	20.2764	20.3321	20.4576			+	TM_WT_CTR_WT	0.520529	0.228443	-0.248582		-1.18495	1.09491	0.0460861	-0.381263		-2.32866	Q9CZX9	EMC4_MOUSE	ER membrane protein complex subunit 4	Emc4
21.1946	21.0691	21.3805	20.8034	20.9742	21.0951	21.2593	21.3592	20.953	21.5309	21.1886	21.1581			+	TM_WT_CTR_WT	0.0549632	0.920159	-0.0242221		-0.159339	1.07526	0.0483218	0.33495		2.2875	Q9EP72	EMC7_MOUSE	ER membrane protein complex subunit 7	Emc7
20.654	20.6186	20.9601	20.7634	20.9316	20.8034	20.0821	20.6006	20.1946	20.6276	20.0292	20.4775	+	TM_Fam134bKO_CTR_Fam134bKO	+	TM_WT_CTR_WT	1.11139	0.0448699	-0.451825		-2.36339	1.14496	0.0414912	-0.454716		-2.43465	O70378	EMC8_MOUSE	ER membrane protein complex subunit 8	Emc8
20.953	20.8651	21.1825	20.8191	20.7955	20.8034	21.4874	21.6714	21.5961	22.3988	21.7389	22.155	+	TM_Fam134bKO_CTR_Fam134bKO	+	TM_WT_CTR_WT	2.23941	0.00520055	0.584712		5.38168	2.588	0.0031646	1.29158	+	6.69984	O08579	EMD_MOUSE	Emerin	Emd
20.0292	20.0559	20.417	19.6435	19.5165	19.6628	19.6903	20.2185	20.0951	19.1307	19.9068	19.9214					0.33859	0.420124	-0.166085		-0.819394	0.059284	0.918399	0.0453904		0.171169	Q3UMY5	EMAL4_MOUSE	Echinoderm microtubule-associated protein-like 4	Eml4
22.9725	22.9777	23.5045	23.2961	23.2051	23.1206	22.6497	23.1015	23.2821	22.8969	22.9225	23.391					0.211181	0.653203	-0.140471		-0.544675	0.336139	0.448882	-0.137137		-0.814304	Q8BQM8	EMAL5_MOUSE	Echinoderm microtubule-associated protein-like 5	Eml5
18.0372	17.9142	17.9142	17.3145	17.7731	17.8787	17.1357	17.1457	17.2137	17.3056	16.3478	17.7005	+	TM_Fam134bKO_CTR_Fam134bKO			4.10573	0.0010303	-0.790145		-16.5326	0.542944	0.212918	-0.537479		-1.22892	Q03173;Q03173-3;Q03173-4;Q03173-5;Q03173-6	ENAH_MOUSE	Protein enabled homolog	Enah
19.2279	19.1382	19.661	19.606	19.5318	19.4795	19.6204	19.9882	19.8315	18.0532	17.9488	17.7731	+	TM_Fam134bKO_CTR_Fam134bKO	+	TM_WT_CTR_WT	1.14527	0.0415804	0.470996		2.4353	4.25338	0.0004	-1.61407		-18.0163	Q8C522	ENDD1_MOUSE	Endonuclease domain-containing 1 protein	Endod1
19.1531	19.1432	19.786	19.4046	19.9742	19.8144	20.4476	20.3962	20.343	21.0292	20.5356	20.5165	+	TM_Fam134bKO_CTR_Fam134bKO	+	TM_WT_CTR_WT	2.06903	0.0075006	1.03484	+	4.8188	1.80492	0.0120997	0.962718		4.03486	O08600	NUCG_MOUSE	Endonuclease G, mitochondrial	Endog
18.9516	18.7923	18.3794	18.8113	19.1053	18.8392	19.3495	20.0821	19.5356	20.0821	20.0821	20.2066	+	TM_Fam134bKO_CTR_Fam134bKO	+	TM_WT_CTR_WT	1.56707	0.0177987	0.947962		3.40717	3.52388	0.000855346	1.205	+	11.7583	P17183;P21550	ENOB_MOUSE;ENOG_MOUSE	Gamma-enolase	Eno2
21.9566	22.0983	22.1612	21.9243	22.1457	22.3101	22.8365	22.8802	22.9795	23.48	23.1158	23.3101	+	TM_Fam134bKO_CTR_Fam134bKO	+	TM_WT_CTR_WT	3.44155	0.00176923	0.826707		11.2006	2.80599	0.00198718	1.17527	+	7.65734	P21550	ENOB_MOUSE	Beta-enolase	Eno3
17.1257	17.4004	17.7796	16.6523	16.412	16.5387	17.7471	18.0691	18.0743	17.6869	19.3408	16.92	+	TM_Fam134bKO_CTR_Fam134bKO			1.13827	0.0423284	0.528297		2.42039	0.944009	0.0658502	1.44823		2.01797	P16406	AMPE_MOUSE	Glutamyl aminopeptidase	Enpep
20.6276	20.5731	21.0493	19.9742	19.9742	20.0691	21.6096	21.5731	21.6843	22.3484	22.3045	22.4118	+	TM_Fam134bKO_CTR_Fam134bKO	+	TM_WT_CTR_WT	2.32	0.00452863	0.872377		5.66543	6.11751	0	2.34909	+	52.9247	P06802;P06802-2	ENPP1_MOUSE	Ectonucleotide pyrophosphatase/phosphodiesterase family member 1	Enpp1
19.5823	19.3815	19.9882	18.6593	18.5088	18.4696	20.5069	20.4775	20.4874	20.6096	20.4676	20.4375	+	TM_Fam134bKO_CTR_Fam134bKO	+	TM_WT_CTR_WT	2.03181	0.0080254	0.839931		4.70212	4.81554	0	1.95901	+	24.9612	Q6DYE8	ENPP3_MOUSE	Ectonucleotide pyrophosphatase/phosphodiesterase family member 3	Enpp3
18.392	17.9882	18.4933	18.6132	16.7987	18.4815	19.8515	19.8222	19.4516	19.417	19.3624	18.9083	+	TM_Fam134bKO_CTR_Fam134bKO			2.67168	0.00257769	1.41728	+	7.05412	0.978103	0.0600451	1.26476		2.08713	Q8BTJ4;Q8BTJ4-2	ENPP4_MOUSE	Bis(5'-adenosyl)-triphosphatase enpp4	Enpp4
17.2877	17.5127	17.4496	17.2877	16.2512	17.0638	16.7073	17.1752	16.9882	18.6766	17.9658	18.1704	+	TM_Fam134bKO_CTR_Fam134bKO	+	TM_WT_CTR_WT	1.41257	0.0234241	-0.459784		-3.03277	1.6815	0.0141189	1.40334	+	3.7008	Q9JIX0	ENY2_MOUSE	Transcription and mRNA export factor ENY2	Eny2
18.1946	17.83	18.3233	16.6382	17.734	19.6168	18.8606	19.2232	19.2442	19.4004	18.3145	18.3962	+	TM_Fam134bKO_CTR_Fam134bKO			2.16838	0.00623917	0.993366		5.14111	0.307672	0.501069	0.707382		0.754731	Q8BYW9	EOGT_MOUSE	EGF domain-specific O-linked N-acetylglucosamine transferase	Eogt
19.4476	19.654	21.0493	19.2255	18.6096	19.197	19.3794	19.0743	19.7553	18.4087	18.8331	18.9142					0.52728	0.223626	-0.647281		-1.19821	0.501233	0.244525	-0.292077		-1.14698	O70318;Q9WV92-5	E41L2_MOUSE;E41L3_MOUSE	Band 4.1-like protein 2	Epb41l2
19.6817	19.8712	19.8846	19.2558	17.7471	18.8965	19.6988	19.2113	19.6096	19.2558	18.4696	19.0506					0.870516	0.07995	-0.30593		-1.87061	0.222603	0.667879	0.292178		0.570337	Q9WV92-3	E41L3_MOUSE	Isoform 3 of Band 4.1-like protein 3	Epb41l3
19.0399	19.0532	20.0426	20.1079	20.417	20.3538	21.8764	22.1269	21.8346	22.0493	21.8073	22.0756	+	TM_Fam134bKO_CTR_Fam134bKO	+	TM_WT_CTR_WT	2.76222	0.00260435	2.56739	+	7.45592	3.72625	0.000741514	1.68451	+	13.244	Q99M71	EPDR1_MOUSE	Mammalian ependymin-related protein 1	Epdr1
21.0691	20.8802	20.895	20.9098	20.9098	20.9388	20.2989	20.5823	20.4972	20.0951	20.1206	20.2877	+	TM_Fam134bKO_CTR_Fam134bKO	+	TM_WT_CTR_WT	2.03694	0.008	-0.488616		-4.7181	3.59841	0.000910714	-0.751637		-12.2858	Q80TA9	EPG5_MOUSE	Ectopic P granules protein 5 homolog	Epg5
20.8651	20.4972	20.714	19.7812	19.9742	20.1457	21.6096	22.0691	22.1206	20.9024	21.5685	21.4726	+	TM_Fam134bKO_CTR_Fam134bKO	+	TM_WT_CTR_WT	2.51026	0.00325342	1.24101	+	6.38457	2.35225	0.00448839	1.34747	+	5.78235	O09127;P54754;P54761;P54763;P54763-2;P54763-4;Q03145;Q60629;Q61772;Q61772-3;Q62413	EPHA2_MOUSE;EPHA5_MOUSE;EPHA6_MOUSE;EPHA7_MOUSE;EPHA8_MOUSE;EPHB2_MOUSE;EPHB3_MOUSE;EPHB4_MOUSE	Ephrin type-A receptor 8	Epha2
18.8936	18.7273	19.0743	18.4972	18.963	19.0399	19.4616	19.4854	19.5657	19.778	19.9742	20.0156	+	TM_Fam134bKO_CTR_Fam134bKO	+	TM_WT_CTR_WT	2.34856	0.00440632	0.60585		5.76885	2.38328	0.0043924	1.08925	+	5.89671	P54763;P54763-2;P54763-4	EPHB2_MOUSE	Ephrin type-B receptor 2	Ephb2
19.7223	19.1922	19.1531	19.0129	18.9459	18.8392	21.6671	21.3857	21.3156	20.5261	20.6886	20.7056	+	TM_Fam134bKO_CTR_Fam134bKO	+	TM_WT_CTR_WT	3.22916	0.00152899	2.10026	+	9.87527	4.62576	0	1.7074	+	22.3633	P54754;P54761	EPHB3_MOUSE;EPHB4_MOUSE	Ephrin type-B receptor 3	Ephb3
24.604	24.6595	24.945	22.9707	22.9043	22.9116	25.9694	26.0975	26.0127	25.5667	25.3645	25.2058	+	TM_Fam134bKO_CTR_Fam134bKO	+	TM_WT_CTR_WT	3.48704	0.00103553	1.29034	+	11.5056	4.67412	0	2.45018	+	22.9987	Q9D379	HYEP_MOUSE	Epoxide hydrolase 1	Ephx1
19.0453	19.1079	19.64	18.1946	18.5545	18.7106	18.9431	18.9459	19.1605	19.0821	18.734	18.8081					0.542169	0.21353	-0.247869		-1.2274	0.97864	0.0600297	0.38817		2.08823	Q8CHU3;Q8CHU3-2	EPN2_MOUSE	Epsin-2	Epn2
22.9601	23.1047	23.48	24.1174	23.1316	23.2021	23.3778	23.4551	23.2229	21.9847	23.5165	22.6606					0.430273	0.307741	0.170331		1.00607	0.630432	0.158378	-0.763126		-1.39968	Q8R0W0;Q9QXS1;Q9QXS1-11;Q9QXS1-12;Q9QXS1-13;Q9QXS1-14;Q9QXS1-2;Q9QXS1-3;Q9QXS1-8	EPIPL_MOUSE;PLEC_MOUSE	Epiplakin	Eppk1
24.1719	24.1642	24.4234	23.6649	23.6757	23.6649	23.8093	23.9584	23.867	23.1673	23.3511	23.3645	+	TM_Fam134bKO_CTR_Fam134bKO	+	TM_WT_CTR_WT	1.76445	0.0127124	-0.374941		-3.92323	2.37665	0.00437908	-0.374215		-5.87212	Q8CGC7	SYEP_MOUSE	Bifunctional glutamate/proline--tRNA ligase	Eprs1
22.4324	22.4298	22.5356	22.2989	22.6693	22.68	22.8171	23.1269	23.2535	23.6971	23.5285	23.7077	+	TM_Fam134bKO_CTR_Fam134bKO	+	TM_WT_CTR_WT	1.95556	0.00887991	0.599908		4.46968	2.86387	0.00209696	1.09502	+	7.93112	P42567	EPS15_MOUSE	Epidermal growth factor receptor substrate 15	Eps15
22.1581	22.0292	22.2036	21.8727	21.9601	21.9388	22.1825	22.1916	22.3831	22.1047	22.1976	22.2214			+	TM_WT_CTR_WT	0.660965	0.146976	0.122129		1.45914	2.31901	0.00466911	0.250709		5.66186	Q60902;Q60902-2	EP15R_MOUSE	Epidermal growth factor receptor substrate 15-like 1	Eps15l1
20.3962	20.3321	20.2877	19.4496	19.4025	19.3299	19.8003	19.9601	20.1332	20.8113	21.0426	21.0292	+	TM_Fam134bKO_CTR_Fam134bKO	+	TM_WT_CTR_WT	1.68057	0.0146806	-0.374153		-3.69835	4.341	0	1.56701	+	18.9576	Q08509	EPS8_MOUSE	Epidermal growth factor receptor kinase substrate 8	Eps8
18.5915	18.6311	18.5432	17.5657	17.9024	17.9601	18.4334	18.7373	18.6417	17.7796	18.0479	17.5951					0.0575752	0.91761	0.0155258		0.166501	0.00340094	0.995342	-0.00187238		-0.0104007	Q99K30	ES8L2_MOUSE	Epidermal growth factor receptor kinase substrate 8-like protein 2	Eps8l2
19.5088	19.3645	19.7223	20.2302	20.7223	20.7223	19.6186	19.8081	19.5988	19.7455	19.7257	19.5185			+	TM_WT_CTR_WT	0.507908	0.238218	0.143286		1.16013	2.12233	0.00684879	-0.895093		-4.98971	Q9CZU4	ERAL1_MOUSE	GTPase Era, mitochondrial	Eral1
19.4004	19.6168	19.8484	19.5069	20.1079	19.719	21.2361	21.3266	21.0156	21.2933	20.7634	20.9388	+	TM_Fam134bKO_CTR_Fam134bKO	+	TM_WT_CTR_WT	3.23058	0.00153176	1.57089	+	9.88361	2.18373	0.00590879	1.22059	+	5.19234	Q9EQH2	ERAP1_MOUSE	Endoplasmic reticulum aminopeptidase 1	Erap1
18.0532	17.9431	17.9142	18.2232	17.7796	18.0102	18.9345	18.8175	19.0873	18.6132	18.7923	18.9112	+	TM_Fam134bKO_CTR_Fam134bKO	+	TM_WT_CTR_WT	3.40884	0.00168807	0.97628		10.9861	2.11525	0.00704282	0.767963		4.96674	P70424	ERBB2_MOUSE	Receptor tyrosine-protein kinase erbB-2	Erbb2
21.3538	21.391	21.8073	20.9316	20.953	21.0821	21.1457	21.3857	21.2764	20.8346	20.9459	21.0559					0.702539	0.129277	-0.248105		-1.54017	0.212501	0.687108	-0.0434392		-0.547653	Q80TH2;Q80TH2-1;Q80TH2-2	ERBIN_MOUSE	Erbin	Erbin
20.002	20.0559	20.002	18.9882	19.6417	19.3878	19.68	18.9937	18.9573	18.4004	19.3277	19.3277	+	TM_Fam134bKO_CTR_Fam134bKO			1.57773	0.0173237	-0.809596		-3.43391	0.369644	0.393465	-0.320625		-0.883377	Q99MI1	RB6I2_MOUSE	ELKS/Rab6-interacting/CAST family member 1	Erc1
17.734	17.6382	17.805	17.8423	17.6523	17.6382	16.0036	16.5049	17.3321	16.5878	17.0532	17.5356	+	TM_Fam134bKO_CTR_Fam134bKO	+	TM_WT_CTR_WT	1.33321	0.0273204	-1.11217		-2.84929	1.08929	0.046604	-0.652024		-2.31686	Q9QZD4	XPF_MOUSE	DNA repair endonuclease XPF	Ercc4
19.0976	19.0047	18.8667	18.7504	18.606	18.714	17.6453	17.9373	17.5204	18.2042	18.5049	18.4656	+	TM_Fam134bKO_CTR_Fam134bKO	+	TM_WT_CTR_WT	3.10425	0.00186922	-1.28868		-9.1659	1.34425	0.0270316	-0.298555		-2.87448	Q8BHK9	ERC6L_MOUSE	DNA excision repair protein ERCC-6-like	Ercc6l
21.4015	21.4626	21.5069	21.0625	21.1079	20.9742	21.654	21.8346	21.7389	21.5638	21.5638	21.6141	+	TM_Fam134bKO_CTR_Fam134bKO	+	TM_WT_CTR_WT	2.03855	0.00800464	0.285529		4.72311	3.62436	0.000937931	0.532404		12.4748	Q9DC16	ERGI1_MOUSE	Endoplasmic reticulum-Golgi intermediate compartment protein 1	Ergic1
19.2764	19.1282	19.1002	19.1556	19.0129	18.9658	19.1028	19.5601	18.8965	18.4933	18.3495	18.8846			+	TM_WT_CTR_WT	0.0301062	0.954196	0.0182076		0.0894472	1.29468	0.0299511	-0.468968		-2.76218	Q9CR89;Q9CR89-2	ERGI2_MOUSE	Endoplasmic reticulum-Golgi intermediate compartment protein 2	Ergic2
20.5356	20.5069	20.4273	19.8408	19.9601	20.343	19.9882	20.7056	20.1332	20.3857	20.1704	20.265					0.411292	0.327952	-0.214289		-0.967933	0.619315	0.164338	0.225731		1.37802	Q9CQE7;Q9CQE7-2	ERGI3_MOUSE	Endoplasmic reticulum-Golgi intermediate compartment protein 3	Ergic3
20.2185	20.2419	21.1269	20.1704	19.9459	19.8817	20.9098	21.0156	21.2243	23.3239	22.3184	22.9899			+	TM_WT_CTR_WT	0.766007	0.106358	0.520823		1.66426	3.13464	0.00154765	2.87807	+	9.33398	P84089	ERH_MOUSE	Enhancer of rudimentary homolog	Erh
18.4087	18.5432	18.3667	18.4293	17.5049	17.2877	19.0102	19.197	19.1507	20.2535	19.6937	19.9039	+	TM_Fam134bKO_CTR_Fam134bKO	+	TM_WT_CTR_WT	3.03306	0.00215205	0.679747		8.78307	2.3356	0.00458117	2.20971	+	5.72174	Q7TMF2	ERI1_MOUSE	3'-5' exoribonuclease 1	Eri1
19.8207	19.7747	19.9459	19.7892	19.4972	19.3941	19.3516	19.6168	19.9142	19.8097	19.816	19.7389					0.573679	0.191885	-0.219563		-1.28903	0.878751	0.0780962	0.228046		1.88701	Q8C460;Q8C460-2	ERI3_MOUSE	ERI1 exoribonuclease 3	Eri3
19.4676	19.3123	19.5127	19.1257	19.3255	19.4293	19.92	19.8515	19.5507	19.8576	19.5318	19.3773	+	TM_Fam134bKO_CTR_Fam134bKO			1.25258	0.0328666	0.343204		2.66836	0.81779	0.0924801	0.295401		1.76611	Q8VEH8	ERLEC_MOUSE	Endoplasmic reticulum lectin 1	Erlec1
21.1765	21.2477	21.3376	20.9171	21.1519	21.0951	21.265	21.502	21.3266	21.5777	21.1519	21.4273			+	TM_WT_CTR_WT	0.580644	0.187846	0.110641		1.30262	1.08544	0.0470853	0.330953		2.30879	Q8BFZ9;Q91X78	ERLN1_MOUSE;ERLN2_MOUSE	Erlin-2	Erlin1
22.0658	22.0625	22.4015	21.6453	21.8346	21.8764	22.4751	22.7223	22.391	22.4144	22.0821	22.3321	+	TM_Fam134bKO_CTR_Fam134bKO	+	TM_WT_CTR_WT	1.10548	0.0451084	0.352887		2.35093	1.79307	0.0122263	0.490785		4.00194	Q8BFZ9	ERLN2_MOUSE	Erlin-2	Erlin2
21.5213	21.4923	21.8307	21.0821	21.0156	21.1825	21.9847	22.2243	21.9637	22.4298	22.0918	22.2214	+	TM_Fam134bKO_CTR_Fam134bKO	+	TM_WT_CTR_WT	1.49771	0.0200032	0.44278		3.23614	3.33519	0.00124567	1.15426	+	10.5172	Q3UVK0	ERMP1_MOUSE	Endoplasmic reticulum metallopeptidase 1	Ermp1
15.6607	16.7471	16.3092	16.5111	16.9658	17.0319	16.4862	15.6382	15.1155	15.6297	15.7654	16.7602					0.410953	0.328286	-0.492352		-0.96725	0.935313	0.0675003	-0.784502		-2.00042	Q9EQY0	ERN1_MOUSE	Serine/threonine-protein kinase/endoribonuclease IRE1	Ern1
20.1079	20.1946	20.8346	20.3211	20.8651	20.8346	22.5165	22.4425	22.3484	22.3645	22.1174	22.0756	+	TM_Fam134bKO_CTR_Fam134bKO	+	TM_WT_CTR_WT	3.03244	0.00214891	2.05679	+	8.77977	2.80042	0.00217179	1.51223	+	7.63142	Q8R180	ERO1A_MOUSE	ERO1-like protein alpha	Ero1a
20.9882	20.9243	21.5498	21.2593	21.9742	21.7955	22.4651	22.5846	22.1976	22.4825	22.2273	22.1363	+	TM_Fam134bKO_CTR_Fam134bKO	+	TM_WT_CTR_WT	2.27413	0.00506041	1.26169	+	5.50246	1.1938	0.0371177	0.605707		2.53967	P57759	ERP29_MOUSE	Endoplasmic reticulum resident protein 29	Erp29
22.2905	22.4375	22.7594	22.1206	22.4425	22.5404	23.6096	23.7895	23.4676	23.9134	23.7389	23.7389	+	TM_Fam134bKO_CTR_Fam134bKO	+	TM_WT_CTR_WT	2.60022	0.00280188	1.12648	+	6.75056	3.29099	0.00134215	1.42925	+	10.245	Q9D1Q6	ERP44_MOUSE	Endoplasmic reticulum resident protein 44	Erp44
19.6593	19.6347	19.8697	19.0612	19.7939	19.2255	22.0691	22.0122	22.155	22.0359	22.0983	22.3017	+	TM_Fam134bKO_CTR_Fam134bKO	+	TM_WT_CTR_WT	4.99088	0	2.35756	+	27.6256	3.52973	0.000869936	2.7851	+	11.7989	Q9R0P3	ESTD_MOUSE	S-formylglutathione hydrolase	Esd
17.2696	17.9258	17.9545	17.9024	17.5805	18.0102	17.9658	17.5878	16.8484	17.7667	17.0426	18.5507					0.248514	0.577058	-0.249259		-0.627674	0.0329643	0.954414	-0.0443541		-0.0976523	Q3V1V3	ESF1_MOUSE	ESF1 homolog	Esf1
22.48	22.5427	22.7492	22.9134	22.8269	22.8595	23.0325	23.1658	23.087	22.6865	22.3962	22.4874	+	TM_Fam134bKO_CTR_Fam134bKO	+	TM_WT_CTR_WT	2.30241	0.00455112	0.504456		5.60248	1.73464	0.0130572	-0.343227		-3.84233	Q3U7R1	ESYT1_MOUSE	Extended synaptotagmin-1	Esyt1
22.5309	22.5285	22.8538	22.3831	22.2707	22.1238	23.5404	23.6096	23.6431	23.4425	23.3376	23.3239	+	TM_Fam134bKO_CTR_Fam134bKO	+	TM_WT_CTR_WT	2.98979	0.00205587	0.959976		8.5576	3.72218	0.000739583	1.1088	+	13.2124	Q3TZZ7	ESYT2_MOUSE	Extended synaptotagmin-2	Esyt2
22.7975	22.714	22.5938	22.7574	22.6475	22.695	22.1015	22.0723	21.9601	21.7836	22.1426	22.3239	+	TM_Fam134bKO_CTR_Fam134bKO	+	TM_WT_CTR_WT	3.07031	0.00208563	-0.657087		-8.98149	1.72185	0.0132192	-0.616588		-3.80795	Q8BWY3	ERF1_MOUSE	Eukaryotic peptide chain release factor subunit 1	Etf1
23.2199	23.417	24.1332	24.0854	24.6757	24.6595	24.5638	24.4923	24.217	24.848	24.3578	24.7594	+	TM_Fam134bKO_CTR_Fam134bKO			1.31579	0.0283648	0.834322		2.80976	0.300013	0.515595	0.181558		0.738544	Q99LC5	ETFA_MOUSE	Electron transfer flavoprotein subunit alpha, mitochondrial	Etfa
23.7389	23.8191	24.5045	24.5404	25.1757	25.2243	25.065	25.0609	24.9933	25.3778	24.9043	25.1095	+	TM_Fam134bKO_CTR_Fam134bKO			1.85477	0.0103838	1.0189	+	4.17532	0.226704	0.660913	0.150382		0.579491	Q9DCW4	ETFB_MOUSE	Electron transfer flavoprotein subunit beta	Etfb
21.9243	21.8839	22.3988	22.4375	22.9225	22.9441	22.0658	21.9882	21.9495	22.1976	21.9566	22.1015			+	TM_WT_CTR_WT	0.149867	0.767989	-0.0678851		-0.402112	1.71934	0.0132841	-0.682808		-3.80123	Q921G7	ETFD_MOUSE	Electron transfer flavoprotein-ubiquinone oxidoreductase, mitochondrial	Etfdh
18.6835	18.8144	19.1581	18.4656	19.5165	19.4025	19.5933	19.7892	19.3731	19.2832	18.9992	20.0426	+	TM_Fam134bKO_CTR_Fam134bKO			1.70741	0.0139449	0.69986		3.76936	0.276109	0.565274	0.313449		0.687546	Q91V16	ETFR1_MOUSE	Electron transfer flavoprotein regulatory factor 1	Etfrf1
20.9459	20.9388	21.8307	21.9098	22.2679	22.343	22.6298	22.5938	22.44	23.0054	22.6971	22.8269	+	TM_Fam134bKO_CTR_Fam134bKO	+	TM_WT_CTR_WT	1.91877	0.00927428	1.31604	+	4.36058	1.851	0.0109019	0.669584		4.16457	Q9DCM0	ETHE1_MOUSE	Persulfide dioxygenase ETHE1, mitochondrial	Ethe1
18.2232	18.1655	18.0156	17.8113	17.5582	17.6869	17.417	17.9658	17.714	17.1457	17.7005	17.4656	+	TM_Fam134bKO_CTR_Fam134bKO			1.20327	0.0366081	-0.435834		-2.56023	0.633372	0.157104	-0.248194		-1.4054	P97366	EVI5_MOUSE	Ecotropic viral integration site 5 protein	Evi5
18.8081	18.3365	20.0156	19.2696	19.2442	19.7504	18.9459	19.3538	19.9742	17.8965	19.1407	19.5713					0.25289	0.56805	0.371234		0.637246	0.449472	0.291041	-0.551907		-1.04443	Q61545	EWS_MOUSE	RNA-binding protein EWS	Ewsr1
18.4004	18.4415	19.1728	19.0899	19.3034	19.1482	18.5582	18.5657	18.1994	18.4046	18.1655	18.265			+	TM_WT_CTR_WT	0.342518	0.414131	-0.230462		-0.827537	3.17813	0.00133137	-0.902155		-9.5795	Q8VEG4	EXD2_MOUSE	Exonuclease 3'-5' domain-containing protein 2	Exd2
21.9672	22.0854	21.5915	21.417	21.0625	21.1015	20.9171	20.9951	21.0821	21.6497	21.6453	21.5823	+	TM_Fam134bKO_CTR_Fam134bKO	+	TM_WT_CTR_WT	2.31563	0.00451868	-0.883264		-5.64974	1.71126	0.0135224	0.432088		3.77964	Q8R3S6	EXOC1_MOUSE	Exocyst complex component 1	Exoc1
21.7471	21.6671	21.1704	21.1642	20.7223	20.85	20.3752	20.4775	20.654	21.0088	20.8727	20.9243	+	TM_Fam134bKO_CTR_Fam134bKO			2.18099	0.00599345	-1.02595		-5.18317	0.0582732	0.919498	0.0230999		0.16841	Q9D4H1	EXOC2_MOUSE	Exocyst complex component 2	Exoc2
21.68	21.6186	21.0359	20.9601	20.4972	20.5638	20.2302	20.2989	20.2419	20.8423	20.6971	20.6886	+	TM_Fam134bKO_CTR_Fam134bKO			2.34524	0.00453134	-1.18783		-5.75678	0.17049	0.758227	0.0689513		0.451057	Q6KAR6	EXOC3_MOUSE	Exocyst complex component 3	Exoc3
22.4701	22.4324	21.8876	21.7634	21.3321	21.3538	20.714	21.0426	20.8727	21.5451	21.5685	21.6671	+	TM_Fam134bKO_CTR_Fam134bKO			2.55905	0.00314183	-1.38695		-6.5809	0.31047	0.49529	0.110441		0.760625	O35382	EXOC4_MOUSE	Exocyst complex component 4	Exoc4
20.8802	20.8727	20.3962	20.2764	19.8346	19.8408	19.5185	19.8253	19.5526	19.9882	20.0156	20.0292	+	TM_Fam134bKO_CTR_Fam134bKO			2.35465	0.00436778	-1.08423		-5.79113	0.0641669	0.911489	0.0270646		0.184433	Q3TPX4	EXOC5_MOUSE	Exocyst complex component 5	Exoc5
21.2361	21.2006	20.4874	20.8802	20.5823	20.4874	18.6937	18.9287	18.562	19.2696	19.3343	19.5394	+	TM_Fam134bKO_CTR_Fam134bKO	+	TM_WT_CTR_WT	2.96539	0.002	-2.24657		-8.4328	3.04327	0.00172487	-1.26887		-8.83704	Q8R313	EXOC6_MOUSE	Exocyst complex component 6	Exoc6
21.8839	21.9951	21.5592	20.8876	20.6453	20.5451	20.68	20.8034	20.8651	21.3805	21.4626	21.4015	+	TM_Fam134bKO_CTR_Fam134bKO	+	TM_WT_CTR_WT	2.72109	0.00271849	-1.02986		-7.27097	2.63639	0.00323191	0.722191		6.90277	A6H5Z3	EXC6B_MOUSE	Exocyst complex component 6B	Exoc6b
21.6584	21.6714	21.2243	20.9601	20.5261	20.5356	20.3321	20.5638	20.5638	20.895	20.9098	20.9243	+	TM_Fam134bKO_CTR_Fam134bKO			2.46701	0.00347912	-1.03146		-6.2147	0.755887	0.109495	0.235749		1.64443	O35250;O35250-2	EXOC7_MOUSE	Exocyst complex component 7	Exoc7
21.6929	21.6276	21.2477	21.1332	20.9171	20.8346	19.9601	20.3645	20.3538	20.2419	20.8576	20.8113	+	TM_Fam134bKO_CTR_Fam134bKO			2.59863	0.00290056	-1.29655		-6.74394	0.679871	0.135836	-0.324708		-1.49597	Q6PGF7	EXOC8_MOUSE	Exocyst complex component 8	Exoc8
20.3962	20.1332	20.4676	21.1143	21.1269	21.1332	20.7715	20.9812	20.4576	20.3101	20.2989	19.6662			+	TM_WT_CTR_WT	1.03806	0.0515255	0.404435		2.21017	2.07987	0.00804872	-1.03305		-4.85319	Q8C163	EXOG_MOUSE	Nuclease EXOG, mitochondrial	Exog
17.6523	17.4972	17.6024	17.1556	17.1752	16.5049	17.185	17.5731	17.5204	18.3056	17.4334	18.7439			+	TM_WT_CTR_WT	0.535907	0.21776	-0.157806		-1.21513	1.28482	0.0300539	1.2157		2.74007	Q9DAA6	EXOS1_MOUSE	Exosome complex component CSL4	Exosc1
18.1898	18.0156	18.4536	18.3752	18.3794	18.1257	18.2512	18.2832	19.0976	20.2877	19.1002	19.7389			+	TM_WT_CTR_WT	0.459277	0.280089	0.324327		1.06395	1.79501	0.0122448	1.41553	+	4.00734	P56960	EXOSX_MOUSE	Exosome component 10	Exosc10
19.2787	19.0238	18.6204	19.0743	19.4496	19.3408	18.7273	19.606	19.197	20.7307	20.1332	20.5823			+	TM_WT_CTR_WT	0.252628	0.568349	0.202503		0.636675	2.31497	0.00465545	1.19382	+	5.64735	Q921I9	EXOS4_MOUSE	Exosome complex component RRP41	Exosc4
19.0769	18.9459	19.0585	18.8667	18.5657	18.6024	19.0925	19.6645	19.7602	19.0184	18.8207	19.3386	+	TM_Fam134bKO_CTR_Fam134bKO			1.05864	0.0489688	0.478598		2.25285	1.0028	0.0568885	0.380966		2.13758	P97464	EXT1_MOUSE	Exostosin-1	Ext1
18.6276	18.3836	18.6937	18.5049	18.5878	18.3878	19.5432	19.4108	19.3645	19.5988	19.5413	19.5394	+	TM_Fam134bKO_CTR_Fam134bKO	+	TM_WT_CTR_WT	2.88535	0.00238896	0.871213		8.03495	4.19603	0.00037247	1.0663	+	17.4251	P70428	EXT2_MOUSE	Exostosin-2	Ext2
20.0426	20.1206	20.4273	20.417	19.9243	20.1332	21.3592	21.4626	21.1015	21.2125	21.1642	21.0951	+	TM_Fam134bKO_CTR_Fam134bKO	+	TM_WT_CTR_WT	2.65512	0.00274533	1.11095	+	6.98277	2.61367	0.00325683	0.999095		6.80685	Q9ES89	EXTL2_MOUSE	Exostosin-like 2	Extl2
17.7471	17.8727	17.4656	17.5951	17.8965	17.6523	18.6731	18.7764	18.6937	18.5394	18.1206	18.0265	+	TM_Fam134bKO_CTR_Fam134bKO	+	TM_WT_CTR_WT	2.9175	0.00219221	1.01925	+	8.19268	1.31751	0.02862	0.514188		2.81364	Q9WVL6	EXTL3_MOUSE	Exostosin-like 3	Extl3
17.624	17.786	17.6453	17.7602	17.1655	16.9658	17.3145	18.2512	17.3752	16.5746	17.2696	17.185					0.0423264	0.936855	-0.0381158		-0.124213	0.371751	0.390248	-0.287443		-0.887686	Q9Z191	EYA4_MOUSE	Eyes absent homolog 4	Eya4
19.8876	19.85	20.2989	19.5451	19.9601	19.9459	19.4536	19.4108	19.692	19.3752	19.5261	19.6258	+	TM_Fam134bKO_CTR_Fam134bKO			1.36896	0.0252278	-0.493364		-2.93125	0.933179	0.0679518	-0.30803		-1.99611	P26040	EZRI_MOUSE	Ezrin	Ezr
18.5318	18.5242	18.3145	18.8606	19.2419	19.1028	20.002	20.5165	20.2535	20.6628	20.4273	20.5915	+	TM_Fam134bKO_CTR_Fam134bKO	+	TM_WT_CTR_WT	3.40007	0.00166516	1.80048	+	10.9293	3.46443	0.000978474	1.49207	+	11.353	O88792	JAM1_MOUSE	Junctional adhesion molecule A	F11r
18.6453	18.624	18.1605	18.0585	18.0319	18.0156	16.6523	17.4736	16.786	16.8727	17.6662	17.8727	+	TM_Fam134bKO_CTR_Fam134bKO			2.1338	0.00696025	-1.50599		-5.0271	0.860906	0.0814404	-0.564825		-1.85149	Q00558	HAP40_MOUSE	40-kDa huntingtin-associated protein	F8a1
18.7273	19.1155	19.8651	19.0372	17.5127	18.4854	19.9742	20.0821	19.7844	19.6006	19.4933	19.1507			+	TM_WT_CTR_WT	0.964782	0.0621863	0.7109		2.06004	1.07945	0.0478834	1.06972		2.29626	Q05816	FABP5_MOUSE	Fatty acid-binding protein 5	Fabp5
20.8876	20.9024	21.1581	20.7471	20.6971	20.6714	21.9637	22.1765	22.1047	22.5189	21.9916	22.2564	+	TM_Fam134bKO_CTR_Fam134bKO	+	TM_WT_CTR_WT	3.28311	0.00163883	1.0989	+	10.1972	3.26336	0.00131605	1.55042	+	10.0782	Q920L1	FADS1_MOUSE	Acyl-CoA (8-3)-desaturase	Fads1
19.7553	19.719	20.1581	19.64	19.2442	19.0156	21.3962	21.3538	21.1946	21.5165	21.0088	20.8191	+	TM_Fam134bKO_CTR_Fam134bKO	+	TM_WT_CTR_WT	3.14006	0.00176683	1.43741	+	9.36425	2.55323	0.00333391	1.81486	+	6.55721	Q9Z0R9	FADS2_MOUSE	Acyl-CoA 6-desaturase	Fads2
22.3073	22.5685	22.7614	23.0592	23.1901	23.0526	22.2933	22.4247	22.3538	22.4425	22.2332	22.4651			+	TM_WT_CTR_WT	0.618312	0.167288	-0.188454		-1.37607	2.9473	0.00179927	-0.720352		-8.34132	Q9JJE7	FADS3_MOUSE	Fatty acid desaturase 3	Fads3
19.9459	19.9459	19.5988	19.7157	19.1801	19.3145	18.9516	19.1655	19.4087	18.3189	19.0074	19.2279	+	TM_Fam134bKO_CTR_Fam134bKO			1.69268	0.0143016	-0.65494		-3.7303	0.803811	0.0959323	-0.552005		-1.73855	P54731	FAF1_MOUSE	FAS-associated factor 1	Faf1
21.4324	21.3321	21.5685	21.4476	21.6584	21.4923	21.6453	21.9388	21.714	21.4874	21.1332	21.4874	+	TM_Fam134bKO_CTR_Fam134bKO			1.34308	0.0264242	0.321682		2.87181	0.536559	0.217429	-0.163432		-1.21641	Q3TDN2	FAF2_MOUSE	FAS-associated factor 2	Faf2
18.9488	18.9373	19.5768	19.2581	19.7373	19.7844	20.2185	20.417	20.3538	20.265	19.8438	20.3321	+	TM_Fam134bKO_CTR_Fam134bKO	+	TM_WT_CTR_WT	2.23351	0.00524232	1.17544	+	5.36135	1.14621	0.0414334	0.553729		2.43732	Q8R0F8	FAHD1_MOUSE	Acylpyruvase FAHD1, mitochondrial	Fahd1
22.8365	22.8538	22.741	22.019	21.8423	21.9916	22.0918	22.0658	21.8538	21.7634	21.6971	22.002	+	TM_Fam134bKO_CTR_Fam134bKO			3.19918	0.00146528	-0.806629		-9.7005	0.532897	0.220291	-0.130147		-1.20923	Q9D281	NXP20_MOUSE	Protein Noxp20	Fam114a1
23.0292	22.9637	22.9847	22.5685	22.4576	22.4576	21.895	21.8538	21.9134	22.2593	22.9423	22.6562	+	TM_Fam134bKO_CTR_Fam134bKO			5.72685	0	-1.1051		-42.2519	0.244509	0.626314	0.124688		0.618887	Q8VE88;Q8VE88-2	F1142_MOUSE	Protein FAM114A2	Fam114a2
20.9388	20.9098	20.714	20.2066	20.2877	20.2535	21.0691	21.0756	21.0224	21.1642	21.0292	21.3592	+	TM_Fam134bKO_CTR_Fam134bKO	+	TM_WT_CTR_WT	1.30162	0.0291521	0.201535		2.77777	3.16052	0.0014519	0.934933		9.47936	Q6A0A9	F120A_MOUSE	Constitutive coactivator of PPAR-gamma-like protein 1	FAM120A
19.2419	18.977	18.9854	18.6453	19.1028	19.1002	19.265	18.7471	18.4775	18.9658	18.8606	19.2466					0.409795	0.329731	-0.238207		-0.964915	0.145906	0.796561	0.0748971		0.392581	Q8C3F2	F120C_MOUSE	Constitutive coactivator of PPAR-gamma-like protein 2	Fam120c
19.2302	19.5299	20.2302	20.2302	21.0493	21.0292	19.714	19.624	19.392	20.4676	19.3752	19.9601					0.100013	0.854117	-0.0867882		-0.278679	0.940942	0.0665115	-0.835244		-2.01178	Q9CR98	F136A_MOUSE	Protein FAM136A	Fam136a
21.4324	21.3376	21.4626	21.7056	21.4118	21.3699	22.7203	22.5869	22.5915	22.7756	22.3805	22.2621	+	TM_Fam134bKO_CTR_Fam134bKO	+	TM_WT_CTR_WT	4.53189	0	1.22203	+	21.1789	2.18714	0.00585185	0.976964		5.20379	Q9D6U8	F162A_MOUSE	Protein FAM162A	Fam162a
16.9545	16.7602	16.9992	16.6096	16.8965	16.9431	16.0383	17.8727	17.7537	18.0951	17.6382	17.9258			+	TM_WT_CTR_WT	0.205031	0.664594	0.316935		0.530754	2.49422	0.00370885	1.06995	+	6.32111	Q8BGZ2;Q8BGZ2-2	F168A_MOUSE	Protein FAM168A	Fam168a
19.8097	19.9459	20.3321	20.8191	20.8034	20.7955	19.7022	19.5375	19.6714	19.1655	19.0156	19.1531	+	TM_Fam134bKO_CTR_Fam134bKO	+	TM_WT_CTR_WT	1.12182	0.0436182	-0.392199		-2.38544	5.39688	0	-1.6946		-34.9274	A2A699	F1712_MOUSE	Protein FAM171A2	Fam171a2
20.3645	20.1946	20.1825	20.3538	20.4375	20.3752	20.1079	20.2989	20.0821	20.3321	20.2302	20.1581			+	TM_WT_CTR_WT	0.394646	0.348126	-0.0842342		-0.934291	1.23849	0.0331736	-0.148676		-2.63729	Q8BR63	F177A_MOUSE	Protein FAM177A1	Fam177a1
19.2877	19.2945	19.3941	18.9024	19.1874	19.7683	21.6886	21.5356	21.7796	20.3752	20.4775	20.5545	+	TM_Fam134bKO_CTR_Fam134bKO	+	TM_WT_CTR_WT	5.11225	0	2.34249	+	29.6331	1.98217	0.00930913	1.18304	+	4.54981	Q8CID3	FA20A_MOUSE	Pseudokinase FAM20A	Fam20a
19.9258	19.8408	20.1457	20.0559	19.9882	20.1457	20.5823	20.8113	20.3321	20.7715	20.5069	20.7876	+	TM_Fam134bKO_CTR_Fam134bKO	+	TM_WT_CTR_WT	1.66283	0.0151473	0.604489		3.65186	2.44855	0.00421406	0.625409		6.14338	Q8VCS3	XYLK_MOUSE	Glycosaminoglycan xylosylkinase	Fam20b
20.8034	20.7796	20.7389	20.7056	21.2535	21.1395	20.6186	20.9882	20.654	20.6714	20.2989	20.654			+	TM_WT_CTR_WT	0.0591503	0.914903	-0.0203622		-0.170805	1.11971	0.0435485	-0.491378		-2.38099	Q8BGY7	F210A_MOUSE	Protein FAM210A	Fam210a
19.3815	19.3277	19.7876	19.1605	18.5951	18.7602	21.3699	21.417	21.5356	20.9672	21.2419	20.8876	+	TM_Fam134bKO_CTR_Fam134bKO	+	TM_WT_CTR_WT	3.65049	0.00060355	1.9419	+	12.6678	3.41253	0.00093633	2.19361	+	11.0101	Q8C0Z1	F234A_MOUSE	Protein FAM234A	Fam234a
16.9545	17.0847	17.6731	17.9937	16.7987	16.9431	18.9459	19.2326	18.9937	19.0479	19.0664	19.1028	+	TM_Fam134bKO_CTR_Fam134bKO	+	TM_WT_CTR_WT	2.80244	0.00273204	1.81995	+	7.6408	2.07813	0.00803404	1.82724	+	4.84767	Q8BYI8	F234B_MOUSE	Protein FAM234B	Fam234b
18.3878	19.6132	19.2396	18.0479	17.8423	18.6453	20.7223	20.4972	20.9601	20.265	20.6971	20.3752	+	TM_Fam134bKO_CTR_Fam134bKO	+	TM_WT_CTR_WT	1.88429	0.00993864	1.64632	+	4.26007	2.93709	0.00178846	2.26726	+	8.29011	Q9D8T0	FAM3A_MOUSE	Protein FAM3A	Fam3a
20.6096	20.5069	20.2989	19.586	19.8757	19.6817	20.5165	20.7307	20.7715	20.9316	20.8034	21.1457			+	TM_WT_CTR_WT	0.765846	0.106418	0.201085		1.66394	3.16254	0.00145827	1.24575	+	9.49083	Q91VU0	FAM3C_MOUSE	Protein FAM3C	Fam3c
17.8787	17.8113	18.0211	19.0559	18.1206	17.8484	17.4736	17.9316	17.4576	18.2042	17.4334	17.8545					0.77945	0.102505	-0.282743		-1.69064	0.524724	0.225706	-0.510939		-1.19319	Q9WV03	FA50A_MOUSE	Protein FAM50A	Fam50a
19.113	18.9229	19.0102	19.3321	19.7022	19.8377	17.7987	18.6168	18.4046	18.4536	18.92	18.0899	+	TM_Fam134bKO_CTR_Fam134bKO	+	TM_WT_CTR_WT	1.37866	0.025018	-0.741989		-2.95369	1.79359	0.0122386	-1.13616		-4.0034	Q148V8	FA83H_MOUSE	Protein FAM83H	Fam83h
18.6628	18.3624	19.0184	18.4087	18.9937	19.1777	18.3581	18.92	17.4496	19.185	18.5951	18.4536					0.395628	0.346843	-0.438604		-0.936282	0.131771	0.816776	-0.115458		-0.358205	Q3URQ4	Q3URQ4_MOUSE	Family with sequence similarity 8, member A1	Fam8a1
22.6606	22.714	22.6671	22.5592	22.0224	22.0156	22.343	22.4476	22.3266	22.7035	22.9864	22.8689	+	TM_Fam134bKO_CTR_Fam134bKO	+	TM_WT_CTR_WT	2.75735	0.00258747	-0.308146		-7.43382	1.52556	0.0189642	0.653852		3.30423	Q3UVG3	F91A1_MOUSE	Protein FAM91A1	Fam91a1
21.3805	21.2877	21.4375	21.4626	21.0691	20.7876	21.0493	21.2066	21.343	21.3962	21.0359	22.0559					0.819927	0.0918212	-0.168936		-1.77033	0.472909	0.268219	0.38959		1.09101	Q3TJZ6	FA98A_MOUSE	Protein FAM98A	Fam98a
20.5451	20.4775	20.6628	20.2419	19.7039	19.9459	20.343	20.1206	20.4972	19.6731	20.1825	20.6714					0.925425	0.0685675	-0.241543		-1.9805	0.257217	0.602018	0.211793		0.646681	Q80VD1	FA98B_MOUSE	Protein FAM98B	Fam98b
21.7512	21.7756	22.0821	22.0983	22.0625	22.1269	22.2096	22.5237	22.4626	22.5285	22.0723	22.155	+	TM_Fam134bKO_CTR_Fam134bKO			1.67622	0.014882	0.529001		3.68692	0.478657	0.26339	0.156047		1.1024	Q922J9;Q922J9-4	FACR1_MOUSE	Fatty acyl-CoA reductase 1	Far1
21.5165	21.4476	21.7756	20.6971	20.5731	20.5731	21.8689	22.0625	22.1519	21.5869	21.343	21.5451	+	TM_Fam134bKO_CTR_Fam134bKO	+	TM_WT_CTR_WT	1.58053	0.0172801	0.447882		3.44096	3.28544	0.00133773	0.877228		10.2113	F8VPU2	FARP1_MOUSE	FERM, ARHGEF and pleckstrin domain-containing protein 1	Farp1
19.8144	19.8113	20.265	18.8667	19.1231	19.1946	19.1432	19.647	19.5356	18.805	18.6766	19.1507	+	TM_Fam134bKO_CTR_Fam134bKO			1.14293	0.0418966	-0.521602		-2.43031	0.459017	0.281796	-0.184049		-1.06344	Q91VS8	FARP2_MOUSE	FERM, ARHGEF and pleckstrin domain-containing protein 2	Farp2
19.9882	19.9601	20.3645	19.1282	19.5204	19.547	19.2627	19.4636	19.2113	19.1777	19.3189	19.4636	+	TM_Fam134bKO_CTR_Fam134bKO			2.19463	0.00566268	-0.791715		-5.22898	0.189226	0.72718	-0.0784308		-0.494615	Q8C0C7	SYFA_MOUSE	Phenylalanine--tRNA ligase alpha subunit	Farsa
19.8408	19.9601	20.5165	19.5088	19.9742	19.9601	19.9459	19.8727	19.7022	19.7488	19.816	19.575					0.530683	0.220912	-0.265549		-1.20489	0.235485	0.64428	-0.10115		-0.598987	Q9WUA2	SYFB_MOUSE	Phenylalanine--tRNA ligase beta subunit	Farsb
21.2821	21.2989	21.0625	21.0625	20.8191	20.7223	22.6736	22.7035	22.7675	22.8519	23.0886	23.0426	+	TM_Fam134bKO_CTR_Fam134bKO	+	TM_WT_CTR_WT	4.30023	0.00072	1.50034	+	18.5138	4.16203	0.000357977	2.12638	+	17.0837	P19096	FAS_MOUSE	Fatty acid synthase	Fasn
19.0873	19.0638	20.0292	19.562	20.6186	20.3752	19.8253	20.1457	19.8081	20.0559	19.8921	20.3645					0.725228	0.12068	0.532944		1.58446	0.0823466	0.885685	-0.0810909		-0.232886	Q922E6	FAKD2_MOUSE	FAST kinase domain-containing protein 2, mitochondrial	Fastkd2
19.1752	19.4129	19.2208	18.5951	19.624	19.3794	22.5915	22.2155	22.7286	20.9171	21.5261	21.3857	+	TM_Fam134bKO_CTR_Fam134bKO	+	TM_WT_CTR_WT	4.35355	0.00075	3.24222	+	19.0964	2.34486	0.00459821	2.07679	+	5.75539	A0A087WRT4;A0A1L1SQU7;F2Z4A3	A0A087WRT4_MOUSE;A0A1L1SQU7_MOUSE;F2Z4A3_MOUSE	FAT atypical cadherin 1	Fat1
22.8404	22.928	23.3511	23.4425	23.1795	23.1581	23.5404	23.8385	23.5869	23.4298	23.0674	23.2821	+	TM_Fam134bKO_CTR_Fam134bKO			1.55043	0.0180825	0.615437		3.36569	0.000612485	0.999347	-0.000261943		-0.00187908	P62862	RS30_MOUSE	40S ribosomal protein S30	Fau
22.2302	22.5093	22.7756	22.0258	23.2961	21.8538	23.8576	23.7594	24.1642	25.217	24.2096	24.8191	+	TM_Fam134bKO_CTR_Fam134bKO	+	TM_WT_CTR_WT	2.69171	0.00263812	1.42204	+	7.14135	1.9172	0.00974415	2.35664	+	4.35596	P35550	FBRL_MOUSE	rRNA 2'-O-methyltransferase fibrillarin	Fbl
20.5731	20.5356	20.7389	20.1704	20.7715	20.654	21.7182	21.7915	21.7955	22.6387	22.4726	22.5823	+	TM_Fam134bKO_CTR_Fam134bKO	+	TM_WT_CTR_WT	4.16538	0.000580645	1.15251	+	17.1171	3.36109	0.00128571	2.03255	+	10.68	P37889	FBLN2_MOUSE	Fibulin-2	Fbln2
21.68	21.7098	21.8423	21.1765	21.6929	21.68	22.2036	22.2621	22.2961	21.8727	21.9243	21.9707	+	TM_Fam134bKO_CTR_Fam134bKO	+	TM_WT_CTR_WT	3.07163	0.00194777	0.509918		8.98862	1.10791	0.0448234	0.406127		2.35605	Q61554	FBN1_MOUSE	Fibrillin-1	Fbn1
18.7667	18.9054	18.4375	18.7439	18.6628	18.7406	18.2419	18.2696	18.4933	18.8757	19.197	17.8361	+	TM_Fam134bKO_CTR_Fam134bKO			1.08232	0.0469417	-0.368257		-2.30226	0.0673656	0.907965	-0.0794512		-0.193062	Q91W61	FXL15_MOUSE	F-box/LRR-repeat protein 15	Fbxl15
19.5107	19.3495	18.6347	18.4972	18.4334	18.3709	17.5582	17.8906	18.0426	18.5842	18.8636	18.4815	+	TM_Fam134bKO_CTR_Fam134bKO			1.9246	0.00920193	-1.33449		-4.37772	0.807577	0.0949161	0.209267		1.74597	E9PYR1;F8VQK6	E9PYR1_MOUSE;F8VQK6_MOUSE	F-box and leucine-rich repeat protein 18	Fbxl18
18.5242	18.3365	18.0691	18.185	18.8144	18.6662	18.8727	18.4211	18.4775	18.2787	18.1507	19.1307					0.654402	0.149946	0.280525		1.44636	0.0328533	0.954328	-0.0351887		-0.0973344	Q8BH16;Q9CZV8;Q9CZV8-3;Q9CZV8-4	FBXL2_MOUSE;FXL20_MOUSE	F-box/LRR-repeat protein 2	Fbxl2
18.3581	18.392	19.0102	18.1605	18.4087	18.3962	19.7273	19.8003	19.4616	19.547	19.4736	19.5582	+	TM_Fam134bKO_CTR_Fam134bKO	+	TM_WT_CTR_WT	1.98836	0.00861778	1.0763	+	4.56862	3.842	0.000546512	1.20443	+	14.1732	Q9CZV8;Q9CZV8-3;Q9CZV8-4	FXL20_MOUSE	F-box/LRR-repeat protein 20	Fbxl20
19.7971	19.5088	19.5915	19.1257	18.6593	18.606	19.1801	19.4536	19.0453	19.1407	19.8651	19.9882	+	TM_Fam134bKO_CTR_Fam134bKO	+	TM_WT_CTR_WT	1.29025	0.0298783	-0.406135		-2.75224	1.30439	0.0290832	0.867682		2.78401	Q8CHQ0	FBX4_MOUSE	F-box only protein 4	Fbxo4
19.8034	19.729	19.7257	19.6096	19.4252	19.4211	19.816	19.9054	19.7056	19.9742	19.7323	20.2764			+	TM_WT_CTR_WT	0.373697	0.373517	0.0562731		0.891665	1.40193	0.0241753	0.508985		3.00785	Q9QZN4	FBX6_MOUSE	F-box only protein 6	Fbxo6
19.2232	19.4293	19.2809	18.2787	18.6593	18.7731	18.8906	19.5011	19.2741	18.7106	18.92	19.5694					0.180075	0.709899	-0.0892105		-0.473442	0.764781	0.106542	0.496311		1.66185	Q3U7U3	FBX7_MOUSE	F-box only protein 7	Fbxo7
20.8191	20.7796	21.3156	20.0559	20.1079	20.0951	22.6497	22.6584	22.6497	23.2821	23.1472	23.0576	+	TM_Fam134bKO_CTR_Fam134bKO	+	TM_WT_CTR_WT	3.20701	0.00148592	1.68114	+	9.74584	5.86841	0	3.076	+	45.8455	Q61559	FCGRN_MOUSE	IgG receptor FcRn large subunit p51	Fcgrt
18.9965	18.9402	19.1728	18.6835	18.6488	18.7634	19.0102	19.6347	19.3473	19.29	18.7923	19.4334			+	TM_WT_CTR_WT	0.692157	0.133037	0.294242		1.51992	1.12887	0.0427246	0.473335		2.4004	Q3UQN2	FCHO2_MOUSE	F-BAR domain only protein 2	Fcho2
17.6523	17.5731	17.4334	18.1801	18.4736	18.1507	21.0821	21.1143	20.6886	21.1332	21.2066	20.7553	+	TM_Fam134bKO_CTR_Fam134bKO	+	TM_WT_CTR_WT	4.64116	0	3.40873	+	22.5637	4.0399	0.000321678	2.76358	+	15.9102	P53798	FDFT_MOUSE	Squalene synthase	Fdft1
18.4334	18.4854	18.7039	18.6869	18.8423	18.7987	21.0359	20.9951	21.0156	20.9459	20.8802	20.9171	+	TM_Fam134bKO_CTR_Fam134bKO	+	TM_WT_CTR_WT	5.10835	0	2.47464	+	29.5665	5.74654	0	2.13843	+	42.7342	Q920E5	FPPS_MOUSE	Farnesyl pyrophosphate synthase	Fdps
17.734	16.7073	19.2113	19.4435	20.0559	20.0821	19.1155	19.3167	19.0873	19.5146	19.2372	19.113			+	TM_WT_CTR_WT	0.817198	0.0924154	1.28901		1.76494	1.12112	0.0434411	-0.572241		-2.38397	Q9CPW2	FDX2_MOUSE	Ferredoxin-2, mitochondrial	Fdx2
21.5117	21.5213	22.1765	21.4324	22.0224	21.9951	23.4551	23.4923	23.2961	23.417	23.0258	23.2679	+	TM_Fam134bKO_CTR_Fam134bKO	+	TM_WT_CTR_WT	2.74044	0.00266239	1.67802	+	7.35744	2.50248	0.00365667	1.42026	+	6.35372	Q61578	ADRO_MOUSE	NADPH:adrenodoxin oxidoreductase, mitochondrial	Fdxr
22.6141	22.5869	23.0309	22.8034	23.391	23.3778	23.0625	23.1253	23.0493	23.2961	22.9006	23.0723	+	TM_Fam134bKO_CTR_Fam134bKO			1.0821	0.0469262	0.335059		2.3018	0.169653	0.75962	-0.101056		-0.44909	P22315	HEMH_MOUSE	Ferrochelatase, mitochondrial	Fech
20.3962	20.1457	20.3101	20.0691	19.4716	19.586	19.3277	18.5545	19.3123	18.786	20.0426	19.9459	+	TM_Fam134bKO_CTR_Fam134bKO			1.99556	0.00859441	-1.21916		-4.59054	0.0946152	0.871373	-0.117395		-0.264814	P39749	FEN1_MOUSE	Flap endonuclease 1	Fen1
20.3752	20.3857	20.2185	20.0559	19.895	20.0156	18.9826	19.3211	18.9601	19.5731	20.0559	19.786	+	TM_Fam134bKO_CTR_Fam134bKO			3.1859	0.00144274	-1.2385		-9.62399	0.550592	0.207931	-0.183866		-1.2439	P70451;P70451-5	FER_MOUSE	Tyrosine-protein kinase Fer	Fer
23.7286	23.7594	23.8576	23.6757	23.3511	23.4551	23.2302	23.3239	23.2821	23.2679	23.7492	23.8858	+	TM_Fam134bKO_CTR_Fam134bKO			3.35084	0.00179193	-0.50312		-10.6153	0.26642	0.583014	0.140281		0.666654	Q8CIB5	FERM2_MOUSE	Fermitin family homolog 2	Fermt2
19.113	19.1457	19.2855	17.3581	18.0691	18.3277	19.1282	18.3752	18.3408	18.0691	18.4736	18.9229					1.01387	0.0545253	-0.566654		-2.1603	0.681061	0.135399	0.570212		1.49829	Q6TYB5	FEZ2_MOUSE	Fasciculation and elongation protein zeta-2	Fez2
18.6024	18.8018	18.8207	18.9937	18.8697	18.8238	17.2419	17.7471	17.0319	18.1206	17.734	17.9316	+	TM_Fam134bKO_CTR_Fam134bKO	+	TM_WT_CTR_WT	2.48153	0.0033572	-1.40132		-6.27128	2.85452	0.00207821	-0.966995		-7.88631	E9PV24;E9PV24-2	FIBA_MOUSE	Fibrinogen alpha chain	Fga
19.6488	19.6382	19.4913	19.3101	18.805	19.0265	18.9601	18.4893	18.4972	19.1155	18.7307	18.9516	+	TM_Fam134bKO_CTR_Fam134bKO			2.34745	0.0043931	-0.943881		-5.76483	0.246478	0.622935	-0.114578		-0.62321	P52734	FGD1_MOUSE	FYVE, RhoGEF and PH domain-containing protein 1	Fgd1
19.2302	19.1432	19.0559	19.5185	19.417	19.1407	19.0899	19.1332	18.8727	19.3731	18.9345	18.8392					0.512959	0.234807	-0.111182		-1.17007	0.709459	0.124722	-0.30981		-1.55367	O88842	FGD3_MOUSE	FYVE, RhoGEF and PH domain-containing protein 3	Fgd3
21.4874	21.2707	21.1332	21.6971	21.1825	21.4375	20.4273	20.7715	20.6276	20.8034	21.002	21.265	+	TM_Fam134bKO_CTR_Fam134bKO			2.06199	0.00751573	-0.688313		-4.79656	0.974374	0.0606825	-0.415577		-2.07954	P08103;P08103-2;P14234;P16092;P16092-3;P16092-6;P25911;P25911-2;P39688;Q04736	FGFR1_MOUSE;FGR_MOUSE;FYN_MOUSE;HCK_MOUSE;LYN_MOUSE;YES_MOUSE	Tyrosine-protein kinase HCK	Fgfr1
16.435	16.5341	17.2042	17.392	17.1357	16.624	15.2213	15.4087	15.669	16.185	16.2967	14.5627	+	TM_Fam134bKO_CTR_Fam134bKO	+	TM_WT_CTR_WT	2.03406	0.00798148	-1.29144		-4.70913	1.06519	0.0492832	-1.36913		-2.26649	Q8VCM7	FIBG_MOUSE	Fibrinogen gamma chain	Fgg
22.0691	22.0493	22.7856	22.8269	23.5165	23.5754	23.1612	22.9951	22.937	23.3101	23.0207	23.3101	+	TM_Fam134bKO_CTR_Fam134bKO			1.3569	0.025562	0.729765		2.90347	0.131604	0.816688	-0.0926469		-0.357796	P97807;P97807-2	FUMH_MOUSE	Fumarate hydratase, mitochondrial	Fh
20.5261	20.3962	20.4273	19.8636	19.9185	19.724	20.2877	20.4476	20.3645	20.5069	20.895	20.8191			+	TM_WT_CTR_WT	0.617998	0.167364	-0.083264		-1.37546	2.62365	0.00319633	0.904952		6.84885	Q8CDM8	FHI2A_MOUSE	FHF complex subunit HOOK interacting protein 2A	Fhip2a
18.1752	18.0795	18.4087	18.1704	17.734	17.8545	20.1332	19.8817	19.6954	19.0743	19.3538	19.734	+	TM_Fam134bKO_CTR_Fam134bKO	+	TM_WT_CTR_WT	3.33308	0.00175833	1.68226	+	10.5041	2.50084	0.00364755	1.46774	+	6.34722	P97447	FHL1_MOUSE	Four and a half LIM domains protein 1	Fhl1
21.3538	21.3376	21.0951	20.3962	20.7307	20.5731	20.9601	20.8269	20.9882	21.2593	21.4375	21.4526	+	TM_Fam134bKO_CTR_Fam134bKO	+	TM_WT_CTR_WT	1.58922	0.0171368	-0.33709		-3.46287	2.68464	0.00258778	0.816443		7.11046	O70433	FHL2_MOUSE	Four and a half LIM domains protein 2	Fhl2
18.2741	18.3452	18.1002	17.5731	16.0447	17.8113	18.9024	18.1605	19.0156	19.0899	19.002	18.8995			+	TM_WT_CTR_WT	0.748752	0.112153	0.453033		1.63045	1.5375	0.0185384	1.85407	+	3.33365	Q9R059	FHL3_MOUSE	Four and a half LIM domains protein 3	Fhl3
22.2849	22.2361	21.9495	21.4576	21.4923	21.4375	21.1206	21.4221	21.1765	20.8727	21.1704	21.1395	+	TM_Fam134bKO_CTR_Fam134bKO	+	TM_WT_CTR_WT	2.55479	0.00312779	-0.917088		-6.56353	1.86005	0.0106051	-0.40163		-4.19037	Q6P9Q4	FHOD1_MOUSE	FH1/FH2 domain-containing protein 1	Fhod1
20.1825	20.2185	19.5223	20.2066	20.1581	19.714	19.3857	19.8576	19.4334	19.5601	20.7796	19.1801					0.697615	0.13069	-0.415523		-1.53056	0.135455	0.812676	-0.186284		-0.367222	Q91WF7	FIG4_MOUSE	Polyphosphoinositide phosphatase	Fig4
20.3857	20.5731	20.4067	20.002	19.7971	19.714	20.6453	20.4576	20.9171	20.4273	20.8034	20.6096			+	TM_WT_CTR_WT	0.679234	0.138559	0.218152		1.49473	2.30472	0.00497674	0.775762		5.61071	P46467;Q8BPY9;Q8VEJ9	FIGL1_MOUSE;VPS4A_MOUSE;VPS4B_MOUSE	Vacuolar protein sorting-associated protein 4B	Fignl1
19.1482	18.9459	19.0129	18.7796	18.7828	18.4616	18.0211	18.3321	18.0691	16.3581	17.8423	18.1605	+	TM_Fam134bKO_CTR_Fam134bKO			2.85403	0.00242718	-0.894922		-7.88398	1.01324	0.055694	-1.22101		-2.159	Q6P6L0;Q6P6L0-3	FIL1L_MOUSE	Filamin A-interacting protein 1-like	Filip1l
19.0506	19.7106	19.2922	19.3836	19.4435	19.2161	18.6903	19.1994	19.1002	20.4576	19.7422	20.3101			+	TM_WT_CTR_WT	0.646031	0.153698	-0.354504		-1.43006	1.64249	0.0148532	0.822224		3.59903	Q9D824;Q9D824-2;Q9D824-3	FIP1_MOUSE	Pre-mRNA 3'-end-processing factor FIP1	Fip1l1
21.3266	21.1079	21.3752	22.1143	21.895	21.9742	21.4425	21.4726	21.2006	21.3962	21.0088	21.6843			+	TM_WT_CTR_WT	0.35676	0.394024	0.102007		0.856939	1.42668	0.0231442	-0.631384		-3.066	Q9CQ92	FIS1_MOUSE	Mitochondrial fission 1 protein	Fis1
21.6929	21.5498	22.002	22.0292	22.5213	22.4775	21.9637	22.3073	21.8576	22.8171	22.2707	22.2821					0.706584	0.127613	0.29464		1.54806	0.181322	0.740134	0.113956		0.476338	Q61576	FKB10_MOUSE	Peptidyl-prolyl cis-trans isomerase FKBP10	Fkbp10
22.2036	22.5938	22.867	22.1825	22.3239	22.2243	22.7265	22.6298	22.4775	22.7451	21.7756	22.2096					0.0984086	0.856077	0.0564772		0.27457	0.000217726	0.999832	-0.000189463		-0.000668277	Q9D1M7	FKB11_MOUSE	Peptidyl-prolyl cis-trans isomerase FKBP11	Fkbp11
17.6024	17.7471	18.0847	16.9545	17.9545	17.9258	18.3709	18.7504	18.392	19.1994	18.9854	18.6347	+	TM_Fam134bKO_CTR_Fam134bKO	+	TM_WT_CTR_WT	1.67136	0.0151395	0.693039		3.67417	1.64808	0.0148323	1.32824	+	3.61352	P59024	FKB14_MOUSE	Peptidyl-prolyl cis-trans isomerase FKBP14	Fkbp14
20.1946	20.2877	19.8144	20.2185	19.7356	19.7022	20.0426	20.0292	19.853	19.5657	20.0821	19.8876					0.324015	0.443417	-0.12398		-0.789041	0.0622372	0.914051	-0.0402699		-0.179204	Q6P9Q6;Q6P9Q6-2	FKB15_MOUSE	FK506-binding protein 15	Fkbp15
20.8191	20.9243	21.0359	21.8307	21.8538	22.0088	22.2125	21.7955	22.1673	21.8034	21.928	22.3884	+	TM_Fam134bKO_CTR_Fam134bKO			2.82433	0.00281221	1.132	+	7.74313	0.31123	0.494051	0.142141		0.762225	P26883	FKB1A_MOUSE	Peptidyl-prolyl cis-trans isomerase FKBP1A	Fkbp1a
20.6453	20.68	21.2707	21.2066	21.7915	21.928	22.3725	22.2961	22.0559	23.087	22.6431	22.7307	+	TM_Fam134bKO_CTR_Fam134bKO	+	TM_WT_CTR_WT	2.44693	0.00366184	1.37619	+	6.13717	1.97855	0.00932429	1.17821	+	4.53885	P45878	FKBP2_MOUSE	Peptidyl-prolyl cis-trans isomerase FKBP2	Fkbp2
17.3752	17.624	18.6593	18.3667	17.786	19.0951	18.9854	18.977	19.2326	18.7537	19.624	18.8484	+	TM_Fam134bKO_CTR_Fam134bKO			1.36942	0.0252155	1.17884	+	2.93232	0.63464	0.156245	0.659472		1.40787	Q62446	FKBP3_MOUSE	Peptidyl-prolyl cis-trans isomerase FKBP3	Fkbp3
20.0292	19.9601	20.4375	19.8802	19.8591	20.1332	20.7471	20.7056	20.8113	20.8034	20.9171	20.9024	+	TM_Fam134bKO_CTR_Fam134bKO	+	TM_WT_CTR_WT	1.80203	0.0118046	0.612402		4.02683	3.19005	0.00135127	0.916815		9.64786	P30416	FKBP4_MOUSE	Peptidyl-prolyl cis-trans isomerase FKBP4	Fkbp4
21.1825	21.3752	22.2036	21.3484	21.7915	21.8385	22.8423	23.0122	22.7655	23.2419	22.4601	22.3045	+	TM_Fam134bKO_CTR_Fam134bKO	+	TM_WT_CTR_WT	1.7922	0.012138	1.28623	+	3.99954	1.42607	0.0232348	1.00939	+	3.06455	O54998	FKBP7_MOUSE	Peptidyl-prolyl cis-trans isomerase FKBP7	Fkbp7
23.1047	23.1457	23.3645	23.3101	23.6649	23.7389	22.5731	22.6409	22.3884	23.1749	22.7119	22.9459	+	TM_Fam134bKO_CTR_Fam134bKO	+	TM_WT_CTR_WT	2.43051	0.00386021	-0.670856		-6.07434	1.53743	0.0185854	-0.627064		-3.33349	O35465;O35465-2	FKBP8_MOUSE	Peptidyl-prolyl cis-trans isomerase FKBP8	Fkbp8
21.6714	21.7796	22.1825	20.9243	21.4067	21.4015	21.9916	22.1734	21.8034	22.7634	21.9812	21.9207			+	TM_WT_CTR_WT	0.232219	0.611573	0.111641		0.591752	1.44255	0.0223394	0.977635		3.10358	Q9Z247	FKBP9_MOUSE	Peptidyl-prolyl cis-trans isomerase FKBP9	Fkbp9
18.6937	18.7039	19.0899	19.3034	18.9229	19.0585	19.2442	19.3645	19.3645	19.2604	18.8081	18.8606	+	TM_Fam134bKO_CTR_Fam134bKO			1.65451	0.0153342	0.495269		3.6302	0.260913	0.594531	-0.118565		-0.654719	Q8CG64	FKRP_MOUSE	Ribitol 5-phosphate transferase FKRP	Fkrp
18.5657	18.3101	17.9882	18.1002	17.6731	17.9488	16.92	18.1752	17.3408	18.7173	17.3752	17.8906					0.934392	0.0669054	-0.809295		-1.99856	0.0744296	0.897825	0.0869897		0.21196	Q8R123;Q8R123-2	FAD1_MOUSE	FAD synthase	Flad1
18.8238	19.1407	18.6697	19.2855	18.9402	18.7796	19.3538	19.7439	19.5564	19.8606	20.002	20.0821	+	TM_Fam134bKO_CTR_Fam134bKO	+	TM_WT_CTR_WT	1.7073	0.0139385	0.673291		3.76907	2.4169	0.00433359	0.979823		6.02271	Q8QZS3	FLCN_MOUSE	Folliculin	Flcn
21.0359	21.0493	21.0691	21.2707	21.1206	21.0886	21.0951	21.1079	21.2125	20.8576	21.2477	21.0886	+	TM_Fam134bKO_CTR_Fam134bKO			1.06502	0.0483271	0.0870806		2.26613	0.307437	0.501676	-0.0953414		-0.754235	Q9JJ28	FLII_MOUSE	Protein flightless-1 homolog	Flii
18.8757	19.2161	19.4252	18.2185	18.8331	18.4375	18.0479	18.6523	18.2877	18.6593	18.7634	18.8697	+	TM_Fam134bKO_CTR_Fam134bKO			1.62195	0.0162745	-0.843016		-3.54615	0.63613	0.15557	0.267803		1.41077	Q80X90;Q8BTM8	FLNA_MOUSE;FLNB_MOUSE	Filamin-B	Flna
22.2506	22.1143	22.3403	22.5522	22.4425	22.2185	21.7594	22.0983	21.3857	21.7634	21.3752	21.953	+	TM_Fam134bKO_CTR_Fam134bKO	+	TM_WT_CTR_WT	1.05999	0.048941	-0.487245		-2.25565	1.64318	0.0148668	-0.707155		-3.60081	Q80X90;Q8VHX6;Q8VHX6-2	FLNB_MOUSE;FLNC_MOUSE	Filamin-B	Flnb
25.3342	25.3778	25.5195	25.6513	25.4551	25.4953	24.3376	24.3778	24.239	24.2535	24.4234	24.4614	+	TM_Fam134bKO_CTR_Fam134bKO	+	TM_WT_CTR_WT	4.01885	0.000923077	-1.09238		-15.716	3.71891	0.000730077	-1.15449		-13.1871	Q8VHX6;Q8VHX6-2	FLNC_MOUSE	Filamin-C	Flnc
22.0559	22.0951	22.4501	21.8839	22.0088	22.1301	23.1504	23.2021	23.1488	23.3778	23.0805	23.1504	+	TM_Fam134bKO_CTR_Fam134bKO	+	TM_WT_CTR_WT	2.8014	0.00272582	0.966726		7.63596	3.32287	0.00137627	1.1953	+	10.4407	O08917	FLOT1_MOUSE	Flotillin-1	Flot1
22.3592	22.391	22.8307	22.2764	22.3752	22.4501	23.1991	23.2535	23.1886	23.6649	23.1111	23.4676	+	TM_Fam134bKO_CTR_Fam134bKO	+	TM_WT_CTR_WT	1.95712	0.00883233	0.686754		4.47435	2.45591	0.00415434	1.04732	+	6.17175	Q60634	FLOT2_MOUSE	Flotillin-2	Flot2
18.4087	17.8846	17.68	16.68	16.7987	16.8727	18.7987	18.9573	18.9287	17.0638	17.4087	18.0847	+	TM_Fam134bKO_CTR_Fam134bKO	+	TM_WT_CTR_WT	1.81514	0.0115389	0.903752		4.06339	1.13363	0.0422098	0.735297		2.41052	Q8BLU0	FLRT2_MOUSE	Leucine-rich repeat transmembrane protein FLRT2	Flrt2
21.8876	21.6714	21.8307	20.714	21.0559	20.8191	23.976	23.9043	24.2243	23.1931	23.6865	23.5285	+	TM_Fam134bKO_CTR_Fam134bKO	+	TM_WT_CTR_WT	4.36273	0.000760563	2.23826	+	19.1984	3.90588	0.000580247	2.60636	+	14.7127	P05622;P05622-2;P26618;P35969;P63085;Q63844	MK01_MOUSE;MK03_MOUSE;PGFRA_MOUSE;PGFRB_MOUSE;VGFR1_MOUSE	Platelet-derived growth factor receptor beta	Flt1
19.185	18.8175	18.4004	18.9171	20.1206	20.0821	19.1946	19.1482	19.1002	19.3962	19.1531	18.9826					0.691613	0.133266	0.346697		1.51886	0.570235	0.194053	-0.529278		-1.2823	Q9CR13	FMC1_MOUSE	Protein FMC1 homolog	Fmc1
19.4756	19.185	19.4232	19.8128	18.7602	19.0129	18.9937	18.9287	19.2279	18.5088	18.5545	18.7796	+	TM_Fam134bKO_CTR_Fam134bKO			1.14778	0.041402	-0.311143		-2.44067	0.820166	0.0920596	-0.581024		-1.7708	A2APV2;Q6ZPF4;Q9JL26	FMNL1_MOUSE;FMNL2_MOUSE;FMNL3_MOUSE	Formin-like protein 2	Fmnl1
21.4476	21.2243	21.1457	21.0224	21.0756	21.2419	20.5261	20.8269	20.7715	21.0559	21.1457	21.0821	+	TM_Fam134bKO_CTR_Fam134bKO			1.92029	0.00927923	-0.56437		-4.36504	0.0938948	0.871615	-0.0187429		-0.262956	A2APV2;Q6ZPF4	FMNL2_MOUSE;FMNL3_MOUSE	Formin-like protein 2	Fmnl2
20.7715	20.85	20.5261	20.6096	20.6096	20.714	20.0559	20.3211	20.4375	20.6096	20.6886	20.9171	+	TM_Fam134bKO_CTR_Fam134bKO			1.38923	0.0243727	-0.44437		-2.97824	0.404504	0.344181	0.0940138		0.954238	Q6ZPF4	FMNL3_MOUSE	Formin-like protein 3	Fmnl3
20.1079	20.2535	20.4676	20.2066	19.724	19.8438	20.8802	20.7955	20.7223	19.8757	19.7422	19.9098	+	TM_Fam134bKO_CTR_Fam134bKO			1.99478	0.00858482	0.523003		4.58816	0.206797	0.696831	-0.0822531		-0.534758	P50285	FMO1_MOUSE	Flavin-containing monooxygenase 1	Fmo1
16.4004	16.6523	16.734	17.2512	17.6024	17.1457	18.2419	18.9229	18.6523	18.3101	18.3878	18.5127	+	TM_Fam134bKO_CTR_Fam134bKO	+	TM_WT_CTR_WT	3.08421	0.00183699	2.01014	+	9.0566	2.68903	0.00250438	1.07044	+	7.12964	P35922-7;P35922-8;P35922-9	FMR1_MOUSE	Isoform 7 of Fragile X messenger ribonucleoprotein 1	Fmr1
25.772	25.7871	25.9869	25.391	25.1135	25.1332	25.989	26.0547	26.1135	26.9977	26.7517	26.9977	+	TM_Fam134bKO_CTR_Fam134bKO	+	TM_WT_CTR_WT	1.22679	0.0347637	0.203733		2.61159	3.82603	0.00054023	1.70313	+	14.0414	P11276	FINC_MOUSE	Fibronectin	Fn1
18.7667	19.5011	19.2489	18.9798	18.7504	18.9459	19.734	18.9742	19.0184	19.0717	18.9516	17.8484					0.0751494	0.891939	0.0699724		0.213873	0.271419	0.573098	-0.268134		-0.67745	Q80TY0;Q80TY0-2;Q80TY0-3	FNBP1_MOUSE	Formin-binding protein 1	Fnbp1
19.606	19.4004	19.2113	19.4815	18.8727	18.7569	18.6382	18.5507	18.417	18.5356	18.9909	18.6558	+	TM_Fam134bKO_CTR_Fam134bKO			2.57652	0.00322284	-0.870608		-6.65246	0.517036	0.230985	-0.309586		-1.17809	Q8K012;Q8K012-2	FBP1L_MOUSE	Formin-binding protein 1-like	Fnbp1l
20.1825	20.0292	20.4775	19.7651	20.4273	20.343	20.7056	20.8727	20.6971	21.8913	21.5117	21.85	+	TM_Fam134bKO_CTR_Fam134bKO	+	TM_WT_CTR_WT	1.67573	0.0149119	0.528699		3.68564	2.54967	0.00331674	1.57256	+	6.54275	Q8BX90	FND3A_MOUSE	Fibronectin type-III domain-containing protein 3A	Fndc3a
21.3699	21.2302	21.5592	21.0426	21.417	21.3376	21.0088	21.4972	21.0821	20.9024	20.3211	20.7056			+	TM_WT_CTR_WT	0.457751	0.281351	-0.190386		-1.06092	1.41331	0.0237341	-0.622679		-3.03452	Q6NWW9	FND3B_MOUSE	Fibronectin type III domain-containing protein 3B	Fndc3b
19.9316	20.002	19.9054	19.4933	19.2877	19.3079	19.0664	19.5011	19.6488	18.9826	19.7089	19.1752	+	TM_Fam134bKO_CTR_Fam134bKO			1.42133	0.0231762	-0.540868		-3.05339	0.118854	0.835831	-0.0740229		-0.326263	A2AKG8	FOCAD_MOUSE	Focadhesin	Focad
19.4636	19.4854	19.9142	19.6042	19.6731	19.5933	19.2535	19.0238	19.1282	19.4874	19.2604	19.3538	+	TM_Fam134bKO_CTR_Fam134bKO	+	TM_WT_CTR_WT	1.40626	0.023627	-0.485921		-3.01798	1.65794	0.0143993	-0.256364		-3.63912	P97376	FRG1_MOUSE	Protein FRG1	Frg1
17.8787	17.9882	17.8787	16.8965	17.1556	16.5356	18.9024	19.356	19.1079	19.4435	19.5432	19.503	+	TM_Fam134bKO_CTR_Fam134bKO	+	TM_WT_CTR_WT	3.04909	0.00203886	1.20692	+	8.86796	3.87689	0.000567976	2.634	+	14.4655	P05480;P05480-1;P16056;Q922K9	FRK_MOUSE;MET_MOUSE;SRC_MOUSE	Proto-oncogene tyrosine-protein kinase Src	Frk
20.2535	20.1079	20.1332	20.1825	20.002	20.1332	19.0873	19.2558	18.9345	19.0847	19.2764	19.9601	+	TM_Fam134bKO_CTR_Fam134bKO	+	TM_WT_CTR_WT	3.31643	0.00172597	-1.07234		-10.4009	1.15438	0.0403592	-0.665476		-2.45478	Q8BIE6;Q8BIE6-2	FRM4A_MOUSE	FERM domain-containing protein 4A	Frmd4a
18.7892	18.714	18.786	17.4415	16.786	17.2877	17.2787	18.3962	17.2232	17.3056	17.0638	17.977	+	TM_Fam134bKO_CTR_Fam134bKO			1.37797	0.0250865	-1.13034		-2.95208	0.339561	0.443085	0.277089		0.821408	Q8C0V9;Q8C0V9-2	FRMD6_MOUSE	FERM domain-containing protein 6	Frmd6
17.5507	18.1752	18.528	17.3581	17.3321	18.1053	19.2326	19.0925	19.2302	18.9714	19.1922	19.0211	+	TM_Fam134bKO_CTR_Fam134bKO	+	TM_WT_CTR_WT	1.71952	0.0136192	1.10043	+	3.8017	2.29609	0.00510036	1.46304	+	5.58002	Q3UFK8	FRMD8_MOUSE	FERM domain-containing protein 8	Frmd8
17.4415	17.4087	17.5432	18.0585	18.2604	17.68	20.0691	19.8454	19.9742	19.3983	19.4656	19.2741	+	TM_Fam134bKO_CTR_Fam134bKO	+	TM_WT_CTR_WT	5.28215	0	2.4984	+	32.6888	2.81574	0.00201517	1.3797	+	7.70283	Q8K385	FRRS1_MOUSE	Ferric-chelate reductase 1	FRRS1
21.2477	21.0886	21.1765	21.714	21.1519	21.2419	20.8802	20.9601	20.895	20.7634	20.9098	20.9812	+	TM_Fam134bKO_CTR_Fam134bKO	+	TM_WT_CTR_WT	2.11587	0.00715046	-0.259144		-4.96876	1.22545	0.0342492	-0.48446		-2.60864	F8VQ05	F8VQ05_MOUSE	FRY like transcription coactivator	Fryl
20.0156	20.0156	20.6096	20.1332	20.0156	20.0559	22.0426	21.8727	21.8269	21.5498	21.6231	21.3752	+	TM_Fam134bKO_CTR_Fam134bKO	+	TM_WT_CTR_WT	2.90923	0.00231145	1.70041	+	8.15181	4.23496	0.000391489	1.44778	+	17.8243	Q61553	FSCN1_MOUSE	Fascin	Fscn1
17.0638	17.3667	17.3836	17.0102	17.3056	17.0951	19.5988	19.3581	19.4087	19.3365	19.3145	19.1432	+	TM_Fam134bKO_CTR_Fam134bKO	+	TM_WT_CTR_WT	4.17153	0.000586957	2.18383	+	17.1785	4.42356	0	2.12777	+	19.8887	Q62356	FSTL1_MOUSE	Follistatin-related protein 1	Fstl1
18.3752	18.2558	18.3233	17.9882	18.2419	18.3012	23.2679	23.1688	22.9899	23.867	24.002	23.848	+	TM_Fam134bKO_CTR_Fam134bKO	+	TM_WT_CTR_WT	6.17112	0	4.82408	+	54.5852	6.12888	0	5.7286	+	53.2724	P09528	FRIH_MOUSE	Ferritin heavy chain	Fth1
16.8727	16.5951	17.0847	17.1155	17.3233	17.3321	16.9882	16.5657	15.9153	16.1965	16.6523	16.6523			+	TM_WT_CTR_WT	0.454138	0.284523	-0.361124		-1.05373	1.97051	0.00955944	-0.756626		-4.51456	Q8BGW1;Q8BGW1-2	FTO_MOUSE	Alpha-ketoglutarate-dependent dioxygenase FTO	Fto
16.68	16.4037	16.9316	15.2137	16.786	16.2913	18.1605	17.8545	17.8238	19.2302	18.0479	18.7828	+	TM_Fam134bKO_CTR_Fam134bKO	+	TM_WT_CTR_WT	2.61991	0.00275573	1.2745	+	6.83305	1.95902	0.00961612	2.58998	+	4.48004	Q9DBE9	SPB1_MOUSE	pre-rRNA 2'-O-ribose RNA methyltransferase FTSJ3	Ftsj3
18.6662	18.4933	18.5507	18.6558	18.4375	18.7537	18.2741	18.3836	18.4775	18.1655	18.3794	18.7039	+	TM_Fam134bKO_CTR_Fam134bKO			1.15946	0.0404679	-0.191645		-2.46566	0.474303	0.267267	-0.199395		-1.09377	Q91WJ8;Q91WJ8-2	FUBP1_MOUSE	Far upstream element-binding protein 1	Fubp1
20.7389	20.6453	20.5069	20.3857	20.0691	20.3645	20.1079	20.1946	20.4273	20.8576	20.7553	20.8346	+	TM_Fam134bKO_CTR_Fam134bKO	+	TM_WT_CTR_WT	1.53004	0.0188345	-0.387104		-3.31524	2.15048	0.00652073	0.542716		5.08183	A2AJ72;Q3TIX6	A2AJ72_MOUSE;Q3TIX6_MOUSE	Far upstream element (FUSE) binding protein 3	Fubp3
21.7675	21.953	21.8614	22.002	22.6029	22.6606	20.9024	20.9601	20.9672	21.4015	21.1143	21.3962	+	TM_Fam134bKO_CTR_Fam134bKO	+	TM_WT_CTR_WT	4.04882	0.000976077	-0.917383		-15.9931	2.07564	0.0079855	-1.11782		-4.83975	Q9D6K8	FUND2_MOUSE	FUN14 domain-containing protein 2	Fundc2
17.8545	18.1257	18.2232	17.83	17.5731	17.6382	20.2877	19.9459	20.2877	20.1332	20.6276	20.5823	+	TM_Fam134bKO_CTR_Fam134bKO	+	TM_WT_CTR_WT	3.73112	0.000655949	2.106	+	13.2819	4.02336	0.000317241	2.76727	+	15.7574	P23188	FURIN_MOUSE	Furin	Furin
18.5432	18.6662	19.265	19.0399	18.6558	18.5507	19.29	19.0691	19.1655	20.3752	19.4435	20.265			+	TM_WT_CTR_WT	0.686659	0.135594	0.350022		1.5092	1.74983	0.0129563	1.27908	+	3.8834	P56959	FUS_MOUSE	RNA-binding protein FUS	Fus
15.1635	16.0575	16.9882	17.2232	18.8906	17.2232	18.6593	18.6276	18.8727	19.5318	18.9909	18.8817	+	TM_Fam134bKO_CTR_Fam134bKO	+	TM_WT_CTR_WT	2.11874	0.00717267	2.65013	+	4.97805	1.07836	0.0479661	1.35583		2.29398	Q8BHC9	FUT11_MOUSE	Alpha-(1,3)-fucosyltransferase 11	Fut11
18.4252	18.2512	18.4736	18.7073	18.7634	18.417	19.2741	19.4496	19.4456	18.9287	18.92	19.1482	+	TM_Fam134bKO_CTR_Fam134bKO	+	TM_WT_CTR_WT	3.45949	0.00153	1.00644	+	11.3199	1.32361	0.0283788	0.369716		2.82747	Q9WTS2	FUT8_MOUSE	Alpha-(1,6)-fucosyltransferase	Fut8
20.3857	20.1946	19.9258	19.6971	20.3538	20.2989	19.0612	18.3233	18.7602	19.0453	20.0426	19.9127	+	TM_Fam134bKO_CTR_Fam134bKO			2.34645	0.00438323	-1.45381		-5.76115	0.524376	0.225846	-0.449761		-1.19251	P70213	FV1_MOUSE	Friend virus susceptibility protein 1	Fv1
20.7796	20.895	20.9882	20.5823	20.0426	20.0292	22.1825	21.9243	22.3045	21.5961	21.6141	21.4626	+	TM_Fam134bKO_CTR_Fam134bKO	+	TM_WT_CTR_WT	3.21929	0.00151799	1.24954	+	9.81738	2.68505	0.00259281	1.33957	+	7.11223	P11370	ENV2_MOUSE	Retrovirus-related Env polyprotein from Fv-4 locus	Fv4
17.624	18.0638	19.3645	19.3731	20.1825	20.1581	19.8621	19.5713	19.8423	20.0156	19.7971	20.5731	+	TM_Fam134bKO_CTR_Fam134bKO			1.24505	0.0334344	1.40778		2.65173	0.252394	0.611592	0.22406		0.636164	O35943	FRDA_MOUSE	Frataxin, mitochondrial	Fxn
20.7553	20.8576	20.9742	21.7675	21.7915	21.7182	20.5823	20.7471	20.343	20.0951	20.4067	20.714	+	TM_Fam134bKO_CTR_Fam134bKO	+	TM_WT_CTR_WT	1.07523	0.047365	-0.304876		-2.28743	2.77685	0.00231056	-1.35383		-7.52272	Q61584;Q61584-3	FXR1_MOUSE	RNA-binding protein FXR1	Fxr1
19.2137	19.5011	19.5988	19.8423	19.8921	19.9601	19.6593	19.6886	19.6293	19.4087	19.0717	19.615			+	TM_WT_CTR_WT	0.882053	0.0776198	0.221217		1.8936	1.51989	0.0193433	-0.533019		-3.29029	Q9WVR4	FXR2_MOUSE	RNA-binding protein FXR2	Fxr2
18.8727	19.0346	18.963	19.8066	19.654	19.5657	20.2535	20.0559	20.0426	19.734	20.0821	19.85	+	TM_Fam134bKO_CTR_Fam134bKO			3.82457	0.000725979	1.1606	+	14.0294	0.792878	0.0986643	0.213253		1.71703	Q8VDC1	FYCO1_MOUSE	FYVE and coiled-coil domain-containing protein 1	Fyco1
19.4636	19.4375	20.0691	20.5915	20.4476	20.1825	19.6311	19.6488	19.9459	18.606	18.786	18.7955			+	TM_WT_CTR_WT	0.136671	0.789515	0.0852184		0.370188	3.62204	0.00093578	-1.67804		-12.4577	P39688	FYN_MOUSE	Tyrosine-protein kinase Fyn	Fyn
15.2586	14.3163	16.2805	16.0617	14.9153	15.6125	18.0532	18.0691	17.9937	17.7796	18.1994	17.9601	+	TM_Fam134bKO_CTR_Fam134bKO	+	TM_WT_CTR_WT	2.07916	0.00745268	2.75356	+	4.85093	2.63606	0.00322892	2.44985	+	6.90139	O70421;Q61090;Q9JIP6	FZD1_MOUSE;FZD2_MOUSE;FZD7_MOUSE	Frizzled-1	Fzd1
18.6488	18.5582	18.4456	18.4893	18.5356	18.3962	20.9882	20.5731	20.7471	19.3167	19.5413	19.7157	+	TM_Fam134bKO_CTR_Fam134bKO	+	TM_WT_CTR_WT	4.10928	0.00103553	2.21861	+	16.5668	2.99343	0.00163614	1.05083	+	8.57632	Q9JIP6	FZD2_MOUSE	Frizzled-2	Fzd2
16.8846	17.2326	18.0691	18.3452	18.92	18.6132	21.1332	20.5823	21.2821	20.0821	20.7553	20.2764	+	TM_Fam134bKO_CTR_Fam134bKO	+	TM_WT_CTR_WT	3.03072	0.00214265	3.60377	+	8.77073	2.59106	0.00317584	1.74515	+	6.71251	Q61090	FZD7_MOUSE	Frizzled-7	Fzd7
19.4334	19.4576	19.668	19.7422	19.724	19.7039	19.8606	20.2185	19.7892	19.6628	19.4616	19.7715	+	TM_Fam134bKO_CTR_Fam134bKO			1.34061	0.0266642	0.436406		2.86617	0.426969	0.31661	-0.0913938		-0.999449	P97379;P97855	G3BP1_MOUSE;G3BP2_MOUSE	Ras GTPase-activating protein-binding protein 2	G3bp1
19.5489	19.6078	19.7157	20.1704	19.7005	18.9459	20.5069	20.4476	19.8392	19.4636	19.5069	20.0292	+	TM_Fam134bKO_CTR_Fam134bKO			1.36673	0.025226	0.640446		2.92611	0.0524196	0.927521	0.0609741		0.152333	P97379	G3BP2_MOUSE	Ras GTPase-activating protein-binding protein 2	G3bp2
19.7747	19.6006	19.9316	19.2066	19.3123	19.2945	22.1856	22.1143	22.1825	22.1704	22.4067	22.2821	+	TM_Fam134bKO_CTR_Fam134bKO	+	TM_WT_CTR_WT	4.77	0	2.39181	+	24.3118	5.62534	0	3.01525	+	39.8491	Q00612	G6PD1_MOUSE	Glucose-6-phosphate 1-dehydrogenase X	G6pdx
20.0559	19.8484	20.7634	20.9171	21.1642	21.0088	24.1015	23.9933	24.239	23.5983	23.9584	23.7995	+	TM_Fam134bKO_CTR_Fam134bKO	+	TM_WT_CTR_WT	3.77136	0.000686869	3.88869	+	13.5989	4.57741	0	2.75535	+	21.7453	P70699	LYAG_MOUSE	Lysosomal alpha-glucosidase	Gaa
18.9345	19.1104	19.7923	20.4775	20.7796	20.8576	19.7504	19.668	19.4067	20.2989	20.0426	20.0156			+	TM_WT_CTR_WT	0.513016	0.23484	0.329268		1.17018	1.78802	0.012431	-0.585833		-3.988	Q9CR59	G45IP_MOUSE	Growth arrest and DNA damage-inducible proteins-interacting protein 1	Gadd45gip1
22.2736	22.2679	21.5592	21.1519	21.2821	21.3156	21.0886	21.3484	20.9459	21.2933	21.5356	21.5261	+	TM_Fam134bKO_CTR_Fam134bKO			1.57242	0.0175872	-0.905879		-3.42059	1.01141	0.0558151	0.201837		2.15525	Q99KY4;Q99KY4-2	GAK_MOUSE	Cyclin-G-associated kinase	Gak
20.2066	20.0426	20.265	19.7123	20.3752	20.0156	22.0493	21.8113	22.1519	21.8191	22.0359	22.4092	+	TM_Fam134bKO_CTR_Fam134bKO	+	TM_WT_CTR_WT	3.95753	0.00087931	1.83276	+	15.1635	2.87182	0.00200454	2.05371	+	7.96943	Q9R0N0	GALK1_MOUSE	Galactokinase	Galk1
20.4972	20.417	20.4676	20.2302	19.9459	19.898	21.5498	21.6497	21.6628	20.7223	20.85	21.0426	+	TM_Fam134bKO_CTR_Fam134bKO	+	TM_WT_CTR_WT	4.96363	0	1.16014	+	27.1937	2.43152	0.00424329	0.846916		6.07821	O08912	GALT1_MOUSE	Polypeptide N-acetylgalactosaminyltransferase 1	Galnt1
18.6417	19.0265	19.0925	18.6835	18.5731	18.6132	19.6042	19.92	19.7569	18.7073	18.5694	18.8361	+	TM_Fam134bKO_CTR_Fam134bKO			2.13011	0.00698556	0.840146		5.01503	0.412369	0.333956	0.0809975		0.970103	Q6P9S7	GLT10_MOUSE	Polypeptide N-acetylgalactosaminyltransferase 10	Galnt10
21.5498	21.6141	21.8113	21.7471	21.4015	21.3592	22.3752	22.4375	22.2506	21.8461	21.6276	21.7265	+	TM_Fam134bKO_CTR_Fam134bKO			2.71744	0.00270428	0.696007		7.25474	0.769113	0.105472	0.230808		1.67035	Q6PB93	GALT2_MOUSE	Polypeptide N-acetylgalactosaminyltransferase 2	Galnt2
19.0238	18.9686	19.0102	19.0265	19.3899	19.1432	18.6417	19.5261	18.6382	17.8484	18.5204	18.7307			+	TM_WT_CTR_WT	0.077981	0.887243	-0.0654945		-0.221379	1.33758	0.0274679	-0.820059		-2.85925	O08832	GALT4_MOUSE	Polypeptide N-acetylgalactosaminyltransferase 4	Galnt4
19.1382	18.9992	19.2581	19.1704	19.1777	19.1028	19.3255	19.6186	19.5915	18.5356	18.5318	18.4293	+	TM_Fam134bKO_CTR_Fam134bKO	+	TM_WT_CTR_WT	1.4719	0.0210861	0.380044		3.17375	3.98766	0.000624585	-0.651339		-15.4325	Q80VA0;Q80VA0-2	GALT7_MOUSE	N-acetylgalactosaminyltransferase 7	Galnt7
21.3857	21.417	21.5685	21.2477	20.8651	20.8727	19.9742	20.4775	20.5261	19.9301	20.1079	20.3211	+	TM_Fam134bKO_CTR_Fam134bKO	+	TM_WT_CTR_WT	2.43891	0.00363549	-1.13112		-6.10641	2.1757	0.00612878	-0.87546		-5.16549	O35969;O35969-2	GAMT_MOUSE	Guanidinoacetate N-methyltransferase	Gamt
20.5165	20.4067	20.6186	20.9812	20.8802	20.7715	19.2302	19.5915	19.1874	18.9854	19.3211	19.5049	+	TM_Fam134bKO_CTR_Fam134bKO	+	TM_WT_CTR_WT	2.93729	0.00208443	-1.17757		-8.29114	3.21918	0.00124731	-1.60715		-9.81676	Q8CA72	GAN_MOUSE	Gigaxonin	Gan
22.9189	22.8423	23.4425	23.2258	23.2535	23.2288	24.1795	24.317	23.9584	24.4738	23.9584	23.7492	+	TM_Fam134bKO_CTR_Fam134bKO	+	TM_WT_CTR_WT	2.13357	0.00695586	1.08371	+	5.02633	1.72845	0.0131269	0.824436		3.82566	Q8BHN3-2	GANAB_MOUSE	Isoform 2 of Neutral alpha-glucosidase AB	Ganab
22.8249	23.0951	22.9707	22.8014	22.2419	22.4324	25.5345	25.3943	25.7338	25.5195	25.8409	25.8764	+	TM_Fam134bKO_CTR_Fam134bKO	+	TM_WT_CTR_WT	4.48518	0	2.59059	+	20.6128	4.08114	0.000330935	3.2537	+	16.2974	P16858	G3P_MOUSE	Glyceraldehyde-3-phosphate dehydrogenase	Gapdh
21.7955	21.7955	21.6757	21.3752	21.0886	21.1015	20.8113	20.9459	20.9951	20.4375	20.7715	20.85	+	TM_Fam134bKO_CTR_Fam134bKO	+	TM_WT_CTR_WT	3.60609	0.000876404	-0.838158		-12.3415	1.47994	0.0206209	-0.502113		-3.19311	Q6PAR5;Q6PAR5-6	GAPD1_MOUSE	GTPase-activating protein and VPS9 domain-containing protein 1	Gapvd1
21.4775	21.4067	20.654	20.1946	20.2185	20.3101	19.8802	20.1581	19.9185	19.9316	19.9459	20.2419	+	TM_Fam134bKO_CTR_Fam134bKO			1.89898	0.0095811	-1.19382		-4.30267	0.874842	0.0787897	-0.201244		-1.87923	Q8C5X1	Q8C5X1_MOUSE	Granule associated Rac and RHOG effector 1	Garre1
21.5498	21.6051	22.0983	21.343	21.8576	21.9742	22.654	22.6342	22.6649	22.0088	22.1946	22.2564	+	TM_Fam134bKO_CTR_Fam134bKO			2.17269	0.00622541	0.899989		5.15545	0.965928	0.0622789	0.42834		2.06237	Q9CZD3	GARS_MOUSE	Glycine--tRNA ligase	Gars1
19.7089	19.7307	19.4736	19.2741	19.9459	19.562	20.3645	20.5731	20.4067	20.1704	20.2877	20.3752	+	TM_Fam134bKO_CTR_Fam134bKO	+	TM_WT_CTR_WT	2.83362	0.00271868	0.810376		7.78696	1.54851	0.0181176	0.68374		3.36093	Q64737	PUR2_MOUSE	Trifunctional purine biosynthetic protein adenosine-3	Gart
18.3189	18.5165	18.1206	17.9142	18.3321	18.3012	20.2989	20.2877	20.3211	20.7796	21.2593	21.265	+	TM_Fam134bKO_CTR_Fam134bKO	+	TM_WT_CTR_WT	4.18306	0.0006	1.98391	+	17.2941	3.81143	0.000535613	2.91879	+	13.9218	Q01721	GAS1_MOUSE	Growth arrest-specific protein 1	Gas1
18.7537	18.4004	18.1556	18.3365	17.8965	18.0319	17.7923	18.5011	18.2042	20.0559	19.0717	19.7971			+	TM_WT_CTR_WT	0.430415	0.30751	-0.270708		-1.00636	2.07054	0.0081347	1.55327	+	4.82359	Q8CHY6	P66A_MOUSE	Transcriptional repressor p66 alpha	Gatad2a
17.2877	17.4576	17.5805	17.83	17.2232	17.417	17.3233	17.8484	17.9992	19.8965	18.6024	19.4476			+	TM_WT_CTR_WT	0.5642	0.198773	0.281708		1.27051	1.91586	0.00976451	1.82546	+	4.35201	Q8VHR5	P66B_MOUSE	Transcriptional repressor p66-beta	Gatad2b
18.3012	18.0426	18.6453	19.1282	19.4415	19.5897	18.4375	18.9373	18.6628	18.8392	18.6276	18.724			+	TM_WT_CTR_WT	0.703573	0.128942	0.349501		1.54218	1.93186	0.00967763	-0.656188		-4.39918	Q99JT1	GATB_MOUSE	Glutamyl-tRNA(Gln) amidotransferase subunit B, mitochondrial	Gatb
15.997	17.0102	17.8846	18.2137	19.0426	19.1994	18.4933	18.5731	18.1704	18.1053	17.7471	17.624	+	TM_Fam134bKO_CTR_Fam134bKO	+	TM_WT_CTR_WT	1.21705	0.0352757	1.4483		2.59027	1.37131	0.025519	-0.993081		-2.93669	Q8CBY0	GATC_MOUSE	Glutamyl-tRNA(Gln) amidotransferase subunit C, mitochondrial	Gatc
18.7923	19.0769	19.197	18.3056	18.1155	18.7106	18.92	18.8576	19.3408	18.8515	19.1655	19.2466			+	TM_WT_CTR_WT	0.0302259	0.954227	0.0173715		0.0897919	1.53938	0.0184854	0.710569		3.3383	Q8BFQ8	GALD1_MOUSE	Glutamine amidotransferase-like class 1 domain-containing protein 1	Gatd1
20.5915	20.7553	21.4726	21.5451	22.1047	22.0918	21.7389	21.928	21.7634	22.4221	21.7876	22.1269	+	TM_Fam134bKO_CTR_Fam134bKO			1.45866	0.0216513	0.870309		3.142	0.311429	0.493878	0.198324		0.762644	Q9D172	GAL3A_MOUSE	Glutamine amidotransferase-like class 1 domain-containing protein 3, mitochondrial	Gatd3
20.2877	20.4775	21.1395	22.5141	23.0641	23.0625	19.9083	19.9316	19.29	20.9951	20.6096	20.68	+	TM_Fam134bKO_CTR_Fam134bKO	+	TM_WT_CTR_WT	1.30213	0.0291735	-0.92496		-2.77892	3.20177	0.00136762	-2.11868		-9.71543	Q9D964	GATM_MOUSE	Glycine amidinotransferase, mitochondrial	Gatm
21.0156	21.0559	21.502	20.7715	21.0493	21.0156	23.3239	23.7594	23.1916	23.1079	22.6209	22.7895	+	TM_Fam134bKO_CTR_Fam134bKO	+	TM_WT_CTR_WT	3.18842	0.00144768	2.23377	+	9.63847	3.45788	0.000968992	1.89396	+	11.3092	P17439	GBA1_MOUSE	Lysosomal acid glucosylceramidase	Gba1
22.1734	22.1734	21.8538	22.0723	21.6096	21.6628	20.9672	21.3538	21.1457	21.3321	21.4775	21.7223	+	TM_Fam134bKO_CTR_Fam134bKO			2.38499	0.00422326	-0.911299		-5.90306	0.662458	0.142966	-0.270919		-1.46205	Q6DFZ1	Q6DFZ1_MOUSE	Golgi-specific brefeldin A-resistance factor 1	Gbf1
19.6505	19.5582	20.6276	20.1581	20.7307	20.7056	21.502	21.3857	21.2361	21.9707	21.5592	21.7471	+	TM_Fam134bKO_CTR_Fam134bKO	+	TM_WT_CTR_WT	1.81956	0.0113769	1.42917	+	4.07578	2.28559	0.00522238	1.22758	+	5.54283	O88986	KBL_MOUSE	2-amino-3-ketobutyrate coenzyme A ligase, mitochondrial	Gcat
18.8392	18.7537	18.8846	18.2232	17.4736	18.2137	17.6731	18.185	17.9601	18.5657	19.2673	19.1531	+	TM_Fam134bKO_CTR_Fam134bKO	+	TM_WT_CTR_WT	2.35532	0.00437776	-0.886442		-5.79356	1.4439	0.0221932	1.02522	+	3.10679	Q9D4H2	GCC1_MOUSE	GRIP and coiled-coil domain-containing protein 1	Gcc1
17.6168	17.6382	17.7537	17.6382	17.6453	17.7005	17.4496	17.7731	17.4815	17.5507	17.7207	17.7731					0.38336	0.361663	-0.101503		-0.911369	0.103959	0.856761	0.0201969		0.288747	Q8CHG3	GCC2_MOUSE	GRIP and coiled-coil domain-containing protein 2	Gcc2
18.714	18.5582	19.4046	19.7569	20.2877	20.265	20.2419	20.3211	19.7569	20.417	20.1079	20.1457	+	TM_Fam134bKO_CTR_Fam134bKO			1.74296	0.0132145	1.2144	+	3.86478	0.238377	0.638133	0.12031		0.605379	Q60759	GCDH_MOUSE	Glutaryl-CoA dehydrogenase, mitochondrial	Gcdh
18.4087	18.1994	18.0265	18.547	18.0047	18.5049	18.1155	16.9658	17.1752	17.4656	16.4799	17.6168			+	TM_WT_CTR_WT	1.00397	0.0558914	-0.792686		-2.13997	1.37094	0.025509	-1.16475		-2.93583	Q8BKT3	GCFC2_MOUSE	Intron Large complex component GCFC2	Gcfc2
20.2989	20.3962	20.1825	20.2066	19.8936	19.714	19.8331	20.0426	19.8207	19.6937	20.0292	20.5261	+	TM_Fam134bKO_CTR_Fam134bKO			1.84617	0.0104186	-0.393796		-4.15085	0.198181	0.711408	0.144962		0.515156	O09172	GSH0_MOUSE	Glutamate--cysteine ligase regulatory subunit	Gclm
24.2821	24.275	23.7389	24.002	23.632	23.6971	22.7955	23.1596	23.0342	22.9298	23.002	23.0459	+	TM_Fam134bKO_CTR_Fam134bKO	+	TM_WT_CTR_WT	2.20643	0.0054923	-1.1022		-5.2689	2.56251	0.00318474	-0.784471		-6.59501	E9PVA8	GCN1_MOUSE	eIF-2-alpha kinase activator GCN1	Gcn1
18.9287	18.9142	20.1457	20.0156	20.68	20.5545	20.0559	20.0821	19.9601	19.6435	19.3167	20.1457			+	TM_WT_CTR_WT	0.792364	0.0988405	0.703213		1.71601	1.06408	0.0493333	-0.714747		-2.26418	Q91WK5	GCSH_MOUSE	Glycine cleavage system H protein, mitochondrial	Gcsh
17.3836	17.2696	17.9937	16.8846	16.8361	16.9658	17.8906	18.8113	18.4536	17.9024	17.9142	18.0585	+	TM_Fam134bKO_CTR_Fam134bKO	+	TM_WT_CTR_WT	1.12431	0.0435286	0.836201		2.39072	4.14459	0.00034981	1.06285	+	16.9111	Q9DBL2;Q9DBL2-2	GDAP2_MOUSE	Ganglioside-induced differentiation-associated protein 2	Gdap2
18.2696	18.2967	18.3794	18.1507	18.4616	18.7207	18.6453	18.6903	18.9054	18.2877	17.9142	17.805	+	TM_Fam134bKO_CTR_Fam134bKO			2.11773	0.00716377	0.431749		4.9748	0.938556	0.066767	-0.442039		-2.00696	Q9JL56	GDE1_MOUSE	Glycerophosphodiester phosphodiesterase 1	Gde1
19.6168	19.4435	19.6417	19.1382	19.1282	19.4191	21.1206	21.2066	21.0359	21.0156	20.9024	20.7056	+	TM_Fam134bKO_CTR_Fam134bKO	+	TM_WT_CTR_WT	4.39439	0.0008	1.55365	+	19.5547	3.63009	0.000946636	1.64606	+	12.5169	P50396	GDIA_MOUSE	Rab GDP dissociation inhibitor alpha	Gdi1
21.1581	21.2764	21.6006	20.7471	21.1825	21.0426	22.0789	22.0756	22.0821	22.0918	21.8651	21.9134	+	TM_Fam134bKO_CTR_Fam134bKO	+	TM_WT_CTR_WT	2.2869	0.00495415	0.733849		5.54747	2.5714	0.00312042	0.966043		6.6314	Q61598	GDIB_MOUSE	Rab GDP dissociation inhibitor beta	Gdi2
[truncated: 3,136 more rows]

## Sheet: Original Matrix
CTRL_Fam134b_Knockout_1	CTRL_Fam134b_Knockout_2	CTRL_Fam134b_Knockout_3	CTRL_Wild-Type_1	CTRL_Wild-Type_2	CTRL_Wild-Type_3	TMEM_Fam134b_Knockout_1	TMEM_Fam134b_Knockout_2	TMEM_Fam134b_Knockout_3	TMEM_Wild-Type_1	TMEM_Wild-Type_2	TMEM_Wild-Type_3	T: Protein.Group	T: Protein.Names	T: First.Protein.Description	T: Genes
[truncated: 7,357 more rows]

[truncated: 2 more sheets: GO_CC_Lyso_Wild-Type, GO_CC_Lyso_Fam134b Knockout]
