# Supplementary material for: Two FAM134B isoforms differentially regulate ER dynamics during myogenesis
Source: EMBO J. 2025 Jan 6;44(4):1039–73. doi: 10.1038/s44318-024-00356-2 (PMC11832904; doi:10.1038/s44318-024-00356-2)
Supplement: Supplementary file 14 — Data Set EV12 [file 44318_2024_356_MOESM14_ESM.xlsx]

## Sheet: Dataset 12
Dataset EV12
Proteomic landscape of Fam134bKO myotubes reconstituted with hFAM134B1 and hFAB134B2.

## Sheet: Analysis
Wild-Type_1	Wild-Type_2	Wild-Type_3	Wild-Type_4	Fam134b Knockout_1	Fam134b Knockout_2	Fam134b Knockout_3	Fam134b Knockout_4	Fam134b Knockout + hFAM134B2_1	Fam134b Knockout + hFAM134B2_2	Fam134b Knockout + hFAM134B2_3	Fam134b Knockout + hFAM134B2_4	Fam134b Knockout + hFAM134B2DLIR_1	Fam134b Knockout + hFAM134B2DLIR_2	Fam134b Knockout + hFAM134B2DLIR_3	Fam134b Knockout + hFAM134B2DLIR_4	Fam134b Knockout + hFAM134B1_1	Fam134b Knockout + hFAM134B1_2	Fam134b Knockout + hFAM134B1_3	Fam134b Knockout + hFAM134B1_4	C: GOBP name	C: GOMF name	C: GOCC name	C: KEGG name	C: Student's T-test Significant Fam134b2_rec_Fam134b1_rec	C: Student's T-test significant	N: -Log ANOVA p value	N: ANOVA q-value	C: ANOVA Significant	N: -Log Student's T-test p-value Fam134b2_rec_Fam134b1_rec	N: Student's T-test q-value Fam134b2_rec_Fam134b1_rec	N: Student's T-test Difference Fam134b2_rec_Fam134b1_rec	Significantly deregulated Fam134b2_rec_Fam134b1_rec	N: Student's T-test Test statistic Fam134b2_rec_Fam134b1_rec	T: PG.ProteinGroups	T: PG.ProteinAccessions	T: PG.Organisms	T: PG.ProteinNames	T: PG.ProteinDescriptions	T: PG.Genes
15.43	15.2366	15.3383	15.1672	15.4627	15.5969	15.6613	15.6816	15.7418	15.1895	15.4264	15.6977	15.7166	15.6349	15.6909	15.7555	15.2423	15.3995	15.434	15.4921							2.06023	0.00184194	+	0.381677	0.431406	0.121874		0.874919	A0A0J9YTR2	A0A0J9YTR2	Mus musculus	A0A0J9YTR2_MOUSE	RIKEN cDNA 0610012G03 gene	0610012G03Rik
13.9773	13.6992	13.9882	13.4435	13.4477	13.015	12.9938	13.5172	13.3526	10.8962	13.4228	13.2809	13.7372	11.4972	13.8616	13.3018	13.4136	13.1946	13.8213	13.6836							0.399034	0.153149		0.590651	0.278649	-0.790163		-1.2535	B1ARW8;V9GWZ1;V9GXF1	B1ARW8;V9GWZ1;V9GXF1	Mus musculus	CA122_MOUSE;V9GWZ1_MOUSE;V9GXF1_MOUSE	Uncharacterized protein C1orf122 homolog;RIKEN cDNA 1110065P20 gene (Fragment);RIKEN cDNA 1110065P20 gene	1110065P20Rik
16.3047	16.4443	16.2476	16.4164	16.4494	16.0235	16.2955	16.4159	16.1851	16.0849	16.565	16.4525	16.2956	16.4004	16.1708	16.0717	16.518	16.7244	16.6105	16.6858							1.61962	0.00516594	+	1.38126	0.0653012	-0.312814		-2.58363	F8WIU1;Q9D1K7	F8WIU1;Q9D1K7	Mus musculus	F8WIU1_MOUSE;CT027_MOUSE	RIKEN cDNA 1700037H04 gene;UPF0687 protein C20orf27 homolog	1700037H04Rik
11.1914	12.1748	11.6513	12.3745	12.6742	12.4423	12.43	12.3311	12.5182	13.2925	12.4759	12.8613	11.7669	11.4559	11.9422	13.2732	12.4319	12.8578	10.7534	12.4765			cell part;intracellular non-membrane-bounded organelle;intracellular organelle;intracellular organelle part;intracellular part;non-membrane-bounded organelle;nuclear part;nucleolus;organelle;organelle part				0.524867	0.101025		0.61741	0.264162	0.657087		1.29996	Q9D809	Q9D809	Mus musculus	Q9D809_MOUSE	RIKEN cDNA 2200002D01 gene	2200002D01Rik
12.4536	11.7419	8.92035	10.559	13.0846	13.3747	9.98699	11.2804	13.4082	11.5512	12.6321	11.3026	13.0192	12.1682	13.0382	11.8013	14.1476	12.6468	12.4327	13.6591							0.85841	0.0373642	+	0.773866	0.194456	-0.998037		-1.5663	A0A0R4J099;Q3UY34	A0A0R4J099;Q3UY34	Mus musculus	A0A0R4J099_MOUSE;CSTOS_MOUSE	Protein CUSTOS	2210016L21Rik
12.5681	11.8416	12.4432	12.5622	13.012	12.8461	12.9302	13.0655	12.9591	13.1529	12.7122	12.8109	13.3617	12.983	13.0719	12.5925	12.548	12.754	12.5072	12.2086			cell part;cytoplasmic part;intracellular membrane-bounded organelle;intracellular organelle;intracellular part;membrane-bounded organelle;mitochondrion;organelle				2.21728	0.00128911	+	1.46953	0.0554274	0.404283		2.73587	B8JJ66;B8JJ67;B8JJ69;F6X1P1	B8JJ66;B8JJ67;B8JJ69;F6X1P1	Mus musculus	B8JJ66_MOUSE;B8JJ67_MOUSE;B8JJ69_MOUSE;F6X1P1_MOUSE	RIKEN cDNA 2310061I04 gene;RIKEN cDNA 2310061I04 gene (Fragment);RIKEN cDNA 2310061I04 gene;RIKEN cDNA 2310061I04 gene (Fragment)	2310061I04Rik
13.0009	12.1071	12.8685	12.7492	12.7802	13.0704	13.2781	13.0964	12.8021	12.6948	12.9382	11.68	12.6944	12.2538	12.3839	12.855	12.9156	12.9158	12.9533	13.2343							0.837831	0.0395834	+	0.7941	0.187859	-0.47595		-1.60027	A0A087WSJ7;Q3TE80	A0A087WSJ7;Q3TE80	Mus musculus	A0A087WSJ7_MOUSE;Q3TE80_MOUSE	RIKEN cDNA 2410002F23 gene	2410002F23Rik
11.8787	11.7023	11.9186	11.7113	11.4232	12.2962	12.2396	12.1214	11.4496	10.4116	11.2011	12.3342	11.9459	12.1714	11.8386	12.1782	11.8043	11.7093	11.2873	11.3248	cellular metabolic process;cellular process;metabolic process;methylation;one-carbon metabolic process;small molecule metabolic process	catalytic activity;methyltransferase activity;S-adenosylmethionine-dependent methyltransferase activity;transferase activity;transferase activity, transferring one-carbon groups	cell part;cytoplasm;intracellular part				0.845293	0.0387594	+	0.169072	0.678548	-0.182285		-0.436813	Q6PGK3	Q6PGK3	Mus musculus	Q6PGK3_MOUSE	RIKEN cDNA 2700097O09 gene	2700097O09Rik
19.2993	19.2253	19.207	19.2774	19.4754	19.3976	19.5255	19.4937	19.4908	19.1735	19.3001	19.2126	19.6239	19.7579	19.8918	19.4203	19.067	19.1371	19.3473	19.0696							3.46393	9.72123e-05	+	0.697518	0.225594	0.139004		1.43729	A0A1B0GR85;A0A1D5RLN6;Q8BRV5	A0A1B0GR85;A0A1D5RLN6;Q8BRV5	Mus musculus	A0A1B0GR85_MOUSE;A0A1D5RLN6_MOUSE;K1671_MOUSE	RIKEN cDNA 2900026A02 gene;RIKEN cDNA 2900026A02 gene;Uncharacterized protein KIAA1671	2900026A02Rik
14.5202	14.3862	14.7017	14.4845	14.1074	14.3102	14.2102	14.4944	14.3138	14.7053	14.4629	14.4624	14.0435	14.0842	14.1856	14.2805	14.4755	14.4551	14.4112	14.5352							2.38953	0.00088407	+	0.0709759	0.849615	0.0168774		0.198475	F6SAX2;Q9CRW3;Q9CRW3-2	F6SAX2;Q9CRW3;Q9CRW3-2	Mus musculus	F6SAX2_MOUSE;CB076_MOUSE;CB076_MOUSE	RIKEN cDNA 3110009E18 gene (Fragment);UPF0538 protein C2orf76 homolog;Isoform 2 of UPF0538 protein C2orf76 homolog	3110009E18Rik
15.1474	15.0885	14.6096	14.6832	14.2499	14.7931	14.7629	12.3267	14.722	14.486	14.1481	14.8081	14.765	14.3062	14.2226	14.3969	14.4015	14.8435	14.6512	14.9918	cell differentiation;cellular developmental process;cellular process;developmental process;hemopoietic progenitor cell differentiation						0.49093	0.112624		0.409579	0.40636	-0.180969		-0.927564	A0A1W2P7E2;A0A1W2P8C2;Q8BHN7;Q8BHN7-2	A0A1W2P7E2;A0A1W2P8C2;Q8BHN7;Q8BHN7-2	Mus musculus	A0A1W2P7E2_MOUSE;A0A1W2P8C2_MOUSE;CL029_MOUSE;CL029_MOUSE	RIKEN cDNA 4930430F08 gene (Fragment);RIKEN cDNA 4930430F08 gene (Fragment);Uncharacterized protein C12orf29 homolog;Isoform 2 of Uncharacterized protein C12orf29 homolog	4930430F08Rik
14.465	14.6194	14.1711	14.5593	14.8973	14.4606	14.7664	14.5779	14.1347	14.3869	14.7102	14.4578	14.5589	14.4259	14.9709	14.8314	14.6429	14.3159	15.1026	14.5057							0.403903	0.150727		0.48666	0.345711	-0.219379		-1.06921	A0A1W2P6U8	A0A1W2P6U8	Mus musculus	A0A1W2P6U8_MOUSE	RIKEN cDNA 4932415D10 gene	4932415D10Rik
14.7641	14.7313	14.6761	14.5737	14.5255	14.4073	14.097	14.3374	14.4389	14.4292	14.1862	14.3193	14.2537	14.2695	13.7301	14.147	14.5869	14.5857	14.7129	14.5623					+	Fam134b2_rec_Fam134b1_rec	3.21201	0.000150842	+	2.11809	0.0172909	-0.268574		-3.94062	B1APX2	B1APX2	Mus musculus	B1APX2_MOUSE	RIKEN cDNA 5031439G07 gene	5031439G07Rik
15.6981	15.8601	15.8166	15.5368	15.114	15.0564	15.0246	15.0057	14.9919	15.2206	15.1666	15.2198	15.2363	15.2181	15.0801	14.91	15.5789	15.2354	15.5487	15.3094							4.90064	4.18629e-06	+	1.41926	0.0615259	-0.26839		-2.64892	J3KMQ6;Q9CYI0	J3KMQ6;Q9CYI0	Mus musculus	J3KMQ6_MOUSE;NJMU_MOUSE	RIKEN cDNA 5730455P16 gene;Protein Njmu-R1	5730455P16Rik
11.6512	13.3	13.4987	11.6753	12.3486	11.0564	13.8094	13.0051	13.5431	11.8904	13.4246	14.0017	13.4537	11.745	10.7038	13.3751	11.6227	12.9765	12.1709	13.5932							0.0923347	0.555533		0.441907	0.380073	0.624118		0.987596	Q3TA40;Q8R0A7	Q3TA40;Q8R0A7	Mus musculus	Q3TA40_MOUSE;K0513_MOUSE	RIKEN cDNA 6430548M08 gene;Uncharacterized protein KIAA0513	6430548M08Rik
14.7199	14.4759	14.5576	14.4037	14.5712	14.6651	14.9015	14.9765	15.0833	14.6448	15.1788	14.5568	14.8541	14.8346	14.9948	14.6835	15.3612	15.5639	15.5278	15.5246	biological regulation;cell differentiation;cellular developmental process;cellular process;developmental process;female pregnancy;multi-organism process;negative regulation of biological process;negative regulation of catalytic activity;negative regulation of complement activation;negative regulation of complement activation, lectin pathway;negative regulation of defense response;negative regulat…	binding;calcium-dependent protein binding;chemokine binding;C-X-C chemokine binding;cytokine binding;endopeptidase inhibitor activity;endopeptidase regulator activity;enzyme binding;enzyme inhibitor activity;enzyme regulator activity;growth factor binding;interleukin-1 binding;interleukin-8 binding;peptidase inhibitor activity;peptidase regulator activity;protease binding;protein binding;receptor…	blood microparticle;extracellular membrane-bounded organelle;extracellular organelle;extracellular region part;extracellular vesicular exosome;membrane-bounded organelle;membrane-bounded vesicle;organelle;vesicle	Complement and coagulation cascades	+	Fam134b2_rec_Fam134b1_rec	4.27133	1.40721e-05	+	2.08958	0.0181112	-0.628449	+	-3.88366	Q6GQT1	Q6GQT1	Mus musculus	A2MG_MOUSE	Alpha-2-macroglobulin-P	A2m
12.6154	12.2127	11.9015	12.6722	12.6117	12.9248	12.4002	11.9974	12.0459	12.0438	11.3412	11.9515	12.6767	12.5876	11.7828	11.8738	12.1718	11.6066	12.0616	12.31			cell part;intracellular membrane-bounded organelle;intracellular organelle;intracellular part;membrane-bounded organelle;nucleus;organelle				0.742007	0.0523456		0.364324	0.446516	-0.191895		-0.84175	A0A0A0MQL2;E9PUH0;Q80WR5	A0A0A0MQL2;E9PUH0;Q80WR5	Mus musculus	A0A0A0MQL2_MOUSE;E9PUH0_MOUSE;CA174_MOUSE	RIKEN cDNA A430005L14 gene (Fragment);RIKEN cDNA A430005L14 gene;UPF0688 protein C1orf174 homolog	A430005L14Rik
16.1888	16.1742	16.1034	15.9872	15.9316	16.2093	16.1437	16.158	15.8794	15.5739	15.7843	15.7543	15.7771	15.6323	15.7517	15.6966	15.4884	15.4897	15.5045	15.5572	behavior;cognition;establishment of localization;establishment of localization in cell;establishment of protein localization;establishment of RNA localization;fertilization;intracellular transport;learning;learning or memory;mRNA transport;multicellular organismal process;neurological system process;nuclear transport;nucleic acid transport;nucleobase-containing compound transport;nucleocytoplasmi…		cell part;centrosome;cytoplasm;cytoplasmic part;cytoskeletal part;intracellular membrane-bounded organelle;intracellular non-membrane-bounded organelle;intracellular organelle;intracellular organelle part;intracellular part;macromolecular complex;membrane;membrane part;membrane-bounded organelle;microtubule organizing center;non-membrane-bounded organelle;nuclear membrane;nuclear part;nuclear por…	RNA transport	+	Fam134b2_rec_Fam134b1_rec	6.38946	6.58979e-06	+	1.95194	0.0238093	0.238042		3.61453	P58742	P58742	Mus musculus	AAAS_MOUSE	Aladin	Aaas
18.2482	18.2113	18.2222	18.197	18.0311	18.0103	18.0029	18.0008	18.171	17.937	17.9968	18.046	17.9512	18.0111	17.9129	17.9536	18.1919	18.1761	18.1941	18.2161	adipose tissue development;anatomical structure development;biological regulation;carbohydrate homeostasis;carboxylic acid metabolic process;cell differentiation;cellular chemical homeostasis;cellular developmental process;cellular glucose homeostasis;cellular homeostasis;cellular ketone metabolic process;cellular lipid metabolic process;cellular metabolic process;cellular process;cellular respon…	acetoacetate-CoA ligase activity;acid-thiol ligase activity;adenyl nucleotide binding;adenyl ribonucleotide binding;ATP binding;binding;butyrate-CoA ligase activity;catalytic activity;ligase activity;ligase activity, forming carbon-sulfur bonds;nucleotide binding;purine nucleotide binding;purine ribonucleoside triphosphate binding;purine ribonucleotide binding;ribonucleotide binding	cell part;cytoplasmic part;cytosol;intracellular part	Butanoate metabolism	+	Fam134b2_rec_Fam134b1_rec	5.37511	4.79329e-06	+	1.68299	0.0380456	-0.156837		-3.11375	Q9D2R0	Q9D2R0	Mus musculus	AACS_MOUSE	Acetoacetyl-CoA synthetase	Aacs
14.3588	13.5984	14.0725	14.3127	13.4189	13.22	13.2892	12.5935	13.4839	13.4923	13.6014	13.0943	12.6721	13.2026	13.3642	13.3513	13.9855	13.0377	13.6125	14.0872	establishment of localization;establishment of protein localization;protein transport;transport		cell part;cytoplasm;cytoplasmic part;cytosol;intracellular organelle part;intracellular part;nuclear part;nucleoplasm;organelle part				2.05286	0.00187113	+	0.449977	0.373595	-0.262766		-1.00244	Q8R2R3	Q8R2R3	Mus musculus	AAGAB_MOUSE	Alpha- and gamma-adaptin-binding protein p34	Aagab
14.415	14.5969	14.6726	14.9022	14.915	13.719	14.9264	14.3701	15.0061	15.4301	15.0125	15.4656	14.9604	14.8482	14.9176	15.0318	15.3542	15.1397	15.3	15.4911							2.26719	0.001141	+	0.260076	0.55675	-0.0926738		-0.634045	A0A571BDM4	A0A571BDM4	Mus musculus	A0A571BDM4_MOUSE	AP2 associated kinase 1 (Fragment)	Aak1
15.279	15.0373	15.3372	15.1015	15.3513	15.4592	15.5201	15.8004	15.2628	14.8823	15.2765	15.3133	15.2337	15.2654	15.4601	15.3432	15.2465	15.4195	15.185	15.345	biological regulation;negative regulation of apoptosis;negative regulation of biological process;negative regulation of cell death;negative regulation of cellular process;negative regulation of programmed cell death;positive regulation of biological process;positive regulation of biosynthetic process;positive regulation of cell differentiation;positive regulation of cellular biosynthetic process;…		cell part;cytoplasm;intracellular part				1.43925	0.00806783	+	0.456786	0.368339	-0.115313		-1.01491	D3YZD8;D3Z442;Q8R0P4	D3YZD8;D3Z442;Q8R0P4	Mus musculus	D3YZD8_MOUSE;D3Z442_MOUSE;AAMDC_MOUSE	Adipogenesis associated Mth938 domain containing;Adipogenesis associated Mth938 domain containing;Mth938 domain-containing protein	Aamdc
16.0037	16.0297	15.8155	16.026	15.7776	15.7212	15.7155	15.634	15.5472	15.7884	15.5849	15.4666	15.4807	15.4221	15.4247	15.5396	15.761	15.7751	15.7153	15.7069	cell migration;cell motility;cellular component movement;cellular process;locomotion;muscle cell migration;smooth muscle cell migration		cell part;cell surface				4.9773	4.26439e-06	+	1.04961	0.115165	-0.142801		-2.0256	J3QN89;Q3TJ22	J3QN89;Q3TJ22	Mus musculus	J3QN89_MOUSE;Q3TJ22_MOUSE	Angio-associated migratory protein	Aamp
13.8655	13.8517	13.7524	13.5112	13.6401	13.3845	13.71	13.6626	13.4623	13.7867	13.7791	13.6819	13.8418	13.8898	13.5943	13.7672	13.6689	13.469	13.7493	13.4019							0.524322	0.10115		0.418465	0.398601	0.105191		0.944164	Q9D2V5	Q9D2V5	Mus musculus	AAR2_MOUSE	Protein AAR2 homolog	Aar2
19.6135	19.616	19.5591	19.6616	20.3785	20.4191	20.3889	20.3793	20.1816	20.2634	20.2655	20.2632	20.3914	20.4112	20.3542	20.4199	19.8587	19.801	19.8451	19.7978	alanyl-tRNA aminoacylation;amine metabolic process;amino acid activation;anatomical structure development;biological regulation;carboxylic acid metabolic process;cellular amine metabolic process;cellular amino acid metabolic process;cellular ketone metabolic process;cellular macromolecule metabolic process;cellular metabolic process;cellular nitrogen compound metabolic process;cellular process;ce…	adenyl nucleotide binding;adenyl ribonucleotide binding;alanine-tRNA ligase activity;amine binding;amino acid binding;aminoacyl-tRNA editing activity;aminoacyl-tRNA ligase activity;ATP binding;binding;carboxylic acid binding;carboxylic ester hydrolase activity;catalytic activity;cation binding;hydrolase activity;hydrolase activity, acting on ester bonds;ion binding;ligase activity;ligase activity…	cell part;cytoplasm;extracellular membrane-bounded organelle;extracellular organelle;extracellular region part;extracellular vesicular exosome;intracellular part;membrane;membrane-bounded organelle;membrane-bounded vesicle;organelle;vesicle	Aminoacyl-tRNA biosynthesis	+	Fam134b2_rec_Fam134b1_rec	14.6833	0	+	5.45693	0	0.417796		16.2214	Q8BGQ7	Q8BGQ7	Mus musculus	SYAC_MOUSE	Alanine--tRNA ligase, cytoplasmic	Aars1
15.2572	15.1961	15.2371	15.2659	15.5932	15.6694	15.7108	15.7123	15.4596	15.5854	15.4727	15.4383	15.4648	15.5852	15.6199	15.7336	15.217	15.1573	15.2857	15.2809	alanyl-tRNA aminoacylation;amine metabolic process;amino acid activation;carboxylic acid metabolic process;cellular amine metabolic process;cellular amino acid metabolic process;cellular component assembly;cellular component assembly at cellular level;cellular component organization;cellular component organization at cellular level;cellular component organization or biogenesis;cellular component …	adenyl nucleotide binding;adenyl ribonucleotide binding;alanine-tRNA ligase activity;aminoacyl-tRNA ligase activity;ATP binding;binding;catalytic activity;cation binding;ion binding;ligase activity;ligase activity, forming aminoacyl-tRNA and related compounds;ligase activity, forming carbon-oxygen bonds;metal ion binding;nucleic acid binding;nucleotide binding;purine nucleotide binding;purine rib…	cell part;cytoplasmic part;intracellular membrane-bounded organelle;intracellular organelle;intracellular part;membrane-bounded organelle;mitochondrion;organelle	Aminoacyl-tRNA biosynthesis	+	Fam134b2_rec_Fam134b1_rec	6.60253	6.9869e-06	+	2.88791	0.00419512	0.253768		5.67053	Q14CH7	Q14CH7	Mus musculus	SYAM_MOUSE	Alanine--tRNA ligase, mitochondrial	Aars2
14.2089	14.1217	14.1179	14.4695	14.3789	14.3307	14.2902	14.2665	14.1271	14.3152	13.996	14.0851	14.0332	14.3297	14.0422	14.115	14.1824	14.0581	14.1172	14.2156	metabolic process	binding;catalytic activity;cation binding;holo-[acyl-carrier-protein] synthase activity;ion binding;magnesium ion binding;metal ion binding;phosphotransferase activity, for other substituted phosphate groups;transferase activity;transferase activity, transferring phosphorus-containing groups	cell part;cytoplasm;extracellular membrane-bounded organelle;extracellular organelle;extracellular region part;extracellular vesicular exosome;intracellular part;membrane-bounded organelle;membrane-bounded vesicle;organelle;vesicle	Pantothenate and CoA biosynthesis			0.773751	0.0476904	+	0.0580833	0.873255	-0.0124657		-0.164398	Q9CQF6;Q9CQF6-2	Q9CQF6;Q9CQF6-2	Mus musculus	ADPPT_MOUSE	L-aminoadipate-semialdehyde dehydrogenase-phosphopantetheinyl transferase;Isoform 2 of L-aminoadipate-semialdehyde dehydrogenase-phosphopantetheinyl transferase	Aasdhppt
13.4871	12.0086	13.0171	11.8865	11.1554	12.819	12.9933	12.8306	13.8738	11.7308	13.9123	14.0082	13.2123	11.306	13.2132	13.7647	13.264	11.3405	13.6172	11.8188	cellular process;establishment of localization;lipid transport;organic substance transport;transmembrane transport;transport	active transmembrane transporter activity;adenyl nucleotide binding;adenyl ribonucleotide binding;ATP binding;ATPase activity;ATPase activity, coupled;ATPase activity, coupled to movement of substances;ATPase activity, coupled to transmembrane movement of substances;binding;catalytic activity;hydrolase activity;hydrolase activity, acting on acid anhydrides;hydrolase activity, acting on acid anhyd…	cell part;integral to membrane;intracellular membrane-bounded organelle;intracellular organelle;intracellular part;intrinsic to membrane;membrane part;membrane-bounded organelle;organelle	ABC transporters			0.170644	0.373414		0.514019	0.326054	0.871174		1.11835	Q8K441	Q8K441	Mus musculus	ABCA6_MOUSE	ATP-binding cassette sub-family A member 6	Abca6
11.5752	12.4468	11.718	10.9356	10.8045	12.0776	12.2336	11.9959	12.4288	11.8379	11.7098	12.0126	12.3288	12.1074	11.8435	12.1064	11.8485	12.6522	10.8725	12.1008	apolipoprotein A-I-mediated signaling pathway;behavior;biological regulation;cell surface receptor linked signaling pathway;cellular component assembly;cellular component organization;cellular component organization or biogenesis;cellular localization;cellular macromolecule localization;cellular macromolecule metabolic process;cellular membrane organization;cellular metabolic process;cellular pro…	active transmembrane transporter activity;adenyl nucleotide binding;adenyl ribonucleotide binding;apolipoprotein A-I binding;apolipoprotein A-I receptor activity;apolipoprotein binding;apolipoprotein receptor activity;ATP binding;ATPase activity;ATPase activity, coupled;ATPase activity, coupled to movement of substances;ATPase activity, coupled to transmembrane movement of substances;binding;cata…	apical plasma membrane;cell part;cell projection membrane;cell projection part;cell surface;cytoplasm;cytoplasmic part;endosomal part;endosome membrane;Golgi apparatus;Golgi apparatus part;Golgi membrane;integral to membrane;integral to plasma membrane;intracellular;intracellular membrane-bounded organelle;intracellular organelle;intracellular organelle part;intracellular part;intrinsic to membra…	ABC transporters			0.0879767	0.569511		0.118868	0.758836	0.128748		0.318975	E9Q6G4;Q91V24	E9Q6G4;Q91V24	Mus musculus	E9Q6G4_MOUSE;ABCA7_MOUSE	ATP-binding cassette, sub-family A (ABC1), member 7;ATP-binding cassette sub-family A member 7	Abca7
14.7634	14.3177	14.6412	11.7931	11.1036	14.3034	14.4675	14.7873	14.3025	14.509	15.0505	14.4979	14.2728	14.5823	13.3649	14.5205	15.0252	14.6346	12.1774	14.5876	cellular process;establishment of localization;lipid transport;organic substance transport;transmembrane transport;transport	active transmembrane transporter activity;adenyl nucleotide binding;adenyl ribonucleotide binding;ATP binding;ATPase activity;ATPase activity, coupled;ATPase activity, coupled to movement of substances;ATPase activity, coupled to transmembrane movement of substances;binding;catalytic activity;hydrolase activity;hydrolase activity, acting on acid anhydrides;hydrolase activity, acting on acid anhyd…	cell part;cytoplasmic part;integral to membrane;intracellular organelle part;intracellular part;intrinsic to membrane;membrane;membrane part;mitochondrial inner membrane;mitochondrial membrane;mitochondrial part;organelle inner membrane;organelle membrane;organelle part;plasma membrane	ABC transporters			0.0735774	0.622564		0.303317	0.50783	0.48379		0.722142	Q8K440;Q8K440-2	Q8K440;Q8K440-2	Mus musculus	ABC8B_MOUSE	ABC-type organic anion transporter ABCA8B;Isoform 2 of ABC-type organic anion transporter ABCA8B	Abca8b
15.1081	14.4492	15.1168	14.8917	16.0393	15.4291	15.6911	13.9237	15.7353	15.8217	14.9022	15.1604	15.399	14.3658	14.6332	15.1485	14.9269	15.1898	15.4143	15.5465	cellular process;establishment of localization;lipid transport;organic substance transport;transmembrane transport;transport	active transmembrane transporter activity;adenyl nucleotide binding;adenyl ribonucleotide binding;ATP binding;ATPase activity;ATPase activity, coupled;ATPase activity, coupled to movement of substances;ATPase activity, coupled to transmembrane movement of substances;binding;catalytic activity;hydrolase activity;hydrolase activity, acting on acid anhydrides;hydrolase activity, acting on acid anhyd…	cell part;cytoplasmic part;integral to membrane;intracellular membrane-bounded organelle;intracellular organelle;intracellular part;intrinsic to membrane;membrane part;membrane-bounded organelle;mitochondrion;organelle	ABC transporters			0.258493	0.257953		0.206227	0.623868	0.135551		0.519555	Q8K449	Q8K449	Mus musculus	ABCA9_MOUSE	ATP-binding cassette sub-family A member 9	Abca9
15.4314	15.3598	15.5449	15.3396	15.8177	16.1222	15.967	15.9208	15.9454	15.6205	15.8862	15.8297	16.0053	15.9115	16.0374	15.9114	15.6961	15.7397	15.8976	15.8345	cellular process;establishment of localization;transmembrane transport;transport	active transmembrane transporter activity;adenyl nucleotide binding;adenyl ribonucleotide binding;ATP binding;ATPase activity;ATPase activity, coupled;ATPase activity, coupled to movement of substances;ATPase activity, coupled to transmembrane movement of substances;binding;catalytic activity;hydrolase activity;hydrolase activity, acting on acid anhydrides;hydrolase activity, acting on acid anhyd…	cell part;cytoplasmic part;integral to membrane;integral to mitochondrial membrane;integral to organelle membrane;intracellular membrane-bounded organelle;intracellular organelle;intracellular organelle part;intracellular part;intrinsic to membrane;intrinsic to organelle membrane;membrane;membrane part;membrane-bounded organelle;mitochondrial inner membrane;mitochondrial membrane;mitochondrial me…	ABC transporters			4.76222	4.03836e-06	+	0.126997	0.745678	0.0284808		0.338589	Q9JI39	Q9JI39	Mus musculus	ABCBA_MOUSE	ATP-binding cassette sub-family B member 10, mitochondrial	Abcb10
14.9807	14.923	15.1062	14.9335	15.5138	15.3962	15.4955	15.5469	15.2979	15.3625	15.1599	15.3319	15.3036	15.5801	15.3266	15.5657	15.1459	15.1011	14.7966	15.1979	cellular process;establishment of localization;transmembrane transport;transport	active transmembrane transporter activity;adenyl nucleotide binding;adenyl ribonucleotide binding;ATP binding;ATPase activity;ATPase activity, coupled;ATPase activity, coupled to movement of substances;ATPase activity, coupled to transmembrane movement of substances;binding;catalytic activity;drug transmembrane transporter activity;hydrolase activity;hydrolase activity, acting on acid anhydrides;…	cell junction;cell part;cell-cell junction;cytoplasmic part;integral to membrane;intercellular canaliculus;intracellular membrane-bounded organelle;intracellular organelle;intracellular part;intrinsic to membrane;membrane;membrane part;membrane-bounded organelle;mitochondrion;organelle;plasma membrane	ABC transporters;Bile secretion			4.15295	2.21559e-05	+	1.19207	0.0908107	0.227696		2.26327	P06795	P06795	Mus musculus	MDR1B_MOUSE	ATP-dependent translocase ABCB1	Abcb1b
20.1282	20.0065	20.1228	20.0775	20.5499	20.411	20.346	20.1315	20.0698	20.0228	19.8827	20.1689	20.4825	20.304	20.3265	20.3363	20.1365	20.228	20.0915	20.1239	anatomical structure development;biosynthetic process;brain development;cellular biosynthetic process;cellular metabolic process;cellular nitrogen compound biosynthetic process;cellular nitrogen compound metabolic process;cellular process;cofactor biosynthetic process;cofactor metabolic process;cofactor transport;developmental process;epidermis development;establishment of localization;heme trans…	active transmembrane transporter activity;adenyl nucleotide binding;adenyl ribonucleotide binding;ATP binding;ATPase activity;ATPase activity, coupled;ATPase activity, coupled to movement of substances;ATPase activity, coupled to transmembrane movement of substances;binding;catalytic activity;cation binding;cofactor transporter activity;efflux transmembrane transporter activity;heme binding;heme …	cell part;cytoplasmic part;endoplasmic reticulum;endosome;envelope;extracellular membrane-bounded organelle;extracellular organelle;extracellular region part;extracellular vesicular exosome;Golgi apparatus;integral to membrane;integral to mitochondrial membrane;integral to mitochondrial outer membrane;integral to organelle membrane;intracellular membrane-bounded organelle;intracellular organelle;…	ABC transporters			2.99871	0.000220796	+	0.819466	0.178392	-0.108926		-1.64274	Q9DC29	Q9DC29	Mus musculus	ABCB6_MOUSE	ATP-binding cassette sub-family B member 6	Abcb6
14.6097	14.5196	14.4907	14.2496	14.7983	14.6507	14.8823	14.748	14.4776	14.6244	14.6069	14.4013	14.7576	14.9721	14.8502	14.9061	14.4568	14.4754	14.3859	14.2616	biological regulation;cation homeostasis;cellular cation homeostasis;cellular chemical homeostasis;cellular homeostasis;cellular ion homeostasis;cellular iron ion homeostasis;cellular metal ion homeostasis;cellular process;chemical homeostasis;establishment of localization;homeostatic process;ion homeostasis;iron ion homeostasis;metal ion homeostasis;regulation of biological quality;transmembrane…	active transmembrane transporter activity;adenyl nucleotide binding;adenyl ribonucleotide binding;ATP binding;ATPase activity;ATPase activity, coupled;ATPase activity, coupled to movement of substances;ATPase activity, coupled to transmembrane movement of substances;binding;catalytic activity;hydrolase activity;hydrolase activity, acting on acid anhydrides;hydrolase activity, acting on acid anhyd…	cell part;cytoplasmic part;integral to membrane;intracellular membrane-bounded organelle;intracellular organelle;intracellular organelle part;intracellular part;intrinsic to membrane;membrane;membrane part;membrane-bounded organelle;mitochondrial inner membrane;mitochondrial membrane;mitochondrial part;mitochondrion;organelle;organelle inner membrane;organelle membrane;organelle part	ABC transporters			4.13043	2.37188e-05	+	0.938638	0.143002	0.132617		1.84126	Q61102	Q61102	Mus musculus	ABCB7_MOUSE	Iron-sulfur clusters transporter ABCB7, mitochondrial	Abcb7
15.2778	15.2507	15.2893	15.2543	14.9056	15.0353	15.0488	15.1388	14.9777	14.7476	15.1737	14.9758	15.0511	14.8533	14.9725	14.9084	15.1224	15.1131	15.3169	15.1671	cellular process;establishment of localization;transmembrane transport;transport	active transmembrane transporter activity;adenyl nucleotide binding;adenyl ribonucleotide binding;ATP binding;ATPase activity;ATPase activity, coupled;ATPase activity, coupled to movement of substances;ATPase activity, coupled to transmembrane movement of substances;binding;catalytic activity;hydrolase activity;hydrolase activity, acting on acid anhydrides;hydrolase activity, acting on acid anhyd…	cell part;cytoplasmic part;integral to membrane;intracellular membrane-bounded organelle;intracellular non-membrane-bounded organelle;intracellular organelle;intracellular organelle part;intracellular part;intrinsic to membrane;membrane;membrane part;membrane-bounded organelle;mitochondrial inner membrane;mitochondrial membrane;mitochondrial part;mitochondrion;non-membrane-bounded organelle;nucle…	ABC transporters			2.64419	0.00051134	+	1.11324	0.102598	-0.211146		-2.13152	Q9CXJ4	Q9CXJ4	Mus musculus	MITOS_MOUSE	Mitochondrial potassium channel ATP-binding subunit	Abcb8
16.0326	15.9607	16.013	15.9463	16.1297	16.2934	16.1661	16.1874	16.2829	16.3068	16.2461	16.3193	16.0036	16.0662	16.0848	16.0489	16.3022	16.2356	16.3061	16.1781	metabolic process	active transmembrane transporter activity;adenyl nucleotide binding;adenyl ribonucleotide binding;ATP binding;ATPase activity;ATPase activity, coupled;ATPase activity, coupled to movement of substances;ATPase activity, coupled to transmembrane movement of substances;binding;catalytic activity;hydrolase activity;hydrolase activity, acting on acid anhydrides;hydrolase activity, acting on acid anhyd…	basolateral plasma membrane;cell part;extracellular membrane-bounded organelle;extracellular organelle;extracellular region part;extracellular vesicular exosome;integral to membrane;integral to plasma membrane;intrinsic to membrane;intrinsic to plasma membrane;membrane;membrane part;membrane-bounded organelle;membrane-bounded vesicle;organelle;plasma membrane;plasma membrane part;vesicle	ABC transporters;Vitamin digestion and absorption			5.98077	5.85223e-06	+	0.4302	0.389451	0.0332861		0.96597	O35379	O35379	Mus musculus	MRP1_MOUSE	Multidrug resistance-associated protein 1	Abcc1
16.6635	16.5341	16.303	16.525	16.4467	16.7908	16.6744	16.6623	16.362	16.1938	16.0568	16.5074	16.4161	16.5677	16.6709	16.2849	16.2026	16.2113	16.0818	16.5965	bile acid and bile salt transport;canalicular bile acid transport;carboxylic acid transport;establishment of localization;monocarboxylic acid transport;organic acid transport;organic substance transport;transport	active transmembrane transporter activity;adenyl nucleotide binding;adenyl ribonucleotide binding;ATP binding;ATPase activity;ATPase activity, coupled;ATPase activity, coupled to movement of substances;ATPase activity, coupled to transmembrane movement of substances;binding;catalytic activity;hydrolase activity;hydrolase activity, acting on acid anhydrides;hydrolase activity, acting on acid anhyd…	cell part;integral to membrane;integral to plasma membrane;intrinsic to membrane;intrinsic to plasma membrane;membrane part;plasma membrane part	ABC transporters;Bile secretion			1.34477	0.0102497	+	0.0158341	0.963614	0.00696182		0.0467925	A0A0R4J015;B2RX12;B2RX12-2;B2RX12-3	A0A0R4J015;B2RX12;B2RX12-2;B2RX12-3	Mus musculus	A0A0R4J015_MOUSE;MRP3_MOUSE;MRP3_MOUSE;MRP3_MOUSE	ABC-type glutathione-S-conjugate transporter;ATP-binding cassette sub-family C member 3;Isoform 2 of ATP-binding cassette sub-family C member 3;Isoform 3 of ATP-binding cassette sub-family C member 3	Abcc3
14.6714	14.7159	14.8248	14.6675	15.2876	15.3612	15.2372	14.9365	15.1406	15.0629	15.1283	15.0686	14.8539	15.0042	14.8557	15.0997	15.0633	14.9043	15.0514	14.8064	biological regulation;cellular process;drug transmembrane transport;drug transport;establishment of localization;positive regulation of biological process;positive regulation of cell proliferation;positive regulation of cellular process;positive regulation of smooth muscle cell proliferation;regulation of biological process;regulation of cell proliferation;regulation of cellular process;regulatio…	active transmembrane transporter activity;adenyl nucleotide binding;adenyl ribonucleotide binding;ATP binding;ATPase activity;ATPase activity, coupled;ATPase activity, coupled to movement of substances;ATPase activity, coupled to transmembrane movement of substances;binding;catalytic activity;drug transmembrane transporter activity;hydrolase activity;hydrolase activity, acting on acid anhydrides;…	basolateral plasma membrane;cell part;cytoplasmic part;cytoplasmic vesicle membrane;cytoplasmic vesicle part;integral to membrane;intracellular organelle part;intracellular part;intrinsic to membrane;membrane;membrane part;organelle membrane;organelle part;plasma membrane;plasma membrane part;platelet dense granule membrane;secretory granule membrane;vesicle membrane	ABC transporters;Bile secretion			3.27751	0.000128635	+	1.16439	0.0947677	0.143782		2.21693	E9Q236;E9Q236-2;E9Q236-3;E9Q467	E9Q236;E9Q236-2;E9Q236-3;E9Q467	Mus musculus	MRP4_MOUSE;MRP4_MOUSE;MRP4_MOUSE;E9Q467_MOUSE	ATP-binding cassette sub-family C member 4;Isoform 2 of ATP-binding cassette sub-family C member 4;Isoform 3 of ATP-binding cassette sub-family C member 4;ATP-binding cassette, sub-family C (CFTR/MRP), member 4	Abcc4
13.9423	13.4699	14.1154	13.5447	14.7355	14.9663	14.6837	14.6836	14.6524	14.5782	14.4328	14.7722	14.5498	14.6808	14.6248	14.4681	14.4191	14.3482	14.4524	14.5017		active transmembrane transporter activity;adenyl nucleotide binding;adenyl ribonucleotide binding;anion transmembrane transporter activity;ATP binding;ATPase activity;ATPase activity, coupled;ATPase activity, coupled to movement of substances;ATPase activity, coupled to transmembrane movement of substances;binding;catalytic activity;hydrolase activity;hydrolase activity, acting on acid anhydrides…	cell part;integral to membrane;intrinsic to membrane;membrane;membrane part	ABC transporters			5.22028	4.58716e-06	+	1.20779	0.0885762	0.178567		2.28964	Q9R1X5	Q9R1X5	Mus musculus	MRP5_MOUSE	ATP-binding cassette sub-family C member 5	Abcc5
15.0188	14.8621	15.2765	14.8174	15.3434	15.4124	15.214	15.266	15.1955	15.1018	15.036	15.3429	15.2438	15.2213	15.1039	15.0146	15.0024	15.1559	15.188	14.9447	carboxylic acid catabolic process;carboxylic acid metabolic process;carboxylic acid transport;catabolic process;cellular catabolic process;cellular component organization;cellular component organization at cellular level;cellular component organization or biogenesis;cellular component organization or biogenesis at cellular level;cellular ketone metabolic process;cellular lipid catabolic process;c…	active transmembrane transporter activity;adenyl nucleotide binding;adenyl ribonucleotide binding;ATP binding;ATPase activity;ATPase activity, coupled;ATPase activity, coupled to movement of substances;ATPase activity, coupled to transmembrane movement of substances;binding;catalytic activity;enzyme binding;fatty acid transporter activity;fatty-acyl group transporter activity;fatty-acyl-CoA trans…	cell part;cytoplasm;cytoplasmic part;integral to membrane;integral to organelle membrane;integral to peroxisomal membrane;intracellular membrane-bounded organelle;intracellular organelle;intracellular organelle part;intracellular part;intrinsic to membrane;intrinsic to organelle membrane;intrinsic to peroxisomal membrane;membrane;membrane part;membrane-bounded organelle;microbody;microbody membra…	ABC transporters;Peroxisome			1.25925	0.0128054	+	0.494952	0.340213	0.0962932		1.08416	P48410	P48410	Mus musculus	ABCD1_MOUSE	ATP-binding cassette sub-family D member 1	Abcd1
16.7334	16.6018	16.5948	16.4653	16.8733	16.7596	17.092	16.8712	16.5687	16.8002	16.8357	16.8081	17.0842	17.0432	17.0334	17.1185	16.5888	16.4698	16.6469	16.5872	carboxylic acid catabolic process;carboxylic acid metabolic process;catabolic process;cellular catabolic process;cellular component organization;cellular component organization at cellular level;cellular component organization or biogenesis;cellular component organization or biogenesis at cellular level;cellular ketone metabolic process;cellular lipid catabolic process;cellular lipid metabolic pr…	active transmembrane transporter activity;adenyl nucleotide binding;adenyl ribonucleotide binding;ATP binding;ATPase activity;ATPase activity, coupled;ATPase activity, coupled to movement of substances;ATPase activity, coupled to transmembrane movement of substances;binding;catalytic activity;hydrolase activity;hydrolase activity, acting on acid anhydrides;hydrolase activity, acting on acid anhyd…	cell part;cytoplasmic part;integral to membrane;intracellular membrane-bounded organelle;intracellular organelle;intracellular organelle lumen;intracellular organelle part;intracellular part;intrinsic to membrane;membrane;membrane part;membrane-bounded organelle;membrane-enclosed lumen;microbody;microbody lumen;microbody membrane;microbody part;mitochondrial inner membrane;mitochondrial membrane;…	ABC transporters;Peroxisome			4.5969	3.84615e-06	+	1.32695	0.0722186	0.179986		2.49092	P55096	P55096	Mus musculus	ABCD3_MOUSE	ATP-binding cassette sub-family D member 3	Abcd3
13.0085	12.7228	12.7192	12.8843	13.4313	13.4008	13.6281	13.4981	13.6078	13.4761	13.3593	13.4337	13.2879	13.4057	13.2144	12.9995	13.1791	13.2224	13.1641	13.1984	cellular metabolic process;cellular process;cobalamin metabolic process;cofactor metabolic process;heterocycle metabolic process;metabolic process;nitrogen compound metabolic process;porphyrin-containing compound metabolic process;small molecule metabolic process;tetrapyrrole metabolic process;vitamin metabolic process;water-soluble vitamin metabolic process	active transmembrane transporter activity;adenyl nucleotide binding;adenyl ribonucleotide binding;ATP binding;ATPase activity;ATPase activity, coupled;ATPase activity, coupled to movement of substances;ATPase activity, coupled to transmembrane movement of substances;binding;catalytic activity;hydrolase activity;hydrolase activity, acting on acid anhydrides;hydrolase activity, acting on acid anhyd…	cell part;cytoplasmic part;endoplasmic reticulum membrane;endoplasmic reticulum part;integral to membrane;intracellular organelle part;intracellular part;intrinsic to membrane;membrane;membrane part;organelle membrane;organelle part	ABC transporters;Peroxisome	+	Fam134b2_rec_Fam134b1_rec	5.15755	4.49438e-06	+	2.69083	0.00625378	0.278219		5.18831	A0A1Y7VMF7;O89016	A0A1Y7VMF7;O89016	Mus musculus	A0A1Y7VMF7_MOUSE;ABCD4_MOUSE	ATP-binding cassette, sub-family D (ALD), member 4;Lysosomal cobalamin transporter ABCD4	Abcd4
17.731	17.7081	17.743	17.6664	17.9916	17.9788	17.9159	17.9499	17.8822	17.907	17.9325	17.8526	18.0267	18.0453	17.9694	17.8892	17.7941	17.7466	17.747	17.7692		adenyl nucleotide binding;adenyl ribonucleotide binding;ATP binding;ATPase activity;binding;catalytic activity;hydrolase activity;hydrolase activity, acting on acid anhydrides;hydrolase activity, acting on acid anhydrides, in phosphorus-containing anhydrides;iron-sulfur cluster binding;metal cluster binding;nucleoside-triphosphatase activity;nucleotide binding;purine nucleotide binding;purine rib…	cell part;cytoplasm;cytoplasmic part;intracellular membrane-bounded organelle;intracellular organelle;intracellular part;membrane;membrane-bounded organelle;mitochondrion;organelle		+	Fam134b2_rec_Fam134b1_rec	6.46758	6.73401e-06	+	3.13462	0.00258675	0.129361		6.31943	P61222	P61222	Mus musculus	ABCE1_MOUSE	ATP-binding cassette sub-family E member 1	Abce1
16.927	16.9824	17.0459	17.0689	17.0859	16.9828	17.0261	16.9876	16.8429	17.0287	17.0244	17.0453	17.1113	17.1953	17.0678	17.1846	17.1411	16.9293	17.0163	16.9464	biological regulation;cellular process;positive regulation of biological process;positive regulation of biosynthetic process;positive regulation of cellular biosynthetic process;positive regulation of cellular metabolic process;positive regulation of cellular process;positive regulation of cellular protein metabolic process;positive regulation of macromolecule biosynthetic process;positive regula…	adenyl nucleotide binding;adenyl ribonucleotide binding;ATP binding;ATPase activity;binding;catalytic activity;hydrolase activity;hydrolase activity, acting on acid anhydrides;hydrolase activity, acting on acid anhydrides, in phosphorus-containing anhydrides;nucleic acid binding;nucleoside-triphosphatase activity;nucleotide binding;purine nucleotide binding;purine ribonucleoside triphosphate bind…	cell part;cytoplasm;cytoplasmic part;envelope;intracellular non-membrane-bounded organelle;intracellular organelle;intracellular organelle part;intracellular part;macromolecular complex;membrane;non-membrane-bounded organelle;nuclear envelope;nuclear part;nucleoplasm;organelle;organelle envelope;organelle part;polysomal ribosome;ribonucleoprotein complex;ribosome				1.13442	0.0177666	+	0.127182	0.745421	-0.0229597		-0.339032	Q6P542	Q6P542	Mus musculus	ABCF1_MOUSE	ATP-binding cassette sub-family F member 1	Abcf1
16.5587	16.5243	16.5592	16.4691	16.587	16.5634	16.6292	16.5861	16.3511	16.1903	16.2528	16.2879	16.7046	16.7218	16.6745	16.6653	16.0448	16.0335	16.1175	15.9962		adenyl nucleotide binding;adenyl ribonucleotide binding;ATP binding;ATPase activity;binding;catalytic activity;hydrolase activity;hydrolase activity, acting on acid anhydrides;hydrolase activity, acting on acid anhydrides, in phosphorus-containing anhydrides;nucleoside-triphosphatase activity;nucleotide binding;purine nucleotide binding;purine ribonucleoside triphosphate binding;purine ribonucleo…	cell part;cytoplasmic part;intracellular membrane-bounded organelle;intracellular organelle;intracellular part;membrane;membrane-bounded organelle;mitochondrion;organelle		+	Fam134b2_rec_Fam134b1_rec	10.7973	1.52091e-05	+	2.7298	0.00588862	0.222525		5.28127	Q99LE6	Q99LE6	Mus musculus	ABCF2_MOUSE	ATP-binding cassette sub-family F member 2	Abcf2
16.4335	16.3074	16.3556	16.3968	16.2833	16.2219	16.2672	16.2931	16.2249	16.3708	16.2283	16.1748	16.2334	16.1327	16.1176	16.218	16.3514	16.3584	16.3667	16.4184	defense response;defense response to virus;immune effector process;immune system process;multi-organism process;response to biotic stimulus;response to other organism;response to stimulus;response to stress;response to virus	adenyl nucleotide binding;adenyl ribonucleotide binding;ATP binding;ATPase activity;binding;catalytic activity;hydrolase activity;hydrolase activity, acting on acid anhydrides;hydrolase activity, acting on acid anhydrides, in phosphorus-containing anhydrides;nucleoside-triphosphatase activity;nucleotide binding;purine nucleotide binding;purine ribonucleoside triphosphate binding;purine ribonucleo…	cell part;membrane				3.30165	0.000125043	+	1.48703	0.0537257	-0.124022		-2.7663	Q8K268	Q8K268	Mus musculus	ABCF3_MOUSE	ATP-binding cassette sub-family F member 3	Abcf3
14.9813	15.0351	14.9744	14.9011	15.4763	15.5353	15.7541	15.7137	15.1537	15.1876	15.0499	15.1014	15.5194	15.5678	15.5431	15.4208	15.3022	15.0433	15.1428	15.1255	cellular metabolic process;cellular nitrogen compound metabolic process;cellular process;cellular response to chemical stimulus;cellular response to corticosteroid stimulus;cellular response to dexamethasone stimulus;cellular response to endogenous stimulus;cellular response to glucocorticoid stimulus;cellular response to hormone stimulus;cellular response to organic substance;cellular response t…	active transmembrane transporter activity;adenyl nucleotide binding;adenyl ribonucleotide binding;ATP binding;ATPase activity;ATPase activity, coupled;ATPase activity, coupled to movement of substances;ATPase activity, coupled to transmembrane movement of substances;binding;catalytic activity;drug transmembrane transporter activity;hydrolase activity;hydrolase activity, acting on acid anhydrides;…	apical plasma membrane;cell part;cytoplasmic part;integral to membrane;intracellular membrane-bounded organelle;intracellular organelle;intracellular organelle part;intracellular part;intrinsic to membrane;membrane;membrane part;membrane-bounded organelle;mitochondrial membrane;mitochondrial part;nuclear part;nucleoplasm;nucleus;organelle;organelle membrane;organelle part;plasma membrane;plasma m…	ABC transporters;Bile secretion			6.90801	3.86847e-06	+	0.192477	0.643196	-0.0303168		-0.489328	A0A0R4J0B6;Q7TMS5;S4R2E1	A0A0R4J0B6;Q7TMS5;S4R2E1	Mus musculus	A0A0R4J0B6_MOUSE;ABCG2_MOUSE;S4R2E1_MOUSE	ATP binding cassette subfamily G member 2 (Junior blood group);Broad substrate specificity ATP-binding cassette transporter ABCG2;ATP binding cassette subfamily G member 2 (Junior blood group)	Abcg2
14.3916	14.2798	14.1884	14.3759	15.4346	15.2298	15.2128	15.1055	14.4471	14.5442	14.2503	14.3991	14.9593	14.8308	14.8412	14.8349	13.5865	13.7887	13.8106	13.8684		carboxylic ester hydrolase activity;catalytic activity;hydrolase activity;hydrolase activity, acting on ester bonds	cell part;integral to membrane;intrinsic to membrane;membrane part		+	Fam134b2_rec_Fam134b1_rec	10.0031	1.08992e-05	+	3.52357	0.00135818	0.646605	+	7.45863	Q9QZC8	Q9QZC8	Mus musculus	ABHD1_MOUSE	Protein ABHD1	Abhd1
13.5946	13.6951	14.0145	13.7516	13.9072	14.0197	14.0947	14.1454	14.155	13.7454	13.6915	13.9735	13.8338	13.813	13.6224	14.0077	13.8183	13.8647	13.8338	14.051	carbohydrate catabolic process;carbohydrate metabolic process;catabolic process;cellular carbohydrate catabolic process;cellular carbohydrate metabolic process;cellular metabolic process;cellular process;glucuronoside catabolic process;glucuronoside metabolic process;metabolic process;primary metabolic process	catalytic activity;hydrolase activity;hydrolase activity, acting on glycosyl bonds;hydrolase activity, hydrolyzing O-glycosyl compounds	cell part;cytoplasmic part;cytosol;intracellular membrane-bounded organelle;intracellular organelle;intracellular part;membrane-bounded organelle;mitochondrion;organelle				0.713698	0.0568191		0.00173283	0.995514	-0.000623465		-0.00520214	Q6PE15	Q6PE15	Mus musculus	ABHDA_MOUSE	Palmitoyl-protein thioesterase ABHD10, mitochondrial	Abhd10
14.3539	14.2099	14.551	14.5725	14.801	15.1009	14.8295	14.9047	14.6819	14.747	14.8291	14.5244	14.8948	15.0154	15.0169	15.0772	14.4469	14.6148	14.6491	14.4715		catalytic activity;hydrolase activity	cell part;cytoplasmic part;intracellular membrane-bounded organelle;intracellular organelle;intracellular part;membrane-bounded organelle;mitochondrion;organelle				4.3182	1.24555e-05	+	0.931511	0.144848	0.150032		1.82942	D3YYK0;Q8K4F5	D3YYK0;Q8K4F5	Mus musculus	D3YYK0_MOUSE;ABHDB_MOUSE	Abhydrolase domain containing 11;Protein ABHD11	Abhd11
16.8561	16.9808	16.8239	16.7868	17.0122	17.0485	17.0511	17.0658	17.0378	16.9947	17.0874	17.1552	16.849	17.0069	16.9209	16.9734	17.4091	17.3767	17.4239	17.3818	acylglycerol catabolic process;acylglycerol metabolic process;adult behavior;adult locomotory behavior;adult walking behavior;behavior;catabolic process;cellular catabolic process;cellular lipid catabolic process;cellular lipid metabolic process;cellular metabolic process;cellular process;glycerol ether catabolic process;glycerol ether metabolic process;glycerolipid catabolic process;glycerolipid…	acylglycerol lipase activity;carboxylic ester hydrolase activity;catalytic activity;hydrolase activity;hydrolase activity, acting on ester bonds;lipase activity	alpha-amino-3-hydroxy-5-methyl-4-isoxazolepropionic acid selective glutamate receptor complex;cell part;cytoplasmic part;integral to membrane;intracellular membrane-bounded organelle;intracellular organelle;intracellular part;intrinsic to membrane;ionotropic glutamate receptor complex;macromolecular complex;membrane part;membrane-bounded organelle;mitochondrion;organelle;plasma membrane part;prot…		+	Fam134b2_rec_Fam134b1_rec	7.64374	4.90196e-06	+	3.99811	0.000141026	-0.32912		-9.07535	Q99LR1	Q99LR1	Mus musculus	ABD12_MOUSE	Lysophosphatidylserine lipase ABHD12	Abhd12
16.2616	16.2317	16.2784	16.3112	16.5013	16.3936	16.4465	16.582	16.7489	16.6201	16.6711	16.6929	16.1677	16.272	16.2089	16.2726	17.2193	17.1893	17.2133	17.2621	biological regulation;metabolic process;positive regulation of biological process;positive regulation of biosynthetic process;positive regulation of cellular biosynthetic process;positive regulation of cellular metabolic process;positive regulation of cellular process;positive regulation of gene expression;positive regulation of macromolecule biosynthetic process;positive regulation of macromolec…	catalytic activity;hydrolase activity	cell part;cytoplasm;cytoplasmic part;cytosol;extracellular membrane-bounded organelle;extracellular organelle;extracellular region part;extracellular vesicular exosome;intracellular membrane-bounded organelle;intracellular non-membrane-bounded organelle;intracellular organelle;intracellular organelle part;intracellular part;membrane-bounded organelle;membrane-bounded vesicle;non-membrane-bounded …		+	Fam134b2_rec_Fam134b1_rec	12.5664	0	+	5.65517	0	-0.537765	+	-17.5281	Q8VCR7	Q8VCR7	Mus musculus	ABHEB_MOUSE	Putative protein-lysine deacylase ABHD14B	Abhd14b
16.1991	15.9954	16.0889	15.9953	16.0012	16.236	16.2363	16.0837	15.9618	15.744	15.8844	15.9848	16.0002	16.0039	15.8597	15.8797	15.8814	15.8809	15.9714	15.8576		catalytic activity;hydrolase activity	cell part;integral to membrane;intrinsic to membrane;membrane part				2.26632	0.00114039	+	0.0232829	0.948689	-0.00408721		-0.0682545	Q9Z1Q2	Q9Z1Q2	Mus musculus	ABHGA_MOUSE	Phosphatidylserine lipase ABHD16A	Abhd16a
13.5258	11.4069	13.7462	12.0728	13.9579	13.9533	14.4635	14.2054	13.539	13.4183	13.9575	13.6995	14.1044	13.3442	14.1099	13.4335	14.4781	14.1478	14.4311	13.9173		catalytic activity;hydrolase activity	cell part;extracellular region;membrane		+	Fam134b2_rec_Fam134b1_rec	1.9161	0.00250286	+	1.82039	0.0297792	-0.58999	+	-3.36573	Q7M759	Q7M759	Mus musculus	AB17B_MOUSE	Alpha/beta hydrolase domain-containing protein 17B	Abhd17b
15.4006	15.3053	15.3877	15.4373	15.3785	15.4466	15.407	15.4101	15.6925	15.5227	15.5794	15.732	15.3757	15.3145	15.4302	15.472	15.8828	15.9953	15.9521	16.0217	catabolic process;lipid catabolic process;lipid metabolic process;metabolic process;primary metabolic process	catalytic activity;hydrolase activity			+	Fam134b2_rec_Fam134b1_rec	8.16941	5.76369e-06	+	2.93121	0.00401103	-0.331313		-5.78064	Q3U7M5;Q8C0M2;Q8VD66	Q3U7M5;Q8C0M2;Q8VD66	Mus musculus	Q3U7M5_MOUSE;Q8C0M2_MOUSE;ABHD4_MOUSE	(Lyso)-N-acylphosphatidylethanolamine lipase;Abhydrolase domain containing 4;(Lyso)-N-acylphosphatidylethanolamine lipase	Abhd4
13.7985	13.6593	13.6225	13.6603	13.5213	13.7178	13.7425	13.4697	13.8536	13.0405	13.5612	13.2497	13.7724	13.3245	13.7621	13.7314	13.6631	13.6827	14.0196	13.7692	biological regulation;biosynthetic process;carboxylic acid biosynthetic process;carboxylic acid metabolic process;cell differentiation;cellular biosynthetic process;cellular developmental process;cellular ketone metabolic process;cellular lipid metabolic process;cellular metabolic process;cellular process;developmental process;fatty acid metabolic process;glycerolipid biosynthetic process;glycero…	1-acylglycerol-3-phosphate O-acyltransferase activity;acylglycerol O-acyltransferase activity;catalytic activity;lysophosphatidic acid acyltransferase activity;lysophospholipid acyltransferase activity;O-acyltransferase activity;transferase activity;transferase activity, transferring acyl groups;transferase activity, transferring acyl groups other than amino-acyl groups	cell part;cytoplasm;cytoplasmic part;cytosol;intracellular membrane-bounded organelle;intracellular organelle;intracellular part;lipid particle;membrane-bounded organelle;nucleus;organelle				0.610579	0.0774011		0.927338	0.146052	-0.357372		-1.82249	Q9DBL9	Q9DBL9	Mus musculus	ABHD5_MOUSE	1-acylglycerol-3-phosphate O-acyltransferase ABHD5	Abhd5
15.3396	15.3532	15.234	15.2052	15.0393	15.2577	15.2139	15.1039	14.828	15.0531	15.0583	15.0283	14.7793	14.8254	15.1448	15.0164	14.7374	14.5347	14.6827	14.5547	acylglycerol catabolic process;acylglycerol metabolic process;biological regulation;catabolic process;cellular catabolic process;cellular lipid catabolic process;cellular lipid metabolic process;cellular metabolic process;cellular process;glycerol ether catabolic process;glycerol ether metabolic process;glycerolipid catabolic process;glycerolipid metabolic process;lipid catabolic process;lipid me…	acylglycerol lipase activity;carboxylic ester hydrolase activity;catalytic activity;hydrolase activity;hydrolase activity, acting on ester bonds;lipase activity;phospholipase activity	alpha-amino-3-hydroxy-5-methyl-4-isoxazolepropionic acid selective glutamate receptor complex;cell part;cytoplasmic part;extracellular membrane-bounded organelle;extracellular organelle;extracellular region part;extracellular vesicular exosome;integral to membrane;intracellular membrane-bounded organelle;intracellular organelle;intracellular part;intrinsic to membrane;ionotropic glutamate recepto…		+	Fam134b2_rec_Fam134b1_rec	4.95072	4.23057e-06	+	2.58374	0.00760726	0.364521		4.93855	Q8R2Y0;Q8R2Y0-2	Q8R2Y0;Q8R2Y0-2	Mus musculus	ABHD6_MOUSE	Monoacylglycerol lipase ABHD6;Isoform 2 of Monoacylglycerol lipase ABHD6	Abhd6
15.965	15.888	15.7602	15.951	16.0361	15.9069	15.9833	15.8875	16.0182	16.2029	16.1917	16.0864	15.8691	15.8545	15.8076	15.8739	16.2804	16.2048	16.2564	16.1574	anatomical structure development;anatomical structure formation involved in morphogenesis;anatomical structure morphogenesis;anterior/posterior pattern specification;biological regulation;cell development;cell part morphogenesis;cell projection morphogenesis;cell projection organization;cellular component morphogenesis;cellular component organization;cellular component organization at cellular le…	binding;enzyme activator activity;enzyme regulator activity;kinase activator activity;kinase regulator activity;protein binding;protein complex binding;protein kinase activator activity;protein kinase regulator activity;protein tyrosine kinase activator activity	cell junction;cell leading edge;cell part;cell projection;cell projection part;cytoplasmic part;cytoskeletal part;cytoskeleton;extracellular membrane-bounded organelle;extracellular organelle;extracellular region part;extracellular vesicular exosome;filopodium;growth cone;intracellular;intracellular membrane-bounded organelle;intracellular non-membrane-bounded organelle;intracellular organelle;in…				5.17554	4.52745e-06	+	0.987708	0.130539	-0.0999675		-1.92277	B7ZCU0;B7ZCU2;B7ZCU3;B7ZCU4;B7ZCU5;J3QNK8;Q8CBW3;Q8CBW3-2;Q8CBW3-3;Q8CBW3-4;Q8CBW3-5	B7ZCU0;B7ZCU2;B7ZCU3;B7ZCU4;B7ZCU5;J3QNK8;Q8CBW3;Q8CBW3-2;Q8CBW3-3;Q8CBW3-4;Q8CBW3-5	Mus musculus	B7ZCU0_MOUSE;B7ZCU2_MOUSE;B7ZCU3_MOUSE;B7ZCU4_MOUSE;B7ZCU5_MOUSE;J3QNK8_MOUSE;ABI1_MOUSE;ABI1_MOUSE;ABI1_MOUSE;ABI1_MOUSE;ABI1_MOUSE	Abl interactor 1;Abl interactor 1;Abl interactor 1;Abl interactor 1;Abl interactor 1;Abl interactor 1;Abl interactor 1;Isoform 2 of Abl interactor 1;Isoform 3 of Abl interactor 1;Isoform 4 of Abl interactor 1;Isoform 5 of Abl interactor 1	Abi1
16.4018	16.1734	16.3337	16.3003	16.4523	16.379	16.3292	16.3058	16.5192	16.3541	16.4904	16.4539	16.1995	16.2819	16.2005	16.2463	16.609	16.3618	16.6205	16.4946	actin cytoskeleton organization;actin filament organization;actin filament-based process;actin polymerization or depolymerization;anatomical structure development;behavior;biological regulation;camera-type eye development;cell migration;cell motility;cell projection organization;cellular component movement;cellular component organization;cellular component organization at cellular level;cellular …	binding;enzyme binding;proline-rich region binding;protein binding;protein complex binding;protein domain specific binding;SH3 domain binding;ubiquitin protein ligase binding	adherens junction;anchoring junction;cell junction;cell part;cell projection;cell-cell adherens junction;cell-cell junction;cytoplasmic part;cytoskeleton;cytosol;dendrite;filopodium;intracellular non-membrane-bounded organelle;intracellular organelle;intracellular part;lamellipodium;macromolecular complex;neuron projection;non-membrane-bounded organelle;organelle;protein complex;SCAR complex	Regulation of actin cytoskeleton			2.85889	0.000321839	+	0.423879	0.394419	-0.0670514		-0.954239	A0A087WPP8;P62484;Q6AXD2;Q6AXH6	A0A087WPP8;P62484;Q6AXD2;Q6AXH6	Mus musculus	A0A087WPP8_MOUSE;ABI2_MOUSE;Q6AXD2_MOUSE;Q6AXH6_MOUSE	Abl interactor 2;Abl interactor 2;Abi2 protein;Abi2 protein	Abi2
13.394	13.0431	13.4275	12.5428	13.0008	13.0522	12.9071	12.286	12.6435	12.818	12.8737	13.0221	12.605	12.5338	12.9325	12.3529	12.5374	12.4233	12.7936	12.7005			cell part;intracellular organelle part;intracellular part;nuclear body;nuclear part;nuclear speck;nucleoplasm part;organelle part				0.849706	0.0382846	+	1.02395	0.121337	0.225628		1.98296	Q80ZQ9	Q80ZQ9	Mus musculus	ABITM_MOUSE	Protein Abitram	Abitram
12.8321	12.874	12.9028	12.9142	12.8785	12.5786	12.7872	12.81	13.2149	12.9578	13.103	13.0812	12.6214	12.618	12.2378	12.6547	13.0489	13.164	13.48	13.174	actin cytoskeleton organization;actin filament branching;actin filament organization;actin filament-based process;activated T cell proliferation;activation of immune response;alpha-beta T cell activation;alpha-beta T cell differentiation;anatomical structure development;anatomical structure morphogenesis;antigen receptor-mediated signaling pathway;apoptosis;astrocyte differentiation;autophagy;B c…	actin binding;actin filament binding;adenyl nucleotide binding;adenyl ribonucleotide binding;ATP binding;binding;catalytic activity;cation binding;cytoskeletal protein binding;DNA binding;enzyme binding;ion binding;kinase activity;kinase binding;magnesium ion binding;manganese ion binding;metal ion binding;mitogen-activated protein kinase binding;non-membrane spanning protein tyrosine kinase acti…	actin cytoskeleton;cell leading edge;cell part;cell projection;cytoplasm;cytoplasmic part;cytoskeleton;cytosol;extrinsic to internal side of plasma membrane;extrinsic to membrane;extrinsic to plasma membrane;intracellular membrane-bounded organelle;intracellular non-membrane-bounded organelle;intracellular organelle;intracellular organelle part;intracellular part;membrane part;membrane-bounded or…	Axon guidance;Cell cycle;Chronic myeloid leukemia;ErbB signaling pathway;Neurotrophin signaling pathway;Pathogenic Escherichia coli infection;Pathways in cancer;Shigellosis;Viral myocarditis			4.25506	1.57411e-05	+	0.560121	0.296612	-0.12749		-1.20006	P00520;P00520-2;P00520-3;P00520-4	P00520;P00520-2;P00520-3;P00520-4	Mus musculus	ABL1_MOUSE	Tyrosine-protein kinase ABL1;Isoform II of Tyrosine-protein kinase ABL1;Isoform III of Tyrosine-protein kinase ABL1;Isoform IV of Tyrosine-protein kinase ABL1	Abl1
14.179	14.2737	14.2499	14.1589	14.5089	14.4507	14.3593	14.3692	14.3086	14.4569	14.2901	13.9088	14.6139	14.4883	14.364	14.445	14.85	14.565	14.8782	14.6263	actin cytoskeleton organization;actin filament bundle assembly;actin filament organization;actin filament-based process;alpha-beta T cell activation;alpha-beta T cell differentiation;anatomical structure morphogenesis;associative learning;astrocyte differentiation;behavior;Bergmann glial cell differentiation;biological regulation;calcium ion homeostasis;cation homeostasis;cell activation;cell com…	adenyl nucleotide binding;adenyl ribonucleotide binding;ATP binding;binding;catalytic activity;cation binding;ion binding;kinase activity;magnesium ion binding;manganese ion binding;metal ion binding;non-membrane spanning protein tyrosine kinase activity;nucleotide binding;phosphotransferase activity, alcohol group as acceptor;protein binding;protein kinase activity;protein tyrosine kinase activi…	actin cytoskeleton;cell part;cell projection;cell projection part;cytoplasmic membrane-bounded vesicle;cytoplasmic part;cytoplasmic vesicle;cytoskeleton;dendritic spine;extrinsic to internal side of plasma membrane;extrinsic to membrane;extrinsic to plasma membrane;intracellular membrane-bounded organelle;intracellular non-membrane-bounded organelle;intracellular organelle;intracellular part;lame…	ErbB signaling pathway;Viral myocarditis	+	Fam134b2_rec_Fam134b1_rec	3.13875	0.000169368	+	1.8752	0.0276082	-0.488775		-3.46845	B2RQ57;F8VQH0;Q4JIM5	B2RQ57;F8VQH0;Q4JIM5	Mus musculus	B2RQ57_MOUSE;F8VQH0_MOUSE;ABL2_MOUSE	Tyrosine-protein kinase;Tyrosine-protein kinase;Tyrosine-protein kinase ABL2	Abl2
14.7854	14.5344	14.6755	14.5905	14.6359	14.7379	14.6742	14.7328	14.5293	14.6327	14.5133	14.4443	14.6393	14.7039	14.7742	14.7596	14.5992	14.7751	14.6069	14.6905	anatomical structure formation involved in morphogenesis;axon guidance;biological regulation;cell projection assembly;cell projection organization;cellular component assembly;cellular component assembly at cellular level;cellular component assembly involved in morphogenesis;cellular component organization;cellular component organization at cellular level;cellular component organization or biogene…	actin binding;binding;cation binding;cytoskeletal protein binding;ion binding;metal ion binding;protein binding;transition metal ion binding;zinc ion binding	actin cytoskeleton;actin filament bundle;actomyosin;cell part;cell projection;cytoplasm;cytoskeletal part;cytoskeleton;intracellular non-membrane-bounded organelle;intracellular organelle;intracellular organelle part;intracellular part;lamellipodium;non-membrane-bounded organelle;organelle;organelle part;stress fiber	Axon guidance			1.47604	0.00738516	+	1.29336	0.0766211	-0.138049		-2.43392	E9Q9C0;E9Q9C1;E9Q9C2;E9Q9C7;E9QK41;Q8K4G5;Q8K4G5-2	E9Q9C0;E9Q9C1;E9Q9C2;E9Q9C7;E9QK41;Q8K4G5;Q8K4G5-2	Mus musculus	E9Q9C0_MOUSE;E9Q9C1_MOUSE;E9Q9C2_MOUSE;E9Q9C7_MOUSE;E9QK41_MOUSE;ABLM1_MOUSE;ABLM1_MOUSE	Actin-binding LIM protein 1;Actin-binding LIM protein 1;Actin-binding LIM protein 1;Actin-binding LIM protein 1;Actin-binding LIM protein 1;Actin-binding LIM protein 1;Isoform 2 of Actin-binding LIM protein 1	Ablim1
16.2196	16.2195	16.1451	16.1918	16.0329	16.0256	15.9845	15.9342	16.1236	16.1095	16.0538	16.1968	15.8883	15.9889	15.9717	15.9405	16.5346	16.4807	16.5108	16.5254					+	Fam134b2_rec_Fam134b1_rec	10.1323	1.17302e-05	+	4.76697	0	-0.391914		-12.3611	A0A571BG95	A0A571BG95	Mus musculus	A0A571BG95_MOUSE	Active breakpoint cluster region-related protein	Abr
19.7776	19.5589	19.5276	19.7171	19.695	19.6527	19.442	19.488	19.4328	19.4734	19.5697	19.341	19.2258	19.4675	19.4552	19.3577	19.2721	19.3854	19.3463	19.2794							2.5468	0.000628061	+	1.29675	0.0762616	0.133423		2.43965	Q4KML4	Q4KML4	Mus musculus	ABRAL_MOUSE	Costars family protein ABRACL	Abracl
11.9396	12.7747	11.7177	12.2966	11.7938	12.9709	12.7021	11.0244	12.4321	12.509	11.8681	12.0156	11.3689	9.8878	11.9126	11.9491	10.9535	10.8233	13.3997	12.2921	biological regulation;cell cycle checkpoint;cellular component organization;cellular component organization at cellular level;cellular component organization or biogenesis;cellular component organization or biogenesis at cellular level;cellular macromolecule metabolic process;cellular metabolic process;cellular nitrogen compound metabolic process;cellular process;cellular response to stimulus;cel…	binding;polyubiquitin binding;protein binding;small conjugating protein binding;ubiquitin binding	BRCA1-A complex;cell part;intracellular membrane-bounded organelle;intracellular organelle;intracellular organelle part;intracellular part;macromolecular complex;membrane-bounded organelle;nuclear part;nucleus;organelle;organelle part;protein complex				0.29191	0.226429		NaN	1	0		NaN	Q8BPZ8	Q8BPZ8	Mus musculus	ABRX1_MOUSE	BRCA1-A complex subunit Abraxas 1	Abraxas1
16.3161	16.2354	16.3278	16.3606	16.4603	16.3172	16.3571	16.3155	16.3854	16.609	16.2324	16.3136	16.2519	16.3385	16.175	16.2207	16.4183	16.3347	16.4806	16.3355	cellular process;cellular response to cold;cellular response to freezing;cellular response to stimulus;cellular response to stress;response to abiotic stimulus;response to cold;response to freezing;response to stimulus;response to stress;response to temperature stimulus	binding;polyubiquitin binding;protein binding;small conjugating protein binding;ubiquitin binding	BRISC complex;cell part;cytoplasm;intracellular membrane-bounded organelle;intracellular organelle;intracellular organelle part;intracellular part;macromolecular complex;membrane-bounded organelle;nuclear part;nucleus;organelle;organelle part;protein complex				0.702814	0.0587134		0.0278651	0.93761	-0.00717783		-0.0812924	Q3TCJ1;Z4YJY0	Q3TCJ1;Z4YJY0	Mus musculus	ABRX2_MOUSE;Z4YJY0_MOUSE	BRISC complex subunit Abraxas 2;BRISC complex subunit	Abraxas2
17.1911	17.2613	17.1929	17.314	17.4323	17.5456	17.4654	17.4687	17.4636	17.5013	17.4684	17.4693	17.4527	17.5513	17.5202	17.4797	17.3062	17.3465	17.4021	17.2686	bile acid metabolic process;carboxylic acid catabolic process;carboxylic acid metabolic process;catabolic process;cellular catabolic process;cellular ketone metabolic process;cellular lipid catabolic process;cellular lipid metabolic process;cellular metabolic process;cellular process;fatty acid beta-oxidation;fatty acid catabolic process;fatty acid metabolic process;fatty acid oxidation;lipid cat…	acetyl-CoA C-acetyltransferase activity;acetyl-CoA C-acyltransferase activity;acetyltransferase activity;acyl-CoA oxidase activity;C-acetyltransferase activity;C-acyltransferase activity;catalytic activity;oxidoreductase activity;oxidoreductase activity, acting on the CH-CH group of donors;oxidoreductase activity, acting on the CH-CH group of donors, oxygen as acceptor;palmitoyl-CoA oxidase activ…	cell part;cytoplasmic part;intracellular membrane-bounded organelle;intracellular organelle;intracellular part;membrane;membrane-bounded organelle;microbody;mitochondrion;organelle;peroxisome	Benzoate degradation;Biosynthesis of unsaturated fatty acids;Fatty acid metabolism;Peroxisome;PPAR signaling pathway;Valine, leucine and isoleucine degradation	+	Fam134b2_rec_Fam134b1_rec	5.55302	5.08582e-06	+	2.54567	0.00840291	0.144814		4.85174	Q921H8	Q921H8	Mus musculus	THIKA_MOUSE	3-ketoacyl-CoA thiolase A, peroxisomal	Acaa1a
19.5525	19.4712	19.453	19.5922	19.467	19.4521	19.4208	19.3927	19.6377	19.7412	19.7216	19.7105	19.2462	19.3727	19.3613	19.3554	19.9322	19.9308	19.8644	19.8887	carboxylic acid metabolic process;cellular ketone metabolic process;cellular lipid metabolic process;cellular metabolic process;cellular process;cellular response to chemical stimulus;cellular response to hypoxia;cellular response to oxygen levels;cellular response to stimulus;cellular response to stress;fatty acid metabolic process;lipid metabolic process;metabolic process;monocarboxylic acid me…	acetyl-CoA C-acyltransferase activity;C-acyltransferase activity;catalytic activity;transferase activity;transferase activity, transferring acyl groups;transferase activity, transferring acyl groups other than amino-acyl groups	cell part;cytoplasmic part;extracellular membrane-bounded organelle;extracellular organelle;extracellular region part;extracellular vesicular exosome;intracellular membrane-bounded organelle;intracellular organelle;intracellular organelle part;intracellular part;membrane;membrane-bounded organelle;membrane-bounded vesicle;mitochondrial inner membrane;mitochondrial membrane;mitochondrial part;mito…	Benzoate degradation;Fatty acid elongation in mitochondria;Fatty acid metabolism;Valine, leucine and isoleucine degradation	+	Fam134b2_rec_Fam134b1_rec	9.40364	9.04977e-06	+	3.43212	0.00150588	-0.201295		-7.17695	Q8BWT1	Q8BWT1	Mus musculus	THIM_MOUSE	3-ketoacyl-CoA thiolase, mitochondrial	Acaa2
17.6899	17.6137	17.659	17.5835	17.612	17.6494	17.6278	17.6122	17.5871	17.5715	17.6099	17.6272	17.6062	17.6617	17.6103	17.5811	17.5622	17.5914	17.5996	17.6039	acetyl-CoA metabolic process;anatomical structure homeostasis;biological regulation;biosynthetic process;carboxylic acid biosynthetic process;carboxylic acid metabolic process;cellular biosynthetic process;cellular component assembly;cellular component organization;cellular component organization or biogenesis;cellular ketone metabolic process;cellular lipid metabolic process;cellular metabolic p…	acetyl-CoA carboxylase activity;adenyl nucleotide binding;adenyl ribonucleotide binding;ATP binding;binding;biotin carboxylase activity;catalytic activity;cation binding;CoA carboxylase activity;ion binding;ligase activity;ligase activity, forming carbon-carbon bonds;ligase activity, forming carbon-nitrogen bonds;metal ion binding;nucleotide binding;purine nucleotide binding;purine ribonucleoside…	actin cytoskeleton;cell part;cytoplasm;cytoplasmic part;cytoskeleton;cytosol;extracellular membrane-bounded organelle;extracellular organelle;extracellular region part;extracellular vesicular exosome;intracellular membrane-bounded organelle;intracellular non-membrane-bounded organelle;intracellular organelle;intracellular organelle part;intracellular part;membrane-bounded organelle;membrane-bound…	Fatty acid biosynthesis;Insulin signaling pathway;Propanoate metabolism;Pyruvate metabolism			0.636833	0.0714307		0.255031	0.561832	0.00964451		0.623559	Q5SWU9	Q5SWU9	Mus musculus	ACACA_MOUSE	Acetyl-CoA carboxylase 1	Acaca
13.153	12.9417	13.1251	13.0397	13.6936	13.486	13.4151	13.6774	13.8909	13.7475	13.734	13.8708	13.5884	13.1734	13.3727	13.4818	13.8082	14.0576	14.074	14.0254		acyl-CoA dehydrogenase activity;binding;catalytic activity;coenzyme binding;cofactor binding;flavin adenine dinucleotide binding;hydrolase activity;oxidoreductase activity;oxidoreductase activity, acting on the CH-CH group of donors;transferase activity;transferase activity, transferring phosphorus-containing groups	cell part;cytoplasmic part;intracellular membrane-bounded organelle;intracellular organelle;intracellular part;membrane-bounded organelle;mitochondrion;organelle				6.43119	6.6778e-06	+	1.29537	0.0763872	-0.180507		-2.43732	Q8K370	Q8K370	Mus musculus	ACD10_MOUSE	Acyl-CoA dehydrogenase family member 10	Acad10
13.3645	12.1024	13.2754	13.0432	13.3228	13.6333	13.3987	13.6342	13.7444	13.5767	13.4948	13.6723	13.431	13.0313	12.7964	12.7875	13.511	13.9917	13.6544	13.7923	carboxylic acid catabolic process;carboxylic acid metabolic process;catabolic process;cellular catabolic process;cellular ketone metabolic process;cellular lipid catabolic process;cellular lipid metabolic process;cellular metabolic process;cellular process;fatty acid beta-oxidation;fatty acid beta-oxidation using acyl-CoA dehydrogenase;fatty acid catabolic process;fatty acid metabolic process;fat…	acyl-CoA dehydrogenase activity;binding;catalytic activity;coenzyme binding;cofactor binding;flavin adenine dinucleotide binding;long-chain-acyl-CoA dehydrogenase activity;medium-chain-acyl-CoA dehydrogenase activity;oxidoreductase activity;oxidoreductase activity, acting on the CH-CH group of donors;transferase activity;transferase activity, transferring phosphorus-containing groups;very long-ch…	cell part;cytoplasmic part;intracellular membrane-bounded organelle;intracellular organelle;intracellular organelle part;intracellular part;membrane;membrane-bounded organelle;microbody;mitochondrial membrane;mitochondrial part;mitochondrion;nucleus;organelle;organelle membrane;organelle part;peroxisome				2.09315	0.0017183	+	0.445278	0.377257	-0.115315		-0.993802	A0A0R4J0I6;Q80XL6	A0A0R4J0I6;Q80XL6	Mus musculus	A0A0R4J0I6_MOUSE;ACD11_MOUSE	Acyl-Coenzyme A dehydrogenase family, member 11;Acyl-CoA dehydrogenase family member 11	Acad11
16.4081	16.4511	16.3577	16.3119	16.8304	16.7949	16.8176	16.8281	16.8909	16.8281	16.7776	16.8812	16.8448	16.8257	16.7521	16.7281	16.8919	16.9639	16.9689	16.8929	amine catabolic process;amine metabolic process;branched chain family amino acid catabolic process;branched chain family amino acid metabolic process;carboxylic acid catabolic process;carboxylic acid metabolic process;catabolic process;cellular amine metabolic process;cellular amino acid catabolic process;cellular amino acid metabolic process;cellular catabolic process;cellular ketone metabolic p…	acyl-CoA dehydrogenase activity;binding;catalytic activity;coenzyme binding;cofactor binding;flavin adenine dinucleotide binding;oxidoreductase activity;oxidoreductase activity, acting on the CH-CH group of donors	cell part;cytoplasmic part;intracellular membrane-bounded organelle;intracellular organelle;intracellular part;membrane-bounded organelle;mitochondrion;organelle	Valine, leucine and isoleucine degradation			9.13386	8.21355e-06	+	1.33925	0.0705815	-0.0849581		-2.51186	A0A0R4J0P1;Q9D7B6	A0A0R4J0P1;Q9D7B6	Mus musculus	A0A0R4J0P1_MOUSE;ACAD8_MOUSE	Acyl-Coenzyme A dehydrogenase family, member 8;Isobutyryl-CoA dehydrogenase, mitochondrial	Acad8
16.8447	16.8521	16.7747	16.778	16.9478	16.9519	16.8845	16.9516	16.961	16.9942	16.8661	16.9385	16.9768	17.0233	17.0258	17.0174	16.9556	16.8837	16.9374	16.9287	cellular component assembly;cellular component assembly at cellular level;cellular component biogenesis;cellular component organization;cellular component organization at cellular level;cellular component organization or biogenesis;cellular component organization or biogenesis at cellular level;cellular macromolecular complex assembly;cellular macromolecular complex subunit organization;cellular …	acyl-CoA dehydrogenase activity;binding;catalytic activity;coenzyme binding;cofactor binding;flavin adenine dinucleotide binding;oxidoreductase activity;oxidoreductase activity, acting on the CH-CH group of donors	cell part;cell projection;cytoplasmic part;dendrite;intracellular membrane-bounded organelle;intracellular organelle;intracellular part;membrane-bounded organelle;mitochondrion;neuron projection;nucleus;organelle	Geraniol degradation;Naphthalene degradation			4.23466	1.91138e-05	+	0.169108	0.678632	0.0136061		0.436893	Q8JZN5	Q8JZN5	Mus musculus	ACAD9_MOUSE	Complex I assembly factor ACAD9, mitochondrial	Acad9
17.5868	17.5219	17.5479	17.5003	18.1026	18.1297	17.9981	17.9868	17.7896	17.7808	17.8941	17.8489	18.0322	18.0011	18.0313	18.0576	17.9033	17.9679	17.8661	17.8386	amine catabolic process;amine metabolic process;betaine catabolic process;betaine metabolic process;biological regulation;carboxylic acid catabolic process;carboxylic acid metabolic process;carnitine catabolic process;carnitine metabolic process;carnitine metabolic process, CoA-linked;catabolic process;cellular amine metabolic process;cellular amino acid catabolic process;cellular amino acid meta…	acyl-CoA dehydrogenase activity;acyl-CoA oxidase activity;binding;carboxylic acid binding;catalytic activity;coenzyme binding;cofactor binding;fatty acid binding;fatty-acyl-CoA binding;flavin adenine dinucleotide binding;lipid binding;long-chain-acyl-CoA dehydrogenase activity;monocarboxylic acid binding;oxidoreductase activity;oxidoreductase activity, acting on the CH-CH group of donors;oxidored…	cell part;cytoplasm;cytoplasmic part;intracellular membrane-bounded organelle;intracellular organelle;intracellular organelle lumen;intracellular organelle part;intracellular part;membrane;membrane-bounded organelle;membrane-enclosed lumen;mitochondrial matrix;mitochondrial membrane;mitochondrial part;mitochondrion;organelle;organelle lumen;organelle membrane;organelle part	Fatty acid metabolism;PPAR signaling pathway			8.57902	6.64452e-06	+	0.852692	0.16814	-0.0656037		-1.69824	P51174	P51174	Mus musculus	ACADL_MOUSE	Long-chain specific acyl-CoA dehydrogenase, mitochondrial	Acadl
19.0359	19.0038	19.0484	19.0561	18.8388	18.8661	18.7909	18.8099	19.0679	19.0673	19.0254	19.0833	18.7699	18.7239	18.7475	18.7947	19.2682	19.2453	19.2476	19.2078	amine biosynthetic process;amine metabolic process;anatomical structure development;betaine biosynthetic process;betaine metabolic process;biological regulation;biosynthetic process;carbohydrate biosynthetic process;carbohydrate metabolic process;carboxylic acid biosynthetic process;carboxylic acid catabolic process;carboxylic acid metabolic process;cardiac cell differentiation;cardiac muscle cel…	acyl-CoA dehydrogenase activity;binding;catalytic activity;coenzyme binding;cofactor binding;flavin adenine dinucleotide binding;identical protein binding;medium-chain-acyl-CoA dehydrogenase activity;oxidoreductase activity;oxidoreductase activity, acting on the CH-CH group of donors;protein binding	axon;cell part;cell projection;cytoplasmic part;extracellular membrane-bounded organelle;extracellular organelle;extracellular region part;extracellular vesicular exosome;intracellular membrane-bounded organelle;intracellular organelle;intracellular organelle lumen;intracellular organelle part;intracellular part;membrane-bounded organelle;membrane-bounded vesicle;membrane-enclosed lumen;mitochond…	beta-Alanine metabolism;Fatty acid metabolism;PPAR signaling pathway;Propanoate metabolism;Valine, leucine and isoleucine degradation	+	Fam134b2_rec_Fam134b1_rec	12.0758	0	+	4.29952	0	-0.181225		-10.2546	P45952	P45952	Mus musculus	ACADM_MOUSE	Medium-chain specific acyl-CoA dehydrogenase, mitochondrial	Acadm
17.4685	17.4122	17.4774	17.3755	17.6262	17.7196	17.5943	17.6661	17.657	17.5125	17.6143	17.6531	17.896	17.9624	17.9976	17.8757	17.6146	17.6206	17.7586	17.6947	butyrate catabolic process;butyrate metabolic process;carboxylic acid catabolic process;carboxylic acid metabolic process;catabolic process;cellular catabolic process;cellular component assembly;cellular component organization;cellular component organization or biogenesis;cellular ketone metabolic process;cellular lipid catabolic process;cellular lipid metabolic process;cellular metabolic process…	acyl-CoA dehydrogenase activity;binding;butyryl-CoA dehydrogenase activity;carboxylic acid binding;catalytic activity;coenzyme binding;cofactor binding;fatty acid binding;fatty-acyl-CoA binding;flavin adenine dinucleotide binding;lipid binding;monocarboxylic acid binding;oxidoreductase activity;oxidoreductase activity, acting on the CH-CH group of donors	cell part;cytoplasmic part;intracellular membrane-bounded organelle;intracellular organelle;intracellular organelle lumen;intracellular organelle part;intracellular part;membrane;membrane-bounded organelle;membrane-enclosed lumen;mitochondrial matrix;mitochondrial membrane;mitochondrial part;mitochondrion;nucleus;organelle;organelle lumen;organelle membrane;organelle part	Butanoate metabolism;Fatty acid metabolism;Valine, leucine and isoleucine degradation			6.83308	7.54717e-06	+	0.624614	0.259892	-0.0628748		-1.31241	Q07417	Q07417	Mus musculus	ACADS_MOUSE	Short-chain specific acyl-CoA dehydrogenase, mitochondrial	Acads
18.8451	18.9105	18.8049	18.7837	18.9078	18.8973	18.8259	18.9233	18.8905	18.9455	18.8697	18.8144	18.9626	18.8955	19.0213	18.9616	19.0268	19.1536	19.1378	19.0726	acyl-CoA metabolic process;carboxylic acid metabolic process;cellular ketone metabolic process;cellular lipid metabolic process;cellular metabolic process;cellular process;coenzyme metabolic process;cofactor metabolic process;fatty acid metabolic process;lipid metabolic process;metabolic process;monocarboxylic acid metabolic process;organic acid metabolic process;oxoacid metabolic process;primary…	acyl-CoA dehydrogenase activity;binding;catalytic activity;coenzyme binding;cofactor binding;flavin adenine dinucleotide binding;oxidoreductase activity;oxidoreductase activity, acting on the CH-CH group of donors;short-branched-chain-acyl-CoA dehydrogenase activity	cell part;cytoplasmic part;extracellular membrane-bounded organelle;extracellular organelle;extracellular region part;extracellular vesicular exosome;intracellular membrane-bounded organelle;intracellular organelle;intracellular organelle lumen;intracellular organelle part;intracellular part;membrane-bounded organelle;membrane-bounded vesicle;membrane-enclosed lumen;mitochondrial matrix;mitochond…	Fatty acid metabolism;Valine, leucine and isoleucine degradation	+	Fam134b2_rec_Fam134b1_rec	4.39698	7.3026e-06	+	2.79553	0.00540665	-0.217663		-5.44072	Q9DBL1	Q9DBL1	Mus musculus	ACDSB_MOUSE	Short/branched chain specific acyl-CoA dehydrogenase, mitochondrial	Acadsb
18.0704	18.0772	18.0029	18.054	17.9239	17.9366	17.8929	17.8796	17.9718	17.9203	17.9569	17.9244	17.9967	17.9736	17.9846	17.9951	17.9638	17.9425	17.968	17.9822	biological regulation;carboxylic acid catabolic process;carboxylic acid metabolic process;catabolic process;cell differentiation;cellular catabolic process;cellular developmental process;cellular ketone metabolic process;cellular lipid catabolic process;cellular lipid metabolic process;cellular metabolic process;cellular process;developmental process;epithelial cell differentiation;fatty acid bet…	acyl-CoA dehydrogenase activity;binding;catalytic activity;coenzyme binding;cofactor binding;flavin adenine dinucleotide binding;oxidoreductase activity;oxidoreductase activity, acting on the CH-CH group of donors	cell part;cytoplasm;cytoplasmic part;intracellular membrane-bounded organelle;intracellular non-membrane-bounded organelle;intracellular organelle;intracellular organelle part;intracellular part;membrane;membrane-bounded organelle;mitochondrial inner membrane;mitochondrial membrane;mitochondrial nucleoid;mitochondrial part;mitochondrion;non-membrane-bounded organelle;nuclear part;nucleoid;nucleol…	Fatty acid metabolism			5.16545	4.51213e-06	+	0.668822	0.237896	-0.020793		-1.38836	P50544	P50544	Mus musculus	ACADV_MOUSE	Very long-chain specific acyl-CoA dehydrogenase, mitochondrial	Acadvl
16.2767	16.2216	16.273	16.2179	16.0725	16.1019	16.0147	15.9806	16.3345	16.2958	16.219	16.3708	16.0089	15.9649	15.959	15.9774	16.6337	16.6524	16.6803	16.601	actin filament-based process;biological regulation;cellular process;positive regulation of catalytic activity;positive regulation of GTPase activity;positive regulation of hydrolase activity;positive regulation of molecular function;regulation of biological process;regulation of catabolic process;regulation of catalytic activity;regulation of cellular catabolic process;regulation of cellular meta…	binding;cation binding;enzyme activator activity;enzyme binding;enzyme regulator activity;GTPase activator activity;GTPase binding;GTPase regulator activity;ion binding;metal ion binding;nucleoside-triphosphatase regulator activity;protein binding;Rab GTPase binding;Ras GTPase binding;small GTPase binding;transition metal ion binding;zinc ion binding	cell part;cell projection;cytoplasmic part;endosomal part;endosome membrane;intracellular organelle part;intracellular part;membrane;organelle membrane;organelle part;ruffle	Endocytosis	+	Fam134b2_rec_Fam134b1_rec	10.9303	1.60643e-05	+	4.03781	0.000147651	-0.336864		-9.22342	D4AFX6;Q6ZQK5;Q6ZQK5-2	D4AFX6;Q6ZQK5;Q6ZQK5-2	Mus musculus	D4AFX6_MOUSE;ACAP2_MOUSE;ACAP2_MOUSE	Arf-GAP with coiled-coil, ANK repeat and PH domain-containing protein;Arf-GAP with coiled-coil, ANK repeat and PH domain-containing protein 2;Isoform 2 of Arf-GAP with coiled-coil, ANK repeat and PH domain-containing protein 2	Acap2
12.7552	11.8399	12.7054	11.9222	12.8472	13.1753	13.294	12.7242	12.7185	12.6717	13.2944	12.981	12.9318	13.1085	12.3913	13.3194	12.3267	12.79	12.9314	13.0051		binding;cation binding;ion binding;metal ion binding;transition metal ion binding;zinc ion binding		Endocytosis			1.05575	0.0218654	+	0.308508	0.502028	0.153095		0.73252	A2ADA6;Q6NXL5	A2ADA6;Q6NXL5	Mus musculus	A2ADA6_MOUSE;Q6NXL5_MOUSE	Arf-GAP with coiled-coil, ANK repeat and PH domain-containing protein;Arf-GAP with coiled-coil, ANK repeat and PH domain-containing protein	Acap3
18.541	18.3749	18.4944	18.4958	18.8092	18.7935	18.7988	18.8234	18.6469	18.5047	18.5315	18.7012	18.9142	18.8683	18.8818	18.788	18.8924	18.8532	18.854	18.87	adipose tissue development;anatomical structure development;brain development;cellular component assembly;cellular component organization;cellular component organization or biogenesis;developmental process;liver development;macromolecular complex assembly;macromolecular complex subunit organization;metanephric proximal convoluted tubule development;organ development;protein complex assembly;prote…	acetyl-CoA C-acetyltransferase activity;acetyl-CoA C-acyltransferase activity;acetyltransferase activity;binding;C-acetyltransferase activity;C-acyltransferase activity;catalytic activity;cation binding;coenzyme binding;cofactor binding;ion binding;metal ion binding;transferase activity;transferase activity, transferring acyl groups;transferase activity, transferring acyl groups other than amino-…	cell part;cytoplasmic part;extracellular membrane-bounded organelle;extracellular organelle;extracellular region part;extracellular vesicular exosome;intracellular membrane-bounded organelle;intracellular organelle;intracellular organelle lumen;intracellular organelle part;intracellular part;membrane;membrane-bounded organelle;membrane-bounded vesicle;membrane-enclosed lumen;mitochondrial inner m…	Benzoate degradation;Butanoate metabolism;Carbon fixation pathways in prokaryotes;Fatty acid metabolism;Glyoxylate and dicarboxylate metabolism;Lysine degradation;Propanoate metabolism;Pyruvate metabolism;Synthesis and degradation of ketone bodies;Terpenoid backbone biosynthesis;Tryptophan metabolism;Two-component system;Valine, leucine and isoleucine degradation	+	Fam134b2_rec_Fam134b1_rec	6.81483	7.49064e-06	+	2.90067	0.00410354	-0.271329		-5.70282	Q8QZT1	Q8QZT1	Mus musculus	THIL_MOUSE	Acetyl-CoA acetyltransferase, mitochondrial	Acat1
18.124	18.2095	18.3158	18.243	17.8205	17.7868	17.7324	17.7124	18.0747	17.9286	17.9959	17.9954	17.8952	17.974	17.9535	17.9113	18.3041	18.2307	18.2714	18.3229	biological regulation;positive regulation of biological process;positive regulation of cholesterol transport;positive regulation of digestive system process;positive regulation of intestinal cholesterol absorption;positive regulation of lipid transport;positive regulation of multicellular organismal process;positive regulation of sterol transport;positive regulation of transport;regulation of bio…	acetyl-CoA C-acetyltransferase activity;acetyl-CoA C-acyltransferase activity;acetyltransferase activity;C-acetyltransferase activity;C-acyltransferase activity;catalytic activity;transferase activity;transferase activity, transferring acyl groups;transferase activity, transferring acyl groups other than amino-acyl groups	cell part;cytoplasm;cytoplasmic part;extracellular membrane-bounded organelle;extracellular organelle;extracellular region part;extracellular vesicular exosome;intracellular membrane-bounded organelle;intracellular non-membrane-bounded organelle;intracellular organelle;intracellular organelle part;intracellular part;membrane-bounded organelle;membrane-bounded vesicle;mitochondrion;non-membrane-bo…	Benzoate degradation;Butanoate metabolism;Carbon fixation pathways in prokaryotes;Fatty acid metabolism;Glyoxylate and dicarboxylate metabolism;Lysine degradation;Propanoate metabolism;Pyruvate metabolism;Synthesis and degradation of ketone bodies;Terpenoid backbone biosynthesis;Tryptophan metabolism;Two-component system;Valine, leucine and isoleucine degradation	+	Fam134b2_rec_Fam134b1_rec	8.29113	6.0241e-06	+	3.65052	0.00110502	-0.283613		-7.86492	Q8CAY6	Q8CAY6	Mus musculus	THIC_MOUSE	Acetyl-CoA acetyltransferase, cytosolic	Acat2
15.825	15.814	15.8023	15.8282	15.8875	16.0168	15.896	15.96	15.9889	16.0844	16.0212	15.9808	15.915	15.8946	15.8483	15.882	16.0335	15.9999	16.093	16.0073	biosynthetic process;establishment of localization;lipid biosynthetic process;lipid metabolic process;metabolic process;primary metabolic process;steroid biosynthetic process;steroid metabolic process;transport	binding;carboxylic acid binding;coenzyme binding;cofactor binding;fatty acid binding;fatty-acyl-CoA binding;lipid binding;monocarboxylic acid binding	cell part;cytoplasmic part;Golgi apparatus;Golgi apparatus part;Golgi membrane;integral to membrane;intracellular membrane-bounded organelle;intracellular organelle;intracellular organelle part;intracellular part;intrinsic to membrane;membrane;membrane part;membrane-bounded organelle;mitochondrion;organelle;organelle membrane;organelle part				5.04048	4.34311e-06	+	0.180145	0.661808	-0.014606		-0.461831	A0A0R4J079;Q8BMP6	A0A0R4J079;Q8BMP6	Mus musculus	A0A0R4J079_MOUSE;GCP60_MOUSE	Acyl-Coenzyme A binding domain containing 3;Golgi resident protein GCP60	Acbd3
15.0473	14.9455	15.0023	15.0341	15.3115	15.3444	15.412	15.2406	15.1534	15.1888	15.0997	15.1757	15.2822	15.31	15.2996	15.3027	14.8495	14.9146	14.8469	14.8381	autophagy;catabolic process;cellular catabolic process;cellular component organization;cellular component organization at cellular level;cellular component organization or biogenesis;cellular component organization or biogenesis at cellular level;cellular metabolic process;cellular process;establishment of localization;metabolic process;organelle organization;peroxisome degradation;peroxisome org…	binding;carboxylic acid binding;coenzyme binding;cofactor binding;fatty acid binding;fatty-acyl-CoA binding;lipid binding;monocarboxylic acid binding	cell part;cytoplasmic part;integral to membrane;intracellular membrane-bounded organelle;intracellular organelle;intracellular organelle part;intracellular part;intrinsic to membrane;membrane;membrane part;membrane-bounded organelle;microbody;microbody membrane;microbody part;nuclear part;nucleoplasm;nucleus;organelle;organelle membrane;organelle part;peroxisomal membrane;peroxisomal part;peroxis…		+	Fam134b2_rec_Fam134b1_rec	9.08229	8.13008e-06	+	4.49059	0	0.292143		11.0721	A0A2I3BQ50;A0A2I3BQH8;A0A2I3BRB9;E9QNH7;Q5XG73;Q5XG73-2;Q5XG73-3;Z4YM84	A0A2I3BQ50;A0A2I3BQH8;A0A2I3BRB9;E9QNH7;Q5XG73;Q5XG73-2;Q5XG73-3;Z4YM84	Mus musculus	A0A2I3BQ50_MOUSE;A0A2I3BQH8_MOUSE;A0A2I3BRB9_MOUSE;E9QNH7_MOUSE;ACBD5_MOUSE;ACBD5_MOUSE;ACBD5_MOUSE;Z4YM84_MOUSE	Acyl-CoA-binding domain-containing protein 5;Acyl-CoA-binding domain-containing protein 5;Acyl-CoA-binding domain-containing protein 5;Acyl-CoA-binding domain-containing protein 5;Acyl-CoA-binding domain-containing protein 5;Isoform 2 of Acyl-CoA-binding domain-containing protein 5;Isoform 3 of Acyl-CoA-binding domain-containing protein 5;Acyl-CoA-binding domain-containing protein 5	Acbd5
15.5696	15.5489	15.4892	15.4292	15.2069	15.423	15.112	15.2756	15.2359	15.008	15.2447	15.233	15.0987	15.2787	15.2176	15.1931	15.2059	15.0969	15.1417	15.2625		binding;carboxylic acid binding;coenzyme binding;cofactor binding;fatty acid binding;fatty-acyl-CoA binding;lipid binding;monocarboxylic acid binding	cell part;cytoplasm;intracellular part				3.12971	0.000172994	+	0.0182184	0.958038	0.00365257		0.0536991	Q9D061	Q9D061	Mus musculus	ACBD6_MOUSE	Acyl-CoA-binding domain-containing protein 6	Acbd6
13.233	13.3148	13.6074	13.4271	13.6074	13.7744	14.0171	13.7367	13.3601	13.2794	13.2143	12.9967	13.7721	13.6149	13.5289	13.7174	13.3233	13.4082	13.2544	13.4969	apoptosis;apoptotic chromosome condensation;biological regulation;cell death;cell differentiation;cellular component organization;cellular component organization at cellular level;cellular component organization or biogenesis;cellular component organization or biogenesis at cellular level;cellular developmental process;cellular macromolecule metabolic process;cellular metabolic process;cellular n…	binding;nucleotide binding	cell part;cytoplasm;exon-exon junction complex;intracellular membrane-bounded organelle;intracellular non-membrane-bounded organelle;intracellular organelle;intracellular organelle part;intracellular part;macromolecular complex;membrane;membrane-bounded organelle;non-membrane-bounded organelle;nuclear body;nuclear part;nuclear speck;nucleolus;nucleoplasm;nucleoplasm part;nucleus;organelle;organel…	mRNA surveillance pathway;RNA transport;Spliceosome			3.52587	7.6951e-05	+	0.843158	0.171097	-0.158058		-1.68233	F6RJ39;Q9JIX8;Q9JIX8-4	F6RJ39;Q9JIX8;Q9JIX8-4	Mus musculus	F6RJ39_MOUSE;ACINU_MOUSE;ACINU_MOUSE	Apoptotic chromatin condensation inducer 1 (Fragment);Apoptotic chromatin condensation inducer in the nucleus;Isoform 4 of Apoptotic chromatin condensation inducer in the nucleus	Acin1
13.5346	14.2619	14.6969	13.9763	14.6596	13.8758	14.8668	14.8879	14.5106	13.7911	12.5902	14.9108	14.3499	13.9096	13.1379	14.1993	13.7958	14.8867	13.6665	14.514	acetyl-CoA biosynthetic process;acetyl-CoA metabolic process;biosynthetic process;carbohydrate metabolic process;cellular biosynthetic process;cellular carbohydrate metabolic process;cellular metabolic process;cellular process;coenzyme biosynthetic process;coenzyme metabolic process;cofactor biosynthetic process;cofactor metabolic process;lipid biosynthetic process;lipid metabolic process;metabol…	acid-thiol ligase activity;adenyl nucleotide binding;adenyl ribonucleotide binding;ATP binding;ATP citrate synthase activity;binding;catalytic activity;CoA-ligase activity;cofactor binding;ligase activity;ligase activity, forming carbon-sulfur bonds;nucleotide binding;purine nucleotide binding;purine ribonucleoside triphosphate binding;purine ribonucleotide binding;ribonucleotide binding;succinat…	cell part;cytoplasm;cytoplasmic part;extracellular membrane-bounded organelle;extracellular organelle;extracellular region part;extracellular vesicular exosome;intracellular;intracellular membrane-bounded organelle;intracellular organelle;intracellular organelle part;intracellular part;membrane;membrane-bounded organelle;membrane-bounded vesicle;mitochondrion;nuclear part;nucleoplasm;organelle;or…	Carbon fixation pathways in prokaryotes;Citrate cycle (TCA cycle)			0.206494	0.319363		0.175748	0.668941	-0.26509		-0.451935	Q3V117	Q3V117	Mus musculus	Q3V117_MOUSE	ATP-citrate synthase	Acly
17.8708	17.7877	17.8506	17.7825	17.5784	17.6457	17.6331	17.6765	17.7595	17.5825	17.6232	17.6661	17.6492	17.6396	17.6211	17.5961	17.6568	17.6634	17.6681	17.6652	acetyl-CoA catabolic process;acetyl-CoA metabolic process;biological regulation;carboxylic acid metabolic process;catabolic process;cation homeostasis;cellular catabolic process;cellular cation homeostasis;cellular chemical homeostasis;cellular homeostasis;cellular ion homeostasis;cellular iron ion homeostasis;cellular ketone metabolic process;cellular metabolic process;cellular metal ion homeost…	4 iron, 4 sulfur cluster binding;aconitate hydratase activity;binding;carbon-oxygen lyase activity;catalytic activity;cation binding;hydro-lyase activity;ion binding;iron-responsive element binding;iron-sulfur cluster binding;lyase activity;metal cluster binding;metal ion binding;mRNA binding;nucleic acid binding;RNA binding	cell part;cytoplasm;cytoplasmic part;cytosol;endoplasmic reticulum;extracellular membrane-bounded organelle;extracellular organelle;extracellular region part;extracellular vesicular exosome;Golgi apparatus;intracellular membrane-bounded organelle;intracellular organelle;intracellular part;membrane-bounded organelle;membrane-bounded vesicle;mitochondrion;organelle;vesicle	Carbon fixation pathways in prokaryotes;Citrate cycle (TCA cycle);Glyoxylate and dicarboxylate metabolism			4.06429	3.16931e-05	+	0.0515184	0.887787	-0.00557899		-0.146744	P28271	P28271	Mus musculus	ACOHC_MOUSE	Cytoplasmic aconitate hydratase	Aco1
20.489	20.4543	20.4632	20.5162	20.6241	20.6199	20.5317	20.5679	20.4035	20.3502	20.3376	20.428	20.7315	20.743	20.7451	20.7352	20.4033	20.4127	20.4032	20.3843	acetyl-CoA catabolic process;acetyl-CoA metabolic process;carboxylic acid metabolic process;catabolic process;cellular catabolic process;cellular ketone metabolic process;cellular metabolic process;cellular process;citrate metabolic process;coenzyme catabolic process;coenzyme metabolic process;cofactor catabolic process;cofactor metabolic process;isocitrate metabolic process;metabolic process;org…	3 iron, 4 sulfur cluster binding;4 iron, 4 sulfur cluster binding;aconitate hydratase activity;binding;carbon-oxygen lyase activity;catalytic activity;cation binding;hydro-lyase activity;ion binding;iron ion binding;iron-sulfur cluster binding;lyase activity;metal cluster binding;metal ion binding;transition metal ion binding	cell part;cytoplasmic part;intracellular membrane-bounded organelle;intracellular organelle;intracellular part;membrane-bounded organelle;mitochondrion;myelin sheath;nucleus;organelle	Carbon fixation pathways in prokaryotes;Citrate cycle (TCA cycle);Glyoxylate and dicarboxylate metabolism			9.63052	9.85222e-06	+	0.418047	0.398935	-0.02104		-0.943384	Q99KI0	Q99KI0	Mus musculus	ACON_MOUSE	Aconitate hydratase, mitochondrial	Aco2
17.4191	17.4697	17.5947	17.6035	17.8394	17.7023	17.7251	17.7588	17.8915	17.8663	17.8134	17.9261	17.6946	17.7764	17.7689	17.7779	18.0432	18.0279	18.0754	18.0468	cellular component assembly;cellular component organization;cellular component organization or biogenesis;macromolecular complex assembly;macromolecular complex subunit organization;metabolic process;protein complex assembly;protein complex subunit organization;protein homooligomerization;protein homotetramerization;protein oligomerization;protein tetramerization	acyl-CoA hydrolase activity;catalytic activity;CoA hydrolase activity;hydrolase activity;hydrolase activity, acting on ester bonds;thiolester hydrolase activity	cell part;cytoplasmic part;cytoskeletal part;cytosol;extracellular membrane-bounded organelle;extracellular organelle;extracellular region part;extracellular vesicular exosome;intracellular membrane-bounded organelle;intracellular non-membrane-bounded organelle;intracellular organelle;intracellular organelle part;intracellular part;membrane-bounded organelle;membrane-bounded vesicle;mitochondrion…		+	Fam134b2_rec_Fam134b1_rec	7.49204	4.6729e-06	+	3.29514	0.00174558	-0.174007		-6.7713	Q9CQR4	Q9CQR4	Mus musculus	ACO13_MOUSE	Acyl-coenzyme A thioesterase 13	Acot13
17.2657	17.1952	17.2981	17.3143	18.2916	18.4096	18.3176	18.2799	18.04	18.0875	17.9935	18.1174	18.3211	18.2973	18.2704	18.3141	17.5213	17.5723	17.5263	17.5205	acyl-CoA metabolic process;carboxylic acid metabolic process;cellular ketone metabolic process;cellular lipid metabolic process;cellular metabolic process;cellular process;coenzyme metabolic process;cofactor metabolic process;fatty acid metabolic process;lipid metabolic process;long-chain fatty acid metabolic process;metabolic process;monocarboxylic acid metabolic process;organic acid metabolic p…	acyl-CoA hydrolase activity;acyl-CoA thioesterase activity;binding;carboxylic ester hydrolase activity;catalytic activity;CoA hydrolase activity;hydrolase activity;hydrolase activity, acting on ester bonds;palmitoyl-CoA hydrolase activity;protein binding;receptor binding;thiolester hydrolase activity	cell part;cytoplasmic part;extracellular membrane-bounded organelle;extracellular organelle;extracellular region part;extracellular vesicular exosome;intracellular membrane-bounded organelle;intracellular organelle;intracellular organelle lumen;intracellular organelle part;intracellular part;membrane-bounded organelle;membrane-bounded vesicle;membrane-enclosed lumen;mitochondrial matrix;mitochond…	Biosynthesis of unsaturated fatty acids	+	Fam134b2_rec_Fam134b1_rec	14.587	0	+	5.65586	0	0.524482	+	17.5329	Q9QYR9	Q9QYR9	Mus musculus	ACOT2_MOUSE	Acyl-coenzyme A thioesterase 2, mitochondrial	Acot2
18.9561	19.068	18.9268	19.0585	19.0518	18.9214	18.8837	18.9534	18.946	19.0744	18.9817	19.031	18.948	19.0222	18.9998	18.9307	18.9121	18.997	18.8809	18.8891	biosynthetic process;carboxylic acid biosynthetic process;carboxylic acid catabolic process;carboxylic acid metabolic process;catabolic process;cellular biosynthetic process;cellular catabolic process;cellular ketone metabolic process;cellular lipid catabolic process;cellular lipid metabolic process;cellular metabolic process;cellular nitrogen compound metabolic process;cellular process;coenzyme …	acyl-CoA thioesterase activity;binding;carboxylic acid binding;carboxylic ester hydrolase activity;catalytic activity;CoA hydrolase activity;coenzyme binding;cofactor binding;fatty acid binding;fatty-acyl-CoA binding;hydrolase activity;hydrolase activity, acting on ester bonds;identical protein binding;lipid binding;monocarboxylic acid binding;palmitoyl-CoA hydrolase activity;protein binding;prot…	cell body;cell part;cell projection;cytoplasm;cytoplasmic part;cytosol;extracellular membrane-bounded organelle;extracellular organelle;extracellular region part;extracellular vesicular exosome;intracellular organelle part;intracellular part;membrane-bounded organelle;membrane-bounded vesicle;neuron projection;nuclear part;nucleoplasm;organelle;organelle part;vesicle	Biosynthesis of unsaturated fatty acids			0.588139	0.0830554		1.20798	0.088548	0.0885296		2.28997	E9PYH2;Q91V12	E9PYH2;Q91V12	Mus musculus	E9PYH2_MOUSE;BACH_MOUSE	Acyl-CoA thioesterase 7;Cytosolic acyl coenzyme A thioester hydrolase	Acot7
14.561	14.7833	14.7792	14.8605	15.0639	15.0464	15.073	15.296	14.8601	14.8395	14.7778	14.5646	15.1363	15.0121	15.0791	15.1452	14.865	14.6235	14.4705	14.6643	acyl-CoA metabolic process;carboxylic acid catabolic process;carboxylic acid metabolic process;catabolic process;cellular catabolic process;cellular component organization;cellular component organization at cellular level;cellular component organization or biogenesis;cellular component organization or biogenesis at cellular level;cellular ketone metabolic process;cellular metabolic process;cellul…	acyl-CoA hydrolase activity;acyl-CoA thioesterase activity;binding;carboxylic ester hydrolase activity;catalytic activity;choloyl-CoA hydrolase activity;CoA hydrolase activity;hydrolase activity;hydrolase activity, acting on ester bonds;palmitoyl-CoA hydrolase activity;protein binding;receptor binding;thiolester hydrolase activity	cell part;cytoplasmic part;intracellular membrane-bounded organelle;intracellular organelle;intracellular organelle lumen;intracellular organelle part;intracellular part;membrane-bounded organelle;membrane-enclosed lumen;microbody;microbody lumen;microbody part;mitochondrion;organelle;organelle lumen;organelle part;peroxisomal matrix;peroxisomal part;peroxisome	Peroxisome			3.79339	5.10244e-05	+	0.443247	0.379053	0.104645		0.990064	P58137	P58137	Mus musculus	ACOT8_MOUSE	Acyl-coenzyme A thioesterase 8	Acot8
17.4019	17.4364	17.4113	17.3668	17.8867	17.9065	17.854	17.9048	17.73	17.6593	17.7368	17.7446	17.8855	17.9305	17.9719	17.9947	17.6166	17.5708	17.5398	17.5155	acyl-CoA metabolic process;cellular metabolic process;cellular process;coenzyme metabolic process;cofactor metabolic process;metabolic process;thioester metabolic process	acetyl-CoA hydrolase activity;acyl-CoA hydrolase activity;carboxylic ester hydrolase activity;catalytic activity;CoA hydrolase activity;hydrolase activity;hydrolase activity, acting on ester bonds;thiolester hydrolase activity	cell part;cytoplasmic part;intracellular membrane-bounded organelle;intracellular organelle;intracellular part;membrane-bounded organelle;mitochondrion;organelle		+	Fam134b2_rec_Fam134b1_rec	10.9818	1.61943e-05	+	2.75627	0.00574599	0.156994		5.34509	Q9R0X4	Q9R0X4	Mus musculus	ACOT9_MOUSE	Acyl-coenzyme A thioesterase 9, mitochondrial	Acot9
15.8355	15.7373	15.7602	15.7881	15.7714	15.8387	15.8366	15.7749	15.501	15.5473	15.4911	15.4901	15.7199	15.6997	15.8438	15.7147	15.6238	15.5315	15.7318	15.6155	biological regulation;carboxylic acid catabolic process;carboxylic acid metabolic process;catabolic process;cellular catabolic process;cellular component organization;cellular component organization at cellular level;cellular component organization or biogenesis;cellular component organization or biogenesis at cellular level;cellular ketone metabolic process;cellular lipid catabolic process;cellu…	acyl-CoA dehydrogenase activity;acyl-CoA oxidase activity;binding;carboxylic acid binding;catalytic activity;coenzyme binding;cofactor binding;FAD binding;fatty acid binding;flavin adenine dinucleotide binding;lipid binding;monocarboxylic acid binding;oxidoreductase activity;oxidoreductase activity, acting on the CH-CH group of donors;oxidoreductase activity, acting on the CH-CH group of donors, …	cell part;cytoplasm;cytoplasmic part;intracellular membrane-bounded organelle;intracellular non-membrane-bounded organelle;intracellular organelle;intracellular organelle part;intracellular part;membrane;membrane-bounded organelle;microbody;microbody membrane;microbody part;mitochondrion;non-membrane-bounded organelle;nuclear part;nucleolus;nucleoplasm;nucleus;organelle;organelle membrane;organel…	alpha-Linolenic acid metabolism;Biosynthesis of unsaturated fatty acids;Fatty acid metabolism;Peroxisome;PPAR signaling pathway			5.21128	4.57928e-06	+	1.46873	0.0554263	-0.118259		-2.73447	Q9R0H0-2	Q9R0H0-2	Mus musculus	ACOX1_MOUSE	Isoform 2 of Peroxisomal acyl-coenzyme A oxidase 1	Acox1
11.949	12.3386	12.164	11.8059	13.8152	14.4996	14.3103	14.1176	13.915	12.864	13.1979	13.4644	12.9669	13.4412	13.7015	13.5961	12.9225	13.8391	13.5614	13.9279	carboxylic acid catabolic process;carboxylic acid metabolic process;catabolic process;cellular catabolic process;cellular ketone metabolic process;cellular lipid catabolic process;cellular lipid metabolic process;cellular metabolic process;cellular process;fatty acid beta-oxidation;fatty acid catabolic process;fatty acid metabolic process;fatty acid oxidation;lipid catabolic process;lipid metabol…	3alpha,7alpha,12alpha-trihydroxy-5beta-cholestanoyl-CoA 24-hydroxylase activity;acyl-CoA dehydrogenase activity;acyl-CoA oxidase activity;binding;catalytic activity;coenzyme binding;cofactor binding;flavin adenine dinucleotide binding;oxidoreductase activity;oxidoreductase activity, acting on CH or CH2 groups;oxidoreductase activity, acting on the CH-CH group of donors;oxidoreductase activity, ac…	cell part;cytoplasmic part;intracellular membrane-bounded organelle;intracellular organelle;intracellular part;membrane-bounded organelle;microbody;organelle;peroxisome	Peroxisome;PPAR signaling pathway;Primary bile acid biosynthesis			4.93511	4.22164e-06	+	0.261604	0.555032	-0.202413		-0.637211	Q9QXD1	Q9QXD1	Mus musculus	ACOX2_MOUSE	Peroxisomal acyl-coenzyme A oxidase 2	Acox2
15.7576	15.7285	15.8471	15.6187	15.7208	15.6985	15.5634	15.7415	15.6521	15.7161	15.5466	15.709	15.7167	15.6815	15.6253	15.7046	15.563	15.5745	15.5973	15.7129	carboxylic acid catabolic process;carboxylic acid metabolic process;catabolic process;cellular catabolic process;cellular ketone metabolic process;cellular lipid catabolic process;cellular lipid metabolic process;cellular metabolic process;cellular process;fatty acid beta-oxidation;fatty acid beta-oxidation using acyl-CoA oxidase;fatty acid catabolic process;fatty acid metabolic process;fatty aci…	acyl-CoA dehydrogenase activity;acyl-CoA oxidase activity;binding;catalytic activity;coenzyme binding;cofactor binding;flavin adenine dinucleotide binding;oxidoreductase activity;oxidoreductase activity, acting on the CH-CH group of donors;oxidoreductase activity, acting on the CH-CH group of donors, oxygen as acceptor;pristanoyl-CoA oxidase activity;protein binding;receptor binding	cell part;cytoplasmic part;intracellular membrane-bounded organelle;intracellular organelle;intracellular organelle lumen;intracellular organelle part;intracellular part;membrane;membrane-bounded organelle;membrane-enclosed lumen;microbody;microbody lumen;microbody part;mitochondrion;organelle;organelle lumen;organelle part;peroxisomal matrix;peroxisomal part;peroxisome	alpha-Linolenic acid metabolism;Biosynthesis of unsaturated fatty acids;Fatty acid metabolism;Peroxisome;PPAR signaling pathway			0.601547	0.0796423		0.366115	0.444991	0.0440545		0.84519	Q9EPL9	Q9EPL9	Mus musculus	ACOX3_MOUSE	Peroxisomal acyl-coenzyme A oxidase 3	Acox3
18.2292	18.3815	18.1691	18.4244	18.2838	18.2938	18.2605	18.232	18.3162	18.4758	18.4166	18.3715	18.1163	18.2708	18.3113	18.2349	18.5551	18.4037	18.4214	18.3663		acid phosphatase activity;catalytic activity;hydrolase activity;hydrolase activity, acting on ester bonds;non-membrane spanning protein tyrosine phosphatase activity;phosphatase activity;phosphoprotein phosphatase activity;phosphoric ester hydrolase activity;protein tyrosine phosphatase activity	cell part;cytoplasm;extracellular membrane-bounded organelle;extracellular organelle;extracellular region part;extracellular vesicular exosome;internal side of plasma membrane;intracellular part;membrane part;membrane-bounded organelle;membrane-bounded vesicle;organelle;plasma membrane part;vesicle	Riboflavin metabolism			1.81347	0.00326372	+	0.332898	0.477248	-0.0415788		-0.780758	Q561M1	Q561M1	Mus musculus	Q561M1_MOUSE	Low molecular weight phosphotyrosine protein phosphatase	Acp1
15.2568	15.2445	15.2851	14.9216	15.4741	15.6851	15.5827	15.612	15.7558	15.4382	15.5075	15.6677	15.165	15.1432	15.1719	15.2463	15.6137	15.6864	15.6313	15.7832	anatomical structure development;cellular component organization;cellular component organization at cellular level;cellular component organization or biogenesis;cellular component organization or biogenesis at cellular level;cellular metabolic process;cellular process;dephosphorylation;developmental process;lysosome organization;metabolic process;organelle organization;phosphate-containing compou…	acid phosphatase activity;catalytic activity;hydrolase activity;hydrolase activity, acting on ester bonds;phosphatase activity;phosphoric ester hydrolase activity	cell part;cytoplasmic part;extracellular membrane-bounded organelle;extracellular organelle;extracellular region part;extracellular vesicular exosome;integral to membrane;intracellular membrane-bounded organelle;intracellular organelle;intracellular organelle lumen;intracellular organelle part;intracellular part;intrinsic to membrane;lysosomal lumen;lysosomal membrane;lysosome;lytic vacuole;membr…	Riboflavin metabolism			4.87729	4.158e-06	+	0.477178	0.352783	-0.0863333		-1.05205	A0A5F8MPS7;P24638	A0A5F8MPS7;P24638	Mus musculus	A0A5F8MPS7_MOUSE;PPAL_MOUSE	Acid phosphatase 2, lysosomal;Lysosomal acid phosphatase	Acp2
12.4346	12.0898	12.538	12.3082	12.8821	12.9653	12.8957	12.8751	12.6465	12.5831	12.701	12.4927	10.958	12.4733	12.3414	10.0556	14.8698	14.7162	14.9634	14.807	adenosine metabolic process;biological regulation;cellular aromatic compound metabolic process;cellular metabolic process;cellular nitrogen compound metabolic process;cellular process;dephosphorylation;heterocycle metabolic process;metabolic process;nitrogen compound metabolic process;nucleobase metabolic process;nucleobase-containing compound metabolic process;nucleobase-containing small molecul…	5'-nucleotidase activity;acid phosphatase activity;alcohol binding;amine binding;binding;catalytic activity;cation binding;choline binding;hydrolase activity;hydrolase activity, acting on ester bonds;identical protein binding;ion binding;lysophosphatidic acid phosphatase activity;nucleotidase activity;phosphatase activity;phosphoric ester hydrolase activity;protein binding;quaternary ammonium gro…	apical part of cell;cell part;cell projection;cytoplasmic membrane-bounded vesicle;cytoplasmic part;cytoplasmic vesicle;endosome;extracellular membrane-bounded organelle;extracellular organelle;extracellular region part;extracellular space;extracellular vesicular exosome;filopodium;Golgi apparatus part;Golgi cisterna;integral to membrane;intracellular;intracellular membrane-bounded organelle;intr…	Riboflavin metabolism	+	Fam134b2_rec_Fam134b1_rec	5.4291	4.88103e-06	+	7.25069	0	-2.23327	+	-32.5281	Q8CE08;Q8CE08-2	Q8CE08;Q8CE08-2	Mus musculus	PPAP_MOUSE	Prostatic acid phosphatase;Isoform 2 of Prostatic acid phosphatase	Acp3
15.3955	15.5371	15.4441	15.4505	15.7552	15.8702	15.8546	15.783	15.8484	15.6797	15.6552	15.7718	15.8356	15.7126	15.7194	15.8182	15.4333	15.5512	15.59	15.5489	cell differentiation;cellular developmental process;cellular lipid metabolic process;cellular metabolic process;cellular process;dephosphorylation;developmental process;hemopoietic progenitor cell differentiation;lipid metabolic process;metabolic process;organophosphate metabolic process;phosphate-containing compound metabolic process;phospholipid metabolic process;phosphorus metabolic process;pr…	acid phosphatase activity;catalytic activity;hydrolase activity;hydrolase activity, acting on ester bonds;lysophosphatidic acid phosphatase activity;phosphatase activity;phosphoric ester hydrolase activity	cell part;cytoplasm;cytoplasmic part;intracellular membrane-bounded organelle;intracellular organelle;intracellular part;membrane-bounded organelle;mitochondrion;organelle	Riboflavin metabolism	+	Fam134b2_rec_Fam134b1_rec	5.37848	4.8048e-06	+	2.01049	0.0209971	0.207914		3.72785	Q8BP40	Q8BP40	Mus musculus	PPA6_MOUSE	Lysophosphatidic acid phosphatase type 6	Acp6
14.5854	14.6681	13.9115	12.1234	11.7667	15.3132	14.5827	14.0974	13.6411	13.6064	13.6367	13.9543	12.5751	13.643	12.8624	14.6282	14.9893	14.9898	14.7515	14.6004	acrosome reaction;activation of adenylate cyclase activity;binding of sperm to zona pellucida;biological regulation;calcium ion-dependent exocytosis;cell recognition;cell-cell recognition;cellular process;cellular process involved in reproduction;establishment of localization;establishment of localization in cell;exocytosis;fertilization;multicellular organismal process;multicellular organismal r…	amidase activity;binding;carbohydrate binding;catalytic activity;drug binding;endopeptidase activity;fucose binding;hydrolase activity;hydrolase activity, acting on carbon-nitrogen (but not peptide) bonds;hydrolase activity, acting on carbon-nitrogen (but not peptide) bonds, in linear amides;mannose binding;monosaccharide binding;peptidase activity;peptidase activity, acting on L-amino acid pepti…	acrosomal matrix;acrosomal vesicle;cell part;cytoplasmic membrane-bounded vesicle;cytoplasmic part;cytoplasmic vesicle;cytoplasmic vesicle part;Golgi apparatus part;Golgi-associated vesicle;intracellular membrane-bounded organelle;intracellular organelle;intracellular organelle part;intracellular part;macromolecular complex;membrane-bounded organelle;membrane-bounded vesicle;nucleus;organelle;org…		+	Fam134b2_rec_Fam134b1_rec	0.459393	0.124918		3.95552	0.000268293	-1.12315	+	-8.91884	P23578	P23578	Mus musculus	ACRO_MOUSE	Acrosin	Acr
17.7028	17.7396	17.7744	17.7326	17.6557	17.7629	17.7108	17.736	17.9351	17.9563	17.9434	17.9577	17.5873	17.5871	17.4443	17.5188	18.1033	18.1423	17.9945	18.1537	carboxylic acid metabolic process;cellular ketone metabolic process;cellular lipid metabolic process;cellular metabolic process;cellular process;fatty acid metabolic process;lipid metabolic process;metabolic process;monocarboxylic acid metabolic process;organic acid metabolic process;oxoacid metabolic process;primary metabolic process;small molecule metabolic process	adenyl nucleotide binding;adenyl ribonucleotide binding;ATP binding;binding;catalytic activity;ligase activity;nucleotide binding;purine nucleotide binding;purine ribonucleoside triphosphate binding;purine ribonucleotide binding;ribonucleotide binding	cell part;cytoplasmic part;intracellular membrane-bounded organelle;intracellular organelle;intracellular part;membrane-bounded organelle;mitochondrion;organelle		+	Fam134b2_rec_Fam134b1_rec	8.96671	7.72201e-06	+	2.19595	0.0149399	-0.150337		-4.09842	Q8VCW8	Q8VCW8	Mus musculus	ACSF2_MOUSE	Medium-chain acyl-CoA ligase ACSF2, mitochondrial	Acsf2
13.8924	14.194	13.961	13.6152	14.1786	14.3383	14.1534	14.3218	14.2554	13.9622	13.8316	14.1268	14.0036	14.495	14.2808	13.9588	14.2486	14.009	14.3183	13.8043	biosynthetic process;carboxylic acid biosynthetic process;carboxylic acid catabolic process;carboxylic acid metabolic process;catabolic process;cellular biosynthetic process;cellular catabolic process;cellular ketone metabolic process;cellular lipid metabolic process;cellular metabolic process;cellular process;dicarboxylic acid catabolic process;dicarboxylic acid metabolic process;fatty acid bios…	acid-thiol ligase activity;adenyl nucleotide binding;adenyl ribonucleotide binding;ATP binding;binding;catalytic activity;ligase activity;ligase activity, forming carbon-sulfur bonds;malonyl-CoA synthetase activity;nucleotide binding;purine nucleotide binding;purine ribonucleoside triphosphate binding;purine ribonucleotide binding;ribonucleotide binding	cell part;cytoplasmic part;intracellular membrane-bounded organelle;intracellular organelle;intracellular part;membrane-bounded organelle;mitochondrion;organelle				0.605017	0.0787898		0.128038	0.744326	-0.0510445		-0.341085	A0A1D5RMC8;Q3URE1	A0A1D5RMC8;Q3URE1	Mus musculus	A0A1D5RMC8_MOUSE;ACSF3_MOUSE	Acyl-CoA synthetase family member 3;Malonate--CoA ligase ACSF3, mitochondrial	Acsf3
15.8277	15.7499	15.7702	15.7332	16.3386	16.2297	16.1821	16.2522	15.5897	15.4796	15.4113	15.476	16.5967	16.4393	16.5162	16.4375	15.3408	15.4106	15.3975	15.3747	acylglycerol metabolic process;adiponectin-mediated signaling pathway;biological regulation;biosynthetic process;carboxylic acid metabolic process;catabolic process;cell surface receptor linked signaling pathway;cellular catabolic process;cellular ketone metabolic process;cellular lipid metabolic process;cellular metabolic process;cellular process;cellular response to chemical stimulus;cellular r…	adenyl nucleotide binding;adenyl ribonucleotide binding;ATP binding;binding;catalytic activity;fatty acid ligase activity;ligase activity;ligase activity, forming carbon-sulfur bonds;long-chain fatty acid-CoA ligase activity;nucleotide binding;purine nucleotide binding;purine ribonucleoside triphosphate binding;purine ribonucleotide binding;ribonucleotide binding	cell part;cytoplasmic part;endoplasmic reticulum membrane;endoplasmic reticulum part;integral to membrane;intracellular membrane-bounded organelle;intracellular organelle;intracellular organelle part;intracellular part;intrinsic to membrane;membrane;membrane part;membrane-bounded organelle;microbody;microbody membrane;microbody part;mitochondrial membrane;mitochondrial outer membrane;mitochondria…	Adipocytokine signaling pathway;Fatty acid metabolism;Peroxisome;PPAR signaling pathway			12.8954	0	+	1.45056	0.0575558	0.108225		2.70297	D3Z041;P41216	D3Z041;P41216	Mus musculus	D3Z041_MOUSE;ACSL1_MOUSE	Long-chain-fatty-acid--CoA ligase;Long-chain-fatty-acid--CoA ligase 1	Acsl1
18.0179	18.0449	18.0173	18.0085	18.2481	18.1934	18.1714	18.1675	18.0596	18.1061	18.0972	18.1098	18.3297	18.2892	18.3243	18.3485	17.7239	17.7212	17.6789	17.6197	anatomical structure development;biological regulation;biosynthetic process;brain development;carboxylic acid biosynthetic process;carboxylic acid metabolic process;cellular biosynthetic process;cellular component assembly;cellular component organization;cellular component organization or biogenesis;cellular ketone metabolic process;cellular lipid metabolic process;cellular metabolic process;cell…	adenyl nucleotide binding;adenyl ribonucleotide binding;ATP binding;binding;catalytic activity;enzyme binding;fatty acid ligase activity;kinase binding;ligase activity;ligase activity, forming carbon-sulfur bonds;long-chain fatty acid-CoA ligase activity;nucleotide binding;protein binding;protein domain specific binding;protein kinase binding;purine nucleotide binding;purine ribonucleoside tripho…	cell part;cytoplasmic part;endoplasmic reticulum;endoplasmic reticulum membrane;endoplasmic reticulum part;Golgi apparatus;integral to membrane;intracellular membrane-bounded organelle;intracellular organelle;intracellular organelle part;intracellular part;intrinsic to membrane;lipid particle;membrane;membrane part;membrane-bounded organelle;microbody;microbody membrane;microbody part;mitochondri…	Adipocytokine signaling pathway;Fatty acid metabolism;Peroxisome;PPAR signaling pathway	+	Fam134b2_rec_Fam134b1_rec	12.4474	0	+	5.27902	0	0.407289		15.1287	Q9CZW4	Q9CZW4	Mus musculus	ACSL3_MOUSE	Fatty acid CoA ligase Acsl3	Acsl3
17.5013	17.515	17.4858	17.4529	17.4249	17.2993	17.2958	17.3032	17.1508	17.1351	17.0346	17.128	17.2344	17.2353	17.2369	17.1884	16.9528	16.8175	16.8604	16.8055	acylglycerol metabolic process;anatomical structure development;biological regulation;biosynthetic process;carboxylic acid metabolic process;carboxylic acid transport;cell differentiation;cellular developmental process;cellular ketone metabolic process;cellular lipid metabolic process;cellular metabolic process;cellular process;dendritic spine development;developmental process;embryonic process i…	acid-thiol ligase activity;adenyl nucleotide binding;adenyl ribonucleotide binding;arachidonate-CoA ligase activity;ATP binding;binding;catalytic activity;fatty acid ligase activity;ligase activity;ligase activity, forming carbon-sulfur bonds;long-chain fatty acid-CoA ligase activity;nucleotide binding;purine nucleotide binding;purine ribonucleoside triphosphate binding;purine ribonucleotide bind…	cell body;cell part;cytoplasm;cytoplasmic part;endoplasmic reticulum part;ER-mitochondrion membrane contact site;extracellular membrane-bounded organelle;extracellular organelle;extracellular region part;extracellular vesicular exosome;integral to membrane;intracellular membrane-bounded organelle;intracellular organelle;intracellular organelle part;intracellular part;intrinsic to membrane;lipid p…	Adipocytokine signaling pathway;Fatty acid metabolism;Peroxisome;PPAR signaling pathway	+	Fam134b2_rec_Fam134b1_rec	9.58578	9.61538e-06	+	2.99897	0.00341631	0.253087		5.95611	Q9QUJ7;Q9QUJ7-2	Q9QUJ7;Q9QUJ7-2	Mus musculus	ACSL4_MOUSE	Long-chain-fatty-acid--CoA ligase 4;Isoform Short of Long-chain-fatty-acid--CoA ligase 4	Acsl4
15.5433	15.4309	15.5412	15.3746	15.5231	15.6829	15.7068	15.6773	15.4739	15.2712	15.2903	15.3259	15.6308	15.4838	15.6813	15.6652	15.0093	15.0468	15.155	14.9357	carboxylic acid metabolic process;cellular ketone metabolic process;cellular lipid metabolic process;cellular metabolic process;cellular process;fatty acid metabolic process;lipid metabolic process;long-chain fatty acid metabolic process;metabolic process;monocarboxylic acid metabolic process;organic acid metabolic process;oxoacid metabolic process;primary metabolic process;small molecule metabol…	adenyl nucleotide binding;adenyl ribonucleotide binding;ATP binding;binding;catalytic activity;fatty acid ligase activity;ligase activity;ligase activity, forming carbon-sulfur bonds;long-chain fatty acid-CoA ligase activity;nucleotide binding;purine nucleotide binding;purine ribonucleoside triphosphate binding;purine ribonucleotide binding;ribonucleotide binding	cell part;cytoplasmic part;endoplasmic reticulum;endoplasmic reticulum membrane;endoplasmic reticulum part;integral to membrane;intracellular membrane-bounded organelle;intracellular non-membrane-bounded organelle;intracellular organelle;intracellular organelle part;intracellular part;intrinsic to membrane;membrane;membrane part;membrane-bounded organelle;mitochondrial inner membrane;mitochondria…	Adipocytokine signaling pathway;Fatty acid metabolism;Peroxisome;PPAR signaling pathway	+	Fam134b2_rec_Fam134b1_rec	6.41667	6.64452e-06	+	2.47223	0.0091581	0.303655		4.68707	Q8JZR0	Q8JZR0	Mus musculus	ACSL5_MOUSE	Long-chain-fatty-acid--CoA ligase 5	Acsl5
15.9738	15.8253	16.0305	15.8917	15.5699	15.908	15.8546	15.8722	15.8814	15.5321	15.7002	15.965	15.846	15.7946	15.9626	15.8407	15.891	16.1789	16.0167	16.1511	acetate biosynthetic process;acetate metabolic process;acetyl-CoA biosynthetic process;acetyl-CoA metabolic process;biosynthetic process;carboxylic acid biosynthetic process;carboxylic acid metabolic process;cellular biosynthetic process;cellular ketone metabolic process;cellular metabolic process;cellular process;coenzyme biosynthetic process;coenzyme metabolic process;cofactor biosynthetic proc…	acetate-CoA ligase activity;acid-thiol ligase activity;adenyl nucleotide binding;adenyl ribonucleotide binding;ATP binding;binding;catalytic activity;CoA-ligase activity;ligase activity;ligase activity, forming carbon-sulfur bonds;nucleotide binding;purine nucleotide binding;purine ribonucleoside triphosphate binding;purine ribonucleotide binding;ribonucleotide binding	cell part;cytoplasm;intracellular membrane-bounded organelle;intracellular organelle;intracellular organelle part;intracellular part;membrane-bounded organelle;nuclear part;nucleoplasm;organelle;organelle part	Carbon fixation pathways in prokaryotes;Glycolysis / Gluconeogenesis;Methane metabolism;Propanoate metabolism;Pyruvate metabolism			1.22967	0.0138651	+	1.31624	0.0742751	-0.289731		-2.47273	A2AQN4;Q9QXG4	A2AQN4;Q9QXG4	Mus musculus	A2AQN4_MOUSE;ACSA_MOUSE	propionate--CoA ligase;Acetyl-coenzyme A synthetase, cytoplasmic	Acss2
18.9502	18.9223	19.2433	19.8737	19.5141	19.6692	19.7227	19.3547	19.0159	19.7004	19.3193	19.2953	19.322	19.5379	19.8369	19.6462	18.8507	18.7195	18.7172	18.7019	actin cytoskeleton organization;actin filament organization;actin filament-based process;actomyosin structure organization;anatomical structure development;cell development;cell growth;cellular component organization;cellular component organization at cellular level;cellular component organization or biogenesis;cellular component organization or biogenesis at cellular level;cellular developmental…	adenyl nucleotide binding;adenyl ribonucleotide binding;ATP binding;binding;cytoskeletal protein binding;nucleotide binding;protein binding;purine nucleotide binding;purine ribonucleoside triphosphate binding;purine ribonucleotide binding;ribonucleotide binding;vinculin binding	actin cytoskeleton;actin filament;actin filament bundle;actomyosin;blood microparticle;cell part;contractile fiber part;cytoplasmic part;cytoskeletal part;cytoskeleton;extracellular membrane-bounded organelle;extracellular organelle;extracellular region part;extracellular space;extracellular vesicular exosome;intracellular non-membrane-bounded organelle;intracellular organelle;intracellular organ…		+	Fam134b2_rec_Fam134b1_rec	2.52462	0.000655963	+	2.16872	0.0157912	0.585388	+	4.04286	P68134	P68134	Mus musculus	ACTS_MOUSE	Actin, alpha skeletal muscle	Acta1
26.0003	25.9227	25.9339	26.0058	26.067	26.1931	26.1588	25.8618	25.833	25.9146	26.112	26.0106	25.9356	26.1791	26.3321	26.0389	25.8037	25.8608	25.6754	25.788	anatomical structure development;biological regulation;cell development;cellular developmental process;cellular process;circulatory system process;developmental process;glomerular mesangial cell development;mesangial cell development;multicellular organismal process;multi-organism process;muscle contraction;muscle system process;regulation of anatomical structure size;regulation of biological qua…	adenyl nucleotide binding;adenyl ribonucleotide binding;ATP binding;binding;enzyme binding;kinase binding;nucleotide binding;protein binding;protein kinase binding;purine nucleotide binding;purine ribonucleoside triphosphate binding;purine ribonucleotide binding;ribonucleotide binding	actin cytoskeleton;cell part;contractile fiber;contractile fiber part;cytoplasm;cytoplasmic part;cytoskeleton;extracellular membrane-bounded organelle;extracellular organelle;extracellular region part;extracellular space;extracellular vesicular exosome;intracellular non-membrane-bounded organelle;intracellular organelle;intracellular part;macromolecular complex;membrane-bounded organelle;membrane…	Vascular smooth muscle contraction			1.88177	0.00273747	+	1.38357	0.0651765	0.185552		2.58759	P62737	P62737	Mus musculus	ACTA_MOUSE	Actin, aortic smooth muscle	Acta2
17.2926	17.3682	17.1128	17.3838	17.5668	17.3635	17.2551	17.158	17.2108	17.656	17.3321	17.3718	17.0814	17.2468	17.2376	16.802	17.4388	17.3803	17.4953	17.5728	anatomical structure development;anatomical structure homeostasis;anatomical structure morphogenesis;ATP-dependent chromatin remodeling;axonogenesis;biological adhesion;biological regulation;cell adhesion;cell part morphogenesis;cell projection morphogenesis;cell projection organization;cell-cell adhesion;cellular component morphogenesis;cellular component organization;cellular component organiza…	binding;core promoter proximal region DNA binding;core promoter proximal region sequence-specific DNA binding;cytoskeletal protein binding;DNA binding;enhancer binding;enhancer sequence-specific DNA binding;enzyme binding;identical protein binding;kinesin binding;nitric-oxide synthase binding;nucleic acid binding;protein binding;regulatory region DNA binding;regulatory region nucleic acid binding…	adherens junction;anchoring junction;axon;blood microparticle;cell cortex part;cell junction;cell part;cell projection;cell-substrate adherens junction;cell-substrate junction;chromatin;chromosomal part;cortical cytoskeleton;cytoplasmic part;cytoskeletal part;cytoskeleton;cytosol;extracellular membrane-bounded organelle;extracellular organelle;extracellular region part;extracellular space;extrace…				1.31795	0.0109242	+	0.327469	0.482709	-0.0791421		-0.770093	E9Q5F4	E9Q5F4	Mus musculus	E9Q5F4_MOUSE	Actin, beta (Fragment)	Actb
21.9321	21.778	21.5714	21.8597	22.0559	21.5683	21.5937	21.5922	21.5472	22.0422	21.6089	21.6175	21.5667	21.7159	21.8046	21.4564	21.7585	21.5968	21.5986	21.4183		adenyl nucleotide binding;adenyl ribonucleotide binding;ATP binding;binding;nucleotide binding;purine nucleotide binding;purine ribonucleoside triphosphate binding;purine ribonucleotide binding;ribonucleotide binding	cell part;cytoplasm;cytoskeleton;extracellular membrane-bounded organelle;extracellular organelle;extracellular region part;extracellular space;extracellular vesicular exosome;intracellular non-membrane-bounded organelle;intracellular organelle;intracellular part;membrane-bounded organelle;membrane-bounded vesicle;non-membrane-bounded organelle;organelle;vesicle				0.18229	0.354411		0.359054	0.450666	0.110909		0.831608	Q8BFZ3	Q8BFZ3	Mus musculus	ACTBL_MOUSE	Beta-actin-like protein 2	Actbl2
20.2058	20.8301	20.5176	20.9781	21.3523	20.7587	21.4014	20.8417	21.2027	21.5571	21.5856	21.4471	20.3857	21.0969	21.4188	20.9786	21.2273	21.1274	21.1905	20.4765	actin cytoskeleton organization;actin filament-based process;actomyosin structure organization;anatomical structure homeostasis;biological adhesion;biological regulation;cell adhesion;cell-cell adhesion;cellular component organization;cellular component organization at cellular level;cellular component organization or biogenesis;cellular component organization or biogenesis at cellular level;cell…	adenyl nucleotide binding;adenyl ribonucleotide binding;ATP binding;binding;enzyme binding;identical protein binding;nucleotide binding;protein binding;purine nucleotide binding;purine ribonucleoside triphosphate binding;purine ribonucleotide binding;ribonucleotide binding;structural constituent of cytoskeleton;structural molecule activity;ubiquitin protein ligase binding	actin cytoskeleton;blood microparticle;cell part;contractile fiber;contractile fiber part;costamere;cytoplasmic part;cytoskeletal part;cytoskeleton;cytosol;extracellular membrane-bounded organelle;extracellular organelle;extracellular region part;extracellular space;extracellular vesicular exosome;filamentous actin;intracellular membrane-bounded organelle;intracellular non-membrane-bounded organe…	Adherens junction;Arrhythmogenic right ventricular cardiomyopathy (ARVC);Bacterial invasion of epithelial cells;Dilated cardiomyopathy;Focal adhesion;Hypertrophic cardiomyopathy (HCM);Leukocyte transendothelial migration;Pathogenic Escherichia coli infection;Phagosome;Phototransduction - fly;Regulation of actin cytoskeleton;Shigellosis;Tight junction;Vibrio cholerae infection;Viral myocarditis			1.2641	0.0126564	+	1.17752	0.0930906	0.442668		2.2389	P63260	P63260	Mus musculus	ACTG_MOUSE	Actin, cytoplasmic 2	Actg1
17.2177	17.272	17.2771	17.2832	17.1313	17.1539	17.1932	17.2627	16.8665	16.8841	16.8387	16.7167	17.0631	17.0841	16.9821	17.0155	16.9212	16.8333	16.8729	16.8928	anatomical structure development;ATP-dependent chromatin remodeling;biological regulation;biosynthetic process;cellular biosynthetic process;cellular component organization;cellular component organization at cellular level;cellular component organization or biogenesis;cellular component organization or biogenesis at cellular level;cellular macromolecule biosynthetic process;cellular macromolecule…	binding;chromatin binding;core promoter proximal region DNA binding;core promoter proximal region sequence-specific DNA binding;DNA binding;enhancer binding;enhancer sequence-specific DNA binding;nucleic acid binding;regulatory region DNA binding;regulatory region nucleic acid binding;RNA polymerase II core promoter proximal region sequence-specific DNA binding;RNA polymerase II distal enhancer s…	cell part;chromatin;chromatin remodeling complex;chromosomal part;DNA helicase complex;H4/H2A histone acetyltransferase complex;histone acetyltransferase complex;Ino80 complex;intracellular membrane-bounded organelle;intracellular organelle;intracellular organelle part;intracellular part;macromolecular complex;membrane;membrane-bounded organelle;npBAF complex;NuA4 histone acetyltransferase comple…				7.93317	5.32623e-06	+	0.602344	0.272172	-0.0535736		-1.27384	Q9Z2N8	Q9Z2N8	Mus musculus	ACL6A_MOUSE	Actin-like protein 6A	Actl6a
19.42	19.4335	19.4746	19.4519	19.164	19.2028	19.2085	19.1434	19.335	19.4095	19.4731	19.4782	19.1712	19.2434	19.2547	19.2651	19.4356	19.4917	19.3576	19.4036	actin crosslink formation;actin cytoskeleton organization;actin filament bundle assembly;actin filament organization;actin filament-based process;biological regulation;cell junction assembly;cell junction organization;cell-substrate junction assembly;cellular component assembly;cellular component assembly at cellular level;cellular component organization;cellular component organization at cellula…	actin binding;actin filament binding;binding;calcium ion binding;cation binding;cytoskeletal protein binding;double-stranded RNA binding;integrin binding;ion binding;ion channel binding;ligand-dependent nuclear receptor transcription coactivator activity;metal ion binding;nucleic acid binding;protein binding;protein binding transcription factor activity;protein complex binding;receptor binding;RN…	adherens junction;anchoring junction;cell junction;cell part;cell projection;cell-cell adherens junction;cell-cell junction;cell-substrate adherens junction;cell-substrate junction;contractile fiber part;cytoplasm;cytoplasmic part;extracellular membrane-bounded organelle;extracellular organelle;extracellular region part;extracellular space;extracellular vesicular exosome;fascia adherens;focal adh…	Adherens junction;Amoebiasis;Arrhythmogenic right ventricular cardiomyopathy (ARVC);Focal adhesion;Leukocyte transendothelial migration;Regulation of actin cytoskeleton;Systemic lupus erythematosus;Tight junction			6.0836	6.06061e-06	+	0.0140413	0.967959	0.00182056		0.0415759	A1BN54	A1BN54	Mus musculus	A1BN54_MOUSE	Actinin, alpha 1	Actn1
15.2874	15.2196	15.2337	14.8859	15.6301	15.8944	15.7376	15.5832	14.6529	14.2271	14.5794	14.4698	15.7209	15.8273	16.0073	15.7897	14.1263	14.4078	13.907	14.0483	biological regulation;cell junction assembly;cell junction organization;cell projection assembly;cell projection organization;cell-substrate junction assembly;cellular chemical homeostasis;cellular component assembly;cellular component assembly at cellular level;cellular component organization;cellular component organization at cellular level;cellular component organization or biogenesis;cellular…	actin binding;actin filament binding;binding;binding, bridging;calcium ion binding;cation binding;cytoskeletal protein binding;FATZ binding;identical protein binding;ion binding;ion channel binding;ligand-dependent nuclear receptor transcription coactivator activity;LIM domain binding;metal ion binding;protein binding;protein binding transcription factor activity;protein binding, bridging;protein…	adherens junction;anchoring junction;cell cortex part;cell junction;cell part;cell projection;cell-substrate adherens junction;cell-substrate junction;contractile fiber part;cortical actin cytoskeleton;cortical cytoskeleton;cytoplasmic part;cytoskeletal part;cytoskeleton;extracellular membrane-bounded organelle;extracellular organelle;extracellular region part;extracellular vesicular exosome;filo…	Adherens junction;Amoebiasis;Arrhythmogenic right ventricular cardiomyopathy (ARVC);Focal adhesion;Leukocyte transendothelial migration;Regulation of actin cytoskeleton;Systemic lupus erythematosus;Tight junction			9.07803	8.08081e-06	+	1.36781	0.0668169	0.359937		2.56062	Q9JI91	Q9JI91	Mus musculus	ACTN2_MOUSE	Alpha-actinin-2	Actn2
18.5124	18.5133	18.5128	18.4415	18.8042	18.7984	18.7764	18.7866	17.857	17.833	17.8648	17.8668	19.3084	19.2624	19.2393	19.283	17.6415	17.5643	17.5973	17.6298	multicellular organismal process;muscle contraction;muscle system process;system process	actin binding;actin filament binding;binding;binding, bridging;calcium ion binding;cation binding;cytoskeletal protein binding;identical protein binding;ion binding;metal ion binding;protein binding;protein binding, bridging;protein dimerization activity;protein homodimerization activity	brush border;cell part;cell projection;contractile fiber part;cytoplasmic part;cytoskeletal part;intracellular organelle part;intracellular part;organelle part;sarcomere;striated muscle thin filament;Z disc	Adherens junction;Amoebiasis;Arrhythmogenic right ventricular cardiomyopathy (ARVC);Focal adhesion;Leukocyte transendothelial migration;Regulation of actin cytoskeleton;Systemic lupus erythematosus;Tight junction	+	Fam134b2_rec_Fam134b1_rec	20.2179	0	+	4.89344	0	0.247161		12.9964	O88990	O88990	Mus musculus	ACTN3_MOUSE	Alpha-actinin-3	Actn3
20.9217	20.9234	20.9176	20.9411	20.8221	20.8265	20.7948	20.7297	20.8362	20.8627	20.903	20.8942	20.8739	20.9024	20.8707	20.8527	20.8967	20.8428	20.8568	20.8556	actin cytoskeleton organization;actin filament bundle assembly;actin filament organization;actin filament-based process;biological regulation;cell junction assembly;cell junction organization;cell-cell junction assembly;cell-cell junction organization;cellular component assembly;cellular component assembly at cellular level;cellular component organization;cellular component organization at cellul…	actin binding;actin filament binding;binding;calcium ion binding;cation binding;cytoskeletal protein binding;hormone receptor binding;identical protein binding;ion binding;ligand-dependent nuclear receptor transcription coactivator activity;metal ion binding;nuclear hormone receptor binding;nucleoside binding;protein binding;protein binding transcription factor activity;protein dimerization activ…	actin filament bundle;actomyosin;adherens junction;anchoring junction;cell cortex part;cell junction;cell part;cell projection;cell-cell junction;cell-substrate adherens junction;cell-substrate junction;contractile fiber part;cortical cytoskeleton;cytoplasm;cytoplasmic part;cytoskeletal part;cytoskeleton;extracellular membrane-bounded organelle;extracellular organelle;extracellular region part;ex…	Adherens junction;Amoebiasis;Arrhythmogenic right ventricular cardiomyopathy (ARVC);Focal adhesion;Leukocyte transendothelial migration;Regulation of actin cytoskeleton;Systemic lupus erythematosus;Tight junction			3.70159	5.15738e-05	+	0.2316	0.590084	0.0110488		0.574231	P57780	P57780	Mus musculus	ACTN4_MOUSE	Alpha-actinin-4	Actn4
16.5331	16.3451	16.4739	16.4173	16.278	16.4272	16.3032	16.3136	16.3622	16.3753	16.2145	16.3421	16.1695	16.2064	16.1145	16.1415	16.49	16.5312	16.4229	16.4298	cellular component movement;cellular process;microtubule-based movement;microtubule-based process		cell part;cytoplasm;cytoskeletal part;dynactin complex;intracellular organelle part;intracellular part;macromolecular complex;microtubule associated complex;organelle part;protein complex		+	Fam134b2_rec_Fam134b1_rec	4.35289	1.0772e-05	+	1.73978	0.0341498	-0.144968		-3.21699	Q9QZB7	Q9QZB7	Mus musculus	ARP10_MOUSE	Actin-related protein 10	Actr10
18.7362	18.7002	18.7063	18.5823	18.4737	18.5399	18.4963	18.4769	18.6594	18.5043	18.5042	18.5913	18.5059	18.4128	18.3999	18.4429	18.7454	18.6924	18.6664	18.6232		adenyl nucleotide binding;adenyl ribonucleotide binding;ATP binding;binding;nucleotide binding;purine nucleotide binding;purine ribonucleoside triphosphate binding;purine ribonucleotide binding;ribonucleotide binding	cell part;centrosome;cytoplasm;cytoplasmic part;cytoskeletal part;dynactin complex;extracellular membrane-bounded organelle;extracellular organelle;extracellular region part;extracellular vesicular exosome;intracellular non-membrane-bounded organelle;intracellular organelle;intracellular organelle part;intracellular part;macromolecular complex;membrane-bounded organelle;membrane-bounded vesicle;m…				4.34256	1.07431e-05	+	1.37603	0.0659463	-0.117084		-2.57468	P61164	P61164	Mus musculus	ACTZ_MOUSE	Alpha-centractin	Actr1a
18.1443	18.1742	18.0644	18.0636	18.0637	17.9243	18.05	18.0092	18.0821	18.2698	18.2185	18.1347	17.9424	18.1088	17.9917	18.0324	18.2373	18.2203	18.1865	18.0932		adenyl nucleotide binding;adenyl ribonucleotide binding;ATP binding;binding;nucleotide binding;purine nucleotide binding;purine ribonucleoside triphosphate binding;purine ribonucleotide binding;ribonucleotide binding	cell part;centrosome;cytoplasm;cytoplasmic part;cytoskeletal part;dynactin complex;extracellular membrane-bounded organelle;extracellular organelle;extracellular region part;extracellular vesicular exosome;intracellular non-membrane-bounded organelle;intracellular organelle;intracellular organelle part;intracellular part;macromolecular complex;membrane;membrane-bounded organelle;membrane-bounded …				2.33198	0.000993959	+	0.0536107	0.883227	-0.00805521		-0.152394	Q8R5C5	Q8R5C5	Mus musculus	ACTY_MOUSE	Beta-centractin	Actr1b
19.2242	19.2521	19.2615	19.2052	19.3221	19.3337	19.3073	19.3037	19.4654	19.4371	19.3871	19.5332	19.2483	19.2182	19.3139	19.2927	19.5492	19.5404	19.4737	19.4952	actin cytoskeleton organization;actin filament organization;actin filament-based process;actin nucleation;anatomical structure formation involved in morphogenesis;Arp2/3 complex-mediated actin nucleation;asymmetric cell division;biological regulation;cell cycle;cell cycle cytokinesis;cell cycle process;cell division;cell projection assembly;cell projection organization;cellular component assembly…	adenyl nucleotide binding;adenyl ribonucleotide binding;ATP binding;binding;nucleotide binding;purine nucleotide binding;purine ribonucleoside triphosphate binding;purine ribonucleotide binding;ribonucleotide binding;structural constituent of cytoskeleton;structural molecule activity	actin cap;adherens junction;anchoring junction;Arp2/3 protein complex;cell cortex;cell cortex part;cell junction;cell part;cell projection;cell-substrate adherens junction;cell-substrate junction;cytoplasm;cytoplasmic part;cytoskeletal part;extracellular membrane-bounded organelle;extracellular organelle;extracellular region part;extracellular vesicular exosome;focal adhesion;intracellular organe…				6.95192	3.92542e-06	+	0.831576	0.174331	-0.0589433		-1.66299	P61161	P61161	Mus musculus	ARP2_MOUSE	Actin-related protein 2	Actr2
18.6014	18.6289	18.6064	18.6259	18.674	18.6648	18.655	18.6886	18.7835	18.8561	18.8202	18.8411	18.6711	18.6628	18.7035	18.6609	18.9613	18.9202	18.9184	18.8666	actin cytoskeleton organization;actin filament organization;actin filament-based process;actin nucleation;anatomical structure morphogenesis;Arp2/3 complex-mediated actin nucleation;asymmetric cell division;biological regulation;cell cycle;cell cycle cytokinesis;cell cycle process;cell division;cell part morphogenesis;cell projection morphogenesis;cell projection organization;cellular component m…	adenyl nucleotide binding;adenyl ribonucleotide binding;ATP binding;binding;nucleotide binding;purine nucleotide binding;purine ribonucleoside triphosphate binding;purine ribonucleotide binding;ribonucleotide binding;structural constituent of cytoskeleton;structural molecule activity	actin filament;adherens junction;anchoring junction;Arp2/3 protein complex;brush border;cell junction;cell part;cell projection;cell-cell junction;cell-substrate adherens junction;cell-substrate junction;cytoplasmic part;cytoskeletal part;excitatory synapse;extracellular membrane-bounded organelle;extracellular organelle;extracellular region part;extracellular vesicular exosome;focal adhesion;Gol…		+	Fam134b2_rec_Fam134b1_rec	9.77453	1.02828e-05	+	1.97609	0.022938	-0.0914135		-3.66108	Q99JY9	Q99JY9	Mus musculus	ARP3_MOUSE	Actin-related protein 3	Actr3
13.6764	13.5997	13.7901	13.6825	14.1765	14.0073	13.8495	14.0219	13.9062	13.7236	13.8904	13.6391	13.1243	13.73	13.4615	12.9385	13.8449	14.1234	13.9656	13.8668	activin receptor signaling pathway;acute inflammatory response;ameboidal cell migration;anatomical structure development;anatomical structure formation involved in morphogenesis;anatomical structure morphogenesis;atrial septum morphogenesis;atrial septum primum morphogenesis;biological regulation;BMP signaling pathway;branching morphogenesis of a tube;cardiac cell fate commitment;cardiac muscle c…	activin binding;activin receptor activity, type I;activin-activated receptor activity;adenyl nucleotide binding;adenyl ribonucleotide binding;ATP binding;binding;catalytic activity;cation binding;cytokine binding;growth factor binding;identical protein binding;ion binding;kinase activity;metal ion binding;molecular transducer activity;nucleotide binding;phosphotransferase activity, alcohol group …	activin receptor complex;apical part of cell;cell part;integral to membrane;integral to plasma membrane;intrinsic to membrane;intrinsic to plasma membrane;macromolecular complex;membrane part;plasma membrane part;protein complex;receptor complex	Cytokine-cytokine receptor interaction;TGF-beta signaling pathway			3.04959	0.000201038	+	0.892985	0.155958	-0.160357		-1.76536	P37172	P37172	Mus musculus	ACVR1_MOUSE	Activin receptor type-1	Acvr1
15.9454	15.9218	15.8212	15.8533	15.9177	15.8858	15.8802	15.9852	15.9455	15.9835	16.0882	16.0319	15.7373	15.7781	15.7113	15.8642	16.0372	16.1703	16.1732	16.3011	amine metabolic process;carboxylic acid metabolic process;cellular amine metabolic process;cellular amino acid metabolic process;cellular ketone metabolic process;cellular metabolic process;cellular nitrogen compound metabolic process;cellular process;metabolic process;nitrogen compound metabolic process;organic acid metabolic process;oxoacid metabolic process;primary metabolic process;small mole…	aminoacylase activity;binding;catalytic activity;cation binding;hydrolase activity;hydrolase activity, acting on carbon-nitrogen (but not peptide) bonds;hydrolase activity, acting on carbon-nitrogen (but not peptide) bonds, in linear amides;ion binding;metal ion binding;metallopeptidase activity;peptidase activity;peptidase activity, acting on L-amino acid peptides	cell part;cytoplasm;extracellular membrane-bounded organelle;extracellular organelle;extracellular region part;extracellular vesicular exosome;intracellular part;membrane-bounded organelle;membrane-bounded vesicle;organelle;vesicle	Arginine and proline metabolism			4.78116	4.06918e-06	+	1.36006	0.0676391	-0.158183		-2.54736	Q99JW2	Q99JW2	Mus musculus	ACY1_MOUSE	Aminoacylase-1	Acy1
15.3875	15.3816	15.3566	15.2184	14.2485	14.4165	14.4179	14.7167	14.7942	14.8157	14.7966	14.9271	14.0052	14.0552	14.2524	14.1438	15.2027	15.4587	15.2652	15.2416		aminoacylase activity;binding;catalytic activity;cation binding;hydrolase activity;hydrolase activity, acting on carbon-nitrogen (but not peptide) bonds;hydrolase activity, acting on carbon-nitrogen (but not peptide) bonds, in linear amides;hydrolase activity, acting on ester bonds;identical protein binding;ion binding;metal ion binding;protein binding	apical plasma membrane;cell part;cytoplasm;extracellular membrane-bounded organelle;extracellular organelle;extracellular region part;extracellular vesicular exosome;intracellular part;membrane;membrane part;membrane-bounded organelle;membrane-bounded vesicle;organelle;plasma membrane part;vesicle	Alanine, aspartate and glutamate metabolism;Histidine metabolism	+	Fam134b2_rec_Fam134b1_rec	9.08191	8.11359e-06	+	3.38504	0.00156357	-0.45865		-7.03534	Q91XE4	Q91XE4	Mus musculus	ACY3_MOUSE	N-acyl-aromatic-L-amino acid amidohydrolase (carboxylate-forming)	Acy3
16.0832	16.1973	16.2135	16.3982	16.062	16.1509	16.0796	16.1233	16.2332	16.4634	16.2759	16.1892	15.8879	15.9839	15.9835	15.8936	16.284	16.3401	16.1551	16.2846	metabolic process	acylphosphatase activity;catalytic activity;hydrolase activity;hydrolase activity, acting on acid anhydrides;hydrolase activity, acting on acid anhydrides, in phosphorus-containing anhydrides	extracellular membrane-bounded organelle;extracellular organelle;extracellular region part;extracellular vesicular exosome;membrane-bounded organelle;membrane-bounded vesicle;organelle;vesicle	Aminobenzoate degradation;Pyruvate metabolism			3.43389	0.000101839	+	0.127832	0.744279	0.0245028		0.340592	P56376	P56376	Mus musculus	ACYP1_MOUSE	Acylphosphatase-1	Acyp1
13.5647	13.5726	14.1251	14.6902	13.6713	13.9735	13.8654	14.1203	13.972	13.9008	13.4871	13.3944	13.1273	13.7719	13.6405	13.8327	12.9417	13.3352	13.5126	13.7916	metabolic process	acylphosphatase activity;catalytic activity;hydrolase activity;hydrolase activity, acting on acid anhydrides;hydrolase activity, acting on acid anhydrides, in phosphorus-containing anhydrides	cell part;cytoplasmic part;intracellular membrane-bounded organelle;intracellular organelle;intracellular part;membrane-bounded organelle;mitochondrion;organelle	Aminobenzoate degradation;Pyruvate metabolism			0.741465	0.0524147		0.604421	0.271066	0.293316		1.27745	P56375	P56375	Mus musculus	ACYP2_MOUSE	Acylphosphatase-2	Acyp2
13.1448	12.946	13.2632	13.014	13.2832	13.7879	13.7737	13.6617	14.0807	13.7329	13.67	14.0122	13.5535	13.5342	13.6398	13.4572	13.7516	13.794	13.8262	13.9066	2'-deoxyribonucleotide metabolic process;adenosine catabolic process;adenosine metabolic process;aging;amine transport;anatomical structure development;B cell activation;B cell activation involved in immune response;B cell differentiation;behavior;biological regulation;biosynthetic process;catabolic process;cell activation;cell activation involved in immune response;cell differentiation;cellular …	adenosine deaminase activity;binding;catalytic activity;cation binding;deaminase activity;hydrolase activity;hydrolase activity, acting on carbon-nitrogen (but not peptide) bonds;hydrolase activity, acting on carbon-nitrogen (but not peptide) bonds, in cyclic amidines;ion binding;metal ion binding;nucleoside binding;purine nucleoside binding;transition metal ion binding;zinc ion binding	cell body;cell junction;cell part;cell projection cytoplasm;cell projection part;cell surface;cytoplasm;cytoplasmic membrane-bounded vesicle lumen;cytoplasmic part;cytoplasmic vesicle part;cytosol;dendrite cytoplasm;external side of plasma membrane;extracellular region part;extracellular space;intracellular membrane-bounded organelle;intracellular organelle;intracellular organelle part;intracellu…	Primary immunodeficiency;Purine metabolism			4.4316	7.38007e-06	+	0.201952	0.630169	0.0543573		0.510205	P03958	P03958	Mus musculus	ADA_MOUSE	Adenosine deaminase	Ada
15.6754	15.8251	15.8073	15.699	15.9153	15.9836	16.0732	15.9924	15.942	16.0873	16.0716	16.0413	15.6314	15.6543	15.7138	15.6329	16.3487	16.3014	16.3292	16.3936	biological regulation;cell activation;cell surface receptor linked signaling pathway;cellular macromolecule metabolic process;cellular metabolic process;cellular process;cellular protein metabolic process;cellular response to stimulus;chordate embryonic development;constitutive protein ectodomain proteolysis;developmental process;embryo development;embryo development ending in birth or egg hatchi…	binding;catalytic activity;cation binding;endopeptidase activity;enzyme binding;hydrolase activity;identical protein binding;ion binding;kinase binding;metal ion binding;metalloendopeptidase activity;metallopeptidase activity;peptidase activity;peptidase activity, acting on L-amino acid peptides;protein binding;protein dimerization activity;protein domain specific binding;protein homodimerization…	adherens junction;anchoring junction;cell junction;cell part;cell surface;cell-substrate adherens junction;cell-substrate junction;cytoplasm;cytoplasmic membrane-bounded vesicle;cytoplasmic part;cytoplasmic vesicle;cytoskeletal part;endoplasmic reticulum part;extracellular membrane-bounded organelle;extracellular organelle;extracellular region part;extracellular vesicular exosome;focal adhesion;G…	Alzheimer's disease;Epithelial cell signaling in Helicobacter pylori infection	+	Fam134b2_rec_Fam134b1_rec	9.35951	8.90869e-06	+	3.72336	0.000917073	-0.307678		-8.10632	O35598	O35598	Mus musculus	ADA10_MOUSE	Disintegrin and metalloproteinase domain-containing protein 10	Adam10
14.3707	13.742	14.3165	13.7795	14.6942	14.2872	14.2923	14.4272	14.4636	13.4969	13.9779	14.3906	14.0868	12.7632	12.9687	13.7139	14.658	14.8889	14.0341	14.1665	adaptive immune response;adaptive immune response based on somatic recombination of immune receptors built from immunoglobulin superfamily domains;anatomical structure development;B cell activation;B cell differentiation;biological adhesion;biological regulation;cell activation;cell adhesion;cell adhesion mediated by integrin;cell differentiation;cell migration;cell motility;cell surface receptor…	binding;catalytic activity;cation binding;cytokine receptor binding;endopeptidase activity;growth factor receptor binding;hydrolase activity;integrin binding;interleukin-6 receptor binding;ion binding;metal ion binding;metalloendopeptidase activity;metallopeptidase activity;Notch binding;PDZ domain binding;peptidase activity;peptidase activity, acting on L-amino acid peptides;protein binding;prot…	actin cytoskeleton;adherens junction;anchoring junction;apical plasma membrane;cell junction;cell part;cell projection membrane;cell projection part;cell surface;cell-cell junction;cell-substrate adherens junction;cell-substrate junction;cytoplasm;cytoskeleton;extracellular region;focal adhesion;integral to membrane;integral to plasma membrane;intracellular non-membrane-bounded organelle;intracel…	Alzheimer's disease;Epithelial cell signaling in Helicobacter pylori infection;Notch signaling pathway			1.70719	0.00418635	+	0.549178	0.303348	-0.354641		-1.18078	E9PXU2;Q9Z0F8;Q9Z0F8-2	E9PXU2;Q9Z0F8;Q9Z0F8-2	Mus musculus	E9PXU2_MOUSE;ADA17_MOUSE;ADA17_MOUSE	A disintegrin and metallopeptidase domain 17;Disintegrin and metalloproteinase domain-containing protein 17;Isoform Short of Disintegrin and metalloproteinase domain-containing protein 17	Adam17
14.7217	13.6707	14.0849	14.2314	14.3623	14.3108	14.3782	14.1354	14.7992	14.648	14.4286	14.8553	14.5616	14.6392	14.7615	14.9327	15.4894	15.6036	15.4796	15.6509	biological adhesion;cell adhesion;cellular process	binding;catalytic activity;cation binding;endopeptidase activity;hydrolase activity;ion binding;metal ion binding;metalloendopeptidase activity;metallopeptidase activity;peptidase activity;peptidase activity, acting on L-amino acid peptides;transition metal ion binding;zinc ion binding	cell part;extracellular region;integral to membrane;intrinsic to membrane;membrane;membrane part;plasma membrane		+	Fam134b2_rec_Fam134b1_rec	5.3584	4.77042e-06	+	3.80042	0.000689295	-0.87311	+	-8.36858	Q9R1V7;Q9R1V7-2;Q9R1V7-3;Q9R1V7-4	Q9R1V7;Q9R1V7-2;Q9R1V7-3;Q9R1V7-4	Mus musculus	ADA23_MOUSE	Disintegrin and metalloproteinase domain-containing protein 23;Isoform Beta of Disintegrin and metalloproteinase domain-containing protein 23;Isoform Gamma of Disintegrin and metalloproteinase domain-containing protein 23;Isoform Delta of Disintegrin and metalloproteinase domain-containing protein 23	Adam23
16.3111	16.4218	16.2688	16.3445	16.4691	16.2309	16.2988	16.3712	16.2554	16.6301	16.4283	16.0409	16.2665	16.3356	16.3362	16.2373	16.7616	16.4114	16.6356	16.4972	activation of MAPKK activity;activation of protein kinase activity;biological adhesion;biological regulation;cell activation;cell adhesion;cell adhesion mediated by integrin;cell differentiation;cell surface receptor linked signaling pathway;cell-cell adhesion;cell-cell adhesion mediated by integrin;cell-matrix adhesion;cell-substrate adhesion;cellular developmental process;cellular macromolecule…	binding;catalytic activity;cation binding;collagen binding;endopeptidase activity;enzyme binding;extracellular matrix binding;hydrolase activity;integrin binding;ion binding;kinase binding;laminin binding;metal ion binding;metalloendopeptidase activity;metallopeptidase activity;peptidase activity;peptidase activity, acting on L-amino acid peptides;protein binding;protein complex binding;protein d…	adherens junction;anchoring junction;basolateral plasma membrane;cell junction;cell part;cell surface;cell-substrate adherens junction;cell-substrate junction;cytoplasm;extracellular membrane-bounded organelle;extracellular organelle;extracellular region part;extracellular space;extracellular vesicular exosome;focal adhesion;integral to membrane;intracellular part;intrinsic to external side of pl…				1.0429	0.0226063	+	0.803345	0.184492	-0.237783		-1.61576	A0A140LHU0;Q61072	A0A140LHU0;Q61072	Mus musculus	A0A140LHU0_MOUSE;ADAM9_MOUSE	A disintegrin and metallopeptidase domain 9 (meltrin gamma);Disintegrin and metalloproteinase domain-containing protein 9	Adam9
12.3322	12.1137	12.2027	12.4984	12.4264	12.4096	12.2575	12.5167	12.421	12.1396	11.8435	12.3029	12.0376	11.8744	12.0622	11.5896	12.2228	12.3345	12.2618	12.0046	anatomical structure development;cellular component organization;cellular component organization at cellular level;cellular component organization or biogenesis;cellular component organization or biogenesis at cellular level;cellular process;collagen catabolic process;collagen fibril organization;collagen metabolic process;developmental process;epidermis development;extracellular matrix organizat…	binding;catalytic activity;cation binding;endopeptidase activity;hydrolase activity;ion binding;metal ion binding;metalloendopeptidase activity;metallopeptidase activity;peptidase activity;peptidase activity, acting on L-amino acid peptides;transition metal ion binding;zinc ion binding	extracellular matrix;extracellular region part;proteinaceous extracellular matrix				1.77203	0.00358122	+	0.0726095	0.847391	-0.0291734		-0.202739	A0A5F8MPY1;Q8C9W3	A0A5F8MPY1;Q8C9W3	Mus musculus	A0A5F8MPY1_MOUSE;ATS2_MOUSE	A disintegrin-like and metallopeptidase (reprolysin type) with thrombospondin type 1 motif, 2;A disintegrin and metalloproteinase with thrombospondin motifs 2	Adamts2
12.4309	11.9904	12.0439	10.9729	12.7623	12.5344	12.8816	12.5803	12.3906	13.1226	12.3258	12.3062	12.6208	11.9268	12.9991	11.7866	11.0397	11.4864	10.9731	12.6842	adenosine to inosine editing;base conversion or substitution editing;biological regulation;cellular macromolecule metabolic process;cellular metabolic process;cellular nitrogen compound metabolic process;cellular process;macromolecule metabolic process;macromolecule modification;metabolic process;mRNA metabolic process;mRNA processing;negative regulation of biological process;negative regulation …	adenosine deaminase activity;binding;catalytic activity;cation binding;deaminase activity;double-stranded RNA adenosine deaminase activity;double-stranded RNA binding;hydrolase activity;hydrolase activity, acting on carbon-nitrogen (but not peptide) bonds;hydrolase activity, acting on carbon-nitrogen (but not peptide) bonds, in cyclic amidines;ion binding;metal ion binding;nucleic acid binding;RN…	cell part;cytoplasm;intracellular membrane-bounded organelle;intracellular non-membrane-bounded organelle;intracellular organelle;intracellular organelle part;intracellular part;membrane-bounded organelle;non-membrane-bounded organelle;nuclear part;nucleolus;nucleoplasm;nucleus;organelle;organelle part				1.27588	0.0122449	+	1.17826	0.0928722	0.990435		2.24013	Q91ZS8;Q91ZS8-2;Q91ZS8-3;Q91ZS8-4;Q91ZS8-5;Q91ZS8-6	Q91ZS8;Q91ZS8-2;Q91ZS8-3;Q91ZS8-4;Q91ZS8-5;Q91ZS8-6	Mus musculus	RED1_MOUSE	Double-stranded RNA-specific editase 1;Isoform 2 of Double-stranded RNA-specific editase 1;Isoform 3 of Double-stranded RNA-specific editase 1;Isoform 4 of Double-stranded RNA-specific editase 1;Isoform 5 of Double-stranded RNA-specific editase 1;Isoform 6 of Double-stranded RNA-specific editase 1	Adarb1
13.6409	14.0334	13.6227	13.4623	13.6916	13.8833	13.4816	13.9038	13.8572	13.5416	13.4405	13.293	13.5546	12.0888	13.0208	12.4259	13.0505	13.9737	13.9015	14.0079	cellular macromolecule metabolic process;cellular metabolic process;cellular nitrogen compound metabolic process;cellular process;macromolecule metabolic process;macromolecule modification;metabolic process;ncRNA metabolic process;ncRNA processing;nitrogen compound metabolic process;nucleic acid metabolic process;nucleobase-containing compound metabolic process;primary metabolic process;RNA metab…	adenosine deaminase activity;binding;catalytic activity;cation binding;deaminase activity;hydrolase activity;hydrolase activity, acting on carbon-nitrogen (but not peptide) bonds;hydrolase activity, acting on carbon-nitrogen (but not peptide) bonds, in cyclic amidines;ion binding;metal ion binding;transition metal ion binding;tRNA-specific adenosine deaminase activity;zinc ion binding					1.79732	0.00338134	+	0.330612	0.479875	-0.200313		-0.776271	Q6P6J0	Q6P6J0	Mus musculus	ADAT2_MOUSE	tRNA-specific adenosine deaminase 2	Adat2
14.3216	14.1219	14.221	14.1561	14.1056	14.4817	14.0062	14.4585	13.433	14.1637	13.9918	13.9994	13.778	13.86	14.4273	13.8276	14.1477	12.6638	14.682	13.4939	cellular macromolecule metabolic process;cellular metabolic process;cellular nitrogen compound metabolic process;cellular process;macromolecule metabolic process;metabolic process;ncRNA metabolic process;ncRNA processing;nitrogen compound metabolic process;nucleic acid metabolic process;nucleobase-containing compound metabolic process;primary metabolic process;RNA metabolic process;RNA processing…	binding;catalytic activity;cation binding;hydrolase activity;ion binding;metal ion binding;transition metal ion binding;zinc ion binding					0.315509	0.207243		0.120926	0.755636	0.150153		0.323962	Q6PAT0	Q6PAT0	Mus musculus	ADAT3_MOUSE	Probable inactive tRNA-specific adenosine deaminase-like protein 3	Adat3
14.9678	14.9513	14.9668	14.8315	14.5965	14.5317	14.5319	14.5744	14.7727	14.6188	14.7878	14.6104	14.5704	14.553	14.5453	14.4678	14.7841	14.6745	14.8467	14.6893		adenyl nucleotide binding;adenyl ribonucleotide binding;ATP binding;binding;catalytic activity;kinase activity;nucleotide binding;phosphotransferase activity, alcohol group as acceptor;protein kinase activity;protein serine/threonine kinase activity;purine nucleotide binding;purine ribonucleoside triphosphate binding;purine ribonucleotide binding;ribonucleotide binding;transferase activity;transf…	cell part;cytoplasmic part;extracellular region;intracellular membrane-bounded organelle;intracellular organelle;intracellular part;membrane-bounded organelle;mitochondrion;organelle				5.40575	4.85143e-06	+	0.350116	0.459455	-0.05123		-0.814329	Q9D0L4	Q9D0L4	Mus musculus	ADCK1_MOUSE	AarF domain-containing protein kinase 1	Adck1
14.0693	14.0126	14.0216	14.241	14.0869	13.8477	13.8205	13.859	13.7641	13.7969	13.7638	13.7629	13.8199	13.8823	13.8585	13.3571	13.9438	13.9367	14.0055	13.7248		catalytic activity;kinase activity;phosphotransferase activity, alcohol group as acceptor;protein kinase activity;protein serine/threonine kinase activity;transferase activity;transferase activity, transferring phosphorus-containing groups	cell part;cytoplasmic part;integral to membrane;intracellular membrane-bounded organelle;intracellular organelle;intracellular part;intrinsic to membrane;membrane part;membrane-bounded organelle;mitochondrion;organelle				1.57836	0.00573178	+	1.10327	0.104522	-0.130771		-2.1149	E0CXW2;E9PUK2;Q80V03;Q80V03-2	E0CXW2;E9PUK2;Q80V03;Q80V03-2	Mus musculus	E0CXW2_MOUSE;E9PUK2_MOUSE;ADCK5_MOUSE;ADCK5_MOUSE	AarF domain containing kinase 5;AarF domain containing kinase 5;Uncharacterized aarF domain-containing protein kinase 5;Isoform 2 of Uncharacterized aarF domain-containing protein kinase 5	Adck5
13.2437	13.0768	12.838	13.8148	12.915	13.2734	13.3385	12.8415	13.4045	13.1147	13.2387	13.2701	12.8109	11.8693	13.1014	13.2317	13.295	13.3034	13.3006	13.3593	biological regulation;biosynthetic process;cAMP biosynthetic process;cAMP metabolic process;cell surface receptor linked signaling pathway;cellular biosynthetic process;cellular metabolic process;cellular nitrogen compound biosynthetic process;cellular nitrogen compound metabolic process;cellular process;cellular response to amine stimulus;cellular response to catecholamine stimulus;cellular resp…	adenyl nucleotide binding;adenyl ribonucleotide binding;adenylate cyclase activity;ATP binding;binding;calcium- and calmodulin-responsive adenylate cyclase activity;catalytic activity;cation binding;cyclase activity;enzyme binding;ion binding;kinase binding;lyase activity;metal ion binding;nucleotide binding;phosphorus-oxygen lyase activity;protein binding;protein kinase binding;purine nucleotide…	cell part;cell projection;cilium;integral to membrane;intrinsic to membrane;membrane;membrane part;plasma membrane	Bile secretion;Chemokine signaling pathway;Dilated cardiomyopathy;Endocrine and other factor-regulated calcium reabsorption;Gap junction;Gastric acid secretion;GnRH signaling pathway;Melanogenesis;Oocyte meiosis;Pancreatic secretion;Progesterone-mediated oocyte maturation;Purine metabolism;Salivary secretion;Taste transduction;Vascular smooth muscle contraction;Vasopressin-regulated water reabsor…			0.665884	0.0655632		0.414974	0.401514	-0.0575645		-0.937652	A0A2I3BRC5;F8VQ52;Q01341	A0A2I3BRC5;F8VQ52;Q01341	Mus musculus	A0A2I3BRC5_MOUSE;F8VQ52_MOUSE;ADCY6_MOUSE	Adenylate cyclase type 6	Adcy6
11.5218	11.3008	11.8278	10.7161	11.449	11.6778	12.0196	12.2776	11.3736	10.216	11.4371	11.0134	11.4396	11.5148	11.2326	11.31	10.9993	10.9817	11.6631	10.7317	activation of adenylate cyclase activity;biological regulation;biosynthetic process;cAMP biosynthetic process;cAMP metabolic process;cellular biosynthetic process;cellular metabolic process;cellular nitrogen compound biosynthetic process;cellular nitrogen compound metabolic process;cellular process;cellular response to chemical stimulus;cellular response to ethanol;cellular response to organic su…	adenyl nucleotide binding;adenyl ribonucleotide binding;adenylate cyclase activity;ATP binding;binding;catalytic activity;cation binding;cyclase activity;ion binding;lyase activity;metal ion binding;nucleotide binding;phosphorus-oxygen lyase activity;purine nucleotide binding;purine ribonucleoside triphosphate binding;purine ribonucleotide binding;ribonucleotide binding	cell part;integral to membrane;intrinsic to membrane;membrane;membrane part;plasma membrane	Bile secretion;Calcium signaling pathway;Chemokine signaling pathway;Dilated cardiomyopathy;Gap junction;Gastric acid secretion;GnRH signaling pathway;Melanogenesis;Oocyte meiosis;Pancreatic secretion;Progesterone-mediated oocyte maturation;Purine metabolism;Salivary secretion;Vascular smooth muscle contraction			1.0996	0.0194497	+	0.0885932	0.814186	-0.0839398		-0.243854	P51829	P51829	Mus musculus	ADCY7_MOUSE	Adenylate cyclase type 7	Adcy7
11.9514	11.5119	12.1045	11.4868	11.6629	12.1011	11.5711	11.8007	11.4295	11.3519	11.6209	11.799	11.3087	11.5714	11.5087	11.3541	11.9327	12.5263	12.2305	12.2094	activation of adenylate cyclase activity;biological regulation;biosynthetic process;cAMP biosynthetic process;cAMP metabolic process;cellular biosynthetic process;cellular metabolic process;cellular nitrogen compound biosynthetic process;cellular nitrogen compound metabolic process;cellular process;cellular response to stimulus;cyclic nucleotide biosynthetic process;cyclic nucleotide metabolic pr…	adenyl nucleotide binding;adenyl ribonucleotide binding;adenylate cyclase activity;ATP binding;binding;catalytic activity;cation binding;cyclase activity;ion binding;lyase activity;metal ion binding;nucleotide binding;phosphorus-oxygen lyase activity;purine nucleotide binding;purine ribonucleoside triphosphate binding;purine ribonucleotide binding;ribonucleotide binding	cell part;integral to membrane;intrinsic to membrane;membrane;membrane part;plasma membrane	Bile secretion;Calcium signaling pathway;Chemokine signaling pathway;Dilated cardiomyopathy;Endocrine and other factor-regulated calcium reabsorption;Gap junction;Gastric acid secretion;GnRH signaling pathway;Melanogenesis;Oocyte meiosis;Pancreatic secretion;Progesterone-mediated oocyte maturation;Purine metabolism;Salivary secretion;Vascular smooth muscle contraction;Vasopressin-regulated water …	+	Fam134b2_rec_Fam134b1_rec	2.62733	0.000519801	+	2.28589	0.01247	-0.674384	+	-4.28495	E9Q706;P51830	E9Q706;P51830	Mus musculus	E9Q706_MOUSE;ADCY9_MOUSE	Adenylate cyclase 9;Adenylate cyclase type 9	Adcy9
15.2032	15.0824	15.3629	15.0001	15.1055	15.2602	15.1082	15.259	15.4011	15.1714	15.0909	15.3566	15.3115	15.2706	15.1631	15.3606	15.697	15.7749	15.7231	15.7191	actin cytoskeleton organization;actin filament bundle assembly;actin filament capping;actin filament organization;actin filament-based process;anatomical structure homeostasis;anatomical structure morphogenesis;barbed-end actin filament capping;biological regulation;cell communication;cell differentiation;cell morphogenesis;cell volume homeostasis;cellular component assembly;cellular component as…	actin binding;actin filament binding;binding;cytoskeletal protein binding;identical protein binding;protein binding;protein dimerization activity;protein heterodimerization activity;protein homodimerization activity;spectrin binding;structural molecule activity;transcription factor binding	adherens junction;anchoring junction;cell junction;cell part;cell projection;cell projection part;cell-substrate adherens junction;cell-substrate junction;cytoplasmic part;cytoskeletal part;cytoskeleton;dendritic spine;F-actin capping protein complex;focal adhesion;intermediate filament cytoskeleton;intracellular membrane-bounded organelle;intracellular non-membrane-bounded organelle;intracellula…		+	Fam134b2_rec_Fam134b1_rec	4.76117	4.03633e-06	+	3.10942	0.00277538	-0.473541		-6.2507	F8WGR0;F8WHZ9;Q9QYC0;Q9QYC0-2	F8WGR0;F8WHZ9;Q9QYC0;Q9QYC0-2	Mus musculus	F8WGR0_MOUSE;F8WHZ9_MOUSE;ADDA_MOUSE;ADDA_MOUSE	Adducin 1 (alpha);Adducin 1 (alpha);Alpha-adducin;Isoform 2 of Alpha-adducin	Add1
16.298	16.0109	16.1135	15.754	16.1624	16.5506	16.4101	16.5	16.5234	16.552	16.4994	16.7058	16.5228	16.5884	16.6182	16.6291	16.6209	16.7492	16.7007	16.7239		structural molecule activity	brush border;cell cortex;cell junction;cell part;cell projection;cell-cell junction;chromosome;condensed chromosome;condensed nuclear chromosome;cytoplasm;cytoplasmic part;cytoskeleton;intracellular non-membrane-bounded organelle;intracellular organelle;intracellular organelle part;intracellular part;membrane;non-membrane-bounded organelle;nuclear chromosome;nuclear part;nucleoplasm;organelle;org…				4.17879	2.2308e-05	+	1.258	0.0811399	-0.128512		-2.37415	A0A494B9K4;Q9QYB5;Q9QYB5-2	A0A494B9K4;Q9QYB5;Q9QYB5-2	Mus musculus	A0A494B9K4_MOUSE;ADDG_MOUSE;ADDG_MOUSE	Adducin 3 (gamma);Gamma-adducin;Isoform 1 of Gamma-adducin	Add3
12.0429	10.7549	11.463	12.273	12.3201	11.9902	12.2368	12.2512	12.2203	12.4398	12.0924	12.2195	11.7691	11.5451	11.3898	11.8718	11.6742	11.6687	12.0533	11.827	anatomical structure development;anatomical structure formation involved in morphogenesis;angiogenesis;biological regulation;cell migration;cell motility;cellular component movement;cellular process;central nervous system development;developmental process;endothelial cell migration;locomotion;positive regulation of biological process;positive regulation of cell migration;positive regulation of ce…	G-protein coupled receptor activity;molecular transducer activity;receptor activity;signal transducer activity;signaling receptor activity;transmembrane signaling receptor activity	cell part;cell surface;integral to membrane;intrinsic to membrane;membrane;membrane part;plasma membrane		+	Fam134b2_rec_Fam134b1_rec	1.29333	0.0116573	+	2.03851	0.02	0.437171		3.7827	J3QMG7;Q91ZV8	J3QMG7;Q91ZV8	Mus musculus	J3QMG7_MOUSE;AGRA2_MOUSE	Adhesion G protein-coupled receptor A2	Adgra2
16.1684	16.0891	16.1857	16.0356	16.3153	16.494	16.4445	16.4704	15.8683	15.8514	15.9138	15.9825	16.5081	16.5482	16.532	16.4297	15.733	15.6641	15.9338	15.7445	biological adhesion;biological regulation;cell adhesion;cellular process;positive regulation of biological process;positive regulation of cellular component biogenesis;positive regulation of cellular component organization;positive regulation of cellular process;positive regulation of developmental process;positive regulation of nervous system development;positive regulation of synapse assembly;r…	binding;calcium ion binding;cation binding;G-protein coupled receptor activity;ion binding;metal ion binding;molecular transducer activity;receptor activity;signal transducer activity;signaling receptor activity;transmembrane signaling receptor activity	adherens junction;anchoring junction;cell junction;cell part;cell-substrate adherens junction;cell-substrate junction;extracellular membrane-bounded organelle;extracellular organelle;extracellular region part;extracellular vesicular exosome;focal adhesion;integral to membrane;intrinsic to membrane;membrane;membrane part;membrane-bounded organelle;membrane-bounded vesicle;organelle;plasma membrane…				8.64547	6.83761e-06	+	1.08625	0.108394	0.135196		2.08655	Q9Z0M6;Q9Z0M6-3	Q9Z0M6;Q9Z0M6-3	Mus musculus	AGRE5_MOUSE	Adhesion G protein-coupled receptor E5;Isoform 3 of Adhesion G protein-coupled receptor E5	Adgre5
13.8607	13.9004	14.2994	13.6192	14.6361	14.7952	14.5985	14.8829	14.1609	14.016	14.376	14.4724	15.0409	15.3715	15.1948	15.1331	12.1222	12.4224	13.0191	11.7846	anatomical structure development;anatomical structure formation involved in morphogenesis;angiogenesis;biological adhesion;biological regulation;brain development;cell adhesion;cell migration;cell motility;cellular component movement;cellular process;cellular response to stimulus;cerebral cortex cell migration;cerebral cortex radial glia guided migration;cerebral cortex radially oriented cell mig…	binding;collagen binding;extracellular matrix binding;G-protein coupled receptor activity;molecular transducer activity;protein binding;receptor activity;signal transducer activity;signaling receptor activity;transmembrane signaling receptor activity	cell part;extracellular membrane-bounded organelle;extracellular organelle;extracellular region part;extracellular vesicular exosome;integral to membrane;intrinsic to membrane;membrane;membrane part;membrane-bounded organelle;membrane-bounded vesicle;organelle;plasma membrane;vesicle		+	Fam134b2_rec_Fam134b1_rec	8.03363	5.50206e-06	+	3.31029	0.00166963	1.91929	+	6.81521	A0A1D5RLB9;A0A1D5RLE2;A0A1D5RLF7;A0A1D5RLH8;A0A1D5RLK9;A0A1D5RLN4;A0A1D5RM68;A0A1D5RME3;Q8K209	A0A1D5RLB9;A0A1D5RLE2;A0A1D5RLF7;A0A1D5RLH8;A0A1D5RLK9;A0A1D5RLN4;A0A1D5RM68;A0A1D5RME3;Q8K209	Mus musculus	A0A1D5RLB9_MOUSE;A0A1D5RLE2_MOUSE;A0A1D5RLF7_MOUSE;A0A1D5RLH8_MOUSE;A0A1D5RLK9_MOUSE;A0A1D5RLN4_MOUSE;A0A1D5RM68_MOUSE;A0A1D5RME3_MOUSE;AGRG1_MOUSE	Adhesion G protein-coupled receptor G1 (Fragment);Adhesion G protein-coupled receptor G1 (Fragment);Adhesion G protein-coupled receptor G1 (Fragment);Adhesion G protein-coupled receptor G1 (Fragment);Adhesion G protein-coupled receptor G1 (Fragment);Adhesion G protein-coupled receptor G1 (Fragment);Adhesion G protein-coupled receptor G1 (Fragment);Adhesion G protein-coupled receptor G1 (Fragment)…	Adgrg1
12.7635	11.0466	9.68366	8.30311	12.4338	12.6179	12.6904	12.6856	12.2668	11.7888	12.1484	12.0132	12.3091	12.3524	12.0773	12.2066	12.078	12.2276	12.3457	12.3842		G-protein coupled receptor activity;molecular transducer activity;receptor activity;signal transducer activity;signaling receptor activity;transmembrane signaling receptor activity	apical plasma membrane;cell part;cell surface;extracellular membrane-bounded organelle;extracellular organelle;extracellular region part;extracellular vesicular exosome;integral to membrane;intrinsic to membrane;membrane;membrane part;membrane-bounded organelle;membrane-bounded vesicle;organelle;plasma membrane;plasma membrane part;vesicle				1.61945	0.00516567	+	0.82751	0.175785	-0.204613		-1.65619	A2AHQ2;Q14BH6;Q8CJ12;Q8CJ12-2;Q8CJ12-3;Q8CJ12-4;Q8CJ12-5	A2AHQ2;Q14BH6;Q8CJ12;Q8CJ12-2;Q8CJ12-3;Q8CJ12-4;Q8CJ12-5	Mus musculus	A2AHQ2_MOUSE;Q14BH6_MOUSE;AGRG2_MOUSE;AGRG2_MOUSE;AGRG2_MOUSE;AGRG2_MOUSE;AGRG2_MOUSE	Adhesion G protein-coupled receptor G2;Adhesion G protein-coupled receptor G2;Adhesion G-protein coupled receptor G2;Isoform 2 of Adhesion G-protein coupled receptor G2;Isoform 3 of Adhesion G-protein coupled receptor G2;Isoform 4 of Adhesion G-protein coupled receptor G2;Isoform 5 of Adhesion G-protein coupled receptor G2	Adgrg2
15.2772	15.1928	15.2861	15.1236	14.5966	14.7841	14.5926	14.6465	15.1071	15.0114	15.115	15.3197	14.2932	14.3498	14.2021	14.2878	15.9327	16.0267	16.1744	15.9837	biological regulation;positive regulation of biological process;positive regulation of cellular component biogenesis;positive regulation of cellular component organization;positive regulation of cellular process;positive regulation of developmental process;positive regulation of nervous system development;positive regulation of synapse assembly;regulation of biological process;regulation of cellu…	G-protein coupled receptor activity;molecular transducer activity;receptor activity;signal transducer activity;signaling receptor activity;transmembrane signaling receptor activity	cell part;integral to membrane;intrinsic to membrane;membrane;membrane part;plasma membrane		+	Fam134b2_rec_Fam134b1_rec	11.9609	0	+	4.4088	0	-0.891056	+	-10.7152	A0A0G2JDE3;A0A0G2JDF4;A0A0G2JDK6;A0A0G2JFF5;A0A0G2JFV3;A0A0G2JG66;A0A0G2JGM8;Q8JZZ7;Q8JZZ7-2	A0A0G2JDE3;A0A0G2JDF4;A0A0G2JDK6;A0A0G2JFF5;A0A0G2JFV3;A0A0G2JG66;A0A0G2JGM8;Q8JZZ7;Q8JZZ7-2	Mus musculus	A0A0G2JDE3_MOUSE;A0A0G2JDF4_MOUSE;A0A0G2JDK6_MOUSE;A0A0G2JFF5_MOUSE;A0A0G2JFV3_MOUSE;A0A0G2JG66_MOUSE;A0A0G2JGM8_MOUSE;AGRL2_MOUSE;AGRL2_MOUSE	Adhesion G protein-coupled receptor L2;Adhesion G protein-coupled receptor L2;Adhesion G protein-coupled receptor L2;Adhesion G protein-coupled receptor L2;Adhesion G protein-coupled receptor L2;Adhesion G protein-coupled receptor L2;Adhesion G protein-coupled receptor L2;Adhesion G protein-coupled receptor L2;Isoform 2 of Adhesion G protein-coupled receptor L2	Adgrl2
11.7863	13.3821	12.3917	11.9692	13.6897	12.6252	12.7212	14.0135	11.1432	13.9248	13.231	13.2135	13.5657	12.9909	11.7021	11.2826	11.4506	12.4033	11.2266	13.2306	biological regulation;positive regulation of biological process;positive regulation of cellular component biogenesis;positive regulation of cellular component organization;positive regulation of cellular process;positive regulation of developmental process;positive regulation of nervous system development;positive regulation of synapse assembly;regulation of biological process;regulation of cellu…	binding;carbohydrate binding;G-protein coupled receptor activity;molecular transducer activity;receptor activity;signal transducer activity;signaling receptor activity;transmembrane signaling receptor activity	cell part;integral to membrane;intrinsic to membrane;membrane;membrane part;plasma membrane				0.355831	0.178927		0.47928	0.351532	0.800377		1.05586	D3YU23;D3YWB1;D3YWR3;D3Z3G4;D3Z4V0;D3Z593;D3Z634;D3Z6J2	D3YU23;D3YWB1;D3YWR3;D3Z3G4;D3Z4V0;D3Z593;D3Z634;D3Z6J2	Mus musculus	D3YU23_MOUSE;D3YWB1_MOUSE;D3YWR3_MOUSE;D3Z3G4_MOUSE;D3Z4V0_MOUSE;D3Z593_MOUSE;D3Z634_MOUSE;D3Z6J2_MOUSE	Adhesion G protein-coupled receptor L3	Adgrl3
16.7611	16.6658	16.6624	16.5321	15.7556	15.6982	15.6146	15.7028	16.2738	15.9887	16.1376	16.1506	16.0509	16.0976	16.1351	15.9447	16.9319	16.9887	17.0487	17.0202	adult behavior;alcohol catabolic process;alcohol metabolic process;behavior;behavioral response to ethanol;biological regulation;carboxylic acid metabolic process;catabolic process;cellular hormone metabolic process;cellular ketone metabolic process;cellular lipid metabolic process;cellular metabolic process;cellular process;diterpenoid metabolic process;ethanol catabolic process;ethanol metaboli…	alcohol dehydrogenase (NAD) activity;binding;catalytic activity;cation binding;identical protein binding;ion binding;metal ion binding;oxidoreductase activity;oxidoreductase activity, acting on CH-OH group of donors;oxidoreductase activity, acting on the CH-OH group of donors, NAD or NADP as acceptor;protein binding;protein dimerization activity;protein homodimerization activity;transition metal …	cell part;cytoplasmic part;intracellular;intracellular membrane-bounded organelle;intracellular organelle;intracellular part;membrane-bounded organelle;mitochondrion;organelle	Drug metabolism - cytochrome P450;Fatty acid metabolism;Glycolysis / Gluconeogenesis;Metabolism of xenobiotics by cytochrome P450;Retinol metabolism;Tyrosine metabolism	+	Fam134b2_rec_Fam134b1_rec	11.2095	0	+	4.99637	0	-0.859681	+	-13.5359	P00329	P00329	Mus musculus	ADH1_MOUSE	Alcohol dehydrogenase 1	Adh1
18.9641	18.9849	19.0185	19.0014	18.9249	18.9287	18.8363	18.9275	19.0823	19.0162	18.9923	19.0373	18.8852	18.9645	18.9496	18.8756	19.1838	19.2213	19.1927	19.24	aging;alcohol catabolic process;alcohol metabolic process;aldehyde catabolic process;biological regulation;catabolic process;cellular aldehyde metabolic process;cellular catabolic process;cellular lipid metabolic process;cellular macromolecule metabolic process;cellular metabolic process;cellular process;cellular protein metabolic process;developmental process;diterpenoid metabolic process;ethano…	alcohol dehydrogenase (NAD) activity;binding;carboxylic acid binding;catalytic activity;cation binding;fatty acid binding;formaldehyde dehydrogenase activity;identical protein binding;ion binding;lipid binding;metal ion binding;monocarboxylic acid binding;oxidoreductase activity;oxidoreductase activity, acting on CH-OH group of donors;oxidoreductase activity, acting on the aldehyde or oxo group o…	cell part;cytoplasmic part;extracellular membrane-bounded organelle;extracellular organelle;extracellular region part;extracellular vesicular exosome;intracellular membrane-bounded organelle;intracellular organelle;intracellular part;membrane-bounded organelle;membrane-bounded vesicle;mitochondrion;nucleus;organelle;vesicle	Chloroalkane and chloroalkene degradation;Drug metabolism - cytochrome P450;Fatty acid metabolism;Glycolysis / Gluconeogenesis;Metabolism of xenobiotics by cytochrome P450;Methane metabolism;Naphthalene degradation;Retinol metabolism;Tyrosine metabolism	+	Fam134b2_rec_Fam134b1_rec	7.42597	4.57143e-06	+	3.59574	0.00105217	-0.177414		-7.68738	P28474	P28474	Mus musculus	ADHX_MOUSE	Alcohol dehydrogenase class-3	Adh5
17.2487	16.9872	17.2332	17.2299	17.7602	17.7543	17.7808	17.8101	17.8106	17.6009	17.7817	17.7877	17.6143	17.732	17.7792	17.7024	18.1304	18.1964	18.0709	18.1357	alcohol catabolic process;alcohol metabolic process;biological regulation;carboxylic acid metabolic process;catabolic process;cellular hormone metabolic process;cellular ketone metabolic process;cellular lipid metabolic process;cellular metabolic process;cellular process;diterpenoid metabolic process;ethanol catabolic process;ethanol metabolic process;ethanol oxidation;fat-soluble vitamin metabol…	alcohol binding;alcohol dehydrogenase (NAD) activity;alcohol dehydrogenase activity, zinc-dependent;aldehyde oxidase activity;binding;catalytic activity;cation binding;ethanol binding;ion binding;isoprenoid binding;lipid binding;metal ion binding;oxidoreductase activity;oxidoreductase activity, acting on CH-OH group of donors;oxidoreductase activity, acting on the aldehyde or oxo group of donors;…	cell part;cytoplasm;extracellular region;intracellular;intracellular part	Drug metabolism - cytochrome P450;Fatty acid metabolism;Glycolysis / Gluconeogenesis;Metabolism of xenobiotics by cytochrome P450;Retinol metabolism;Tyrosine metabolism	+	Fam134b2_rec_Fam134b1_rec	8.83602	7.33945e-06	+	3.39776	0.00158157	-0.388105		-7.07338	Q64437	Q64437	Mus musculus	ADH7_MOUSE	All-trans-retinol dehydrogenase [NAD(+)] ADH7	Adh7
15.0845	15.1626	15.1156	15.0783	14.8813	15.1287	15.1526	15.1537	15.1228	14.9659	15.1004	15.1923	14.7228	14.9219	14.9427	14.8584	15.2556	15.2308	15.2914	15.297	amine biosynthetic process;amine metabolic process;amino acid salvage;aspartate family amino acid biosynthetic process;aspartate family amino acid metabolic process;biosynthetic process;carboxylic acid biosynthetic process;carboxylic acid metabolic process;cellular amine metabolic process;cellular amino acid biosynthetic process;cellular amino acid metabolic process;cellular biosynthetic process;…	acireductone dioxygenase [iron(II)-requiring] activity;binding;catalytic activity;cation binding;dioxygenase activity;ion binding;iron ion binding;metal ion binding;oxidoreductase activity;oxidoreductase activity, acting on single donors with incorporation of molecular oxygen;oxidoreductase activity, acting on single donors with incorporation of molecular oxygen, incorporation of two atoms of oxy…	cell part;cytoplasm;cytoplasmic part;Golgi apparatus;intracellular membrane-bounded organelle;intracellular organelle;intracellular organelle part;intracellular part;membrane;membrane-bounded organelle;nuclear part;nucleoplasm;nucleus;organelle;organelle part;plasma membrane	Cysteine and methionine metabolism	+	Fam134b2_rec_Fam134b1_rec	3.61826	6.25233e-05	+	1.87849	0.0273197	-0.173315		-3.47464	Q99JT9	Q99JT9	Mus musculus	MTND_MOUSE	Acireductone dioxygenase	Adi1
16.5765	16.5659	16.4769	16.4876	16.1446	15.8707	15.9328	15.9059	16.1252	16.3049	16.1295	16.0599	16.0524	16.0519	16.1427	16.0734	16.4422	16.2236	16.258	16.2305	2'-deoxyribonucleotide biosynthetic process;2'-deoxyribonucleotide metabolic process;adenosine metabolic process;AMP biosynthetic process;AMP metabolic process;AMP salvage;biological regulation;biosynthetic process;cell proliferation;cellular biosynthetic process;cellular metabolic compound salvage;cellular metabolic process;cellular nitrogen compound biosynthetic process;cellular nitrogen compou…	adenosine kinase activity;adenyl nucleotide binding;adenyl ribonucleotide binding;ATP binding;binding;catalytic activity;cation binding;ion binding;kinase activity;metal ion binding;nucleobase-containing compound kinase activity;nucleoside kinase activity;nucleotide binding;phosphotransferase activity, alcohol group as acceptor;purine nucleotide binding;purine ribonucleoside triphosphate binding;…	cell part;cytoplasm;cytoplasmic part;cytosol;intracellular membrane-bounded organelle;intracellular organelle;intracellular organelle part;intracellular part;membrane-bounded organelle;nuclear part;nucleoplasm;nucleus;organelle;organelle part	Purine metabolism			5.47146	4.94743e-06	+	0.922442	0.147687	-0.133729		-1.81435	P55264	P55264	Mus musculus	ADK_MOUSE	Adenosine kinase	Adk
13.2812	13.0752	13.3707	13.2217	13.3694	13.5571	13.3286	13.3613	12.9027	12.6631	13.0997	13.0334	13.5706	13.0712	13.3832	12.9446	13.0492	13.1623	13.0026	12.9611	biological regulation;biosynthetic process;cellular biosynthetic process;cellular macromolecule biosynthetic process;cellular macromolecule metabolic process;cellular metabolic process;cellular nitrogen compound metabolic process;cellular process;macromolecule biosynthetic process;macromolecule metabolic process;metabolic process;negative regulation of apoptosis;negative regulation of biological …	binding;cation binding;chromatin binding;DNA binding;ion binding;metal ion binding;nucleic acid binding	cell part;extracellular region part;extracellular space;intracellular membrane-bounded organelle;intracellular organelle;intracellular part;membrane-bounded organelle;nucleus;organelle				1.89995	0.0026062	+	0.51887	0.322644	-0.11906		-1.12701	Q9Z103	Q9Z103	Mus musculus	ADNP_MOUSE	Activity-dependent neuroprotector homeobox protein	Adnp
15.6633	15.7237	15.792	15.6024	15.3007	15.3404	15.3115	15.2395	15.2621	15.3014	15.2377	15.4185	15.122	15.1356	15.1371	15.0487	15.5746	15.546	15.5862	15.4858		binding;catalytic activity;cation binding;cysteamine dioxygenase activity;dioxygenase activity;ion binding;metal ion binding;oxidoreductase activity;oxidoreductase activity, acting on single donors with incorporation of molecular oxygen;oxidoreductase activity, acting on single donors with incorporation of molecular oxygen, incorporation of two atoms of oxygen	cell part;cytoplasmic part;intracellular membrane-bounded organelle;intracellular organelle;intracellular part;membrane-bounded organelle;mitochondrion;organelle	Taurine and hypotaurine metabolism	+	Fam134b2_rec_Fam134b1_rec	8.16367	5.7554e-06	+	2.73662	0.00587089	-0.243219		-5.29767	Q6PDY2	Q6PDY2	Mus musculus	AEDO_MOUSE	2-aminoethanethiol dioxygenase	Ado
16.3508	16.2896	16.2038	16.379	16.6948	16.6473	16.6225	16.5889	16.2776	16.4678	16.3599	16.3641	16.4897	16.4783	16.5567	16.5969	15.9742	15.8946	15.9613	15.8885	alcohol catabolic process;alcohol metabolic process;carbohydrate catabolic process;carbohydrate metabolic process;catabolic process;cellular carbohydrate catabolic process;cellular carbohydrate metabolic process;cellular metabolic process;cellular process;generation of precursor metabolites and energy;glucose catabolic process;glucose metabolic process;glycolysis;hexose catabolic process;hexose m…	ADP-specific glucokinase activity;binding;catalytic activity;cation binding;ion binding;kinase activity;metal ion binding;phosphotransferase activity, alcohol group as acceptor;transferase activity;transferase activity, transferring phosphorus-containing groups	cell part;cytoplasmic part;endoplasmic reticulum;extracellular region;intracellular membrane-bounded organelle;intracellular organelle;intracellular part;membrane;membrane-bounded organelle;organelle	Glycolysis / Gluconeogenesis	+	Fam134b2_rec_Fam134b1_rec	9.07454	8.06452e-06	+	4.17774	0.000169231	0.437684		9.76258	A0A1L1SSF2;Q3UDS7;Q8VDL4;Q8VDL4-3	A0A1L1SSF2;Q3UDS7;Q8VDL4;Q8VDL4-3	Mus musculus	A0A1L1SSF2_MOUSE;Q3UDS7_MOUSE;ADPGK_MOUSE;ADPGK_MOUSE	ADP-dependent glucokinase;ADP-dependent glucokinase;ADP-dependent glucokinase;Isoform 3 of ADP-dependent glucokinase	Adpgk
17.6167	17.5911	17.6252	17.5019	17.7848	17.7644	17.8178	17.76	17.8951	17.7404	17.7558	17.8961	17.808	17.7646	17.7806	17.7566	17.8469	17.8923	17.8834	17.8705	cellular macromolecule metabolic process;cellular metabolic process;cellular process;cellular protein metabolic process;macromolecule metabolic process;macromolecule modification;metabolic process;primary metabolic process;protein de-ADP-ribosylation;protein metabolic process;protein modification process	ADP-ribosylarginine hydrolase activity;binding;catalytic activity;cation binding;hydrolase activity;hydrolase activity, acting on glycosyl bonds;hydrolase activity, hydrolyzing N-glycosyl compounds;ion binding;magnesium ion binding;metal ion binding					5.14275	4.46678e-06	+	0.545545	0.305852	-0.051456		-1.17436	P54923	P54923	Mus musculus	ADPRH_MOUSE	ADP-ribosylhydrolase ARH1	Adprh
16.179	16.3031	16.334	16.2707	16.3314	16.4521	16.3438	16.4735	16.3355	16.4909	16.5085	16.3712	16.1961	16.3188	16.3174	16.3517	16.5506	16.4718	16.4745	16.5674	cellular process;cellular response to chemical stimulus;cellular response to oxidative stress;cellular response to oxygen radical;cellular response to reactive oxygen species;cellular response to stimulus;cellular response to stress;cellular response to superoxide;response to chemical stimulus;response to inorganic substance;response to oxidative stress;response to oxygen radical;response to reac…	binding;catalytic activity;cation binding;hydrolase activity;hydrolase activity, acting on glycosyl bonds;hydrolase activity, hydrolyzing O-glycosyl compounds;ion binding;metal ion binding;poly(ADP-ribose) glycohydrolase activity	cell part;cytoplasm;cytoplasmic part;intracellular membrane-bounded organelle;intracellular organelle;intracellular organelle lumen;intracellular organelle part;intracellular part;membrane-bounded organelle;membrane-enclosed lumen;mitochondrial matrix;mitochondrial part;mitochondrion;nuclear part;nucleoplasm;nucleus;organelle;organelle lumen;organelle part				2.97723	0.000235294	+	0.913333	0.15049	-0.0895414		-1.79921	Q8CG72	Q8CG72	Mus musculus	ADPRS_MOUSE	ADP-ribosylhydrolase ARH3	Adprs
18.6139	18.8026	18.9683	18.9548	19.0715	18.7819	18.7283	18.8482	18.6613	18.8927	18.564	18.7295	18.9285	18.7221	18.7564	18.8167	18.7456	18.5085	18.6861	18.7075	adipose tissue development;anatomical structure development;biological regulation;biosynthetic process;cell development;cell surface receptor linked signaling pathway;cellular biosynthetic process;cellular component assembly;cellular component assembly at cellular level;cellular component organization;cellular component organization at cellular level;cellular component organization or biogenesis;…	binding;endopeptidase activator activity;endopeptidase regulator activity;enzyme activator activity;enzyme binding;enzyme regulator activity;peptidase activator activity;peptidase regulator activity;protease binding;proteasome binding;protein binding;protein complex binding	cell part;cytoplasm;intracellular membrane-bounded organelle;intracellular organelle;intracellular organelle part;intracellular part;macromolecular complex;membrane;membrane-bounded organelle;nuclear part;nucleoplasm;nucleus;organelle;organelle part;plasma membrane;proteasome complex;protein complex				0.640528	0.0706166		0.231734	0.589897	0.0499287		0.574516	A0A0A6YVU8;Q9JKV1	A0A0A6YVU8;Q9JKV1	Mus musculus	A0A0A6YVU8_MOUSE;ADRM1_MOUSE	Predicted pseudogene 9774;Proteasomal ubiquitin receptor ADRM1	Adrm1b
18.1181	18.0875	18.0266	18.1194	17.8992	17.8049	17.8232	17.8595	17.8904	18.0063	17.9382	18.0357	17.961	17.938	17.9029	17.9564	17.9983	17.9692	17.9534	17.9612	aerobic respiration;AMP biosynthetic process;AMP metabolic process;biosynthetic process;cellular biosynthetic process;cellular component assembly;cellular component organization;cellular component organization or biogenesis;cellular metabolic process;cellular nitrogen compound biosynthetic process;cellular nitrogen compound metabolic process;cellular process;cellular respiration;'de novo' AMP bio…	(S)-2-(5-amino-1-(5-phospho-D-ribosyl)imidazole-4-carboxamido)succinate AMP-lyase (fumarate-forming) activity;amidine-lyase activity;carbon-nitrogen lyase activity;catalytic activity;lyase activity;N6-(1,2-dicarboxyethyl)AMP AMP-lyase (fumarate-forming) activity	cell part;cytoplasmic part;cytosol;intracellular membrane-bounded organelle;intracellular organelle;intracellular part;membrane-bounded organelle;mitochondrion;organelle	Alanine, aspartate and glutamate metabolism;Purine metabolism			4.63732	3.88916e-06	+	0.0283425	0.936479	-0.00283337		-0.0826438	P54822	P54822	Mus musculus	PUR8_MOUSE	Adenylosuccinate lyase	Adsl
16.1104	16.0967	16.0231	16.0125	15.764	15.7789	15.602	15.7566	15.5376	15.7845	15.6989	15.6661	15.7404	15.754	15.6723	15.7651	15.6619	15.7002	15.798	15.6481	amine metabolic process;AMP biosynthetic process;AMP metabolic process;aspartate family amino acid metabolic process;aspartate metabolic process;biosynthetic process;carboxylic acid metabolic process;cellular amine metabolic process;cellular amino acid metabolic process;cellular biosynthetic process;cellular ketone metabolic process;cellular metabolic process;cellular nitrogen compound biosynthet…	adenylosuccinate synthase activity;binding;catalytic activity;cation binding;GTP binding;GTPase activity;guanyl nucleotide binding;guanyl ribonucleotide binding;hydrolase activity;hydrolase activity, acting on acid anhydrides;hydrolase activity, acting on acid anhydrides, in phosphorus-containing anhydrides;ion binding;ligase activity;ligase activity, forming carbon-nitrogen bonds;magnesium ion b…	cell part;cytoplasm;intracellular part;membrane	Alanine, aspartate and glutamate metabolism;Purine metabolism			5.07391	4.38356e-06	+	0.194302	0.641497	-0.0302818		-0.493366	P28650	P28650	Mus musculus	PURA1_MOUSE	Adenylosuccinate synthetase isozyme 1	Adss1
18.3908	18.3775	18.4302	18.33	18.3722	18.4175	18.3255	18.3256	18.4758	18.306	18.4129	18.4812	18.3121	18.2958	18.3666	18.3522	18.3503	18.3841	18.3801	18.3425	amine metabolic process;AMP biosynthetic process;AMP metabolic process;aspartate family amino acid metabolic process;aspartate metabolic process;biosynthetic process;carboxylic acid metabolic process;cellular amine metabolic process;cellular amino acid metabolic process;cellular biosynthetic process;cellular ketone metabolic process;cellular metabolic process;cellular nitrogen compound biosynthet…	adenylosuccinate synthase activity;binding;catalytic activity;cation binding;GTP binding;guanyl nucleotide binding;guanyl ribonucleotide binding;ion binding;ligase activity;ligase activity, forming carbon-nitrogen bonds;magnesium ion binding;metal ion binding;nucleotide binding;purine nucleotide binding;purine ribonucleoside triphosphate binding;purine ribonucleotide binding;ribonucleotide binding	cell part;cytoplasm;cytoplasmic part;cytosol;extracellular membrane-bounded organelle;extracellular organelle;extracellular region part;extracellular vesicular exosome;intracellular part;membrane;membrane-bounded organelle;membrane-bounded vesicle;organelle;plasma membrane;vesicle	Alanine, aspartate and glutamate metabolism;Purine metabolism			0.716066	0.0564305		0.618247	0.263669	0.0547194		1.30141	P46664	P46664	Mus musculus	PURA2_MOUSE	Adenylosuccinate synthetase isozyme 2	Adss2
16.5524	16.485	16.4623	16.3993	16.3015	16.3069	16.376	16.327	16.5052	16.4048	16.5352	16.549	16.0025	16.0005	16.0119	15.9866	16.7501	16.8444	16.7887	16.9073	biological regulation;negative regulation of biological process;negative regulation of biosynthetic process;negative regulation of cellular biosynthetic process;negative regulation of cellular macromolecule biosynthetic process;negative regulation of cellular metabolic process;negative regulation of cellular process;negative regulation of gene expression;negative regulation of macromolecule biosy…	binding;carboxypeptidase activity;catalytic activity;cation binding;DNA binding;exopeptidase activity;hydrolase activity;ion binding;metal ion binding;metallocarboxypeptidase activity;metalloexopeptidase activity;metallopeptidase activity;nucleic acid binding;peptidase activity;peptidase activity, acting on L-amino acid peptides;protein binding transcription factor activity;regulatory region DNA …	cell part;cytoplasm;extracellular matrix;extracellular membrane-bounded organelle;extracellular organelle;extracellular region part;extracellular space;extracellular vesicular exosome;intracellular membrane-bounded organelle;intracellular organelle;intracellular part;membrane-bounded organelle;membrane-bounded vesicle;nucleus;organelle;vesicle		+	Fam134b2_rec_Fam134b1_rec	10.61	1.44404e-05	+	3.32558	0.00160721	-0.324085		-6.8598	Q640N1	Q640N1	Mus musculus	AEBP1_MOUSE	Adipocyte enhancer-binding protein 1	Aebp1
13.9099	14.2382	14.8119	14.3306	13.3018	14.7502	15.136	14.99	14.9505	11.6873	12.0057	14.9985	15.233	15.1722	15.2081	14.8127	11.9749	14.3525	11.9698	14.2061	biological regulation;cellular metabolic process;cellular nitrogen compound metabolic process;cellular process;cellular response to stimulus;cellular response to stress;DNA damage response, signal transduction by p53 class mediator;DNA damage response, signal transduction by p53 class mediator resulting in induction of apoptosis;DNA damage response, signal transduction resulting in induction of a…	binding;catalytic activity;exonuclease activity;hydrolase activity;hydrolase activity, acting on ester bonds;nuclease activity;nucleic acid binding	cell part;intracellular membrane-bounded organelle;intracellular non-membrane-bounded organelle;intracellular organelle;intracellular organelle part;intracellular part;membrane;membrane-bounded organelle;non-membrane-bounded organelle;nuclear membrane;nuclear part;nucleolus;nucleoplasm;nucleus;organelle;organelle membrane;organelle part				0.953101	0.0287128	+	NaN	1	0		NaN	Q9CZI9;Q9CZI9-2	Q9CZI9;Q9CZI9-2	Mus musculus	AEN_MOUSE	Apoptosis-enhancing nuclease;Isoform 2 of Apoptosis-enhancing nuclease	Aen
14.1227	13.9521	13.8536	14.143	13.7627	13.8743	14.0228	13.955	13.7292	13.5819	13.3934	13.5376	13.2652	13.4533	13.6274	13.6535	13.6078	13.3937	13.3505	13.6052	biological regulation;regulation of biological process;regulation of cellular component organization;regulation of cellular process;regulation of cytoskeleton organization;regulation of organelle organization;regulation of response to stimulus;regulation of signal transduction;regulation of signaling		actin cytoskeleton;adherens junction;anchoring junction;cell junction;cell part;cell-substrate adherens junction;cell-substrate junction;cytoplasm;cytoskeleton;focal adhesion;intracellular non-membrane-bounded organelle;intracellular organelle;intracellular part;non-membrane-bounded organelle;organelle				3.86277	4.57413e-05	+	0.30881	0.501794	0.0712113		0.733122	Q80YS6	Q80YS6	Mus musculus	AFAP1_MOUSE	Actin filament-associated protein 1	Afap1
14.6274	14.6257	14.7423	14.6483	14.3361	14.2812	14.1836	14.3803	14.4448	14.5885	14.5737	14.5457	14.0594	14.1592	14.1695	14.101	15.0508	14.9622	15.018	14.9331	biological regulation;defense response;inflammatory response;positive regulation of biological process;positive regulation of biosynthetic process;positive regulation of catalytic activity;positive regulation of cell communication;positive regulation of cellular biosynthetic process;positive regulation of cellular metabolic process;positive regulation of cellular process;positive regulation of cy…	binding;binding, bridging;enzyme activator activity;enzyme regulator activity;kinase activator activity;kinase regulator activity;protein binding;protein domain specific binding;protein kinase activator activity;protein kinase regulator activity;protein tyrosine kinase activator activity;SH2 domain binding;SH3 domain binding;signaling adaptor activity	cell part;cytoplasm;intracellular part;membrane;plasma membrane		+	Fam134b2_rec_Fam134b1_rec	10.2848	1.24611e-05	+	4.43084	0	-0.452824		-10.8103	Q5DTU0	Q5DTU0	Mus musculus	AF1L2_MOUSE	Actin filament-associated protein 1-like 2	Afap1l2
15.3843	15.314	15.3327	15.3456	15.5676	15.5628	15.505	15.5229	15.4827	15.6467	15.6153	15.5616	15.316	15.35	15.3375	15.3938	15.7487	15.7081	15.7705	15.7123	biological adhesion;biological regulation;cell adhesion;cellular process;cellular response to stimulus;positive regulation of catalytic activity;positive regulation of GTPase activity;positive regulation of hydrolase activity;positive regulation of molecular function;regulation of biological process;regulation of catabolic process;regulation of catalytic activity;regulation of cellular catabolic …	binding;cell adhesion molecule binding;enzyme binding;GTPase binding;protein binding;Ras GTPase binding;small GTPase binding	adherens junction;anchoring junction;apical part of cell;cell junction;cell part;cell-cell adherens junction;cell-cell junction;cytoplasm;intracellular organelle part;intracellular part;membrane;nuclear part;nucleoplasm;organelle part;plasma membrane	Adherens junction;Leukocyte transendothelial migration;Tight junction	+	Fam134b2_rec_Fam134b1_rec	8.37668	6.22084e-06	+	2.18254	0.0155534	-0.158276		-4.07099	E9Q852;E9Q9C3;Q9QZQ1;Q9QZQ1-2	E9Q852;E9Q9C3;Q9QZQ1;Q9QZQ1-2	Mus musculus	E9Q852_MOUSE;E9Q9C3_MOUSE;AFAD_MOUSE;AFAD_MOUSE	Afadin, adherens junction formation factor;Afadin, adherens junction formation factor;Afadin;Isoform 1 of Afadin	Afdn
12.1464	11.1552	11.3918	11.894	12.582	11.9065	12.2245	11.4174	12.0989	8.95804	10.9074	11.7309	11.2343	11.8348	11.8751	11.5793	11.356	11.2288	11.6395	11.3455	anatomical structure development;biological regulation;biosynthetic process;cell development;cellular biosynthetic process;cellular developmental process;cellular macromolecule biosynthetic process;cellular macromolecule metabolic process;cellular metabolic process;cellular nitrogen compound metabolic process;cellular process;cellular process involved in reproduction;developmental process;develop…		cell part;chromatin;chromosomal part;cytoplasmic part;intracellular membrane-bounded organelle;intracellular non-membrane-bounded organelle;intracellular organelle;intracellular organelle part;intracellular part;macromolecular complex;membrane-bounded organelle;mitochondrion;non-membrane-bounded organelle;nuclear part;nucleolus;nucleoplasm;nucleoplasm part;nucleus;organelle;organelle part;protein…				0.506393	0.107271		0.27434	0.539562	-0.468662		-0.663449	Q9ESC8	Q9ESC8	Mus musculus	AFF4_MOUSE	AF4/FMR2 family member 4	Aff4
15.5022	15.5317	15.5366	15.0776	15.2834	15.3428	15.3725	15.2415	15.3345	15.2332	15.345	15.0808	15.2026	15.2534	15.0917	15.1629	15.3745	15.4054	15.3784	15.3739		adenyl nucleotide binding;adenyl ribonucleotide binding;ATP binding;binding;nucleotide binding;purine nucleotide binding;purine ribonucleoside triphosphate binding;purine ribonucleotide binding;ribonucleotide binding	cell part;cytoplasmic part;intracellular membrane-bounded organelle;intracellular organelle;intracellular part;membrane-bounded organelle;mitochondrion;organelle				1.0715	0.0209719	+	1.14283	0.0981756	-0.134663		-2.1809	Q3V384	Q3V384	Mus musculus	AFG1L_MOUSE	AFG1-like ATPase	Afg1l
14.3146	14.1623	14.3997	14.2902	14.8392	14.7884	14.7679	14.8508	14.599	14.5773	14.5929	14.9805	14.9487	14.7834	14.9182	14.9699	14.5391	14.5962	14.5157	14.4952	cellular component organization;cellular component organization at cellular level;cellular component organization or biogenesis;cellular component organization or biogenesis at cellular level;cellular macromolecule metabolic process;cellular membrane fusion;cellular membrane organization;cellular metabolic process;cellular process;cellular protein metabolic process;cristae formation;inner mitocho…	adenyl nucleotide binding;adenyl ribonucleotide binding;ATP binding;binding;catalytic activity;cation binding;endopeptidase activity;hydrolase activity;ion binding;metal ion binding;metalloendopeptidase activity;metallopeptidase activity;nucleotide binding;peptidase activity;peptidase activity, acting on L-amino acid peptides;purine nucleotide binding;purine ribonucleoside triphosphate binding;pu…	cell part;cytoplasmic part;integral to membrane;intracellular membrane-bounded organelle;intracellular organelle;intracellular organelle part;intracellular part;intrinsic to membrane;membrane;membrane part;membrane-bounded organelle;mitochondrial membrane;mitochondrial part;mitochondrion;organelle;organelle membrane;organelle part				5.14933	4.48179e-06	+	0.737884	0.208058	0.150866		1.50568	Q920A7	Q920A7	Mus musculus	AFG31_MOUSE	AFG3-like protein 1	Afg3l1
17.055	16.8313	16.8952	16.8854	17.2551	17.3085	17.2769	17.2169	17.0132	16.7591	16.8751	17.051	17.2065	17.2615	17.2055	17.2327	16.8317	16.812	16.798	16.8173	anatomical structure development;anatomical structure morphogenesis;axon ensheathment;axonogenesis;biological regulation;cell development;cell part morphogenesis;cell projection morphogenesis;cell projection organization;cellular component morphogenesis;cellular component organization;cellular component organization at cellular level;cellular component organization or biogenesis;cellular componen…	adenyl nucleotide binding;adenyl ribonucleotide binding;ATP binding;binding;catalytic activity;cation binding;endopeptidase activity;hydrolase activity;ion binding;metal ion binding;metalloendopeptidase activity;metallopeptidase activity;nucleotide binding;peptidase activity;peptidase activity, acting on L-amino acid peptides;purine nucleotide binding;purine ribonucleoside triphosphate binding;pu…	cell part;cytoplasmic part;integral to membrane;intracellular membrane-bounded organelle;intracellular organelle;intracellular organelle part;intracellular part;intrinsic to membrane;membrane;membrane part;membrane-bounded organelle;mitochondrial inner membrane;mitochondrial membrane;mitochondrial part;mitochondrion;organelle;organelle inner membrane;organelle membrane;organelle part				6.04701	5.95681e-06	+	0.813999	0.180479	0.109847		1.6336	Q8JZQ2	Q8JZQ2	Mus musculus	AFG32_MOUSE	AFG3-like protein 2	Afg3l2
13.2686	13.0749	13.2937	13.3458	13.3765	12.959	12.7881	13.0518	12.9864	13.2294	13.2622	13.4183	12.7043	13.0873	13.102	12.8958	13.0855	13.0145	13.3308	13.0632	establishment of localization;establishment of protein localization;protein transport;transport	binding;clathrin binding;protein binding	AP-1 adaptor complex;AP-type membrane coat adaptor complex;cell part;clathrin adaptor complex;cytoplasm;cytoplasmic part;cytoplasmic vesicle part;cytosol;Golgi apparatus;Golgi apparatus part;intracellular membrane-bounded organelle;intracellular organelle;intracellular organelle part;intracellular part;macromolecular complex;membrane part;membrane-bounded organelle;nuclear part;nucleoplasm;nucleu…				0.797085	0.0446246	+	0.386042	0.427311	0.10059		0.883211	Q80WT5;Q80WT5-2	Q80WT5;Q80WT5-2	Mus musculus	AFTIN_MOUSE	Aftiphilin;Isoform 2 of Aftiphilin	Aftph
17.8156	17.9356	17.8024	17.7371	17.9036	18.0359	17.9964	18.0194	18.132	18.0384	18.1503	18.1323	17.7688	17.8001	17.77	17.8872	18.6811	18.4959	18.5564	18.5466	cellular macromolecule metabolic process;cellular metabolic process;cellular process;cellular protein metabolic process;macromolecule metabolic process;macromolecule modification;metabolic process;primary metabolic process;protein deglycosylation;protein maturation;protein metabolic process;protein modification process	asparaginase activity;catalytic activity;hydrolase activity;hydrolase activity, acting on carbon-nitrogen (but not peptide) bonds;hydrolase activity, acting on carbon-nitrogen (but not peptide) bonds, in linear amides;N4-(beta-N-acetylglucosaminyl)-L-asparaginase activity;peptidase activity	cell part;cytoplasmic part;endoplasmic reticulum;extracellular membrane-bounded organelle;extracellular organelle;extracellular region part;extracellular vesicular exosome;intracellular membrane-bounded organelle;intracellular organelle;intracellular part;lysosome;lytic vacuole;membrane-bounded organelle;membrane-bounded vesicle;organelle;vacuole;vesicle	Lysosome;Other glycan degradation	+	Fam134b2_rec_Fam134b1_rec	9.48494	9.17431e-06	+	4.17772	0.000168582	-0.456746		-9.76252	Q64191	Q64191	Mus musculus	ASPG_MOUSE	N(4)-(beta-N-acetylglucosaminyl)-L-asparaginase	Aga
16.112	16.3456	16.8171	16.543	16.5093	16.562	16.7308	16.5013	16.5865	16.6797	16.6719	16.3469	16.2658	16.2905	16.4117	16.44	16.197	16.2561	16.659	16.7135	biological regulation;cellular process;cellular response to stimulus;establishment of localization;establishment of protein localization;intracellular signal transduction;metabolic process;protein transport;regulation of biological process;regulation of cellular process;response to stimulus;signal transduction;small GTPase mediated signal transduction;transport	binding;catalytic activity;cation binding;enzyme activator activity;enzyme regulator activity;GTP binding;GTPase activator activity;GTPase activity;GTPase regulator activity;guanyl nucleotide binding;guanyl ribonucleotide binding;hydrolase activity;hydrolase activity, acting on acid anhydrides;hydrolase activity, acting on acid anhydrides, in phosphorus-containing anhydrides;ion binding;lipid bin…	cell part;cytoplasmic part;cytosol;intracellular part;membrane	Endocytosis			0.292294	0.226184		0.313457	0.496901	0.114818		0.742376	A0A087WRF2;Q8BXK8	A0A087WRF2;Q8BXK8	Mus musculus	A0A087WRF2_MOUSE;AGAP1_MOUSE	ArfGAP with GTPase domain, ankyrin repeat and PH domain 1;Arf-GAP with GTPase, ANK repeat and PH domain-containing protein 1	Agap1
14.3989	14.2605	14.3367	14.2492	14.2078	14.3283	14.1367	14.0979	14.241	14.2699	13.9315	14.0214	14.1901	14.1409	13.9049	14.1051	14.1523	14.2646	14.4751	14.2821	biological regulation;catabolic process;cellular catabolic process;cellular component organization;cellular component organization at cellular level;cellular component organization or biogenesis;cellular component organization or biogenesis at cellular level;cellular macromolecule catabolic process;cellular macromolecule metabolic process;cellular metabolic process;cellular process;cellular respo…	binding;catalytic activity;cation binding;enzyme activator activity;enzyme regulator activity;GTP binding;GTPase activator activity;GTPase activity;GTPase regulator activity;guanyl nucleotide binding;guanyl ribonucleotide binding;hydrolase activity;hydrolase activity, acting on acid anhydrides;hydrolase activity, acting on acid anhydrides, in phosphorus-containing anhydrides;ion binding;metal ion…	cell part;cell periphery;cytoplasm;intracellular;intracellular membrane-bounded organelle;intracellular organelle;intracellular organelle part;intracellular part;membrane;membrane-bounded organelle;nuclear body;nuclear part;nucleoplasm part;nucleus;organelle;organelle part;PML body	Endocytosis			1.15689	0.016812	+	0.833766	0.173713	-0.177554		-1.66665	F8VQE9;Q8VHH5	F8VQE9;Q8VHH5	Mus musculus	F8VQE9_MOUSE;AGAP3_MOUSE	ArfGAP with GTPase domain, ankyrin repeat and PH domain 3;Arf-GAP with GTPase, ANK repeat and PH domain-containing protein 3	Agap3
15.4697	15.4351	15.4553	15.3798	15.6212	15.575	15.5931	15.6085	15.6807	15.6864	15.5798	15.4488	15.6168	15.6287	15.537	15.5542	15.7248	15.6777	15.7599	15.6109	acrosome assembly;anatomical structure formation involved in morphogenesis;cellular component assembly;cellular component assembly at cellular level;cellular component assembly involved in morphogenesis;cellular component organization;cellular component organization at cellular level;cellular component organization or biogenesis;cellular component organization or biogenesis at cellular level;cell…	binding;cation binding;DNA binding;ion binding;metal ion binding;nucleic acid binding;transition metal ion binding;zinc ion binding	cell body;cell part;cell projection;cytoplasmic membrane-bounded vesicle;cytoplasmic part;cytoplasmic vesicle;intracellular membrane-bounded organelle;intracellular organelle;intracellular part;membrane-bounded organelle;membrane-bounded vesicle;neuronal cell body;nucleus;organelle;vesicle				3.0402	0.000203236	+	0.714834	0.217718	-0.0943828		-1.46668	A0A087WNV1;A0A087WR52;A0A087WSR7;Q8K2K6;Q8K2K6-1;Q8K2K6-3	A0A087WNV1;A0A087WR52;A0A087WSR7;Q8K2K6;Q8K2K6-1;Q8K2K6-3	Mus musculus	A0A087WNV1_MOUSE;A0A087WR52_MOUSE;A0A087WSR7_MOUSE;AGFG1_MOUSE;AGFG1_MOUSE;AGFG1_MOUSE	ArfGAP with FG repeats 1;ArfGAP with FG repeats 1 (Fragment);ArfGAP with FG repeats 1;Arf-GAP domain and FG repeat-containing protein 1;Isoform 1 of Arf-GAP domain and FG repeat-containing protein 1;Isoform 3 of Arf-GAP domain and FG repeat-containing protein 1	Agfg1
14.339	14.3609	14.4129	14.3194	14.0607	14.2617	14.3084	14.2892	14.1996	14.2947	14.4772	14.4564	13.8852	14.1319	14.0133	13.9176	14.5661	14.4331	14.635	14.4733		binding;cation binding;ion binding;metal ion binding;transition metal ion binding;zinc ion binding	cell part;membrane				4.42365	7.35632e-06	+	1.09971	0.105283	-0.169915		-2.10897	Q3TBU7;Q3U2K8;Q80WC7;Q80WC7-2	Q3TBU7;Q3U2K8;Q80WC7;Q80WC7-2	Mus musculus	Q3TBU7_MOUSE;Q3U2K8_MOUSE;AGFG2_MOUSE;AGFG2_MOUSE	ArfGAP with FG repeats 2 (Fragment);ArfGAP with FG repeats 2;Arf-GAP domain and FG repeat-containing protein 2;Isoform 2 of Arf-GAP domain and FG repeat-containing protein 2	Agfg2
16.3335	16.2502	16.3299	16.3775	16.5933	16.5916	16.6439	16.5772	16.6402	16.5254	16.4835	16.5971	16.652	16.6114	16.5507	16.6082	16.5442	16.6102	16.5779	16.5608	activation of protein kinase activity;activation of protein kinase C activity by G-protein coupled receptor protein signaling pathway;biological regulation;biosynthetic process;cell surface receptor linked signaling pathway;cellular biosynthetic process;cellular lipid metabolic process;cellular metabolic process;cellular process;cellular response to stimulus;ceramide biosynthetic process;ceramide…	acylglycerol kinase activity;adenyl nucleotide binding;adenyl ribonucleotide binding;ATP binding;binding;catalytic activity;ceramide kinase activity;diacylglycerol kinase activity;kinase activity;lipid kinase activity;NAD+ kinase activity;nucleotide binding;phosphotransferase activity, alcohol group as acceptor;purine nucleotide binding;purine ribonucleoside triphosphate binding;purine ribonucleo…	cell part;cytoplasmic part;intracellular membrane-bounded organelle;intracellular organelle;intracellular organelle part;intracellular part;membrane;membrane-bounded organelle;mitochondrial membrane;mitochondrial part;mitochondrion;organelle;organelle membrane;organelle part	Glycerolipid metabolism			5.80464	5.54785e-06	+	0.114811	0.766214	-0.0117083		-0.309102	Q9ESW4	Q9ESW4	Mus musculus	AGK_MOUSE	Acylglycerol kinase, mitochondrial	Agk
16.5069	16.5049	16.5123	16.4745	16.7787	16.8823	16.7575	16.8265	16.6581	16.5335	16.5441	16.6305	16.6985	16.6817	16.6665	16.6926	16.5073	16.4585	16.4776	16.4693	biosynthetic process;carbohydrate biosynthetic process;carbohydrate catabolic process;carbohydrate metabolic process;catabolic process;cellular biosynthetic process;cellular carbohydrate biosynthetic process;cellular carbohydrate catabolic process;cellular carbohydrate metabolic process;cellular glucan metabolic process;cellular macromolecule biosynthetic process;cellular macromolecule metabolic …	4-alpha-glucanotransferase activity;alpha-glucosidase activity;amylo-alpha-1,6-glucosidase activity;binding;carbohydrate binding;catalytic activity;glucosidase activity;glycogen debranching enzyme activity;hydrolase activity;hydrolase activity, acting on glycosyl bonds;hydrolase activity, hydrolyzing O-glycosyl compounds;pattern binding;polysaccharide binding;polyubiquitin binding;protein binding…	cell part;cytoplasm;cytoplasmic part;endoplasmic reticulum;inclusion body;intracellular membrane-bounded organelle;intracellular organelle;intracellular organelle part;intracellular part;membrane-bounded organelle;nuclear part;nucleoplasm;nucleus;organelle;organelle part;sarcoplasmic reticulum	Starch and sucrose metabolism	+	Fam134b2_rec_Fam134b1_rec	7.66863	4.94438e-06	+	1.87087	0.0278349	0.113404		3.46028	F8VPN4	F8VPN4	Mus musculus	F8VPN4_MOUSE	Glycogen debranching enzyme	Agl
15.7136	15.4438	15.722	15.852	15.7187	15.7568	15.6269	15.8574	15.7517	15.933	15.6339	15.7148	15.6144	15.7716	15.6799	15.6485	15.8697	15.6292	15.7535	15.8755	biological regulation;biosynthetic process;catabolic process;cellular biosynthetic process;cellular catabolic process;cellular component assembly;cellular component assembly at cellular level;cellular component organization;cellular component organization at cellular level;cellular component organization or biogenesis;cellular component organization or biogenesis at cellular level;cellular macrom…	basal RNA polymerase II transcription machinery binding;basal transcription machinery binding;binding;core promoter binding;core promoter proximal region DNA binding;core promoter proximal region sequence-specific DNA binding;DNA binding;double-stranded RNA binding;enzyme binding;miRNA binding;nucleic acid binding;pre-miRNA binding;protein binding;regulatory region DNA binding;regulatory region n…	cell part;cytoplasm;cytoplasmic mRNA processing body;cytoplasmic part;cytosol;intracellular membrane-bounded organelle;intracellular non-membrane-bounded organelle;intracellular organelle;intracellular part;macromolecular complex;membrane-bounded organelle;micro-ribonucleoprotein complex;non-membrane-bounded organelle;nucleus;organelle;polysome;ribonucleoprotein complex;RISC-loading complex;RNA g…				0.167378	0.378752		0.100932	0.791633	-0.0236104		-0.274885	A0A6I8MX18;Q8CJG1	A0A6I8MX18;Q8CJG1	Mus musculus	A0A6I8MX18_MOUSE;AGO1_MOUSE	Argonaute RISC catalytic subunit 1;Protein argonaute-1	Ago1
16.0504	16.135	16.2156	15.9752	16.035	16.1905	16.2884	16.2476	16.1385	15.9303	15.9874	16.0658	16.3128	16.1513	16.1375	16.2266	16.0277	16.2145	16.0457	16.2214	biological regulation;biosynthetic process;cell differentiation;cellular biosynthetic process;cellular component assembly;cellular component assembly at cellular level;cellular component organization;cellular component organization at cellular level;cellular component organization or biogenesis;cellular component organization or biogenesis at cellular level;cellular developmental process;cellular…	basal RNA polymerase II transcription machinery binding;basal transcription machinery binding;binding;catalytic activity;cation binding;core promoter binding;DNA binding;double-stranded RNA binding;endonuclease activity;endonuclease activity, active with either ribo- or deoxyribonucleic acids and producing 5'-phosphomonoesters;endoribonuclease activity;endoribonuclease activity, cleaving siRNA-pa…	cell part;cell projection;cytoplasm;cytoplasmic mRNA processing body;cytoplasmic part;cytosol;dendrite;intracellular membrane-bounded organelle;intracellular non-membrane-bounded organelle;intracellular organelle;intracellular part;macromolecular complex;membrane;membrane-bounded organelle;micro-ribonucleoprotein complex;mRNA cap binding complex;neuron projection;non-membrane-bounded organelle;nu…				0.891413	0.0340077	+	0.67229	0.236119	-0.0968206		-1.39429	Q8CJG0	Q8CJG0	Mus musculus	AGO2_MOUSE	Protein argonaute-2	Ago2
15.4344	15.1064	15.7173	15.3792	15.7381	16.004	15.928	15.61	15.1904	15.2304	15.3804	14.9703	15.185	15.5916	15.6035	15.4322	15.7821	15.782	15.8044	15.3365	biological regulation;catabolic process;cellular catabolic process;cellular component assembly;cellular component assembly at cellular level;cellular component organization;cellular component organization at cellular level;cellular component organization or biogenesis;cellular component organization or biogenesis at cellular level;cellular macromolecular complex assembly;cellular macromolecular c…	binding;double-stranded RNA binding;miRNA binding;nucleic acid binding;pre-miRNA binding;RNA binding;single-stranded RNA binding	cell part;cytoplasm;cytoplasmic mRNA processing body;cytoplasmic part;intracellular non-membrane-bounded organelle;intracellular organelle;intracellular part;macromolecular complex;membrane;micro-ribonucleoprotein complex;non-membrane-bounded organelle;organelle;ribonucleoprotein complex;RISC-loading complex;RNA granule;RNAi effector complex;RNA-induced silencing complex		+	Fam134b2_rec_Fam134b1_rec	2.22989	0.00124859	+	1.84688	0.0289626	-0.483368		-3.41522	Q8CJF9	Q8CJF9	Mus musculus	AGO3_MOUSE	Protein argonaute-3	Ago3
15.5097	15.308	15.4408	15.4405	15.8179	15.9361	15.8572	15.784	14.7586	15.4529	15.4079	15.2319	15.727	15.6785	15.7208	15.549	15.2755	15.3112	15.4386	15.4731	acylglycerol biosynthetic process;acylglycerol metabolic process;biological regulation;biosynthetic process;carboxylic acid biosynthetic process;carboxylic acid metabolic process;CDP-diacylglycerol biosynthetic process;CDP-diacylglycerol metabolic process;cellular biosynthetic process;cellular ketone metabolic process;cellular lipid metabolic process;cellular metabolic process;cellular process;di…	1-acylglycerol-3-phosphate O-acyltransferase activity;acylglycerol O-acyltransferase activity;catalytic activity;O-acyltransferase activity;transferase activity;transferase activity, transferring acyl groups;transferase activity, transferring acyl groups other than amino-acyl groups	cell part;cytoplasmic part;endoplasmic reticulum membrane;endoplasmic reticulum part;integral to membrane;intracellular organelle part;intracellular part;intrinsic to membrane;membrane;membrane part;organelle membrane;organelle part	Fat digestion and absorption;Glycerolipid metabolism;Glycerophospholipid metabolism			3.39886	0.000109435	+	0.435476	0.384684	-0.161806		-0.975732	A0A0R4J263;O35083	A0A0R4J263;O35083	Mus musculus	A0A0R4J263_MOUSE;PLCA_MOUSE	1-acyl-sn-glycerol-3-phosphate acyltransferase;1-acyl-sn-glycerol-3-phosphate acyltransferase alpha	Agpat1
13.6764	13.6451	13.2823	12.9853	13.9825	14.1653	13.8495	14.0672	13.9328	13.0603	13.4057	13.6229	13.8671	13.7792	13.6574	13.3699	13.2936	13.552	13.9654	13.371	acylglycerol biosynthetic process;acylglycerol metabolic process;anatomical structure development;biological regulation;biosynthetic process;carboxylic acid biosynthetic process;carboxylic acid metabolic process;CDP-diacylglycerol biosynthetic process;CDP-diacylglycerol metabolic process;cellular biosynthetic process;cellular ketone metabolic process;cellular lipid metabolic process;cellular meta…	1-acylglycerol-3-phosphate O-acyltransferase activity;acylglycerol O-acyltransferase activity;catalytic activity;O-acyltransferase activity;transferase activity;transferase activity, transferring acyl groups;transferase activity, transferring acyl groups other than amino-acyl groups	cell part;cytoplasmic part;endoplasmic reticulum;endoplasmic reticulum membrane;endoplasmic reticulum part;integral to membrane;intracellular membrane-bounded organelle;intracellular organelle;intracellular organelle part;intracellular part;intrinsic to membrane;membrane;membrane part;membrane-bounded organelle;organelle;organelle membrane;organelle part	Fat digestion and absorption;Glycerolipid metabolism;Glycerophospholipid metabolism			1.21896	0.0142626	+	0.0597993	0.869961	-0.0400724		-0.168979	Q8K3K7	Q8K3K7	Mus musculus	PLCB_MOUSE	1-acyl-sn-glycerol-3-phosphate acyltransferase beta	Agpat2
16.5296	16.4756	16.4836	16.39	16.556	16.5512	16.5506	16.5655	15.8754	15.7939	15.7144	15.8023	16.6252	16.6453	16.5182	16.6857	15.9759	16.1832	16.2473	16.2492	acylglycerol biosynthetic process;acylglycerol metabolic process;biosynthetic process;CDP-diacylglycerol biosynthetic process;CDP-diacylglycerol metabolic process;cellular biosynthetic process;cellular lipid metabolic process;cellular metabolic process;cellular process;diacylglycerol biosynthetic process;diacylglycerol metabolic process;glycerol ether biosynthetic process;glycerol ether metabolic…	1-acylglycerol-3-phosphate O-acyltransferase activity;acylglycerol O-acyltransferase activity;catalytic activity;lysophosphatidic acid acyltransferase activity;lysophospholipid acyltransferase activity;O-acyltransferase activity;transferase activity;transferase activity, transferring acyl groups;transferase activity, transferring acyl groups other than amino-acyl groups	cell part;cytoplasmic part;endoplasmic reticulum;endoplasmic reticulum membrane;endoplasmic reticulum part;envelope;integral to membrane;intracellular membrane-bounded organelle;intracellular organelle;intracellular organelle part;intracellular part;intrinsic to membrane;membrane;membrane part;membrane-bounded organelle;nuclear envelope;nuclear part;organelle;organelle envelope;organelle membrane…	Glycerolipid metabolism;Glycerophospholipid metabolism	+	Fam134b2_rec_Fam134b1_rec	9.16038	8.31601e-06	+	2.64195	0.00692135	-0.367393		-5.07328	Q9D517	Q9D517	Mus musculus	PLCC_MOUSE	1-acyl-sn-glycerol-3-phosphate acyltransferase gamma	Agpat3
15.6339	15.536	15.6347	15.6726	16.0999	16.1649	16.2077	16.2468	15.905	16.0483	15.7397	15.8082	15.9519	15.9842	15.9546	16.0261	15.4927	15.3491	15.4068	15.4499	acylglycerol biosynthetic process;acylglycerol metabolic process;biosynthetic process;CDP-diacylglycerol biosynthetic process;CDP-diacylglycerol metabolic process;cellular biosynthetic process;cellular lipid metabolic process;cellular metabolic process;cellular process;diacylglycerol biosynthetic process;diacylglycerol metabolic process;glycerol ether biosynthetic process;glycerol ether metabolic…	1-acylglycerol-3-phosphate O-acyltransferase activity;acylglycerol O-acyltransferase activity;catalytic activity;O-acyltransferase activity;transferase activity;transferase activity, transferring acyl groups;transferase activity, transferring acyl groups other than amino-acyl groups	cell part;integral to membrane;intrinsic to membrane;membrane part	Glycerolipid metabolism;Glycerophospholipid metabolism	+	Fam134b2_rec_Fam134b1_rec	8.25217	5.89102e-06	+	3.06273	0.00305988	0.450709		6.12484	Q8K4X7	Q8K4X7	Mus musculus	PLCD_MOUSE	1-acyl-sn-glycerol-3-phosphate acyltransferase delta	Agpat4
14.9757	14.7185	14.8722	14.8629	15.0459	15.0633	14.9561	14.9793	14.2004	14.1928	14.5174	14.1248	15.5313	15.1986	15.4932	15.3761	14.5328	14.7624	14.6257	14.7642	acylglycerol biosynthetic process;acylglycerol metabolic process;biosynthetic process;CDP-diacylglycerol biosynthetic process;CDP-diacylglycerol metabolic process;cell differentiation;cellular biosynthetic process;cellular developmental process;cellular lipid metabolic process;cellular metabolic process;cellular process;developmental process;diacylglycerol biosynthetic process;diacylglycerol meta…	1-acylglycerol-3-phosphate O-acyltransferase activity;acylglycerol O-acyltransferase activity;catalytic activity;O-acyltransferase activity;transferase activity;transferase activity, transferring acyl groups;transferase activity, transferring acyl groups other than amino-acyl groups	cell part;cytoplasmic part;endoplasmic reticulum membrane;endoplasmic reticulum part;envelope;integral to membrane;intracellular membrane-bounded organelle;intracellular organelle;intracellular organelle part;intracellular part;intrinsic to membrane;membrane;membrane part;membrane-bounded organelle;mitochondrion;nuclear envelope;nuclear part;organelle;organelle envelope;organelle membrane;organel…		+	Fam134b2_rec_Fam134b1_rec	7.41874	4.561e-06	+	2.12299	0.0171847	-0.412399		-3.95046	F8WGD9;Q9D1E8	F8WGD9;Q9D1E8	Mus musculus	F8WGD9_MOUSE;PLCE_MOUSE	1-acylglycerol-3-phosphate O-acyltransferase 5 (lysophosphatidic acid acyltransferase, epsilon);1-acyl-sn-glycerol-3-phosphate acyltransferase epsilon	Agpat5
16.7216	16.8467	16.7733	16.7721	17.2988	17.2365	17.2471	17.2399	17.0616	16.9581	17.0293	17.1037	17.4073	17.3655	17.3385	17.3599	16.7518	16.7793	16.76	16.6949	biosynthetic process;cellular biosynthetic process;cellular lipid metabolic process;cellular metabolic process;cellular process;ether lipid biosynthetic process;ether lipid metabolic process;glycerol ether biosynthetic process;glycerol ether metabolic process;glycerolipid biosynthetic process;glycerolipid metabolic process;lipid biosynthetic process;lipid metabolic process;metabolic process;organ…	alkylglycerone-phosphate synthase activity;binding;catalytic activity;coenzyme binding;cofactor binding;FAD binding;flavin adenine dinucleotide binding;oxidoreductase activity;oxidoreductase activity, acting on CH-OH group of donors;oxidoreductase activity, acting on the CH-OH group of donors, NAD or NADP as acceptor;transferase activity;transferase activity, transferring alkyl or aryl (other tha…	cell part;cytoplasmic part;intracellular membrane-bounded organelle;intracellular non-membrane-bounded organelle;intracellular organelle;intracellular organelle part;intracellular part;membrane;membrane-bounded organelle;microbody;microbody membrane;microbody part;mitochondrion;non-membrane-bounded organelle;nuclear part;nucleolus;organelle;organelle membrane;organelle part;peroxisomal membrane;p…	Ether lipid metabolism;Peroxisome	+	Fam134b2_rec_Fam134b1_rec	11.4535	0	+	3.74396	0.000821782	0.291682		8.17572	Q8C0I1	Q8C0I1	Mus musculus	ADAS_MOUSE	Alkyldihydroxyacetonephosphate synthase, peroxisomal	Agps
11.451	11.4019	11.2389	10.8181	9.65356	12.1257	11.6168	11.526	11.9189	10.5253	11.457	10.9188	10.9624	11.4035	11.0838	10.4855	11.2833	11.5464	11.9146	11.5803	adult behavior;adult locomotory behavior;adult walking behavior;anatomical structure development;behavior;biological regulation;cell differentiation;cell differentiation in hindbrain;cellular component organization;cellular component organization at cellular level;cellular component organization or biogenesis;cellular component organization or biogenesis at cellular level;cellular developmental p…	binding;carboxypeptidase activity;catalytic activity;cation binding;cytoskeletal protein binding;exopeptidase activity;hydrolase activity;ion binding;metal ion binding;metallocarboxypeptidase activity;metalloexopeptidase activity;metallopeptidase activity;peptidase activity;peptidase activity, acting on L-amino acid peptides;protein binding;transition metal ion binding;tubulin binding;zinc ion bi…	cell part;cytoplasm;cytoplasmic part;cytosol;intracellular membrane-bounded organelle;intracellular organelle;intracellular part;membrane-bounded organelle;mitochondrion;nucleus;organelle				0.132039	0.449166		0.523314	0.319286	-0.376158		-1.13493	Q641K1;Q641K1-2	Q641K1;Q641K1-2	Mus musculus	CBPC1_MOUSE	Cytosolic carboxypeptidase 1;Isoform 2 of Cytosolic carboxypeptidase 1	Agtpbp1
18.9327	18.8937	18.8497	18.8778	18.7476	18.7615	18.699	18.7286	18.8653	18.7432	18.7839	18.827	18.842	18.8615	18.8378	18.7899	18.8176	18.8638	18.8684	18.8354	cellular metabolic process;cellular process;metabolic process;one-carbon metabolic process;small molecule metabolic process	adenosylhomocysteinase activity;catalytic activity;hydrolase activity;hydrolase activity, acting on ether bonds;trialkylsulfonium hydrolase activity	cell part;cytoplasmic membrane-bounded vesicle;cytoplasmic part;cytoplasmic vesicle;intracellular membrane-bounded organelle;intracellular organelle;intracellular part;melanosome;membrane-bounded organelle;membrane-bounded vesicle;organelle;pigment granule;vesicle	Cysteine and methionine metabolism			3.54166	7.14026e-05	+	0.690879	0.228103	-0.0414333		-1.42599	P50247	P50247	Mus musculus	SAHH_MOUSE	Adenosylhomocysteinase	Ahcy
15.9855	15.993	15.9958	16.0535	15.807	15.7396	15.7853	15.7593	15.6671	15.7994	15.921	15.9259	15.7914	15.7008	15.7195	15.6566	16.2157	16.0773	15.9803	15.9317	amine metabolic process;biological regulation;carboxylic acid metabolic process;cellular amine metabolic process;cellular amino acid metabolic process;cellular ketone metabolic process;cellular macromolecule metabolic process;cellular metabolic process;cellular modified amino acid metabolic process;cellular nitrogen compound metabolic process;cellular process;coenzyme metabolic process;cofactor m…	catalytic activity;hydrolase activity	cell part;cytoplasmic part;cytosol;endoplasmic reticulum;extracellular membrane-bounded organelle;extracellular organelle;extracellular region part;extracellular vesicular exosome;intracellular membrane-bounded organelle;intracellular organelle;intracellular part;membrane-bounded organelle;membrane-bounded vesicle;organelle;vesicle	Cysteine and methionine metabolism			3.86002	4.56873e-05	+	1.3592	0.0677572	-0.222889		-2.54589	Q80SW1	Q80SW1	Mus musculus	SAHH2_MOUSE	S-adenosylhomocysteine hydrolase-like protein 1	Ahcyl1
17.3618	17.3711	17.3244	17.2671	17.1481	17.1143	17.0685	17.1321	17.2359	17.2687	17.2127	17.2299	16.98	16.9366	16.8787	16.9138	17.4321	17.4841	17.4532	17.4231	amine metabolic process;carboxylic acid metabolic process;cellular amine metabolic process;cellular amino acid metabolic process;cellular ketone metabolic process;cellular metabolic process;cellular modified amino acid metabolic process;cellular nitrogen compound metabolic process;cellular process;coenzyme metabolic process;cofactor metabolic process;heterocycle metabolic process;metabolic proces…	catalytic activity;hydrolase activity	cell part;cytoplasmic part;cytosol;intracellular part	Cysteine and methionine metabolism	+	Fam134b2_rec_Fam134b1_rec	10.5703	1.41343e-05	+	4.64799	0	-0.2113		-11.79	F8WGT1;Q68FL4	F8WGT1;Q68FL4	Mus musculus	F8WGT1_MOUSE;SAHH3_MOUSE	S-adenosylhomocysteine hydrolase-like 2;Putative adenosylhomocysteinase 3	Ahcyl2
13.7656	13.8106	13.6831	13.8466	13.8897	13.6107	13.9093	14.0468	13.2912	13.3823	13.263	11.7704	13.5784	13.3607	13.7451	13.5508	13.7938	13.3084	14.0401	13.3208		binding;DNA binding;nucleic acid binding					1.45487	0.00777059	+	0.803034	0.18463	-0.689046		-1.61524	Q6PAL7	Q6PAL7	Mus musculus	AHDC1_MOUSE	Transcription factor Gibbin	Ahdc1
22.9859	22.9583	23.0213	23.0298	22.5914	22.6564	22.6629	22.6128	22.8301	22.7828	22.8852	22.8661	22.5963	22.6657	22.6672	22.6362	22.9607	22.9845	23.0112	23.0199	biological regulation;cellular component assembly;cellular component organization;cellular component organization or biogenesis;macromolecular complex assembly;macromolecular complex subunit organization;protein complex assembly;protein complex subunit organization;protein oligomerization;regulation of biological process;regulation of cellular metabolic process;regulation of cellular process;regu…		actin cytoskeleton;adherens junction;anchoring junction;cell junction;cell part;cell-cell contact zone;cell-cell junction;cell-substrate adherens junction;cell-substrate junction;contractile fiber part;costamere;cytoplasm;cytoplasmic part;cytoskeleton;cytosol;extracellular membrane-bounded organelle;extracellular organelle;extracellular region part;extracellular vesicular exosome;focal adhesion;i…		+	Fam134b2_rec_Fam134b1_rec	10.0897	1.14286e-05	+	2.95234	0.00355245	-0.153027		-5.83496	E9Q616	E9Q616	Mus musculus	E9Q616_MOUSE	AHNAK nucleoprotein (desmoyokin)	Ahnak
18.6308	18.6822	18.6502	18.6389	18.4744	18.3985	18.3354	18.3931	18.4215	18.5212	18.4153	18.3605	18.4075	18.4356	18.438	18.3976	18.4605	18.4122	18.5304	18.3442	biological regulation;cellular macromolecule metabolic process;cellular metabolic process;cellular process;cellular protein metabolic process;macromolecule metabolic process;metabolic process;positive regulation of ATPase activity;positive regulation of catalytic activity;positive regulation of hydrolase activity;positive regulation of molecular function;primary metabolic process;protein folding;…	ATPase activator activity;ATPase regulator activity;binding;chaperone binding;enzyme activator activity;enzyme regulator activity;nucleoside-triphosphatase regulator activity;protein binding	cell part;cytoplasm;cytoplasmic part;cytosol;endoplasmic reticulum;extracellular membrane-bounded organelle;extracellular organelle;extracellular region part;extracellular vesicular exosome;intracellular membrane-bounded organelle;intracellular organelle;intracellular part;membrane-bounded organelle;membrane-bounded vesicle;organelle;vesicle				4.29531	1.41405e-05	+	0.0488432	0.89264	-0.007195		-0.139489	Q8BK64	Q8BK64	Mus musculus	AHSA1_MOUSE	Activator of 90 kDa heat shock protein ATPase homolog 1	Ahsa1
17.0442	17.1513	17.0362	16.9765	16.8646	16.8918	16.7914	16.8009	16.6933	16.6165	16.4059	16.528	16.792	16.533	16.6425	16.5808	16.6455	16.5348	16.6717	16.4187	response to stimulus;response to stress	ATPase activator activity;ATPase regulator activity;enzyme activator activity;enzyme regulator activity;nucleoside-triphosphatase regulator activity					4.90537	4.19287e-06	+	0.0272541	0.938927	-0.00672913		-0.079561	Q8N9S3-2	Q8N9S3-2	Mus musculus	AHSA2_MOUSE	Isoform 2 of Activator of 90 kDa heat shock protein ATPase homolog 2	Ahsa2
17.2241	17.3823	17.1263	17.1789	19.291	19.194	18.9802	19.2145	17.4828	17.5424	17.4688	17.7447	18.3995	18.5471	18.4092	18.3429	18.4182	18.2627	18.2373	18.1141	acute inflammatory response;acute-phase response;biological regulation;defense response;inflammatory response;multicellular organismal process;negative regulation of biological process;negative regulation of biomineral tissue development;negative regulation of bone mineralization;negative regulation of developmental process;negative regulation of multicellular organismal process;negative regulati…	cysteine-type endopeptidase inhibitor activity;endopeptidase inhibitor activity;endopeptidase regulator activity;enzyme inhibitor activity;enzyme regulator activity;peptidase inhibitor activity;peptidase regulator activity	blood microparticle;extracellular membrane-bounded organelle;extracellular organelle;extracellular region part;extracellular space;extracellular vesicular exosome;membrane-bounded organelle;membrane-bounded vesicle;organelle;vesicle		+	Fam134b2_rec_Fam134b1_rec	11.5294	0	+	3.6391	0.00109009	-0.698403	+	-7.82761	A0A338P703;A0A338P7G1;A0A338P7H5;P29699	A0A338P703;A0A338P7G1;A0A338P7H5;P29699	Mus musculus	A0A338P703_MOUSE;A0A338P7G1_MOUSE;A0A338P7H5_MOUSE;FETUA_MOUSE	Alpha-2-HS-glycoprotein	Ahsg
15.3558	15.2526	15.4342	15.2922	15.0833	14.8039	14.8843	15.0899	15.1855	15.0801	15.1316	15.2302	14.8944	14.9725	14.7671	14.86	15.5727	15.5594	15.647	15.4485	biological regulation;determination of ventral identity;developmental process;dorsal/ventral pattern formation;negative regulation of biological process;negative regulation of catalytic activity;negative regulation of cell communication;negative regulation of cellular process;negative regulation of determination of dorsal identity;negative regulation of developmental process;negative regulation o…	binding;protein binding;protein domain specific binding	cell part;cytoplasm;intracellular part		+	Fam134b2_rec_Fam134b1_rec	6.62141	7.05467e-06	+	3.58243	0.00104086	-0.400074		-7.64476	Q8C4Q6	Q8C4Q6	Mus musculus	AIDA_MOUSE	Axin interactor, dorsalization-associated protein	Aida
17.649	17.6431	17.7375	17.5653	17.0775	17.0038	16.9997	17.1677	17.0212	16.9096	16.9659	16.852	16.8905	16.9793	16.9593	16.9072	16.7606	16.8892	16.7956	16.8286		actin binding;actin filament binding;binding;calcium ion binding;cation binding;cytoskeletal protein binding;ion binding;metal ion binding;protein binding	actin cytoskeleton;actin filament;adherens junction;anchoring junction;cell junction;cell part;cell projection membrane;cell projection part;cell-substrate adherens junction;cell-substrate junction;cytoplasm;cytoskeletal part;cytoskeleton;extracellular membrane-bounded organelle;extracellular organelle;extracellular region part;extracellular vesicular exosome;focal adhesion;intracellular non-memb…				9.96379	1.07817e-05	+	1.39396	0.0640747	0.118642		2.60541	A0A0A6YWH2;Q9EQX4	A0A0A6YWH2;Q9EQX4	Mus musculus	A0A0A6YWH2_MOUSE;AIF1L_MOUSE	Allograft inflammatory factor 1-like	Aif1l
18.5829	18.5317	18.5669	18.6217	18.705	18.7202	18.7018	18.6516	18.6105	18.6136	18.6298	18.6627	18.8239	18.7944	18.7363	18.8335	18.6218	18.6556	18.5493	18.5983	activation of caspase activity;apoptosis;apoptosis in response to endoplasmic reticulum stress;apoptotic mitochondrial changes;biological regulation;cell death;cell differentiation;cell redox homeostasis;cellular component assembly;cellular component assembly at cellular level;cellular component biogenesis;cellular component organization;cellular component organization at cellular level;cellular …	binding;catalytic activity;coenzyme binding;cofactor binding;DNA binding;electron-transferring-flavoprotein dehydrogenase activity;FAD binding;flavin adenine dinucleotide binding;NAD(P)H oxidase activity;nucleic acid binding;oxidoreductase activity;oxidoreductase activity, acting on NADH or NADPH;oxidoreductase activity, acting on NADH or NADPH, oxygen as acceptor;oxidoreductase activity, acting …	cell part;cytoplasm;cytoplasmic part;cytosol;intracellular membrane-bounded organelle;intracellular organelle;intracellular organelle part;intracellular part;membrane;membrane-bounded organelle;membrane-enclosed lumen;mitochondrial inner membrane;mitochondrial intermembrane space;mitochondrial membrane;mitochondrial outer membrane;mitochondrial part;mitochondrion;nucleus;organelle;organelle envel…	Apoptosis			5.51	5.01882e-06	+	0.397581	0.416537	0.0229173		0.905027	Q9Z0X1	Q9Z0X1	Mus musculus	AIFM1_MOUSE	Apoptosis-inducing factor 1, mitochondrial	Aifm1
15.3206	15.6116	15.5546	15.3823	15.1783	15.4075	15.4565	15.2888	15.4226	15.3729	15.2322	15.2323	14.8389	14.8322	14.8391	14.7077	15.324	15.2295	15.3036	15.3127	apoptotic mitochondrial changes;biological regulation;cellular component organization;cellular component organization at cellular level;cellular component organization or biogenesis;cellular component organization or biogenesis at cellular level;cellular process;mitochondrion organization;organelle organization;positive regulation of apoptosis;positive regulation of biological process;positive re…	binding;catalytic activity;coenzyme binding;cofactor binding;DNA binding;electron-transferring-flavoprotein dehydrogenase activity;flavin adenine dinucleotide binding;NADH dehydrogenase (quinone) activity;NADH dehydrogenase (ubiquinone) activity;NADH dehydrogenase activity;nucleic acid binding;oxidoreductase activity;oxidoreductase activity, acting on NADH or NADPH;oxidoreductase activity, acting…	cell part;cytoplasm;cytoplasmic part;cytosol;extracellular region part;extracellular space;integral to membrane;intracellular membrane-bounded organelle;intracellular organelle;intracellular organelle part;intracellular part;intrinsic to membrane;lipid particle;membrane;membrane part;membrane-bounded organelle;mitochondrial membrane;mitochondrial outer membrane;mitochondrial part;mitochondrion;or…				5.84036	5.61798e-06	+	0.162865	0.687102	0.0225327		0.422646	Q8BUE4	Q8BUE4	Mus musculus	FSP1_MOUSE	Ferroptosis suppressor protein 1	Aifm2
17.8337	17.8547	17.8951	17.8642	17.9604	17.8993	17.9617	17.9625	17.8375	17.7951	17.8203	17.9147	18.0623	18.0953	18.0381	18.0902	17.8187	17.8518	17.8671	17.8672	alcohol metabolic process;anatomical structure formation involved in morphogenesis;angiogenesis;apoptosis;biological adhesion;biological regulation;biosynthetic process;carbohydrate metabolic process;cell adhesion;cell communication;cell death;cell migration;cell motility;cell-cell signaling;cellular biosynthetic process;cellular carbohydrate metabolic process;cellular component movement;cellular…	binding;cytokine activity;identical protein binding;nucleic acid binding;protein binding;protein dimerization activity;protein homodimerization activity;receptor binding;RNA binding;tRNA binding	aminoacyl-tRNA synthetase multienzyme complex;cell part;cell surface;cytoplasm;cytoplasmic membrane-bounded vesicle;cytoplasmic part;cytoplasmic vesicle;cytosol;endoplasmic reticulum;extracellular region part;extracellular space;Golgi apparatus;intracellular membrane-bounded organelle;intracellular organelle;intracellular part;macromolecular complex;membrane;membrane-bounded organelle;membrane-bo…				6.64842	7.16204e-06	+	0.123694	0.750847	-0.0093255		-0.330647	P31230	P31230	Mus musculus	AIMP1_MOUSE	Aminoacyl tRNA synthase complex-interacting multifunctional protein 1	Aimp1
17.2393	17.3408	17.2822	16.912	17.3994	17.4455	17.4786	17.4086	17.3321	17.1673	17.3203	17.2546	17.5264	17.4607	17.4349	17.4581	17.3988	17.3098	17.4167	17.1969	apoptosis;biological regulation;biosynthetic process;cell death;cell differentiation;cellular biosynthetic process;cellular developmental process;cellular macromolecule biosynthetic process;cellular macromolecule metabolic process;cellular metabolic process;cellular process;cellular protein metabolic process;death;developmental process;epithelial cell differentiation;lung cell differentiation;lun…		cell part;cytoplasmic part;cytosol;intracellular membrane-bounded organelle;intracellular organelle;intracellular part;membrane;membrane-bounded organelle;nucleus;organelle				1.92735	0.00244572	+	0.440795	0.380593	-0.0620375		-0.985548	Q8R010	Q8R010	Mus musculus	AIMP2_MOUSE	Aminoacyl tRNA synthase complex-interacting multifunctional protein 2	Aimp2
16.954	16.9432	16.8447	17.0479	16.7353	16.6958	16.7055	16.6601	16.6466	16.9229	16.8716	16.8531	16.5041	16.6883	16.6516	16.558	16.9462	16.8316	16.788	16.8577	biological regulation;cellular macromolecule metabolic process;cellular metabolic process;cellular process;cellular protein metabolic process;establishment of localization;establishment of localization in cell;establishment of protein localization;establishment of protein localization in mitochondrion;establishment of protein localization to organelle;intracellular protein transport;intracellular…	aryl hydrocarbon receptor binding;binding;GAF domain binding;protein binding;protein binding transcription factor activity;protein domain specific binding;receptor binding;transcription cofactor activity;transcription factor binding;transcription factor binding transcription factor activity;unfolded protein binding	aryl hydrocarbon receptor complex;cell part;cytoplasm;cytoplasmic part;cytosol;intracellular organelle part;intracellular part;macromolecular complex;membrane;nuclear part;nucleoplasm;organelle part;plasma membrane;protein complex;receptor complex				3.60931	6.22683e-05	+	0.181968	0.659248	-0.0323157		-0.465921	O08915	O08915	Mus musculus	AIP_MOUSE	AH receptor-interacting protein	Aip
19.0917	19.21	19.2321	19.4554	18.8622	18.8627	18.8147	18.7802	18.8622	19.17	19.1287	19.1961	18.857	19.0181	18.9447	18.8232	19.4962	19.414	19.3824	19.3884	ADP biosynthetic process;ADP metabolic process;AMP metabolic process;ATP metabolic process;biological regulation;biosynthetic process;cell cycle arrest;cell cycle process;cellular biosynthetic process;cellular metabolic process;cellular nitrogen compound biosynthetic process;cellular nitrogen compound metabolic process;cellular process;heterocycle biosynthetic process;heterocycle metabolic proces…	adenyl nucleotide binding;adenyl ribonucleotide binding;adenylate kinase activity;ATP binding;binding;catalytic activity;kinase activity;nucleobase-containing compound kinase activity;nucleoside diphosphate kinase activity;nucleotide binding;nucleotide kinase activity;phosphotransferase activity, phosphate group as acceptor;purine nucleotide binding;purine ribonucleoside triphosphate binding;puri…	axoneme part;cell part;cell projection part;cytoplasm;extracellular membrane-bounded organelle;extracellular organelle;extracellular region part;extracellular vesicular exosome;intracellular part;membrane;membrane-bounded organelle;membrane-bounded vesicle;organelle;organelle part;outer dense fiber;plasma membrane;vesicle	Purine metabolism	+	Fam134b2_rec_Fam134b1_rec	5.12245	4.44444e-06	+	2.18275	0.0155106	-0.331003		-4.07144	Q9R0Y5;Q9R0Y5-2	Q9R0Y5;Q9R0Y5-2	Mus musculus	KAD1_MOUSE	Adenylate kinase isoenzyme 1;Isoform 2 of Adenylate kinase isoenzyme 1	Ak1
14.5938	15.0624	14.9638	14.8778	14.7938	15.0325	14.9416	14.9631	14.9746	14.9251	14.9748	15.0731	15.1048	15.0677	15.0131	15.0385	14.7786	14.8545	14.8473	14.76	biosynthetic process;cellular biosynthetic process;cellular metabolic process;cellular process;cofactor biosynthetic process;cofactor metabolic process;iron-sulfur cluster assembly;metabolic process;metallo-sulfur cluster assembly	binding;cation binding;ion binding;iron-sulfur cluster binding;metal cluster binding;metal ion binding;structural molecule activity	cell part;cytoplasmic part;intracellular membrane-bounded organelle;intracellular organelle;intracellular part;membrane-bounded organelle;mitochondrion;organelle		+	Fam134b2_rec_Fam134b1_rec	1.33074	0.0105977	+	2.39363	0.010412	0.176817		4.51478	I3ITR1;Q9D924	I3ITR1;Q9D924	Mus musculus	I3ITR1_MOUSE;ISCA1_MOUSE	cDNA sequence AK157302;Iron-sulfur cluster assembly 1 homolog, mitochondrial	AK157302
17.7525	17.7779	17.7262	17.8126	17.8408	17.9106	17.8865	17.9007	17.8475	17.8513	17.7731	17.8622	17.7563	17.9333	17.9736	17.9555	17.6764	17.6381	17.6553	17.6953	2'-deoxyribonucleotide metabolic process;ADP biosynthetic process;ADP metabolic process;AMP metabolic process;anatomical structure development;biosynthetic process;brain development;cellular biosynthetic process;cellular metabolic process;cellular nitrogen compound biosynthetic process;cellular nitrogen compound metabolic process;cellular process;dATP metabolic process;deoxyribonucleoside triphos…	adenyl nucleotide binding;adenyl ribonucleotide binding;adenylate kinase activity;ATP binding;binding;catalytic activity;kinase activity;nucleobase-containing compound kinase activity;nucleotide binding;nucleotide kinase activity;phosphotransferase activity, phosphate group as acceptor;purine nucleotide binding;purine ribonucleoside triphosphate binding;purine ribonucleotide binding;ribonucleotid…	cell part;cytoplasmic part;cytosol;extracellular membrane-bounded organelle;extracellular organelle;extracellular region part;extracellular vesicular exosome;intracellular membrane-bounded organelle;intracellular organelle;intracellular organelle part;intracellular part;membrane;membrane-bounded organelle;membrane-bounded vesicle;membrane-enclosed lumen;mitochondrial inner membrane;mitochondrial …	Purine metabolism	+	Fam134b2_rec_Fam134b1_rec	4.00739	3.276e-05	+	3.37466	0.00155472	0.167259		7.00446	Q9WTP6;Q9WTP6-2	Q9WTP6;Q9WTP6-2	Mus musculus	KAD2_MOUSE	Adenylate kinase 2, mitochondrial;Isoform 2 of Adenylate kinase 2, mitochondrial	Ak2
16.8665	16.8408	16.8346	16.8923	17.014	17.1325	17.1057	17.0949	17.0099	16.8551	16.8052	16.9128	17.0559	17.0377	17.0833	17.017	16.7598	16.8797	16.8584	16.8089	ADP biosynthetic process;ADP metabolic process;AMP metabolic process;biosynthetic process;cellular biosynthetic process;cellular metabolic process;cellular nitrogen compound biosynthetic process;cellular nitrogen compound metabolic process;cellular process;GTP metabolic process;heterocycle biosynthetic process;heterocycle metabolic process;ITP metabolic process;metabolic process;nitrogen compound…	adenyl nucleotide binding;adenyl ribonucleotide binding;adenylate kinase activity;ATP binding;binding;catalytic activity;GTP binding;guanyl nucleotide binding;guanyl ribonucleotide binding;kinase activity;nucleobase-containing compound kinase activity;nucleoside triphosphate adenylate kinase activity;nucleotide binding;nucleotide kinase activity;phosphotransferase activity, phosphate group as acc…	cell part;cytoplasmic part;intracellular membrane-bounded organelle;intracellular organelle;intracellular organelle lumen;intracellular organelle part;intracellular part;membrane-bounded organelle;membrane-enclosed lumen;mitochondrial matrix;mitochondrial part;mitochondrion;organelle;organelle lumen;organelle part	Pyrimidine metabolism			4.95596	4.23504e-06	+	0.641694	0.250854	0.0690637		1.34185	Q9WTP7	Q9WTP7	Mus musculus	KAD3_MOUSE	GTP:AMP phosphotransferase AK3, mitochondrial	Ak3
15.2113	15.0635	15.067	14.9812	14.8828	14.9965	14.8401	14.7144	14.7491	14.363	14.3891	14.7366	14.9196	14.9435	14.5542	14.9135	14.5364	14.6251	14.8262	14.7886	cellular metabolic process;cellular nitrogen compound metabolic process;cellular process;metabolic process;nitrogen compound metabolic process;nucleobase-containing compound metabolic process;nucleobase-containing small molecule metabolic process;nucleoside phosphate metabolic process;nucleotide metabolic process;nucleotide phosphorylation;phosphate-containing compound metabolic process;phosphoru…	adenyl nucleotide binding;adenyl ribonucleotide binding;adenylate kinase activity;ATP binding;ATPase activity;binding;catalytic activity;hydrolase activity;hydrolase activity, acting on acid anhydrides;hydrolase activity, acting on acid anhydrides, in phosphorus-containing anhydrides;kinase activity;nucleobase-containing compound kinase activity;nucleoside-triphosphatase activity;nucleotide bindi…	Cajal body;cell part;intracellular organelle part;intracellular part;nuclear body;nuclear part;nucleoplasm;nucleoplasm part;organelle part				2.45243	0.00077536	+	0.485492	0.346319	-0.134613		-1.0671	Q8VCP8	Q8VCP8	Mus musculus	KAD6_MOUSE	Adenylate kinase isoenzyme 6	Ak6
15.5975	15.7241	15.6982	15.584	15.7283	15.4742	15.4296	15.5225	14.9974	15.4048	15.2988	15.3921	15.5937	15.6364	15.6769	15.611	15.578	15.5657	15.3779	15.3794			cell part;cytoplasmic part;endoplasmic reticulum;integral to membrane;intracellular membrane-bounded organelle;intracellular organelle;intracellular organelle part;intracellular part;intrinsic to membrane;membrane;membrane part;membrane-bounded organelle;mitochondrial membrane;mitochondrial outer membrane;mitochondrial part;mitochondrion;organelle;organelle membrane;organelle outer membrane;organ…				2.47895	0.000731929	+	0.93428	0.143902	-0.201994		-1.83402	O08715;O08715-4	O08715;O08715-4	Mus musculus	AKAP1_MOUSE	A-kinase anchor protein 1, mitochondrial;Isoform 4 of A-kinase anchor protein 1, mitochondrial	Akap1
14.1787	14.2015	14.3676	14.2747	13.93	14.0715	14.2568	14.3423	14.4052	14.3218	14.286	14.4165	14.1936	14.3369	13.979	14.2077	14.0461	14.2032	14.2768	14.2106	biological regulation;localization;macromolecule localization;negative regulation of biological process;negative regulation of cell communication;negative regulation of cellular process;negative regulation of G-protein coupled receptor protein signaling pathway;negative regulation of response to stimulus;negative regulation of signal transduction;negative regulation of signaling;protein localizat…	binding;protein binding;protein kinase A binding	cell part;cytoplasm;cytoplasmic part;intracellular membrane-bounded organelle;intracellular organelle;intracellular part;membrane;membrane-bounded organelle;mitochondrion;organelle;plasma membrane		+	Fam134b2_rec_Fam134b1_rec	0.742545	0.0522667		1.60237	0.0432876	0.17321		2.96923	O88845	O88845	Mus musculus	AKA10_MOUSE	A-kinase anchor protein 10, mitochondrial	Akap10
14.5967	14.5581	14.6829	14.6755	13.968	14.2629	14.1825	14.1486	13.9182	14.0113	14.148	13.8481	14.1863	14.2628	14.1073	13.9349	14.1894	14.3024	14.3961	14.3127	biological regulation;regulation of biological process;regulation of cellular metabolic process;regulation of cellular process;regulation of intracellular protein kinase cascade;regulation of metabolic process;regulation of phosphate metabolic process;regulation of phosphorus metabolic process;regulation of phosphorylation;regulation of protein kinase A signaling cascade;regulation of response to…	binding;enzyme regulator activity;kinase regulator activity;protein binding;protein kinase A binding	cell part;cytoplasmic part;intracellular membrane-bounded organelle;intracellular organelle;intracellular part;membrane-bounded organelle;microbody;organelle;peroxisome		+	Fam134b2_rec_Fam134b1_rec	5.07054	4.38116e-06	+	2.20314	0.0146391	-0.318731		-4.11316	E9Q777	E9Q777	Mus musculus	E9Q777_MOUSE	A kinase (PRKA) anchor protein 11	Akap11
15.0995	15.1665	15.083	15.209	15.7114	15.6393	15.6102	15.644	15.704	15.8144	15.7993	15.6287	15.191	15.1145	15.1119	15.3005	16.043	16.0043	16.1072	16.0304	biological regulation;cellular process;cellular response to stimulus;establishment of localization;establishment of localization in cell;establishment of protein localization;intracellular protein transport;intracellular transport;positive regulation of biological process;positive regulation of biosynthetic process;positive regulation of cAMP biosynthetic process;positive regulation of cAMP metab…	adenylate cyclase binding;binding;enzyme binding;protein binding;protein complex scaffold;receptor signaling complex scaffold activity;structural molecule activity	adherens junction;anchoring junction;cell junction;cell part;cell-substrate adherens junction;cell-substrate junction;cytoplasm;cytoskeleton;focal adhesion;intracellular non-membrane-bounded organelle;intracellular organelle;intracellular part;membrane;non-membrane-bounded organelle;organelle;plasma membrane		+	Fam134b2_rec_Fam134b1_rec	10.7705	1.49813e-05	+	3.1494	0.00251899	-0.309635		-6.36003	Q9WTQ5	Q9WTQ5	Mus musculus	AKA12_MOUSE	A-kinase anchor protein 12	Akap12
15.2221	15.1934	15.1753	15.1917	14.8879	14.8366	14.8924	14.8525	15.1456	15.0855	15.0639	15.0608	14.7427	14.7542	14.7227	14.7356	15.1747	15.1146	15.2676	15.1856	biological regulation;cellular process;cellular response to stimulus;establishment of localization;establishment of localization in cell;intracellular signal transduction;intracellular transport;nuclear export;nuclear transport;nucleocytoplasmic transport;regulation of biological process;regulation of cardiac muscle hypertrophy;regulation of catalytic activity;regulation of cellular metabolic pro…	binding;cAMP-dependent protein kinase activity;catalytic activity;cation binding;cyclic nucleotide-dependent protein kinase activity;enzyme regulator activity;GTPase regulator activity;guanyl-nucleotide exchange factor activity;ion binding;kinase activity;metal ion binding;nucleoside-triphosphatase regulator activity;phosphotransferase activity, alcohol group as acceptor;protein kinase activity;p…	cell part;cytoplasm;cytoplasmic part;intracellular part;membrane;perinuclear region of cytoplasm				10.5121	1.37931e-05	+	1.39408	0.0641055	-0.0966887		-2.60561	A0A140LJJ5;E9Q394;E9Q394-2	A0A140LJJ5;E9Q394;E9Q394-2	Mus musculus	A0A140LJJ5_MOUSE;AKP13_MOUSE;AKP13_MOUSE	A kinase (PRKA) anchor protein 13;A-kinase anchor protein 13;Isoform 2 of A-kinase anchor protein 13	Akap13
15.4001	15.1003	13.2812	15.0317	17.0731	17.7192	17.6384	17.9459	16.28	15.9469	14.6526	16.0916	17.0134	15.1618	16.4025	16.6505	16.5856	16.2543	16.4946	15.3308	biological regulation;cellular chemical homeostasis;cellular homeostasis;cellular ion homeostasis;cellular process;cellular response to cAMP;cellular response to chemical stimulus;cellular response to organic substance;cellular response to stimulus;chemical homeostasis;homeostatic process;intracellular signal transduction;ion homeostasis;regulation of biological process;regulation of biological q…	adenylate cyclase binding;binding;enzyme binding;ion channel binding;protein binding;protein kinase A binding	calcium channel complex;cation channel complex;cell part;cytoplasmic part;endoplasmic reticulum;envelope;intracellular membrane-bounded organelle;intracellular organelle;intracellular organelle part;intracellular part;ion channel complex;macromolecular complex;membrane;membrane part;membrane-bounded organelle;nuclear envelope;nuclear membrane;nuclear part;organelle;organelle envelope;organelle me…				3.0456	0.000202138	+	0.39746	0.41645	-0.42356		-0.904799	E9Q9K8	E9Q9K8	Mus musculus	E9Q9K8_MOUSE	A kinase (PRKA) anchor protein 6	Akap6
12.8512	13.2886	13.2056	13.4547	13.2665	13.2935	13.4319	13.1623	12.8092	13.582	13.4102	13.1091	13.5454	13.5437	13.3559	13.1578	13.1617	13.3186	12.9954	13.1825	cell cycle process;cellular component organization;cellular component organization at cellular level;cellular component organization or biogenesis;cellular component organization or biogenesis at cellular level;cellular macromolecule metabolic process;cellular metabolic process;cellular nitrogen compound metabolic process;cellular process;chromosome condensation;chromosome organization;DNA confor…	binding;cation binding;chromatin binding;DNA binding;double-stranded DNA binding;ion binding;metal ion binding;nucleic acid binding;structure-specific DNA binding;transition metal ion binding;zinc ion binding	cell part;chromatin;chromosomal part;chromosome;condensed chromosome;cytoplasmic part;female pronucleus;Golgi apparatus;intracellular membrane-bounded organelle;intracellular non-membrane-bounded organelle;intracellular organelle;intracellular organelle part;intracellular part;membrane;membrane-bounded organelle;mitochondrion;non-membrane-bounded organelle;nuclear chromatin;nuclear chromosome par…				0.219168	0.302867		0.129737	0.741327	0.0630734		0.345152	Q9DBR0	Q9DBR0	Mus musculus	AKAP8_MOUSE	A-kinase anchor protein 8	Akap8
14.066	14.0662	13.9787	13.9175	14.2515	14.2682	14.4836	14.4338	14.0663	14.349	14.2737	14.0535	14.241	14.2264	14.1624	14.1908	13.8492	13.9093	14.1193	13.9053	anatomical structure development;biological regulation;cell development;cellular developmental process;cellular process;cellular process involved in reproduction;cellular response to stimulus;developmental process;developmental process involved in reproduction;gamete generation;male gamete generation;multicellular organismal process;multicellular organismal reproductive process;regulation of biol…		cell part;centrosome;cytoplasm;cytoplasmic part;cytoskeletal part;Golgi apparatus;intracellular membrane-bounded organelle;intracellular non-membrane-bounded organelle;intracellular organelle;intracellular organelle part;intracellular part;membrane-bounded organelle;microtubule organizing center;microtubule organizing center part;non-membrane-bounded organelle;organelle;organelle part;pericentrio…				3.36334	0.000114127	+	1.34529	0.0693149	0.239864		2.52216	Q70FJ1;Q70FJ1-2;Q70FJ1-3	Q70FJ1;Q70FJ1-2;Q70FJ1-3	Mus musculus	AKAP9_MOUSE	A-kinase anchor protein 9;Isoform 2 of A-kinase anchor protein 9;Isoform 3 of A-kinase anchor protein 9	Akap9
18.0006	18.0188	18.207	18.1664	18.1995	18.3457	18.4191	18.5272	18.542	18.3556	18.3926	18.535	17.7775	18.3051	18.3081	18.3695	18.3704	18.493	18.1338	18.6276	alcohol metabolic process;aldehyde catabolic process;biosynthetic process;carbohydrate catabolic process;carbohydrate metabolic process;carboxylic acid biosynthetic process;carboxylic acid catabolic process;carboxylic acid metabolic process;catabolic process;cellular aldehyde metabolic process;cellular biosynthetic process;cellular carbohydrate metabolic process;cellular catabolic process;cellula…	alcohol dehydrogenase (NADP+) activity;alditol:NADP+ 1-oxidoreductase activity;aldo-keto reductase (NADP) activity;catalytic activity;L-glucuronate reductase activity;oxidoreductase activity;oxidoreductase activity, acting on CH-OH group of donors;oxidoreductase activity, acting on the CH-OH group of donors, NAD or NADP as acceptor	apical plasma membrane;cell part;cytoplasmic part;cytosol;extracellular membrane-bounded organelle;extracellular organelle;extracellular region part;extracellular space;extracellular vesicular exosome;intracellular part;membrane part;membrane-bounded organelle;membrane-bounded vesicle;organelle;plasma membrane part;vesicle	Caprolactam degradation;Glycerolipid metabolism;Glycolysis / Gluconeogenesis			1.25167	0.0130888	+	0.167936	0.679702	0.0501027		0.434226	Q9JII6	Q9JII6	Mus musculus	AK1A1_MOUSE	Aldo-keto reductase family 1 member A1	Akr1a1
21.1026	21.0712	21.2138	21.2111	20.5088	20.5527	20.4747	20.589	20.641	20.5368	20.4802	20.6336	20.509	20.6397	20.7019	20.6507	20.6066	20.6248	20.5472	20.704		alcohol dehydrogenase (NADP+) activity;alditol:NADP+ 1-oxidoreductase activity;aldo-keto reductase (NADP) activity;catalytic activity;glyceraldehyde oxidoreductase activity;oxidoreductase activity;oxidoreductase activity, acting on CH-OH group of donors;oxidoreductase activity, acting on the aldehyde or oxo group of donors;oxidoreductase activity, acting on the CH-OH group of donors, NAD or NADP …	cell part;cytoplasm;extracellular membrane-bounded organelle;extracellular organelle;extracellular region part;extracellular vesicular exosome;intracellular organelle part;intracellular part;membrane-bounded organelle;membrane-bounded vesicle;nuclear part;nucleoplasm;organelle;organelle part;vesicle	Fructose and mannose metabolism;Galactose metabolism;Glycerolipid metabolism;Pentose and glucuronate interconversions;Pyruvate metabolism			7.88254	5.26316e-06	+	0.417735	0.399046	-0.047739		-0.942803	P45376	P45376	Mus musculus	ALDR_MOUSE	Aldo-keto reductase family 1 member B1	Akr1b1
18.6023	18.5998	18.5184	18.5736	18.548	18.4528	18.4217	18.4774	18.5152	18.3825	18.5013	18.5196	18.2389	18.4306	18.4086	18.417	18.6292	18.5749	18.5255	18.6442		catalytic activity;oxidoreductase activity	cell part;cytoplasmic part;intracellular membrane-bounded organelle;intracellular organelle;intracellular part;membrane-bounded organelle;mitochondrion;organelle				2.89885	0.00028786	+	1.43912	0.0588617	-0.113812		-2.68319	G5E895	G5E895	Mus musculus	G5E895_MOUSE	Aldo-keto reductase family 1, member B10 (aldose reductase)	Akr1b10
18.5492	18.3467	18.3027	18.5727	18.4357	18.5585	18.2458	18.7439	18.308	18.4554	18.2843	18.5026	18.5278	18.6689	18.3716	18.4671	18.3453	18.217	18.3454	18.3404	cellular lipid metabolic process;cellular metabolic process;cellular process;lipid metabolic process;metabolic process;primary metabolic process	alcohol dehydrogenase (NADP+) activity;alditol:NADP+ 1-oxidoreductase activity;aldo-keto reductase (NADP) activity;catalytic activity;oxidoreductase activity;oxidoreductase activity, acting on CH-OH group of donors;oxidoreductase activity, acting on the CH-OH group of donors, NAD or NADP as acceptor	cell part;cytoplasmic part;intracellular membrane-bounded organelle;intracellular organelle;intracellular part;membrane-bounded organelle;mitochondrion;organelle	Fructose and mannose metabolism;Galactose metabolism;Glycerolipid metabolism;Pentose and glucuronate interconversions;Pyruvate metabolism			0.553736	0.0922279		0.56473	0.293921	0.0755172		1.20816	P21300	P21300	Mus musculus	ALD1_MOUSE	Aldo-keto reductase family 1 member B7	Akr1b7
17.9916	17.9906	18.1186	18.0098	18.0055	18.042	17.9983	18.0474	18.1777	18.0677	17.9313	18.1069	18.0704	18.1252	18.1115	18.2337	17.9175	17.9118	17.8899	17.9701	alcohol catabolic process;alcohol metabolic process;catabolic process;cellular catabolic process;cellular lipid catabolic process;cellular lipid metabolic process;cellular metabolic process;cellular process;farnesol catabolic process;farnesol metabolic process;isoprenoid catabolic process;isoprenoid metabolic process;lipid catabolic process;lipid metabolic process;metabolic process;primary alcoho…	alcohol dehydrogenase (NADP+) activity;alditol:NADP+ 1-oxidoreductase activity;aldo-keto reductase (NADP) activity;catalytic activity;geranylgeranyl reductase activity;indanol dehydrogenase activity;oxidoreductase activity;oxidoreductase activity, acting on CH-OH group of donors;oxidoreductase activity, acting on the aldehyde or oxo group of donors;oxidoreductase activity, acting on the aldehyde …	cell part;cytoplasm;extracellular membrane-bounded organelle;extracellular organelle;extracellular region part;extracellular vesicular exosome;intracellular part;membrane-bounded organelle;membrane-bounded vesicle;organelle;vesicle	Fructose and mannose metabolism;Galactose metabolism;Glycerolipid metabolism;Pentose and glucuronate interconversions;Pyruvate metabolism			2.27826	0.00111177	+	1.46353	0.0560382	0.148564		2.72545	P45377	P45377	Mus musculus	ALD2_MOUSE	Aldose reductase-related protein 2	Akr1b8
16.0732	16.3271	16.1478	16.0639	14.9158	16.1623	15.5925	15.8398	15.0483	12.2163	15.1223	16.4778	16.0702	15.3901	16.0609	16.3843	14.4843	16.2153	15.3761	15.7515	cellular metabolic process;cellular process;metabolic process;xenobiotic metabolic process	aldo-keto reductase (NADP) activity;catalytic activity;oxidoreductase activity;oxidoreductase activity, acting on CH-OH group of donors;oxidoreductase activity, acting on the CH-OH group of donors, NAD or NADP as acceptor					0.589364	0.0827781		0.324975	0.485308	-0.740623		-0.765179	Q8VC28	Q8VC28	Mus musculus	AK1CD_MOUSE	Aldo-keto reductase family 1 member C13	Akr1c13
15.7014	15.6033	15.5875	15.5096	15.4137	15.3725	15.2972	15.3686	16.0008	15.8183	15.8875	15.9527	15.498	15.3777	15.4878	15.4756	16.8961	16.8128	16.9584	16.9316	anatomical structure development;developmental process;hippocampus development	androsterone dehydrogenase activity;catalytic activity;oxidoreductase activity;oxidoreductase activity, acting on CH-OH group of donors;oxidoreductase activity, acting on the CH-OH group of donors, NAD or NADP as acceptor;steroid dehydrogenase activity;steroid dehydrogenase activity, acting on the CH-OH group of donors, NAD or NADP as acceptor			+	Fam134b2_rec_Fam134b1_rec	13.9328	0	+	5.91643	0	-0.984871	+	-19.4067	Q91WT7	Q91WT7	Mus musculus	Q91WT7_MOUSE	3-alpha-hydroxysteroid dehydrogenase type 1	Akr1c14
16.3721	16.3347	16.1995	16.2369	15.8681	16.1437	16.0662	16.0607	16.2484	16.1183	16.2346	16.2648	16.0205	16.0288	15.986	15.9572	16.4003	16.4047	16.384	16.4338		1,5-anhydro-D-fructose reductase activity;catalytic activity;oxidoreductase activity;oxidoreductase activity, acting on CH-OH group of donors;oxidoreductase activity, acting on the CH-OH group of donors, NAD or NADP as acceptor	cell part;cytoplasm;extracellular membrane-bounded organelle;extracellular organelle;extracellular region part;extracellular vesicular exosome;intracellular part;membrane-bounded organelle;membrane-bounded vesicle;organelle;vesicle		+	Fam134b2_rec_Fam134b1_rec	5.44494	4.91099e-06	+	2.78704	0.00545178	-0.189164		-5.41993	Q9DCT1	Q9DCT1	Mus musculus	AKCL2_MOUSE	1,5-anhydro-D-fructose reductase	Akr1e2
18.0692	17.962	18.1016	18.0071	17.8218	17.9308	17.907	17.9717	18.1488	17.8103	17.9662	18.1874	17.9205	17.7343	17.8993	17.8781	18.1249	18.3202	18.1924	18.249		alcohol dehydrogenase (NADP+) activity;alditol:NADP+ 1-oxidoreductase activity;aldo-keto reductase (NADP) activity;catalytic activity;epoxide hydrolase activity;ether hydrolase activity;hydrolase activity;hydrolase activity, acting on ether bonds;oxidoreductase activity;oxidoreductase activity, acting on CH-OH group of donors;oxidoreductase activity, acting on the CH-OH group of donors, NAD or NA…	cell part;cytoplasmic part;extracellular membrane-bounded organelle;extracellular organelle;extracellular region part;extracellular vesicular exosome;Golgi apparatus;intracellular membrane-bounded organelle;intracellular organelle;intracellular part;membrane-bounded organelle;membrane-bounded vesicle;mitochondrion;organelle;vesicle				2.82189	0.000350554	+	1.03659	0.11795	-0.193493		-2.00397	Q8CG76	Q8CG76	Mus musculus	ARK72_MOUSE	Aflatoxin B1 aldehyde reductase member 2	Akr7a2
16.1425	16.0835	16.1472	16.0671	15.9673	16.1224	16.0887	16.0416	16.1987	16.1842	16.2572	16.2752	16.079	16.0287	16.1463	16.2009	16.3119	16.3286	16.264	16.3403	activation-induced cell death of T cells;aging;alcohol metabolic process;amine metabolic process;aminoglycan metabolic process;anatomical structure development;apoptosis;apoptotic mitochondrial changes;biological regulation;biosynthetic process;blood vessel development;carbohydrate biosynthetic process;carbohydrate homeostasis;carbohydrate metabolic process;carbohydrate transport;catabolic proces…	14-3-3 protein binding;adenyl nucleotide binding;adenyl ribonucleotide binding;ATP binding;binding;catalytic activity;enzyme binding;enzyme regulator activity;identical protein binding;kinase activity;kinase binding;lipid binding;nitric-oxide synthase regulator activity;nucleotide binding;phosphatidylinositol binding;phosphatidylinositol-3,4,5-trisphosphate binding;phosphatidylinositol-3,4-bispho…	cell junction;cell part;cell-cell junction;cytoplasm;cytoplasmic part;cytoskeletal part;cytoskeleton;cytosol;intracellular membrane-bounded organelle;intracellular non-membrane-bounded organelle;intracellular organelle;intracellular organelle part;intracellular part;macromolecular complex;membrane;membrane-bounded organelle;microtubule cytoskeleton;mitochondrion;non-membrane-bounded organelle;nuc…	Acute myeloid leukemia;Adipocytokine signaling pathway;Apoptosis;B cell receptor signaling pathway;Carbohydrate digestion and absorption;Chagas disease (American trypanosomiasis);Chemokine signaling pathway;Chronic myeloid leukemia;Colorectal cancer;Endometrial cancer;ErbB signaling pathway;Fc epsilon RI signaling pathway;Fc gamma R-mediated phagocytosis;Focal adhesion;Glioma;Hepatitis C;Insulin …	+	Fam134b2_rec_Fam134b1_rec	4.30158	1.41781e-05	+	1.60307	0.0431655	-0.0824094		-2.97049	P31750	P31750	Mus musculus	AKT1_MOUSE	RAC-alpha serine/threonine-protein kinase	Akt1
16.3238	15.9736	16.192	16.2076	15.8433	16.0955	16.248	16.1576	16.2129	15.9976	16.0775	16.1712	16.1733	15.9005	16.0774	16.2157	16.1107	16.1048	16.1454	15.9342	biological regulation;cell surface receptor linked signaling pathway;cellular component organization;cellular component organization or biogenesis;cellular process;cellular response to stimulus;enzyme linked receptor protein signaling pathway;negative regulation of biological process;negative regulation of catalytic activity;negative regulation of cell communication;negative regulation of cell si…		cell part;cytoplasm;cytoplasmic part;cytosol;intracellular part				0.0775898	0.607002		0.246994	0.571618	0.041018		0.606758	Q9D1F4	Q9D1F4	Mus musculus	AKTS1_MOUSE	Proline-rich AKT1 substrate 1	Akt1s1
15.9459	15.8532	15.7964	15.7945	15.8417	15.66	15.8018	15.7745	15.6969	15.6427	15.5974	15.7677	15.8724	15.7531	15.6593	15.7388	15.9939	15.8929	15.8867	15.9406	alcohol metabolic process;apoptosis;biological regulation;biosynthetic process;carbohydrate biosynthetic process;carbohydrate metabolic process;carbohydrate transport;cell death;cell surface receptor linked signaling pathway;cellular biosynthetic process;cellular carbohydrate biosynthetic process;cellular carbohydrate metabolic process;cellular component organization;cellular component organizati…	adenyl nucleotide binding;adenyl ribonucleotide binding;ATP binding;binding;catalytic activity;kinase activity;nucleotide binding;phosphotransferase activity, alcohol group as acceptor;protein kinase activity;protein serine/threonine kinase activity;purine nucleotide binding;purine ribonucleoside triphosphate binding;purine ribonucleotide binding;ribonucleotide binding;transferase activity;transf…	cell cortex;cell part;cell projection membrane;cell projection part;cytoplasmic part;intracellular membrane-bounded organelle;intracellular organelle;intracellular part;leading edge membrane;membrane;membrane part;membrane-bounded organelle;nucleus;organelle;plasma membrane;plasma membrane part;ruffle membrane	Acute myeloid leukemia;Adipocytokine signaling pathway;Apoptosis;B cell receptor signaling pathway;Carbohydrate digestion and absorption;Chagas disease (American trypanosomiasis);Chemokine signaling pathway;Chronic myeloid leukemia;Colorectal cancer;Endometrial cancer;ErbB signaling pathway;Fc epsilon RI signaling pathway;Fc gamma R-mediated phagocytosis;Focal adhesion;Glioma;Hepatitis C;Insulin …	+	Fam134b2_rec_Fam134b1_rec	2.63177	0.000519953	+	2.89645	0.00409239	-0.252347		-5.69213	Q60823	Q60823	Mus musculus	AKT2_MOUSE	RAC-beta serine/threonine-protein kinase	Akt2
15.2318	15.1833	15.0457	14.6739	15.0278	14.9286	14.9647	14.9076	15.1138	15.0879	15.4095	14.9205	14.7682	14.8451	14.7429	14.6615	15.3952	15.0285	15.3588	15.298	biological regulation;cellular component organization;cellular component organization at cellular level;cellular component organization or biogenesis;cellular component organization or biogenesis at cellular level;cellular macromolecule metabolic process;cellular metabolic process;cellular process;cellular protein metabolic process;cellular response to chemical stimulus;cellular response to endog…	adenyl nucleotide binding;adenyl ribonucleotide binding;ATP binding;binding;catalytic activity;kinase activity;nucleotide binding;phosphotransferase activity, alcohol group as acceptor;protein kinase activity;protein serine/threonine kinase activity;purine nucleotide binding;purine ribonucleoside triphosphate binding;purine ribonucleotide binding;ribonucleotide binding;transferase activity;transf…	cell part;cytoplasm;cytoplasmic part;Golgi apparatus;intracellular membrane-bounded organelle;intracellular organelle;intracellular organelle part;intracellular part;membrane;membrane-bounded organelle;nuclear part;nucleoplasm;organelle;organelle part;plasma membrane	Acute myeloid leukemia;Adipocytokine signaling pathway;Apoptosis;B cell receptor signaling pathway;Carbohydrate digestion and absorption;Chagas disease (American trypanosomiasis);Chemokine signaling pathway;Chronic myeloid leukemia;Colorectal cancer;Endometrial cancer;ErbB signaling pathway;Fc epsilon RI signaling pathway;Fc gamma R-mediated phagocytosis;Focal adhesion;Glioma;Hepatitis C;Insulin …			2.13678	0.00156156	+	0.473656	0.355503	-0.13723		-1.04566	Q9WUA6;Q9WUA6-2	Q9WUA6;Q9WUA6-2	Mus musculus	AKT3_MOUSE	RAC-gamma serine/threonine-protein kinase;Isoform 2 of RAC-gamma serine/threonine-protein kinase	Akt3
17.9938	18.0914	18.0477	18.0091	17.8883	17.9346	17.7954	17.8452	18.0082	18.0086	18.023	18.0258	17.9003	17.8606	17.8842	17.8868	18.0019	18.0521	17.9756	18.0423	biosynthetic process;cellular aromatic compound metabolic process;cellular biosynthetic process;cellular component assembly;cellular component organization;cellular component organization or biogenesis;cellular metabolic process;cellular nitrogen compound biosynthetic process;cellular nitrogen compound metabolic process;cellular process;cellular response to chemical stimulus;cellular response to …	binding;carbon-oxygen lyase activity;catalytic activity;cation binding;hydro-lyase activity;identical protein binding;ion binding;lead ion binding;lyase activity;metal ion binding;porphobilinogen synthase activity;protein binding;transition metal ion binding;zinc ion binding	cell part;cytoplasmic part;cytosol;extracellular membrane-bounded organelle;extracellular organelle;extracellular region part;extracellular vesicular exosome;intracellular membrane-bounded organelle;intracellular organelle;intracellular part;membrane-bounded organelle;membrane-bounded vesicle;nucleus;organelle;vesicle	Porphyrin and chlorophyll metabolism			5.01884	4.31034e-06	+	0.0292632	0.934769	-0.00156975		-0.0852463	P10518	P10518	Mus musculus	HEM2_MOUSE	Delta-aminolevulinic acid dehydratase	Alad
16.9224	16.8983	16.872	16.7043	18.6394	18.5391	18.6745	18.5073	17.7208	17.6555	18.125	17.7994	18.4108	18.5279	18.4296	18.2117	18.2898	18.181	18.2937	18.3541	anatomical structure homeostasis;behavior;biological regulation;cell communication;cell killing;cellular process;cellular response to external stimulus;cellular response to extracellular stimulus;cellular response to nutrient levels;cellular response to starvation;cellular response to stimulus;cellular response to stress;circadian behavior;circadian rhythm;circadian sleep/wake cycle process;cytol…	binding;carboxylic acid binding;cation binding;chaperone binding;cofactor binding;DNA binding;drug binding;fatty acid binding;ion binding;lipid binding;metal ion binding;monocarboxylic acid binding;nucleic acid binding;oxygen binding;protein binding;pyridoxal phosphate binding;toxin binding;transition metal ion binding;vitamin B6 binding;vitamin binding;zinc ion binding	basement membrane;blood microparticle;cell part;cytoplasm;extracellular matrix part;extracellular membrane-bounded organelle;extracellular organelle;extracellular region;extracellular region part;extracellular space;extracellular vesicular exosome;intracellular membrane-bounded organelle;intracellular organelle;intracellular part;macromolecular complex;membrane-bounded organelle;membrane-bounded …		+	Fam134b2_rec_Fam134b1_rec	10.4098	1.32013e-05	+	2.20784	0.0144682	-0.454497		-4.12281	P07724	P07724	Mus musculus	ALBU_MOUSE	Albumin	Alb
12.9702	12.8149	12.7867	12.8583	13.6324	14.0358	13.9235	13.9031	13.9493	14.5906	13.9187	14.0307	12.7312	12.4273	12.9446	12.9374	13.5529	12.7779	13.4161	12.9686	axon guidance;chemotaxis;locomotion;motor axon guidance;response to chemical stimulus;response to external stimulus;response to stimulus;taxis		adherens junction;anchoring junction;axon;cell body;cell junction;cell part;cell projection;cell-substrate adherens junction;cell-substrate junction;external side of plasma membrane;extracellular membrane-bounded organelle;extracellular organelle;extracellular region part;extracellular vesicular exosome;focal adhesion;integral to membrane;intrinsic to membrane;membrane part;membrane-bounded organ…	Cell adhesion molecules (CAMs)	+	Fam134b2_rec_Fam134b1_rec	5.4914	4.98442e-06	+	2.10052	0.0177992	0.943429	+	3.90547	E9Q3Q6	E9Q3Q6	Mus musculus	E9Q3Q6_MOUSE	Activated leukocyte cell adhesion molecule	Alcam
16.3579	16.3601	16.2879	16.4254	16.2497	16.2062	16.2725	16.1712	16.2875	16.2569	16.2497	16.3185	16.0231	16.138	16.0482	16.2278	16.5204	16.6155	16.4868	16.5775		aldehyde dehydrogenase (NAD) activity;catalytic activity;oxidoreductase activity;oxidoreductase activity, acting on the aldehyde or oxo group of donors;oxidoreductase activity, acting on the aldehyde or oxo group of donors, NAD or NADP as acceptor	cell part;extracellular membrane-bounded organelle;extracellular organelle;extracellular region part;extracellular vesicular exosome;membrane;membrane-bounded organelle;membrane-bounded vesicle;organelle;vesicle		+	Fam134b2_rec_Fam134b1_rec	6.25144	6.3745e-06	+	3.77829	0.000678663	-0.27188		-8.29254	A0A1B0GSU0;Q571I9	A0A1B0GSU0;Q571I9	Mus musculus	A0A1B0GSU0_MOUSE;A16A1_MOUSE	Aldehyde dehydrogenase family 16 member A1	Aldh16a1
19.1242	19.0818	19.1023	19.0554	19.6391	19.662	19.5886	19.5732	19.3496	19.441	19.4252	19.4899	19.6202	19.6336	19.6231	19.5988	18.8928	18.9221	18.842	18.8346	amine biosynthetic process;amine metabolic process;biosynthetic process;carboxylic acid biosynthetic process;carboxylic acid metabolic process;cellular amine metabolic process;cellular amino acid biosynthetic process;cellular amino acid metabolic process;cellular biosynthetic process;cellular ketone metabolic process;cellular metabolic process;cellular modified amino acid biosynthetic process;cel…	adenyl nucleotide binding;adenyl ribonucleotide binding;amino acid kinase activity;ATP binding;binding;catalytic activity;coenzyme binding;cofactor binding;glutamate 5-kinase activity;glutamate-5-semialdehyde dehydrogenase activity;kinase activity;NADP binding;nucleotide binding;oxidoreductase activity;oxidoreductase activity, acting on the aldehyde or oxo group of donors;oxidoreductase activity,…	cell part;cytoplasm;cytoplasmic part;intracellular membrane-bounded organelle;intracellular organelle;intracellular organelle part;intracellular part;membrane;membrane-bounded organelle;mitochondrial inner membrane;mitochondrial membrane;mitochondrial part;mitochondrion;organelle;organelle inner membrane;organelle membrane;organelle part	Arginine and proline metabolism	+	Fam134b2_rec_Fam134b1_rec	13.1352	0	+	5.33481	0	0.553566	+	15.4635	Q9Z110	Q9Z110	Mus musculus	P5CS_MOUSE	Delta-1-pyrroline-5-carboxylate synthase	Aldh18a1
17.5918	17.6504	17.5732	17.2998	18.4355	18.4684	18.3727	18.458	18.2782	18.2514	18.2528	18.2894	18.3898	18.3324	18.4246	18.3363	17.6246	17.6547	17.4056	17.5902	10-formyltetrahydrofolate catabolic process;10-formyltetrahydrofolate metabolic process;aromatic compound catabolic process;biosynthetic process;catabolic process;cellular aromatic compound metabolic process;cellular catabolic process;cellular metabolic process;cellular nitrogen compound catabolic process;cellular nitrogen compound metabolic process;cellular process;coenzyme catabolic process;coe…	aldehyde dehydrogenase (NAD) activity;catalytic activity;formyltetrahydrofolate dehydrogenase activity;hydroxymethyl-, formyl- and related transferase activity;methyltransferase activity;oxidoreductase activity;oxidoreductase activity, acting on the aldehyde or oxo group of donors;oxidoreductase activity, acting on the aldehyde or oxo group of donors, NAD or NADP as acceptor;oxidoreductase activi…	cell part;cytoplasmic part;extracellular membrane-bounded organelle;extracellular organelle;extracellular region part;extracellular vesicular exosome;intracellular membrane-bounded organelle;intracellular organelle;intracellular part;membrane-bounded organelle;membrane-bounded vesicle;mitochondrion;organelle;vesicle	One carbon pool by folate	+	Fam134b2_rec_Fam134b1_rec	9.81367	1.03359e-05	+	4.75837	0	0.699212	+	12.319	Q8R0Y6	Q8R0Y6	Mus musculus	AL1L1_MOUSE	Cytosolic 10-formyltetrahydrofolate dehydrogenase	Aldh1l1
18.3878	18.4549	18.4717	18.4854	19.4504	19.422	19.4298	19.4444	19.0829	19.1672	19.124	19.1129	19.4416	19.4615	19.3995	19.4336	18.4495	18.36	18.4083	18.338	10-formyltetrahydrofolate catabolic process;10-formyltetrahydrofolate metabolic process;aromatic compound catabolic process;biosynthetic process;catabolic process;cellular aromatic compound metabolic process;cellular catabolic process;cellular metabolic process;cellular nitrogen compound catabolic process;cellular nitrogen compound metabolic process;cellular process;coenzyme catabolic process;coe…	aldehyde dehydrogenase (NAD) activity;catalytic activity;formyltetrahydrofolate dehydrogenase activity;hydroxymethyl-, formyl- and related transferase activity;methyltransferase activity;oxidoreductase activity;oxidoreductase activity, acting on the aldehyde or oxo group of donors;oxidoreductase activity, acting on the aldehyde or oxo group of donors, NAD or NADP as acceptor;oxidoreductase activi…	cell part;cytoplasmic part;extracellular membrane-bounded organelle;extracellular organelle;extracellular region part;extracellular vesicular exosome;intracellular membrane-bounded organelle;intracellular organelle;intracellular part;membrane-bounded organelle;membrane-bounded vesicle;mitochondrion;organelle;vesicle	One carbon pool by folate	+	Fam134b2_rec_Fam134b1_rec	16.6675	0	+	6.46974	0	0.7328	+	24.0555	Q8K009	Q8K009	Mus musculus	AL1L2_MOUSE	Mitochondrial 10-formyltetrahydrofolate dehydrogenase	Aldh1l2
14.4992	14.5457	14.0321	15.1878	15.1352	14.8616	14.8469	13.7479	12.2086	15.1169	14.6648	11.3794	14.6543	14.7731	14.4945	14.3118	11.4546	14.8714	15.5297	15.0968							0.256661	0.259766		0.284294	0.528574	-0.895674		-0.683762	A0A0G2JEU1	A0A0G2JEU1	Mus musculus	A0A0G2JEU1_MOUSE	Aldehyde dehydrogenase 2, mitochondrial	Aldh2
18.6691	18.6035	18.6909	18.6828	18.886	18.9383	18.9254	18.8382	19.5068	19.5207	19.5577	19.6321	18.6341	18.6347	18.6516	18.614	19.9187	19.886	19.8573	19.8427	aging;biological regulation;cellular aldehyde metabolic process;cellular metabolic process;cellular process;developmental process;metabolic process;oxidation-reduction process;positive regulation of biological process;positive regulation of cell proliferation;positive regulation of cellular process;regulation of biological process;regulation of cell proliferation;regulation of cellular process;re…	3-chloroallyl aldehyde dehydrogenase activity;alcohol dehydrogenase (NADP+) activity;aldehyde dehydrogenase (NAD) activity;aldehyde dehydrogenase [NAD(P)+] activity;aldo-keto reductase (NADP) activity;benzaldehyde dehydrogenase (NAD+) activity;catalytic activity;oxidoreductase activity;oxidoreductase activity, acting on CH-OH group of donors;oxidoreductase activity, acting on the aldehyde or oxo …	cell part;cytoplasm;cytoplasmic part;cytosol;endoplasmic reticulum;extracellular region part;extracellular space;intracellular membrane-bounded organelle;intracellular organelle;intracellular organelle part;intracellular part;membrane;membrane-bounded organelle;nuclear part;nucleoplasm;organelle;organelle part;plasma membrane	beta-Alanine metabolism;Drug metabolism - cytochrome P450;Glycolysis / Gluconeogenesis;Histidine metabolism;Metabolism of xenobiotics by cytochrome P450;Phenylalanine metabolism;Tyrosine metabolism	+	Fam134b2_rec_Fam134b1_rec	16.4484	0	+	4.19828	0.000172549	-0.321851		-9.84407	P47739	P47739	Mus musculus	AL3A1_MOUSE	Aldehyde dehydrogenase, dimeric NADP-preferring	Aldh3a1
13.9485	13.7057	13.7604	13.5792	14.4311	14.3205	14.3661	14.0656	14.0196	13.7155	14.0477	13.746	14.0826	13.9123	13.9578	13.7623	13.945	13.6226	13.7478	13.8367							2.97152	0.000238749	+	0.366683	0.44467	0.0941787		0.846279	A0A140LJF9	A0A140LJF9	Mus musculus	A0A140LJF9_MOUSE	Aldehyde dehydrogenase family 3, subfamily A2 (Fragment)	Aldh3a2
15.3217	15.1705	15.3978	15.2967	14.1711	14.2242	14.1913	14.3417	14.706	14.1506	14.5792	14.6166	14.0568	14.2388	14.2428	14.104	15.1723	15.2418	15.1587	15.4107	alcohol catabolic process;alcohol metabolic process;aldehyde catabolic process;catabolic process;cellular aldehyde metabolic process;cellular catabolic process;cellular metabolic process;cellular process;cellular response to chemical stimulus;cellular response to oxidative stress;cellular response to stimulus;cellular response to stress;ethanol catabolic process;ethanol metabolic process;metaboli…	3-chloroallyl aldehyde dehydrogenase activity;aldehyde dehydrogenase (NAD) activity;aldehyde dehydrogenase [NAD(P)+] activity;catalytic activity;oxidoreductase activity;oxidoreductase activity, acting on the aldehyde or oxo group of donors;oxidoreductase activity, acting on the aldehyde or oxo group of donors, NAD or NADP as acceptor	cell part;cytoplasm;cytoplasmic part;cytosol;extracellular membrane-bounded organelle;extracellular organelle;extracellular region part;extracellular vesicular exosome;intracellular part;membrane;membrane-bounded organelle;membrane-bounded vesicle;organelle;plasma membrane;vesicle	beta-Alanine metabolism;Drug metabolism - cytochrome P450;Glycolysis / Gluconeogenesis;Histidine metabolism;Metabolism of xenobiotics by cytochrome P450;Phenylalanine metabolism;Tyrosine metabolism	+	Fam134b2_rec_Fam134b1_rec	8.36916	6.18238e-06	+	2.76431	0.00559402	-0.732785	+	-5.36457	Q80VQ0	Q80VQ0	Mus musculus	AL3B1_MOUSE	Aldehyde dehydrogenase family 3 member B1	Aldh3b1
17.0035	16.9304	17.1104	16.9737	17.4385	17.3265	17.2906	17.3782	17.3509	17.2817	17.3931	17.4597	17.3422	17.2772	17.3081	17.4105	17.0414	17.0196	16.9794	17.0065	amine biosynthetic process;amine catabolic process;amine metabolic process;biosynthetic process;carboxylic acid biosynthetic process;carboxylic acid catabolic process;carboxylic acid metabolic process;catabolic process;cellular amine metabolic process;cellular amino acid biosynthetic process;cellular amino acid catabolic process;cellular amino acid metabolic process;cellular biosynthetic process;…	1-pyrroline-5-carboxylate dehydrogenase activity;aldehyde dehydrogenase (NAD) activity;binding;catalytic activity;identical protein binding;oxidoreductase activity;oxidoreductase activity, acting on the aldehyde or oxo group of donors;oxidoreductase activity, acting on the aldehyde or oxo group of donors, NAD or NADP as acceptor;oxidoreductase activity, acting on the CH-NH group of donors;oxidore…	cell part;cytoplasmic part;intracellular membrane-bounded organelle;intracellular organelle;intracellular organelle lumen;intracellular organelle part;intracellular part;membrane-bounded organelle;membrane-enclosed lumen;mitochondrial matrix;mitochondrial part;mitochondrion;organelle;organelle lumen;organelle part	Alanine, aspartate and glutamate metabolism;Arginine and proline metabolism	+	Fam134b2_rec_Fam134b1_rec	6.88362	7.69231e-06	+	4.004	0.000141935	0.359637		9.09717	Q8CHT0	Q8CHT0	Mus musculus	AL4A1_MOUSE	Delta-1-pyrroline-5-carboxylate dehydrogenase, mitochondrial	Aldh4a1
14.4025	14.4018	14.2618	14.2459	15.2497	15.3518	15.1596	15.2633	15.278	15.2516	15.2837	15.2945	15.0952	15.1467	15.4719	15.1818	15.033	14.8861	15.0698	14.9764	acetate metabolic process;alcohol metabolic process;amine catabolic process;amine metabolic process;anatomical structure development;biological regulation;carbohydrate metabolic process;carboxylic acid catabolic process;carboxylic acid metabolic process;catabolic process;cellular amine metabolic process;cellular amino acid catabolic process;cellular amino acid metabolic process;cellular carbohydr…	aldehyde dehydrogenase (NAD) activity;catalytic activity;oxidoreductase activity;oxidoreductase activity, acting on the aldehyde or oxo group of donors;oxidoreductase activity, acting on the aldehyde or oxo group of donors, NAD or NADP as acceptor;succinate-semialdehyde dehydrogenase [NAD(P)+] activity;succinate-semialdehyde dehydrogenase activity	cell part;cytoplasmic part;intracellular membrane-bounded organelle;intracellular organelle;intracellular part;membrane-bounded organelle;mitochondrion;organelle	Alanine, aspartate and glutamate metabolism;Butanoate metabolism	+	Fam134b2_rec_Fam134b1_rec	8.60166	6.72269e-06	+	3.36083	0.00153731	0.285628		6.96344	Q8BWF0	Q8BWF0	Mus musculus	SSDH_MOUSE	Succinate-semialdehyde dehydrogenase, mitochondrial	Aldh5a1
15.7296	15.6591	15.7332	15.6657	15.7325	15.9229	15.8341	15.7886	15.9669	15.809	15.8975	15.8882	15.7777	15.7213	15.7382	15.7131	16.1624	16.1655	16.1219	16.0957	amine catabolic process;amine metabolic process;branched chain family amino acid catabolic process;branched chain family amino acid metabolic process;brown fat cell differentiation;carboxylic acid catabolic process;carboxylic acid metabolic process;catabolic process;cell differentiation;cellular amine metabolic process;cellular amino acid catabolic process;cellular amino acid metabolic process;ce…	aldehyde dehydrogenase (NAD) activity;catalytic activity;malonate-semialdehyde dehydrogenase (acetylating) activity;methylmalonate-semialdehyde dehydrogenase (acylating) activity;oxidoreductase activity;oxidoreductase activity, acting on the aldehyde or oxo group of donors;oxidoreductase activity, acting on the aldehyde or oxo group of donors, NAD or NADP as acceptor	cell part;cytoplasmic part;extracellular membrane-bounded organelle;extracellular organelle;extracellular region part;extracellular vesicular exosome;intracellular membrane-bounded organelle;intracellular organelle;intracellular organelle part;intracellular part;membrane-bounded organelle;membrane-bounded vesicle;mitochondrion;nuclear part;nucleoplasm;organelle;organelle part;vesicle	Inositol phosphate metabolism;Propanoate metabolism;Valine, leucine and isoleucine degradation	+	Fam134b2_rec_Fam134b1_rec	7.28026	4.38596e-06	+	3.28897	0.00173333	-0.245938		-6.75346	Q9EQ20	Q9EQ20	Mus musculus	MMSA_MOUSE	Methylmalonate-semialdehyde dehydrogenase [acylating], mitochondrial	Aldh6a1
16.9502	17.016	16.8892	17.0898	16.8319	16.82	16.7621	16.8589	16.8905	16.9477	16.9384	17.0439	16.7211	16.7234	16.7011	16.7876	17.1151	17.1867	17.2699	17.1832	alcohol metabolic process;amine biosynthetic process;amine metabolic process;betaine biosynthetic process;betaine metabolic process;biosynthetic process;carboxylic acid biosynthetic process;carboxylic acid metabolic process;cellular amine metabolic process;cellular amino acid biosynthetic process;cellular amino acid metabolic process;cellular biogenic amine metabolic process;cellular biosynthetic…	aldehyde dehydrogenase (NAD) activity;betaine-aldehyde dehydrogenase activity;catalytic activity;L-aminoadipate-semialdehyde dehydrogenase activity;oxidoreductase activity;oxidoreductase activity, acting on the aldehyde or oxo group of donors;oxidoreductase activity, acting on the aldehyde or oxo group of donors, NAD or NADP as acceptor	cell part;cytoplasm;cytoplasmic part;cytosol;extracellular membrane-bounded organelle;extracellular organelle;extracellular region part;extracellular vesicular exosome;intracellular membrane-bounded organelle;intracellular organelle;intracellular part;membrane-bounded organelle;membrane-bounded vesicle;mitochondrion;nucleus;organelle;vesicle	Arginine and proline metabolism;Ascorbate and aldarate metabolism;beta-Alanine metabolism;Fatty acid metabolism;Glycerolipid metabolism;Glycine, serine and threonine metabolism;Glycolysis / Gluconeogenesis;Histidine metabolism;Lysine biosynthesis;Lysine degradation;Propanoate metabolism;Pyruvate metabolism;Tryptophan metabolism;Valine, leucine and isoleucine degradation	+	Fam134b2_rec_Fam134b1_rec	6.51054	6.79694e-06	+	2.68529	0.00644804	-0.233582		-5.17516	Q9DBF1-2	Q9DBF1-2	Mus musculus	AL7A1_MOUSE	Isoform 2 of Alpha-aminoadipic semialdehyde dehydrogenase	Aldh7a1
17.6195	17.6573	17.5869	17.595	17.4287	17.4726	17.4015	17.4782	17.7309	17.6156	17.6402	17.693	17.3889	17.4261	17.3905	17.2746	18.1211	18.0426	18.1049	18.1256	amine biosynthetic process;amine metabolic process;anatomical structure development;betaine biosynthetic process;betaine metabolic process;biological regulation;biosynthetic process;carboxylic acid biosynthetic process;carboxylic acid metabolic process;carnitine biosynthetic process;carnitine metabolic process;cellular aldehyde metabolic process;cellular amine metabolic process;cellular amino aci…	4-trimethylammoniobutyraldehyde dehydrogenase activity;aldehyde dehydrogenase (NAD) activity;amine binding;aminobutyraldehyde dehydrogenase activity;binding;catalytic activity;coenzyme binding;cofactor binding;NAD binding;nucleotide binding;oxidoreductase activity;oxidoreductase activity, acting on the aldehyde or oxo group of donors;oxidoreductase activity, acting on the aldehyde or oxo group of…	cell part;cytoplasmic part;cytosol;extracellular membrane-bounded organelle;extracellular organelle;extracellular region part;extracellular vesicular exosome;intracellular membrane-bounded organelle;intracellular organelle;intracellular part;membrane-bounded organelle;membrane-bounded vesicle;mitochondrion;organelle;vesicle	Arginine and proline metabolism;Ascorbate and aldarate metabolism;beta-Alanine metabolism;Fatty acid metabolism;Glycerolipid metabolism;Glycolysis / Gluconeogenesis;Histidine metabolism;Lysine degradation;Propanoate metabolism;Pyruvate metabolism;Tryptophan metabolism;Valine, leucine and isoleucine degradation	+	Fam134b2_rec_Fam134b1_rec	11.1485	1.76211e-05	+	4.9487	0	-0.428648		-13.2834	Q9JLJ2	Q9JLJ2	Mus musculus	AL9A1_MOUSE	4-trimethylaminobutyraldehyde dehydrogenase	Aldh9a1
22.1108	22.0646	22.1679	22.2591	22.0276	22.0392	22.0076	21.9334	21.8127	21.843	21.93	21.9834	21.9591	21.977	22.0126	22.0434	21.9294	22.0112	21.8928	21.9516	alcohol catabolic process;alcohol metabolic process;carbohydrate catabolic process;carbohydrate metabolic process;catabolic process;cellular carbohydrate catabolic process;cellular carbohydrate metabolic process;cellular component assembly;cellular component organization;cellular component organization or biogenesis;cellular metabolic process;cellular process;generation of precursor metabolites a…	aldehyde-lyase activity;binding;carbon-carbon lyase activity;catalytic activity;enzyme binding;fructose-bisphosphate aldolase activity;lyase activity;protease binding;protein binding	cell part;contractile fiber part;cytoplasmic part;intracellular part;M band;macromolecular complex;membrane;myelin sheath;organelle part;protein complex;Z disc	Carbon fixation in photosynthetic organisms;Fructose and mannose metabolism;Glycolysis / Gluconeogenesis;Pentose phosphate pathway			3.33489	0.000120415	+	0.538603	0.309688	-0.0539923		-1.16208	P05064	P05064	Mus musculus	ALDOA_MOUSE	Fructose-bisphosphate aldolase A	Aldoa
13.2017	13.4384	12.6564	13.2643	12.3705	12.5084	12.699	12.5085	12.0965	11.5267	12.9208	11.133	13.2059	13.3812	13.2762	12.8499	12.9878	12.7428	12.7702	12.009	aging;alcohol catabolic process;alcohol metabolic process;anatomical structure morphogenesis;apoptosis;carbohydrate catabolic process;carbohydrate metabolic process;catabolic process;cell death;cell differentiation;cellular carbohydrate catabolic process;cellular carbohydrate metabolic process;cellular component assembly;cellular component organization;cellular component organization or biogenesi…	aldehyde-lyase activity;binding;carbon-carbon lyase activity;catalytic activity;cytoskeletal protein binding;fructose-bisphosphate aldolase activity;lyase activity;protein binding	axon;cell part;cell projection;cytoplasmic part;extracellular membrane-bounded organelle;extracellular organelle;extracellular region part;extracellular vesicular exosome;intracellular membrane-bounded organelle;intracellular organelle;intracellular part;membrane-bounded organelle;membrane-bounded vesicle;mitochondrion;neuron projection;organelle;vesicle	Carbon fixation in photosynthetic organisms;Fructose and mannose metabolism;Glycolysis / Gluconeogenesis;Pentose phosphate pathway			2.20376	0.0013312	+	0.793571	0.187971	-0.708183		-1.59938	P05063	P05063	Mus musculus	ALDOC_MOUSE	Fructose-bisphosphate aldolase C	Aldoc
13.5482	13.3413	13.0053	13.3068	13.9861	14.2575	13.9295	14.223	14.0848	13.8343	13.9416	13.6797	13.6531	13.4562	13.6009	13.7031	13.6393	13.4298	13.4743	13.5058	carbohydrate metabolic process;cellular carbohydrate metabolic process;cellular macromolecule metabolic process;cellular metabolic process;cellular process;cellular protein metabolic process;glycosylation;macromolecule glycosylation;macromolecule metabolic process;macromolecule modification;metabolic process;primary metabolic process;protein glycosylation;protein metabolic process;protein modific…	beta-1,4-mannosyltransferase activity;catalytic activity;chitobiosyldiphosphodolichol beta-mannosyltransferase activity;mannosyltransferase activity;transferase activity;transferase activity, transferring glycosyl groups;transferase activity, transferring hexosyl groups	cell part;cytoplasmic part;endoplasmic reticulum;endoplasmic reticulum membrane;endoplasmic reticulum part;integral to membrane;intracellular membrane-bounded organelle;intracellular organelle;intracellular organelle part;intracellular part;intrinsic to membrane;membrane;membrane part;membrane-bounded organelle;organelle;organelle membrane;organelle part	N-Glycan biosynthesis;Various types of N-glycan biosynthesis	+	Fam134b2_rec_Fam134b1_rec	4.51037	3.76471e-06	+	2.07493	0.0187595	0.372794		3.85455	Q921Q3;Q921Q3-2	Q921Q3;Q921Q3-2	Mus musculus	ALG1_MOUSE	Chitobiosyldiphosphodolichol beta-mannosyltransferase;Isoform 2 of Chitobiosyldiphosphodolichol beta-mannosyltransferase	Alg1
14.4284	14.6378	14.5249	14.4385	15.8389	15.6128	15.6202	15.2085	14.8358	14.7404	14.994	14.955	14.7581	15.1014	14.7829	15.1248	14.8621	14.7193	15.015	14.5211	biosynthetic process;metabolic process	alpha-1,2-mannosyltransferase activity;catalytic activity;glycolipid 2-alpha-mannosyltransferase activity;glycolipid mannosyltransferase activity;mannosyltransferase activity;transferase activity;transferase activity, transferring glycosyl groups;transferase activity, transferring hexosyl groups	cell part;cytoplasmic part;endoplasmic reticulum membrane;endoplasmic reticulum part;integral to membrane;intracellular organelle part;intracellular part;intrinsic to membrane;membrane;membrane part;organelle membrane;organelle part	N-Glycan biosynthesis;Various types of N-glycan biosynthesis			4.79092	4.08163e-06	+	0.368406	0.443014	0.101933		0.849583	Q3TZM9;Q3TZM9-2;Q3TZM9-3	Q3TZM9;Q3TZM9-2;Q3TZM9-3	Mus musculus	ALG11_MOUSE	GDP-Man:Man(3)GlcNAc(2)-PP-Dol alpha-1,2-mannosyltransferase;Isoform 2 of GDP-Man:Man(3)GlcNAc(2)-PP-Dol alpha-1,2-mannosyltransferase;Isoform 3 of GDP-Man:Man(3)GlcNAc(2)-PP-Dol alpha-1,2-mannosyltransferase	Alg11
16.789	16.684	16.6425	16.5907	17.1364	17.1943	17.1254	17.1612	16.952	16.9797	16.8948	16.9	17.2453	17.1202	17.0919	17.1244	16.5343	16.4985	16.5561	16.4933	biosynthetic process;carbohydrate biosynthetic process;carbohydrate metabolic process;cellular carbohydrate metabolic process;cellular macromolecule metabolic process;cellular metabolic process;cellular process;cellular protein metabolic process;dolichol-linked oligosaccharide biosynthetic process;glycosylation;macromolecule glycosylation;macromolecule metabolic process;macromolecule modification…	alpha-1,3-mannosyltransferase activity;alpha-1,6-mannosyltransferase activity;binding;calcium-dependent protein binding;catalytic activity;glycolipid 3-alpha-mannosyltransferase activity;glycolipid 6-alpha-mannosyltransferase activity;glycolipid mannosyltransferase activity;mannosyltransferase activity;protein binding;protein dimerization activity;protein heterodimerization activity;protein N-ter…	cell part;cytoplasm;cytoplasmic part;integral to membrane;intracellular membrane-bounded organelle;intracellular organelle;intracellular part;intrinsic to membrane;membrane;membrane part;membrane-bounded organelle;nucleus;organelle;perinuclear region of cytoplasm	N-Glycan biosynthesis;Various types of N-glycan biosynthesis	+	Fam134b2_rec_Fam134b1_rec	10.0405	1.11421e-05	+	5.44755	0	0.411123		16.1619	Q9DBE8	Q9DBE8	Mus musculus	ALG2_MOUSE	Alpha-1,3/1,6-mannosyltransferase ALG2	Alg2
16.3964	16.4371	16.3277	16.2721	16.6726	16.7558	16.7181	16.7839	16.5304	16.3467	16.4182	16.354	16.7174	16.7316	16.7212	16.7115	16.2752	16.1475	16.3415	16.1419	carbohydrate metabolic process;cellular carbohydrate metabolic process;cellular macromolecule metabolic process;cellular metabolic process;cellular process;cellular protein metabolic process;determination of bilateral symmetry;determination of left/right symmetry;developmental process;glycosylation;macromolecule glycosylation;macromolecule metabolic process;macromolecule modification;metabolic pr…	catalytic activity;dolichyl-phosphate beta-glucosyltransferase activity;glucosyltransferase activity;transferase activity;transferase activity, transferring glycosyl groups;transferase activity, transferring hexosyl groups;UDP-glucosyltransferase activity;UDP-glycosyltransferase activity	cell part;cytoplasmic part;endoplasmic reticulum membrane;endoplasmic reticulum part;integral to membrane;intracellular organelle part;intracellular part;intrinsic to membrane;membrane;membrane part;organelle membrane;organelle part	N-Glycan biosynthesis	+	Fam134b2_rec_Fam134b1_rec	7.21842	4.30571e-06	+	1.54005	0.0489709	0.185818		2.85907	Q9DB25	Q9DB25	Mus musculus	ALG5_MOUSE	Dolichyl-phosphate beta-glucosyltransferase	Alg5
14.6311	15.6367	15.5278	16.0091	15.6282	15.6119	15.8938	15.9569	15.2112	15.7797	15.8081	14.5617	14.8878	15.3696	15.2672	15.6074	15.6817	15.4409	15.9368	15.316	carbohydrate metabolic process;cellular carbohydrate metabolic process;cellular macromolecule metabolic process;cellular metabolic process;cellular process;cellular protein metabolic process;glycosylation;macromolecule glycosylation;macromolecule metabolic process;macromolecule modification;metabolic process;primary metabolic process;protein glycosylation;protein metabolic process;protein modific…	catalytic activity;mannosyltransferase activity;transferase activity;transferase activity, transferring glycosyl groups;transferase activity, transferring hexosyl groups	cell part;cytoplasmic part;endoplasmic reticulum;endoplasmic reticulum membrane;endoplasmic reticulum part;integral to membrane;intracellular membrane-bounded organelle;intracellular organelle;intracellular organelle part;intracellular part;intrinsic to membrane;membrane;membrane part;membrane-bounded organelle;organelle;organelle membrane;organelle part	N-Glycan biosynthesis;Various types of N-glycan biosynthesis			0.307283	0.213665		0.333804	0.476636	-0.253651		-0.782534	Q8VDI9	Q8VDI9	Mus musculus	ALG9_MOUSE	Alpha-1,2-mannosyltransferase ALG9	Alg9
15.5581	15.5785	15.5953	15.458	15.6636	15.6955	15.5478	15.6548	15.6275	15.6151	15.506	15.6598	15.5976	15.5343	15.6054	15.514	15.6808	15.7693	15.8622	15.8681	biological regulation;cell proliferation;cellular macromolecule metabolic process;cellular metabolic process;cellular nitrogen compound metabolic process;cellular process;cellular response to stimulus;cellular response to stress;demethylation;DNA dealkylation;DNA dealkylation involved in DNA repair;DNA demethylation;DNA metabolic process;DNA modification;DNA repair;macromolecule metabolic process…	binding;catalytic activity;cation binding;cytosine C-5 DNA demethylase activity;demethylase activity;DNA demethylase activity;DNA-N1-methyladenine dioxygenase activity;ferrous iron binding;hydrolase activity;ion binding;iron ion binding;metal ion binding;oxidoreductase activity;oxidoreductase activity, acting on paired donors, with incorporation or reduction of molecular oxygen;oxidoreductase act…	cell part;cytoplasm;cytoplasmic part;intracellular membrane-bounded organelle;intracellular organelle;intracellular organelle part;intracellular part;membrane-bounded organelle;mitochondrion;nuclear part;nucleoplasm;nucleus;organelle;organelle part		+	Fam134b2_rec_Fam134b1_rec	3.15118	0.000167386	+	1.88049	0.0271889	-0.192984		-3.47844	Q8K1E6	Q8K1E6	Mus musculus	ALKB3_MOUSE	Alpha-ketoglutarate-dependent dioxygenase alkB homolog 3	Alkbh3
13.3704	13.3776	13.3381	13.0792	13.5392	13.2528	13.3856	13.4939	13.2358	13.2061	13.3073	13.0532	13.2248	12.6469	12.9592	12.9755	13.5676	13.1706	13.232	12.6778	cell differentiation;cellular developmental process;cellular macromolecule metabolic process;cellular metabolic process;cellular nitrogen compound metabolic process;cellular process;demethylation;developmental process;establishment of localization;establishment of localization in cell;establishment of RNA localization;gamete generation;intracellular transport;macromolecule metabolic process;macro…	binding;catalytic activity;cation binding;demethylase activity;ion binding;metal ion binding;oxidative RNA demethylase activity;oxidoreductase activity;oxidoreductase activity, acting on paired donors, with incorporation or reduction of molecular oxygen;oxidoreductase activity, acting on paired donors, with incorporation or reduction of molecular oxygen, 2-oxoglutarate as one donor, and incorpora…	cell part;intracellular membrane-bounded organelle;intracellular organelle;intracellular organelle part;intracellular part;membrane-bounded organelle;nuclear body;nuclear part;nuclear speck;nucleoplasm part;nucleus;organelle;organelle part				1.05729	0.0217956	+	0.0723245	0.847695	0.0386055		0.201996	Q3TSG4	Q3TSG4	Mus musculus	ALKB5_MOUSE	RNA demethylase ALKBH5	Alkbh5
15.5339	15.5519	15.7092	15.7175	15.6898	15.7096	15.7373	15.7792	15.0189	15.086	15.3691	15.2235	15.791	15.784	15.7886	15.8648	15.0617	15.1949	15.2929	15.3173	cellular macromolecule metabolic process;cellular metabolic process;cellular nitrogen compound metabolic process;cellular process;establishment of localization;establishment of RNA localization;macromolecule metabolic process;metabolic process;mRNA metabolic process;mRNA processing;mRNA transport;nitrogen compound metabolic process;nucleic acid metabolic process;nucleic acid transport;nucleobase-…	binding;DNA binding;nucleic acid binding;nucleotide binding;RNA binding;single-stranded DNA binding;structure-specific DNA binding	cell part;cytoplasm;intracellular membrane-bounded organelle;intracellular organelle;intracellular organelle part;intracellular part;macromolecular complex;membrane-bounded organelle;nuclear body;nuclear part;nuclear speck;nucleoplasm part;nucleus;organelle;organelle part;ribonucleoprotein complex;spliceosomal complex	mRNA surveillance pathway;RNA transport;Spliceosome			6.68866	7.24638e-06	+	0.169019	0.678379	-0.0423253		-0.436692	O08583	O08583	Mus musculus	THOC4_MOUSE	THO complex subunit 4	Alyref
17.6451	17.6404	17.6402	17.61	18.0824	18.0966	18.1464	18.1741	17.4534	17.2008	17.2348	17.459	18.4149	18.397	18.3894	18.428	17.0334	17.0579	16.9869	17.009	bile acid biosynthetic process;bile acid metabolic process;biosynthetic process;carboxylic acid biosynthetic process;carboxylic acid metabolic process;catabolic process;cellular biosynthetic process;cellular catabolic process;cellular ketone metabolic process;cellular lipid catabolic process;cellular lipid metabolic process;cellular metabolic process;cellular process;fatty acid metabolic process;…	alpha-methylacyl-CoA racemase activity;binding;catalytic activity;isomerase activity;protein binding;racemase and epimerase activity;receptor binding	cell part;cytoplasm;cytoplasmic part;intracellular membrane-bounded organelle;intracellular organelle;intracellular part;membrane-bounded organelle;microbody;mitochondrion;organelle;peroxisome	Peroxisome;Primary bile acid biosynthesis	+	Fam134b2_rec_Fam134b1_rec	13.2138	0	+	2.36315	0.0109074	0.315211		4.44904	O09174	O09174	Mus musculus	AMACR_MOUSE	Alpha-methylacyl-CoA racemase	Amacr
15.6279	15.7054	15.8195	15.7541	15.946	15.8931	15.9196	15.9139	16.4254	16.2117	16.4483	16.494	15.6708	15.7755	15.7211	15.7743	16.5024	16.7241	16.5274	16.6095	alcohol catabolic process;alcohol metabolic process;amino sugar catabolic process;amino sugar metabolic process;carbohydrate catabolic process;carbohydrate metabolic process;carboxylic acid metabolic process;catabolic process;cellular carbohydrate catabolic process;cellular carbohydrate metabolic process;cellular ketone metabolic process;cellular metabolic process;cellular process;glucosamine met…	binding;catalytic activity;cation binding;deacetylase activity;hydrolase activity;hydrolase activity, acting on carbon-nitrogen (but not peptide) bonds;hydrolase activity, acting on carbon-nitrogen (but not peptide) bonds, in linear amides;ion binding;metal ion binding;N-acetylglucosamine-6-phosphate deacetylase activity	cell part;intracellular membrane-bounded organelle;intracellular organelle;intracellular part;membrane-bounded organelle;nucleus;organelle	Amino sugar and nucleotide sugar metabolism			9.55056	9.47867e-06	+	1.29993	0.0760339	-0.19599		-2.44505	F6UP77;F7CUP3;Q8JZV7	F6UP77;F7CUP3;Q8JZV7	Mus musculus	F6UP77_MOUSE;F7CUP3_MOUSE;NAGA_MOUSE	N-acetylglucosamine-6-phosphate deacetylase	Amdhd2
15.3652	15.0365	15.3714	15.2682	15.6333	15.613	15.6622	15.5437	15.3518	15.3271	15.2629	15.3535	15.6064	15.7034	15.5446	15.5308	15.1192	14.9193	15.1314	15.198	aging;behavior;biological regulation;catabolic process;cellular catabolic process;cellular component assembly;cellular component organization;cellular component organization or biogenesis;cellular macromolecule catabolic process;cellular macromolecule metabolic process;cellular metabolic process;cellular process;cellular protein metabolic process;cellular response to chemical stimulus;cellular re…	acid-amino acid ligase activity;binding;catalytic activity;cation binding;ion binding;ligase activity;ligase activity, forming carbon-nitrogen bonds;metal ion binding;nucleotide binding;receptor activity;small conjugating protein ligase activity;transition metal ion binding;ubiquitin-protein ligase activity;zinc ion binding	cell body;cell part;cell projection;cell projection part;cytoplasmic part;cytoplasmic ubiquitin ligase complex;dendrite;endoplasmic reticulum membrane;endoplasmic reticulum part;ER ubiquitin ligase complex;growth cone;Hrd1p ubiquitin ligase complex;integral to endoplasmic reticulum membrane;integral to membrane;integral to organelle membrane;integral to plasma membrane;intracellular membrane-boun…	Protein processing in endoplasmic reticulum	+	Fam134b2_rec_Fam134b1_rec	5.19752	4.5584e-06	+	1.9643	0.0233263	0.231845		3.63831	Q9R049-2	Q9R049-2	Mus musculus	AMFR_MOUSE	Isoform 2 of E3 ubiquitin-protein ligase AMFR	Amfr
13.6754	13.5342	13.332	13.8033	14.0231	14.02	13.9781	14.1575	13.0745	13.902	13.3993	13.4841	13.7642	13.9958	13.9433	13.6889	13.3787	12.9486	13.0508	13.0809							3.79566	5.11232e-05	+	0.918183	0.149167	0.35023		1.80727	Q9JHT5	Q9JHT5	Mus musculus	AMMR1_MOUSE	Nuclear protein AMMECR1	Ammecr1
14.0487	14.123	14.1635	14.2833	13.498	13.4584	13.4107	13.3909	13.8025	13.726	13.8271	13.6312	13.1878	13.0888	13.0415	13.0938	14.8286	14.731	14.8512	14.7424	actin cytoskeleton organization;actin filament-based process;ameboidal cell migration;anatomical structure morphogenesis;biological regulation;blood vessel endothelial cell migration;blood vessel morphogenesis;cell differentiation;cell migration;cell migration involved in gastrulation;cell motility;cellular component movement;cellular component organization;cellular component organization at cell…	angiostatin binding;binding;protein binding;receptor activity	actin filament;actin filament bundle;actomyosin;cell junction;cell part;cell projection;cell surface;cell-cell junction;cytoplasm;cytoplasmic membrane-bounded vesicle;cytoplasmic part;cytoplasmic vesicle;cytoskeletal part;endocytic vesicle;external side of plasma membrane;integral to membrane;intracellular membrane-bounded organelle;intracellular organelle;intracellular organelle part;intracellul…		+	Fam134b2_rec_Fam134b1_rec	13.5479	0	+	5.92641	0	-1.0416	+	-19.4822	Q8VHG2	Q8VHG2	Mus musculus	AMOT_MOUSE	Angiomotin	Amot
16.5213	16.4879	16.5478	16.3551	16.4573	16.6138	16.5557	16.5613	16.6128	16.4955	16.4117	16.671	16.463	16.3895	16.4283	16.3044	16.5502	16.4688	16.5964	16.5871	biological regulation;biosynthetic process;cellular biosynthetic process;cellular metabolic compound salvage;cellular metabolic process;cellular nitrogen compound biosynthetic process;cellular nitrogen compound metabolic process;cellular process;cyclic nucleotide metabolic process;cyclic purine nucleotide metabolic process;energy homeostasis;heterocycle biosynthetic process;heterocycle metabolic …	AMP deaminase activity;catalytic activity;deaminase activity;hydrolase activity;hydrolase activity, acting on carbon-nitrogen (but not peptide) bonds;hydrolase activity, acting on carbon-nitrogen (but not peptide) bonds, in cyclic amidines		Purine metabolism			1.16928	0.01626	+	0.0149447	0.966106	-0.0028758		-0.0442069	A2AE27	A2AE27	Mus musculus	A2AE27_MOUSE	AMP deaminase	Ampd2
17.7793	17.6549	17.741	17.6633	17.3488	17.514	17.4618	17.449	17.6584	17.5422	17.5421	17.6484	17.4462	17.5019	17.4272	17.4777	17.8823	17.8626	17.8133	17.7951	ADP metabolic process;AMP metabolic process;ATP metabolic process;biological regulation;biosynthetic process;cellular biosynthetic process;cellular metabolic compound salvage;cellular metabolic process;cellular nitrogen compound biosynthetic process;cellular nitrogen compound metabolic process;cellular process;energy homeostasis;erythrocyte homeostasis;GTP metabolic process;heterocycle biosynthet…	AMP deaminase activity;binding;catalytic activity;cation binding;deaminase activity;hydrolase activity;hydrolase activity, acting on carbon-nitrogen (but not peptide) bonds;hydrolase activity, acting on carbon-nitrogen (but not peptide) bonds, in cyclic amidines;ion binding;metal ion binding		Purine metabolism	+	Fam134b2_rec_Fam134b1_rec	6.82559	7.5188e-06	+	3.13113	0.00257457	-0.240531		-6.30987	A0A1L1SRX2;O08739	A0A1L1SRX2;O08739	Mus musculus	A0A1L1SRX2_MOUSE;AMPD3_MOUSE	AMP deaminase;AMP deaminase 3	Ampd3
17.0331	17.0019	17.1059	16.9173	16.7806	11.3655	17.0039	17.1467	17.095	16.6468	15.7835	16.7963	16.9927	16.7947	11.4733	16.9327	16.6874	13.2853	17.0097	17.051		binding;catalytic activity;cation binding;hydrolase activity;ion binding;metal ion binding;metallopeptidase activity;peptidase activity;peptidase activity, acting on L-amino acid peptides;transition metal ion binding;zinc ion binding					0.107118	0.51174		0.24366	0.576167	0.572043		0.599753	B1AT59;B1AT60;Q400C8;Q400C8-2	B1AT59;B1AT60;Q400C8;Q400C8-2	Mus musculus	B1AT59_MOUSE;B1AT60_MOUSE;AMZ2_MOUSE;AMZ2_MOUSE	Archaelysin family metallopeptidase 2;Archaelysin family metallopeptidase 2;Archaemetzincin-2;Isoform 2 of Archaemetzincin-2	Amz2
16.1854	16.1928	16.3341	16.2479	15.9967	16.0635	15.8915	16.0534	15.9596	16.0973	15.9911	15.9835	15.9847	16.028	15.9209	15.9427	16.1463	16.1116	16.1796	16.1339	cell cycle phase;cell cycle process;cell division;cellular component organization;cellular component organization at cellular level;cellular component organization or biogenesis;cellular component organization or biogenesis at cellular level;cellular macromolecule metabolic process;cellular metabolic process;cellular process;cellular protein metabolic process;macromolecule metabolic process;macro…		anaphase-promoting complex;cell part;cullin-RING ubiquitin ligase complex;intracellular membrane-bounded organelle;intracellular organelle;intracellular organelle part;intracellular part;macromolecular complex;membrane-bounded organelle;nuclear part;nuclear ubiquitin ligase complex;nucleus;organelle;organelle part;protein complex;ubiquitin ligase complex	Cell cycle;Cell cycle - yeast;Meiosis - yeast;Oocyte meiosis;Progesterone-mediated oocyte maturation;Ubiquitin mediated proteolysis	+	Fam134b2_rec_Fam134b1_rec	4.38778	7.27603e-06	+	2.15076	0.0160666	-0.13497		-4.00642	P53995	P53995	Mus musculus	APC1_MOUSE	Anaphase-promoting complex subunit 1	Anapc1
13.893	14.111	14.2114	13.9781	14.0461	13.904	13.9668	13.9303	14.496	13.9685	14.2123	14.303	14.2349	13.9671	13.9721	14.0351	14.4079	14.1591	14.3092	14.3303	biological regulation;cell cycle phase;cell cycle process;cell division;cellular component organization;cellular component organization at cellular level;cellular component organization or biogenesis;cellular component organization or biogenesis at cellular level;cellular macromolecule metabolic process;cellular metabolic process;cellular process;cellular protein metabolic process;macromolecule m…	acid-amino acid ligase activity;binding;catalytic activity;cation binding;ion binding;ligase activity;ligase activity, forming carbon-nitrogen bonds;metal ion binding;small conjugating protein ligase activity;transition metal ion binding;ubiquitin-protein ligase activity;ubiquitin-ubiquitin ligase activity;zinc ion binding	anaphase-promoting complex;cell part;cullin-RING ubiquitin ligase complex;cytoplasm;intracellular non-membrane-bounded organelle;intracellular organelle;intracellular organelle part;intracellular part;macromolecular complex;non-membrane-bounded organelle;nuclear part;nuclear ubiquitin ligase complex;nucleolus;nucleoplasm;organelle;organelle part;protein complex;ubiquitin ligase complex	Cell cycle;Cell cycle - yeast;Meiosis - yeast;Oocyte meiosis;Progesterone-mediated oocyte maturation;Ubiquitin mediated proteolysis			1.76677	0.00361786	+	0.182641	0.658247	-0.0566645		-0.467428	Q9CPX9	Q9CPX9	Mus musculus	APC11_MOUSE	Anaphase-promoting complex subunit 11	Anapc11
14.0005	13.5177	13.6437	13.7054	14.9073	15.1291	14.8046	14.9334	14.695	14.601	13.5045	14.7154	14.7832	13.992	14.5208	14.3171	14.3473	14.2888	14.3521	14.4048	cell cycle;cell cycle phase;cell cycle process;cell division;cellular component organization;cellular component organization at cellular level;cellular component organization or biogenesis;cellular component organization or biogenesis at cellular level;cellular macromolecule metabolic process;cellular metabolic process;cellular process;cellular protein metabolic process;macromolecule metabolic pr…		anaphase-promoting complex;cell part;cullin-RING ubiquitin ligase complex;cytoplasm;intracellular organelle part;intracellular part;macromolecular complex;nuclear part;nuclear ubiquitin ligase complex;organelle part;protein complex;ubiquitin ligase complex				2.75204	0.000409573	+	0.0362104	0.918874	0.0307412		0.104729	Q9CPV2;S4R2B6	Q9CPV2;S4R2B6	Mus musculus	APC16_MOUSE;S4R2B6_MOUSE	Anaphase-promoting complex subunit 16	Anapc16
14.7599	14.6267	14.7124	14.4059	14.6685	14.4814	14.5577	14.5192	14.6154	14.2785	14.4348	14.5858	14.4078	14.3589	14.4512	14.3277	14.5776	14.6324	14.6886	14.7473	biological regulation;cell cycle phase;cell cycle process;cell division;cellular component organization;cellular component organization at cellular level;cellular component organization or biogenesis;cellular component organization or biogenesis at cellular level;cellular macromolecule metabolic process;cellular metabolic process;cellular process;cellular protein metabolic process;macromolecule m…		anaphase-promoting complex;cell part;cullin-RING ubiquitin ligase complex;intracellular organelle part;intracellular part;macromolecular complex;nuclear part;nuclear ubiquitin ligase complex;organelle part;protein complex;ubiquitin ligase complex	Cell cycle;Cell cycle - yeast;Meiosis - yeast;Oocyte meiosis;Progesterone-mediated oocyte maturation;Ubiquitin mediated proteolysis			1.64788	0.00480538	+	1.11426	0.102295	-0.182849		-2.13321	Q8BZQ7	Q8BZQ7	Mus musculus	ANC2_MOUSE	Anaphase-promoting complex subunit 2	Anapc2
15.7744	15.8337	15.8406	15.7976	15.6757	15.402	15.5201	15.5596	15.4314	15.3549	15.4633	15.3553	15.5735	15.5442	15.5163	15.5059	15.6423	15.4739	15.6369	15.6599	anaphase-promoting complex-dependent proteasomal ubiquitin-dependent protein catabolic process;biological regulation;catabolic process;cell cycle phase;cell cycle process;cell division;cellular catabolic process;cellular component organization;cellular component organization at cellular level;cellular component organization or biogenesis;cellular component organization or biogenesis at cellular l…	binding;enzyme binding;phosphatase binding;protein binding;protein phosphatase binding	anaphase-promoting complex;cell part;cullin-RING ubiquitin ligase complex;intracellular membrane-bounded organelle;intracellular organelle;intracellular organelle part;intracellular part;macromolecular complex;membrane-bounded organelle;nuclear part;nuclear ubiquitin ligase complex;nucleus;organelle;organelle part;protein complex;ubiquitin ligase complex	Cell cycle;Cell cycle - yeast;Meiosis - yeast;Oocyte meiosis;Progesterone-mediated oocyte maturation;Ubiquitin mediated proteolysis	+	Fam134b2_rec_Fam134b1_rec	4.84417	4.10889e-06	+	2.11594	0.0174357	-0.202028		-3.93632	Q91W96	Q91W96	Mus musculus	APC4_MOUSE	Anaphase-promoting complex subunit 4	Anapc4
14.2241	14.0319	13.9853	13.86	13.9981	14.1487	13.8421	13.9211	13.8647	13.9155	13.9534	14.1094	13.95	13.8639	13.8601	13.9581	14.0235	14.1172	14.0305	13.984	cell cycle phase;cell cycle process;cell division;cellular component organization;cellular component organization at cellular level;cellular component organization or biogenesis;cellular component organization or biogenesis at cellular level;cellular macromolecule metabolic process;cellular metabolic process;cellular process;cellular protein metabolic process;macromolecule metabolic process;macro…	binding;enzyme binding;phosphatase binding;protein binding;protein phosphatase binding	anaphase-promoting complex;cell part;cullin-RING ubiquitin ligase complex;intracellular membrane-bounded organelle;intracellular organelle;intracellular organelle part;intracellular part;macromolecular complex;membrane-bounded organelle;nuclear part;nuclear ubiquitin ligase complex;nucleus;organelle;organelle part;protein complex;ubiquitin ligase complex	Cell cycle;Cell cycle - yeast;Meiosis - yeast;Oocyte meiosis;Progesterone-mediated oocyte maturation;Ubiquitin mediated proteolysis			0.343531	0.186704		0.620651	0.262002	-0.0780382		-1.30556	A0A0G2JDM7;Q8BTZ4	A0A0G2JDM7;Q8BTZ4	Mus musculus	A0A0G2JDM7_MOUSE;APC5_MOUSE	Anaphase-promoting complex subunit 5	Anapc5
15.133	15.0933	15.091	15.0694	14.9785	14.6913	15.1025	14.9997	14.6005	14.8823	14.7061	14.8004	14.9608	14.8533	15.0508	14.8506	14.6768	14.6115	14.7962	14.7107	cellular macromolecule metabolic process;cellular metabolic process;cellular process;cellular protein metabolic process;macromolecule metabolic process;macromolecule modification;metabolic process;primary metabolic process;protein K11-linked ubiquitination;protein metabolic process;protein modification by small protein conjugation;protein modification by small protein conjugation or removal;prote…	binding;enzyme binding;phosphatase binding;protein binding;protein phosphatase binding	anaphase-promoting complex;cell part;cullin-RING ubiquitin ligase complex;intracellular membrane-bounded organelle;intracellular organelle;intracellular organelle part;intracellular part;macromolecular complex;membrane-bounded organelle;nuclear part;nuclear ubiquitin ligase complex;nucleus;organelle;organelle part;protein complex;ubiquitin ligase complex				3.03815	0.000204266	+	0.279922	0.533281	0.0485151		0.674861	D3YU58	D3YU58	Mus musculus	D3YU58_MOUSE	Anaphase promoting complex subunit 7	Anapc7
13.8115	13.64	13.8143	13.4169	13.9368	14.2552	13.9092	13.804	14.0523	14.0223	14.2074	13.7559	14.2062	13.8978	14.2285	14.0003	13.8886	13.98	14.1292	14.179							1.51159	0.0067367	+	0.111684	0.771681	-0.0347214		-0.301454	Q8K1C0;Q8K1C0-2	Q8K1C0;Q8K1C0-2	Mus musculus	ANGE2_MOUSE	Protein angel homolog 2;Isoform 2 of Protein angel homolog 2	Angel2
15.1888	15.0817	15.1529	14.858	14.1348	14.5154	14.6759	14.9051	14.9262	14.5123	14.7796	15.1146	14.2952	14.3709	14.6622	14.1583	15.3946	15.419	15.3176	15.5476	activation of protein kinase activity;activation of transmembrane receptor protein tyrosine kinase activity;amine metabolic process;aminoglycan biosynthetic process;aminoglycan metabolic process;anatomical structure development;anatomical structure formation involved in morphogenesis;anatomical structure morphogenesis;angiogenesis;biological adhesion;biological regulation;biosynthetic process;blo…	binding;cytokine receptor binding;growth factor receptor binding;protein binding;receptor binding;receptor tyrosine kinase binding;vascular endothelial growth factor receptor binding	cell part;cell projection;extracellular membrane-bounded organelle;extracellular organelle;extracellular region part;extracellular space;extracellular vesicular exosome;membrane;membrane part;membrane raft;membrane-bounded organelle;membrane-bounded vesicle;microvillus;organelle;plasma membrane;vesicle	Rheumatoid arthritis	+	Fam134b2_rec_Fam134b1_rec	4.21842	2.07702e-05	+	2.30287	0.0116931	-0.586538	+	-4.32072	O08538	O08538	Mus musculus	ANGP1_MOUSE	Angiopoietin-1	Angpt1
15.2395	15.2539	15.0304	15.1363	14.9945	15.0475	15.0314	15.0484	15.2656	15.2917	15.2328	15.37	14.8284	14.8541	14.937	14.7396	15.131	15.1232	15.2104	15.1392	activation of protein kinase activity;activation of transmembrane receptor protein tyrosine kinase activity;anatomical structure development;anatomical structure formation involved in morphogenesis;angiogenesis;biological regulation;cell surface receptor linked signaling pathway;cellular component assembly;cellular component assembly at cellular level;cellular component organization;cellular comp…	binding;cytokine receptor binding;enzyme activator activity;enzyme regulator activity;growth factor receptor binding;kinase activator activity;kinase regulator activity;protein binding;protein kinase activator activity;protein kinase regulator activity;protein tyrosine kinase activator activity;receptor activator activity;receptor binding;receptor regulator activity;receptor tyrosine kinase bindi…	extracellular region part;extracellular space		+	Fam134b2_rec_Fam134b1_rec	5.7578	5.42741e-06	+	2.10751	0.0176135	0.139077		3.91944	Q9WVH6	Q9WVH6	Mus musculus	ANGP4_MOUSE	Angiopoietin-4	Angpt4
14.6898	14.7012	14.7361	14.3564	14.5132	14.4336	14.3006	14.615	14.3557	14.4188	14.3036	14.3904	14.4275	14.2058	14.2876	14.1876	14.5592	14.597	14.214	14.395			extracellular membrane-bounded organelle;extracellular organelle;extracellular region part;extracellular vesicular exosome;membrane-bounded organelle;membrane-bounded vesicle;organelle;vesicle				1.46466	0.00758605	+	0.350548	0.458992	-0.0741668		-0.815165	Q9R045	Q9R045	Mus musculus	ANGL2_MOUSE	Angiopoietin-related protein 2	Angptl2
15.8355	15.6339	15.678	15.8616	17.2609	16.9132	16.9097	16.9326	16.8615	17.0569	16.8516	16.7527	16.8677	16.8813	16.95	16.875	16.215	16.0801	16.3672	16.0533	anatomical structure development;anatomical structure formation involved in morphogenesis;atrial septum development;biological regulation;calcium ion homeostasis;calcium-mediated signaling;cardiac muscle contraction;cardiac septum development;cation homeostasis;cell junction assembly;cell junction organization;cell-cell junction assembly;cell-cell junction organization;cellular calcium ion homeos…	ATPase binding;binding;binding, bridging;channel regulator activity;enzyme binding;ion channel binding;potassium channel regulator activity;protein binding;protein binding, bridging;structural constituent of cytoskeleton;structural molecule activity	A band;apical plasma membrane;basolateral plasma membrane;cell junction;cell part;cell projection;cell-cell contact zone;cell-cell junction;contractile fiber part;costamere;cytoplasm;cytoplasmic part;cytoskeleton;integral to membrane;integral to plasma membrane;intercalated disc;intracellular;intracellular non-membrane-bounded organelle;intracellular organelle;intracellular part;intrinsic to memb…		+	Fam134b2_rec_Fam134b1_rec	9.00045	7.84314e-06	+	3.47201	0.00145674	0.701785	+	7.29872	Q8C8R3;Q8C8R3-4	Q8C8R3;Q8C8R3-4	Mus musculus	ANK2_MOUSE	Ankyrin-2;Isoform 4 of Ankyrin-2	Ank2
15.3601	15.3323	15.3703	15.3355	15.0132	14.9726	15.1852	14.9261	15.095	14.982	15.0317	15.0675	15.0676	15.0102	15.0811	15.1069	15.2653	15.2259	15.2385	15.2308	anatomical structure morphogenesis;axon guidance;axonogenesis;biological regulation;cation homeostasis;cell cycle cytokinesis;cell cycle process;cell part morphogenesis;cell projection morphogenesis;cell projection organization;cellular chemical homeostasis;cellular component assembly;cellular component assembly at cellular level;cellular component morphogenesis;cellular component organization;ce…	binding;ion channel binding;protein binding;structural constituent of cytoskeleton;structural molecule activity	axon;axon part;basal plasma membrane;basolateral plasma membrane;cell junction;cell part;cell projection;cell projection part;cell-cell contact zone;cell-cell junction;contractile fiber part;cytoplasmic part;cytoskeleton;dendrite;endoplasmic reticulum;initial segment;intercalated disc;intracellular membrane-bounded organelle;intracellular non-membrane-bounded organelle;intracellular organelle;int…		+	Fam134b2_rec_Fam134b1_rec	5.57535	5.13149e-06	+	3.5561	0.00102326	-0.196072		-7.56104	A0A1W2P812;G5E8K2;G5E8K3;G5E8K5;G5E8K5-2;G5E8K5-3;S4R1S2;S4R2K9;S4R2S8	A0A1W2P812;G5E8K2;G5E8K3;G5E8K5;G5E8K5-2;G5E8K5-3;S4R1S2;S4R2K9;S4R2S8	Mus musculus	A0A1W2P812_MOUSE;G5E8K2_MOUSE;G5E8K3_MOUSE;ANK3_MOUSE;ANK3_MOUSE;ANK3_MOUSE;S4R1S2_MOUSE;S4R2K9_MOUSE;S4R2S8_MOUSE	Ankyrin 3, epithelial;Ankyrin 3, epithelial;Ankyrin 3, epithelial;Ankyrin-3;Isoform 2 of Ankyrin-3;Isoform 3 of Ankyrin-3;Ankyrin 3, epithelial;Ankyrin 3, epithelial (Fragment);Ankyrin 3, epithelial	Ank3
16.6815	16.7144	16.6867	16.5012	16.4654	16.5569	16.5329	16.5647	16.639	16.6106	16.5732	16.6782	16.4715	16.422	16.4515	16.4263	16.7701	16.7601	16.735	16.781	biological regulation;cellular component organization;cellular component organization at cellular level;cellular component organization or biogenesis;cellular component organization or biogenesis at cellular level;cellular localization;cellular membrane fusion;cellular membrane organization;cellular process;endocytosis;endosomal vesicle fusion;endosome localization;endosome transport;establishmen…	binding;cation binding;enzyme binding;GTPase binding;ion binding;metal ion binding;protein binding;Rab GTPase binding;Ras GTPase binding;small GTPase binding	cell part;cytoplasmic membrane-bounded vesicle;cytoplasmic part;cytoplasmic vesicle;early endosome;endosomal part;endosome;endosome membrane;extracellular membrane-bounded organelle;extracellular organelle;extracellular region part;extracellular vesicular exosome;intracellular membrane-bounded organelle;intracellular organelle;intracellular organelle part;intracellular part;lysosomal membrane;mac…		+	Fam134b2_rec_Fam134b1_rec	5.17754	4.53258e-06	+	2.86458	0.0045273	-0.136279		-5.61184	Q810B6	Q810B6	Mus musculus	ANFY1_MOUSE	Rabankyrin-5	Ankfy1
12.6964	13.0959	13.1667	12.9534	13.231	13.2103	13.2144	13.1535	13.373	13.5315	13.1473	13.3337	12.1757	12.2517	12.3939	12.1643	13.8602	13.6049	13.827	13.6757	anion transport;biological regulation;establishment of localization;inorganic anion transport;inorganic diphosphate transport;ion transport;regulation of biological process;regulation of biomineral tissue development;regulation of bone mineralization;regulation of developmental process;regulation of multicellular organismal development;regulation of multicellular organismal process;regulation of …	active transmembrane transporter activity;anion transmembrane transporter activity;inorganic anion transmembrane transporter activity;inorganic diphosphate transmembrane transporter activity;inorganic phosphate transmembrane transporter activity;ion transmembrane transporter activity;phosphate ion transmembrane transporter activity;secondary active transmembrane transporter activity;substrate-spe…	cell part;integral to membrane;integral to plasma membrane;intrinsic to membrane;intrinsic to plasma membrane;membrane;membrane part;plasma membrane;plasma membrane part		+	Fam134b2_rec_Fam134b1_rec	8.54059	6.53595e-06	+	2.13246	0.0168502	-0.395553		-3.9695	Q9JHZ2	Q9JHZ2	Mus musculus	ANKH_MOUSE	Progressive ankylosis protein	Ankh
15.6479	15.5245	15.5875	15.4312	15.5705	15.6712	15.6176	15.5483	15.5606	15.3986	15.4423	15.594	15.4352	15.5292	15.5333	15.6405	15.4893	15.4821	15.4588	15.4702							0.706335	0.0580875		0.199357	0.633682	0.0237699		0.504509	E9PUR0;E9Q1M6	E9PUR0;E9Q1M6	Mus musculus	E9PUR0_MOUSE;E9Q1M6_MOUSE	Ankyrin repeat and KH domain containing 1	Ankhd1
13.5842	13.6167	13.7145	13.8734	13.9528	13.7931	13.6388	13.5627	13.4423	13.8409	13.3343	13.5993	13.1499	12.8723	13.0604	13.3678	13.7806	13.5023	13.8269	13.697		binding;cation binding;ion binding;metal ion binding;transition metal ion binding;zinc ion binding					3.07678	0.000193275	+	0.516899	0.323973	-0.147495		-1.1235	Q6ZPS6	Q6ZPS6	Mus musculus	AKIB1_MOUSE	Ankyrin repeat and IBR domain-containing protein 1	Ankib1
15.3457	15.0847	15.1398	15.3136	15.2173	15.0287	15.1648	15.113	14.9287	15.0609	14.9885	15.059	15.2082	14.9916	15.0237	15.0488	14.9454	14.821	15.1422	14.8083	biological regulation;cell cycle phase;cell cycle process;cell division;cellular component organization;cellular component organization at cellular level;cellular component organization or biogenesis;cellular component organization or biogenesis at cellular level;cellular membrane organization;cellular process;membrane organization;mitosis;mitotic nuclear envelope reassembly;negative regulation o…	binding;enzyme binding;phosphatase binding;protein binding;protein phosphatase 2A binding;protein phosphatase binding	cell part;cytoplasmic part;endoplasmic reticulum part;integral to endoplasmic reticulum membrane;integral to membrane;integral to organelle membrane;intracellular organelle part;intracellular part;intrinsic to endoplasmic reticulum membrane;intrinsic to membrane;intrinsic to organelle membrane;membrane;membrane part;organelle part				1.73489	0.00390987	+	0.425185	0.393306	0.0800507		0.956667	Q6P1H6;Q6P1H6-2	Q6P1H6;Q6P1H6-2	Mus musculus	ANKL2_MOUSE	Ankyrin repeat and LEM domain-containing protein 2;Isoform 2 of Ankyrin repeat and LEM domain-containing protein 2	Ankle2
16.4607	16.4693	16.3103	16.3885	16.4721	16.5329	16.25	16.3175	16.3506	16.5464	16.2531	16.1713	16.3117	16.3704	16.3671	16.1533	16.4939	16.6241	16.4771	16.5259		binding;cation binding;ion binding;metal ion binding	cell part;cell projection;cilium				1.05109	0.0221529	+	1.20896	0.0884298	-0.19993		-2.29161	Q3TPE9	Q3TPE9	Mus musculus	ANKY2_MOUSE	Ankyrin repeat and MYND domain-containing protein 2	Ankmy2
12.6568	12.8883	12.6164	11.2292	14.1592	13.8532	13.9581	13.9294	12.0394	11.9985	12.1003	11.8184	13.7087	13.9725	13.6011	13.8695	12.7388	12.6385	12.2866	11.6059	anatomical structure morphogenesis;biological regulation;cardiac muscle tissue morphogenesis;cell differentiation;cellular developmental process;cellular process;cellular response to abiotic stimulus;cellular response to biotic stimulus;cellular response to chemical stimulus;cellular response to cytokine stimulus;cellular response to drug;cellular response to endogenous stimulus;cellular response…	binding;cytoskeletal protein binding;DNA binding;enzyme binding;histone deacetylase binding;nucleic acid binding;p53 binding;protein binding;protein binding transcription factor activity;RNA polymerase II transcription coactivator activity;RNA polymerase II transcription cofactor activity;RNA polymerase II transcription factor binding;RNA polymerase II transcription factor binding transcription f…	cell part;contractile fiber;contractile fiber part;cytoplasm;cytoplasmic part;cytosol;I band;intracellular membrane-bounded organelle;intracellular non-membrane-bounded organelle;intracellular organelle;intracellular organelle part;intracellular part;macromolecular complex;membrane-bounded organelle;myofibril;non-membrane-bounded organelle;nuclear part;nucleolus;nucleoplasm part;nucleus;organelle…				5.03198	4.329e-06	+	0.586787	0.280671	-0.328298		-1.24676	A0A498WFQ0;Q9CR42	A0A498WFQ0;Q9CR42	Mus musculus	A0A498WFQ0_MOUSE;ANKR1_MOUSE	Ankyrin repeat domain 1 (cardiac muscle);Ankyrin repeat domain-containing protein 1	Ankrd1
13.7967	13.8025	13.7621	13.7216	13.7378	13.89	13.7655	13.8488	13.8918	13.7881	13.8109	13.8531	13.9242	13.6526	13.8001	13.9172	13.9525	13.937	13.9425	13.8056			cell part;cytoplasmic part;endosome;intracellular membrane-bounded organelle;intracellular organelle;intracellular part;late endosome;membrane;membrane-bounded organelle;organelle;plasma membrane				0.711514	0.0571833		0.891688	0.156362	-0.0734475		-1.7632	Q80UP5	Q80UP5	Mus musculus	AN13A_MOUSE	Ankyrin repeat domain-containing protein 13A	Ankrd13a
11.1455	10.5715	11.974	11.9371	11.9223	11.457	11.4517	12.2048	11.5469	11.5689	11.4345	11.4026	11.6269	11.0755	12.6453	11.5568	12.0682	12.8171	12.288	11.7441			cell part;cytoplasmic part;endosome;intracellular membrane-bounded organelle;intracellular organelle;intracellular part;late endosome;membrane;membrane-bounded organelle;organelle;plasma membrane		+	Fam134b2_rec_Fam134b1_rec	0.677508	0.0633287		1.74876	0.0339541	-0.741146	+	-3.23343	Q6PD24	Q6PD24	Mus musculus	AN13D_MOUSE	Ankyrin repeat domain-containing protein 13D	Ankrd13d
14.0573	14.1124	13.9718	14.1177	14.2528	13.966	14.0541	13.9528	14.0203	14.2468	14.0658	14.0511	13.8728	13.9723	13.9622	13.8741	14.0126	13.9243	13.8459	13.7085	anatomical structure development;anatomical structure maturation;biological regulation;blood vessel maturation;defense response;defense response to bacterium;developmental maturation;developmental process;endoderm development;immune response;immune system process;innate immune response;multi-organism process;negative regulation of biological process;negative regulation of cell differentiation;neg…	binding;chromatin binding	cell part;chromatin;chromosomal part;cytoplasm;intracellular membrane-bounded organelle;intracellular organelle;intracellular organelle part;intracellular part;membrane;membrane-bounded organelle;nucleus;organelle;organelle part				1.53598	0.00636006	+	1.45578	0.0571028	0.223204		2.71201	E9Q804;E9QKG6;Q99NH0	E9Q804;E9QKG6;Q99NH0	Mus musculus	E9Q804_MOUSE;E9QKG6_MOUSE;ANR17_MOUSE	Ankyrin repeat domain 17;Ankyrin repeat domain 17;Ankyrin repeat domain-containing protein 17	Ankrd17
14.3251	13.9852	14.5113	14.2893	14.8717	14.5519	14.6587	14.5913	13.6639	13.8643	13.6364	13.8317	14.1012	14.1719	14.2548	14.1874	13.5048	13.4913	13.4241	13.3434	biological regulation;cell differentiation;cellular developmental process;cellular process;cellular response to chemical stimulus;cellular response to oxidative stress;cellular response to stimulus;cellular response to stress;developmental process;muscle cell differentiation;negative regulation of biological process;negative regulation of biosynthetic process;negative regulation of cell different…	binding;chromatin binding;cytoskeletal protein binding;enzyme binding;kinase binding;protein binding;protein kinase B binding;protein kinase binding;titin binding	cell part;chromatin;chromosomal part;contractile fiber;contractile fiber part;cytoplasm;cytoplasmic part;cytosol;euchromatin;I band;intracellular membrane-bounded organelle;intracellular non-membrane-bounded organelle;intracellular organelle;intracellular organelle part;intracellular part;membrane-bounded organelle;myofibril;non-membrane-bounded organelle;nuclear body;nuclear part;nucleoplasm par…		+	Fam134b2_rec_Fam134b1_rec	7.78869	5.14801e-06	+	2.38334	0.0106741	0.308139		4.49252	A0A494B9J0;Q9WV06	A0A494B9J0;Q9WV06	Mus musculus	A0A494B9J0_MOUSE;ANKR2_MOUSE	Ankyrin repeat domain 2 (stretch responsive muscle);Ankyrin repeat domain-containing protein 2	Ankrd2
15.2164	14.9297	15.2844	14.8541	14.3628	15.4798	15.5962	16.1712	15.4204	15.46	14.8344	15.3566	14.9139	14.7619	15.1352	15.1795	15.6751	14.8997	14.4554	15.0439			cell part;intracellular organelle part;intracellular part;nuclear part;nucleoplasm;organelle part				0.186001	0.34871		0.371617	0.440947	0.249341		0.855733	A0A2I3BQ07;A0A2I3BQJ1;Q505D1	A0A2I3BQ07;A0A2I3BQJ1;Q505D1	Mus musculus	A0A2I3BQ07_MOUSE;A0A2I3BQJ1_MOUSE;ANR28_MOUSE	Ankyrin repeat domain 28;Ankyrin repeat domain 28;Serine/threonine-protein phosphatase 6 regulatory ankyrin repeat subunit A	Ankrd28
14.3401	14.1727	14.1682	13.9652	14.3424	14.5155	14.4592	14.3035	13.7246	13.8886	14.0679	14.1418	14.4106	14.3267	14.3475	14.3735	14.0102	14.1856	14.2696	13.5719							2.01739	0.00201022	+	0.10924	0.776579	-0.053623		-0.295451	A0A3Q4EGJ3;A0A3Q4EHJ7;D3YTU5;D3YVV3	A0A3Q4EGJ3;A0A3Q4EHJ7;D3YTU5;D3YVV3	Mus musculus	A0A3Q4EGJ3_MOUSE;A0A3Q4EHJ7_MOUSE;D3YTU5_MOUSE;D3YVV3_MOUSE	Ankyrin repeat domain 29;Ankyrin repeat domain 29 (Fragment);Ankyrin repeat domain 29;Ankyrin repeat domain 29	Ankrd29
13.5167	13.4033	13.759	13.5907	14.3169	14.5605	14.4952	14.6207	14.6988	14.4915	14.4324	14.4358	14.4158	14.4127	14.4045	14.383	14.2874	14.6348	14.4304	14.6639							7.00835	4.004e-06	+	0.0332721	0.924251	0.0105157		0.0965221	B2RXR6	B2RXR6	Mus musculus	ANR44_MOUSE	Serine/threonine-protein phosphatase 6 regulatory ankyrin repeat subunit B	Ankrd44
14.7689	15.1112	14.7856	14.8156	14.5991	15.1324	14.8876	15.1683	15.2859	14.8612	14.6501	14.6869	14.8689	14.6628	14.4159	14.3426	14.7686	14.8962	14.6423	14.847			cell part;integral to membrane;intrinsic to membrane;membrane part				0.672942	0.0642272		0.210632	0.617765	0.0825021		0.529149	Q8BTZ5	Q8BTZ5	Mus musculus	ANR46_MOUSE	Ankyrin repeat domain-containing protein 46	Ankrd46
12.8464	13.1301	13.0765	13.1744	13.458	13.0826	13.202	12.2109	11.5129	13.6294	13.1471	12.4536	12.9023	12.5793	12.3983	12.6585	13.2799	13.4699	13.3549	13.2535							0.539114	0.0964601		0.684556	0.230563	-0.653792		-1.41522	F7BE84	F7BE84	Mus musculus	F7BE84_MOUSE	Ankyrin repeat domain 50 (Fragment)	Ankrd50
14.1093	13.9464	13.9887	13.9167	13.8249	13.9001	13.9688	13.8479	13.5277	13.5485	13.681	13.3574	13.8471	13.8356	13.8578	13.7244	13.3702	13.1201	13.2097	12.9611					+	Fam134b2_rec_Fam134b1_rec	6.7901	7.47664e-06	+	1.81535	0.0299485	0.363355		3.35636	Q8BTI7	Q8BTI7	Mus musculus	ANR52_MOUSE	Serine/threonine-protein phosphatase 6 regulatory ankyrin repeat subunit C	Ankrd52
13.0463	13.2337	13.0489	12.8456	13.1511	13.4367	13.7946	13.7348	13.4382	13.1912	12.8936	13.6239	12.8897	13.3828	13.3996	12.649	13.5967	13.828	13.7192	13.4463	biological regulation;cell maturation;cell migration;cell motility;cell surface receptor linked signaling pathway;cellular component movement;cellular developmental process;cellular process;cellular response to stimulus;developmental maturation;developmental process;enzyme linked receptor protein signaling pathway;ephrin receptor signaling pathway;locomotion;neuron maturation;neuron remodeling;re…	binding;ephrin receptor binding;protein binding;receptor binding	cell part;cell projection;cytoplasm;intracellular organelle part;intracellular part;neuron projection;nuclear part;nucleoplasm;organelle part				1.59061	0.00556554	+	1.04908	0.115174	-0.360827		-2.02473	A0A3B2WAQ7;P59672;P59672-2;Q3UHP6	A0A3B2WAQ7;P59672;P59672-2;Q3UHP6	Mus musculus	A0A3B2WAQ7_MOUSE;ANS1A_MOUSE;ANS1A_MOUSE;Q3UHP6_MOUSE	Ankyrin repeat and SAM domain containing 1;Ankyrin repeat and SAM domain-containing protein 1A;Isoform 2 of Ankyrin repeat and SAM domain-containing protein 1A;Ankyrin repeat and SAM domain containing 1	Anks1
12.4285	11.1985	12.3225	10.996	12.2871	12.0973	11.8488	12.6514	11.9735	12.3557	12.5287	11.7541	11.5286	12.4444	11.5453	11.4909	12.3618	12.2605	12.4045	12.2937							0.602717	0.0793493		0.44168	0.380054	-0.17711		-0.987178	A0A2R8VHN6;Q9CZK6	A0A2R8VHN6;Q9CZK6	Mus musculus	A0A2R8VHN6_MOUSE;ANKS3_MOUSE	Ankyrin repeat and sterile alpha motif domain containing 3 (Fragment);Ankyrin repeat and SAM domain-containing protein 3	Anks3
14.9938	15.0084	15.0967	15.0383	15.1973	15.2797	15.2746	15.2311	15.3243	14.8775	15.1321	15.311	15.2187	15.2684	15.0927	15.3718	15.3928	15.1697	15.2034	15.3079		binding;cation binding;ion binding;metal ion binding	cell part;membrane				1.09952	0.0194515	+	0.407938	0.407605	-0.107201		-0.92449	J3QM81;Q80UU1	J3QM81;Q80UU1	Mus musculus	J3QM81_MOUSE;ANKZ1_MOUSE	Ankyrin repeat and zinc finger domain containing 1;Ankyrin repeat and zinc finger domain-containing protein 1	Ankzf1
14.1915	14.2773	13.9524	13.8849	13.3015	13.5217	13.4366	13.6094	13.5083	13.7297	13.475	13.4458	13.0949	12.844	13.1803	13.2133	12.64	12.1591	11.9744	11.8525	cell cycle cytokinesis;cell cycle phase;cell cycle process;cell differentiation;cellular component organization;cellular component organization at cellular level;cellular component organization or biogenesis;cellular component organization or biogenesis at cellular level;cellular developmental process;cellular process;cytokinesis;cytokinesis after mitosis;developmental process;hemopoietic progeni…	actin binding;binding;cytoskeletal protein binding;protein binding	actin cytoskeleton;actomyosin contractile ring;cell cortex part;cell division site part;cell part;contractile ring;cytoplasmic part;cytoskeletal part;cytoskeleton;intracellular membrane-bounded organelle;intracellular non-membrane-bounded organelle;intracellular organelle;intracellular organelle part;intracellular part;membrane-bounded organelle;non-membrane-bounded organelle;nuclear part;nucleop…		+	Fam134b2_rec_Fam134b1_rec	7.5837	4.80192e-06	+	3.53303	0.00126096	1.38321	+	7.4883	Q8K298	Q8K298	Mus musculus	ANLN_MOUSE	Anillin	Anln
16.8708	16.8209	16.8213	16.7824	16.9742	17.0826	17.0654	16.9391	16.6651	16.5953	16.6377	16.7101	16.9781	16.8975	16.876	16.9557	16.6488	16.5678	16.6173	16.5236	anion transport;cation transport;chloride transport;establishment of localization;inorganic anion transport;ion transport;transport	anion channel activity;anion transmembrane transporter activity;calcium activated cation channel activity;cation channel activity;cation transmembrane transporter activity;channel activity;chloride channel activity;gated channel activity;intracellular calcium activated chloride channel activity;ion channel activity;ion gated channel activity;ion transmembrane transporter activity;passive transmem…	cell part;integral to membrane;intracellular;intrinsic to membrane;membrane;membrane part;plasma membrane				7.57099	4.78469e-06	+	0.860903	0.165601	0.0626435		1.71193	Q8BH79;Q8BH79-2	Q8BH79;Q8BH79-2	Mus musculus	ANO10_MOUSE	Anoctamin-10;Isoform 2 of Anoctamin-10	Ano10
15.8079	15.7017	15.7197	15.6782	15.6355	15.7377	15.6455	15.687	15.8495	15.6145	15.7148	15.7403	15.6401	15.6348	15.541	15.5799	15.9308	15.9228	15.8551	15.8769	activation of blood coagulation via clotting cascade;anatomical structure development;anion transport;biological regulation;biomineral tissue development;blood coagulation;bone mineralization;bone mineralization involved in bone maturation;cation transport;cell chemotaxis;cell migration;cell motility;cellular component movement;cellular component organization;cellular component organization or bi…	anion channel activity;anion transmembrane transporter activity;binding;calcium activated cation channel activity;cation channel activity;cation transmembrane transporter activity;channel activity;chloride channel activity;gated channel activity;identical protein binding;intracellular calcium activated chloride channel activity;ion channel activity;ion gated channel activity;ion transmembrane tra…	cell part;cell surface;chloride channel complex;extracellular membrane-bounded organelle;extracellular organelle;extracellular region part;extracellular vesicular exosome;intracellular;ion channel complex;macromolecular complex;membrane;membrane part;membrane-bounded organelle;membrane-bounded vesicle;organelle;plasma membrane;protein complex;vesicle		+	Fam134b2_rec_Fam134b1_rec	4.05285	3.15484e-05	+	1.74759	0.0339107	-0.166608		-3.23127	A0A2I3BPX3;Q6P9J9	A0A2I3BPX3;Q6P9J9	Mus musculus	A0A2I3BPX3_MOUSE;ANO6_MOUSE	Anoctamin;Anoctamin-6	Ano6
11.9442	11.4897	11.9	11.7852	12.5699	13.0211	13.9526	14.4202	13.8955	11.2616	12.6475	12.5484	12.4398	14.3668	12.691	14.539	12.2885	12.1446	10.9594	12.283	anion transport;chloride transport;establishment of localization;inorganic anion transport;ion transport;transport	anion channel activity;anion transmembrane transporter activity;channel activity;chloride channel activity;gated channel activity;intracellular calcium activated chloride channel activity;ion channel activity;ion gated channel activity;ion transmembrane transporter activity;passive transmembrane transporter activity;substrate-specific channel activity;substrate-specific transmembrane transporter …	cell part;integral to membrane;intracellular;intrinsic to membrane;membrane;membrane part;plasma membrane				1.63131	0.0050259	+	0.48595	0.346279	0.669381		1.06793	A0A1L1SR96;Q6PB70	A0A1L1SR96;Q6PB70	Mus musculus	A0A1L1SR96_MOUSE;ANO8_MOUSE	Anoctamin;Anoctamin-8	Ano8
19.5611	19.5259	19.5358	19.5704	19.4581	19.4444	19.4385	19.4559	19.3537	19.4213	19.4043	19.4214	19.5242	19.4645	19.3393	19.4576	19.3569	19.6078	19.4388	19.4721	biological regulation;biosynthetic process;cellular biosynthetic process;cellular macromolecule biosynthetic process;cellular macromolecule metabolic process;cellular metabolic process;cellular nitrogen compound metabolic process;cellular process;macromolecule biosynthetic process;macromolecule metabolic process;metabolic process;nitrogen compound metabolic process;nucleic acid metabolic process;…		cell part;cytoplasm;cytoplasmic part;endoplasmic reticulum;intracellular membrane-bounded organelle;intracellular organelle;intracellular organelle part;intracellular part;membrane-bounded organelle;nuclear matrix;nuclear part;nucleus;organelle;organelle part;perinuclear region of cytoplasm				1.35056	0.0101131	+	0.593317	0.277576	-0.0687389		-1.25814	O35381	O35381	Mus musculus	AN32A_MOUSE	Acidic leucine-rich nuclear phosphoprotein 32 family member A	Anp32a
18.5715	18.391	18.5009	18.4054	18.2495	18.4384	18.3254	18.4019	18.4866	18.2192	18.3956	18.4564	18.4604	18.5243	18.3888	18.4352	18.2144	18.2867	18.3256	18.3075	activation of caspase activity;anatomical structure development;biological regulation;cell cycle process;cellular component assembly;cellular component assembly at cellular level;cellular component organization;cellular component organization at cellular level;cellular component organization or biogenesis;cellular component organization or biogenesis at cellular level;cellular macromolecular comp…		cell part;cytoplasm;extracellular membrane-bounded organelle;extracellular organelle;extracellular region part;extracellular vesicular exosome;intracellular membrane-bounded organelle;intracellular non-membrane-bounded organelle;intracellular organelle;intracellular organelle part;intracellular part;membrane-bounded organelle;membrane-bounded vesicle;non-membrane-bounded organelle;nuclear part;nu…				1.39775	0.00892174	+	0.817447	0.179316	0.105894		1.63937	Q9EST5;Q9EST5-2	Q9EST5;Q9EST5-2	Mus musculus	AN32B_MOUSE	Acidic leucine-rich nuclear phosphoprotein 32 family member B;Isoform 2 of Acidic leucine-rich nuclear phosphoprotein 32 family member B	Anp32b
15.825	15.7355	15.7312	16.1138	15.768	15.7162	15.6221	15.5955	15.7423	15.8635	15.6094	15.8241	16.0044	15.8129	15.9027	16.0806	15.7608	15.6809	15.7737	15.5319	ATP-dependent chromatin remodeling;biological regulation;cellular component organization;cellular component organization at cellular level;cellular component organization or biogenesis;cellular component organization or biogenesis at cellular level;cellular macromolecular complex subunit organization;cellular process;chromatin modification;chromatin organization;chromatin remodeling;chromosome or…	binding;enzyme inhibitor activity;enzyme regulator activity;histone binding;phosphatase inhibitor activity;phosphatase regulator activity;protein binding	cell part;chromatin remodeling complex;chromosomal part;cytoplasm;cytoplasmic membrane-bounded vesicle;cytoplasmic part;cytoplasmic vesicle;intracellular membrane-bounded organelle;intracellular organelle;intracellular organelle part;intracellular part;macromolecular complex;membrane-bounded organelle;membrane-bounded vesicle;nuclear chromosome part;nuclear part;nucleus;organelle;organelle part;p…				1.4729	0.00744981	+	0.407546	0.407918	0.0729795		0.923755	P97822;P97822-2	P97822;P97822-2	Mus musculus	AN32E_MOUSE	Acidic leucine-rich nuclear phosphoprotein 32 family member E;Isoform 2 of Acidic leucine-rich nuclear phosphoprotein 32 family member E	Anp32e
16.4053	16.4063	16.5165	16.424	16.2182	16.1534	16.2809	16.1386	16.6227	16.6075	16.5771	16.6089	16.1362	16.1164	16.0639	16.0062	17.2653	17.2065	17.2616	17.2468	anatomical structure formation involved in morphogenesis;angiogenesis;cell differentiation;cellular developmental process;cellular process;developmental process	aminopeptidase activity;binding;catalytic activity;cation binding;exopeptidase activity;hydrolase activity;ion binding;metal ion binding;metallopeptidase activity;peptidase activity;peptidase activity, acting on L-amino acid peptides;transition metal ion binding;zinc ion binding	cell part;cytoplasmic part;endoplasmic reticulum-Golgi intermediate compartment;external side of plasma membrane;extracellular membrane-bounded organelle;extracellular organelle;extracellular region part;extracellular space;extracellular vesicular exosome;integral to membrane;intracellular membrane-bounded organelle;intracellular organelle;intracellular organelle part;intracellular part;intrinsic…	Glutathione metabolism;Hematopoietic cell lineage;Renin-angiotensin system	+	Fam134b2_rec_Fam134b1_rec	13.986	0	+	7.70546	0	-0.640989	+	-38.7588	P97449	P97449	Mus musculus	AMPN_MOUSE	Aminopeptidase N	Anpep
12.7873	13.3395	13.8268	10.8452	14.9103	14.2456	13.8061	13.9289	14.1295	14.3105	14.601	13.9127	13.8648	14.642	13.6999	14.0328	14.3381	14.3051	13.8816	13.9142			cell part;integral to membrane;intrinsic to membrane;membrane part				1.60042	0.00543015	+	0.280275	0.532867	0.128655		0.675581	Q501J2;Q91VW0	Q501J2;Q91VW0	Mus musculus	ANKMT_MOUSE;Q91VW0_MOUSE	Adenine nucleotide translocase lysine N-methyltransferase;Adenine nucleotide translocase lysine methyltransferase	Antkmt
12.5301	12.6773	12.4165	12.1044	13.0895	13.2505	13.1626	13.2155	13.5882	13.78	13.3447	13.4181	12.6394	13.0636	13.0418	12.959	13.7396	13.7238	13.6196	13.4452	actin cytoskeleton organization;actin cytoskeleton reorganization;actin filament-based process;anatomical structure morphogenesis;biological adhesion;biological regulation;cell adhesion;cell morphogenesis;cell morphogenesis involved in differentiation;cell-substrate adhesion;cellular component morphogenesis;cellular component organization;cellular component organization at cellular level;cellular…	actin binding;actin filament binding;binding;cation binding;collagen binding;cytoskeletal protein binding;ion binding;metal ion binding;molecular transducer activity;protein binding;receptor activity;signal transducer activity;signaling receptor activity;transmembrane signaling receptor activity	cell part;cell projection membrane;cell projection part;cell surface;extracellular membrane-bounded organelle;extracellular organelle;extracellular region part;extracellular vesicular exosome;filopodium membrane;integral to membrane;intrinsic to membrane;lamellipodium membrane;leading edge membrane;membrane;membrane part;membrane-bounded organelle;membrane-bounded vesicle;organelle;plasma membran…				6.25468	6.38468e-06	+	0.363321	0.447123	-0.0992925		-0.839822	Q9CZ52	Q9CZ52	Mus musculus	ANTR1_MOUSE	Anthrax toxin receptor 1	Antxr1
12.0713	12.2561	12.3371	12.2107	13.1384	12.7952	12.6456	12.8605	12.2296	12.8568	12.7509	12.7675	12.5041	12.3572	12.2625	12.6312	13.2792	13.0988	12.8879	12.8753	reproductive process	binding;cation binding;ion binding;metal ion binding;receptor activity	cell part;cell surface;external side of plasma membrane;integral to membrane;intrinsic to membrane;membrane part;plasma membrane part				3.55515	7.0407e-05	+	1.17542	0.0935122	-0.384124		-2.23537	A0A0G2JE26;Q6DFX2	A0A0G2JE26;Q6DFX2	Mus musculus	A0A0G2JE26_MOUSE;ANTR2_MOUSE	Anthrax toxin receptor;Anthrax toxin receptor 2	Antxr2
21.9415	21.9043	21.882	21.9366	21.2636	21.3227	21.2512	21.1483	21.508	21.5934	21.7043	21.694	21.0884	21.1644	21.228	21.0791	21.7807	21.7675	21.7242	21.7753	acid secretion;alpha-beta T cell activation;alpha-beta T cell differentiation;anatomical structure development;arachidonic acid secretion;biological regulation;carboxylic acid transport;cell activation;cell differentiation;cell migration;cell motility;cell surface receptor linked signaling pathway;cellular component movement;cellular developmental process;cellular macromolecule metabolic process;…	ATPase activity;ATPase activity, coupled;binding;binding, bridging;calcium ion binding;calcium-dependent phospholipid binding;calcium-dependent protein binding;catalytic activity;cation binding;DNA binding;DNA-dependent ATPase activity;double-stranded DNA-dependent ATPase activity;enzyme inhibitor activity;enzyme regulator activity;helicase activity;hydrolase activity;hydrolase activity, acting o…	adherens junction;anchoring junction;basolateral plasma membrane;cell junction;cell part;cell projection;cell surface;cell-substrate adherens junction;cell-substrate junction;cilium;cornified envelope;cytoplasm;cytoplasmic part;cytoskeleton;cytosol;endosome;extracellular membrane-bounded organelle;extracellular organelle;extracellular region part;extracellular space;extracellular vesicular exosom…		+	Fam134b2_rec_Fam134b1_rec	10.1982	1.21212e-05	+	1.53553	0.0492813	-0.137001		-2.85112	P10107	P10107	Mus musculus	ANXA1_MOUSE	Annexin A1	Anxa1
17.051	16.9678	16.9594	17.055	16.8789	16.8668	16.7797	16.7155	16.6086	16.6223	16.6082	16.6586	17.1593	17.1661	17.1832	17.1037	16.8762	16.7402	16.8352	16.8247	cell cycle;cell division;cellular component organization;cellular component organization or biogenesis;cellular membrane organization;cellular process;endocytosis;establishment of localization;membrane invagination;membrane organization;phagocytosis;response to calcium ion;response to chemical stimulus;response to inorganic substance;response to metal ion;response to stimulus;transport;vesicle-me…	antigen binding;binding;calcium ion binding;calcium-dependent phospholipid binding;calcium-dependent protein binding;cation binding;ion binding;lipid binding;metal ion binding;MHC class II protein complex binding;MHC protein complex binding;phosphatidylethanolamine binding;phospholipid binding;protein binding	azurophil granule;cell part;cytoplasm;cytoplasmic membrane-bounded vesicle;cytoplasmic part;cytoplasmic vesicle;cytoskeletal part;endocytic vesicle;envelope;extracellular membrane-bounded organelle;extracellular organelle;extracellular region part;extracellular vesicular exosome;intracellular membrane-bounded organelle;intracellular non-membrane-bounded organelle;intracellular organelle;intracell…		+	Fam134b2_rec_Fam134b1_rec	8.34749	6.12557e-06	+	3.12621	0.00265	-0.194653		-6.29642	P97384	P97384	Mus musculus	ANX11_MOUSE	Annexin A11	Anxa11
22.6214	22.5929	22.6322	22.7481	22.2783	22.1555	22.2598	22.0891	22.5515	22.6147	22.6362	22.6255	22.1946	22.2855	22.3489	22.3299	22.7676	22.7193	22.7259	22.6464	anatomical structure formation involved in morphogenesis;angiogenesis;biological regulation;body fluid secretion;cellular component assembly;cellular component assembly at cellular level;cellular component organization;cellular component organization at cellular level;cellular component organization or biogenesis;cellular component organization or biogenesis at cellular level;cellular membrane or…	binding;calcium ion binding;calcium-dependent phospholipid binding;calcium-dependent protein binding;cation binding;enzyme inhibitor activity;enzyme regulator activity;ion binding;lipase inhibitor activity;lipid binding;metal ion binding;phosphatidylinositol binding;phosphatidylinositol-4,5-bisphosphate binding;phospholipase A2 inhibitor activity;phospholipase inhibitor activity;phospholipid bind…	basement membrane;basolateral plasma membrane;cell cortex;cell part;cell projection;cell surface;cytoplasm;cytoplasmic membrane-bounded vesicle;cytoplasmic part;cytoplasmic vesicle;cytosol;early endosome;endosomal part;endosome;endosome membrane;extracellular matrix part;extracellular membrane-bounded organelle;extracellular organelle;extracellular region part;extracellular space;extracellular ve…		+	Fam134b2_rec_Fam134b1_rec	7.80752	5.16796e-06	+	1.84693	0.0289813	-0.10781		-3.41531	P07356	P07356	Mus musculus	ANXA2_MOUSE	Annexin A2	Anxa2
19.1251	19.1322	19.1251	19.2225	18.9827	18.9663	18.9578	18.911	19.0125	19.0951	19.0644	19.0508	19.0286	19.1729	19.0602	19.1577	19.1711	19.0766	19.1235	19.1191	biological regulation;cell activation;cell activation involved in immune response;cellular component organization;cellular component organization or biogenesis;cellular membrane organization;cellular process;defense response;defense response to bacterium;endocytosis;establishment of localization;establishment of localization in cell;exocytosis;immune effector process;immune system process;leukocy…	binding;calcium ion binding;calcium-dependent phospholipid binding;calcium-dependent protein binding;cation binding;enzyme inhibitor activity;enzyme regulator activity;ion binding;lipase inhibitor activity;lipid binding;metal ion binding;phospholipase A2 inhibitor activity;phospholipase inhibitor activity;phospholipid binding;protein binding	cell part;cytoplasm;cytoplasmic membrane-bounded vesicle;cytoplasmic part;cytoplasmic vesicle;cytoplasmic vesicle membrane;cytoplasmic vesicle part;endocytic vesicle membrane;extracellular membrane-bounded organelle;extracellular organelle;extracellular region part;extracellular vesicular exosome;intracellular membrane-bounded organelle;intracellular organelle;intracellular organelle part;intrace…				3.61545	6.24071e-05	+	1.38478	0.0650774	-0.0668688		-2.58966	O35639	O35639	Mus musculus	ANXA3_MOUSE	Annexin A3	Anxa3
19.6704	19.6298	19.6386	19.6053	19.9869	19.9608	19.8504	19.9516	20.237	20.2127	20.234	20.1982	19.9745	20.0122	19.9753	19.9139	20.2981	20.302	20.2354	20.2782	anatomical structure development;biological regulation;cell differentiation;cellular developmental process;cellular process;developmental process;epithelial cell differentiation;kidney development;negative regulation of biological process;negative regulation of cellular process;negative regulation of cytokine secretion;negative regulation of interleukin-8 secretion;negative regulation of molecula…	binding;calcium ion binding;calcium-dependent phospholipid binding;calcium-dependent protein binding;cation binding;identical protein binding;ion binding;lipid binding;metal ion binding;NF-kappaB binding;phospholipid binding;protein binding;transcription factor binding	apical plasma membrane;cell part;cell surface;cytoplasm;cytoplasmic part;extracellular membrane-bounded organelle;extracellular organelle;extracellular region part;extracellular vesicular exosome;intracellular membrane-bounded organelle;intracellular organelle;intracellular organelle part;intracellular part;membrane;membrane part;membrane-bounded organelle;membrane-bounded vesicle;nuclear membran…		+	Fam134b2_rec_Fam134b1_rec	11.7856	0	+	1.75938	0.0333155	-0.0579457		-3.25291	P97429	P97429	Mus musculus	ANXA4_MOUSE	Annexin A4	Anxa4
22.0487	22.0427	22.0287	22.0305	21.7889	21.8106	21.8603	21.8043	22.0261	21.8532	22.03	22.0063	21.655	21.7315	21.8251	21.7601	22.1652	22.1743	22.1552	22.2031	biological regulation;blood coagulation;coagulation;hemostasis;multicellular organismal process;negative regulation of biological process;negative regulation of coagulation;negative regulation of multicellular organismal process;regulation of biological process;regulation of biological quality;regulation of body fluid levels;regulation of coagulation;regulation of multicellular organismal process…	binding;calcium ion binding;calcium-dependent phospholipid binding;cation binding;ion binding;lipid binding;metal ion binding;phospholipid binding	adherens junction;anchoring junction;blood microparticle;cell junction;cell part;cell-substrate adherens junction;cell-substrate junction;endothelial microparticle;external side of plasma membrane;extracellular membrane-bounded organelle;extracellular organelle;extracellular region part;extracellular vesicular exosome;focal adhesion;intracellular;membrane;membrane part;membrane-bounded organelle;…		+	Fam134b2_rec_Fam134b1_rec	7.39647	4.5403e-06	+	2.38652	0.0107039	-0.195515		-4.4994	P48036	P48036	Mus musculus	ANXA5_MOUSE	Annexin A5	Anxa5
13.7996	14.4894	14.2703	15.0104	13.914	14.0395	13.3062	13.4062	13.508	14.4518	14.5008	13.8472	13.761	14.0508	12.737	14.2656	14.8043	14.3249	14.4379	14.0725	biological regulation;calcium ion transport;cation transport;cellular component assembly;cellular component organization;cellular component organization or biogenesis;cellular process;divalent inorganic cation transport;divalent metal ion transport;establishment of localization;ion transmembrane transport;ion transport;macromolecular complex assembly;macromolecular complex subunit organization;me…	binding;calcium ion binding;calcium-dependent phospholipid binding;calcium-dependent protein binding;cation binding;channel activity;cholesterol binding;gated channel activity;GTP binding;guanyl nucleotide binding;guanyl ribonucleotide binding;identical protein binding;ion binding;ion channel activity;ion transmembrane transporter activity;ligand-gated channel activity;ligand-gated ion channel ac…	adherens junction;anchoring junction;cell junction;cell part;cell-substrate adherens junction;cell-substrate junction;cytoplasmic part;endosomal part;endosome membrane;extracellular membrane-bounded organelle;extracellular organelle;extracellular region part;extracellular vesicular exosome;focal adhesion;intracellular organelle part;intracellular part;late endosome membrane;lysosomal membrane;mem…				0.928429	0.0307083	+	0.542358	0.307824	-0.332976		-1.16873	F8WIT2	F8WIT2	Mus musculus	F8WIT2_MOUSE	Annexin	Anxa6
18.4827	18.438	18.4273	18.4715	18.268	18.3222	18.1872	18.2814	18.4275	18.525	18.4484	18.4159	18.3445	18.3834	18.4061	18.2829	18.6001	18.6387	18.6263	18.6212	autophagy;behavior;behavioral interaction between organisms;biological regulation;calcium ion homeostasis;catabolic process;cation homeostasis;cell differentiation;cell proliferation;cell volume homeostasis;cellular calcium ion homeostasis;cellular catabolic process;cellular cation homeostasis;cellular chemical homeostasis;cellular component organization;cellular component organization or biogene…	binding;calcium ion binding;calcium-dependent phospholipid binding;calcium-dependent protein binding;cation binding;integrin binding;ion binding;lipid binding;metal ion binding;phospholipid binding;protein binding;protein complex binding;receptor binding	cell part;chromaffin granule membrane;cytoplasmic part;cytoplasmic vesicle membrane;cytoplasmic vesicle part;cytosol;endoplasmic reticulum membrane;endoplasmic reticulum part;envelope;extracellular membrane-bounded organelle;extracellular organelle;extracellular region part;extracellular vesicular exosome;intracellular membrane-bounded organelle;intracellular organelle;intracellular organelle par…		+	Fam134b2_rec_Fam134b1_rec	6.91445	3.8835e-06	+	3.19231	0.00255446	-0.167353		-6.47902	A0A2C9F2D2;Q07076	A0A2C9F2D2;Q07076	Mus musculus	A0A2C9F2D2_MOUSE;ANXA7_MOUSE	Annexin;Annexin A7	Anxa7
18.9306	18.7653	18.8368	18.83	19.4321	19.4486	19.3532	19.4915	19.3432	19.1424	19.3318	19.3	19.5123	19.5287	19.4914	19.4891	18.8147	18.8389	18.8079	18.862	biological regulation;blood coagulation;coagulation;hemostasis;multicellular organismal process;regulation of biological quality;regulation of body fluid levels	actin binding;actin filament binding;binding;calcium ion binding;calcium-dependent phospholipid binding;cation binding;cytoskeletal protein binding;ion binding;lipid binding;metal ion binding;phosphatidylinositol binding;phosphatidylinositol-3,4,5-trisphosphate binding;phosphatidylinositol-3,4-bisphosphate binding;phosphatidylinositol-4,5-bisphosphate binding;phospholipid binding;protein binding	cell part;cytoplasmic part;cytosol;endosomal part;endosome membrane;intracellular organelle part;intracellular part;late endosome membrane;membrane;organelle membrane;organelle part;plasma membrane		+	Fam134b2_rec_Fam134b1_rec	10.4209	1.3289e-05	+	4.06109	0.00014966	0.448449		9.31125	O35640	O35640	Mus musculus	ANXA8_MOUSE	Annexin A8	Anxa8
15.3893	15.3122	15.3476	15.1997	15.4396	15.5124	15.5113	15.59	15.8126	15.6487	15.6839	15.7369	15.4064	15.3096	15.2472	15.289	15.6084	15.6244	15.6271	15.6782		2 iron, 2 sulfur cluster binding;aldehyde oxidase activity;binding;catalytic activity;cation binding;coenzyme binding;cofactor binding;electron carrier activity;flavin adenine dinucleotide binding;ion binding;iron ion binding;iron-sulfur cluster binding;metal cluster binding;metal ion binding;molybdopterin cofactor binding;NAD binding;nucleotide binding;oxidoreductase activity;oxidoreductase acti…	cell part;cytoplasm;extracellular membrane-bounded organelle;extracellular organelle;extracellular region part;extracellular vesicular exosome;intracellular part;membrane-bounded organelle;membrane-bounded vesicle;organelle;vesicle	Drug metabolism - cytochrome P450;Nicotinate and nicotinamide metabolism;Tryptophan metabolism;Tyrosine metabolism;Valine, leucine and isoleucine degradation;Vitamin B6 metabolism			6.52372	6.82594e-06	+	1.16664	0.0946899	0.0859802		2.22069	G3X8P9	G3X8P9	Mus musculus	G3X8P9_MOUSE	aldehyde oxidase	Aox1
13.5357	14.2479	13.9951	14.071	13.9198	13.6987	12.649	13.9328	14.4849	14.0747	14.3985	14.0636	14.0519	14.012	13.5131	14.0186	14.3309	14.0863	14.3855	13.723		2 iron, 2 sulfur cluster binding;aldehyde oxidase activity;binding;catalytic activity;cation binding;coenzyme binding;cofactor binding;electron carrier activity;flavin adenine dinucleotide binding;ion binding;iron ion binding;iron-sulfur cluster binding;metal cluster binding;metal ion binding;NAD binding;nucleotide binding;oxidoreductase activity;oxidoreductase activity, acting on CH-OH group of …	cell part;cytoplasm;intracellular part	Drug metabolism - cytochrome P450;Nicotinate and nicotinamide metabolism;Tryptophan metabolism;Tyrosine metabolism;Valine, leucine and isoleucine degradation;Vitamin B6 metabolism			0.905789	0.0326591	+	0.275618	0.537645	0.123987		0.666066	Q5SGK3	Q5SGK3	Mus musculus	AOXB_MOUSE	Aldehyde oxidase 2	Aox2
17.5389	17.5594	17.5895	17.4185	17.5176	17.5482	17.5329	17.492	17.6559	17.5017	17.5827	17.6572	17.5134	17.5494	17.5368	17.5041	17.6927	17.6312	17.6578	17.6732	cellular process;establishment of localization;establishment of localization in cell;establishment of protein localization;intracellular protein transport;intracellular transport;protein transport;transport;vesicle-mediated transport	binding;enzyme binding;kinase binding;protein binding;protein kinase binding;protein transporter activity;substrate-specific transporter activity;transporter activity	AP-type membrane coat adaptor complex;cell part;clathrin adaptor complex;clathrin coated vesicle membrane;coated vesicle membrane;cytoplasmic part;cytoplasmic vesicle membrane;cytoplasmic vesicle part;Golgi apparatus part;intracellular organelle part;intracellular part;macromolecular complex;membrane;membrane part;organelle membrane;organelle part;protein complex;trans-Golgi network;vesicle membr…	Lysosome			2.40773	0.000843811	+	0.820345	0.178096	-0.0643444		-1.64421	O35643;Q5SVG4;Q5SVG5	O35643;Q5SVG4;Q5SVG5	Mus musculus	AP1B1_MOUSE;Q5SVG4_MOUSE;Q5SVG5_MOUSE	AP-1 complex subunit beta-1;AP complex subunit beta;AP complex subunit beta	Ap1b1
17.0252	16.9806	16.94	16.7598	17.0678	17.0763	17.0073	17.0675	17.1417	16.9945	17.1006	17.1021	17.1473	17.1007	17.0511	17.0285	17.1788	17.2329	17.1869	17.2324	biological regulation;cellular process;endosome to melanosome transport;endosome transport;establishment of localization;establishment of localization in cell;establishment of protein localization;Golgi to lysosome transport;Golgi vesicle transport;intracellular protein transport;intracellular transport;lysosomal transport;positive regulation of biological process;positive regulation of cell acti…	binding;cytoskeletal protein binding;enzyme binding;GTPase binding;GTP-dependent protein binding;kinesin binding;protein binding;protein transporter activity;Rab GTPase binding;Ras GTPase binding;small GTPase binding;substrate-specific transporter activity;transporter activity	AP-type membrane coat adaptor complex;cell part;clathrin adaptor complex;clathrin coated vesicle membrane;clathrin-coated vesicle;coated vesicle;coated vesicle membrane;cytoplasm;cytoplasmic membrane-bounded vesicle;cytoplasmic part;cytoplasmic vesicle;cytoplasmic vesicle membrane;cytoplasmic vesicle part;endosome;Golgi apparatus;Golgi apparatus part;intracellular membrane-bounded organelle;intra…	Lysosome	+	Fam134b2_rec_Fam134b1_rec	3.20055	0.000154622	+	1.91512	0.0253369	-0.123027		-3.54409	P22892;Q8CBB7	P22892;Q8CBB7	Mus musculus	AP1G1_MOUSE;Q8CBB7_MOUSE	AP-1 complex subunit gamma-1;AP-1 complex subunit gamma	Ap1g1
17.1251	17.0635	17.1089	16.9989	17.2294	17.1442	17.2342	17.159	17.2616	17.1801	17.2733	17.2781	17.1786	17.1667	17.1496	17.1919	17.3479	17.3142	17.303	17.3331	cellular component organization;cellular component organization at cellular level;cellular component organization or biogenesis;cellular component organization or biogenesis at cellular level;cellular process;endosome to melanosome transport;endosome transport;establishment of localization;establishment of localization in cell;establishment of protein localization;intracellular protein transport;…		AP-type membrane coat adaptor complex;cell part;clathrin adaptor complex;clathrin coated vesicle membrane;coated vesicle membrane;cytoplasmic part;cytoplasmic vesicle membrane;cytoplasmic vesicle part;extracellular membrane-bounded organelle;extracellular organelle;extracellular region part;extracellular vesicular exosome;Golgi apparatus part;intracellular organelle part;intracellular part;macrom…	Lysosome	+	Fam134b2_rec_Fam134b1_rec	5.28428	4.6729e-06	+	1.64404	0.0404852	-0.0762615		-3.04363	P35585	P35585	Mus musculus	AP1M1_MOUSE	AP-1 complex subunit mu-1	Ap1m1
17.0868	17.0705	16.9411	16.8727	17.0334	17.0943	16.9545	16.9285	17.1271	17.1728	17.171	17.1151	17.0951	16.9367	17.0711	16.9939	17.2608	17.0259	17.1533	17.1529	cellular process;establishment of localization;establishment of localization in cell;establishment of protein localization;intracellular protein transport;intracellular transport;multi-organism process;protein transport;response to biotic stimulus;response to other organism;response to stimulus;response to virus;transport;vesicle-mediated transport	protein transporter activity;substrate-specific transporter activity;transporter activity	AP-1 adaptor complex;AP-type membrane coat adaptor complex;cell part;clathrin adaptor complex;coated pit;cytoplasmic part;cytoplasmic vesicle part;extracellular membrane-bounded organelle;extracellular organelle;extracellular region part;extracellular vesicular exosome;Golgi apparatus part;intracellular organelle part;intracellular part;macromolecular complex;membrane;membrane part;membrane-bound…	Lysosome			1.61064	0.00529677	+	0.0115523	0.972748	-0.0017252		-0.0343001	P61967	P61967	Mus musculus	AP1S1_MOUSE	AP-1 complex subunit sigma-1A	Ap1s1
15.4184	15.3884	15.5865	15.2139	15.6352	15.6094	15.6741	15.6194	15.6919	15.0521	15.5468	15.4822	15.7099	15.3717	15.4324	15.6086	15.5712	15.7288	15.5011	15.5276	cellular process;establishment of localization;establishment of localization in cell;establishment of protein localization;intracellular protein transport;intracellular transport;protein transport;transport;vesicle-mediated transport	protein transporter activity;substrate-specific transporter activity;transporter activity	cell part;cytoplasmic part;intracellular part;macromolecular complex;membrane coat;membrane part;protein complex	Lysosome			0.537641	0.0969115		0.420002	0.397378	-0.138922		-0.947028	Q3TIV9	Q3TIV9	Mus musculus	Q3TIV9_MOUSE	AP complex subunit sigma	Ap1s2
17.8691	17.821	17.7152	17.6347	17.7097	17.7569	17.7214	17.7622	17.8183	17.7057	17.7357	17.781	17.7502	17.6847	17.7299	17.6839	17.7548	17.7326	17.7321	17.7788	cellular component organization;cellular component organization or biogenesis;cellular membrane organization;cellular process;endocytosis;establishment of localization;establishment of localization in cell;establishment of protein localization;intracellular protein transport;intracellular transport;membrane invagination;membrane organization;protein transport;transport;vesicle-mediated transport	binding;enzyme binding;kinase binding;protein binding;protein kinase binding;protein transporter activity;substrate-specific transporter activity;transporter activity	apical plasma membrane;AP-type membrane coat adaptor complex;basolateral plasma membrane;cell part;cell projection part;clathrin adaptor complex;coated pit;cytoplasmic membrane-bounded vesicle;cytoplasmic part;cytoplasmic vesicle;filopodium tip;intracellular membrane-bounded organelle;intracellular organelle;intracellular part;macromolecular complex;membrane;membrane coat;membrane part;membrane-b…	Endocrine and other factor-regulated calcium reabsorption;Endocytosis;Huntington's disease			0.135449	0.441526		0.149051	0.708202	0.0106106		0.390728	P17426;P17426-2	P17426;P17426-2	Mus musculus	AP2A1_MOUSE	AP-2 complex subunit alpha-1;Isoform B of AP-2 complex subunit alpha-1	Ap2a1
18.3699	18.3799	18.4739	18.2128	18.1173	18.127	18.1114	18.1133	18.2432	18.054	18.1482	18.2132	18.1033	18.0238	18.0474	18.0198	18.2099	18.2876	18.3078	18.3073	cellular component organization;cellular component organization or biogenesis;cellular membrane organization;cellular process;endocytosis;establishment of localization;establishment of localization in cell;establishment of protein localization;intracellular protein transport;intracellular transport;membrane invagination;membrane organization;protein transport;transport;vesicle-mediated transport	binding;enzyme binding;kinase binding;lipid binding;protein binding;protein kinase binding;protein transporter activity;substrate-specific transporter activity;transporter activity	AP-type membrane coat adaptor complex;cell part;clathrin adaptor complex;coated pit;cytoplasmic membrane-bounded vesicle;cytoplasmic part;cytoplasmic vesicle;intracellular membrane-bounded organelle;intracellular organelle;intracellular part;macromolecular complex;membrane;membrane coat;membrane part;membrane-bounded organelle;membrane-bounded vesicle;organelle;plasma membrane;protein complex;sto…	Endocrine and other factor-regulated calcium reabsorption;Endocytosis;Huntington's disease			4.20405	2.24235e-05	+	1.25501	0.0818499	-0.11348		-2.3691	P17427	P17427	Mus musculus	AP2A2_MOUSE	AP-2 complex subunit alpha-2	Ap2a2
18.3434	18.2624	18.2896	18.1681	18.2775	18.2249	18.1754	18.1258	18.3211	18.2235	18.2304	18.3152	18.2448	18.1962	18.1643	18.1924	18.3218	18.3065	18.2878	18.2916	cellular component organization;cellular component organization or biogenesis;cellular membrane organization;cellular process;endocytosis;establishment of localization;establishment of localization in cell;establishment of protein localization;intracellular protein transport;intracellular transport;membrane invagination;membrane organization;protein transport;transport;vesicle-mediated transport	binding;clathrin binding;protein binding;protein transporter activity;substrate-specific transporter activity;transporter activity	AP-type membrane coat adaptor complex;cell part;clathrin adaptor complex;coated pit;cytoplasmic part;intracellular membrane-bounded organelle;intracellular organelle;intracellular part;macromolecular complex;membrane;membrane part;membrane-bounded organelle;organelle;plasma membrane;protein complex	Endocrine and other factor-regulated calcium reabsorption;Endocytosis;Huntington's disease			1.29957	0.0114572	+	0.486366	0.345929	-0.0293913		-1.06868	Q9DBG3;Q9DBG3-2	Q9DBG3;Q9DBG3-2	Mus musculus	AP2B1_MOUSE	AP-2 complex subunit beta;Isoform 2 of AP-2 complex subunit beta	Ap2b1
17.8971	17.8103	17.8689	17.6498	17.7272	17.7835	17.8049	17.7381	17.8675	17.7159	17.7699	17.9575	17.795	17.8533	17.7677	17.9044	17.9129	17.915	17.8863	17.925	cellular component organization;cellular component organization or biogenesis;cellular membrane organization;cellular process;endocytosis;establishment of localization;establishment of localization in cell;establishment of protein localization;intracellular protein transport;intracellular transport;membrane invagination;membrane organization;protein transport;transport;vesicle-mediated transport	binding;lipid binding;peptide binding;signal sequence binding	AP-type membrane coat adaptor complex;cell part;clathrin adaptor complex;coated pit;cytoplasmic membrane-bounded vesicle;cytoplasmic part;cytoplasmic vesicle;extracellular membrane-bounded organelle;extracellular organelle;extracellular region part;extracellular vesicular exosome;intracellular membrane-bounded organelle;intracellular organelle;intracellular part;macromolecular complex;membrane;me…	Endocrine and other factor-regulated calcium reabsorption;Endocytosis;Huntington's disease			0.812761	0.0425723	+	0.745258	0.204866	-0.0821071		-1.51813	P84091;Q3TWV4	P84091;Q3TWV4	Mus musculus	AP2M1_MOUSE;Q3TWV4_MOUSE	AP-2 complex subunit mu	Ap2m1
17.6266	17.7516	17.7829	17.9251	17.673	17.4685	17.6531	17.5238	17.8212	17.8476	17.6579	17.5477	17.3348	17.4101	17.3771	17.4711	17.7725	17.8941	17.7155	17.7677	cellular component organization;cellular component organization or biogenesis;cellular membrane organization;cellular process;endocytosis;establishment of localization;establishment of localization in cell;establishment of protein localization;intracellular protein transport;intracellular transport;membrane invagination;membrane organization;protein transport;transport;vesicle-mediated transport	protein transporter activity;substrate-specific transporter activity;transporter activity	AP-2 adaptor complex;AP-type membrane coat adaptor complex;cell part;clathrin adaptor complex;cytoplasmic part;cytoplasmic vesicle part;intracellular organelle part;intracellular part;macromolecular complex;membrane part;organelle part;plasma membrane part;protein complex	Endocrine and other factor-regulated calcium reabsorption;Endocytosis;Huntington's disease			3.39594	0.000112163	+	0.372844	0.439611	-0.0688486		-0.858079	P62743	P62743	Mus musculus	AP2S1_MOUSE	AP-2 complex subunit sigma	Ap2s1
17.7901	17.7719	17.738	17.6306	17.6239	17.6572	17.6249	17.6355	17.725	17.655	17.6578	17.7527	17.63	17.6582	17.5875	17.6062	17.8735	17.8488	17.8536	17.8654	anterograde axon cargo transport;anterograde synaptic vesicle transport;antigen processing and presentation;antigen processing and presentation of exogenous antigen;antigen processing and presentation of lipid antigen via MHC class Ib;antigen processing and presentation via MHC class Ib;antigen processing and presentation, exogenous lipid antigen via MHC class Ib;axon cargo transport;biological r…	binding;enzyme binding;GTP-dependent protein binding;phosphatase binding;protein binding;protein phosphatase binding	AP-3 adaptor complex;AP-type membrane coat adaptor complex;cell part;clathrin coated vesicle membrane;coated vesicle membrane;cytoplasmic part;cytoplasmic vesicle membrane;cytoplasmic vesicle part;Golgi apparatus part;intracellular organelle part;intracellular part;lysosomal membrane;macromolecular complex;membrane;membrane part;organelle membrane;organelle part;protein complex;trans-Golgi networ…	Lysosome	+	Fam134b2_rec_Fam134b1_rec	5.27259	4.65387e-06	+	3.19117	0.00255025	-0.162664		-6.47583	Q9Z1T1	Q9Z1T1	Mus musculus	AP3B1_MOUSE	AP-3 complex subunit beta-1	Ap3b1
16.074	16.0698	16.0452	15.9697	15.9026	15.9264	15.9204	15.9233	16.0188	15.952	15.9901	15.9729	15.871	15.9448	15.8911	15.911	16.1438	16.1899	16.213	16.181	anterograde axon cargo transport;anterograde synaptic vesicle transport;antigen processing and presentation;antigen processing and presentation of exogenous antigen;antigen processing and presentation of lipid antigen via MHC class Ib;antigen processing and presentation via MHC class Ib;antigen processing and presentation, exogenous lipid antigen via MHC class Ib;axon cargo transport;biological r…		axon;axon part;cell part;cell projection;cell projection part;cytoplasmic part;endosomal part;endosome membrane;Golgi apparatus part;Golgi membrane;intracellular organelle part;intracellular part;lysosomal membrane;macromolecular complex;membrane;membrane coat;membrane part;neuron projection;nuclear part;nucleoplasm;organelle membrane;organelle part;protein complex;synapse part;terminal button;tr…	Lysosome	+	Fam134b2_rec_Fam134b1_rec	7.76751	5.09554e-06	+	4.1983	0.000173228	-0.198461		-9.84413	O54774	O54774	Mus musculus	AP3D1_MOUSE	AP-3 complex subunit delta-1	Ap3d1
17.256	17.1436	17.2982	17.1007	17.0589	17.0827	17.032	17.0317	17.3189	16.9796	17.0737	17.1454	17.1759	17.1397	17.0198	17.0475	17.2321	17.2863	17.2554	17.3026	anterograde axon cargo transport;anterograde synaptic vesicle transport;axon cargo transport;cellular component movement;cellular process;cytoskeleton-dependent intracellular transport;establishment of localization;establishment of localization in cell;establishment of protein localization;intracellular protein transport;intracellular transport;microtubule-based movement;microtubule-based process…	binding;enzyme binding;GTPase binding;protein binding;Rab GTPase binding;Ras GTPase binding;small GTPase binding	AP-type membrane coat adaptor complex;cell part;clathrin adaptor complex;cytoplasmic part;cytoplasmic vesicle membrane;cytoplasmic vesicle part;Golgi apparatus;intracellular membrane-bounded organelle;intracellular organelle;intracellular organelle part;intracellular part;lysosomal membrane;macromolecular complex;membrane;membrane part;membrane-bounded organelle;organelle;organelle membrane;organ…	Lysosome			1.71616	0.0040925	+	0.976047	0.133376	-0.139727		-1.9034	Q9JKC8	Q9JKC8	Mus musculus	AP3M1_MOUSE	AP-3 complex subunit mu-1	Ap3m1
13.1031	12.9662	13.1284	13.0196	13.2914	13.1162	12.9106	12.9438	13.2541	13.1836	13.1818	13.2328	12.8675	12.9487	12.9574	12.8956	13.601	13.4818	13.6547	13.3069	anterograde axon cargo transport;anterograde synaptic vesicle transport;axon cargo transport;cellular component movement;cellular process;cytoskeleton-dependent intracellular transport;establishment of localization;establishment of localization in cell;establishment of protein localization;intracellular protein transport;intracellular transport;microtubule-based movement;microtubule-based process…		AP-type membrane coat adaptor complex;cell part;clathrin adaptor complex;cytoplasmic part;cytoplasmic vesicle membrane;cytoplasmic vesicle part;Golgi apparatus;intracellular membrane-bounded organelle;intracellular organelle;intracellular organelle part;intracellular part;macromolecular complex;membrane;membrane part;membrane-bounded organelle;organelle;organelle membrane;organelle part;protein c…	Lysosome	+	Fam134b2_rec_Fam134b1_rec	4.58897	3.83693e-06	+	2.02946	0.020307	-0.298007		-3.76494	Q8R2R9	Q8R2R9	Mus musculus	AP3M2_MOUSE	AP-3 complex subunit mu-2	Ap3m2
16.7963	16.6555	16.6448	16.53	16.4698	16.6333	16.5128	16.41	16.7205	16.6364	16.5546	16.6503	16.4174	16.5192	16.5004	16.4523	17.0132	16.7023	17.0198	17.0087	anterograde axon cargo transport;anterograde synaptic vesicle transport;axon cargo transport;cellular component movement;cellular process;cytoskeleton-dependent intracellular transport;establishment of localization;establishment of localization in cell;establishment of protein localization;intracellular protein transport;intracellular transport;microtubule-based movement;microtubule-based process…	protein transporter activity;substrate-specific transporter activity;transporter activity	AP-3 adaptor complex;AP-type membrane coat adaptor complex;cell part;cytoplasmic part;cytoplasmic vesicle membrane;cytoplasmic vesicle part;Golgi apparatus part;intracellular organelle part;intracellular part;macromolecular complex;membrane;membrane part;organelle membrane;organelle part;protein complex;trans-Golgi network;vesicle membrane	Lysosome	+	Fam134b2_rec_Fam134b1_rec	4.02102	3.29218e-05	+	1.87884	0.0272507	-0.295541		-3.47532	Q9DCR2	Q9DCR2	Mus musculus	AP3S1_MOUSE	AP-3 complex subunit sigma-1	Ap3s1
[truncated: 5,961 more rows]

## Sheet: Original Matrix
Wild-Type_1	Wild-Type_2	Wild-Type_3	Wild-Type_4	Fam134b Knockout_1	Fam134b Knockout_2	Fam134b Knockout_3	Fam134b Knockout_4	Fam134b Knockout + hFAM134B1_1	Fam134b Knockout + hFAM134B1_2	Fam134b Knockout + hFAM134B1_3	Fam134b Knockout + hFAM134B1_4	Fam134b Knockout + hFAM134B2_1	Fam134b Knockout + hFAM134B2_2	Fam134b Knockout + hFAM134B2_3	Fam134b Knockout + hFAM134B2_4	Fam134b Knockout + hFAM134B1/B2_1	Fam134b Knockout + hFAM134B1/B2_2	Fam134b Knockout + hFAM134B1/B2_3	Fam134b Knockout + hFAM134B1/B2_4	Fam134b Knockout + hFAM134B2DLIR_1	Fam134b Knockout + hFAM134B2DLIR_2	Fam134b Knockout + hFAM134B2DLIR_3	Fam134b Knockout + hFAM134B2DLIR_4	T: PG.ProteinGroups	T: PG.ProteinAccessions	T: PG.Organisms	T: PG.ProteinNames	T: PG.ProteinDescriptions	T: PG.Genes
[truncated: 6,330 more rows]

[truncated: 3 more sheets: Anova_sign_GOCC, ER clusters, hFAM134B1_hFAM134B2_rec_GOCC]
