# Supplementary material for: Two FAM134B isoforms differentially regulate ER dynamics during myogenesis
Source: EMBO J. 2025 Jan 6;44(4):1039–73. doi: 10.1038/s44318-024-00356-2 (PMC11832904; doi:10.1038/s44318-024-00356-2)
Supplement: Supplementary file 15 — Source data Fig. 1 [file 44318_2024_356_MOESM15_ESM.zip]

Archive with 26 entries (25 files):
- Figure 1/
- __MACOSX/._Figure 1
- Figure 1/Fig 1J Myoblasts crop.tif
- __MACOSX/Figure 1/._Fig 1J Myoblasts crop.tif
- Figure 1/Fig 1J Myotubes 10d crop.tif
- __MACOSX/Figure 1/._Fig 1J Myotubes 10d crop.tif
- Figure 1/Fig 1I Myotubes Inset.tif
- __MACOSX/Figure 1/._Fig 1I Myotubes Inset.tif
- Figure 1/Fig 1I Myotubes.tif
- __MACOSX/Figure 1/._Fig 1I Myotubes.tif
- Figure 1/Fig 1I Inset Myoblasts (GFP).tif
- __MACOSX/Figure 1/._Fig 1I Inset Myoblasts (GFP).tif
- Figure 1/Fig 1J Myotubes 10d.tif
- __MACOSX/Figure 1/._Fig 1J Myotubes 10d.tif
- Figure 1/Fig 1I Myotubes Inset2.tif
- __MACOSX/Figure 1/._Fig 1I Myotubes Inset2.tif
- Figure 1/Fig 1I Inset Myoblasts (RFP).tif
- __MACOSX/Figure 1/._Fig 1I Inset Myoblasts (RFP).tif
- Figure 1/Fig 1J Myotubes 7d.tif
- __MACOSX/Figure 1/._Fig 1J Myotubes 7d.tif
- Figure 1/Fig 1J Myotubes 7d crop.tif
- __MACOSX/Figure 1/._Fig 1J Myotubes 7d crop.tif
- Figure 1/Fig 1I Myoblasts.tif
- __MACOSX/Figure 1/._Fig 1I Myoblasts.tif
- Figure 1/Fig 1J Myoblasts.tif
- __MACOSX/Figure 1/._Fig 1J Myoblasts.tif
