# Supplementary material for: Two FAM134B isoforms differentially regulate ER dynamics during myogenesis
Source: EMBO J. 2025 Jan 6;44(4):1039–73. doi: 10.1038/s44318-024-00356-2 (PMC11832904; doi:10.1038/s44318-024-00356-2)
Supplement: Supplementary file 16 — Source data Fig. 2 [file 44318_2024_356_MOESM16_ESM.zip]

Archive with 64 entries (63 files):
- Figure 2/
- __MACOSX/._Figure 2
- Figure 2/Fig 2G Fam134b.Tif
- __MACOSX/Figure 2/._Fig 2G Fam134b.Tif
- Figure 2/Fig 2A Myotubes 10d.tif
- __MACOSX/Figure 2/._Fig 2A Myotubes 10d.tif
- Figure 2/.DS_Store
- __MACOSX/Figure 2/._.DS_Store
- Figure 2/Fig 2A Myotubes 7d crop.tif
- __MACOSX/Figure 2/._Fig 2A Myotubes 7d crop.tif
- Figure 2/Fig 2E.pzfx
- __MACOSX/Figure 2/._Fig 2E.pzfx
- Figure 2/Fig 2A Myoblasts.tif
- __MACOSX/Figure 2/._Fig 2A Myoblasts.tif
- Figure 2/Fig 2G Vinculin.Tif
- __MACOSX/Figure 2/._Fig 2G Vinculin.Tif
- Figure 2/Fig 2J .pzfx
- __MACOSX/Figure 2/._Fig 2J .pzfx
- Figure 2/Fig 2D (day5).tif
- __MACOSX/Figure 2/._Fig 2D (day5).tif
- Figure 2/Fig 2D (day10).tif
- __MACOSX/Figure 2/._Fig 2D (day10).tif
- Figure 2/Fig 2H Fam134b.Tif
- __MACOSX/Figure 2/._Fig 2H Fam134b.Tif
- Figure 2/Fig 2B.pzfx
- __MACOSX/Figure 2/._Fig 2B.pzfx
- Figure 2/Fig 2A Myoblasts crop.tif
- __MACOSX/Figure 2/._Fig 2A Myoblasts crop.tif
- Figure 2/Fig 2D (day1) inset.tif
- __MACOSX/Figure 2/._Fig 2D (day1) inset.tif
- Figure 2/Fig 2H MF20.Tif
- __MACOSX/Figure 2/._Fig 2H MF20.Tif
- Figure 2/Fig 2J  (Autosaved).prism
- __MACOSX/Figure 2/._Fig 2J  (Autosaved).prism
- Figure 2/Fig 2A Myotubes 10d crop.tif
- __MACOSX/Figure 2/._Fig 2A Myotubes 10d crop.tif
- Figure 2/Fig 2D (day7).tif
- __MACOSX/Figure 2/._Fig 2D (day7).tif
- Figure 2/Fig 2I Vinculin.Tif
- __MACOSX/Figure 2/._Fig 2I Vinculin.Tif
- Figure 2/Fig 2A Myotubes 7d.tif
- __MACOSX/Figure 2/._Fig 2A Myotubes 7d.tif
- Figure 2/Fig 2H Vinculin.Tif
- __MACOSX/Figure 2/._Fig 2H Vinculin.Tif
- Figure 2/Fig 2G MF20.Tif
- __MACOSX/Figure 2/._Fig 2G MF20.Tif
- Figure 2/Fig 2D (day7) inset.tif
- __MACOSX/Figure 2/._Fig 2D (day7) inset.tif
- Figure 2/Fig 2F.pzfx
- __MACOSX/Figure 2/._Fig 2F.pzfx
- Figure 2/Fig 2F.prism
- __MACOSX/Figure 2/._Fig 2F.prism
- Figure 2/Fig 2D (day1).tif
- __MACOSX/Figure 2/._Fig 2D (day1).tif
- Figure 2/Fig 2I Fam134b.Tif
- __MACOSX/Figure 2/._Fig 2I Fam134b.Tif
- Figure 2/Fig 2D (day10) inset.tif
- __MACOSX/Figure 2/._Fig 2D (day10) inset.tif
- Figure 2/Fig 2K.pzfx
- __MACOSX/Figure 2/._Fig 2K.pzfx
- Figure 2/Fig 2D (day5) inset.tif
- __MACOSX/Figure 2/._Fig 2D (day5) inset.tif
- Figure 2/Fig 2G.pzfx
- __MACOSX/Figure 2/._Fig 2G.pzfx
