# Supplementary material for: Two FAM134B isoforms differentially regulate ER dynamics during myogenesis
Source: EMBO J. 2025 Jan 6;44(4):1039–73. doi: 10.1038/s44318-024-00356-2 (PMC11832904; doi:10.1038/s44318-024-00356-2)
Supplement: Supplementary file 17 — Source data Fig. 3 [file 44318_2024_356_MOESM17_ESM.zip]

Archive with 96 entries (95 files):
- Figure 3/
- __MACOSX/._Figure 3
- Figure 3/Fig 3A Fam134b2 HA (CANX).tif
- __MACOSX/Figure 3/._Fig 3A Fam134b2 HA (CANX).tif
- Figure 3/Fig 3A Fam134b2 HA (CANX) crop.tif
- __MACOSX/Figure 3/._Fig 3A Fam134b2 HA (CANX) crop.tif
- Figure 3/Fig 3A Fam134b2 Calnexin crop.tif
- __MACOSX/Figure 3/._Fig 3A Fam134b2 Calnexin crop.tif
- Figure 3/Fig 3A Fam134b1 Merge HA-CANX crop.tif
- __MACOSX/Figure 3/._Fig 3A Fam134b1 Merge HA-CANX crop.tif
- Figure 3/Fig 3A Fam134b1 Reep5 crop.tif
- __MACOSX/Figure 3/._Fig 3A Fam134b1 Reep5 crop.tif
- Figure 3/.DS_Store
- __MACOSX/Figure 3/._.DS_Store
- Figure 3/Fig 3A Fam134b1 Merge HA-Calnexin crop.tif
- __MACOSX/Figure 3/._Fig 3A Fam134b1 Merge HA-Calnexin crop.tif
- Figure 3/Fig 3A Fam134b1 HA (Reep5).tif
- __MACOSX/Figure 3/._Fig 3A Fam134b1 HA (Reep5).tif
- Figure 3/Fig 3A Fam134b1 HA (CANX).tif
- __MACOSX/Figure 3/._Fig 3A Fam134b1 HA (CANX).tif
- Figure 3/Fig 3A Fam134b2 Reep5.tif
- __MACOSX/Figure 3/._Fig 3A Fam134b2 Reep5.tif
- Figure 3/Fig 3A Fam134b1 HA (CANX) crop.tif
- __MACOSX/Figure 3/._Fig 3A Fam134b1 HA (CANX) crop.tif
- Figure 3/Fig 3A Fam134b2 Merge Reep5-HA.tif
- __MACOSX/Figure 3/._Fig 3A Fam134b2 Merge Reep5-HA.tif
- Figure 3/Fig 3G.xlsx
- __MACOSX/Figure 3/._Fig 3G.xlsx
- Figure 3/Fig 3A Fam134b1 Merge HA-Reep5.tif
- __MACOSX/Figure 3/._Fig 3A Fam134b1 Merge HA-Reep5.tif
- Figure 3/Fig 3A Fam134b2 Reep5 crop.tif
- __MACOSX/Figure 3/._Fig 3A Fam134b2 Reep5 crop.tif
- Figure 3/Fig 3A Fam134b2 HA (Reep5).tif
- __MACOSX/Figure 3/._Fig 3A Fam134b2 HA (Reep5).tif
- Figure 3/Fig 3J KDEL.jpg
- __MACOSX/Figure 3/._Fig 3J KDEL.jpg
- Figure 3/Fig 3A Fam134b1 Calnexin.tif
- __MACOSX/Figure 3/._Fig 3A Fam134b1 Calnexin.tif
- Figure 3/Fig 3A Fam134b1 Calnexin crop.tif
- __MACOSX/Figure 3/._Fig 3A Fam134b1 Calnexin crop.tif
- Figure 3/Fig 3I.pzfx
- __MACOSX/Figure 3/._Fig 3I.pzfx
- Figure 3/Fig 3A Fam134b1 Merge HA-Calnexin.tif
- __MACOSX/Figure 3/._Fig 3A Fam134b1 Merge HA-Calnexin.tif
- Figure 3/Fig 3A Fam134b2 Merge HA-Calnexin crop.tif
- __MACOSX/Figure 3/._Fig 3A Fam134b2 Merge HA-Calnexin crop.tif
- Figure 3/Fig 3A Fam134b2 Merge HA-Reep5 crop.tif
- __MACOSX/Figure 3/._Fig 3A Fam134b2 Merge HA-Reep5 crop.tif
- Figure 3/Fig 3H Fam134b2 24h.czi
- __MACOSX/Figure 3/._Fig 3H Fam134b2 24h.czi
- Figure 3/Fig 3A Fam134b1 HA crop.tif
- __MACOSX/Figure 3/._Fig 3A Fam134b1 HA crop.tif
- Figure 3/Fig 3E.xlsx
- __MACOSX/Figure 3/._Fig 3E.xlsx
- Figure 3/Fig 3H Fam134b2 12h.czi
- __MACOSX/Figure 3/._Fig 3H Fam134b2 12h.czi
- Figure 3/Fig 3A Fam134b2 Calnexin.tif
- __MACOSX/Figure 3/._Fig 3A Fam134b2 Calnexin.tif
- Figure 3/Fig 3H Fam134b2 24h.tif
- __MACOSX/Figure 3/._Fig 3H Fam134b2 24h.tif
- Figure 3/Fig 3K.pzfx
- __MACOSX/Figure 3/._Fig 3K.pzfx
- Figure 3/Fig 3H no dox Fam134b2 .czi
- __MACOSX/Figure 3/._Fig 3H no dox Fam134b2 .czi
- Figure 3/Fig 3A Fam134b1 Merge HA-CANX.tif
- __MACOSX/Figure 3/._Fig 3A Fam134b1 Merge HA-CANX.tif
- Figure 3/Fig 3J Fam134b1.jpg
- __MACOSX/Figure 3/._Fig 3J Fam134b1.jpg
- Figure 3/Fig 3H Fam134b1 12h.czi
- __MACOSX/Figure 3/._Fig 3H Fam134b1 12h.czi
- Figure 3/Fig 3A Fam134b2 HA (Reep5) crop.tif
- __MACOSX/Figure 3/._Fig 3A Fam134b2 HA (Reep5) crop.tif
- Figure 3/Fig 3A Fam134b1 HA (Reep5) crop.tif
- __MACOSX/Figure 3/._Fig 3A Fam134b1 HA (Reep5) crop.tif
- Figure 3/Fig 3H Fam134b1 24h.czi
- __MACOSX/Figure 3/._Fig 3H Fam134b1 24h.czi
- Figure 3/Fig 3H no dox Fam134b1.czi
- __MACOSX/Figure 3/._Fig 3H no dox Fam134b1.czi
- Figure 3/Fig 3J Fam134b2.jpg
- __MACOSX/Figure 3/._Fig 3J Fam134b2.jpg
- Figure 3/Fig 3L.pzfx
- __MACOSX/Figure 3/._Fig 3L.pzfx
- Figure 3/Fig 3A Fam134b2 Merge Calnexin-HA.tif
- __MACOSX/Figure 3/._Fig 3A Fam134b2 Merge Calnexin-HA.tif
- Figure 3/Fig 3M.pzfx
- __MACOSX/Figure 3/._Fig 3M.pzfx
- Figure 3/Fig 3H no doxi Fam134b2.tif
- __MACOSX/Figure 3/._Fig 3H no doxi Fam134b2.tif
- Figure 3/Fig 3A Fam134b1 Merge HA-Reep5 crop.tif
- __MACOSX/Figure 3/._Fig 3A Fam134b1 Merge HA-Reep5 crop.tif
- Figure 3/Fig 3H Fam134b1 24h.tif
- __MACOSX/Figure 3/._Fig 3H Fam134b1 24h.tif
- Figure 3/Fig 3H no dox Fam134b1.tif
- __MACOSX/Figure 3/._Fig 3H no dox Fam134b1.tif
- Figure 3/Fig 3A Fam134b1 Reep5.tif
- __MACOSX/Figure 3/._Fig 3A Fam134b1 Reep5.tif
