# Supplementary material for: Two FAM134B isoforms differentially regulate ER dynamics during myogenesis
Source: EMBO J. 2025 Jan 6;44(4):1039–73. doi: 10.1038/s44318-024-00356-2 (PMC11832904; doi:10.1038/s44318-024-00356-2)
Supplement: Supplementary file 17 — Source data Fig. 3 [file 44318_2024_356_MOESM17_ESM.zip › Figure 3/Fig 3G.xlsx]

## Sheet: FAM134B_rg
0	215612	151654	180599	193294
1000	205064	143412	172881	183433
2000	210871	142824	1774	192519
3000	208581	141264	173183	19252
4000	209367	138182	176277	193652
5000	210126	142204	174394	194089
6000	211054	142233	176577	194109
7000	213398	141844	179392	196917
8000	209399	137386	175105	195344
9000	203063	136561	169691	187151
10000	205501	134041	17517	189236
11000	204957	138825	171554	187914
12000	205849	144044	167778	189339
13000	207221	139109	174291	190139
14000	203001	131544	173939	186708
15000	201889	133771	170382	185995
16000	208652	139712	177657	189711
17000	200065	142833	163139	18176
18000	203652	137704	171287	186137
19000	201173	140487	166255	183204
20000	204246	14137	167567	188065
21000	207253	136933	174043	192006
22000	203263	138313	167675	188113
23000	207368	134938	175137	192669
24000	198196	135265	164541	182188
25000	204475	138954	169372	188746
26000	202126	13648	168357	186385
27000	197258	13469	164162	180917
28000	200891	137975	164907	185695
29000	204609	144589	16416	189409
30000	20346	141536	166497	187185
31000	198905	140063	162429	182006
32000	201864	141851	165064	184745
33000	197717	142771	15834	180911
34000	2001	143331	161222	183148
35000	20213	146907	160479	185413
36000	200416	141953	163127	183228
37000	205961	146429	166431	188943
38000	203319	139821	169249	185694
39000	202323	141397	167021	184336
40000	204305	140145	170553	186419
41000	201861	140828	167179	183616
42000	207973	146986	169077	190562
43000	211972	147121	173771	194996
44000	207214	1486	167428	189106
45000	215177	150093	176859	196965
46000	219635	157602	173862	2035
47000	219171	152367	179786	201328
48000	218383	147562	184239	199156
49000	216032	14708	1799	198351
50000	21476	143562	182076	196168
51000	214969	140676	182157	198626
52000	212118	146769	175863	193698
53000	213361	141833	180167	196136
54000	21464	139423	181105	199757
55000	217067	138413	184176	202873
56000	215175	143867	179814	198922
57000	218719	147536	182618	201394
58000	215057	137818	184755	198422
59000	220007	143117	186912	20344
60000	210759	143055	175885	193491
61000	207745	137123	174987	192075
62000	207111	137214	173568	191928
63000	20806	140539	173987	191194
64000	207478	136528	174423	192434
65000	205372	139416	170647	189203
66000	20375	139457	169183	186968
67000	203406	135777	17044	187784
68000	204522	139041	17027	187974
69000	205983	136722	174587	188903
70000	206078	137737	173512	189364
71000	205883	136969	175033	188092
72000	21305	142968	178513	196148
73000	211132	143996	177165	192436
74000	217808	152095	177934	200218
75000	217477	149762	177344	201775
76000	215793	141754	181946	199836
77000	212467	133601	182601	197717
78000	207287	138281	174388	190795
79000	211926	144339	17447	196346
80000	215862	145409	180464	1987
81000	217871	149594	177174	202895
82000	222625	147793	18367	208678
83000	21871	147054	180842	20332
84000	224723	144391	190338	20958
85000	220829	138852	187855	207273
86000	217372	150247	177295	20123
87000	215068	142789	181482	197949
88000	21655	141945	183221	200173
89000	217509	142761	18311	201768
90000	217188	144697	182582	200169
91000	21718	151459	175951	201087
92000	214968	146566	176295	199652
93000	210197	143295	173996	193798
94000	215032	137988	182059	200728
95000	219837	142073	184554	205942
96000	21831	138771	184521	204971
97000	218028	141591	180838	205722
98000	214829	145555	175528	200766
99000	21152	140039	176862	196443
100000	206682	138124	173778	190151
101000	207792	135421	176919	191616
102000	216774	145052	180611	200802
103000	220546	146372	182464	206309
104000	221426	142169	186995	207074
105000	221956	151553	180255	20753
106000	220297	141852	186276	205525
107000	224587	145212	188881	210037
108000	212727	142413	177338	196915
109000	212872	147787	173502	196685
110000	218749	152274	177177	20279
111000	214556	140587	181469	198426
112000	215297	140567	182857	198771
113000	211431	141661	17957	192597
114000	207593	138012	176525	189687
115000	209082	139693	175861	192327
116000	210524	138901	177911	194152
117000	20817	133171	17771	193272
118000	21652	136363	184559	202743
119000	219472	137256	18705	206176
120000	211645	137423	17749	197988
121000	209597	13901	1736	195963
122000	210636	141144	175704	194786
123000	209264	140316	172706	195109
124000	207801	135136	177248	191532
125000	203989	136647	168975	189732
126000	204156	133081	1724	189545
127000	203343	133869	170125	189297
128000	203506	135433	169142	189416
129000	202438	136616	167344	187869
130000	202014	13449	166845	18893
131000	205133	133894	171659	19174
132000	207758	135967	172754	194926
133000	207534	133767	172804	195923
134000	207795	134563	175303	193699
135000	203241	128774	173534	189518
136000	201394	134651	1685	186001
137000	205877	12973	176627	191685
138000	204028	126362	176683	189923
139000	203189	127029	176948	187416
140000	20392	126777	178042	188138
141000	204046	131655	178872	184232
142000	211861	138744	181918	193458
143000	209275	137992	180726	189441
144000	216971	138524	186083	200842
145000	215862	146833	177829	200025
146000	203432	136224	1722	185901
147000	205658	135408	175117	18865
148000	200765	132048	172638	182681
149000	204069	131896	175818	187028
150000	201751	131373	172187	185742
151000	205665	133646	175304	189746
152000	203732	13773	172289	185365
153000	204778	132585	174422	189384
154000	194686	128402	168122	17622
155000	201196	132701	171813	183931
156000	198994	132147	169735	181451
157000	202287	135222	172227	1841
158000	200408	131409	172551	18244
159000	207617	130234	180916	191097
160000	205535	13358	17822	18677
161000	201085	134203	171741	182661
162000	202219	131884	173982	184722
163000	194076	127381	168254	175486
164000	198504	129068	172666	179821
165000	196617	130493	168529	178566
166000	199202	128681	172183	182092
167000	196691	128268	170764	178217
168000	194601	126712	170723	174748
169000	194094	125316	171476	173887
170000	197442	129644	170369	179258
171000	195871	129391	168986	177294
172000	196685	126006	172194	178442
173000	195648	125838	171726	176725
174000	193892	125058	168747	176275
175000	196331	12522	171508	178877
176000	197623	126632	170778	181409
177000	193577	126631	167582	175571
178000	197094	122454	173291	180741
179000	19407	124532	167373	178338
180000	1972	122013	172855	181687
181000	197182	124073	172883	180218
182000	200425	126329	173707	184952
183000	199929	125516	174542	183641
184000	19645	123559	171383	180405
185000	196909	124099	170955	181439
186000	195321	122738	172176	177739
187000	19583	123452	172268	178275
188000	195924	12787	170751	176821
189000	19675	130208	168541	179056
190000	196504	123402	172651	179418
191000	201664	1215	179889	184972
192000	192041	127499	166111	172948
193000	19614	128778	168525	178767
194000	197066	129811	17128	177433
195000	198303	129241	172411	179498
196000	197853	127799	172019	179913
197000	190784	129875	163598	170779
198000	190204	128205	164973	169418
199000	191455	126338	16652	172104
200000	194438	127371	16988	174728
201000	198249	122105	176885	18002
202000	19482	123916	173029	174972
203000	189872	125679	165883	169677
204000	192708	125434	16886	173278
205000	195827	130764	169735	175462
206000	20077	128715	176496	181381
207000	200189	130004	174355	181248
208000	196923	129616	170451	178055
209000	198633	126468	173417	181224
210000	191257	128094	164665	172151
211000	195196	129091	168155	176812
212000	19506	127824	168263	177329
213000	193231	125569	167793	175368
214000	194108	127416	167813	175955
215000	193224	129105	166071	174423
216000	199211	126158	173947	182201
217000	194801	126536	169329	176668
218000	195674	125538	171164	177538
219000	192377	131347	162747	17401
220000	191756	130181	161923	174284
221000	194849	129703	167226	17648
222000	195655	130377	166764	178196
223000	195108	131399	16522	177683
224000	192838	132608	162734	174086
225000	192953	127116	165794	175543
226000	193959	12765	167448	175803
227000	196888	128063	169437	180058
228000	197099	125804	170638	180975
229000	199307	12899	172981	181345
230000	198562	127461	173203	180577
231000	195268	122468	173038	17697
232000	198205	122194	176945	179804
233000	191783	122722	169801	172247
234000	194026	125759	169902	174957
235000	191468	127328	1658	172099
236000	192668	129562	166291	172635
237000	190097	126839	165214	169971
238000	191063	130758	16415	170197
239000	190977	128986	16371	171773
240000	191712	130863	163933	17178
241000	193402	129779	165064	175271
242000	189535	130737	161467	169362
243000	192326	125387	167202	174069
244000	197785	127773	174058	177809
245000	195263	128767	16821	177144
246000	195202	129752	166694	177723
247000	19573	127244	169619	17793
248000	196251	130039	167319	17923
249000	191306	128392	166673	170094
250000	197091	130039	170603	177972
251000	194626	132008	166584	174876
252000	199859	133952	17165	180224
253000	198671	134984	168562	179741
254000	19429	137326	159282	176828
255000	198096	133275	16678	1814
256000	19756	134426	166778	179373
257000	194948	132793	163771	177637
258000	198386	133413	167578	181197
259000	196561	132266	167565	178044
260000	196826	132715	166862	178954
261000	202477	13364	17462	183417
262000	198296	132474	170509	178941
263000	202849	135848	1718	185271
264000	196931	133436	166866	178645
265000	200812	136068	170621	181727
266000	197368	130001	16976	179415
267000	197217	128607	170619	179272
268000	199894	131088	171206	182809
269000	198828	135507	166809	181322
270000	197129	131316	166968	180548
271000	197574	130481	168866	180361
272000	195856	131637	165653	178746
273000	192599	129491	164996	173773
274000	193061	135617	160285	174533
275000	19638	132699	166701	178134
276000	193536	136209	161409	174087
277000	196595	134663	164663	179029
278000	190952	130688	162853	171244
279000	189854	131742	160944	169794
280000	187382	133622	157025	166469
281000	191266	132613	162766	170548
282000	187011	131428	15835	166126
283000	189125	133864	159499	16786
284000	191018	131658	161756	171688
285000	189383	132369	160471	168698
286000	188449	128906	162176	167654
287000	183966	13172	156363	160895
288000	182663	133683	153908	158658
289000	178403	134956	148881	152567
290000	180042	132621	152165	155201
291000	181855	13555	152021	15703
292000	180846	132329	153143	156354
293000	180622	13281	152555	156004
294000	18036	129322	153943	156962
295000	185339	133154	15488	164265
296000	185948	132752	1573	163668
297000	184248	142384	15043	158089
298000	189216	13589	15834	167535
299000	187052	132342	157696	166117
300000	186265	13119	155658	167179
301000	189545	129752	160616	170942
302000	188519	130861	159393	168962
303000	187806	128708	158535	169832
304000	19276	129901	163932	174828
305000	192804	133703	160868	174904
306000	190601	128445	163743	171311
307000	19129	128275	16463	172124
308000	188579	127136	160783	170615
309000	192597	126485	165817	175195
310000	194523	127169	169591	175344
311000	195464	127935	168527	177887
312000	197795	130166	169149	180807
313000	195811	128445	169866	177006
314000	202195	129406	175732	184765
315000	197772	127582	169609	182162
316000	200277	126989	174752	183186
317000	197972	124374	172555	182049
318000	201356	126568	174392	186162
319000	198288	12289	173064	183257
320000	198257	123535	171909	183842
321000	202244	125079	176067	187512
322000	201637	123441	17703	186381
323000	197959	122561	173727	182136
324000	198679	122284	174386	183257
325000	199566	122097	175218	184511
326000	199898	121797	176003	18468
327000	206683	122908	181871	193009
328000	2026	121959	179342	187233
329000	197054	117875	177054	180049
330000	199445	119021	176445	185088
331000	193471	120791	170856	176295
332000	194016	122822	171467	175494
333000	195641	124714	168747	180338
334000	192315	12438	165828	176072
335000	193559	121119	169721	177356
336000	192841	123962	167984	175471
337000	190726	121976	167742	172444
338000	190468	124691	165126	172459
339000	188031	120309	165126	170206
340000	193331	122598	16978	175778
341000	189847	12066	167133	172021
342000	192569	120499	168742	176556
343000	193972	120767	169417	178783
344000	194217	121736	169112	178946
345000	195084	123542	169286	179429
346000	190129	12534	164124	172196
347000	193287	121821	169769	176233
348000	193877	118612	172544	177019
349000	192688	121479	169777	175145
350000	196727	125544	171143	179866
351000	196399	123903	17271	178785
352000	194968	12573	170876	176119
353000	192937	123822	168139	175633
354000	191302	122202	168831	172498
355000	189828	123653	164422	172466
356000	193005	122244	169272	175799
357000	18893	120251	166091	171297
358000	188458	122964	163936	170404
359000	189886	119927	166932	172813
360000	192683	119002	169718	176883
361000	191313	119236	169397	174037
362000	191422	11827	169797	174546
363000	189595	118279	166862	173376
364000	19105	119259	167239	175524
365000	186479	119282	163255	169317
366000	190535	118695	168277	173787
367000	187149	119418	163224	170725
368000	18843	118864	16498	172235
369000	187429	118209	164646	170815
370000	189828	117587	167065	174162
371000	197273	121096	173149	182177
372000	191586	122656	165332	176157
373000	194198	120643	169837	178959
374000	190255	121191	164441	175117
375000	190735	118596	166824	175683
376000	193949	119798	170268	178578
377000	191083	120892	166765	17493
378000	194211	116633	171609	179952
379000	194866	117951	17211	180031
380000	192099	119522	168726	176211
381000	19446	120547	171727	177785
382000	192759	117558	170527	177237
383000	193274	118488	170327	17793
384000	19445	117361	171576	180027
385000	192859	119153	168664	178168
386000	194654	118247	171142	1803
387000	194382	116429	171893	180182
388000	189916	116602	167552	174546
389000	190429	118707	1665	17525
390000	192736	114955	170188	179208
391000	194092	114335	172449	180367
392000	195306	117455	172228	181191
393000	197761	115025	176297	184139
394000	193934	116357	172198	178968
395000	194506	115707	172353	180475
396000	196075	117888	173783	181089
397000	193865	116623	171739	179087
398000	191822	120334	166779	176906
399000	194094	118736	170789	179104
400000	193837	118422	171078	178476
401000	195636	116662	174216	180515
402000	193667	118969	17046	178335
403000	189879	117557	166573	174763
404000	193815	117244	172371	177963
405000	195046	117989	173421	179136
406000	197974	116609	175295	184557
407000	195354	11814	173167	179952
408000	195494	117322	17373	180248
409000	194171	119533	171119	178423
410000	196544	117568	173813	18228
411000	193468	119302	169997	178122
412000	195725	118523	17312	180549
413000	197698	117993	174493	183845
414000	194416	117755	172104	179191
415000	194692	117892	172088	179714
416000	193016	119553	169543	177405
417000	198178	116482	177556	182906
418000	196231	116148	174683	181684
419000	195007	120702	17136	179227
420000	199101	118849	175857	185018
421000	197316	121144	173249	182143
422000	197209	119872	174052	181986
423000	198289	120052	17613	182217
424000	198835	117529	176528	18465
425000	200537	116357	180385	185344
426000	200809	117108	179336	186475
427000	202482	118534	180197	188351
428000	202292	119257	179877	187793
429000	202376	120386	179275	187828
430000	198922	119899	175577	184219
431000	204409	121278	180666	190308
432000	199734	12195	175863	184358
433000	197547	120835	174785	181379
434000	198497	119859	175657	18325
435000	196052	121752	170916	18121
436000	194937	121403	171314	178645
437000	201317	122348	176704	186718
438000	200617	119043	177892	186218
439000	199354	120827	175704	184426
440000	19523	121627	171677	178784
441000	199171	120913	176814	182907
442000	192657	122482	168989	17514
443000	19631	123735	171384	17998
444000	202459	123638	178753	186387
445000	197876	124391	172517	181864
446000	197939	123637	17339	181685
447000	203251	12347	179342	187652
448000	200436	121842	176469	185372
449000	202235	121757	179583	186341
450000	19951	121614	176129	18384
451000	198391	124084	172743	182979
452000	199182	123023	174803	183457
453000	19542	122791	17061	179422
454000	198982	120679	17613	18331
455000	195976	122164	171339	180366
456000	199197	125408	171936	184579
457000	197901	124045	172149	182502
458000	202827	123146	177637	188569
459000	202083	124203	176464	187375
460000	203653	122863	179358	188904
461000	200826	122709	177032	185106
462000	201959	122027	178137	186952
463000	204238	127771	177912	188278
464000	198882	126274	173539	181788
465000	19607	12593	170071	179177
466000	197348	126945	171686	179725
467000	199011	12226	176559	181907
468000	197613	125169	172635	180642
469000	198884	127799	173321	180934
470000	197725	124076	173193	181108
471000	197299	126627	170181	181266
472000	201663	129456	172303	186786
473000	197454	126479	170861	181069
474000	197487	124772	171277	18193
475000	196789	122464	172778	180561
476000	203369	125977	177009	188456
477000	202039	127486	174492	186921
478000	198569	12739	170335	183349
479000	199219	124829	172544	184452
480000	194611	126371	166058	179449
481000	195605	123308	170158	1799
482000	201144	127089	173423	186254
483000	199296	127214	170723	184683
484000	197227	125884	169496	182267
485000	198905	127441	170382	183997
486000	199562	126091	173478	183458
487000	197731	125023	171388	182182
488000	196092	125614	167906	181473
489000	198503	126707	169513	184439
490000	196503	125512	169301	181139
491000	200713	126307	171582	187557
492000	197766	120168	174117	182937
493000	196951	121708	171576	18256
494000	199082	121299	175024	184174
495000	202814	122774	177167	189223
496000	200031	120405	175394	186452
497000	200422	121621	173992	18781
498000	204799	12174	180433	191072
499000	205753	121887	180804	192671
500000	206554	119852	183801	192827
501000	200347	121733	174821	186806
502000	200084	12292	174493	18577
503000	199793	123268	174209	185176
504000	200544	122122	174832	186966
505000	20037	122316	17506	186251
506000	20398	119446	180939	190287
507000	199019	120967	174913	184363
508000	199767	122797	173619	185988
509000	198733	120446	17417	18479
510000	196697	118871	172486	183024
511000	196586	122656	169756	182841
512000	198818	120291	174767	18451
513000	194634	121496	169377	179764
514000	199118	120947	175867	183681
515000	193405	121127	169385	177336
516000	197592	120666	173595	182728
517000	19226	120685	168175	176294
518000	195103	119774	172172	179279
519000	195821	119999	173029	179869
520000	197757	121745	174452	181549
521000	201039	122516	176668	186042
522000	199315	120543	175489	184732
523000	199073	119182	177017	183633
524000	194598	119672	17123	179153
525000	194193	12173	169003	179002
526000	198296	121423	174031	183337
527000	193804	125476	166862	177575
528000	195645	122077	170813	180205
529000	196848	125548	171043	180223
530000	194413	128473	167107	17653
531000	195919	126039	169133	179658
532000	194598	12305	169224	178769
533000	199096	121928	174837	183968
534000	19161	122396	166906	1749
535000	198126	120929	174916	182452
536000	196159	123411	171564	179702
537000	198164	121571	174009	182974
538000	192152	120673	16677	1774
539000	195667	116319	173916	181091
540000	19465	117573	170929	180934
541000	196244	120213	171129	182448
542000	199962	120702	175222	186274
543000	200118	118769	175158	187905
544000	19606	121436	17088	181473
545000	198871	119234	174469	185589
546000	197838	119609	173835	183725
547000	197778	121832	172448	183442
548000	196926	121049	172101	182451
549000	197769	119654	173669	183705
550000	196557	12034	172426	181816
551000	195816	117925	172976	181275
552000	196276	11948	172582	181627
553000	196227	121046	171381	181622
554000	194995	121053	169894	180357
555000	195935	121201	171389	180878
556000	192888	121195	167519	177934
557000	193998	120416	16874	179715
558000	19451	119269	169827	18056
559000	191914	120397	168047	17586
560000	189419	119713	165469	173343
561000	185045	122358	157381	169538
562000	18304	121657	157202	165814
563000	180528	121133	154251	163445
564000	181629	121045	154886	165339
565000	181156	122629	154016	163939
566000	18494	120958	15908	168726
567000	187747	118696	162832	172902
568000	191524	12103	165917	176597
569000	195046	119747	170065	181175
570000	195017	120664	169044	18146
571000	192478	116865	16761	179848
572000	195486	116149	172683	181989
573000	187374	119316	161074	173312
574000	184506	12041	15918	168072
575000	189231	119231	165802	172946
576000	187855	118371	162895	173299
577000	185326	1201	159392	169887
578000	187944	118802	16328	172834
579000	190122	117771	165987	175702
580000	189777	118374	16524	175254
581000	186231	119509	160893	170866
582000	188366	120006	162838	173337
583000	191571	1181	166825	177821
584000	190881	117904	166799	176487
585000	192772	117449	169062	178735
586000	196701	116971	173008	183762
587000	195635	118987	170446	182582
588000	201381	11669	178152	189088
589000	20426	118312	180241	19225
590000	204207	119254	180676	191144
591000	205519	115259	183461	193735
592000	201507	118258	178039	188487
593000	201343	116124	179231	188333
594000	201829	119015	176999	189676
595000	199091	11708	175186	186753
596000	200555	122525	175053	186519
597000	192872	121755	167258	177763
598000	191417	11903	167366	176357
599000	189892	117796	167541	173702
600000	188756	118713	165713	172348
601000	189214	117404	167125	172885
602000	190417	118045	167086	175114
603000	186861	118685	160877	172819
604000	185892	11791	161405	170755
605000	181992	117328	157817	166042
606000	185121	119136	161713	167915
607000	182531	117199	160423	164816
608000	182729	117512	15992	165519
609000	186664	114463	163947	172356
610000	186107	116027	162443	171528
611000	183573	115306	161761	16714
612000	184055	11756	15977	16854
613000	185222	116924	161088	170275
614000	183018	116566	159246	167465
615000	182653	115405	159347	167375
616000	180028	116987	157133	162615
617000	181859	114365	159786	165934
618000	182068	11732	157887	166148
619000	181319	118039	157311	16454
620000	178907	11836	155361	160839
621000	178065	119614	153139	160173
622000	17884	119145	154457	160982
623000	18317	119418	160077	164976
624000	180235	122484	153535	162462
625000	181525	122536	156007	16294
626000	180411	121497	15611	161135
627000	180283	123121	154198	161457
628000	179179	124679	152451	159449
629000	182213	12303	15721	162948
630000	182396	120569	157233	165158
631000	181946	12052	157523	16392
632000	184386	12124	157759	16855
633000	181686	121646	156058	163914
634000	189304	120244	165083	173093
635000	186769	120162	163013	169567
636000	188933	120769	166005	171023
637000	184558	120197	159836	167716
638000	18685	119934	161577	171272
639000	18677	122258	161399	169616
640000	182706	122478	157682	164007
641000	182106	126015	155182	162371
642000	179987	124975	153278	160242
643000	182088	125982	153953	163521
644000	184807	128522	154985	166641
645000	184858	130252	153765	166539
646000	183987	126853	15566	165471
647000	184393	122863	158632	166559
648000	183264	121339	157303	166445
649000	183925	123503	158313	165349
650000	183674	12351	156927	166108
651000	184603	123111	158172	167278
652000	18466	124426	157387	16717
653000	1853	123494	159013	167739
654000	186709	130772	156635	167586
655000	187828	136422	153376	168593
656000	187234	129648	160102	16635
657000	186359	129282	160573	164201
658000	190105	130061	159987	172535
659000	189889	131363	159431	171585
660000	189469	130136	158776	172198
661000	191759	128874	16384	173467
662000	188775	129926	160036	169647
663000	190576	133154	157433	17356
664000	187816	124378	159844	171843
665000	185548	124477	158916	167653
666000	18755	124216	16163	169695
667000	187134	124597	161826	168304
668000	187671	125185	16279	168134
669000	186339	128297	158088	16731
670000	186261	125024	161326	166522
671000	187816	130104	158442	168875
672000	190517	13033	160404	172853
673000	19183	133651	158676	174804
674000	190367	134186	155509	174041
675000	185874	131427	1954-01-01	167659
676000	180701	13034	149513	16113
677000	181779	133149	149198	161551
678000	18429	134158	149731	165856
679000	187933	139747	150734	168486
680000	190188	140632	151777	171841
681000	18637	135035	153527	166322
682000	187237	134055	156439	166348
683000	188542	135958	1549	169167
684000	189504	135862	155275	171041
685000	186442	13351	153245	167965
686000	187327	133625	152452	170544
687000	182357	125195	153783	16488
688000	184691	125193	157411	166645
689000	18774	129183	157479	170308
690000	183614	12624	156238	164564
691000	183526	128554	155243	163514
692000	182636	127702	153363	163962
693000	181512	127991	151749	162737
694000	180942	123147	15433	16278
695000	186228	123047	159934	16924
696000	182194	12552	154265	163818
697000	181716	125198	154705	162583
698000	181645	125589	154175	162627
699000	178574	127288	151404	157009
700000	179636	124307	151759	161415
701000	184767	124898	157123	167304
702000	179939	121931	154771	161044
703000	184328	124375	159475	164476
704000	180427	129319	152096	158905
705000	180412	134193	150812	156028
706000	182487	132112	153383	160072
707000	186206	13409	154884	165458
708000	185539	132059	156208	164344
709000	18506	131653	155531	164231
710000	189121	138799	154361	168645
711000	184749	130808	155241	16448
712000	184973	131913	155228	164114
713000	185904	132508	154771	166157
714000	19084	137089	156668	171759
715000	187301	132186	156657	167776
716000	184791	129482	156485	164445
717000	186721	136597	152431	166841
718000	188714	132897	155934	171024
719000	185624	128691	155718	16764
720000	186458	132387	154398	167833
721000	181425	130569	150344	161798
722000	18449	126474	156621	165973
723000	183671	12602	157225	163919
724000	185607	126169	158517	166895
725000	183003	129088	153658	163418
726000	185842	12809	157623	166801
727000	180968	130158	151281	160224
728000	18355	129939	153679	163951
729000	185464	128081	156862	166685
730000	18882	130043	159965	169724
731000	188292	132714	156164	170023
732000	191945	131963	160908	174298
733000	186015	132977	152953	167708
734000	18434	130991	151868	166552
735000	182865	12948	15211	164246
736000	185724	128113	156014	168028
737000	189852	132347	158421	171683
738000	189025	135227	155129	170616
739000	183816	13247	149924	165986
740000	18596	133072	152662	167776
741000	183257	132166	149645	165243
742000	187704	13194	155938	169531
743000	185886	130272	154206	168396
744000	184621	12573	156652	1668
745000	187431	129308	15716	169825
746000	18607	126073	158584	16793
747000	186794	127873	158624	168139
748000	186695	128662	157075	16877
749000	186517	127851	157511	168587
750000	186785	130069	157279	167698
751000	18635	13089	156126	167167
752000	185143	129239	15625	165648
753000	188558	127994	161648	169103
754000	186174	127089	158297	167667
755000	188575	127114	160116	171247
756000	18578	126304	159031	166688
757000	183989	128177	155196	164891
758000	183262	131023	15277	163293
759000	185849	127505	157569	167315
760000	185858	128643	156876	167115
761000	186818	129175	158043	167743
762000	189446	127495	162131	17099
763000	186246	1285	157878	167145
764000	187325	126969	161378	167383
765000	187768	127144	161498	168127
766000	186241	125447	160666	166797
767000	186364	125632	162406	16524
768000	18867	12892	16136	168925
769000	189257	125717	163381	1707
770000	188748	126287	163528	169002
771000	189201	130752	162425	167678
772000	187036	130031	158615	167027
773000	182963	127577	156129	162169
774000	18805	130728	159019	16837
775000	188439	126778	162906	168545
776000	186773	129155	159125	166633
777000	184681	129586	156003	164574
778000	186683	126531	16026	167354
779000	191477	128989	164958	17169
780000	190238	128145	162358	172046
781000	190329	127781	163188	171731
782000	188604	127703	161285	169772
783000	19072	130728	161875	171625
784000	184748	131247	155405	163972
785000	187588	135026	156171	166605
786000	186917	138586	153638	164514
787000	186698	131526	15793	165744
788000	184639	129868	157346	162972
789000	183009	128212	156854	161068
790000	183033	128326	157114	160778
791000	18652	132614	157666	164725
792000	187955	132396	157675	168119
793000	188724	134427	156042	169747
794000	189007	132611	158682	169358
795000	189109	1313	158125	171116
796000	191135	13204	160733	172614
797000	189922	132134	15929	171196
798000	191166	129929	162033	173069
799000	188743	129602	157601	172085
800000	186193	130789	154997	167946
801000	189583	130119	159823	17149
802000	188334	13184	156205	170756
803000	188636	130361	156219	172536
804000	188857	131222	156523	172091
805000	1897	12937	159408	172698
806000	189441	130503	157742	172806
807000	191899	134759	157861	174843
808000	188944	131037	158144	170935
809000	189142	133224	156247	17143
810000	18988	133283	157176	172164
811000	190893	131267	160811	172595
812000	189929	130669	160247	171443
813000	189848	131779	15939	171212
814000	190017	127734	160979	173154
815000	191289	128946	16355	172649
816000	187371	130343	157486	168598
817000	189414	131666	159221	170494
818000	19015	131197	15967	172066
819000	187989	132539	156867	168837
820000	185517	128634	156775	166458
821000	187711	133638	156801	167408
822000	190132	129042	161776	171688
823000	188412	127669	160788	16984
824000	186195	126106	159331	167476
825000	19049	129315	162027	172041
826000	186855	129605	157678	167837
827000	191377	130839	162222	172672
828000	187535	125733	161597	168571
829000	187325	12498	161006	169228
830000	185001	130899	156209	164058
831000	184829	127495	158047	16459
832000	188167	127673	161773	168355
833000	189252	133389	158815	169167
834000	190219	132503	159598	171284
835000	185058	129466	15617	165356
836000	192163	134189	16409	170061
837000	190063	13181	161079	170082
838000	187462	133654	157154	166502
839000	185897	130102	159654	163399
840000	184196	126987	158789	16284
841000	183411	129797	155263	162252
842000	185152	126967	157442	166295
843000	189279	128635	161991	169898
844000	187436	13026	160422	166016
845000	18713	129113	161905	164779
846000	184808	12933	155971	16509
847000	186172	128174	15941	16577
848000	187452	128507	159562	168232
849000	18501	127159	158988	16435
850000	185215	130029	156321	165123
851000	186189	127356	16023	165648
852000	184757	128108	157479	164495
853000	181781	2029-01-01	154486	159942
854000	186143	129296	15768	166487
855000	182074	128943	15483	160322
856000	183543	127687	155702	163796
857000	185066	127257	158533	164838
858000	18409	127686	15837	162461
859000	18193	129365	152785	161613
860000	184144	126595	159205	162621
861000	18552	121579	163464	165328
862000	185419	128517	159439	163778
863000	184471	127526	158676	16315
864000	186681	130031	158157	166668
865000	187374	131712	15749	167532
866000	187824	129808	159835	167805
867000	185446	13095	156632	164617
868000	187789	129718	158279	169266
869000	187401	131763	156232	168726
870000	186011	129148	157118	166838
871000	187438	130779	157573	168325
872000	187276	129313	157608	169062
873000	183893	130712	153706	164079
874000	185633	132278	154827	165682
875000	186003	131743	153804	167877
876000	1875	127817	159342	169073
877000	185161	130585	155012	165795
878000	188356	130728	159337	168754
879000	187474	13089	157951	167964
880000	189666	13009	160209	171335
881000	184795	129669	15482	165878
882000	188684	129755	161059	168603
883000	184544	129405	156626	163815
884000	185512	13164	155525	165265
885000	185458	128395	157233	166076
886000	184657	127943	156835	165014
887000	183986	127597	15627	164317
888000	187451	126217	16077	168814
889000	188392	126875	161955	169282
890000	185316	125743	158364	166715
891000	188949	126406	161658	171149
892000	192753	126007	164808	176828
893000	193435	129239	164741	176044
894000	192933	124795	167346	175692
895000	195449	122059	171147	179473
896000	195312	125053	170347	177868
897000	194791	124948	169347	177755
898000	196616	124127	17194	179847
899000	196132	126465	169248	179713
900000	204316	128105	176956	189119
901000	205404	126608	180143	189475
902000	205189	127698	177994	190306
903000	207598	129052	179927	192785
904000	201206	126473	176501	183901
905000	196472	124568	172613	178578
906000	199421	126344	174864	181652
907000	204753	125341	180095	188952
908000	20262	127401	17562	187179
909000	200393	12739	172667	185128
910000	197591	123519	171435	182859
911000	199028	127481	171589	183112
912000	198381	127773	170823	182218
913000	202379	126105	17569	187471
914000	199004	127339	17175	183007
915000	200292	127382	17298	184623
916000	195817	130238	166545	178857
917000	199391	126548	172439	183749
918000	197538	12786	169616	181453
919000	20069	127926	17168	186317
920000	199648	129903	169813	184411
921000	202602	127066	174495	188416
922000	196258	127719	169556	17881
923000	195007	126625	170747	17569
924000	197406	125623	170168	182209
925000	197174	127035	17113	179811
926000	196588	129512	168757	179001
927000	195243	129061	16627	17871
928000	192493	127984	164046	175546
929000	194773	129458	165611	178007
930000	198809	128706	172408	180998
931000	193797	128767	16602	175986
932000	196825	128459	168202	180795
933000	198335	13234	168691	180839
934000	195753	132417	166927	176748
935000	19723	132633	167566	179247
936000	193967	126999	167559	176186
937000	187911	1275	159899	169698
938000	194579	131863	165799	175627
939000	192853	133218	163272	173146
940000	191549	131394	162009	172832
941000	190317	128497	162794	171546
942000	195318	133047	165812	176362
943000	195492	126294	169614	178089
944000	20018	129949	170924	184507
945000	192481	125445	166106	175414
946000	195309	124859	169328	178967
947000	193382	123805	168742	176045
948000	194844	121717	17085	178672
949000	19454	120461	171907	177845
950000	190944	118874	16835	174488
951000	190628	119968	166105	175199
952000	193302	121334	169543	176818
953000	193556	121068	170229	176896
954000	193586	120225	170519	177258
955000	192305	119698	169924	175388
956000	194677	117369	173644	178522
957000	193494	120713	170703	176546
958000	196412	120615	172251	181485
959000	193281	122004	16909	176745
960000	190694	124505	164975	173234
961000	192694	124282	168685	174244
962000	191463	124028	166702	173618
963000	190056	127414	164205	170425
964000	19312	126663	167876	174256
965000	189673	125882	163349	171531
966000	19028	129062	163522	170343
967000	191063	12924	164393	171121
968000	192592	128914	165367	173835
969000	18488	13009	155214	165367
970000	190887	129733	161915	172709
971000	188745	128739	159922	17059
972000	189911	127606	161164	172846
973000	19157	127706	163638	174102
974000	193935	130472	163818	177093
975000	19627	126902	168966	179973
976000	198336	128129	1703	182359
977000	198813	127655	172983	181201
978000	195495	129237	16789	177616
979000	199149	127591	173839	181167
980000	197799	129533	16831	182047
981000	203304	125539	178013	187661
982000	200192	12325	17611	18425
983000	204166	123894	180284	188455
984000	201244	125438	177353	183874
985000	202856	123946	179181	186634
986000	198011	126559	172116	18104
987000	198573	12808	171904	181403
988000	203381	124099	180358	186542
989000	200749	125745	172918	186782
990000	204267	126687	178034	188956
991000	198548	12698	17216	181878
992000	199096	12568	173923	182302
993000	200746	125148	177207	183121
994000	206528	125406	181126	191767
995000	203947	125529	177719	189334
996000	204699	121042	182031	189782
997000	199666	118375	177175	185282
998000	198477	127752	171022	182255
999000	200545	121406	176879	185501
1000000	204031	126106	178124	188748
1001000000	197201	126179	169787	181735
1002000000	195787	12675	168769	179212
1003000000	197753	122348	174509	18108
1004000000	198119	125332	173104	181188
1005000000	19491	124669	170834	176786
1006000000	202088	124687	177719	185871
1007000000	197307	122327	174175	180442
1008000000	191634	124588	163969	17618
1009000000	191375	124089	164495	175477
1.01e+06	190964	121857	164882	175783
1011000000	192821	123411	165754	177919
1012000000	19071	125287	161977	175519
1013000000	191893	125965	163583	176123
1014000000	193346	122252	16675	178925
1015000000	19346	120831	167957	179008
1016000000	192252	124943	165165	176157
1017000000	189014	123827	162086	172765
1018000000	190353	122315	165077	173946
1019000000	191611	121958	167056	175066
1.02e+06	188465	121704	163385	171847
1021000000	186053	122888	159745	16915
1022000000	187677	122775	161578	171067
1023000000	190217	120669	164922	174942
1024000000	19363	12203	169832	17678
1025000000	189814	122313	164998	172841
1026000000	188792	12404	161573	172606
1027000000	191945	124439	166065	174996
1028000000	188351	121464	162877	17225
1029000000	193179	125008	165379	177929
1.03e+06	188016	2024-01-01	1609	171565
1031000000	19382	125675	167105	177239
1032000000	192411	126155	166005	174846
1033000000	196611	124346	171202	180388
1034000000	197836	126606	171258	181438
1035000000	193429	127038	16439	177953
1036000000	193762	122803	168496	177809
1037000000	18892	120892	16495	171925
1038000000	192629	123902	167737	175283
1039000000	193534	125536	169247	174662
1.04e+06	190402	123131	16751	171128
1041000000	190966	127851	165684	170702
1042000000	191236	123297	167756	172621
1043000000	192944	12603	167976	174228
1044000000	190258	122215	16644	172505
1045000000	189665	126437	164803	169704
1046000000	186739	125234	162224	16656
1047000000	186833	12665	162062	165858
1048000000	182611	126012	157575	161197
1049000000	183217	126021	157892	162251
1.05e+06	183476	122555	158001	165358
1051000000	180783	122495	154738	162531
1052000000	183204	125485	156962	163536
1053000000	182989	123055	156328	165496
1054000000	180627	120729	156266	162042
1055000000	179981	122252	155368	160318
1056000000	181614	122009	15628	163271
1057000000	18306	123937	155253	166005
1058000000	182386	121858	157712	163728
1059000000	181053	120799	155856	16333
1.06e+06	182396	122027	156524	164761
1061000000	182092	121144	157301	163999
1062000000	180681	121257	154928	163051
1063000000	182692	118576	158753	165801
1064000000	181094	119094	157723	162881
1065000000	186053	122794	159869	169101
1066000000	181996	123954	155001	163875
1067000000	187356	123143	161814	169872
1068000000	186352	124343	159188	169269
1069000000	189677	123868	163727	172642
1.07e+06	191826	124606	164913	175703
1071000000	189126	123412	162273	173132
1072000000	189643	122301	163442	173949
1073000000	191977	12274	166716	175644
1074000000	193702	121018	170789	176711
1075000000	194558	120099	172055	177987
1076000000	197323	121966	17324	181618
1077000000	192396	122264	168951	174755
1078000000	194354	120523	172165	177146
1079000000	193455	122615	169103	17669
1.08e+06	191004	122408	166212	174226
1081000000	1919	120419	168552	175329
1082000000	191579	118305	16967	174989
1083000000	193723	12108	170783	17672
1084000000	192941	122123	168772	176223
1085000000	191087	121854	16758	173484
1086000000	191698	121852	167749	174667
1087000000	191322	11901	168865	174726
1088000000	190015	121267	165946	173113
1089000000	191865	119262	169214	175407
1.09e+06	191301	118266	168455	17558
1091000000	186119	120341	16181	169163
1092000000	188464	120783	164523	171409
1093000000	187411	120686	16204	171534
1094000000	189606	120131	165177	173742
1095000000	189353	122266	165682	1712
1096000000	190347	11962	167521	17347
1097000000	187996	121272	163516	170999
1098000000	190774	121769	164317	175958
1099000000	188862	123991	16228	172132
1.1e+06	190137	123102	163601	174313
1101000000	190131	123804	163625	173779
1102000000	189289	123759	162797	172746
1103000000	190528	12545	162759	174281
1104000000	187857	121269	162701	171473
1105000000	190645	121229	166223	174254
1106000000	191076	120298	167961	174178
1107000000	189891	123415	164683	172527
1108000000	196175	121447	17388	178845
1109000000	194342	121046	171954	176966
1.11e+06	193052	11884	171163	176404
1111000000	196027	115784	175636	180553
1112000000	193113	119903	169287	177624
1113000000	195875	11785	173948	180519
1114000000	190423	120425	166189	174359
1115000000	193216	116033	171252	178532
1116000000	192509	115166	170236	178538
1117000000	191154	119359	167422	175509
1118000000	190449	120264	16661	174124
1119000000	190639	115424	167893	176567
1.12e+06	196708	117154	174633	182116
1121000000	19484	115248	172672	181184
1122000000	197373	116938	174154	184141
1123000000	190246	113983	168813	175775
1124000000	191322	115682	170096	175765
1125000000	191743	117373	169108	176513
1126000000	193524	116897	170603	179256
1127000000	1949	116721	172549	180485
1128000000	195044	120558	17088	179862
1129000000	193362	116481	170602	179178
1.13e+06	193005	11875	169514	177948
1131000000	190395	1171	167359	175439
1132000000	18782	119992	163655	171382
1133000000	188919	118297	165278	173407
1134000000	185834	118278	162505	169325
1135000000	190822	118374	168097	174806
1136000000	188667	119691	164126	172995
1137000000	18746	120783	161491	17209
1138000000	187893	121157	163259	171099
1139000000	188455	120426	16329	172813
1.14e+06	189012	12084	164247	172835
1141000000	189001	119998	165643	172063
1142000000	188665	121794	164245	171403
1143000000	190061	122891	165576	17242
1144000000	189314	122124	16485	172015
1145000000	190116	120921	166119	173408
1146000000	188612	121682	163886	171709
1147000000	189392	123255	163348	172812
1148000000	188277	122971	16403	169908
1149000000	189776	124296	163447	172815
1.15e+06	190284	120799	166397	173597
1151000000	188021	121096	163376	171313
1152000000	188075	122994	162108	171284
1153000000	190884	122635	164797	175147
1154000000	190823	122754	166318	173483
1155000000	188883	119412	16623	171645
1156000000	189399	120631	166566	171603
1157000000	190618	121816	166058	173944
1158000000	191707	123161	166217	175233
1159000000	193467	120307	170518	176942
1.16e+06	196871	120318	174304	180716
1161000000	19605	120955	173326	179441
1162000000	196524	121812	17457	178691
1163000000	196306	125319	172666	177633
1164000000	197962	126244	173615	179718
1165000000	199479	127152	175229	180861
1166000000	198148	127839	172799	179786
1167000000	202387	128132	176944	184915
1168000000	197944	131932	169327	179683
1169000000	19974	125966	17577	181741
1.17e+06	198624	1266	173345	181182
1171000000	195246	126191	170833	176448
1172000000	19573	125805	170062	178529
1173000000	191071	126401	165021	172647
1174000000	1902	126315	162499	173179
1175000000	191277	123498	165718	174527
1176000000	192643	12256	167235	176732
1177000000	189225	122542	164773	171596
1178000000	188665	116952	165476	173577
1179000000	190961	119436	166974	175463
1.18e+06	194539	121257	170474	178679
1181000000	192961	121692	167596	17768
1182000000	191121	121734	16479	176295
1183000000	19196	121562	164384	178601
1184000000	187597	119344	161613	173273
1185000000	186077	122061	158596	170873
1186000000	184302	121497	157313	168599
1187000000	185848	125409	155405	170882
1188000000	181867	125737	152324	164739
1189000000	181602	12598	152408	163888
1.19e+06	188782	127178	160151	171624
1191000000	191997	125352	164925	175535
1192000000	188568	125334	159649	172973
1193000000	190146	122761	162878	175247
1194000000	192384	125218	164153	177194
1195000000	187724	125006	159007	171961
1196000000	190186	123491	163229	174492
1197000000	192045	125635	164552	175787
1198000000	191805	12484	165132	175284
1199000000	193096	124399	166506	177124
1.2e+06	194347	126376	16566	179242
1201000000	189148	125277	161242	172801
1202000000	189221	125747	160641	17318
1203000000	191698	126206	164096	175045
1204000000	19134	126518	161906	176073
1205000000	191349	128863	161685	174589
1206000000	193398	128002	164291	177285
1207000000	192683	129309	162123	176773
1208000000	192964	129118	161991	177645
1209000000	194175	129231	164293	178088
1.21e+06	196432	126641	16812	181297
1211000000	194846	128399	165646	1789
1212000000	196119	127912	168124	179717
1213000000	188791	128152	159433	171588
1214000000	182636	12911	151706	164401
1215000000	18404	127225	154272	166599
1216000000	191567	127145	162185	175857
1217000000	185121	130022	152101	168817
1218000000	18793	129501	154442	173242
1219000000	187095	130009	153731	171678
1.22e+06	191049	133105	157425	174643
1221000000	193394	131587	161142	177539
1222000000	191174	127945	161446	175101
1223000000	189779	129923	157889	173849
1224000000	192738	127765	162255	177891
1225000000	188071	129601	156887	171265
1226000000	187904	12889	155888	172343
1227000000	192113	1306	160459	176101
1228000000	188297	131501	155525	171554
1229000000	186192	132379	152748	168757
1.23e+06	183717	131409	150314	166257
1231000000	183374	129466	150925	166469
1232000000	180994	132489	145191	163964
1233000000	182168	132334	146563	165461
1234000000	183482	132061	149362	166078
1235000000	185944	131705	152415	169037
1236000000	183491	132479	147188	167699
1237000000	184191	129677	150804	16821
1238000000	184484	130455	152342	16686
1239000000	183619	132063	15227	163724
1.24e+06	184846	133496	152287	165298
1241000000	182805	13047	151425	163961
1242000000	186036	130553	153357	169281
1243000000	185337	130476	151829	169186
1244000000	187223	132168	153621	170403
1245000000	184215	130331	150648	167897
1246000000	181511	129065	149353	164099
1247000000	188759	132609	155983	171301
1248000000	187415	130146	155594	17059
1249000000	188508	133048	154566	171691
1.25e+06	187256	131973	15388	170394
1251000000	190654	130072	15905	174592
1252000000	183637	129817	152454	165379
1253000000	189462	131691	157964	171746
1254000000	188475	135491	151915	172074
1255000000	186311	134888	153446	166382
1256000000	185573	133993	151885	166888
1257000000	19414	130018	164262	177466
1258000000	191361	132508	159882	173544
1259000000	193275	137191	158479	175424
1.26e+06	191167	131099	159323	174697
1261000000	193361	133046	159903	177502
1262000000	187117	134723	151367	170186
1263000000	188197	134338	151946	172341
1264000000	192054	137509	154931	175661
1265000000	187739	133497	153907	170243
1266000000	186398	125816	158039	169359
1267000000	188445	127707	159466	171128
1268000000	187498	127107	16074	168278
1269000000	187223	128863	159133	167857
1.27e+06	186379	131314	15618	166851
1271000000	187506	125815	160404	169582
1272000000	186624	125988	159926	167952
1273000000	185945	128358	155734	168588
1274000000	186813	127898	157051	169633
1275000000	185827	126811	158075	167316
1276000000	188601	123841	16517	168887
1277000000	191427	124346	167844	172206
1278000000	189977	128364	166282	167497
1279000000	188254	128559	162824	166854
1.28e+06	195438	125548	171557	17663
1281000000	190705	126899	165511	170996
1282000000	191629	129144	164701	172157
1283000000	196762	129393	170444	177867
1284000000	196118	130163	168205	178014
1285000000	194532	127554	166575	177955
1286000000	19752	123992	17283	181063
1287000000	199219	12631	17335	18268
1288000000	200137	126565	172956	18487
1289000000	19679	128562	167845	180975
1.29e+06	195384	130612	164858	1792
1291000000	196523	129968	165491	181559
1292000000	196922	128448	16688	182233
1293000000	197453	12989	166677	182546
1294000000	193176	126745	164752	177275
1295000000	195328	126068	167912	179494
1296000000	190876	12683	16218	174584
1297000000	189927	126121	162729	172502
1298000000	189449	124271	162535	172977
1299000000	191313	126154	1631	175172
1.3e+06	191212	128028	162314	17432
1301000000	189504	123027	162698	173831
1302000000	193855	125323	166902	177756
1303000000	193498	125814	164926	178473
1304000000	195826	125787	168811	179932
1305000000	194736	124607	16827	178893
1306000000	195878	121727	169592	182091
1307000000	190331	123538	163613	174416
1308000000	186463	121696	160497	170198
1309000000	190206	124022	161292	175954
1.31e+06	190893	122548	163961	176008
1311000000	191553	122836	164958	17631
1312000000	193248	124243	166649	17743
1313000000	197209	124101	171728	18136
1314000000	196531	127206	168515	180749
1315000000	192638	131592	160886	17612
1316000000	191313	126425	164102	174036
1317000000	192998	132746	160802	176119
1318000000	187271	122559	163766	168229
1319000000	188765	125867	163242	169628
1.32e+06	191965	131508	16144	174195
1321000000	19739	126068	169878	182136
1322000000	19812	126286	170864	182648
1323000000	194714	122151	170934	17801
1324000000	197825	127755	170806	181033
1325000000	195819	127566	167646	179755
1326000000	196209	125282	172169	177928
1327000000	19558	126902	171334	176191
1328000000	198097	129894	17145	179492
1329000000	197504	12931	170327	179675
1.33e+06	19528	130504	167363	176712
1331000000	195735	130274	168416	176887
1332000000	194218	129103	165936	176746
1333000000	192793	131007	162659	175264
1334000000	192378	128186	162536	176547
1335000000	193842	127548	165631	177334
1336000000	194544	125916	167309	178458
1337000000	194025	123309	168751	177791
1338000000	188581	125818	160294	17205
1339000000	190016	124786	162714	17368
1.34e+06	193865	12827	167303	175283
1341000000	190033	128587	161273	172284
1342000000	195138	130437	164588	179038
1343000000	197562	131144	167209	181394
1344000000	192541	129659	163411	175012
1345000000	193409	130551	163441	176231
1346000000	195917	131146	165714	179183
1347000000	195289	129865	166792	177739
1348000000	195922	128639	167467	179382
1349000000	190086	127877	162638	171644
1.35e+06	190518	128118	161881	173131
1351000000	18745	127513	159521	169023
1352000000	188172	130128	158817	169297
1353000000	191657	130012	162157	173974
1354000000	192945	12968	164428	174934
1355000000	18847	129809	159942	169146
1356000000	187385	130443	156675	169303
1357000000	188288	12985	157882	170635
1358000000	189361	129506	159245	172002
1359000000	191778	132159	160231	174405
1.36e+06	192412	132143	161972	174206
1361000000	189688	131246	15814	172422
1362000000	188139	130884	15873	168721
1363000000	185679	12831	15798	165928
1364000000	183113	126427	155206	164282
1365000000	185859	129327	156319	167112
1366000000	183665	12677	157965	162612
1367000000	182521	12711	155899	161761
1368000000	178935	128762	149901	158069
1369000000	176256	125895	148771	155403
1.37e+06	174983	126028	148946	152217
1371000000	176893	127371	151123	153365
1372000000	177708	128059	150832	154955
1373000000	179425	125662	153647	158078
1374000000	178416	127606	153072	154759
1375000000	176701	125715	151543	153873
1376000000	177002	129891	149828	152772
1377000000	176564	126477	150459	153998
1378000000	177385	123836	152666	155847
1379000000	175241	124694	148068	154745
1.38e+06	177107	125896	149161	156954
1381000000	176483	122847	149815	157342
1382000000	176836	122222	15189	15663
1383000000	175425	125713	149277	153168
1384000000	175951	127849	149432	152454
1385000000	176892	127046	149298	155405
1386000000	17616	125922	150506	153481
1387000000	176417	129834	146243	154925
1388000000	179218	128294	151094	157954
1389000000	177812	126388	150034	157322
1.39e+06	177692	124613	150889	157647
1391000000	181308	125462	154145	161999
1392000000	178182	128771	147099	158989
1393000000	177055	126099	147744	15801
1394000000	177332	124821	147014	160312
1395000000	178763	122317	150862	161838
1396000000	177755	124141	148447	160456
1397000000	17868	121983	150789	161974
1398000000	178299	123257	15112	159848
1399000000	173631	124909	144529	154287
1.4e+06	172501	122972	143607	154168
1401000000	175839	123956	146548	158105
1402000000	178442	126499	150674	158047
1403000000	178635	126259	151583	157804
1404000000	178914	127447	150699	158326
1405000000	178304	125781	150917	158075
1406000000	176905	128003	148293	155612
1407000000	178087	128452	149302	156967
1408000000	176376	124511	148177	157345
1409000000	17667	127361	147045	156785
1.41e+06	175107	127906	143713	155923
1411000000	17719	126384	14938	156542
1412000000	176045	125589	147665	156224
1413000000	179461	126688	153239	157735
1414000000	176338	125534	151509	15322
1415000000	177425	127863	152551	152769
1416000000	174687	128257	145246	153249
1417000000	176327	126081	149524	154689
1418000000	176716	129354	148104	154238
1419000000	180693	126924	152739	160813
1.42e+06	179241	124158	152991	159477
1421000000	180219	12835	153525	157841
1422000000	180568	128114	154248	158126
1423000000	179707	127191	153825	15732
1424000000	179444	129027	154223	154815
1425000000	182431	12814	158187	15849
1426000000	17949	125365	153714	158396
1427000000	176569	12749	148567	155008
1428000000	175929	122223	151771	154692
1429000000	177402	122902	15239	156893
1.43e+06	176386	120658	152254	156474
1431000000	178146	12452	152893	156813
1432000000	176755	125176	151681	154301
1433000000	177235	122457	153175	156096
1434000000	17499	12198	151345	153163
1435000000	181601	126384	156962	159212
1436000000	180047	127341	154434	157379
1437000000	180208	1231	156024	159539
1438000000	179391	122207	15376	160579
1439000000	178589	124874	154099	156358
1.44e+06	177131	127569	150187	154663
1441000000	179573	12655	155337	15604
1442000000	177094	12463	15143	155759
1443000000	178314	125396	153471	155929
1444000000	18132	124202	157057	160189
1445000000	181112	127615	156092	157965
1446000000	182385	126708	155228	162414
1447000000	178545	126336	151572	15755
1448000000	182757	123103	155478	165749
1449000000	182474	121821	155939	165639
1.45e+06	186449	122138	159707	170595
1451000000	187897	123323	16083	171859
1452000000	185042	121681	15901	168494
1453000000	187277	120693	162439	170857
1454000000	18835	122355	162859	171632
1455000000	190141	126851	16163	173471
1456000000	19046	123034	164293	174414
1457000000	187237	125318	16109	168702
1458000000	190082	125119	164643	171755
1459000000	191841	127288	163121	175485
1.46e+06	190177	126894	161623	173523
1461000000	188912	126643	159842	172591
1462000000	182511	122459	154851	166269
1463000000	183593	122999	155327	167802
1464000000	185434	120073	159496	170044
1465000000	18439	123028	156912	168054
1466000000	185175	121928	158855	168755
1467000000	183946	124042	156084	167104
1468000000	184717	122824	157699	168184
1469000000	181989	122542	153329	166474
1.47e+06	184855	128026	154022	168016
1471000000	183896	124728	154376	168067
1472000000	184831	127486	155033	167442
1473000000	182887	123606	154469	166601
1474000000	183617	12388	154827	167669
1475000000	181511	122147	153803	165281
1476000000	181681	120879	155684	164824
1477000000	182202	122637	154521	165766
1478000000	181689	121674	15642	163554
1479000000	18181	125334	15366	163675
1.48e+06	182825	123768	155774	165124
1481000000	184245	124944	156802	166416
1482000000	184262	123966	157832	166211
1483000000	184985	122017	158855	168274
1484000000	183163	125622	154906	165289
1485000000	182493	123325	154996	165454
1486000000	183618	121179	157198	167439
1487000000	184571	123643	156836	168071
1488000000	185227	123709	157451	168889
1489000000	18603	127754	155985	169002
1.49e+06	183829	127004	153205	167285
1491000000	183826	12549	155391	166402
1492000000	183942	12758	154398	165993
1493000000	186868	123935	159379	170523
1494000000	181824	12379	154072	164492
1495000000	189107	126533	16097	172049
1496000000	187251	125614	158998	170488
1497000000	187888	127712	158361	170926
1498000000	186748	12604	159205	168871
1499000000	187643	128511	160148	168099
1.5e+06	18676	12592	158933	169243
1501000000	188691	127099	160603	171058
1502000000	186014	123886	159789	168292
1503000000	187493	128143	159947	168237
1504000000	190896	128108	162223	17365
1505000000	190843	12605	162283	174978
1506000000	190203	12931	160025	173277
1507000000	187519	129913	157183	169538
1508000000	188558	129886	159767	169447
1509000000	187847	130233	159255	168079
1.51e+06	191199	131946	159981	173523
1511000000	193165	129478	163912	17605
1512000000	193794	130593	166078	174573
1513000000	187811	126295	160855	169472
1514000000	188619	130278	159768	16928
1515000000	193425	129455	167006	173716
1516000000	19331	13093	165613	173688
1517000000	192059	131421	162505	173476
1518000000	190388	129937	162408	170983
1519000000	194915	129731	16824	175639
1.52e+06	192808	13419	160128	175218
1521000000	192126	129652	164012	173537
1522000000	189434	127898	161074	171662
1523000000	194322	128593	167402	175962
1524000000	194079	127731	167553	17591
1525000000	191911	123386	167004	174773
1526000000	188528	126786	160139	171366
1527000000	192573	126724	165011	17573
1528000000	188115	127232	158698	171469
1529000000	185356	125356	158691	166784
1.53e+06	191235	12909	162218	173675
1531000000	186836	126241	159533	168606
1532000000	191032	125443	16413	174102
1533000000	189946	126306	162653	17248
1534000000	190064	127816	1618	172432
1535000000	191234	126955	163327	174205
1536000000	19241	127941	165016	174484
1537000000	191681	124538	165889	174511
1538000000	19021	126888	163155	172162
1539000000	189593	126514	161475	172658
1.54e+06	190616	125986	163317	173563
1541000000	189515	123257	163158	173259
1542000000	190994	122842	165252	174812
1543000000	191721	127711	16331	174738
1544000000	189743	124824	161949	173771
1545000000	192338	124755	164754	176862
1546000000	189628	127061	159579	174091
1547000000	188827	123033	161926	173073
1548000000	188045	121355	161172	173257
1549000000	186365	124041	158294	170354
1.55e+06	185009	124889	15564	169221
1551000000	185245	122029	159767	167971
1552000000	184761	124113	157818	167222
1553000000	183135	124447	155879	165203
1554000000	185073	122494	159122	167867
1555000000	188207	120866	163588	17168
1556000000	186229	12126	161418	169123
1557000000	187379	123456	159903	171498
1558000000	185456	125307	155853	169693
1559000000	183145	120612	15688	16711
1.56e+06	18221	123505	154542	165118
1561000000	185618	120931	159094	170214
1562000000	187125	12495	155886	173547
1563000000	18765	124147	157468	173829
1564000000	182904	124358	150588	169606
1565000000	186546	122707	156083	173723
1566000000	187721	122711	15787	174635
1567000000	188447	122057	158921	1757
1568000000	190947	129416	155547	178824
1569000000	189184	122803	159775	175989
1.57e+06	189967	123507	160372	17664
1571000000	188853	123739	158597	175689
1572000000	190924	126216	159405	177661
1573000000	193615	125761	162142	181294
1574000000	187168	124057	156921	173347
1575000000	186306	11882	159223	173059
1576000000	188554	118414	162517	175132
1577000000	190093	119842	162434	17755
1578000000	188879	121428	158805	177163
1579000000	187077	123006	156281	174476
1.58e+06	185013	126954	152609	170449
1581000000	192186	127543	160628	178331
1582000000	192953	123767	163634	179909
1583000000	197846	123843	168972	185465
1584000000	19348	12245	165522	180214
1585000000	197581	127244	166976	184403
1586000000	194982	124643	166606	180949
1587000000	195988	127346	16593	181858
1588000000	191346	129713	157135	178073
1589000000	189305	124232	160375	174696
1.59e+06	187577	127059	155593	173253
1591000000	187273	128605	155034	171952
1592000000	192008	130769	156482	179296
1593000000	189828	127391	157372	17628
1594000000	188447	12499	157259	175134
1595000000	188826	126467	157086	175045
1596000000	188297	122977	158906	174749
1597000000	189225	121565	162177	174736
1598000000	187811	121189	158824	175027
1599000000	193619	125106	163917	180157
1.6e+06	187729	124758	157576	173464
1601000000	186424	128096	154546	170924
1602000000	186521	130827	153046	170417
1603000000	188337	123218	16027	173416
1604000000	18657	12852	154308	171137
1605000000	188194	129008	1564	172424
1606000000	192583	133096	156297	178979
1607000000	190626	12562	160465	176486
1608000000	192745	130109	161571	176827
1609000000	192997	130601	160524	177963
1.61e+06	198428	128544	168147	184256
1611000000	195734	129464	164861	180786
1612000000	194949	130751	161013	18163
1613000000	196532	12863	165381	182627
1614000000	194624	129795	161218	181437
1615000000	193788	130508	158888	18119
1616000000	192203	133828	157016	176974
1617000000	192192	134134	157659	176147
1618000000	189648	128138	160896	172122
1619000000	190446	128674	15883	175371
1.62e+06	195976	129062	166056	180503
1621000000	1971	12848	170001	179693
1622000000	195112	128122	168086	177396
1623000000	190812	127056	163054	17346
1624000000	191719	131677	162468	172562
1625000000	192301	131447	162889	173633
1626000000	191508	13806	15531	173691
1627000000	188415	1335	155301	170469
1628000000	188887	132181	155819	17206
1629000000	18794	131086	156509	170188
1.63e+06	189144	134226	154464	172265
1631000000	188742	136645	152086	171596
1632000000	191494	137398	154848	174595
1633000000	19142	132739	157048	176067
1634000000	193163	136118	156729	177571
1635000000	194055	134487	158491	179189
1636000000	190173	131555	156333	174885
1637000000	190709	130072	157936	175719
1638000000	188168	131439	15577	171095
1639000000	189994	130347	158252	173671
1.64e+06	187339	122815	160144	171647
1641000000	194379	131286	161964	179158
1642000000	192418	128261	162677	17645
1643000000	193223	127155	162671	178998
1644000000	18747	129831	155687	170868
1645000000	184186	124049	154522	169067
1646000000	187744	125275	15624	174331
1647000000	185248	123673	155162	171065
1648000000	180961	120357	154383	164845
1649000000	181055	119196	155071	165247
1.65e+06	182157	121817	154656	166146
1651000000	184698	122107	156945	169367
1652000000	182574	119456	156105	167416
1653000000	182907	127667	150949	166811
1654000000	181452	125302	150235	166068
1655000000	185284	126296	153983	170291
1656000000	181855	129264	148309	165644
1657000000	179781	124626	148721	164295
1658000000	181277	124212	151132	165689
1659000000	183012	12444	15375	166921
1.66e+06	184228	125648	155128	167415
1661000000	183689	124994	154338	16745
1662000000	185267	12697	154746	169057
1663000000	181144	125447	151607	164026
1664000000	182255	12577	153069	164881
1665000000	184046	126851	153781	167349
1666000000	184954	126726	155358	167989
1667000000	183665	123807	154671	167973
1668000000	181805	1219	154833	165147
1669000000	183576	120562	156408	168529
1.67e+06	183721	125219	153588	16804
1671000000	184743	124389	155571	169071
1672000000	18571	125057	155329	170909
1673000000	189043	118238	162912	175937
1674000000	18709	124812	157479	172126
1675000000	188401	125942	157342	174274
1676000000	189224	126544	157041	175888
1677000000	187254	124499	156694	173421
1678000000	192378	127899	160202	178872
1679000000	188515	123298	159751	174222
1.68e+06	189324	126846	158269	174781
1681000000	192734	124876	164055	178282
1682000000	188472	123307	159013	174796
1683000000	192382	125761	160713	179937
1684000000	190991	123132	161714	177883
1685000000	193133	123165	163306	181003
1686000000	192156	119826	164004	180532
1687000000	191137	125046	160379	178069
1688000000	19423	122985	16506	181881
1689000000	195987	123076	166572	184197
1.69e+06	189164	120911	161301	175865
1691000000	189495	12205	160971	176094
1692000000	190594	120234	162924	177908
1693000000	189328	122048	160419	176238
1694000000	188337	125857	157182	174342
1695000000	189256	124639	159851	17478
1696000000	189284	125349	157647	176329
1697000000	189914	127454	157346	176444
1698000000	187014	125069	155719	173372
1699000000	188641	126978	157184	174185
1.7e+06	192593	125878	162018	179135
1701000000	19203	126297	160631	17888
1702000000	194664	127062	163325	181573
1703000000	194525	126694	1637	181192
1704000000	193563	127488	162293	179836
1705000000	190228	127572	157691	176727
1706000000	197339	128671	166138	18365
1707000000	194736	130094	162781	180061
1708000000	19436	128414	163148	180124
1709000000	191401	124131	161827	177966
1.71e+06	191932	126261	162064	177396
1711000000	191401	124766	161349	177956
1712000000	197876	133704	163775	183333
1713000000	198951	130283	167738	184537
1714000000	198637	128366	168934	184111
1715000000	195673	127957	164765	181812
1716000000	196312	128904	165208	182117
1717000000	193883	130084	161463	179413
1718000000	192903	128589	162014	177874
1719000000	195922	130832	162294	182522
1.72e+06	193814	126071	164237	179611
1721000000	191949	12664	162939	176358
1722000000	194703	128453	163449	180563
1723000000	196612	126202	167293	182752
1724000000	192705	126683	162206	178636
1725000000	196388	127613	164266	184032
1726000000	193457	128271	160331	180808
1727000000	192568	128017	159746	179604
1728000000	195345	127701	162545	183278
1729000000	19548	12274	165827	184014
1.73e+06	19257	125188	160817	180645
1731000000	191988	128902	158438	178886
1732000000	193023	128899	159228	180408
1733000000	195712	124812	164705	184121
1734000000	195059	126814	162162	183624
1735000000	193564	125107	161442	182259
1736000000	196015	128192	163448	183563
1737000000	195693	134979	158171	182632
1738000000	191194	133189	155543	176573
1739000000	190803	125787	160541	17668
1.74e+06	194064	130409	159665	18117
1741000000	194615	1303	160072	182068
1742000000	192784	13227	15659	179765
1743000000	1928	130958	157429	180028
1744000000	194051	125603	162369	182132
1745000000	191486	128688	157173	17908
1746000000	195003	129438	160809	182863
1747000000	200657	131956	166255	188345
1748000000	195538	126637	163319	18374
1749000000	202007	128162	169864	190616
1.75e+06	198224	127765	16577	186499
1751000000	196398	126143	165391	184061
1752000000	19479	12508	163872	182722
1753000000	195996	12589	164913	183804
1754000000	198279	123449	170168	18556
1755000000	194267	124081	163339	182766
1756000000	195702	125436	165819	182671
1757000000	195501	124708	166303	182299
1758000000	19549	127474	163425	182962
1759000000	192486	125412	16153	179671
1.76e+06	191579	125414	160158	178958
1761000000	193876	123936	163036	182305
1762000000	192254	125487	160774	1798
1763000000	193454	125712	161558	181506
1764000000	19874	12725	16822	185754
1765000000	198522	125967	167092	187175
1766000000	196142	127998	164159	183335
1767000000	198273	12351	169496	18612
1768000000	197312	12433	168235	184669
1769000000	186312	125012	155675	171935
1.77e+06	193311	127613	161653	179782
1771000000	194087	129858	160923	180499
1772000000	190985	129276	15908	175874
1773000000	19059	127322	160163	17546
1774000000	19277	126025	162847	17866
1775000000	189957	124025	159608	176947
1776000000	191772	124154	161561	178989
1777000000	189461	124031	15856	176822
1778000000	189142	124454	158281	17609
1779000000	188334	124533	157398	175091
1.78e+06	188885	12646	155976	176165
1781000000	191274	128433	157008	178956
1782000000	193713	126836	161224	181573
1783000000	192702	127676	160982	179031
1784000000	190295	127126	157157	177665
1785000000	187381	128633	153572	17347
1786000000	191888	130456	156477	179272
1787000000	190902	129257	155857	178572
1788000000	187399	13029	153256	172552
1789000000	18928	129704	154568	175896
1.79e+06	188437	131516	151722	175218
1791000000	193952	13053	158952	181469
1792000000	188924	128272	154126	176568
1793000000	188617	128938	153448	176015
1794000000	198469	125169	168462	186369
1795000000	18934	120827	16183	175815
1796000000	193583	126405	163596	179462
1797000000	191894	128225	159078	178604
1798000000	186935	122894	15626	174269
1799000000	190584	122495	162334	176883
1.8e+06	185791	121925	157479	171379
1801000000	186493	124337	1559	172613
1802000000	186705	122293	156768	173741
1803000000	186783	123984	15675	172723
1804000000	188117	121318	159205	175247
1805000000	183847	120873	155068	170127
1806000000	184267	122146	154407	170725
1807000000	188005	12192	160541	173361
1808000000	184276	122833	154727	169961
1809000000	184382	120855	154417	17188
1.81e+06	184039	119508	155215	171368
1811000000	181298	124038	149175	167629
1812000000	179941	122172	150305	165045
1813000000	181303	124507	149482	167016
1814000000	181879	12368	15103	16749
1815000000	180988	122324	149865	167602
1816000000	179749	121522	149812	165554
1817000000	183941	122528	154006	170111
1818000000	181476	122424	152417	166278
1819000000	181129	120594	153638	165736
1.82e+06	182718	123602	152491	168049
1821000000	181308	122579	152161	166032
1822000000	181875	121986	151869	167964
1823000000	183652	122797	153439	169803
1824000000	18236	121592	15124	169859
1825000000	182526	117981	155369	169033
1826000000	182517	117979	155528	16887
1827000000	184273	120121	156447	170319
1828000000	182748	120676	154238	168646
1829000000	183106	123539	151197	170097
1.83e+06	182248	124913	150979	167423
1831000000	18508	126923	152639	17059
1832000000	185978	12828	151312	172698
1833000000	186892	121298	157373	174292
1834000000	18373	120809	153913	170966
1835000000	184786	123501	153879	171348
1836000000	184701	12175	154204	172125
1837000000	183723	121675	15335	170842
1838000000	187141	118586	159002	175212
1839000000	186058	122036	15582	173386
1.84e+06	185426	121092	156326	172234
1841000000	183959	118405	156697	170611
1842000000	180899	120392	152132	166766
1843000000	185851	120297	157712	172444
1844000000	183732	123984	153503	169055
1845000000	181353	123328	150867	166755
1846000000	182215	123438	151654	167837
1847000000	184415	125145	154066	169176
1848000000	182896	123218	154749	16665
1849000000	178894	128844	145977	161544
1.85e+06	17944	128417	146308	16279
1851000000	18119	126874	150823	163752
1852000000	179726	124777	149577	163279
1853000000	179811	125264	150262	162464
1854000000	181333	124834	151674	164848
1855000000	181095	12819	148423	164709
1856000000	180746	126838	149343	164155
1857000000	183633	125693	151605	169291
1858000000	181662	126364	149339	16653
1859000000	182242	128544	149168	166281
1.86e+06	186153	130629	151715	170953
1861000000	184187	129898	150429	168367
1862000000	183997	131861	14759	168938
1863000000	19078	135299	154042	175383
1864000000	188464	132939	152287	173704
1865000000	18901	128029	156682	174667
1866000000	18501	128164	153254	168951
1867000000	183936	12957	150868	167677
1868000000	181393	126985	150481	16443
1869000000	180877	127274	149719	163765
1.87e+06	181297	128868	149099	164011
1871000000	179461	129844	146729	161318
1872000000	178923	132929	144572	159549
1873000000	18064	132574	149184	159467
1874000000	178765	1285	15143	156431
1875000000	179974	1327	147217	159685
1876000000	180452	132397	149175	159198
1877000000	182656	135699	147735	162746
1878000000	185515	13475	150171	167699
1879000000	188383	12963	157921	170978
1.88e+06	1931	136647	157926	175962
1881000000	184997	135431	149441	166655
1882000000	184671	138001	147598	165461
1883000000	183424	136742	145997	165152
1884000000	179772	132752	145696	160578
1885000000	181338	132538	145793	16415
1886000000	180795	13242	144873	163862
1887000000	182588	13136	14798	165902
1888000000	180485	128442	147238	164235
1889000000	17992	126123	147146	164874
1.89e+06	181032	127332	14889	164814
1891000000	178936	123985	150454	161331
1892000000	176496	119395	150117	159723
1893000000	180321	123457	150766	164498
1894000000	18319	12503	154219	166436
1895000000	177695	125094	147341	160602
1896000000	179189	124636	151082	160801
1897000000	176359	126792	146953	156633
1898000000	178411	129637	144294	161352
1899000000	176592	127548	145746	157668
1.9e+06	177545	127149	146955	159004
1901000000	174469	12555	143409	156685
1902000000	175584	125744	146449	156206
1903000000	175044	125923	146391	154898
1904000000	176613	127552	145399	15803
1905000000	17641	123155	147888	158755
1906000000	181444	127144	150746	164178
1907000000	1786	128174	145085	162227
1908000000	181775	133032	14486	165537
1909000000	181856	133758	142837	166882
1.91e+06	184967	137381	145314	16863
1911000000	183683	132736	145887	169047
1912000000	185765	137141	14632	169705
1913000000	180721	132213	145429	163371
1914000000	180987	133588	144519	163649
1915000000	180838	129176	14733	164353
1916000000	179951	131667	143788	163564
1917000000	182977	132143	148683	165506
1918000000	18357	136077	144512	167319
1919000000	183514	138059	142809	167032
1.92e+06	181701	135262	142964	165215
1921000000	182687	133594	145857	166215
1922000000	182561	135823	144468	165342
1923000000	180987	130895	146287	164254
1924000000	180188	129638	146339	163445
1925000000	180832	131798	146605	162902
1926000000	183243	129847	149824	16688
1927000000	179674	130602	144383	163286
1928000000	179994	129716	144942	164198
1929000000	183505	131261	146841	168985
1.93e+06	185352	133781	146814	171054
1931000000	182466	131049	144503	168917
1932000000	183828	129125	149223	169249
1933000000	181697	129276	145679	16761
1934000000	181209	129916	144367	167192
1935000000	186105	13046	151068	171549
1936000000	184284	133472	146194	169511
1937000000	185316	12809	151256	171461
1938000000	183137	129414	148143	168476
1939000000	181202	12422	149949	166592
1.94e+06	178656	123677	14648	16457
1941000000	177444	125201	14598	161205
1942000000	179128	124458	146318	165151
1943000000	182018	126371	149187	167437
1944000000	181955	12367	150622	16803
1945000000	183347	125503	150376	169907
1946000000	184677	12371	15425	170627
1947000000	182231	126349	148123	168854
1948000000	182378	123362	15073	169074
1949000000	185049	128061	150563	171515
1.95e+06	185521	130642	148911	17203
1951000000	183933	131571	146764	169741
1952000000	185078	130979	14898	170754
1953000000	184023	128625	149105	170154
1954000000	186157	128303	15202	172445
1955000000	186234	130206	151576	171574
1956000000	186735	132621	14983	172345
1957000000	191267	132768	155745	176868
1958000000	192224	133733	154219	179533
1959000000	187684	129878	152978	173724
1.96e+06	187222	131359	150985	173356
1961000000	187791	13205	153838	171545
1962000000	191861	129017	161241	176004
1963000000	19222	132053	159474	176145
1964000000	187128	127745	155662	17171
1965000000	189199	127352	158903	173563
1966000000	188916	131479	154796	173579
1967000000	191178	135154	157023	17371
1968000000	191646	134226	15716	175329
1969000000	199191	134616	165375	184075
1.97e+06	201396	132972	169634	18618
1971000000	207366	135695	174821	192421
1972000000	207017	141967	169153	192209
1973000000	195431	144964	153245	178572
1974000000	20418	145298	162398	189458
1975000000	195625	137951	157479	180853
1976000000	195417	14354	152888	179991
1977000000	189961	141278	146268	175547
1978000000	196264	144871	155602	178437
1979000000	19259	143179	15301	173982
1.98e+06	197836	142115	158477	181567
1981000000	197366	14525	154408	18157
1982000000	189699	134413	153971	173774
1983000000	187563	138615	148287	170753
1984000000	191539	142004	150016	175227
1985000000	187052	136247	149818	170201
1986000000	185286	134968	149448	167663
1987000000	185682	138197	145881	169045
1988000000	185622	136391	147895	168629
1989000000	184605	136781	144615	168925
1.99e+06	190547	135453	153903	17488
1991000000	187632	131831	153667	171519
1992000000	190574	133649	155537	174879
1993000000	190099	135362	153846	174022
1994000000	188583	137255	148651	173756
1995000000	188265	137704	149163	172265
1996000000	186757	131626	152951	170402
1997000000	189877	133193	154921	174258
1998000000	188388	129604	156004	172759
1999000000	191126	13151	157776	175698
[truncated: 8,001 more rows]

## Sheet: FAM134B2_rg
0	295223	143376	266826	287333
2000	300142	136709	275168	292854
4000	289927	14065	262654	281685
6000	283403	151362	249028	275152
8000	287122	142782	258608	278591
10000	299581	139906	273506	29175
12000	309884	151039	279016	302313
14000	29914	153217	266126	290983
16000	30209	165895	261971	293882
18000	293489	16918	249612	285208
20000	286021	154373	251899	276282
22000	286721	149351	254509	278097
24000	279975	14832	247103	271503
26000	279708	142928	252166	269178
28000	288291	154856	255667	277269
30000	280435	154684	245567	270293
32000	275553	154906	239167	265824
34000	267498	163081	22368	257841
36000	262641	162876	218288	252551
38000	274945	16936	229189	264536
40000	267098	167852	220828	256404
42000	267763	161475	225938	257434
44000	263728	154869	22656	252569
46000	267988	155925	229907	257808
48000	256399	151704	218457	246462
50000	254446	151419	216678	244147
52000	2583	151257	2209	248521
54000	257097	150658	219689	247459
56000	259688	155496	219135	250352
58000	255345	161665	208892	246232
60000	256541	138735	224939	248558
62000	260703	139068	229931	252436
64000	263445	132882	234658	25707
66000	268295	135228	238552	262242
68000	253502	140185	221337	244714
70000	249987	142425	215653	241238
72000	263856	141057	230255	257536
74000	263081	141738	228772	256898
76000	26113	142208	226282	254856
78000	258292	14627	220457	251859
80000	258777	132491	228627	253194
82000	246004	122727	221577	238491
84000	247168	119546	224189	240067
86000	246719	123171	220965	240298
88000	254443	121216	230242	248551
90000	255456	127966	229232	24818
92000	247615	127135	220448	240553
94000	253023	130139	223761	247054
96000	254275	131603	224797	247908
98000	259885	139399	226287	253855
100000	257287	139679	22452	249948
102000	24526	128958	219782	23531
104000	239967	131604	211554	230419
106000	246007	122522	223117	237163
108000	251298	128087	226113	242421
110000	252903	125202	229716	243876
112000	253747	128862	227505	245786
114000	256961	134528	231314	245873
116000	265421	131756	239497	25725
118000	271051	155056	232586	262295
120000	265687	162065	223739	254667
122000	270832	161132	230678	259855
124000	269957	141765	239059	26174
126000	264393	156071	224085	255412
128000	259914	147148	225073	250599
130000	257879	152912	218535	248723
132000	252491	151184	21256	243855
134000	261889	153918	219796	255285
136000	256793	154471	214386	249124
138000	25897	15467	217338	250943
140000	264514	153459	225052	256393
142000	264961	156023	222918	257631
144000	258169	147212	22095	250623
146000	264434	152026	226653	25567
148000	268902	152537	231144	260618
150000	258473	142245	226645	249028
152000	261831	143627	228304	253692
154000	261625	141776	230065	252714
156000	260566	13903	227347	254506
158000	251296	127733	228212	24063
160000	254794	134539	22739	245017
162000	25606	13818	225899	1947-02-01
164000	257518	144519	223335	248731
166000	258632	143226	223581	251553
168000	256574	143905	221174	249067
170000	249233	134791	216905	242935
172000	247146	131956	216734	240367
174000	253884	147687	218276	243841
176000	263381	145318	228835	255452
178000	251524	147637	216346	24068
180000	253529	139121	224326	242646
182000	247389	143809	214493	23604
184000	251531	143704	218418	241201
186000	253241	139331	22071	245227
188000	253524	143944	217709	245829
190000	255228	148561	217389	246889
192000	246214	137713	211563	239831
194000	245161	13806	210901	23805
196000	246783	136675	214589	238904
198000	246407	135883	213659	239413
200000	252508	139214	218277	245958
202000	256171	150153	217149	248088
204000	251622	154922	208992	242793
206000	257778	161926	210621	249635
208000	247038	14503	208021	24031
210000	246471	155121	199288	240245
212000	244682	145582	205766	237075
214000	242297	138712	206696	235481
216000	244315	137109	20966	237956
218000	249147	142492	213055	241769
220000	249384	144872	211281	242399
222000	252267	137593	21881	245901
224000	248334	13949	212499	242335
226000	245223	142974	205915	239637
228000	249451	143394	211064	243601
230000	252329	140687	216139	24664
232000	24873	140081	2117	243503
234000	250777	129324	22157	244867
236000	255128	139025	22124	248808
238000	251247	137261	217625	245048
240000	245858	135362	214486	237835
242000	252903	140055	218025	246515
244000	249137	149436	206652	243109
246000	251269	142317	215062	244472
248000	25418	146122	215967	247431
250000	255072	139743	222041	247575
252000	249709	136348	216712	243216
254000	252978	144307	216355	245687
256000	24746	140596	210653	241517
258000	250702	145505	213029	243206
260000	254372	146275	218733	245295
262000	259125	152657	218966	251081
264000	250582	151292	208436	243408
266000	252227	147915	215018	243156
268000	254886	147097	216873	247512
270000	255531	14585	217695	248854
272000	252537	149763	213671	243856
274000	259236	154112	217291	251875
276000	254022	154842	211571	245593
278000	256289	153989	213579	249077
280000	263584	153725	222734	256343
282000	25854	153523	216938	251107
284000	253344	150894	213886	244642
286000	252772	153899	212418	242861
288000	253902	143551	220016	244784
290000	25114	147056	214295	242064
292000	258458	148976	221044	250094
294000	251798	149254	213449	242831
296000	259712	147998	222466	252004
298000	255088	144779	218791	247608
300000	249813	141806	215593	241297
302000	26119	147715	223161	254598
304000	24904	144223	21179	241632
306000	245977	139377	211746	238217
308000	253695	13941	221302	245585
310000	25986	139749	227661	252378
312000	254203	143154	219466	24613
314000	265385	143132	232039	257933
316000	265716	14492	231212	258358
318000	270315	146145	234696	264006
320000	258604	141534	224315	2518
322000	257818	133624	228104	251104
324000	267124	138679	235535	26077
326000	260695	143823	225158	254052
328000	257859	144227	222401	250437
330000	262499	147184	227254	253976
332000	265877	139056	234407	259034
334000	264083	137418	234185	256425
336000	262264	146839	225421	25532
338000	259853	144974	223562	25308
340000	265298	147521	228701	258263
342000	259275	147197	221357	252549
344000	261603	134473	232241	254663
346000	258036	146424	219981	251662
348000	261466	149314	224188	253326
350000	271085	153809	232408	263255
352000	271871	146447	236712	265232
354000	262874	144923	227917	255454
356000	25697	135038	226593	249974
358000	25106	143344	216244	242392
360000	255814	136684	226142	247101
362000	253788	12964	226495	246394
364000	254217	133205	2024-02-01	247655
366000	263933	140956	232611	255627
368000	267457	139872	237403	259117
370000	261376	136086	23125	254241
372000	266135	140534	23473	258472
374000	260327	1358	231596	251916
376000	257617	127286	233576	248944
378000	253592	132486	226665	244312
380000	25407	126267	229973	245504
382000	257543	137802	228308	248079
384000	265728	128756	241902	257154
386000	262137	128995	238955	252373
388000	262667	132805	23795	25245
390000	268243	137098	241455	258481
392000	265463	135405	238875	25602
394000	274666	13634	247918	26614
396000	271931	142476	24067	263953
398000	28076	145466	249099	272841
400000	268371	131276	243854	259516
402000	265467	132413	240722	255861
404000	278864	145686	246769	270943
406000	266196	134536	240191	256765
408000	261123	140686	230012	252334
410000	263312	144444	228627	255992
412000	273323	158265	232322	265311
414000	289326	155737	251127	283021
416000	283001	152823	245688	276518
418000	279315	153064	242638	271535
420000	291149	152761	255598	284376
422000	288598	142827	259395	280878
424000	29265	152042	259629	28419
426000	287377	142114	258438	279616
428000	28214	145986	25013	27446
430000	281784	145318	250844	273431
432000	286446	149305	253051	278883
434000	285214	146001	254114	277134
436000	291243	151709	257362	283539
438000	287145	131367	264714	278521
440000	291092	133321	266436	284089
442000	301863	143138	272957	295378
444000	28802	133434	26271	281227
446000	285666	136159	259148	278412
448000	286984	146912	254648	279804
450000	288725	146255	257473	281143
452000	279934	142876	249681	271978
454000	281492	146228	249375	273687
456000	284401	14667	251932	277104
458000	288928	140692	260011	282061
460000	287627	144176	258867	278676
462000	281443	144603	250519	273407
464000	276475	141325	247378	267783
466000	27043	128501	247825	261409
468000	271269	127479	247539	263907
470000	265232	128625	241283	256777
472000	266135	137176	235641	259446
474000	269305	122654	246939	262729
476000	267524	129435	242933	259555
478000	266553	126132	241513	260505
480000	267617	129611	242647	259926
482000	25654	120388	235562	248279
484000	261305	126128	236226	254656
486000	259973	132557	233881	250799
488000	262014	12585	239573	253119
490000	26268	133383	236009	253989
492000	264349	124204	242957	25555
494000	260956	131477	235393	251991
496000	255685	133339	228953	24607
498000	24067	127065	216246	230078
500000	241473	133246	215787	228692
502000	237686	131184	213264	224273
504000	251696	136691	223796	240692
506000	253545	129608	227956	244556
508000	253937	134725	226974	243515
510000	258639	131353	233255	249253
512000	249189	133552	220939	239875
514000	240681	131443	210806	232676
516000	233387	129797	20441	224296
518000	225003	122564	198718	216199
520000	231665	125394	204089	223519
522000	231453	120596	207727	222367
524000	228957	116147	206971	220262
526000	232466	117162	210511	223695
528000	231796	124676	205417	222978
530000	225688	121134	20063	216666
532000	23675	117091	213933	229399
534000	23682	118868	212404	230048
536000	232222	125992	205541	223009
538000	233264	116482	208993	227107
540000	226691	117166	201463	220141
542000	232123	114983	208892	225623
544000	234885	112422	214267	22758
546000	226239	121675	200567	217569
548000	223472	12051	198454	214412
550000	234267	126335	206147	226505
552000	227899	122174	20146	219917
554000	22642	128939	194979	218839
556000	226128	118682	20058	218974
558000	2299	126923	199778	222906
560000	225129	120193	19867	21783
562000	227094	121939	199556	220117
564000	229749	122803	200922	223872
566000	231432	115086	207843	225117
568000	230332	118076	205379	223571
570000	229692	123394	202193	222282
572000	234405	133942	201927	226222
574000	244495	123832	217991	238121
576000	248885	132751	217144	243132
578000	252458	117136	231984	244811
580000	261301	130084	235316	253496
582000	253735	134557	223124	246725
584000	257445	133402	228255	250319
586000	256956	137578	225287	249741
588000	25966	129641	23426	251321
590000	249175	127995	223904	240126
592000	252351	136346	221723	244154
594000	249125	131572	219394	242244
596000	246896	130036	221051	236944
598000	245121	134777	214516	236615
600000	241077	133041	212123	231388
602000	254154	131644	227229	245409
604000	250618	126911	225676	242038
606000	246757	123793	223764	237451
608000	245313	133787	216036	236192
610000	244903	131638	216346	236263
612000	233258	125575	205719	225232
614000	238052	126042	21143	22967
616000	247607	122066	224314	239586
618000	249698	130422	222601	241116
620000	246013	128763	221072	235779
622000	246063	124833	221344	237733
624000	243355	134568	212871	234564
626000	253859	126926	227572	24696
628000	24417	133331	214474	235504
630000	2471	122081	222864	239885
632000	244106	118168	221229	237212
634000	252407	125384	225785	246411
636000	241145	127887	21408	23263
638000	238635	132437	209726	228841
640000	236571	129153	208519	227533
642000	238177	12147	214691	229368
644000	245034	128436	218186	236606
646000	238852	125895	214173	228868
648000	242454	126604	217452	232924
650000	244343	128427	215883	237293
652000	244946	118748	221291	238592
654000	231694	122631	205931	223424
656000	233418	126404	204057	226607
658000	236145	112748	215782	228594
660000	241576	117149	219488	234135
662000	236824	121822	213138	227823
664000	225499	127879	197119	215617
666000	238596	119157	213697	23236
668000	237113	12468	210502	229323
670000	23999	115752	217412	233503
672000	231972	110244	210582	226106
674000	239216	110484	21905	232935
676000	240088	124938	214992	231199
678000	239366	123823	215483	229842
680000	245603	120489	222203	238223
682000	246014	122045	222125	238352
684000	242298	130568	212257	235192
686000	243858	137689	210469	235962
688000	246687	135304	215674	238509
690000	246587	143232	212172	236808
692000	261501	136574	231563	253952
694000	256165	129724	228929	249007
696000	258897	129722	232812	25105
698000	263628	132363	237434	255156
700000	252116	126751	227476	243544
702000	246521	131759	217734	238278
704000	247675	129759	221262	23852
706000	244732	131218	217211	235347
708000	245306	118184	225281	235863
710000	246293	133557	217722	236812
712000	246261	127209	218071	2399
714000	253393	125361	228198	246225
716000	238824	121251	215662	229918
718000	242309	121373	218353	234559
720000	247717	121895	223372	240777
722000	244643	120156	221294	237259
724000	246192	124346	221358	238242
726000	242536	123133	218569	233908
728000	239526	119083	215551	232598
730000	244262	125892	216989	237476
732000	248059	127104	22085	241114
734000	252436	134131	221895	245396
736000	256155	137259	224851	248661
738000	257153	135907	226234	250205
740000	245593	129534	217501	237794
742000	248621	13016	220736	240746
744000	247001	131352	217982	239269
746000	246418	135358	215591	237996
748000	253224	140605	220218	244905
750000	250486	134461	220686	242289
752000	252998	131721	225636	244446
754000	248967	134198	220951	239041
756000	259153	13518	232119	249334
758000	255565	133298	228012	246717
760000	253623	13094	227213	244699
762000	247365	130207	220626	238222
764000	250985	122316	227856	243119
766000	25124	125145	226041	243901
768000	234508	120825	210345	226152
770000	24085	131067	214291	230039
772000	238056	123558	213258	229338
774000	241167	127546	214172	232777
776000	241366	125504	215077	233463
778000	249994	130619	222692	241539
780000	245978	130732	217452	23798
782000	243565	123796	217829	236375
784000	25124	121843	227041	244642
786000	251791	120865	229308	244146
788000	242875	119884	21987	235079
790000	249369	12954	222606	240906
792000	24123	12357	215606	233727
794000	248745	12239	224663	241444
796000	249414	121067	227114	241199
798000	246642	120187	223876	238955
800000	241676	121682	216998	234349
802000	240235	122869	215336	232292
804000	247756	124583	223552	23931
806000	241481	125252	216512	232509
808000	24261	117911	220634	234811
810000	243201	119816	219354	236266
812000	247348	12088	223994	239952
814000	251591	131632	223014	243996
816000	257389	128282	232212	249238
818000	258187	132016	23077	250275
820000	247745	128629	224856	235901
822000	245778	135678	218039	23423
824000	260601	128003	236823	251706
826000	254078	131958	226954	245338
828000	248244	134114	218821	239543
830000	256369	132366	230356	246709
832000	252534	131101	228065	241547
834000	250729	138245	222044	239405
836000	256843	138275	227474	247129
838000	255224	13101	230275	245129
840000	244425	129091	220233	233067
842000	247634	125393	22556	236738
844000	26179	139821	232532	251888
846000	250201	131785	222332	241666
848000	243324	130273	215714	234328
850000	2434	118909	221524	235106
852000	252115	116074	231635	24494
854000	251048	122649	227973	242972
856000	25334	120273	231583	245492
858000	26113	135681	234317	251126
860000	262889	12838	238947	254252
862000	24828	130367	222462	238329
864000	250844	127694	226852	240994
866000	248898	126904	225707	238437
868000	258212	124259	235664	249738
870000	243712	130907	218383	232301
872000	251313	127677	227387	241475
874000	250219	125977	227864	239638
876000	260704	127129	237447	251774
878000	243347	127242	220693	231386
880000	249608	127064	225522	240007
882000	242073	12921	216922	231188
884000	249385	120793	228493	239971
886000	250431	129033	224206	241896
888000	245482	133256	218872	234223
890000	256135	136516	226657	247387
892000	257545	133193	229134	249833
894000	259533	129912	23299	252098
896000	250864	132266	222929	242227
898000	258873	138961	227192	251206
900000	252047	130163	224755	244128
902000	257485	134574	228285	249746
904000	249961	12996	221658	242775
906000	260249	132234	232014	253264
908000	255195	134401	227125	246169
910000	246216	133928	219511	234782
912000	254868	138136	226148	244318
914000	257258	134645	228708	248852
916000	259671	129316	234927	250888
918000	254384	130515	228205	245582
920000	24905	129799	225181	237692
922000	255841	134504	227683	246937
924000	262734	141409	231653	253768
926000	24917	135971	220585	238801
928000	25309	137038	221875	245155
930000	237174	132564	208271	227052
932000	247621	132729	220876	237127
934000	248667	133651	220336	239291
936000	247448	135975	21814	237458
938000	250123	137146	219618	241002
940000	247851	137105	217905	237866
942000	246891	133072	216784	239181
944000	243357	133944	212929	234874
946000	250378	132314	221244	24274
948000	23952	132023	212595	228282
950000	240011	137472	208468	229899
952000	245717	130559	219637	235516
954000	247894	12927	223364	237278
956000	25647	126735	233892	246549
958000	256253	13637	228578	245941
960000	250162	138488	218452	241375
962000	250745	136468	22042	241946
964000	253544	141956	222215	242976
966000	259122	139848	228821	249744
968000	252124	136572	222373	242964
970000	251352	133067	22402	241793
972000	246205	135051	217481	236003
974000	246211	128078	220796	236823
976000	251101	137948	222194	240215
978000	253062	134724	225875	242715
980000	25134	141433	2193	241345
982000	25987	144215	227468	250051
984000	258297	146904	225308	247164
986000	26804	145958	236735	257573
988000	263408	144972	233897	251084
990000	260382	139461	231389	250215
992000	273502	140368	242861	266313
994000	26605	134238	23989	256901
996000	259974	133529	233531	250611
998000	258466	140117	228733	24831
1000000	262878	142298	232568	252732
1002000000	261331	138621	230808	25318
1004000000	261387	134814	235544	250979
1006000000	262273	130112	237463	253488
1008000000	260768	136964	233578	250365
1.01e+06	259993	133911	235144	248935
1012000000	262776	13641	235828	252745
1014000000	256445	135634	230053	245371
1016000000	256024	132833	228977	247025
1018000000	256354	136243	227329	247375
1.02e+06	252292	136924	222765	242755
1022000000	259267	137498	231052	249295
1024000000	257211	132193	230358	248546
1026000000	264248	131684	23846	255833
1028000000	256951	129851	233021	246754
1.03e+06	251423	133126	224671	241304
1032000000	253556	133568	226047	24422
1034000000	257208	133548	22798	250004
1036000000	265194	138387	235227	257242
1038000000	264234	134014	236462	256446
1.04e+06	257512	136134	228183	249048
1042000000	263101	132541	237592	253825
1044000000	246688	129454	221015	236863
1046000000	2558	137344	225849	246974
1048000000	255337	131266	229324	246117
1.05e+06	257274	137633	226434	249329
1052000000	265334	137878	236847	256316
1054000000	253925	141678	222833	24337
1056000000	256402	141369	225482	246286
1058000000	260912	143379	228746	251531
1.06e+06	254725	139554	222293	246738
1062000000	248704	130042	223491	238428
1064000000	245262	126649	220724	235685
1066000000	238531	132432	209638	22871
1068000000	237107	135265	20608	227319
1.07e+06	239438	136029	211029	22721
1072000000	243377	134031	214761	233192
1074000000	248604	142637	216255	237689
1076000000	253539	142586	221794	242982
1078000000	260236	140645	228847	251583
1.08e+06	264061	149188	230209	253383
1082000000	259303	14331	227972	248933
1084000000	262524	152555	226679	251358
1086000000	261497	143679	229771	251641
1088000000	276576	147864	243563	267958
1.09e+06	273366	142693	242362	26525
1092000000	27359	14942	238638	265384
1094000000	269838	142951	238349	261496
1096000000	270942	144337	239049	262376
1098000000	267918	145707	234666	259348
1.1e+06	265029	146748	230384	256649
1102000000	262631	14119	2317	253635
1104000000	25411	131609	227065	245487
1106000000	263864	146114	230538	254462
1108000000	268291	141211	238425	259176
1.11e+06	262849	147418	228463	253479
1112000000	270924	146022	238877	261562
1114000000	272495	141491	242944	263563
1116000000	280441	150404	246482	271882
1118000000	270357	14575	237448	261842
1.12e+06	27609	150576	241889	266962
1122000000	279192	139128	252041	270212
1124000000	275094	140116	246263	2666
1126000000	270624	137367	242313	262467
1128000000	270689	141988	239754	262494
1.13e+06	271691	132788	244171	265292
1132000000	270986	127083	247674	263391
1134000000	268676	129827	243414	261281
1136000000	27279	134773	245849	264997
1138000000	263776	128067	240299	254973
1.14e+06	261626	128859	237051	253177
1142000000	265016	13688	234268	258552
1144000000	266375	133046	239542	258514
1146000000	271971	138829	243404	263471
1148000000	267318	141198	237884	257667
1.15e+06	264565	137205	235668	256172
1152000000	27602	148065	243298	266939
1154000000	274784	141098	245207	266416
1156000000	276839	137565	249771	268273
1158000000	272977	143603	242525	263805
1.16e+06	278984	140752	24952	271279
1162000000	275388	136016	248202	267531
1164000000	276875	138531	248218	269289
1166000000	282259	142456	252398	274484
1168000000	280212	142807	250347	271973
1.17e+06	275332	137495	247518	267293
1172000000	280958	136504	254542	272855
1174000000	277391	139623	249312	268776
1176000000	286199	139202	259475	277697
1178000000	290974	144034	261876	282856
1.18e+06	288501	142607	259183	280986
1182000000	285707	136976	259776	277507
1184000000	282241	1437	252288	2739
1186000000	278083	145347	24732	26901
1188000000	284877	142735	255784	276606
1.19e+06	277458	140658	248515	269112
1192000000	281975	139417	255378	272698
1194000000	273899	13538	247188	265728
1196000000	275569	139389	247433	266879
1198000000	274923	140145	24638	266124
1.2e+06	280253	138358	253787	27117
1202000000	276402	137307	249372	267875
1204000000	283042	134074	257994	275117
1206000000	275777	135889	25007	266654
1208000000	278275	133826	253965	269197
1.21e+06	280829	138957	253552	272272
1212000000	26998	142959	239432	260793
1214000000	280601	142489	251916	271494
1216000000	277267	143282	246873	268844
1218000000	27818	13804	250707	269924
1.22e+06	278472	146943	245851	270293
1222000000	277438	149372	242902	269501
1224000000	282723	143463	252785	274559
1226000000	285064	146537	253304	277285
1228000000	274971	144143	243458	266776
1.23e+06	277382	149726	242827	269256
1232000000	283627	140743	255288	275513
1234000000	279091	146971	246953	270551
1236000000	276941	149335	243637	26783
1238000000	27825	151214	243914	269233
1.24e+06	283188	150742	248963	275109
1242000000	280353	144247	249984	271839
1244000000	27653	150885	241319	268211
1246000000	279346	153125	242358	271817
1248000000	275398	147338	242197	267058
1.25e+06	282262	143655	253067	273248
1252000000	275857	146898	243034	267488
1254000000	280702	147093	249047	271895
1256000000	267498	140833	238985	257221
1258000000	263507	137282	235885	25374
1.26e+06	274814	140402	245897	26621
1262000000	265006	138161	236576	255733
1264000000	266112	129814	242798	25657
1266000000	266708	138934	237585	25791
1268000000	262352	137446	234068	252938
1.27e+06	260717	135285	23332	251408
1272000000	260356	139369	22915	252265
1274000000	26875	140059	238393	260779
1276000000	264407	13526	236697	255933
1278000000	259494	136798	229488	251587
1.28e+06	261848	140307	230872	25326
1282000000	264161	135322	235811	25621
1284000000	257345	128409	232797	248534
1286000000	25924	141212	227853	250104
1288000000	256185	134664	227027	248165
1.29e+06	270208	133329	245048	26115
1292000000	247731	139559	214502	239277
1294000000	253365	136355	22554	242748
1296000000	248898	135507	220316	238745
1298000000	251328	123906	230178	240826
1.3e+06	254521	127848	23168	24401
1302000000	252858	12943	228585	242635
1304000000	245958	130659	219151	236414
1306000000	240624	130649	216285	227928
1308000000	238086	137763	207955	226155
1.31e+06	248435	12962	222881	238668
1312000000	246229	131217	217249	238416
1314000000	250972	133264	22341	241459
1316000000	247967	133078	218088	240216
1318000000	246608	127152	22064	238288
1.32e+06	251915	13291	224598	242515
1322000000	250736	137359	220041	241768
1324000000	250762	128145	225987	241396
1326000000	231309	123419	208894	219405
1328000000	240291	128993	216869	227614
1.33e+06	246224	12635	22261	236078
1332000000	245393	128063	219065	23674
1334000000	253886	131413	225698	246388
1336000000	238036	127539	2129	227442
1338000000	247723	130023	221529	238227
1.34e+06	242999	128975	217185	233008
1342000000	252607	130348	226766	243326
1344000000	24616	128857	221379	235747
1346000000	24127	128379	215828	230998
1348000000	245832	122695	224239	235646
1.35e+06	252267	127046	228038	243177
1352000000	256412	133574	228542	247832
1354000000	250809	137566	220555	241332
1356000000	255439	127455	230923	246835
1358000000	253616	125826	229466	245266
1.36e+06	243673	118644	223127	234288
1362000000	241203	129278	213099	232881
1364000000	24549	11652	225806	236569
1366000000	248752	122019	226465	239957
1368000000	249135	1284	223871	239857
1.37e+06	24988	123712	227157	240779
1372000000	235077	115109	215156	225787
1374000000	244253	121851	221421	235465
1376000000	241383	127956	212619	234418
1378000000	253027	117912	231449	246116
1.38e+06	235048	119349	211429	227043
1382000000	239215	117736	216636	231636
1384000000	24539	121926	221114	238065
1386000000	230943	123039	205219	222296
1388000000	240243	130396	211487	231741
1.39e+06	244348	133075	215802	234803
1392000000	245226	125291	220054	236959
1394000000	246746	131411	219278	237519
1396000000	249026	129049	220888	242038
1398000000	242677	128075	215223	234649
1.4e+06	246208	119223	223326	239056
1402000000	236933	119707	214894	227519
1404000000	235611	122804	211315	226473
1406000000	241169	131541	210816	23362
1408000000	228628	130869	196549	220869
1.41e+06	241628	124135	215176	234644
1412000000	232609	1243	204524	225684
1414000000	23753	126326	208594	231023
1416000000	232795	127936	202488	225871
1418000000	235644	122532	209681	228202
1.42e+06	239762	121765	213216	233847
1422000000	238532	120184	213482	231898
1424000000	239918	123782	213139	233176
1426000000	235524	123542	2087	228309
1428000000	235812	127691	209676	225712
1.43e+06	239564	124243	213546	231828
1432000000	237662	122127	214913	227736
1434000000	243444	121594	220344	234934
1436000000	239137	131481	208831	231247
1438000000	23176	141476	196747	220682
1.44e+06	239653	123184	215197	231048
1442000000	234929	124112	207873	227527
1444000000	239052	126567	213337	229696
1446000000	245914	135453	214927	237499
1448000000	235674	122382	211053	227076
1.45e+06	250161	132397	221694	241833
1452000000	244162	13066	216233	235376
1454000000	248671	124199	224654	240375
1456000000	23966	120208	216545	23137
1458000000	2394	126244	213181	23074
1.46e+06	239153	123179	214275	230871
1462000000	238609	126925	210615	231083
1464000000	237931	118487	215974	229212
1466000000	233256	116444	21134	224929
1468000000	234205	120087	210196	226054
1.47e+06	237595	118422	217973	226642
1472000000	233381	123499	206815	225629
1474000000	238062	116876	215983	230301
1476000000	235953	127493	208307	227379
1478000000	2364	125534	208469	229243
1.48e+06	235853	12708	206909	228676
1482000000	242344	131549	212341	234663
1484000000	240882	127109	211545	234819
1486000000	23919	126749	212557	230603
1488000000	233543	127415	204922	225514
1.49e+06	237847	120532	212721	231008
1492000000	237169	128415	207607	230015
1494000000	24751	132431	217076	240546
1496000000	241141	13592	208035	23355
1498000000	246542	131641	215112	240756
1.5e+06	237686	136837	202055	231168
1502000000	244117	121941	219502	23693
1504000000	24525	122366	219511	239032
1506000000	242142	122994	216351	235223
1508000000	23708	136945	202143	229779
1.51e+06	242829	128395	214477	23547
1512000000	238109	125518	210151	231245
1514000000	236307	113237	214779	229628
1516000000	236444	115384	21458	229028
1518000000	2237	120892	198504	214627
1.52e+06	227514	125207	198618	219999
1522000000	238595	13103	208422	230753
1524000000	231877	12619	204412	223215
1526000000	240807	119739	217299	233281
1528000000	239516	127764	212584	230695
1.53e+06	246571	13209	216295	239506
1532000000	250615	120807	227852	243114
1534000000	25071	122407	224891	245259
1536000000	253529	126424	225921	248053
1538000000	247914	126129	219094	242923
1.54e+06	246668	1271	217767	241068
1542000000	250324	120011	225706	244904
1544000000	241888	120862	217086	23513
1546000000	248339	130302	220993	23985
1548000000	247164	111968	225922	24208
1.55e+06	247995	117148	225358	241855
1552000000	246445	121543	222433	239209
1554000000	242268	145316	202442	235135
1556000000	245215	13175	217275	235997
1558000000	239471	123819	21462	230868
1.56e+06	233162	128149	203965	225177
1562000000	232785	122097	208131	223945
1564000000	22027	117632	195158	2124
1566000000	225777	120867	200827	216818
1568000000	224994	120503	198713	21734
1.57e+06	229854	122542	202532	222778
1572000000	232569	126581	203654	225119
1574000000	236068	129587	205404	229069
1576000000	236955	126725	209857	228464
1578000000	23228	128367	203701	223463
1.58e+06	230862	127723	202664	22183
1582000000	233663	116388	212801	224426
1584000000	232123	119811	210608	221477
1586000000	230881	119012	206595	223084
1588000000	231426	128271	202052	223244
1.59e+06	236967	126277	2099	228698
1592000000	238775	130158	209282	230841
1594000000	245462	126473	217774	238918
1596000000	239497	121817	214712	231899
1598000000	247589	123429	222428	240607
1.6e+06	247769	126737	221075	240505
1602000000	241307	125626	214343	233953
1604000000	242479	120573	217931	235712
1606000000	24204	118199	219186	234848
1608000000	241207	131315	211216	233465
1.61e+06	243318	123347	217815	236114
1612000000	243389	124461	219122	234461
1614000000	246384	124988	221451	238217
1616000000	246438	120435	224793	237543
1618000000	248379	117575	227486	240438
1.62e+06	245668	120456	221455	239068
1622000000	242528	123568	216499	235582
1624000000	245744	122417	221433	238248
1626000000	241831	116586	22146	233084
1628000000	244352	131207	216102	235587
1.63e+06	24013	123312	215539	231651
1632000000	240284	113902	218968	233565
1634000000	237391	120058	215208	227993
1636000000	245806	122604	222377	237398
1638000000	24098	128687	213003	232835
1.64e+06	249065	124115	222831	242916
1642000000	24482	125396	216997	238877
1644000000	245048	12924	216521	237725
1646000000	247735	129856	218864	240792
1648000000	248028	134185	216871	240825
1.65e+06	23603	124255	208102	229509
1652000000	241637	125909	214282	234537
1654000000	237337	125065	209526	230468
1656000000	235455	124143	207603	22884
1658000000	236224	11547	214229	228858
1.66e+06	236563	121255	212186	228471
1662000000	243667	127147	21686	235696
1664000000	237207	127003	209592	229075
1666000000	235292	126154	209763	22541
1668000000	240507	122867	216322	231939
1.67e+06	236038	120772	212546	227303
1672000000	238629	117992	216712	23022
1674000000	238981	120203	216772	229749
1676000000	23272	121319	20861	223788
1678000000	240446	122619	216635	231652
1.68e+06	242989	12204	21948	234567
1682000000	24001	117486	217521	232576
1684000000	236708	112152	215264	230533
1686000000	238299	112206	217711	231482
1688000000	245941	112376	225322	23995
1.69e+06	245604	116172	223379	239267
1692000000	245662	112106	225585	239255
1694000000	248729	113294	228239	242495
1696000000	238425	114609	214721	233352
1698000000	246169	1122	225717	240128
1.7e+06	255194	114707	234064	249609
1702000000	255182	2024-09-01	23672	249637
1704000000	25584	119073	233163	24973
1706000000	247071	117032	223838	241429
1708000000	246072	114902	225102	239226
1.71e+06	245597	121211	223503	236621
1712000000	242156	121056	219054	233751
1714000000	237635	116697	216608	228917
1716000000	240359	113322	220594	232469
1718000000	237424	109643	219709	229012
1.72e+06	23733	11013	219607	228681
1722000000	240708	106439	224131	23306
1724000000	233543	107801	213324	227939
1726000000	22378	111534	201624	216939
1728000000	226483	10841	205684	220295
1.73e+06	234249	105235	216374	227713
1732000000	224565	113026	201222	21816
1734000000	224557	101255	206057	219408
1736000000	223878	110713	200739	21838
1738000000	223729	115816	199251	216783
1.74e+06	217581	109855	195304	210881
1742000000	225596	110595	202674	22018
1744000000	221611	111055	198487	215621
1746000000	223524	106772	202848	217665
1748000000	219008	11134	196354	21208
1.75e+06	229243	117469	20733	219817
1752000000	220985	115252	195868	214526
1754000000	226093	108533	204467	220567
1756000000	228436	113698	206161	221214
1758000000	225265	116107	200121	218996
1.76e+06	219541	111461	196188	213268
1762000000	218255	115259	191588	21279
1764000000	219386	11999	190676	213319
1766000000	220956	121172	191762	214915
1768000000	219499	116789	193583	21271
1.77e+06	214536	11846	185053	209222
1772000000	213945	11823	186535	206813
1774000000	217115	117162	190657	21024
1776000000	217577	110614	194291	211413
1778000000	219198	115568	193667	212679
1.78e+06	221372	110526	198965	21496
1782000000	22467	105593	204969	218612
1784000000	226063	107944	206743	218665
1786000000	222458	115089	198746	21501
1788000000	227419	116463	204522	219193
1.79e+06	225339	110403	204083	218441
1792000000	220396	10975	199239	213092
1794000000	217028	115847	191152	21034
1796000000	219762	116722	192919	213891
1798000000	222259	106963	201723	216021
1.8e+06	220157	116605	194587	213256
1802000000	216044	114109	190315	210022
1804000000	219658	112727	195143	213802
1806000000	224827	108483	202424	219888
1808000000	220901	106521	198836	21613
1.81e+06	216331	109664	191865	211566
1812000000	215512	114102	188828	210275
1814000000	215767	118898	186837	209918
1816000000	211296	115504	183671	205464
1818000000	21929	113111	194325	213589
1.82e+06	214094	11996	184439	2024-08-02
1822000000	22719	11879	200139	221504
1824000000	219219	121102	190049	212908
1826000000	220332	116982	193675	214238
1828000000	218699	11912	189857	213127
1.83e+06	222206	120401	19309	216728
1832000000	218037	124254	184158	213838
1834000000	222785	117234	194852	218071
1836000000	218558	122375	186461	21399
1838000000	216483	119092	187347	210826
1.84e+06	219081	123199	188626	212686
1842000000	219183	122433	189229	212803
1844000000	22169	121317	191042	216974
1846000000	226199	119272	197323	221742
1848000000	221688	127559	188781	215365
1.85e+06	221647	118994	193255	216212
1852000000	219758	119558	190121	214818
1854000000	219341	116293	192061	21403
1856000000	221668	119654	192588	216487
1858000000	2207	123831	188788	215504
1.86e+06	216259	124313	184213	210114
1862000000	217204	122458	18451	212874
1864000000	218172	118595	188944	213151
1866000000	217641	1239	185136	212387
1868000000	226886	112062	203549	221279
1.87e+06	212809	131825	173222	207825
1872000000	21914	125828	185414	214088
1874000000	215571	127578	179307	210986
1876000000	219443	124564	186946	214116
1878000000	222091	121946	191827	21675
1.88e+06	215931	125601	183322	209451
1882000000	224601	13056	19022	218316
1884000000	223992	128629	190172	218253
1886000000	221854	129583	187361	215738
1888000000	222139	122041	192528	216174
1.89e+06	22122	122063	191527	215162
1892000000	221109	122382	191024	215199
1894000000	228999	117543	202608	22364
1896000000	225856	131824	190464	219928
1898000000	217175	122466	186348	211203
1.9e+06	218976	119559	190362	213001
1902000000	220645	119173	191654	215489
1904000000	217772	121012	187323	212404
1906000000	223822	114677	198198	21854
1908000000	222346	122761	190916	217615
1.91e+06	220853	118419	192482	215592
1912000000	220094	122253	18964	214416
1914000000	222532	109598	198372	218353
1916000000	225478	109678	202281	220758
1918000000	226605	116307	199764	22196
1.92e+06	222076	110491	197978	21733
1922000000	218764	122446	187402	213548
1924000000	225381	116511	198993	220046
1926000000	227864	117709	201063	222626
1928000000	226619	114488	202028	220884
1.93e+06	227768	118123	200309	22289
1932000000	226172	120922	197839	220331
1934000000	22697	122404	197867	221125
1936000000	221263	120956	193138	214434
1938000000	227289	114576	20466	21979
1.94e+06	224008	114544	200588	216803
1942000000	216863	120085	18789	210563
1944000000	217424	11841	189046	211631
1946000000	216206	123816	184929	20967
1948000000	22388	121427	194835	218034
1.95e+06	23005	119267	203756	223841
1952000000	222389	123818	191353	216719
1954000000	220401	124448	188211	215041
1956000000	223318	116121	196229	218523
1958000000	228149	119361	198947	224225
1.96e+06	220764	117088	192409	216201
1962000000	222573	118887	193853	217634
1964000000	22913	119869	201341	223817
1966000000	2197	124425	187483	214253
1968000000	223557	122273	193823	217801
1.97e+06	214452	12569	18131	208106
1972000000	219005	116887	191377	213633
1974000000	22604	121331	197468	220165
1976000000	22589	123298	195382	220626
1978000000	22053	118557	192348	214974
1.98e+06	222553	118139	194099	21778
1982000000	219197	120096	189379	214025
1984000000	219936	121223	190676	213755
1986000000	22049	111693	195022	216155
1988000000	223178	114058	197209	21844
1.99e+06	225257	118431	196815	220725
1992000000	222229	114239	196559	216992
1994000000	223377	119824	195733	217084
1996000000	21166	121445	180324	205754
1998000000	211743	116637	182838	206485
2000000	218293	119843	189033	212621
2002000000	212807	118257	182945	207654
2004000000	215005	120294	184774	209385
2006000000	211368	115131	182699	206684
2008000000	221792	116064	195158	216393
2.01e+06	214143	121962	183118	208104
2012000000	211988	113839	183908	207597
2014000000	205718	121372	172026	200789
2016000000	201458	124809	165772	195225
2018000000	199152	123478	162512	194078
2.02e+06	204031	125338	1681	198218
2022000000	209628	128487	172406	204095
2024000000	221384	133862	183929	215111
2026000000	216857	136026	178523	208998
2028000000	225335	117503	201017	217572
2.03e+06	219086	11854	194141	210368
2032000000	2208	11322	196886	214294
2034000000	222362	116034	195407	217352
2036000000	220454	119255	191383	215293
2038000000	227761	118128	20011	223051
2.04e+06	227215	119983	198457	222423
2042000000	222846	116986	195677	21759
2044000000	222698	118494	1936	218327
2046000000	218347	125572	185674	212386
2048000000	217921	119439	187991	213009
2.05e+06	218148	116494	190559	212822
2052000000	218962	117312	191155	213509
2054000000	224845	117282	197778	219635
2056000000	221434	116194	194561	216128
2058000000	222411	119707	194484	216286
2.06e+06	223507	11079	200651	217659
2062000000	220858	106878	200125	21467
2064000000	22964	109184	208941	223364
2066000000	224775	121937	194792	219624
2068000000	222403	121102	192751	217042
2.07e+06	22186	120972	191838	216813
2072000000	220158	12569	18789	2141
2074000000	220258	126698	186815	214651
2076000000	22867	121909	200977	222095
2078000000	220973	13031	186028	214642
2.08e+06	223377	130059	187907	218106
2082000000	222295	121925	193952	215284
2084000000	219349	11976	19036	213656
2086000000	212226	125561	177828	206618
2088000000	216775	119536	187287	211229
2.09e+06	216802	117906	188496	211124
2092000000	217096	118052	18791	212168
2094000000	224236	12298	193364	219203
2096000000	221825	120083	193174	216049
2098000000	228705	109167	207268	223012
2.1e+06	2244	116572	197611	219252
2102000000	225011	118768	19711	219776
2104000000	225244	118248	198764	219043
2106000000	227615	124438	19667	22238
2108000000	225172	121639	195607	21988
2.11e+06	230792	121578	201431	226217
2112000000	230116	115581	206227	223648
2114000000	238082	118837	212279	232768
2116000000	237647	117993	211706	232831
2118000000	232234	114926	206852	22775
2.12e+06	242127	120597	214557	23806
2122000000	231797	126143	199695	22731
2124000000	223409	116856	195783	218716
2126000000	229231	116984	2029	224143
2128000000	223838	129581	187402	219763
2.13e+06	224442	128684	190843	218559
2132000000	226271	131642	191277	220182
2134000000	225018	12008	195611	220416
2136000000	228403	128691	195026	223023
2138000000	228398	131692	194577	221649
2.14e+06	230197	130944	197867	222898
2142000000	232751	131349	201999	224254
2144000000	225285	13095	19233	217642
2146000000	235888	124292	209407	228006
2148000000	234552	126485	205328	227752
2.15e+06	225975	1234	196047	220154
2152000000	236571	125757	206642	231118
2154000000	219893	120207	191836	213201
2156000000	211179	12922	174561	204997
2158000000	211729	125173	178299	205426
2.16e+06	210751	127154	174884	205133
2162000000	212434	118464	18216	207462
2164000000	214009	119297	183877	208705
2166000000	213448	127375	177537	208269
2168000000	212686	120371	181644	207333
2.17e+06	214363	12084	183377	208983
2172000000	217726	114309	191336	212445
2174000000	216195	116782	18803	210919
2176000000	218425	118293	189825	213055
2178000000	218235	11862	189345	212909
2.18e+06	218572	116639	190997	21322
2182000000	222077	115539	196404	216131
2184000000	226277	1171	200318	220369
2186000000	218577	121473	189537	21183
2188000000	217341	11544	191062	211288
2.19e+06	223571	11467	198714	217559
2192000000	221646	108494	198938	216578
2194000000	216447	111015	191837	211122
2196000000	215938	116398	188272	210389
2198000000	210447	115679	183076	204151
2.2e+06	206724	111307	180985	200811
2202000000	205484	119857	174513	199064
2204000000	212668	115123	184746	207536
2206000000	213528	114502	186368	208194
2208000000	212856	120746	181309	207757
2.21e+06	211261	125386	177322	205177
2212000000	214645	122059	183192	209016
2214000000	210532	116337	182155	204776
2216000000	212853	120261	182476	207009
2218000000	210943	112421	183466	206629
2.22e+06	212931	117312	183963	207545
2222000000	21002	117377	180438	204651
2224000000	209365	114136	18304	202823
2226000000	212665	113744	185948	207215
2228000000	214813	11956	184492	209659
2.23e+06	211437	118291	181761	205868
2232000000	215807	115978	188637	210025
2234000000	213621	124702	180041	208093
2236000000	211277	121196	179105	206177
2238000000	212332	125393	178161	206652
2.24e+06	210098	124213	175707	204891
2242000000	206389	118183	175278	201254
2244000000	209408	121673	176813	204049
2246000000	209746	1193	179638	203678
2248000000	219521	122797	189056	213443
2.25e+06	213986	119588	184403	208024
2252000000	220272	123546	187822	215636
2254000000	2216	119003	192265	216993
2256000000	222939	111696	198409	218086
2258000000	224447	112046	199711	219806
2.26e+06	224065	120571	195144	218614
2262000000	224856	122865	195315	218808
2264000000	221901	122944	191697	215911
2266000000	226456	113547	201707	221327
2268000000	227133	114213	202608	221549
2.27e+06	223718	121531	19444	217998
2272000000	21651	122376	185712	210448
2274000000	221942	117308	196018	215249
2276000000	216987	120783	18632	211809
2278000000	219112	118147	190564	213885
2.28e+06	21915	114568	19319	213555
2282000000	21126	119336	18076	205783
2284000000	216715	118391	187825	211272
2286000000	20891	120189	178707	20225
2288000000	218191	118361	190331	212083
2.29e+06	212542	124032	179697	206576
2292000000	209087	123816	1759	202888
2294000000	215099	127891	179567	209606
2296000000	21538	131955	176741	210065
2298000000	219667	122757	18745	215175
2.3e+06	213207	115783	184855	208176
2302000000	205973	126927	169803	199766
2304000000	20719	117962	1765	20196
2306000000	204704	122468	172237	197846
2308000000	204381	113008	1774	198246
2.31e+06	206391	111605	179791	201032
2312000000	208475	112005	180782	204196
2314000000	211467	112251	186158	20538
2316000000	203979	116246	174435	198177
2318000000	209076	115098	181543	203027
2.32e+06	210145	112911	182016	206018
2322000000	206839	120177	174344	201808
2324000000	210478	116339	181073	205619
2326000000	213184	109891	18921	207409
2328000000	220277	120331	194489	211516
2.33e+06	221491	117483	197442	212911
2332000000	220127	113256	196771	212993
2334000000	225969	111225	204869	21859
2336000000	223314	11774	196743	217182
2338000000	222846	111106	200409	216361
2.34e+06	216362	120989	187965	20894
2342000000	223241	11934	196579	216304
2344000000	222216	114788	197617	215711
2346000000	213887	118199	186021	207172
2348000000	216471	120396	186826	210523
2.35e+06	217096	120211	187364	211436
2352000000	219206	120094	189296	214119
2354000000	216113	118433	188522	209387
2356000000	219611	113444	193821	214527
2358000000	223798	119828	195525	218134
2.36e+06	216603	116715	188113	211718
2362000000	216731	123646	184267	211429
2364000000	213664	122046	181507	208482
2366000000	212801	121487	181158	207343
2368000000	207175	124592	171146	202556
2.37e+06	20368	124476	167356	198668
2372000000	197457	121297	163094	191483
2374000000	195394	119162	161828	189656
2376000000	207639	119909	177123	20119
2378000000	202848	114546	174636	196662
2.38e+06	20718	125177	171759	201685
2382000000	213012	122858	18121	206923
2384000000	216624	125241	182685	211643
2386000000	214274	121588	184547	207329
2388000000	218303	128981	183077	212506
2.39e+06	211938	122132	181224	205127
2392000000	215036	129689	17855	20924
2394000000	208745	120497	177121	20312
2396000000	211428	119969	180226	206227
2398000000	208443	116311	179274	203051
2.4e+06	215199	117341	186826	209639
2402000000	216484	118353	187972	210689
2404000000	224066	113709	198873	218932
2406000000	224973	110554	201819	219711
2408000000	225852	123332	195839	220124
2.41e+06	220938	11811	193319	215186
2412000000	218575	114264	192895	212803
2414000000	222716	10356	202926	217488
2416000000	223115	107969	201167	217796
2418000000	221605	108364	199809	215758
2.42e+06	218506	108573	194556	214124
2422000000	221452	110063	197913	216329
2424000000	224152	10797	20351	217748
2426000000	222564	120753	196441	21424
2428000000	2259	114993	201209	219893
2.43e+06	220568	111821	196439	21496
2432000000	220018	118161	192729	213796
2434000000	222725	112293	200137	215749
2436000000	223816	115076	197742	21873
2438000000	219497	114028	193605	214179
2.44e+06	219274	111365	194875	213971
2442000000	216644	109877	191551	212378
2444000000	219706	114191	193743	214396
2446000000	223669	117173	197962	21711
2448000000	220354	110525	196885	214785
2.45e+06	221884	115716	195812	216177
2452000000	215111	110215	191262	209324
2454000000	216396	122935	184636	210834
2456000000	219936	111376	195808	214472
2458000000	223325	108472	200878	218242
2.46e+06	222581	108027	201042	216788
2462000000	221054	109578	197973	215707
2464000000	222139	115763	196729	215842
2466000000	22351	112555	200217	217158
2468000000	225436	11116	202453	21977
2.47e+06	224347	110797	200866	219182
2472000000	22576	113942	200351	220935
2474000000	224896	117815	19679	220341
2476000000	218632	115962	190656	214017
2478000000	225023	11198	200569	220234
2.48e+06	217329	114389	190297	212522
2482000000	215915	116093	186879	211747
2484000000	223148	112513	19884	2177
2486000000	219778	119039	191192	214197
2488000000	225353	117651	198465	219859
2.49e+06	23481	103996	216599	229217
2492000000	218335	11229	194079	212284
2494000000	220101	11568	192511	215515
2496000000	214624	117864	185601	209255
2498000000	214692	108505	191138	209471
2.5e+06	219524	114922	191522	215624
2502000000	219946	117884	191774	214658
2504000000	217589	109216	19367	212729
2506000000	217391	111553	192598	212084
2508000000	213293	111297	187527	20841
2.51e+06	210848	119483	180713	204891
2512000000	21255	122367	180591	206806
2514000000	211054	121551	178679	205881
2516000000	214222	120467	183176	209085
2518000000	214455	11661	185409	209781
2.52e+06	211349	119342	179555	207013
2522000000	21665	125764	182442	211596
2524000000	211363	11609	182061	206702
2526000000	213239	112516	187529	207642
2528000000	216513	118943	187604	210745
2.53e+06	210281	110469	184861	205082
2532000000	209272	121009	177284	203757
2534000000	214493	115999	186891	208879
2536000000	219184	11365	193023	214264
2538000000	224763	107063	202984	219935
2.54e+06	221078	106743	198672	216531
2542000000	218554	110338	194095	21374
2544000000	21636	107279	192575	212202
2546000000	225498	110378	202234	220491
2548000000	2211	103812	200331	216474
2.55e+06	222644	113808	19717	217513
2552000000	226844	112355	203049	221504
2554000000	217053	118157	187388	212481
2556000000	220358	117393	192715	214931
2558000000	221277	118949	193016	215691
2.56e+06	215989	114472	188908	210979
2562000000	216669	11743	187903	211644
2564000000	218322	113498	192383	213157
2566000000	217714	122589	185493	212985
2568000000	223594	116074	196498	21887
2.57e+06	214859	112641	18886	209697
2572000000	219665	114483	192931	214887
2574000000	222329	119124	193824	217029
2576000000	215868	124291	183142	210259
2578000000	2194	124721	186681	214167
2.58e+06	223008	128107	188466	218024
2582000000	214371	13075	177537	208074
2584000000	218273	130782	181766	212471
2586000000	219816	121764	188648	214996
2588000000	221687	118407	192932	216903
2.59e+06	214889	127035	179326	209903
2592000000	223992	118496	195486	219291
2594000000	219885	119661	190279	214881
2596000000	221662	126047	18792	216947
2598000000	22105	125663	186961	216751
2.6e+06	223673	124651	192832	217571
2602000000	214058	122172	183215	20772
2604000000	225418	119048	198492	219215
2606000000	223714	110339	201752	217295
2608000000	223772	108528	201309	218732
2.61e+06	221307	113746	196134	215747
2612000000	222211	12092	192393	217069
2614000000	226295	118245	198574	221372
2616000000	226608	115546	200107	222055
2618000000	222919	114827	196533	218118
2.62e+06	219052	120347	189446	213529
2622000000	21898	122358	188933	212692
2624000000	217015	112435	191548	2118
2626000000	219061	113193	193412	213903
2628000000	222373	11995	194675	2159
2.63e+06	215849	125458	181988	210528
2632000000	220605	118759	191901	215414
2634000000	21572	125344	181681	210597
2636000000	21318	122418	182754	20617
2638000000	214268	123156	182464	208233
2.64e+06	213183	119583	182887	207718
2642000000	208721	112278	183053	202518
2644000000	213948	120182	183867	208078
2646000000	213639	116548	185825	207772
2648000000	211053	116112	183828	20448
2.65e+06	211836	12194	179106	206884
2652000000	210766	117399	17971	206801
2654000000	217176	115448	188406	21332
2656000000	213352	126829	178056	207964
2658000000	217078	12186	18571	211915
2.66e+06	216208	114674	190153	2102
2662000000	22301	109179	200725	217385
2664000000	218809	112115	193479	213895
2666000000	219357	118861	190526	214026
2668000000	218193	118873	18853	213405
2.67e+06	22451	117397	197205	219404
2672000000	224871	11625	197568	220424
2674000000	227933	116256	202402	222318
2676000000	223384	1241	191099	218816
2678000000	216084	120799	185426	210734
2.68e+06	220183	119487	190685	215229
2682000000	21859	110126	194895	213194
2684000000	21895	118425	19131	212731
2686000000	225848	121558	196928	220131
2688000000	227211	119323	199657	221696
2.69e+06	230629	112978	206914	225392
2692000000	225839	113624	202195	219576
2694000000	22375	120275	194793	218444
2696000000	229215	116322	203314	22408
2698000000	223532	110489	199818	218628
2.7e+06	216631	118196	188965	21019
2702000000	211446	11557	183973	205466
2704000000	217844	122284	186683	212388
2706000000	227156	119271	199473	221776
2708000000	220537	11773	193107	214761
2.71e+06	210154	107907	186223	204956
2712000000	218269	102562	198162	213298
2714000000	224305	111025	20104	218819
2716000000	218158	121248	187354	213034
2718000000	226294	113893	201994	220555
2.72e+06	230022	117049	204999	223819
2722000000	222546	113175	198326	216592
2724000000	218384	115027	192673	2122
2726000000	221699	120006	19298	216005
2728000000	231285	11566	206914	225377
2.73e+06	223736	119747	196345	217313
2732000000	210282	119366	179585	204788
2734000000	206741	116892	176676	201509
2736000000	211532	122354	178352	206668
2738000000	211888	112218	184693	207577
2.74e+06	213701	117719	183419	20937
2742000000	212929	126423	177325	207968
2744000000	21709	122363	184566	212648
2746000000	219753	118337	190397	21524
2748000000	220333	120672	190089	215402
2.75e+06	215216	122195	182702	210534
2752000000	223433	117446	194232	219828
2754000000	214904	117958	185617	209761
2756000000	217652	120253	187204	212693
2758000000	21304	110511	187401	208423
2.76e+06	215558	113876	188776	210539
2762000000	210797	112367	184451	205481
2764000000	207667	119973	175657	20249
2766000000	214074	11747	184953	208923
2768000000	212603	121609	179212	208552
2.77e+06	217198	11847	187736	212297
2772000000	214789	118892	184289	210168
2774000000	212395	118862	181845	207432
2776000000	220277	115404	192318	216194
2778000000	221545	123692	1892	216952
2.78e+06	226816	127105	194162	221442
2782000000	218516	137903	17567	213592
2784000000	215865	121198	184251	211088
2786000000	217509	127885	182429	212099
2788000000	216032	117481	187723	21047
2.79e+06	225385	116307	199124	220043
2792000000	222521	121337	192604	217285
2794000000	21943	122724	187731	214464
2796000000	226351	112595	203081	220341
2798000000	218891	113259	193972	213011
2.8e+06	215609	117779	187679	209474
2802000000	21976	114612	194849	213276
2804000000	212987	122032	182494	20623
2806000000	221982	122761	191449	2164
2808000000	225082	123294	194865	219432
2.81e+06	222304	123779	19164	216312
2812000000	223182	122321	193773	217049
2814000000	219257	116029	192825	213315
2816000000	228437	118607	200258	224044
2818000000	225837	126649	192562	221098
2.82e+06	228619	130285	195068	222503
2822000000	231692	130562	198003	226076
2824000000	225538	138139	18446	220514
2826000000	217963	128539	182118	212901
2828000000	213115	119873	182226	207991
2.83e+06	223306	123051	191576	218834
2832000000	219897	124388	187306	214835
2834000000	224361	127202	190354	219684
2836000000	224828	122626	193777	220246
2838000000	226145	122028	197509	21996
2.84e+06	236564	115467	212101	231529
2842000000	236249	116386	211225	231226
2844000000	226075	119047	199502	219651
2846000000	223063	114959	196938	217977
2848000000	224403	118766	196094	219442
2.85e+06	219563	119698	190279	2142
2852000000	225442	116653	197825	221146
2854000000	222457	120794	192404	217632
2856000000	226222	121932	196215	221326
2858000000	216957	116768	189097	211539
2.86e+06	228323	117506	201128	223613
2862000000	222726	118664	193931	217998
2864000000	226862	116933	199647	222263
2866000000	22373	122185	192544	219335
2868000000	221041	11441	1948	21606
2.87e+06	219121	108702	196499	213541
2872000000	226513	116478	199944	22152
2874000000	220005	124208	187273	215188
2876000000	224967	125068	192353	220407
2878000000	218257	119418	188103	213608
2.88e+06	217891	118078	188589	213178
2882000000	223116	124216	190525	218706
2884000000	226429	116064	199483	221982
2886000000	219112	124334	186188	214232
2888000000	217306	127417	182328	21205
2.89e+06	216198	122232	18593	209696
2892000000	220051	117295	191262	215652
2894000000	226306	114891	2006	221334
2896000000	221266	119316	191457	216852
2898000000	229707	119876	201003	225296
2.9e+06	223665	120921	193433	21912
2902000000	223028	116069	195194	218883
2904000000	224532	119275	194905	220487
2906000000	227323	117112	199779	222989
2908000000	221371	1218	189921	217036
2.91e+06	223526	1175	195673	218709
2912000000	218962	127763	182656	214947
2914000000	21912	126937	184529	214158
2916000000	21963	118007	191149	214503
2918000000	217949	114557	192058	212117
2.92e+06	221108	114889	19545	215353
2922000000	213286	122247	181274	207792
2924000000	212202	11415	18607	205931
2926000000	213454	11594	185417	208095
2928000000	21534	11842	186655	209474
2.93e+06	215912	118576	187027	210231
2932000000	212209	11799	182747	206754
2934000000	211202	119289	180955	205518
2936000000	223353	115538	196826	218365
2938000000	222167	114469	195828	217405
2.94e+06	228695	120911	200189	223402
2942000000	232769	120285	205958	226881
2944000000	232647	110366	210778	227247
2946000000	224798	118181	198086	218777
2948000000	233171	113377	209396	228114
2.95e+06	225407	111443	202895	219159
2952000000	225588	108548	205321	218724
2954000000	221109	111487	199862	213083
2956000000	219564	112851	195488	213228
2958000000	225484	115973	200663	219022
2.96e+06	22879	11282	206566	222018
2962000000	229686	113386	206928	223238
2964000000	227032	115773	201459	22158
2966000000	220994	116519	195053	214603
2968000000	222191	112458	198903	215705
2.97e+06	221728	115407	19673	215186
2972000000	222147	108662	200554	21603
2974000000	22375	110785	201588	217295
2976000000	223465	115846	198146	217235
2978000000	219107	119406	190335	21338
2.98e+06	219338	111968	196006	212751
2982000000	217304	117335	190496	210679
2984000000	218539	116768	19226	211943
2986000000	220784	11914	192379	215145
2988000000	228092	118697	201693	221998
2.99e+06	22065	112884	195887	215077
2992000000	224556	115613	199046	218781
2994000000	226467	115005	202094	220242
2996000000	229579	113417	206652	223259
2998000000	228141	116155	202476	222729
3000000	233983	110222	214422	22665
3002000000	230704	109301	209937	224562
3004000000	228088	119545	200809	222335
3006000000	229517	112765	207179	222973
3008000000	228586	11792	202846	222377
3.01e+06	223917	119172	19618	21815
3012000000	230114	113663	206063	224775
3014000000	228514	112725	20417	223707
3016000000	231617	126284	200763	22592
3018000000	230828	120566	202056	226275
3.02e+06	234137	112165	212162	228138
3022000000	23074	132051	19651	224562
3024000000	236764	11277	213651	231843
3026000000	228391	120575	200653	222543
3028000000	231322	11389	20753	225788
3.03e+06	230675	114379	206765	224917
3032000000	231165	116462	205781	225755
3034000000	226676	109664	204107	221536
3036000000	224826	111541	201565	219143
3038000000	223404	109244	200605	218269
3.04e+06	229583	119665	201475	224733
3042000000	235994	125544	205057	231466
3044000000	231555	123808	200582	227318
3046000000	233274	130982	197611	229406
3048000000	227834	123164	197142	223119
3.05e+06	235428	117348	209063	23103
3052000000	227565	115618	201473	222738
3054000000	232815	118395	20558	228309
3056000000	229716	116487	204642	223811
3058000000	23271	108497	212042	2271
3.06e+06	231694	1155	208103	225204
3062000000	236843	114887	212907	231648
3064000000	228343	116193	203093	22256
3066000000	230277	124032	199743	225331
3068000000	233193	114298	208674	228362
3.07e+06	236253	118891	209745	231307
3072000000	231483	123733	202035	225922
3074000000	240464	122762	213077	23489
3076000000	237668	114522	21493	23165
3078000000	226434	120856	198623	220198
3.08e+06	227172	11961	20057	220634
3082000000	231683	10992	211143	225144
3084000000	228809	116261	204244	22243
3086000000	219146	105954	198264	213342
3088000000	2214	109646	19898	215453
3.09e+06	220301	116376	193954	214251
3092000000	222527	112743	197858	217205
3094000000	223488	114131	198997	217414
3096000000	22989	10995	208739	223691
3098000000	233486	123504	20559	226961
3.1e+06	229903	11803	205479	222616
3102000000	234184	11555	213242	225521
3104000000	22166	103685	202866	215317
3106000000	223069	106371	203372	216436
3108000000	219676	101889	200659	214172
3.11e+06	22231	102611	203676	216403
3112000000	221299	107911	199603	215547
3114000000	222059	107998	199547	217112
3116000000	221929	108855	199591	216377
3118000000	222024	109779	199282	21639
3.12e+06	220402	113115	19656	21383
3122000000	22086	113341	19573	215412
3124000000	218247	116493	191214	212439
3126000000	216288	111286	191539	210925
3128000000	218874	116004	192106	213191
3.13e+06	219446	116895	192613	213421
3132000000	215175	114274	189552	208834
3134000000	224332	113652	200442	218074
3136000000	22441	1197	196472	218609
3138000000	219263	115479	193117	213361
3.14e+06	230704	114776	206553	224969
3142000000	225917	111663	203275	219745
3144000000	220969	114997	194857	215548
3146000000	215616	12403	183566	209524
3148000000	222221	117715	195545	216033
3.15e+06	223599	113606	200295	216723
3152000000	215991	117233	189113	209277
3154000000	216594	2017-01-01	188997	210753
3156000000	224234	122061	19441	218787
3158000000	2244	112726	202291	216985
3.16e+06	222409	108394	201739	215601
3162000000	223356	108706	202228	216938
3164000000	222379	113305	198601	215927
3166000000	221827	109343	200509	215069
3168000000	221084	11364	198003	213628
3.17e+06	224342	106381	203604	21883
3172000000	225793	104885	205912	220374
3174000000	22161	116405	196008	215066
3176000000	226128	111342	202953	220638
3178000000	229544	109605	206484	225239
3.18e+06	227528	113397	20274	222655
3182000000	228063	120773	198494	223695
3184000000	232095	122027	202179	227967
3186000000	228784	117414	201614	224164
3188000000	224275	110911	201494	218398
3.19e+06	221468	112758	196542	216224
3192000000	217655	110852	193582	212099
3194000000	226303	113363	202412	220463
3196000000	225364	103068	206459	21984
3198000000	221898	116287	195991	215736
3.2e+06	228489	116172	203864	222167
3202000000	228712	110395	206365	223261
3204000000	227205	124511	197549	220716
3206000000	233859	119287	207889	227888
3208000000	2274	11717	201446	221612
3.21e+06	23919	115627	215847	233376
3212000000	236238	125732	20677	230334
3214000000	230871	11817	204259	225648
3216000000	231916	125649	201819	225946
3218000000	225237	120299	196956	219546
3.22e+06	234648	128096	204338	22794
3222000000	235788	119416	20877	23097
3224000000	219669	118186	190932	214676
3226000000	226273	115212	19991	221722
3228000000	226726	2018-01-01	200044	221061
3.23e+06	229186	113785	204327	224402
3232000000	227121	109624	203922	222634
3234000000	229473	109237	207519	224318
3236000000	232788	11308	209686	227212
3238000000	227829	114021	203526	222235
3.24e+06	224924	112132	201529	219075
3242000000	224059	123805	19234	219277
3244000000	224286	114512	200547	217431
3246000000	222041	107797	200343	21644
3248000000	221973	116429	196007	215799
3.25e+06	218236	108835	195317	212745
3252000000	218861	10581	19726	21376
3254000000	231152	10965	211237	224096
3256000000	22536	119533	196904	220262
3258000000	219319	121495	189014	21381
3.26e+06	217877	115992	192065	211181
3262000000	217202	121737	188293	20995
3264000000	227798	108021	208191	220844
3266000000	219762	110269	198588	212118
3268000000	21492	108906	191778	209146
3.27e+06	214962	108414	192653	208683
3272000000	219974	110367	1983	212775
3274000000	217177	117913	188575	21182
3276000000	209836	113207	183493	203904
3278000000	210186	113571	183959	204002
3.28e+06	214948	115195	188447	208861
3282000000	215046	115059	188802	208818
3284000000	213103	118462	182523	208513
3286000000	217138	115609	189804	211912
3288000000	215048	115132	190496	207236
3.29e+06	217239	117222	194022	207364
3292000000	20904	117149	183056	200405
3294000000	215122	119076	189165	206379
3296000000	211299	11743	183517	204516
3298000000	214699	111047	188552	210494
3.3e+06	217388	118386	189607	211067
3302000000	212853	125646	180247	205759
3304000000	212916	123958	179734	207357
3306000000	213008	115048	186463	206737
3308000000	208673	115363	182883	200834
3.31e+06	211696	115539	185863	204294
3312000000	211341	116414	183226	205441
3314000000	214703	119826	187254	206816
3316000000	208679	110148	183254	203418
3318000000	214215	108568	191355	208259
3.32e+06	213906	113999	186615	209024
3322000000	210791	116456	181693	205649
3324000000	211218	116828	182008	206034
3326000000	214083	114452	18698	208813
3328000000	214512	116001	187495	208376
3.33e+06	220417	114695	194017	215338
3332000000	221261	113307	19565	216323
3334000000	220284	111956	196764	214008
3336000000	220371	108191	198246	214756
3338000000	218979	108316	196432	213507
3.34e+06	217164	110234	193066	211882
3342000000	214891	10982	192012	208393
3344000000	21954	110071	19641	213783
3346000000	217747	116858	191976	210516
3348000000	214366	118012	186371	207953
3.35e+06	21603	11843	187973	20971
3352000000	215229	112485	192072	207613
3354000000	21543	113373	190074	209376
3356000000	215495	115029	190361	208344
3358000000	210132	116882	184484	201531
3.36e+06	214026	115476	188825	206457
3362000000	216387	118159	188055	210524
3364000000	213864	106942	191497	20825
3366000000	216052	108585	192104	211334
3368000000	217624	110715	193325	212341
3.37e+06	217563	109418	195611	210788
3372000000	220022	112329	1956	214342
3374000000	219866	109143	198493	213004
3376000000	216496	113587	191086	210536
3378000000	217444	102389	196722	213029
3.38e+06	215479	108473	193076	209327
3382000000	219045	109423	197165	212402
3384000000	219112	106894	197781	213252
3386000000	223489	116442	1977	217373
3388000000	2239	119515	200969	213519
3.39e+06	222231	118086	196232	215226
3392000000	225531	119291	199357	218528
3394000000	220711	113851	196125	214475
3396000000	220017	109863	198436	212998
3398000000	217647	105822	19577	21264
3.4e+06	218497	112376	194358	212317
3402000000	214096	11167	18858	208906
3404000000	217263	113311	192768	210731
3406000000	21521	120505	184243	210151
3408000000	215198	117613	187833	208583
3.41e+06	218694	10308	200078	212126
3412000000	219268	111326	194691	214146
3414000000	216937	119628	190075	209007
3416000000	220266	115489	195942	212846
3418000000	22164	108131	199826	215929
3.42e+06	213626	106874	192167	207177
3422000000	216254	111548	191712	210558
3424000000	216176	120666	184872	211487
3426000000	213798	115316	185896	208721
3428000000	208324	117369	178534	202849
3.43e+06	212976	111924	186647	208216
3432000000	210343	117934	181032	204469
3434000000	215289	117557	187133	209428
3436000000	217786	118669	188694	212541
3438000000	21967	121505	189506	214089
3.44e+06	213865	114628	187537	207767
3442000000	210546	124494	177832	203804
3444000000	216123	124247	185166	209032
3446000000	210249	121866	179333	203463
3448000000	224236	125013	193255	218146
3.45e+06	222987	130355	187703	217306
3452000000	22356	137577	182634	218347
3454000000	210322	124944	178114	202818
3456000000	211937	120916	182088	205081
3458000000	216817	121904	185702	21136
3.46e+06	217721	12553	184135	212466
3462000000	214374	112319	189045	208708
3464000000	214143	118488	184994	208452
3466000000	215679	1083	19258	210283
3468000000	218995	113781	193417	213452
3.47e+06	2169	116829	189113	211372
3472000000	216185	112568	189788	211615
3474000000	21313	113635	1858	208361
3476000000	209063	113546	180655	20466
3478000000	207521	120413	174948	202543
3.48e+06	210726	121307	177798	206116
3482000000	213409	115239	184344	209343
3484000000	204824	121218	170215	200596
3486000000	213302	117699	183555	208447
3488000000	219661	129028	182503	215747
3.49e+06	21733	120132	185689	21343
3492000000	212703	117378	182791	208074
3494000000	215102	116819	185401	210991
3496000000	218119	114723	190093	214138
3498000000	216025	119498	184702	21199
3.5e+06	217287	119037	186545	213209
3502000000	214067	118681	184182	208904
3504000000	209997	126468	173268	20538
3506000000	210853	128435	173109	206049
3508000000	208846	116271	178923	204209
3.51e+06	20646	115256	178121	200601
3512000000	214403	121235	182947	209213
3514000000	205838	1146	177118	200585
3516000000	20895	114653	180714	203758
3518000000	209253	11833	178239	204457
3.52e+06	205164	118454	173131	200447
3522000000	204716	117706	174019	199198
3524000000	198143	115333	168381	19201
3526000000	203885	119888	171522	198356
3528000000	21127	122713	178585	205715
3.53e+06	209647	115574	180387	204956
3532000000	205672	1188	174257	200307
3534000000	207527	116855	17678	203047
3536000000	207738	116275	178199	202572
3538000000	206048	117242	175434	200969
3.54e+06	202084	118235	16987	197079
3542000000	199849	118734	167218	194471
3544000000	203575	118813	171048	198775
3546000000	199091	122249	163104	194233
3548000000	200222	120864	164112	196562
3.55e+06	198611	127359	158655	193652
3552000000	195052	128829	153803	18931
3554000000	20793	124777	172626	202733
3556000000	201634	125833	163742	196639
3558000000	200836	121196	166847	195305
3.56e+06	207682	117473	177913	202016
3562000000	211426	112119	185414	20604
3564000000	207813	120375	177398	201027
3566000000	214472	121721	183348	20872
3568000000	203601	119036	172677	197282
3.57e+06	198124	116026	167783	192076
3572000000	199855	118833	167034	194583
3574000000	195551	119674	161275	190129
3576000000	195181	118476	162236	189299
3578000000	201327	114046	174602	193836
3.58e+06	20452	119334	172771	198913
3582000000	206305	12062	174326	200462
3584000000	204337	125089	167757	199291
3586000000	217105	116939	189297	211569
3588000000	221927	113537	19664	21667
3.59e+06	21873	113757	1923	213929
3592000000	218767	114759	192317	213453
3594000000	222879	106149	202672	216811
3596000000	222418	11647	19665	216109
3598000000	221272	108785	197872	216646
3.6e+06	216141	113814	190688	210044
3602000000	220396	114926	194991	214287
3604000000	214145	115468	185855	209382
3606000000	216652	111839	192255	210728
3608000000	212169	107988	189372	206175
3.61e+06	217587	110612	193542	21212
3612000000	215298	118612	187813	20824
3614000000	220077	111427	196718	213901
3616000000	214151	114357	189328	206878
3618000000	218119	11833	192164	210292
3.62e+06	218594	108298	197318	211905
3622000000	215222	111504	191504	208648
3624000000	218449	110269	196026	211788
3626000000	215304	115118	188775	209341
3628000000	217343	10669	196178	211204
3.63e+06	211295	120009	180019	206113
3632000000	216286	111371	191608	210813
3634000000	212802	110099	189404	206335
3636000000	215816	116961	189575	20865
3638000000	216765	112172	19207	210953
3.64e+06	215235	124866	182954	208779
3642000000	20819	12361	174319	202533
3644000000	209323	116259	180521	203786
3646000000	207764	118787	176703	202477
3648000000	212127	115731	184941	205909
3.65e+06	213625	115568	185698	208403
3652000000	218029	118609	189134	212683
3654000000	217969	117895	188811	213242
3656000000	21823	111269	193145	213454
3658000000	220015	114816	192665	215663
3.66e+06	208147	118519	176246	203815
3662000000	203644	116006	173144	198761
3664000000	215526	120839	184525	210361
3666000000	221014	114617	194712	215973
3668000000	222542	113825	19778	216741
3.67e+06	218176	110603	194566	212396
3672000000	219227	110773	195622	213501
3674000000	221403	111564	196805	216472
3676000000	219793	109256	196824	21434
3678000000	219831	107723	197488	214581
3.68e+06	222029	115319	195474	216991
3682000000	217403	112421	191828	212348
3684000000	21902	116375	191545	213792
3686000000	22575	114336	20195	219248
3688000000	218678	121094	188621	213068
3.69e+06	219919	11707	19203	21482
3692000000	21931	113692	194038	213581
3694000000	219661	111414	194949	214672
3696000000	226705	110669	202922	222184
3698000000	224974	113105	200275	219826
3.7e+06	219074	111347	195331	213154
3702000000	225214	109693	202571	219943
3704000000	224873	105407	203902	220112
3706000000	217558	117131	189291	212396
3708000000	221485	110548	197405	216614
3.71e+06	226314	119099	198031	221438
3712000000	219289	120687	189901	21342
3714000000	211767	118545	181844	206325
3716000000	208673	119741	177095	203441
3718000000	217235	117406	189596	211308
3.72e+06	214303	118385	185719	208195
3722000000	204691	115777	175604	198885
3724000000	211492	110708	186663	205811
3726000000	20829	117323	178356	202963
3728000000	212704	114025	18541	207623
3.73e+06	219767	109499	195418	215446
3732000000	216051	110911	191135	211002
3734000000	211129	112309	184063	20654
3736000000	221952	110793	19808	216829
3738000000	225655	115321	199769	220531
3.74e+06	218658	115287	19238	212888
3742000000	213653	122244	181822	208068
3744000000	216556	12153	186457	210374
3746000000	223561	120453	195509	217315
3748000000	214743	123578	183389	20815
3.75e+06	21418	121807	184056	207444
3752000000	219004	116068	193705	211972
3754000000	217315	122254	187812	210314
3756000000	224622	119741	19713	21843
3758000000	223163	116634	196697	21751
3.76e+06	219689	123537	189354	213095
3762000000	224503	125673	192485	218995
3764000000	228995	121873	20093	222827
3766000000	21932	118746	191861	212818
3768000000	222639	113826	198189	216567
3.77e+06	221655	118515	195136	214797
3772000000	225456	113356	201553	219516
3774000000	217942	122443	188787	210629
3776000000	216645	117932	189846	209572
3778000000	218467	12551	186329	212095
3.78e+06	219827	128709	186441	212888
3782000000	224951	120208	196285	219609
3784000000	215309	124595	182804	209224
3786000000	214902	120416	184469	209373
3788000000	219236	119272	191165	212975
3.79e+06	224228	122398	194817	218224
3792000000	224369	120717	19706	217434
3794000000	221419	11961	193067	215572
3796000000	228375	119424	202046	221868
3798000000	218279	118845	191028	211366
3.8e+06	225855	121112	197564	219822
3802000000	22518	111748	202268	219118
3804000000	22039	118373	193485	213763
3806000000	220596	118676	193021	21444
3808000000	222324	114033	196653	217208
3.81e+06	236108	116225	211058	231172
3812000000	229958	123371	201382	223576
3814000000	224178	119748	196808	217803
3816000000	226264	119348	198841	220475
3818000000	226093	112822	202711	220034
3.82e+06	224843	117978	197452	219551
3822000000	233613	118316	208029	227762
3824000000	231234	115755	205698	226335
3826000000	225493	110084	20248	220404
3828000000	228509	115206	203978	222605
3.83e+06	218469	119284	18968	21272
3832000000	226889	117789	20269	219088
3834000000	229168	11421	204618	223883
3836000000	224745	114776	20144	217414
3838000000	228998	117871	204355	221868
3.84e+06	214859	11361	188179	209785
3842000000	217725	120229	188295	211893
3844000000	222095	118906	194987	215624
3846000000	223535	114252	198781	217643
3848000000	219348	118258	192619	212462
3.85e+06	224471	115832	199434	218137
3852000000	230583	119329	205132	223648
3854000000	229865	107922	210402	223067
3856000000	225781	117749	199366	21987
3858000000	227523	113642	20195	223238
3.86e+06	228871	113701	204129	223982
3862000000	228503	117883	201732	223237
3864000000	229465	107421	207425	225265
3866000000	223599	10902	201186	218248
3868000000	229557	108648	207456	224833
3.87e+06	2208	107987	198281	215706
3872000000	223192	107236	200603	218833
3874000000	219593	112461	194109	214746
3876000000	22144	114797	196133	215463
3878000000	221931	113558	195958	217283
3.88e+06	220643	112066	196041	215351
3882000000	221341	110775	197175	216413
3884000000	22004	111146	195691	21491
3886000000	219054	114619	192408	214036
3888000000	215979	121643	184446	210894
3.89e+06	221949	116512	194569	217003
3892000000	22565	105568	206016	219655
3894000000	216586	117069	189406	210331
3896000000	228155	104222	209202	222446
3898000000	232567	115624	210048	225134
3.9e+06	221058	10849	199449	214903
3902000000	221721	11705	194249	216533
3904000000	225748	112655	203359	218812
3906000000	227744	117616	201677	221874
3908000000	221246	114565	196111	21521
3.91e+06	217174	109792	19384	211426
3912000000	2217	116794	193674	217143
3914000000	220748	116963	195115	213798
3916000000	22494	111526	201678	219282
3918000000	223514	115007	197616	218261
3.92e+06	221241	108015	198366	216516
3922000000	220636	112813	194623	216231
3924000000	216453	114994	18865	211875
3926000000	2255	107138	204019	22045
3928000000	227727	111575	20389	222933
3.93e+06	232932	112021	208626	2029-02-01
3932000000	225612	111127	201953	220606
3934000000	221636	118861	192481	216951
3936000000	224107	11489	19848	218755
3938000000	23432	118086	207952	229398
3.94e+06	229483	111034	20718	22377
3942000000	226323	11489	20147	220576
3944000000	222683	115755	197765	216021
3946000000	223338	11559	197983	217259
3948000000	221721	115726	195685	215951
3.95e+06	223846	115558	200265	216226
3952000000	236523	110624	215781	230406
3954000000	232545	102148	213922	227942
3956000000	220827	105868	199481	215705
3958000000	218997	112782	194892	212643
3.96e+06	22361	115924	197493	218086
3962000000	222164	11723	194807	216844
3964000000	215971	119938	185775	210687
3966000000	220627	116858	194186	21445
3968000000	228624	112372	205203	223163
3.97e+06	226463	122719	197891	219887
3972000000	223662	114992	198886	217417
3974000000	21751	11666	192161	209966
3976000000	216709	118521	189626	209571
3978000000	217714	120376	190977	209371
3.98e+06	224136	12292	19623	216468
3982000000	22943	118914	203602	222894
3984000000	229891	112467	208125	223013
3986000000	237268	112375	215827	231047
3988000000	24015	11758	216225	234021
3.99e+06	230688	115115	205449	225773
3992000000	23326	124232	204177	227373
3994000000	228187	110313	20499	223491
3996000000	226429	121299	197531	220927
3998000000	229872	119698	20243	224447
[truncated: 3,001 more rows]
