# Supplementary material for: Two FAM134B isoforms differentially regulate ER dynamics during myogenesis
Source: EMBO J. 2025 Jan 6;44(4):1039–73. doi: 10.1038/s44318-024-00356-2 (PMC11832904; doi:10.1038/s44318-024-00356-2)
Supplement: Supplementary file 17 — Source data Fig. 3 [file 44318_2024_356_MOESM17_ESM.zip › Figure 3/Fig 3E.xlsx]

## Sheet: FAM134B_cdf
Waiting time [ns]	CDF
2.39e+20	2e+16
2.54e+20	4e+16
2.55e+20	6e+16
2.57e+20	8e+16
2.59e+20	1e+17
2.66e+20	1.2e+17
2.69e+20	1.4e+17
2.78e+20	1.6e+17
2.84e+20	1.8e+17
2.98e+20	2e+17
3.06e+20	2.2e+17
3.07e+20	2.4e+17
3.12e+20	2.6e+17
3.15e+20	2.8e+17
3.17e+20	3e+17
3.17e+20	3.2e+17
3.19e+20	3.4e+17
3.21e+20	3.6e+17
3.22e+20	3.8e+17
3.24e+20	4e+17
3.29e+20	4.2e+17
3.3e+20	4.4e+17
3.33e+20	4.6e+17
3.33e+20	4.8e+17
3.38e+20	5e+17
3.39e+20	5.2e+17
3.41e+20	5.4e+17
3.43e+20	5.6e+17
3.46e+20	5.8e+17
3.57e+20	6e+17
3.69e+20	6.2e+17
3.79e+20	6.4e+17
3.82e+20	6.6e+17
3.96e+20	6.8e+17
4e+20	7e+17
4.05e+20	7.2e+17
4.18e+20	7.4e+17
4.26e+20	7.6e+17
4.28e+20	7.8e+17
4.54e+20	8e+17
4.57e+20	8.2e+17
4.64e+20	8.4e+17
4.65e+20	8.6e+17
4.69e+20	8.8e+17
4.81e+20	9e+17
4.89e+20	9.2e+17
4.91e+20	9.4e+17
4.96e+20	9.6e+17
6.85e+20	9.8e+17
7.88e+20	1e+18

## Sheet: FAM134B2_cdf
Waiting time [ns]	CDF
2.35e+20	2e+16
2.44e+20	4e+16
2.52e+20	6e+16
2.57e+20	8e+16
2.61e+20	1e+17
2.74e+20	1.2e+17
2.87e+20	1.4e+17
2.87e+20	1.6e+17
2.9e+20	1.8e+17
2.92e+20	2e+17
2.93e+20	2.2e+17
3.01e+20	2.4e+17
3.03e+20	2.6e+17
3.05e+20	2.8e+17
3.07e+20	3e+17
3.07e+20	3.2e+17
3.12e+20	3.4e+17
3.16e+20	3.6e+17
3.22e+20	3.8e+17
3.23e+20	4e+17
3.23e+20	4.2e+17
3.24e+20	4.4e+17
3.24e+20	4.6e+17
3.24e+20	4.8e+17
3.25e+20	5e+17
3.53e+20	5.2e+17
3.53e+20	5.4e+17
3.53e+20	5.6e+17
3.53e+20	5.8e+17
3.54e+20	6e+17
3.54e+20	6.2e+17
3.56e+20	6.4e+17
3.69e+20	6.6e+17
3.73e+20	6.8e+17
3.74e+20	7e+17
3.94e+20	7.2e+17
4.04e+20	7.4e+17
4.13e+20	7.6e+17
4.16e+20	7.8e+17
4.25e+20	8e+17
4.31e+20	8.2e+17
4.38e+20	8.4e+17
4.38e+20	8.6e+17
4.4e+20	8.8e+17
4.45e+20	9e+17
4.53e+20	9.2e+17
4.67e+20	9.4e+17
4.7e+20	9.6e+17
5.12e+20	9.8e+17
6.47e+20	1e+18
