# Supplementary material for: Two FAM134B isoforms differentially regulate ER dynamics during myogenesis
Source: EMBO J. 2025 Jan 6;44(4):1039–73. doi: 10.1038/s44318-024-00356-2 (PMC11832904; doi:10.1038/s44318-024-00356-2)
Supplement: Supplementary file 18 — Source data Fig. 4 [file 44318_2024_356_MOESM18_ESM.zip]

Archive with 30 entries (29 files):
- Figure 4/
- __MACOSX/._Figure 4
- Figure 4/Fig 4A Ponceau.jpg
- __MACOSX/Figure 4/._Fig 4A Ponceau.jpg
- Figure 4/Fig 4I HA.Tif
- __MACOSX/Figure 4/._Fig 4I HA.Tif
- Figure 4/Fig 4D HA Fam134b2LIR.tif
- __MACOSX/Figure 4/._Fig 4D HA Fam134b2LIR.tif
- Figure 4/Fig 4C Ponceau.jpeg
- __MACOSX/Figure 4/._Fig 4C Ponceau.jpeg
- Figure 4/Fig 4C HA.Tif
- __MACOSX/Figure 4/._Fig 4C HA.Tif
- Figure 4/Fig 4D HA Fam134b2.tif
- __MACOSX/Figure 4/._Fig 4D HA Fam134b2.tif
- Figure 4/Fig 4D LAMP1 Fam134b2LIR.tif
- __MACOSX/Figure 4/._Fig 4D LAMP1 Fam134b2LIR.tif
- Figure 4/Fig 4B Ponceau.jpg
- __MACOSX/Figure 4/._Fig 4B Ponceau.jpg
- Figure 4/Fig 4D Merge Fam134b2LIR.tif
- __MACOSX/Figure 4/._Fig 4D Merge Fam134b2LIR.tif
- Figure 4/Fig 4A HA.Tif
- __MACOSX/Figure 4/._Fig 4A HA.Tif
- Figure 4/Fig 4I Ub.Tif
- __MACOSX/Figure 4/._Fig 4I Ub.Tif
- Figure 4/Fig 4D LAMP1 Fam134b2.tif
- __MACOSX/Figure 4/._Fig 4D LAMP1 Fam134b2.tif
- Figure 4/Fig 4D Merge Fam134b2.tif
- __MACOSX/Figure 4/._Fig 4D Merge Fam134b2.tif
- Figure 4/Fig 4B HA.Tif
- __MACOSX/Figure 4/._Fig 4B HA.Tif
