# Supplementary material for: Two FAM134B isoforms differentially regulate ER dynamics during myogenesis
Source: EMBO J. 2025 Jan 6;44(4):1039–73. doi: 10.1038/s44318-024-00356-2 (PMC11832904; doi:10.1038/s44318-024-00356-2)
Supplement: Supplementary file 19 — Source data Fig. 5 [file 44318_2024_356_MOESM19_ESM.zip]

Archive with 8 entries (7 files):
- Figure 5/
- __MACOSX/._Figure 5
- Figure 5/.DS_Store
- __MACOSX/Figure 5/._.DS_Store
- Figure 5/Fig 5A Vinculin.Tif
- __MACOSX/Figure 5/._Fig 5A Vinculin.Tif
- Figure 5/Fig 5A Fam134b.Tif
- __MACOSX/Figure 5/._Fig 5A Fam134b.Tif
