# Supplementary material for: Two FAM134B isoforms differentially regulate ER dynamics during myogenesis
Source: EMBO J. 2025 Jan 6;44(4):1039–73. doi: 10.1038/s44318-024-00356-2 (PMC11832904; doi:10.1038/s44318-024-00356-2)
Supplement: Supplementary file 20 — Source data Fig. 6 [file 44318_2024_356_MOESM20_ESM.zip]

Archive with 30 entries (29 files):
- Figure 6/
- __MACOSX/._Figure 6
- Figure 6/Fig 6E.pzfx
- __MACOSX/Figure 6/._Fig 6E.pzfx
- Figure 6/Fig 6D Fam134b KO Lamp1.jpg
- __MACOSX/Figure 6/._Fig 6D Fam134b KO Lamp1.jpg
- Figure 6/Fig 6D Wild Type Reep5.jpg
- __MACOSX/Figure 6/._Fig 6D Wild Type Reep5.jpg
- Figure 6/.DS_Store
- __MACOSX/Figure 6/._.DS_Store
- Figure 6/Fig 6D Wild Type Merge.jpg
- __MACOSX/Figure 6/._Fig 6D Wild Type Merge.jpg
- Figure 6/Fig 6D Fam134b KO crop.tif
- __MACOSX/Figure 6/._Fig 6D Fam134b KO crop.tif
- Figure 6/Fig 6A.xlsx
- __MACOSX/Figure 6/._Fig 6A.xlsx
- Figure 6/Fig 6D Wild-Type crop.jpg
- __MACOSX/Figure 6/._Fig 6D Wild-Type crop.jpg
- Figure 6/Fig 6D Fam134b KO Dapi.jpg
- __MACOSX/Figure 6/._Fig 6D Fam134b KO Dapi.jpg
- Figure 6/Fig 6C.xlsx
- __MACOSX/Figure 6/._Fig 6C.xlsx
- Figure 6/Fig 6D Fam134b KO Merge.jpg
- __MACOSX/Figure 6/._Fig 6D Fam134b KO Merge.jpg
- Figure 6/Fig 6D Fam134b KO Reep5.jpg
- __MACOSX/Figure 6/._Fig 6D Fam134b KO Reep5.jpg
- Figure 6/Fig 6F.pzfx
- __MACOSX/Figure 6/._Fig 6F.pzfx
- Figure 6/Fig 6D Wild Type Lamp1.jpg
- __MACOSX/Figure 6/._Fig 6D Wild Type Lamp1.jpg
