# Supplementary material for: Two FAM134B isoforms differentially regulate ER dynamics during myogenesis
Source: EMBO J. 2025 Jan 6;44(4):1039–73. doi: 10.1038/s44318-024-00356-2 (PMC11832904; doi:10.1038/s44318-024-00356-2)
Supplement: Supplementary file 20 — Source data Fig. 6 [file 44318_2024_356_MOESM20_ESM.zip › Figure 6/Fig 6A.xlsx]

## Sheet: FigA
Gene ID	T2_WT1	T2_WT2	T2_WT3	T2_WT4	T2_ KO1	T2_ KO2	T2_ KO3	T2_ KO4	T10_WT1	T10_WT2	T10_WT3	T10_WT4	T10_ KO1	T10_ KO2	T10_ KO3	T10_ KO4
Abcb6	28.546	28.8737	28.9577	28.7868	28.9002	28.5647	28.9236	28.5209	30.6632	30.4724	30.5646	30.441	30.6198	30.4656	30.2343	30.4118
Aco1	31.4942	31.7039	31.5641	31.6591	31.5981	31.6924	31.7716	31.5726	31.7992	31.6965	31.6553	31.6053	32.1899	32.0302	31.8208	32.4941
Acsl1	28.3813	28.3883	28.4017	28.3435	27.7595	27.6262	27.9076	28.1829	30.7181	30.7232	30.9079	30.8898	30.5498	30.0359	30.3329	30.5408
Acsl3	30.1107	29.8644	30.259	29.9917	30.3747	29.964	30.313	30.2601	31.9673	32.1455	32.2318	31.8894	32.2565	31.9628	32.1435	32.1901
Acsl4	30.7054	30.5373	30.8751	30.7048	30.5704	30.2869	30.3763	30.1371	31.6098	31.7433	31.7267	31.6921	31.6645	31.3876	31.7607	31.6995
Adam10	27.888	27.5498	27.8763	27.2203	27.8428	27.5316	27.7624	27.4969	26.7387	27.0195	26.5841	27.2544	25.9318	25.292	26.5097	24.6539
Aga	28.9061	29.086	28.9244	28.953	29.3458	29.2357	29.2339	28.6375	30.6143	30.6829	30.4073	30.8708	31.2316	30.9222	31.2939	30.8705
Agl	29.1537	29.1411	28.999	29.0178	29.3034	29.439	29.6672	28.9846	30.7573	30.9294	30.9289	30.7295	30.8329	30.9942	31.0034	30.8242
Agpat3	25.7154	23.2116	25.7942	26.0123	26.3384	26.2617	25.7747	24.2377	27.6907	28.5628	28.4869	28.8572	28.2386	27.9454	27.1408	27.8576
Ahsa1	32.1658	32.2348	32.175	32.1936	31.792	31.8004	31.9158	31.7916	31.2336	31.043	31.2047	31.2243	30.9052	31.2158	30.8934	30.9943
Aimp1	32.5666	32.54	32.4061	32.4163	32.2265	32.269	32.4065	32.4179	31.9114	31.7372	31.5378	31.6924	31.6129	31.4492	31.2875	31.5366
Akap1	28.9332	28.8784	28.889	28.2105	28.8805	28.5867	28.7105	28.8012	29.1421	29.2292	29.0952	28.8561	27.7175	27.4735	27.8738	28.7645
Aldh3a1	31.1219	31.4113	31.2627	31.3488	32.7731	32.9466	33.0035	33.0224	31.1489	31.2168	31.1159	31.1684	31.082	31.2417	30.9246	31.3994
Aldh3a2	29.1638	29.1574	29.2885	29.3258	29.1149	29.0204	29.091	28.7374	30.3468	30.3885	30.2834	30.3716	30.8079	30.635	30.8388	30.9635
Alg1	26.6918	26.7622	27.0382	26.9625	27.1541	27.1115	27.0762	26.9625	27.4679	27.0226	27.3581	27.1166	27.5396	27.5538	28.5068	27.9846
Alox5ap	24.7532	23.3818	23.4332	24.2013	25.721	23.6427	23.5499	24.2431	24.7883	26.8489	27.039	26.1636	27.64	25.6239	27.9726	27.306
Ank3	28.1744	27.882	27.5877	27.5847	27.5458	27.7044	28.0666	27.5933	28.5335	28.5883	28.9326	28.2783	27.6796	27.9027	28.445	27.7362
Ankle2	27.429	27.1202	27.1409	27.4786	27.0253	26.9944	27.3743	26.9412	26.5583	26.9566	26.7988	26.8042	26.5663	25.1022	25.7486	26.8483
Anpep	27.2361	27.5992	27.3583	27.7614	26.3273	26.4519	27.3889	27.5651	30.6343	30.3556	30.5584	30.4831	29.5832	29.7325	30.0038	29.7145
Anxa7	32.3345	32.5612	32.2747	32.1742	32.0437	32.0562	32.0394	31.9441	31.8521	31.9232	32.2433	31.922	32.1266	31.5571	32.1763	31.594
Apex1	31.9608	32.1273	32.0139	31.8141	31.7072	31.7332	32.1226	31.5332	31.9589	31.6175	31.642	31.7633	30.8122	31.0588	31.171	31.6288
Apob	29.3992	28.753	28.9967	28.5725	29.6464	29.893	28.4794	28.138	24.6648	26.4665	26.7218	27.1617	25.4981	24.6217	26.0429	23.9915
Arcn1	32.3544	32.4425	32.1289	32.3469	32.0683	32.263	32.2526	32.0879	32.3191	32.1788	32.2333	32.2362	32.1964	32.5834	32.5299	32.5492
Arl6ip1	27.3376	27.5095	27.3925	27.4213	26.9071	27.264	27.6283	27.6137	26.0588	23.6253	24.1838	26.347	24.9209	26.7252	24.8045	23.3328
Arl6ip5	29.7169	29.6762	29.7564	29.7579	30.1925	30.2385	29.7618	29.5639	31.6423	32.2483	32.1556	31.7151	32.2978	32.228	33.0871	32.2429
Armc10	27.2246	27.6042	27.5526	27.6911	27.4712	27.355	27.6269	26.799	27.7238	27.3283	27.144	27.4189	27.8647	28.1174	27.5618	28.1253
Asna1	30.4409	30.4797	30.4302	30.3918	30.9096	30.7098	30.4991	30.4334	30.56	30.3157	30.397	30.7566	30.8474	30.8998	31.0274	30.7033
Asph	30.6301	30.4743	30.4896	30.5675	30.7943	30.7918	30.658	30.6692	31.5822	31.516	31.5905	31.4369	31.9023	32.2682	31.8929	31.943
Aspscr1	29.4007	29.2685	29.3008	29.3769	29.5788	29.5131	29.462	29.4315	29.0488	29.0023	29.0413	28.9431	29.5054	29.0567	29.2047	29.0015
Atl2	29.6819	29.2733	29.7147	29.528	29.8761	29.8769	30.0901	29.4206	30.2764	30.1633	30.2189	30.2357	30.6353	30.7764	30.3858	30.7895
Atp2a1	23.264	24.5958	23.4357	23.6544	24.4146	25.1762	25.3944	24.7994	24.007	27.9037	27.9186	27.0021	24.7168	25.741	27.582	27.3186
Atp2a2	32.7716	32.8166	32.6116	32.6208	32.4711	32.6396	32.6518	32.6413	34.4166	34.5968	34.5832	34.6766	34.5937	34.6198	34.6846	34.3778
Atp2a3	23.9473	24.3079	24.209	24.8216	24.3181	24.419	23.274	24.0758	33.7012	33.7775	34.6868	34.0777	34.157	33.7078	33.6123	33.6859
Atp2b1	31.2261	31.0951	31.1856	30.9639	30.9813	30.9899	31.0522	30.9447	31.6282	31.6335	31.5649	31.3552	31.9188	31.7707	31.5172	31.6372
Aup1	27.9601	27.514	27.3184	27.5773	27.8656	27.7301	27.9225	27.7837	27.7516	27.6879	27.7196	27.8708	28.5946	28.6555	28.3299	28.1954
Bax	30.5671	30.4096	30.3328	30.2689	30.7098	30.875	30.9291	30.6741	29.7091	29.4792	29.5174	29.3823	30.0196	29.7543	29.4013	30.2186
Bcap31	31.3188	31.1314	31.078	31.3656	30.6628	31.4827	31.2622	31.4357	31.7811	31.8349	31.536	31.7047	31.7689	32.2268	31.9378	31.7064
Bnip3	24.8199	23.0766	24.5172	25.0897	24.1574	24.2361	24.6188	23.4794	28.3478	28.0179	28.121	27.8931	27.8697	28.4187	27.9367	28.0969
Cacna1s	25.4525	24.0145	23.9228	23.7091	25.0858	23.1618	24.7019	23.3244	28.2797	28.3884	28.2866	28.3468	27.8281	27.7763	27.8522	27.9926
Cacna2d1	25.0338	24.7922	25.6048	25.1502	24.7635	24.4599	24.8311	25.8918	30.7588	29.9803	30.8678	30.1155	29.6342	28.5065	29.8933	29.5551
Cacnb1	27.4462	27.0995	27.3036	27.2276	23.9228	27.2602	24.4188	24.3077	29.1073	28.9642	28.9495	28.8554	28.4723	28.2982	28.3608	29.7878
Calr	34.6793	34.591	34.7203	34.544	34.6638	34.8986	34.8945	34.5725	34.9696	34.8664	34.8929	34.9007	35.2772	34.9911	35.2314	35.1553
Calu	33.1484	32.9262	32.8449	32.8562	33.3192	33.1155	33.4188	33.3314	32.8397	32.7276	32.925	32.7988	32.7742	33.0726	32.7904	32.7698
Camk2g	31.099	31.0099	30.8683	30.9857	30.843	31.1576	31.0589	30.8418	31.6131	31.5311	31.8157	31.4405	31.4276	31.0169	31.5743	31.6799
Camlg	26.3621	26.4618	26.3818	26.2575	26.4364	26.316	25.9539	24.611	25.6866	25.5546	25.3706	25.4224	24.3285	25.2282	24.3261	24.9687
Canx	33.4235	33.3913	33.3816	33.5464	33.1061	33.2952	33.1711	33.1566	33.4575	33.4982	33.4937	33.3039	33.7658	33.6819	33.8319	33.5302
Capn2	33.9677	34.034	33.9998	33.9501	33.7453	33.91	33.7967	33.6003	33.6602	33.5738	33.7595	33.4995	33.448	33.3086	33.4579	33.4868
Casq1	24.7792	23.6941	24.4421	25.0439	24.664	24.3667	24.5716	24.4174	32.8377	33.6604	34.6057	32.9226	32.6667	32.3881	31.7085	34.3911
Casq2	23.9175	23.9052	23.1875	24.0625	23.3301	24.871	26.0854	24.6875	33.4402	34.2148	34.3332	32.519	32.3165	31.1527	31.5818	32.1543
Cat	30.6944	30.9198	30.7513	30.7497	31.062	31.2112	30.7375	31.0806	30.8593	30.6758	30.8408	30.7697	30.9548	31.1221	31.3974	30.8753
Cav3	25.7577	24.0015	24.4374	24.2361	25.0389	23.5261	24.1525	24.0682	28.2571	28.0388	28.6625	26.6729	28.5672	28.5921	28.5934	28.3519
Ccdc88a	30.0394	29.5191	29.7909	29.5592	29.4853	29.8103	29.5647	29.6342	28.5327	28.3856	28.7287	28.0281	28.3729	27.9365	29.2986	27.8243
Cers5	29.0939	28.8097	29.2342	28.9428	28.8075	28.6765	28.7092	29.2132	27.642	27.5577	28.1422	27.9986	27.794	27.8083	24.7774	28.0685
Cers6	27.1692	26.3635	26.2016	26.4844	26.1542	26.23	26.3346	26.9167	26.4479	25.3003	26.5007	27.0052	24.9469	24.7189	25.4157	24.8295
Chp1	28.1233	28.2211	28.0156	28.2401	28.4637	28.1272	28.1024	28.1116	28.0891	28.3461	28.2392	27.9972	28.5816	28.6427	28.5933	28.4652
Cisd2	27.9905	28.0961	28.3064	28.1818	28.4381	28.5419	28.5223	28.8195	28.5223	28.3018	28.0294	28.2313	28.7325	28.5255	29.0037	28.4419
Ckap4	34.2203	34.1638	34.0236	34.0715	34.1119	34.0998	34.0288	34.0533	34.5438	34.3104	34.2919	34.1431	34.3789	34.3914	34.3342	34.4111
Cnbp	29.4533	29.6443	30.0227	30.1912	29.3729	29.4535	29.6791	29.417	25.8124	26.8758	25.7378	25.4494	25.0873	26.4595	25.328	25.1514
Cnpy2	30.1827	30.109	30.2987	30.2451	30.4784	29.8528	30.0088	29.7952	31.2314	30.8967	31.0985	30.7478	31.0023	31.0938	30.8301	30.793
Cnpy3	28.9166	28.4596	28.6847	28.414	28.6122	28.969	29.1496	28.7169	29.4066	28.7396	29.3954	29.2408	28.54	28.1195	28.7919	28.5627
Col1a1	32.7251	32.7197	32.4427	32.3941	32.7054	32.7774	32.5959	32.699	31.9526	31.6661	31.9649	31.8337	30.8521	30.2341	30.9023	31.0705
Col4a3bp	29.0564	29.1884	29.1463	29.1594	29.2469	29.0296	29.2355	28.3746	28.2787	28.2991	28.2367	27.6275	28.1711	25.0002	26.6706	27.6838
Colgalt1	30.3645	30.3286	30.2656	30.3277	30.4011	30.524	30.616	30.6123	30.5879	30.5403	30.6079	30.5976	30.5646	30.7708	30.8078	30.8587
Copb1	32.5776	32.6268	32.7533	32.6899	32.524	32.7188	32.7658	32.3921	32.7624	32.7751	32.9174	32.6135	33.3904	33.0627	33.4858	32.9627
Copz2	26.5969	26.2308	26.9083	27.1304	26.8033	27.0293	26.922	27.3559	27.9433	28.2509	28.3164	28.0973	28.9861	27.9915	29.0056	28.494
Cpq	22.5854	23.6914	21.9477	25.0456	24.5316	24.8619	25.3002	25.0044	30.6169	30.7396	30.9237	30.7045	29.4479	30.4078	29.8566	30.5374
Crabp2	26.9086	26.7308	26.133	26.8948	23.7952	23.3479	24.0657	23.7593	28.6309	28.9831	29.4631	29.2563	29.7704	28.9225	29.3866	30.1925
Crat	26.1506	26.7985	26.5818	26.6803	26.9862	26.8919	26.2992	26.2155	27.8724	27.6269	28.0674	27.7785	28.3238	27.4196	27.7073	28.1364
Creld2	29.5587	29.644	29.4217	29.0807	29.7131	28.8724	29.34	29.3136	28.2321	27.8591	26.8272	28.1654	27.193	25.0509	29.1123	28.3018
Ctage5	28.1704	27.7478	28.0016	27.6665	27.6682	27.914	27.3727	27.3869	28.6289	28.4327	28.2921	28.5642	28.6967	29.0078	28.8659	28.6859
Ctsz	28.6927	28.8335	28.1625	28.4048	27.902	28.577	28.619	28.4622	29.3962	29.6705	29.5542	29.5277	29.4182	29.2433	28.5342	29.37
Cyb5a	31.0761	31.297	31.6552	31.3346	31.3717	31.7153	31.485	31.4954	31.4179	30.9554	31.0575	30.806	31.1249	31.1447	31.4235	31.2092
Cyb5r3	33.3746	33.2833	33.4185	33.3485	33.454	33.2436	33.4396	33.07	34.653	34.6032	34.5929	34.6256	34.8194	34.7494	34.9647	34.6793
Cyb5r4	25.6044	25.7183	25.7492	25.715	26.1048	25.7023	25.7064	25.481	24.9106	25.0272	25.2496	23.9144	25.5542	26.264	25.588	25.9489
Cyp2d22	23.4245	23.8824	23.8996	24.6635	23.6285	23.3168	25.7936	27.8792	29.3226	28.7893	28.7464	28.7632	29.7699	28.8883	29.3735	29.3469
Cyp2f2	24.0399	23.1474	23.8834	24.7197	25.5794	24.1439	23.4171	25.2099	27.6301	27.2102	26.9343	27.34	24.705	24.8936	26.7747	24.8409
Cyp51a1	30.2029	30.0877	30.04	30.2037	30.07	29.9113	30.1633	30.1672	29.1511	29.045	29.0692	28.7247	29.6068	29.5322	29.0718	29.4917
Dbi	30.7211	31.1572	31.164	31.2825	31.2107	31.9982	31.1222	31.3276	30.1507	30.1074	30.329	30.5058	30.0434	29.2979	29.4227	30.6749
Ddost	31.9544	31.8212	31.6951	31.949	32.3125	32.2361	31.7808	31.7269	32.3005	32.2516	32.0442	32.2577	32.936	32.4905	32.7701	32.453
Ddrgk1	26.9684	27.1635	27.3659	27.0552	28.0122	26.8688	27.675	27.7009	28.0593	28.3318	27.8016	27.7872	27.6885	29.093	27.9136	28.5595
Ddx41	27.3089	26.6568	26.9275	26.6573	27.3297	27.4199	26.9988	26.9817	26.2758	25.911	26.4733	25.9154	26.5628	24.2761	24.8544	25.8368
Degs1	29.3116	29.5123	29.6559	29.5205	29.3596	29.7419	29.3195	29.8027	28.7237	27.3411	27.8088	27.9574	28.0617	24.1335	28.2191	27.0942
Dhcr24	28.1623	28.06	28.2477	28.3065	27.6963	27.8842	27.5589	28.4725	26.471	26.1252	26.3899	26.3302	25.9735	24.9212	25.9224	26.1628
Dhrs1	30.4532	30.2503	30.4222	30.1658	30.5258	30.3977	30.2458	30.4589	31.3842	31.2027	31.0788	31.2775	31.5044	31.2807	31.3885	31.2059
Dhrs7c	24.7159	24.3576	23.5732	24.1769	24.1493	22.3445	24.5344	26.284	27.5592	28.1061	27.9498	28.0233	27.6808	25.3307	24.4039	27.5923
Dicer1	26.1067	25.9754	26.383	26.3196	26.9238	26.4851	26.3732	26.4038	24.9548	25.7269	26.0291	23.7522	24.8156	25.9974	25.8427	25.3769
Dnaja1	32.2324	32.3359	32.1905	32.1831	32.2914	32.5008	32.3936	32.1875	30.9982	30.8601	30.7214	30.8545	31.1567	30.4413	30.7564	30.2775
Dnajc1	26.9743	26.9764	26.9233	27.2878	26.8223	27.3529	27.3846	27.3586	27.6223	27.3546	27.4601	27.4744	27.8315	27.9523	27.2933	28.0633
Dtnbp1	25.7846	25.4819	26.0537	26.1586	25.9125	25.6865	25.9247	24.137	24.0283	23.6081	24.1755	24.8436	25.2755	24.4089	24.6148	24.7081
Dus2	26.258	26.054	25.924	25.488	26.3406	26.1506	26.7094	25.6596	25.4466	25.2492	25.0206	26.1818	24.5281	25.1752	25.5611	25.3519
Ecm29	32.2097	32.3092	32.3121	32.2456	32.3754	32.4004	32.4504	32.2909	31.9172	31.9973	32.0655	31.9883	32.4392	32.3061	32.3407	32.4806
Edem3	27.028	26.4474	26.6252	26.8577	26.664	27.1503	26.9738	25.836	27.0132	27.3804	27.4113	27.1808	27.1711	27.1908	27.9752	27.7499
Egfr	28.8506	28.7668	28.7756	28.8235	28.9983	28.7931	28.8691	28.5342	28.0888	28.3762	28.4409	28.6191	27.513	27.6935	27.8791	27.9268
Ehd4	31.4006	31.4869	31.5859	31.5989	31.728	31.4619	31.617	31.2287	31.7099	31.6661	31.694	31.5531	32.214	31.9707	32.0672	31.9074
Eif5a	34.8406	35.085	34.8945	34.8764	34.7344	34.9707	34.7647	34.8564	34.2482	34.4917	34.539	34.687	33.9895	34.1479	34.4101	34.3372
Emc1	30.6777	30.8186	30.7196	30.7968	31.1367	31.1741	31.1655	31.2463	30.8191	30.827	30.8434	30.827	31.1812	31.3678	31.0974	31.3305
Emc2	29.5361	29.4581	29.1456	29.5462	29.4368	29.6835	29.7035	29.785	29.3647	29.2117	29.1913	28.9753	28.8701	29.3168	29.0158	29.0008
Emd	30.5795	30.3182	30.2575	30.5332	30.6774	30.4808	30.2512	30.0296	29.8024	29.7902	29.8061	29.9187	30.1433	29.4786	30.0901	30.0256
Ephx1	33.2237	33.1217	33.2717	33.2271	33.7186	33.8273	33.7233	33.7524	34.1088	34.0995	34.1568	34.0933	34.4428	34.6753	34.4751	34.696
Epm2aip1	27.8404	28.0212	28.0338	27.621	27.9319	27.689	28.0016	27.956	28.4894	28.5234	28.9718	28.5267	28.1749	28.4404	28.1928	28.3243
Erap1	28.4852	28.3446	27.7853	28.037	28.072	28.0271	27.8994	27.3172	28.0574	27.5807	27.4261	27.5946	27.2243	26.2811	27.4357	27.1857
Erlin1	27.8591	28.0441	28.0206	27.8237	27.6256	27.6876	27.6344	28.0215	27.7573	27.2488	27.7575	27.3454	28.3479	25.972	24.8368	23.7823
Erlin2	29.738	29.6101	29.7218	29.2903	29.8903	29.822	29.2221	29.613	30.3206	30.366	30.308	30.3581	30.4309	30.5616	30.9923	30.5856
Ermp1	28.6102	28.2122	28.6541	28.0683	27.8999	28.0075	27.6057	27.6083	28.8635	29.0533	29.0335	28.1939	28.5603	28.6842	28.3794	28.1999
Ero1l	30.8912	30.9156	30.8916	30.5992	30.298	30.1592	30.3649	29.8583	33.7837	33.7266	33.894	33.5878	33.5564	33.6653	33.6826	33.7434
Erp29	30.5718	30.6487	30.4902	30.6168	30.5319	30.3779	30.5123	30.2136	30.5899	30.6571	30.5955	30.7556	31.1532	31.3067	30.9635	31.1224
Erp44	31.2455	31.083	31.0994	31.0464	31.0585	31.1599	31.1334	31.3117	31.559	31.4825	31.6719	31.3907	31.806	31.9943	31.5039	31.9468
Esyt1	31.9759	31.8445	31.6177	31.9319	31.5993	31.5993	31.4638	31.2822	32.3864	32.528	32.3547	32.3959	32.8593	32.466	32.3407	32.6734
Fads2	28.5071	28.6897	29.0734	28.8159	28.0795	28.5204	28.5304	27.8093	27.0131	27.5766	27.7591	27.3703	24.8167	26.4675	26.292	26.5548
Faf1	29.2276	29.2536	29.3625	29.72	29.9314	29.8745	29.9053	29.2583	28.5433	28.5295	28.3146	28.5065	28.5048	28.472	28.8207	28.9537
Faf2	29.5061	29.6109	28.9955	29.2342	29.3549	29.2427	29.144	28.1255	29.4979	29.451	29.5755	29.1009	29.9586	29.774	29.9754	29.6379
Fbxo2	25.5406	25.7294	25.6975	25.7143	24.2297	25.9289	23.2046	25.2022	26.8695	26.5904	26.6899	26.2181	26.1119	25.1181	26.918	25.9139
Fdft1	29.3363	29.2993	29.3285	29.194	29.8081	29.947	28.7552	28.4875	25.8808	26.91	26.1758	23.9549	24.5708	24.9526	26.5955	24.8645
Fkbp10	30.4478	30.9148	30.4239	30.5416	30.5973	30.692	30.6465	30.7164	31.4525	31.5767	31.3467	31.4654	31.6596	31.5907	31.6977	31.2752
Fkbp11	29.9045	30.0404	30.0501	29.7381	30.0406	30.1285	30.4235	29.2822	31.0295	31.0658	30.9253	30.6248	31.0801	31.1875	30.7857	31.069
Fkbp1a	29.8426	30.4423	30.3139	30.4846	30.3988	30.9562	30.2484	31.6794	29.6966	29.4991	29.5235	29.8145	29.3472	29.1628	29.3985	30.2552
Fkbp2	28.6395	28.8628	28.9523	28.5683	29.4962	28.9444	29.6638	30.215	29.1923	28.75	28.5629	28.9294	28.8292	29.767	29.2034	29.2528
Fkbp4	33.7174	33.5853	33.5754	33.6212	33.5706	33.8208	33.7817	33.7183	32.3051	32.1891	32.2273	32.1911	31.9394	31.976	32.0076	31.8511
Fkbp5	29.1692	28.91	29.1448	29.4153	29.1582	29.2357	29.2814	29.893	26.4288	26.3957	26.0807	27.1157	27.252	25.2355	26.7309	25.8818
Fkbp7	26.8276	27.1541	25.1748	27.061	26.6276	27.2671	26.8214	26.5995	27.5871	28.2049	27.6058	28.4862	28.1668	28.712	28.7019	28.6209
Fkbp8	29.9814	29.9644	30.0601	30.1683	30.4824	30.5512	30.151	30.4652	30.3943	30.0906	30.1701	30.1131	30.6272	30.2523	30.3787	30.2902
Fkbp9	30.6486	30.6377	30.7429	31.0081	31.0715	31.3783	31.1182	30.9642	31.2258	30.9063	30.9779	31.0667	31.8847	31.0737	31.84	31.5877
Fmo1	23.9661	23.6837	23.8273	25.766	22.8999	24.4809	23.1992	25.5832	28.8063	28.7948	29.392	29.0653	28.8737	29.2528	28.9881	30.7624
Fn1	32.252	32.4142	32.0182	32.2024	32.5045	32.6019	32.4314	32.2485	33.3127	33.3141	33.4098	33.2349	33.5045	33.5272	33.7115	33.5497
Ganab	33.6522	33.5272	33.6528	33.5375	33.3296	33.4044	33.5862	32.9588	33.8617	33.9074	33.9497	33.8624	33.9637	34.0667	34.0119	34.0232
Gbf1	30.28	30.2367	30.3779	30.2409	30.1868	30.047	30.1832	30.1153	30.6189	30.7436	30.7661	30.3711	30.9394	30.8009	30.8622	30.7819
Ghdc	25.255	25.0752	24.7669	24.9613	24.4696	24.7787	24.501	25.2305	26.4085	26.6753	26.7035	26.8016	27.0829	26.462	26.253	26.9459
Glul	26.7833	26.9776	26.6013	27.2093	26.1412	26.3263	26.0701	26.7506	30.2924	29.8256	29.8061	30.2855	30.1198	29.8837	30.2171	30.0627
Golga3	29.4557	29.2924	29.2263	29.1577	29.5581	29.269	29.1881	29.13	30.0571	29.7161	29.9549	29.8998	29.4983	29.8759	30.0362	30.0835
Golgb1	31.0498	31.0328	31.0663	31.003	31.0012	30.9723	30.7937	30.8075	31.7211	31.6608	31.651	31.5219	31.651	31.7964	31.8152	31.6804
Gosr2	29.1151	29.0259	28.904	28.4743	28.8582	29.1496	29.2661	28.0832	29.5187	30.2845	29.5999	29.6811	30.8438	29.4113	29.9833	30.0979
H13	26.4729	26.6469	26.1087	26.3668	27.0625	26.4449	26.8506	26.5349	27.4305	27.2687	27.052	27.0162	28.224	28.4196	28.7481	27.6201
H2-D1	28.7534	28.7292	28.6532	28.6909	28.7166	29.0565	28.9881	28.6473	28.5907	28.7576	28.8801	28.8391	28.3917	28.4178	27.9838	28.7229
H6pd	27.8533	27.8082	28.0296	27.9902	27.6521	27.9694	28.4114	27.7021	28.4001	28.3231	28.5607	28.565	28.964	28.375	28.863	28.6931
Hadhb	31.1276	31.2045	31.1632	31.0786	31.0568	31.3004	31.2939	30.6814	32.1672	32.1456	32.2696	32.2271	32.4119	31.954	32.5598	32.1432
Hax1	26.3988	26.6713	26.5236	26.1635	26.0608	26.4742	26.727	26.5078	26.6443	27.0381	26.9776	26.8281	27.0454	26.9647	27.3065	27.2453
Hmgcl	28.2956	28.2273	28.2867	28.3573	28.6119	28.8547	28.6156	28.5372	29.2606	29.4342	29.3542	29.5755	29.7494	29.6449	30.1641	30.1375
Hmgcr	25.7056	25.6825	25.4467	25.4673	25.8778	25.7923	25.8853	25.9867	24.3093	24.4431	23.9864	24.3308	25.0074	25.9195	24.131	24.9203
Hmox1	30.5949	30.4275	30.3748	30.1163	31.3336	31.1622	31.5378	31.4764	30.0895	30.2277	30.2794	30.2643	29.8726	29.8165	30.1258	30.3306
Hmox2	30.2739	30.2848	30.5147	30.5427	30.1851	30.1285	30.1574	29.9962	30.7376	30.687	30.5717	30.8036	30.8987	31.0597	30.7909	30.9503
Hps6	26.6387	26.6695	26.7544	26.7457	27.4723	26.9385	26.8655	27.939	24.0322	26.1009	26.1412	26.4523	24.9384	25.7441	26.0511	26.3682
Hrc	23.9827	23.4319	22.8502	24.6388	24.2197	24.3174	24.2429	25.1586	30.1306	30.2207	30.1052	30.444	29.7425	30.4153	29.6912	30.2561
Hsd17b10	31.9427	31.6204	31.9007	31.9886	31.8685	31.9574	31.8202	31.8122	32.6936	32.8049	32.6994	32.6711	33.1217	32.7098	33.2376	33.2409
Hsd17b12	31.8487	32.022	31.8916	31.9182	31.9099	31.9699	31.915	31.7935	31.1606	31.2342	31.1948	31.1098	31.0123	30.5602	31.1883	31.4184
Hsp90b1	35.6498	35.642	35.8771	35.7465	35.47	35.5955	35.4742	35.394	35.9128	35.7785	35.7734	35.8071	35.8189	35.8172	35.7153	35.6855
Hspa13	28.0872	28.2259	28.3464	28.0763	28.5259	28.2869	27.9583	27.7938	26.1038	27.4104	27.7788	26.6772	27.5492	26.219	25.4746	27.329
Hspa5	35.9037	35.8578	35.8729	35.8694	35.7696	35.8045	35.8161	35.8884	36.3383	36.0736	36.1969	36.2201	36.5104	36.6099	36.3528	36.3628
Hyou1	32.6289	32.6469	32.4941	32.6276	32.5136	32.5469	32.5737	32.2162	32.8888	32.7873	32.8401	32.8119	32.8734	32.8926	33.2602	33.0051
Ifitm3	30.9349	30.8221	30.8474	30.8966	31.0915	31.0865	30.9904	30.2137	29.2771	28.7114	29.1888	28.4796	27.5104	27.8741	27.5466	27.4105
Ikbip	27.5938	27.7713	27.8757	27.7433	28.1706	27.9091	28.4747	28.2088	29.3302	29.4976	29.6313	29.4876	29.9207	29.682	29.6423	30.1533
Inf2	31.2316	31.2705	31.3533	31.448	31.4528	31.486	31.4863	31.2524	31.0286	30.8524	30.9017	30.8052	30.8678	31.2257	31.0345	31.2529
Inpp5b	26.2137	26.7205	26.4443	26.6054	26.567	26.5381	26.7919	26.0399	23.9059	25.8405	25.7166	25.631	24.8932	25.6373	24.0711	24.6191
Ireb2	27.1237	27.2525	27.4032	27.1978	27.1402	26.877	27.1509	26.8916	26.7322	26.655	26.793	26.7686	26.2166	26.2565	26.8064	26.7218
Irgm1	27.7734	27.7491	27.3788	27.4542	27.6019	27.7396	27.9859	28.1439	28.1937	28.0671	28.2687	28.0763	28.3903	28.1367	28.5724	28.0324
Ist1	30.1338	29.7726	29.7458	29.7448	30.0398	30.0985	30.4497	29.7999	29.3547	29.0749	29.4062	29.1292	29.8657	29.3575	29.9708	29.2394
Itga5	31.6161	31.7067	31.5615	31.6366	31.7421	31.6878	31.6928	31.6501	31.9237	32.0283	31.9424	31.8949	31.9494	31.5026	31.995	32.0612
Itpr1	24.9781	26.7838	24.6747	23.6448	27.7063	27.5095	28.4176	27.6312	24.8507	23.1486	24.2373	24.1429	24.1298	25.0788	24.0295	25.6161
Itpr3	30.3015	30.3704	30.2637	30.2693	30.3834	30.3727	30.413	30.2947	30.6867	30.7396	30.6708	30.5545	30.5754	30.4318	30.575	30.6574
Jph1	23.2343	24.2706	22.9638	24.3731	27.1413	24.9192	26.0066	24.9214	27.1293	27.6264	27.0735	27.6495	27.8184	26.7389	27.2138	26.9179
Jph2	26.1701	25.0898	25.2027	25.5231	24.2268	25.0038	26.574	25.5851	29.8134	29.0963	29.7009	29.2352	28.8363	28.859	29.8921	30.537
Jsrp1	23.9561	28.5486	24.7293	24.0428	26.7106	24.6711	24.573	24.7595	31.3805	31.0611	31.1017	30.4512	31.3102	30.3093	31.2519	30.5455
Kdelc1	28.8126	28.7897	29.1464	29.1385	28.483	28.6812	28.6482	28.3123	28.3484	28.6519	28.2573	27.9699	27.7277	27.2269	27.4647	27.224
Kdsr	26.5785	26.7884	26.6527	26.8886	26.8663	26.8003	27.0231	26.6514	26.1821	24.2268	24.2137	24.3438	27.1113	23.8913	25.2683	27.6288
Kiaa0020	27.2504	27.1336	27.352	27.1489	26.3132	26.4237	27.2944	26.9422	26.4179	26.814	27.3777	28.5437	25.2765	27.3065	24.3746	24.4629
Kiaa0196	29.7336	29.6009	29.4866	29.3929	29.5684	29.7366	29.7734	29.7022	29.3473	29.2402	29.2253	29.023	29.5511	28.5887	29.2523	29.3639
Klhl41	24.0001	29.4085	27.5748	25.2426	23.8676	23.0122	25.0408	25.852	33.1336	33.2632	32.616	33.2288	32.6694	31.7905	31.4734	32.5319
Kpnb1	35.0201	35.1301	34.8519	35.1392	34.714	34.8819	34.9922	34.4298	34.214	34.1401	34.1348	34.0925	33.9712	34.2039	34.0302	33.729
Ktn1	25.1048	25.3484	25.1632	25.3127	24.4078	25.2198	25.3758	24.8361	24.2996	23.8816	24.1685	24.2087	24.3084	24.9378	25.6556	24.2803
Leprel2	24.308	23.275	24.7686	23.632	24.8344	22.9723	24.2164	24.7471	26.1209	26.2207	26.5825	25.8348	26.4783	25.5174	24.3965	23.7265
Lman1	31.6974	31.7059	31.5565	31.5627	31.6575	31.6133	31.7319	31.4051	32.287	32.0666	32.1372	32.0207	32.2292	32.6938	32.2019	32.1578
Lman2	29.6511	29.4916	29.3468	29.2573	29.5674	29.3263	29.1884	28.4698	29.8955	29.9549	29.6827	29.8231	30.5632	30.3139	30.343	30.2672
Lnp	28.5978	28.2566	28.4013	28.3559	28.6414	28.5547	28.4332	29.078	28.7862	28.6791	28.7731	28.6041	29.7943	29.8582	29.4555	28.9204
Lpcat1	26.3569	26.4123	26.562	26.0599	26.3028	26.3074	26.4209	24.5129	23.9308	24.7161	26.0533	23.9291	23.3372	24.9407	24.8982	25.1716
Lpgat1	26.1904	26.2433	25.8368	26.0831	25.9581	26.2917	26.2048	24.9548	26.4929	26.752	27.1082	27.2727	26.408	25.9557	25.796	26.6783
Lpin2	24.9142	24.7472	25.0323	24.909	25.0449	24.7235	23.9649	24.7743	24.2468	25.1072	24.0395	22.8507	25.6	24.9791	25.1305	26.5581
Lrpap1	29.7064	29.5457	29.3731	29.5707	29.9178	30.1371	30.0616	29.994	30.2607	30.0877	30.0435	29.9845	31.2778	31.2384	30.9173	31.1285
Lrrc59	34.1814	34.0989	34.1251	34.0443	34.0131	33.8605	33.9683	33.9108	34.0542	34.0313	34.0214	33.8137	33.9047	33.8073	33.9665	33.873
Lsg1	29.3463	29.2778	28.9217	28.8604	28.4487	28.8593	28.9811	28.6699	28.3655	28.3009	28.2626	28.0812	27.5116	28.409	27.9577	27.6072
Lss	29.8355	29.7443	29.8798	29.8913	29.8532	29.811	29.9592	29.8339	28.6974	29.0505	29.3364	29.1995	29.3935	29.1879	29.8988	29.3349
Manf	31.064	31.3868	31.4526	31.1633	30.8578	31.1288	31.1546	31.2155	31.6772	31.6816	31.5314	31.7527	31.1918	31.8636	32.1072	31.9072
Mapk8ip3	24.0789	25.3589	23.5552	24.6884	24.8855	25.0874	24.126	25.577	28.0319	28.1076	28.3649	28.2135	25.0944	24.9979	24.4835	28.9937
Minpp1	27.307	27.4079	27.0696	27.5059	27.0533	27.0818	27.0469	27.4184	27.8324	28.1281	27.6551	27.7796	27.803	27.6826	27.8089	27.5662
Mlec	29.5482	29.4498	29.7173	29.6832	29.7844	29.9901	29.9352	29.209	30.5101	30.5049	30.5256	30.5724	31.2619	30.9001	31.1627	31.1112
Mogs	29.2997	29.2134	29.319	29.3194	29.3576	29.48	29.4844	29.3794	30.1667	30.0505	30.1067	30.0237	30.5466	30.5532	30.5166	30.8029
Msrb3	29.8568	30.0727	30.0108	30.1	30.0422	30.4799	30.2429	30.1987	29.4484	29.1597	29.4201	29.4364	29.5161	29.2947	29.5511	29.2901
Mtdh	31.5526	31.4881	31.2742	31.1821	31.113	31.2959	31.6272	31.6137	32.2225	32.0414	31.9947	31.9897	31.7864	32.0338	31.8368	32.062
Mtor	29.3093	29.2809	29.1945	29.2195	29.4109	29.5156	29.3877	29.5181	29.8261	29.7049	29.8048	29.6685	30.1872	29.9666	29.9636	30.2608
Myo18a	31.58	31.5749	31.4393	31.6084	31.5896	31.5845	31.6519	31.4663	32.4677	32.4568	32.4644	32.4485	32.3376	32.496	32.3563	32.4746
Nceh1	27.6593	27.4425	27.5551	27.4485	27.597	27.5382	27.7407	27.6784	28.0504	27.7907	27.7785	27.7633	28.2609	27.8622	28.8178	28.2334
Nck2	27.4172	27.149	27.0427	26.884	27.4848	27.2932	27.5149	27.4521	27.0481	26.7917	27.2548	27.2961	23.5665	25.5725	25.1864	27.6362
Ncstn	26.9527	27.2153	27.1717	27.2294	27.4005	27.6029	27.5594	27.4536	27.2814	27.2889	27.003	27.2015	27.4155	27.8155	28.1667	27.9013
Ndufb8	27.0584	26.7179	26.6331	26.3812	26.4957	26.7303	26.7438	26.4618	28.5175	27.9763	27.2859	28.1065	28.6568	29.0301	27.9436	27.4709
Nol3	28.1929	28.1487	28.2602	27.787	28.0418	28.1593	28.1085	28.0967	29.1549	29.1062	29.1696	28.8888	28.5706	29.3335	29.0929	29.3978
Nomo1	31.0939	31.0265	31.0429	30.9066	31.3203	31.3101	31.6135	30.9093	31.3438	31.1614	31.3232	30.8887	31.4861	31.4976	31.411	31.4894
Nploc4	31.2894	31.3284	31.6079	31.4349	31.2472	31.4017	31.359	31.2916	31.759	31.6399	31.6615	31.6287	31.7259	31.7707	31.9658	31.7819
Nucb1	31.5694	31.4515	31.4423	31.4733	31.5089	31.4667	31.5505	31.5893	32.6129	32.3513	32.3068	32.5981	32.806	32.6155	32.736	32.7816
Nucb2	28.7694	28.6416	28.9803	28.6716	28.9384	28.7958	29.0351	28.3618	29.2405	29.3284	29.3567	29.1453	29.9116	29.9925	30.2012	29.7227
Osbpl3	28.8466	28.4175	28.1458	27.9674	29.2315	28.9106	29.538	28.5032	26.4238	26.0299	27.0417	26.8711	24.7054	25.7853	26.2572	27.2185
P3h1	29.2763	29.1736	29.1923	29.1247	29.2355	29.3232	29.6862	29.3376	30.0992	30.1797	30.094	30.0981	30.4567	30.3424	30.5917	30.5682
P4ha1	32.227	32.2063	32.2941	32.1259	32.0271	32.0137	32.0087	32.0444	34.6877	34.5817	34.5861	34.551	34.7974	34.8632	34.9049	34.5939
P4ha2	31.7012	31.483	31.5316	31.3824	31.4376	31.4396	31.6489	31.5065	33.521	33.3283	33.3216	33.3891	33.4638	33.4955	33.5972	33.2463
P4hb	36.0976	36.2435	36.1562	36.2191	35.913	36.1302	35.911	36.1303	37.2142	36.8945	36.9829	37.2348	36.9171	36.9591	37.0202	37.036
Papola	29.1806	29.2127	29.4912	29.429	29.1493	29.2344	29.2729	29.3553	28.457	28.5301	28.6803	28.3975	28.7288	28.2405	28.4904	28.2071
Park7	31.8971	32.0628	32.1044	31.8104	32.1559	32.3164	32.499	32.2676	32.159	32.135	32.2541	32.0635	32.9033	33.2278	32.9305	32.7252
Pcyt1a	29.7396	29.5351	29.6054	29.6482	29.9956	30.0486	30.0462	30.2405	30.1857	29.6863	30.0718	29.6153	29.1692	29.5825	29.426	29.8167
Pdcd6ip	32.8683	32.9473	33.0335	32.98	32.9076	32.9966	33.0547	32.8552	32.7937	32.6857	32.723	32.622	32.7994	32.7442	32.7389	33.0142
Pde2a	26.1404	26.8255	27.0863	26.8809	26.6207	26.3994	26.1591	26.6956	26.8489	26.9181	26.6396	26.5061	24.8201	25.6265	26.8529	24.7316
Pdia3	35.6197	35.6288	35.5841	35.581	35.6148	35.6259	35.7458	35.4862	35.8215	35.6269	35.6657	35.7265	36.0317	36.1434	36.071	35.764
Pdia4	33.0857	33.2775	33.3496	33.2849	33.6469	33.5292	33.5479	33.6094	33.4328	33.3051	33.4712	33.4093	33.8048	33.6583	33.8794	33.814
Pdia5	30.0351	29.9043	29.7648	30.0618	30.0692	30.1558	29.9341	29.8669	31.0148	31.1466	31.1231	30.7595	30.8479	30.8049	31.2193	31.0542
Pdia6	33.8542	33.8977	33.8303	33.8305	33.9122	34.1102	34.2004	33.9351	34.3014	34.4999	34.3354	34.4322	34.5772	34.3116	34.6812	34.8111
Pebp1	30.785	31.0587	30.9707	31.4595	31.8267	32.7904	31.0717	32.5036	30.3076	31.1642	30.6745	31.3152	30.69	28.6522	30.9212	30.9081
Pgrmc1	30.7753	30.5946	30.5715	30.5114	31.2343	30.5677	31.0063	30.949	30.3348	30.3344	30.1407	30.3672	30.1106	30.9183	30.7266	30.6192
Pgs1	28.1082	28.0291	27.8519	28.0149	27.7771	27.7337	27.7126	27.9914	28.4986	28.2274	28.2496	28.3232	28.1964	28.4568	27.7153	27.9614
Pigk	28.9902	29.0759	29.0308	29.2601	29.0976	29.0054	28.8016	29.3688	28.1282	28.3389	28.6895	28.5476	29.3604	28.9119	28.764	29.4685
Pigs	28.5876	28.3898	28.7179	28.7716	28.861	28.9723	29.1065	28.6502	29.0252	28.9899	29.2084	29.0951	29.7322	28.829	29.5678	29.1995
Pigt	26.3305	25.9826	25.6646	25.5746	25.5229	25.736	26.1195	26.1829	26.8188	26.0705	26.4765	25.9619	27.3761	27.5354	27.0589	27.2427
Pip4k2b	27.9231	28.1207	27.9769	27.938	27.857	27.8548	27.54	27.325	28.308	28.0287	28.3791	27.8844	28.2877	28.4218	28.2661	27.9641
Pitpnm1	27.2405	27.2113	27.2877	27.3862	27.2315	27.1943	27.4865	27.4705	27.9178	27.9422	27.985	27.9012	28.5231	27.6397	28.5348	28.417
Pla2g4a	29.5191	29.4967	29.5423	29.382	29.5601	29.8581	29.7856	29.6125	28.7207	28.6429	28.6825	28.3262	28.6424	28.4567	28.5623	28.8773
Plcb4	26.3087	26.8073	26.6517	26.4331	27.401	27.0274	26.959	26.9454	27.0921	27.3179	27.1293	26.7631	27.0361	27.2174	27.0466	27.55
Pld3	27.1751	27.3265	26.7279	26.875	27.4934	27.2625	27.3382	27.4035	28.3119	27.9843	28.1748	28.2663	28.6469	28.8416	29.003	28.5567
Plod1	30.2086	30.1465	30.2066	30.2182	30.6156	30.4576	30.576	30.025	30.6905	30.8361	30.8288	30.5557	30.4425	30.5895	30.6562	30.5365
Plod2	30.3338	30.4615	30.3805	30.1782	30.3634	30.3079	30.3811	30.0652	33.9463	33.8514	33.6591	33.8125	33.9413	34.118	33.3868	33.9044
Pml	28.5317	28.5816	28.5953	28.729	28.9182	28.9174	28.9659	28.4746	28.6484	28.3894	28.3682	28.3232	28.1923	27.8757	28.4609	27.7703
Pnpla6	23.0605	23.6995	24.482	22.8474	24.7599	24.2506	24.9757	27.5159	26.9365	27.6928	27.5066	24.572	28.1981	28.2052	28.4977	27.7567
Pnpla8	23.797	24.1469	24.2243	23.3124	25.3785	24.0858	26.2829	25.2376	26.5656	27.472	27.0935	26.746	27.9082	27.5854	28.0904	24.253
Pofut1	27.9786	27.8814	28.2518	28.2924	28.2836	28.2052	28.4094	28.8135	28.101	28.3708	28.3987	28.4539	28.6788	28.8134	29.0195	28.6825
Pofut2	28.818	28.6323	28.3683	28.4878	28.4897	28.7482	28.8659	28.6127	29.1256	28.754	29.2175	28.9782	29.476	29.3405	29.4923	29.5899
Pomp	27.0215	27.1459	27.1065	26.9006	26.8909	26.7442	26.6338	27.1194	26.7341	26.4781	24.1807	24.4233	26.7518	24.1863	24.6387	23.8281
Ppap2b	23.4083	23.5014	24.2317	24.8822	25.4973	25.6376	25.7993	25.1448	25.2547	24.3563	24.5374	23.6269	24.988	25.4298	24.5359	25.0155
Ppib	32.297	32.478	32.1924	32.335	32.4114	32.3456	32.3612	32.2304	32.8613	32.825	32.9469	33.0086	33.2059	33.5952	33.1888	33.1481
Prdx4	32.797	33.0005	32.9505	32.8915	32.9275	32.913	32.6889	32.9467	33.1982	33.1468	33.1992	33.3137	32.9658	33.357	33.1998	32.913
Preb	28.6368	29.0813	28.959	28.9122	28.9912	29.1393	28.9603	28.8317	30.1962	29.8886	29.6038	29.9333	30.4367	29.8655	30.119	30.1917
Prkca	30.3049	30.4938	30.03	30.0377	30.0615	30.0755	30.2262	29.5662	29.8227	29.4887	29.8832	29.6729	29.0386	27.7078	28.7009	28.8575
Prkcd	27.3714	27.9277	28.0312	27.9918	27.3979	27.873	27.8795	26.764	26.9324	26.6573	27.0988	27.2395	26.5525	26.7438	26.8638	26.0414
Prkcsh	31.6522	31.5709	31.4453	31.4149	31.3235	31.429	31.371	31.3946	31.9488	31.9311	31.9977	32.0815	32.021	32.1942	32.0655	31.9497
Prl2c2	27.7665	28.0679	28.3538	27.6226	27.8572	27.8202	28.6201	27.7669	26.318	26.7664	27.0531	25.8661	25.8056	24.0681	25.7401	27.5978
Psmf1	27.3395	27.7272	27.0815	26.9924	27.8809	28.4303	27.8339	27.6088	26.0644	26.3272	24.1891	24.4748	26.1372	25.6248	26.3098	26.6922
Psmg1	29.6386	29.7739	29.4573	29.8492	29.5929	29.4755	29.5313	29.3696	29.3971	28.9199	28.9997	28.7138	29.3133	28.7568	28.7889	29.3443
Ptgfrn	27.7155	27.8328	28.0856	28.1421	27.8374	27.3467	28.0017	26.6378	29.7305	29.8348	29.7693	29.9351	29.7177	29.8322	29.6972	30.1675
Ptgis	23.2637	27.3486	23.4201	24.561	23.693	23.9426	24.2828	23.6483	30.1133	29.0038	28.833	29.5098	29.0134	24.3323	28.9	28.6527
Ptgs1	30.2335	30.2973	30.3334	30.4139	30.0339	30.0246	29.8108	29.5351	29.8088	30.142	29.8307	29.9658	30.0682	29.5599	29.965	30.1939
Ptgs2	28.3499	28.2945	28.4439	28.2858	29.0802	28.692	28.9898	28.8492	27.6321	27.2584	27.4269	26.8008	27.6362	27.0127	27.0579	26.6477
Ptpn2	28.76	28.6218	28.8246	28.7605	28.8728	28.7431	28.8776	27.9705	27.8913	27.5251	27.4611	27.2216	27.1258	25.3698	27.7661	25.8953
Ptrf	33.1362	33.006	32.8968	32.7692	33.1664	33.095	33.2207	33.2642	33.2406	33.1806	33.4163	33.2047	33.6731	33.8381	33.7281	33.6727
Pxdn	25.8153	25.4599	26.0743	26.0596	25.2044	25.6654	24.0431	25.7201	24.0461	24.295	23.0173	24.3239	24.8473	26.073	24.4339	25.2511
Rab18	30.7486	30.7316	30.8077	30.5421	31.212	31.2327	30.9963	30.766	30.8937	30.6517	30.7955	30.649	30.9297	31.349	31.2656	31.3925
Rab32	28.2637	28.5091	28.7556	28.6698	28.8756	28.8592	28.8593	29.0171	27.3641	27.8868	27.3992	27.5948	27.2778	27.2991	27.4949	27.7706
Rab3gap1	29.8945	30.0192	30.0219	29.8008	29.7098	29.7856	29.8378	29.9564	30.0234	30.0247	29.8781	29.7394	30.2476	30.2966	30.05	30.1695
Rab8b	26.466	26.811	26.9614	27.2349	27.268	27.2113	26.6842	26.3364	25.4157	26.2823	25.5362	25.9536	26.4289	26.1657	25.3553	24.759
Rap1gds1	31.0207	31.0155	31.0247	31.048	31.0767	31.245	31.1061	30.8918	30.6571	30.512	30.5503	30.6066	30.8203	30.9314	31.2874	30.9402
Rcn1	31.634	31.2292	31.4396	31.3185	31.611	31.5538	31.5193	31.083	31.7015	31.5596	31.278	31.4608	31.8578	32.1222	31.8108	31.8738
Rcn3	29.8069	29.6932	29.5918	29.3373	30.1665	30.0388	29.8758	29.1557	31.0792	31.299	31.301	31.2627	31.5274	31.6828	31.5358	31.1525
Rdh14	27.8678	27.9422	28.4712	28.5151	28.5937	28.5656	25.438	23.6387	29.8656	30.0642	29.1887	29.7859	29.7689	29.7141	29.9241	30.025
Reep4	26.4957	26.6988	26.8473	26.736	26.9149	26.8451	27.1968	27.5555	23.5558	24.6522	26.1221	25.3275	23.8905	26.5389	24.6656	25.3592
Rheb	29.4959	29.3277	28.971	29.3068	29.3049	29.2294	29.1452	29.4954	28.1704	28.3802	28.5703	28.0921	28.4283	28.9658	26.7799	28.1322
Rint1	26.2215	26.4786	26.6167	26.7941	27.1555	27.0411	26.992	26.8401	27.0172	27.409	27.2761	26.3638	26.9133	27.0574	27.4872	27.879
Rpn1	33.4417	33.5472	33.4704	33.4986	33.7424	33.8365	33.7049	33.5988	34.0614	34.0004	34.0186	33.9691	34.0958	34.3133	34.3896	34.4133
Rpn2	32.8044	32.4103	32.4992	32.4609	33.0271	32.8296	32.6193	32.6882	33.2305	33.2087	33.19	33.0058	33.3044	33.6327	33.4013	33.5197
Rrbp1	33.7332	33.7108	33.5209	33.4315	33.856	33.9765	34.0121	34.0255	34.5956	34.4462	34.5694	34.5288	34.8173	34.6602	34.7557	34.7982
Rtcb	32.6419	32.6566	32.383	32.4299	32.4672	32.5419	32.5423	32.5958	32.3569	32.277	32.4154	32.2549	32.0463	32.2162	32.5621	32.2679
Rtn2	24.4109	23.6302	23.3444	23.2283	24.8821	23.6529	24.7817	24.421	29.6508	29.4919	29.5234	29.4679	29.2573	29.3401	28.9049	30.2615
Rtn3	28.9622	29.0998	29.1429	29.4182	29.1782	29.0801	29.0641	29.1576	29.3302	29.5482	29.1205	29.1658	29.126	29.9607	30.3945	29.9896
Rtn4	31.7566	31.7314	31.8521	31.7102	31.5446	31.5687	31.733	31.7703	33.2296	33.0331	33.095	32.977	33.3046	33.1519	33.3371	33.2125
Ryr1	24.4581	24.2847	24.2814	24.2672	24.9521	23.9989	24.9276	23.8726	33.3018	33.8041	33.2837	33.9884	31.3428	31.5624	32.9538	33.4247
Sacm1l	29.4784	29.3221	29.4368	29.4278	29.5145	29.4906	29.4253	29.4774	29.8307	29.7637	29.4733	29.5105	30.0704	30.3558	30.2398	30.4582
Scd1	24.0911	25.387	25.5392	26.0693	25.2442	23.5268	24.179	24.299	25.1643	24.3084	23.8874	23.5823	25.6838	25.7411	25.5459	25.3482
Scd2	26.2264	26.9915	26.5842	25.9809	24.8616	25.6842	26.5993	24.9937	24.0457	24.3751	24.9653	25.9408	25.6109	25.0443	25.261	24.8487
Scfd1	30.2921	30.2922	30.542	30.1847	30.5366	30.4166	30.2664	30.1235	30.8759	30.8374	30.8466	30.7562	30.7943	30.9048	31.1924	31.255
Scyl1	29.9176	29.9326	30.1247	29.897	29.7399	30.0389	29.6736	29.571	29.4986	29.6212	29.6878	29.3309	29.842	29.7159	29.8815	29.465
Sdf2l1	29.2632	29.1042	28.4025	28.859	28.6785	28.7173	29.0445	28.8117	27.1632	27.3834	28.5245	28.288	27.2162	28.0203	28.0968	28.4406
Sec22b	31.0672	30.9416	30.5989	30.5378	30.8928	30.7877	31.0001	30.7007	31.4377	31.6412	31.8193	31.1645	32.2567	31.8966	32.3994	32.1954
Sec23a	30.9382	31.1612	31.1328	31.0833	31.154	31.1845	31.2684	30.7133	32.1218	32.164	32.3017	32.2528	32.432	32.5595	32.6201	32.4706
Sec23b	31.6863	31.7167	31.7127	31.6737	31.7769	31.8754	31.8437	31.5452	31.1639	31.0799	31.4515	31.1438	31.083	31.1206	31.1855	31.0908
Sec24a	29.4352	29.2954	29.4217	29.4838	29.2903	29.3855	29.6501	29.1851	29.6459	29.6905	29.5996	29.7792	29.7216	29.8272	29.9776	29.9662
Sec31a	33.0444	32.8739	32.9171	32.8841	32.9581	32.9898	32.9732	32.8374	32.8163	32.6858	32.6726	32.7039	33.0694	33.2117	33.1494	33.2168
Sec61b	27.5302	27.3369	27.2188	26.9886	28.0773	27.9565	28.4075	29.0019	28.169	28.2936	28.3545	28.5073	28.9166	28.7046	28.4264	28.4721
Sec62	29.1969	28.6724	28.6145	28.9761	28.8934	28.9929	29.4269	29.3311	29.6842	29.64	29.6432	29.5834	29.3805	29.4291	29.8579	30.5169
Sec63	30.3104	30.364	30.4951	30.4871	30.3037	30.3161	30.5193	30.1116	30.4909	30.7842	30.4604	30.3966	30.4841	30.611	30.7004	30.7533
Sel1l	27.3848	27.352	27.8135	27.6328	27.2464	27.5445	27.6177	27.6955	28.7414	28.9792	28.4358	28.5508	29.1005	28.8414	28.8931	29.0153
Serpinh1	35.0245	35.2877	35.2043	35.3469	34.9657	35.3505	35.2617	35.3506	35.6562	35.5538	35.784	35.8729	35.5355	35.3922	35.4464	35.7012
Set	34.3962	34.2684	34.0842	34.1581	34.1272	34.0835	34.0438	33.8889	33.3593	33.4146	33.2368	33.2649	33.5052	32.8972	32.1014	32.7198
Sgpp1	25.6738	25.9343	26.099	26.2314	25.912	25.6477	25.6969	26.4404	23.5494	24.2433	24.4173	24.1266	24.978	25.6647	25.1617	26.1365
Sh3glb1	31.3716	31.3519	31.5048	31.386	31.3008	31.5042	31.3879	31.3696	31.8495	31.7454	31.771	31.5824	31.9005	31.8058	32.0878	31.7046
Sil1	27.081	27.069	26.7475	26.9727	27.3958	27.8713	27.7169	27.5162	28.6388	28.4006	28.1796	28.0847	29.061	29.0505	29.1887	29.2833
Slc27a1	23.8199	23.5529	24.158	23.0456	23.1696	24.4334	25.4692	25.4516	24.8541	26.2724	26.1672	25.3083	26.9867	25.1095	27.1326	26.6787
Slc39a7	27.771	27.1199	27.3692	27.3017	26.8294	27.0967	27.3353	27.7101	28.4196	28.0421	28.6193	28.1559	28.0128	28.8533	28.8793	28.9518
Slc9a1	25.5133	24.6998	23.9753	23.0434	26.4025	25.6056	25.6478	24.4636	23.8297	23.3416	23.215	24.6789	24.8903	24.8663	24.9881	24.6589
Smpd4	26.8266	25.9585	23.8822	26.0737	27.2501	27.3796	27.3738	26.514	27.0084	27.4017	27.7197	26.9278	26.2511	24.8435	25.2386	24.823
Sptlc1	28.5253	28.8315	28.5047	28.6127	28.6126	28.4292	28.3816	28.5575	27.1361	27.5586	27.7579	27.8893	27.7475	26.4963	26.4348	27.4505
Sptlc2	29.0672	29.1989	29.2985	29.2573	28.5738	28.7467	28.8603	28.467	28.2417	28.4338	28.681	28.3725	28.525	27.3447	28.4424	28.3527
Sqstm1	32.3626	32.1979	32.0089	32.2173	32.01	31.9718	31.9774	32.0442	30.6424	30.5611	30.5063	30.5071	29.4609	28.7589	29.4252	29.4286
Srebf2	24.986	26.0345	25.3743	25.574	25.366	26.2011	25.4272	26.1674	24.1393	23.8549	22.8888	23.5305	25.5043	24.5608	22.6171	25.5285
Sri	29.68	29.0732	29.2196	29.241	29.187	29.5627	29.618	28.9905	28.7398	28.5464	28.5655	28.5197	29.3966	28.8592	29.2707	28.5958
Srl	21.9803	22.5164	21.3913	22.4294	22.1608	22.5895	21.4716	21.7692	34.5459	34.7721	34.5533	34.3402	34.8654	34.8167	35.08	34.3733
Srp72	31.5556	31.5417	31.6505	31.5837	31.3865	31.5292	31.4872	31.4136	31.255	31.2942	31.3368	31.3306	31.1396	31.003	31.2521	31.2973
Srpk1	30.0133	29.9424	29.7692	29.8125	30.0117	29.9969	29.9246	29.4772	28.0529	27.9739	28.3217	28.1645	27.681	27.8481	26.0757	27.4241
Srpr	30.0069	30.4589	30.0185	30.2316	29.8792	30.363	30.4681	30.4499	30.3116	30.2776	29.9822	30.2118	30.6879	30.7581	30.5615	30.7383
Ssr1	29.1456	29.4682	29.4408	29.765	29.6024	29.7428	28.6631	28.6461	29.2206	29.2434	29.1984	28.8409	30.1331	30.1544	29.8979	29.8013
Ssr3	28.051	27.934	27.3382	27.3995	27.1895	27.4658	26.9223	27.0903	28.0381	28.2712	27.9303	27.6039	27.8113	28.4513	27.7818	28.026
Ssr4	30.4346	30.4724	30.5934	30.6294	30.7723	30.6765	30.6196	30.9494	31.0276	31.0887	31.1832	30.9173	31.7496	31.5354	31.7194	31.4095
Stard4	26.6611	26.9693	26.5842	26.8869	26.9519	26.3553	26.9291	26.6101	25.7659	25.9282	23.744	23.7906	25.9452	25.9534	23.8807	25.986
Stau1	29.8129	29.685	29.1954	29.3232	29.9136	29.6765	29.6743	30.1163	29.1302	29.1586	29.058	28.9656	28.8127	28.4768	29.1588	28.6723
Stim1	26.8278	26.4648	27.1024	26.3505	27.1334	26.9533	26.9997	25.8834	28.9337	28.8514	29.0148	28.6028	28.4421	28.5041	28.6586	28.6657
Stom	27.9021	27.8526	28.2364	28.2647	27.8604	27.6676	28.1454	27.9747	29.7378	29.6901	29.8774	29.5895	29.432	29.1587	29.392	29.9586
Stt3a	29.4478	29.4044	29.3282	29.2603	29.9351	29.818	29.7327	29.5701	29.6107	29.9963	30.1666	29.742	30.462	30.3521	30.4074	29.9356
Stub1	30.9037	30.8684	30.5115	30.7648	30.7944	30.7655	30.7163	30.6653	30.4236	30.1006	30.2429	30.1142	29.9256	29.7558	29.7308	29.6758
Stx16	24.1578	23.9704	25.2837	25.627	24.2782	23.0821	24.5491	24.6707	25.761	25.266	24.8818	25.6683	25.8367	25.7374	24.9058	26.4699
Stx17	27.1975	27.2686	27.188	27.4447	27.8427	27.4991	27.6676	27.3724	27.0692	27.0186	26.7846	26.2264	27.9326	27.8506	27.8246	26.8202
Stx18	26.9156	27.0555	27.3327	26.9916	27.0316	26.9702	27.0194	27.2255	27.1864	27.3002	27.3576	27.6696	24.2531	27.6497	24.1734	24.1407
Stx5	29.1891	29.1659	29.312	29.0946	29.096	29.0627	28.6884	28.4598	29.9331	29.682	29.8296	29.7535	30.2629	29.9894	29.879	30.0737
Tapbp	28.3836	28.3294	28.6596	28.393	28.3351	28.2075	28.2523	28.3599	28.9738	28.9197	28.9312	29.0713	29.425	29.6144	29.4363	29.4814
Tbl2	28.6192	28.3699	28.3114	28.1384	28.6571	28.6267	28.6994	29.0491	29.5205	29.1631	29.3761	29.619	29.7347	30.0037	29.7014	29.5586
Tecr	28.247	29.3017	28.4148	28.7678	28.2997	29.3283	29.6048	29.209	29.4091	29.7451	29.3853	29.8123	29.494	29.703	29.3825	29.6868
Thbs1	30.8945	31.0343	30.6908	30.7267	31.5606	31.6289	31.3237	31.3205	30.3693	30.3407	30.4064	29.9546	31.4928	30.8872	31.5224	30.9037
Tmed10	31.1801	31.3737	31.3333	31.4461	31.3189	31.2264	31.3145	30.7854	31.9519	31.8535	32.0216	32.0246	32.2374	32.4053	32.2641	32.0473
Tmed3	26.4293	26.3989	26.9622	26.8668	26.1874	26.5281	25.9795	26.4231	28.2291	27.9347	27.6079	27.7694	28.0137	27.4767	27.2843	26.6745
Tmed4	27.4268	27.4206	27.106	27.0138	27.0977	27.1085	27.2382	27.3764	28.4205	28.019	28.4058	28.3242	28.8454	27.2267	28.2396	27.9853
Tmed7	30.0584	29.725	30.2795	30.1846	30.4023	30.2234	29.4262	29.8475	31.0817	31.0704	31.1554	30.7059	31.5046	31.692	31.767	31.5187
Tmed9	30.0728	29.5357	29.6192	29.4646	29.8241	29.6837	29.4602	29.5032	30.5222	30.4502	30.49	30.186	30.5445	30.7915	30.8326	30.634
Tmem109	28.2116	28.078	27.8092	28.0253	24.7138	24.8023	27.5868	29.0453	28.6815	29.892	28.6468	28.4961	23.464	25.3657	24.0517	25.033
Tmem119	26.2803	26.1381	26.2833	26.7287	27.3016	26.7568	26.1026	27.1596	28.0819	28.8476	28.3587	28.109	28.9158	28.6687	29.3058	29.0547
Tmem2	26.8258	26.7344	26.5716	26.8104	26.8171	26.201	26.524	27.3752	27.5243	27.6359	27.7121	27.8269	27.4424	27.2408	27.0915	27.7913
Tmem214	28.908	28.628	28.5064	28.6279	29.1054	29.389	29.623	29.2934	29.4926	29.6111	29.6414	29.4192	29.8524	29.5964	29.9495	29.8116
Tmem43	31.2866	31.0533	31.3448	31.1102	31.8853	32.1371	32.0083	31.8732	31.7072	31.8416	31.9391	31.6344	32.9143	32.8387	32.7356	32.6257
Tmx3	28.517	28.7504	28.7848	28.7038	28.7109	28.911	28.6968	29.0762	29.5447	29.1088	29.0554	28.7793	29.8609	29.7027	29.2874	29.4937
Tmx4	26.7106	26.022	26.0926	26.2127	27.1643	26.9559	27.4789	27.5147	28.3548	28.0937	28.0782	27.5505	27.8485	27.4856	27.6969	28.1992
Tor1aip2	27.7488	27.7713	27.3629	27.6303	27.728	27.9773	27.6237	27.6841	28.2311	27.9613	27.8664	27.953	27.9822	28.218	28.2716	28.6455
Tor1b	28.7949	28.8108	28.9767	28.6695	29.1594	29.2161	29.8109	28.8933	29.2254	28.8879	29.4112	28.7733	29.5248	29.1387	29.6492	29.4465
Tor2a	27.2278	26.8359	26.792	27.2247	26.9178	26.9991	27.1522	26.0282	27.1914	26.5243	26.3523	27.0117	26.4635	24.4373	24.5356	26.4425
Tor3a	27.741	27.0907	27.4827	27.5245	27.5686	27.3654	26.5029	27.5807	29.1774	28.4075	28.8326	28.2902	29.1873	29.1976	28.8977	29.3327
Tpbg	27.6209	27.4461	27.6065	27.8428	27.8116	28.3564	27.8915	28.0865	26.1522	25.4951	26.4364	26.0273	26.3512	25.6715	26.2797	25.3429
Tpst2	27.4935	28.0155	27.4723	27.4033	27.5842	27.9814	27.5359	27.3897	26.8808	26.4718	27.0395	26.648	26.4002	24.4817	27.1435	23.2239
Trappc12	26.9563	27.0613	27.0416	26.9745	27.1404	27.3371	27.1617	27.2548	27.3246	27.4457	27.3488	27.1705	27.8157	27.1713	27.6859	27.151
Trappc3	29.4766	29.2796	29.5918	29.3705	29.2659	29.3714	29.1309	29.234	28.869	28.424	28.657	28.3043	28.764	28.5424	28.0599	28.9634
Trappc6b	26.759	26.9182	27.066	27.1264	27.0502	27.0773	27.0554	26.9426	27.3312	27.8662	28.5936	27.7677	27.3825	29.9392	27.8232	29.2871
Trdn	26.9347	27.1032	23.9236	25.3963	23.9933	25.2172	24.7753	23.9345	29.3177	29.1287	29.6026	29.0074	28.8558	28.5278	28.8229	28.5337
Ttc9	23.4584	25.3072	24.5743	25.4446	23.6291	24.3346	24.2606	26.0782	26.6367	26.1083	27.0432	26.2066	26.7004	27.3053	26.682	26.7176
Ttc9c	28.8736	28.9494	28.7993	29.0371	27.8837	28.9261	28.2901	28.8375	27.87	26.9615	27.3167	25.8918	24.4227	25.7289	24.3261	26.9154
Txnrd3	27.2924	27.2512	27.2383	27.1716	27.5625	27.6825	27.4281	27.4081	26.2662	25.9969	26.2289	24.6955	26.7608	25.798	26.9295	27.1255
Uba1	35.4111	35.5562	35.6308	35.5592	35.4516	35.4739	35.3507	35.3068	35.269	35.1721	35.2874	35.2283	35.5059	35.5206	35.3444	35.3635
Ube2j1	27.1967	27.3619	27.0542	27.5973	27.6703	27.7216	28.283	27.9137	26.554	26.0987	26.1133	26.4057	26.7884	26.7694	25.9839	27.26
Ubqln1	31.3678	31.3072	30.9974	31.5252	31.1599	31.1833	31.2681	30.52	30.3179	30.517	30.7257	30.5583	29.7839	29.5875	30.4179	30.4066
Ubqln4	28.9353	28.8553	29.0237	29.1945	28.7289	28.3911	28.6548	29.065	28.3731	28.4296	29.1416	28.3844	27.6665	27.156	27.8175	28.2949
Ubxn1	30.8508	30.9256	30.9177	30.9209	30.8681	30.7892	30.7115	30.7875	30.7416	30.9835	31.0715	31.124	31.1636	31.2031	31.1346	31.252
Ubxn4	29.9481	29.968	30.1226	29.9523	29.808	29.8557	29.6931	29.7852	30.0335	30.0709	30.0599	30.3569	30.0318	29.9964	30.41	30.1449
Ubxn7	28.1892	28.4058	28.3921	28.4478	28.4552	28.3819	28.2865	28.2032	28.869	28.8297	28.4847	28.6632	28.394	29.1812	29.3275	29.1962
Uchl1	27.0947	27.3491	27.6625	27.5441	26.2342	26.245	26.1736	25.7572	26.0275	25.6457	26.0981	22.4248	24.5441	26.4329	25.1568	25.585
Ufl1	29.747	29.8732	29.9024	29.9103	30.146	30.1894	30.0295	30.0414	30.6402	30.631	30.5884	30.6354	30.9713	30.8393	31.0696	31.1586
Ufsp2	29.1439	28.7397	28.8853	28.8948	29.011	28.6667	29.0046	28.8503	28.9317	29.132	29.1257	28.8457	29.5229	29.3784	29.1485	29.4925
Uggt1	32.0958	32.1772	32.3123	32.178	32.126	32.2302	32.2126	31.7532	32.5439	32.5643	32.4709	32.3403	33.0588	32.8346	32.7489	32.7408
Ugt1a6	28.1636	28.215	28.0553	28.4184	28.4746	28.6294	28.4906	28.0755	30.6738	30.9801	30.8109	30.7699	31.3948	31.1546	31.5368	31.3194
Uso1	30.9638	30.8503	30.8285	30.84	30.8894	31.0379	30.9646	31.1212	31.9778	31.8153	31.9415	31.6196	32.2797	32.3678	32.2026	32.1161
Usp19	28.9916	29.293	29.1866	29.3506	29.2091	29.4611	29.1782	28.3651	28.6937	28.7465	28.5414	28.5997	27.9874	28.1981	28.4972	28.794
Uvrag	24.7358	24.9587	25.1561	25.057	24.1032	24.6924	24.4148	24.2033	24.7969	25.5147	25.7507	26.0127	25.1609	25.9665	24.8244	25.1353
Vac14	28.3232	28.2252	28.4462	27.9775	28.2416	28.4436	28.5082	27.7409	28.4286	28.5773	28.7079	28.2484	28.823	28.7617	29.1206	29.047
Vapa	31.875	31.9231	31.7555	31.8917	31.6217	31.7779	31.6687	31.9116	33.1741	32.8675	33.0626	33.0133	33.2427	33.3035	33.3494	33.1483
Vapb	31.4347	31.357	31.1864	31.2615	31.2484	31.0377	31.3212	31.3779	31.9994	31.6315	31.7156	31.6668	31.9429	32.3637	32.3157	32.101
Vcam1	29.4744	29.2397	29.6697	29.2757	29.1769	29.9282	28.5836	29.7258	29.0133	28.807	28.9529	28.3672	27.2311	27.8486	28.1998	28.7385
Vcpip1	28.4908	28.277	28.3739	28.3782	28.5118	28.2178	28.3333	27.9058	28.3872	28.3206	28.1942	28.3376	27.6418	27.9808	27.7271	27.5592
Vti1b	29.0235	28.9373	28.7926	28.8267	29.1995	28.9043	29.5564	28.881	29.4639	29.0286	29.3083	28.9031	29.4088	30.0396	29.251	29.6738
Wfs1	25.9377	25.7722	27.1973	26.1008	25.8142	26.6246	25.8248	25.6805	28.5898	28.6457	28.6988	28.2081	28.5613	28.597	27.5755	28.5385
Wrb	24.6066	24.5179	24.851	24.647	24.3634	24.7451	24.5835	24.4201	23.6466	23.5315	23.5421	24.155	26.1703	24.4377	25.9386	24.7271
Xxylt1	25.4713	25.662	25.7886	25.4525	25.3646	25.7633	25.4967	25.6744	26.0682	25.8918	26.2368	26.0647	26.232	26.5795	26.9886	25.9645
Ythdc2	26.7718	27.0748	26.6497	26.7331	26.704	26.7682	27.123	26.3766	25.3399	25.5441	23.2445	25.6893	26.0896	25.0357	23.4931	23.4854
Zdhhc13	26.6523	26.4372	26.5866	26.5599	26.1139	26.4359	25.6664	27.0174	26.1876	26.4179	26.4232	26.3269	24.727	26.2104	25.3552	25.0939
Zmpste24	28.4269	28.725	29.1277	29.1395	29.7652	29.3175	28.6128	28.7523	28.9936	29.6437	29.1213	29.0791	30.0309	30.0484	29.5378	29.5824
Zw10	30.3212	30.2965	30.3556	30.1027	30.2591	30.43	30.4513	30.1017	29.1835	29.199	29.0313	29.276	29.7212	29.9816	29.2334	29.8964
