# Supplementary material for: Two FAM134B isoforms differentially regulate ER dynamics during myogenesis
Source: EMBO J. 2025 Jan 6;44(4):1039–73. doi: 10.1038/s44318-024-00356-2 (PMC11832904; doi:10.1038/s44318-024-00356-2)
Supplement: Supplementary file 20 — Source data Fig. 6 [file 44318_2024_356_MOESM20_ESM.zip › Figure 6/Fig 6C.xlsx]

## Sheet: FigB_I
Class	WT	KO
Golgi apparatus	150	150
Peroxisome	23	22
ER	167	144
Mitocondrion	153	180

## Sheet: FigB_II
Class	WT	KO
ER	167	144
Mitocondrion	153	180
