# Supplementary material for: Two FAM134B isoforms differentially regulate ER dynamics during myogenesis
Source: EMBO J. 2025 Jan 6;44(4):1039–73. doi: 10.1038/s44318-024-00356-2 (PMC11832904; doi:10.1038/s44318-024-00356-2)
Supplement: Supplementary file 21 — Source data Fig. 7 [file 44318_2024_356_MOESM21_ESM.zip]

Archive with 48 entries (47 files):
- Figure 7/
- __MACOSX/._Figure 7
- Figure 7/Fig 7C Wild Type Myoblasts.tif
- __MACOSX/Figure 7/._Fig 7C Wild Type Myoblasts.tif
- Figure 7/Fig 7C Wild Type Myotubes 7d .tif
- __MACOSX/Figure 7/._Fig 7C Wild Type Myotubes 7d .tif
- Figure 7/Fig 7C Fam134b KO Myotubes 7d.tif
- __MACOSX/Figure 7/._Fig 7C Fam134b KO Myotubes 7d.tif
- Figure 7/Fig 7F Wild-Type myotubes Crop.tif
- __MACOSX/Figure 7/._Fig 7F Wild-Type myotubes Crop.tif
- Figure 7/Fig 7F Fam134b KO myotubes.tif
- __MACOSX/Figure 7/._Fig 7F Fam134b KO myotubes.tif
- Figure 7/Fig 7E.pzfx
- __MACOSX/Figure 7/._Fig 7E.pzfx
- Figure 7/Fig 7F Fam134b KO Myoblasts crop.tif
- __MACOSX/Figure 7/._Fig 7F Fam134b KO Myoblasts crop.tif
- Figure 7/Fig 7D Fam134b KO + hFAM134B2.tif
- __MACOSX/Figure 7/._Fig 7D Fam134b KO + hFAM134B2.tif
- Figure 7/Fig 7F Fam134b KO myotubes Crop.tif
- __MACOSX/Figure 7/._Fig 7F Fam134b KO myotubes Crop.tif
- Figure 7/Fig 7F Fam134b KO + hFAM134B2 myotubes Crop.tif
- __MACOSX/Figure 7/._Fig 7F Fam134b KO + hFAM134B2 myotubes Crop.tif
- Figure 7/Fig 7D Fam134b KO + hFAM134B2 LIR crop.tif
- __MACOSX/Figure 7/._Fig 7D Fam134b KO + hFAM134B2 LIR crop.tif
- Figure 7/Fig 7C Fam134b KO Myotubes 10d.tif
- __MACOSX/Figure 7/._Fig 7C Fam134b KO Myotubes 10d.tif
- Figure 7/Fig 7F Wild Type Myoblasts.tif
- __MACOSX/Figure 7/._Fig 7F Wild Type Myoblasts.tif
- Figure 7/Fig 7F Fam134b KO Myoblasts.tif
- __MACOSX/Figure 7/._Fig 7F Fam134b KO Myoblasts.tif
- Figure 7/Fig 7F Fam134b KO + hFAM134B2 LIR myotubes.tif
- __MACOSX/Figure 7/._Fig 7F Fam134b KO + hFAM134B2 LIR myotubes.tif
- Figure 7/Fig 7D Fam134b KO + hFAM134b LIR.tif
- __MACOSX/Figure 7/._Fig 7D Fam134b KO + hFAM134b LIR.tif
- Figure 7/Fig 7F Fam134b KO + hFAM134B2 LIR myotubes Crop.tif
- __MACOSX/Figure 7/._Fig 7F Fam134b KO + hFAM134B2 LIR myotubes Crop.tif
- Figure 7/Fig 7F Wild-Type myotubes.tif
- __MACOSX/Figure 7/._Fig 7F Wild-Type myotubes.tif
- Figure 7/Fig 7C Wild Type Myotubes 10d .tif
- __MACOSX/Figure 7/._Fig 7C Wild Type Myotubes 10d .tif
- Figure 7/Fig 7D Fam134b KO + hFAM134B2 crop.tif
- __MACOSX/Figure 7/._Fig 7D Fam134b KO + hFAM134B2 crop.tif
- Figure 7/Fig 7F Wild Type Myoblasts crop.tif
- __MACOSX/Figure 7/._Fig 7F Wild Type Myoblasts crop.tif
- Figure 7/Fig 7F Fam134b KO + hFAM134B2 myotubes .tif
- __MACOSX/Figure 7/._Fig 7F Fam134b KO + hFAM134B2 myotubes .tif
- Figure 7/Fig 7C Fam134b KO Myoblasts.tif
- __MACOSX/Figure 7/._Fig 7C Fam134b KO Myoblasts.tif
