# Supplementary material for: Two FAM134B isoforms differentially regulate ER dynamics during myogenesis
Source: EMBO J. 2025 Jan 6;44(4):1039–73. doi: 10.1038/s44318-024-00356-2 (PMC11832904; doi:10.1038/s44318-024-00356-2)
Supplement: Supplementary file 22 — EV Figure Source Data [file 44318_2024_356_MOESM22_ESM.zip]

Archive with 208 entries (201 files):
- Figure EV/
- __MACOSX/._Figure EV
- Figure EV/Appendix/
- __MACOSX/Figure EV/._Appendix
- Figure EV/.DS_Store
- __MACOSX/Figure EV/._.DS_Store
- Figure EV/Fig EV1/
- __MACOSX/Figure EV/._Fig EV1
- Figure EV/Fig EV5/
- __MACOSX/Figure EV/._Fig EV5
- Figure EV/Fig EV2/
- __MACOSX/Figure EV/._Fig EV2
- Figure EV/Fig EV3/
- __MACOSX/Figure EV/._Fig EV3
- Figure EV/Fig EV4/
- __MACOSX/Figure EV/._Fig EV4
- Figure EV/Appendix/Appendix 1B_HA_Fam134b2 (TOM20).tif
- __MACOSX/Figure EV/Appendix/._Appendix 1B_HA_Fam134b2 (TOM20).tif
- Figure EV/Appendix/Appendix 1C_Famb1 digi+triton n1.tif
- __MACOSX/Figure EV/Appendix/._Appendix 1C_Famb1 digi+triton n1.tif
- Figure EV/Appendix/Appendix 1C TGN38 Digitonin.tif
- __MACOSX/Figure EV/Appendix/._Appendix 1C TGN38 Digitonin.tif
- Figure EV/Appendix/Appendix 1C DAPI.jpg
- __MACOSX/Figure EV/Appendix/._Appendix 1C DAPI.jpg
- Figure EV/Appendix/Appendix 1B_HA_ Fam134b1 (TOM20).tif
- __MACOSX/Figure EV/Appendix/._Appendix 1B_HA_ Fam134b1 (TOM20).tif
- Figure EV/Appendix/Appendix 1B_HA_Fam134b2 (GM130).tif
- __MACOSX/Figure EV/Appendix/._Appendix 1B_HA_Fam134b2 (GM130).tif
- Figure EV/Appendix/Appendix 1C_Famb2 digi+triton n1.tif
- __MACOSX/Figure EV/Appendix/._Appendix 1C_Famb2 digi+triton n1.tif
- Figure EV/Appendix/Appendix 1C_HA_Fam134b2 (GM130).tif
- __MACOSX/Figure EV/Appendix/._Appendix 1C_HA_Fam134b2 (GM130).tif
- Figure EV/Appendix/Appendix 1B_GM130_Fam134b2.tif
- __MACOSX/Figure EV/Appendix/._Appendix 1B_GM130_Fam134b2.tif
- Figure EV/Appendix/Appendix 1B_GM130_Fam134b1.tif
- __MACOSX/Figure EV/Appendix/._Appendix 1B_GM130_Fam134b1.tif
- Figure EV/Appendix/Appendix 1B_TOM20_Fam134b1.tif
- __MACOSX/Figure EV/Appendix/._Appendix 1B_TOM20_Fam134b1.tif
- Figure EV/Appendix/Appendix 1C TGN38 Triton.tiff
- __MACOSX/Figure EV/Appendix/._Appendix 1C TGN38 Triton.tiff
- Figure EV/Appendix/Appendix 1B_Tom20_Fam134b2.tif
- __MACOSX/Figure EV/Appendix/._Appendix 1B_Tom20_Fam134b2.tif
- Figure EV/Fig EV1/Fig EV1A MF20.Tif
- __MACOSX/Figure EV/Fig EV1/._Fig EV1A MF20.Tif
- Figure EV/Fig EV1/Fig EV1O.pzfx
- __MACOSX/Figure EV/Fig EV1/._Fig EV1O.pzfx
- Figure EV/Fig EV1/Fig EV1F Ctsd.Tif
- __MACOSX/Figure EV/Fig EV1/._Fig EV1F Ctsd.Tif
- Figure EV/Fig EV1/Fig EV1A MyoG.Tif
- __MACOSX/Figure EV/Fig EV1/._Fig EV1A MyoG.Tif
- Figure EV/Fig EV1/Fig EV1F MF20.Tif
- __MACOSX/Figure EV/Fig EV1/._Fig EV1F MF20.Tif
- Figure EV/Fig EV1/Fig EV1E Tubulin.tif
- __MACOSX/Figure EV/Fig EV1/._Fig EV1E Tubulin.tif
- Figure EV/Fig EV1/Fig EV1A Vinculin.tif
- __MACOSX/Figure EV/Fig EV1/._Fig EV1A Vinculin.tif
- Figure EV/Fig EV1/Fig EV1A.prism
- __MACOSX/Figure EV/Fig EV1/._Fig EV1A.prism
- Figure EV/Fig EV1/Fig EV1E MF20.Tif
- __MACOSX/Figure EV/Fig EV1/._Fig EV1E MF20.Tif
- Figure EV/Fig EV1/Fig EV1F Lamp1.tif
- __MACOSX/Figure EV/Fig EV1/._Fig EV1F Lamp1.tif
- Figure EV/Fig EV1/Fig EV1E Rtn4.Tif
- __MACOSX/Figure EV/Fig EV1/._Fig EV1E Rtn4.Tif
- Figure EV/Fig EV1/Fig EV1F Tubulin.Tif
- __MACOSX/Figure EV/Fig EV1/._Fig EV1F Tubulin.Tif
- Figure EV/Fig EV1/Fig EV1E Reep5.Tif
- __MACOSX/Figure EV/Fig EV1/._Fig EV1E Reep5.Tif
- Figure EV/Fig EV5/Fig EV5A FAM134B(1).Tif
- __MACOSX/Figure EV/Fig EV5/._Fig EV5A FAM134B(1).Tif
- Figure EV/Fig EV5/Fig EV5F crop.tif
- __MACOSX/Figure EV/Fig EV5/._Fig EV5F crop.tif
- Figure EV/Fig EV5/Fig EV5H.pzfx
- __MACOSX/Figure EV/Fig EV5/._Fig EV5H.pzfx
- Figure EV/Fig EV5/Fig EV5A Vinculin(3).Tif
- __MACOSX/Figure EV/Fig EV5/._Fig EV5A Vinculin(3).Tif
- Figure EV/Fig EV5/Fig EV5A Vinculin(2).Tif
- __MACOSX/Figure EV/Fig EV5/._Fig EV5A Vinculin(2).Tif
- Figure EV/Fig EV5/Fig EV5A Vinculin(1).Tif
- __MACOSX/Figure EV/Fig EV5/._Fig EV5A Vinculin(1).Tif
- Figure EV/Fig EV5/Fig EV5G.pzfx
- __MACOSX/Figure EV/Fig EV5/._Fig EV5G.pzfx
- Figure EV/Fig EV5/Fig EV5F.tif
- __MACOSX/Figure EV/Fig EV5/._Fig EV5F.tif
- Figure EV/Fig EV5/Fig EV5A FAM134B(3).Tif
- __MACOSX/Figure EV/Fig EV5/._Fig EV5A FAM134B(3).Tif
- Figure EV/Fig EV5/Fig EV5A FAM134B(2).Tif
- __MACOSX/Figure EV/Fig EV5/._Fig EV5A FAM134B(2).Tif
- Figure EV/Fig EV2/Fig EV2I.pzfx
- __MACOSX/Figure EV/Fig EV2/._Fig EV2I.pzfx
- Figure EV/Fig EV2/Fig EV2E MF20.Tif
- __MACOSX/Figure EV/Fig EV2/._Fig EV2E MF20.Tif
- Figure EV/Fig EV2/Fig EV2J (Vinculin).Tif
- __MACOSX/Figure EV/Fig EV2/._Fig EV2J (Vinculin).Tif
- Figure EV/Fig EV2/Fig EV2E Fam134c.tif
- __MACOSX/Figure EV/Fig EV2/._Fig EV2E Fam134c.tif
- Figure EV/Fig EV2/Fig EV2H Vinculin.Tif
- __MACOSX/Figure EV/Fig EV2/._Fig EV2H Vinculin.Tif
- Figure EV/Fig EV2/Fig EV2E Rtn3.Tif
- __MACOSX/Figure EV/Fig EV2/._Fig EV2E Rtn3.Tif
- Figure EV/Fig EV2/Fig EV2E Fam134a.Tif
- __MACOSX/Figure EV/Fig EV2/._Fig EV2E Fam134a.Tif
- Figure EV/Fig EV2/Fig EV2E Atl3.tif
- __MACOSX/Figure EV/Fig EV2/._Fig EV2E Atl3.tif
- Figure EV/Fig EV2/Fig EV2A LC3B.Tif
- __MACOSX/Figure EV/Fig EV2/._Fig EV2A LC3B.Tif
- Figure EV/Fig EV2/Fig EV2D (day5).tif
- __MACOSX/Figure EV/Fig EV2/._Fig EV2D (day5).tif
- Figure EV/Fig EV2/Fig EV2E Vinculin.Tif
- __MACOSX/Figure EV/Fig EV2/._Fig EV2E Vinculin.Tif
- Figure EV/Fig EV2/Fig EV2F (vinculin).Tif
- __MACOSX/Figure EV/Fig EV2/._Fig EV2F (vinculin).Tif
- Figure EV/Fig EV2/Fig EV2C Reep5.jpg
- __MACOSX/Figure EV/Fig EV2/._Fig EV2C Reep5.jpg
- Figure EV/Fig EV2/Fig EV2C Merge.tif
- __MACOSX/Figure EV/Fig EV2/._Fig EV2C Merge.tif
- Figure EV/Fig EV2/Fig EV2H MF20.tif
- __MACOSX/Figure EV/Fig EV2/._Fig EV2H MF20.tif
- Figure EV/Fig EV2/Fig EV2B (Reep5-Lamp1).tif
- __MACOSX/Figure EV/Fig EV2/._Fig EV2B (Reep5-Lamp1).tif
- Figure EV/Fig EV2/Fig EV2A Vinculin.Tif
- __MACOSX/Figure EV/Fig EV2/._Fig EV2A Vinculin.Tif
- Figure EV/Fig EV2/Fig EV2D (day7).tif
- __MACOSX/Figure EV/Fig EV2/._Fig EV2D (day7).tif
- Figure EV/Fig EV2/Fig EV2A.pzfx
- __MACOSX/Figure EV/Fig EV2/._Fig EV2A.pzfx
- Figure EV/Fig EV2/Fig EV2F (Fam134b).Tif
- __MACOSX/Figure EV/Fig EV2/._Fig EV2F (Fam134b).Tif
- Figure EV/Fig EV2/Fig EV2G MF20.Tif
- __MACOSX/Figure EV/Fig EV2/._Fig EV2G MF20.Tif
- Figure EV/Fig EV2/Fig EV2G Vinculin.Tif
- __MACOSX/Figure EV/Fig EV2/._Fig EV2G Vinculin.Tif
- Figure EV/Fig EV2/Fig EV2C Lamp1.jpg
- __MACOSX/Figure EV/Fig EV2/._Fig EV2C Lamp1.jpg
- Figure EV/Fig EV2/Fig EV2H Fam134b.tif
- __MACOSX/Figure EV/Fig EV2/._Fig EV2H Fam134b.tif
- Figure EV/Fig EV2/Fig EV2D (day10).tif
- __MACOSX/Figure EV/Fig EV2/._Fig EV2D (day10).tif
- Figure EV/Fig EV2/Fig EV2F (MF20).Tif
- __MACOSX/Figure EV/Fig EV2/._Fig EV2F (MF20).Tif
- Figure EV/Fig EV2/Fig EV2A MF20.Tif
- __MACOSX/Figure EV/Fig EV2/._Fig EV2A MF20.Tif
- Figure EV/Fig EV2/Fig EV2D (day1).tif
- __MACOSX/Figure EV/Fig EV2/._Fig EV2D (day1).tif
- Figure EV/Fig EV2/Fig EV2J (HA).Tif
- __MACOSX/Figure EV/Fig EV2/._Fig EV2J (HA).Tif
- Figure EV/Fig EV2/Fig EV2G Fam134b.Tif
- __MACOSX/Figure EV/Fig EV2/._Fig EV2G Fam134b.Tif
- Figure EV/Fig EV2/Fig EV2A p62.Tif
- __MACOSX/Figure EV/Fig EV2/._Fig EV2A p62.Tif
- Figure EV/Fig EV3/Fig EV3G LC3B.tif
- __MACOSX/Figure EV/Fig EV3/._Fig EV3G LC3B.tif
- Figure EV/Fig EV3/Fig EV3A Fam134b2-Reep5.tif
- __MACOSX/Figure EV/Fig EV3/._Fig EV3A Fam134b2-Reep5.tif
- Figure EV/Fig EV3/Fig EV3B HA.tif
- __MACOSX/Figure EV/Fig EV3/._Fig EV3B HA.tif
- Figure EV/Fig EV3/Fig EV3G Gabarap.tif
- __MACOSX/Figure EV/Fig EV3/._Fig EV3G Gabarap.tif
- Figure EV/Fig EV3/Fig EV3B Vinculin.tif
- __MACOSX/Figure EV/Fig EV3/._Fig EV3B Vinculin.tif
- Figure EV/Fig EV3/Fig EV3G Fam134b.tif
- __MACOSX/Figure EV/Fig EV3/._Fig EV3G Fam134b.tif
- Figure EV/Fig EV3/Fig EV3A Fam134b2LIR-REEP5.tif
- __MACOSX/Figure EV/Fig EV3/._Fig EV3A Fam134b2LIR-REEP5.tif
- Figure EV/Fig EV3/Fig EV3D.tif
- __MACOSX/Figure EV/Fig EV3/._Fig EV3D.tif
- Figure EV/Fig EV4/Fig EV4A VAPA.tif
- __MACOSX/Figure EV/Fig EV4/._Fig EV4A VAPA.tif
- Figure EV/Fig EV4/Fig EV4A CANX.Tif
- __MACOSX/Figure EV/Fig EV4/._Fig EV4A CANX.Tif
- Figure EV/Fig EV4/Fig EV4A VAPB.Tif
- __MACOSX/Figure EV/Fig EV4/._Fig EV4A VAPB.Tif
- Figure EV/Fig EV4/Fig EV4F MEF2C.tif
- __MACOSX/Figure EV/Fig EV4/._Fig EV4F MEF2C.tif
- Figure EV/Fig EV4/Fig EV4I Atg7.Tif
- __MACOSX/Figure EV/Fig EV4/._Fig EV4I Atg7.Tif
- Figure EV/Fig EV4/Fig EV4C (LC3B, p62, MF20).pzfx
- __MACOSX/Figure EV/Fig EV4/._Fig EV4C (LC3B, p62, MF20).pzfx
- Figure EV/Fig EV4/Fig EV4I MF20.Tif
- __MACOSX/Figure EV/Fig EV4/._Fig EV4I MF20.Tif
- Figure EV/Fig EV4/Fig EV4B MF20.Tif
- __MACOSX/Figure EV/Fig EV4/._Fig EV4B MF20.Tif
- Figure EV/Fig EV4/Fig EV4A Vinculin.tif
- __MACOSX/Figure EV/Fig EV4/._Fig EV4A Vinculin.tif
- Figure EV/Fig EV4/Fig EV4F Vinculin.Tif
- __MACOSX/Figure EV/Fig EV4/._Fig EV4F Vinculin.Tif
- Figure EV/Fig EV4/Fig EV4A REEP5.tif
- __MACOSX/Figure EV/Fig EV4/._Fig EV4A REEP5.tif
- Figure EV/Fig EV4/Fig EV4F Fam134b.Tif
- __MACOSX/Figure EV/Fig EV4/._Fig EV4F Fam134b.Tif
- Figure EV/Fig EV4/Fig EV4F MF20.Tif
- __MACOSX/Figure EV/Fig EV4/._Fig EV4F MF20.Tif
- Figure EV/Fig EV4/Fig EV4B Vinculin.Tif
- __MACOSX/Figure EV/Fig EV4/._Fig EV4B Vinculin.Tif
- Figure EV/Fig EV4/Fig EV4D.tif
- __MACOSX/Figure EV/Fig EV4/._Fig EV4D.tif
- Figure EV/Fig EV4/Fig EV4C (MEF2C).pzfx
- __MACOSX/Figure EV/Fig EV4/._Fig EV4C (MEF2C).pzfx
- Figure EV/Fig EV4/Fig EV4B MEF2C.Tif
- __MACOSX/Figure EV/Fig EV4/._Fig EV4B MEF2C.Tif
- Figure EV/Fig EV4/Fig EV4B p62.Tif
- __MACOSX/Figure EV/Fig EV4/._Fig EV4B p62.Tif
- Figure EV/Fig EV4/Fig EV4I Vinculin.Tif
- __MACOSX/Figure EV/Fig EV4/._Fig EV4I Vinculin.Tif
- Figure EV/Fig EV4/Fig EV4B LC3B.jpg
- __MACOSX/Figure EV/Fig EV4/._Fig EV4B LC3B.jpg
- Figure EV/Fig EV4/Fig EV4G-H.pzfx
- __MACOSX/Figure EV/Fig EV4/._Fig EV4G-H.pzfx
